# Supplementary material for: Mechanically robust supramolecular polymer co-assemblies
Source: Nat Commun. 2022 Jan 18;13:356. doi: 10.1038/s41467-022-28017-0 (PMC8766479; doi:10.1038/s41467-022-28017-0)
Supplement: Supplementary file 3 — Source Data [file 41467_2022_28017_MOESM3_ESM.zip]

Archive with 672 entries (588 files):
- NCOMMS-21-41006-T_Source Data/
- __MACOSX/._NCOMMS-21-41006-T_Source Data
- NCOMMS-21-41006-T_Source Data/Supplementary Figure 24/
- __MACOSX/NCOMMS-21-41006-T_Source Data/._Supplementary Figure 24
- NCOMMS-21-41006-T_Source Data/Supplementary Figure 12/
- __MACOSX/NCOMMS-21-41006-T_Source Data/._Supplementary Figure 12
- NCOMMS-21-41006-T_Source Data/.DS_Store
- __MACOSX/NCOMMS-21-41006-T_Source Data/._.DS_Store
- NCOMMS-21-41006-T_Source Data/Supplementary Table 10/
- __MACOSX/NCOMMS-21-41006-T_Source Data/._Supplementary Table 10
- NCOMMS-21-41006-T_Source Data/Supplementary Figure 15/
- __MACOSX/NCOMMS-21-41006-T_Source Data/._Supplementary Figure 15
- NCOMMS-21-41006-T_Source Data/Supplementary Figure 14/
- __MACOSX/NCOMMS-21-41006-T_Source Data/._Supplementary Figure 14
- NCOMMS-21-41006-T_Source Data/Supplementary Table 11/
- __MACOSX/NCOMMS-21-41006-T_Source Data/._Supplementary Table 11
- NCOMMS-21-41006-T_Source Data/Supplementary Figure 13/
- __MACOSX/NCOMMS-21-41006-T_Source Data/._Supplementary Figure 13
- NCOMMS-21-41006-T_Source Data/Supplementary Figure 25/
- __MACOSX/NCOMMS-21-41006-T_Source Data/._Supplementary Figure 25
- NCOMMS-21-41006-T_Source Data/Supplementary Figure 22/
- __MACOSX/NCOMMS-21-41006-T_Source Data/._Supplementary Figure 22
- NCOMMS-21-41006-T_Source Data/Supplementary Figure 36/
- __MACOSX/NCOMMS-21-41006-T_Source Data/._Supplementary Figure 36
- NCOMMS-21-41006-T_Source Data/Supplementary Figure 37/
- __MACOSX/NCOMMS-21-41006-T_Source Data/._Supplementary Figure 37
- NCOMMS-21-41006-T_Source Data/Supplementary Figure 30/
- __MACOSX/NCOMMS-21-41006-T_Source Data/._Supplementary Figure 30
- NCOMMS-21-41006-T_Source Data/Supplementary Table 9/
- __MACOSX/NCOMMS-21-41006-T_Source Data/._Supplementary Table 9
- NCOMMS-21-41006-T_Source Data/Supplementary Table 7/
- __MACOSX/NCOMMS-21-41006-T_Source Data/._Supplementary Table 7
- NCOMMS-21-41006-T_Source Data/Supplementary Figure 5/
- __MACOSX/NCOMMS-21-41006-T_Source Data/._Supplementary Figure 5
- NCOMMS-21-41006-T_Source Data/Supplementary Figure 2/
- __MACOSX/NCOMMS-21-41006-T_Source Data/._Supplementary Figure 2
- NCOMMS-21-41006-T_Source Data/Supplementary Table 1/
- __MACOSX/NCOMMS-21-41006-T_Source Data/._Supplementary Table 1
- NCOMMS-21-41006-T_Source Data/Supplementary Figure 3/
- __MACOSX/NCOMMS-21-41006-T_Source Data/._Supplementary Figure 3
- NCOMMS-21-41006-T_Source Data/Supplementary Table 6/
- __MACOSX/NCOMMS-21-41006-T_Source Data/._Supplementary Table 6
- NCOMMS-21-41006-T_Source Data/Supplementary Figure 4/
- __MACOSX/NCOMMS-21-41006-T_Source Data/._Supplementary Figure 4
- NCOMMS-21-41006-T_Source Data/Supplementary Table 8/
- __MACOSX/NCOMMS-21-41006-T_Source Data/._Supplementary Table 8
- NCOMMS-21-41006-T_Source Data/Supplementary Figure 27/
- __MACOSX/NCOMMS-21-41006-T_Source Data/._Supplementary Figure 27
- NCOMMS-21-41006-T_Source Data/Supplementary Figure 20/
- __MACOSX/NCOMMS-21-41006-T_Source Data/._Supplementary Figure 20
- NCOMMS-21-41006-T_Source Data/Supplementary Figure 16/
- __MACOSX/NCOMMS-21-41006-T_Source Data/._Supplementary Figure 16
- NCOMMS-21-41006-T_Source Data/Supplementary Figure 29/
- __MACOSX/NCOMMS-21-41006-T_Source Data/._Supplementary Figure 29
- NCOMMS-21-41006-T_Source Data/Supplementary Figure 11/
- __MACOSX/NCOMMS-21-41006-T_Source Data/._Supplementary Figure 11
- NCOMMS-21-41006-T_Source Data/Supplementary Figure 10/
- __MACOSX/NCOMMS-21-41006-T_Source Data/._Supplementary Figure 10
- NCOMMS-21-41006-T_Source Data/Supplementary Figure 28/
- __MACOSX/NCOMMS-21-41006-T_Source Data/._Supplementary Figure 28
- NCOMMS-21-41006-T_Source Data/Supplementary Figure 21/
- __MACOSX/NCOMMS-21-41006-T_Source Data/._Supplementary Figure 21
- NCOMMS-21-41006-T_Source Data/Supplementary Figure 26/
- __MACOSX/NCOMMS-21-41006-T_Source Data/._Supplementary Figure 26
- NCOMMS-21-41006-T_Source Data/Supplementary Figure 19/
- __MACOSX/NCOMMS-21-41006-T_Source Data/._Supplementary Figure 19
- NCOMMS-21-41006-T_Source Data/Supplementary Figure 35/
- __MACOSX/NCOMMS-21-41006-T_Source Data/._Supplementary Figure 35
- NCOMMS-21-41006-T_Source Data/Table 1/
- __MACOSX/NCOMMS-21-41006-T_Source Data/._Table 1
- NCOMMS-21-41006-T_Source Data/Supplementary Figure 33/
- __MACOSX/NCOMMS-21-41006-T_Source Data/._Supplementary Figure 33
- NCOMMS-21-41006-T_Source Data/Supplementary Figure 34/
- __MACOSX/NCOMMS-21-41006-T_Source Data/._Supplementary Figure 34
- NCOMMS-21-41006-T_Source Data/Figure 4/
- __MACOSX/NCOMMS-21-41006-T_Source Data/._Figure 4
- NCOMMS-21-41006-T_Source Data/Figure 3/
- __MACOSX/NCOMMS-21-41006-T_Source Data/._Figure 3
- NCOMMS-21-41006-T_Source Data/Supplementary Figure 8/
- __MACOSX/NCOMMS-21-41006-T_Source Data/._Supplementary Figure 8
- NCOMMS-21-41006-T_Source Data/Supplementary Table 3/
- __MACOSX/NCOMMS-21-41006-T_Source Data/._Supplementary Table 3
- NCOMMS-21-41006-T_Source Data/Supplementary Figure 1/
- __MACOSX/NCOMMS-21-41006-T_Source Data/._Supplementary Figure 1
- NCOMMS-21-41006-T_Source Data/Supplementary Table 4/
- __MACOSX/NCOMMS-21-41006-T_Source Data/._Supplementary Table 4
- NCOMMS-21-41006-T_Source Data/Supplementary Figure 6/
- __MACOSX/NCOMMS-21-41006-T_Source Data/._Supplementary Figure 6
- NCOMMS-21-41006-T_Source Data/Figure 2/
- __MACOSX/NCOMMS-21-41006-T_Source Data/._Figure 2
- NCOMMS-21-41006-T_Source Data/Supplementary Table 5/
- __MACOSX/NCOMMS-21-41006-T_Source Data/._Supplementary Table 5
- NCOMMS-21-41006-T_Source Data/Supplementary Figure 7/
- __MACOSX/NCOMMS-21-41006-T_Source Data/._Supplementary Figure 7
- NCOMMS-21-41006-T_Source Data/Supplementary Table 2/
- __MACOSX/NCOMMS-21-41006-T_Source Data/._Supplementary Table 2
- NCOMMS-21-41006-T_Source Data/Supplementary Figure 9/
- __MACOSX/NCOMMS-21-41006-T_Source Data/._Supplementary Figure 9
- NCOMMS-21-41006-T_Source Data/Supplementary Figure 24/Supplementary Figure 24d.xlsx
- __MACOSX/NCOMMS-21-41006-T_Source Data/Supplementary Figure 24/._Supplementary Figure 24d.xlsx
- NCOMMS-21-41006-T_Source Data/Supplementary Figure 24/.DS_Store
- __MACOSX/NCOMMS-21-41006-T_Source Data/Supplementary Figure 24/._.DS_Store
- NCOMMS-21-41006-T_Source Data/Supplementary Figure 24/Supplementary Figure 24b.xlsx
- __MACOSX/NCOMMS-21-41006-T_Source Data/Supplementary Figure 24/._Supplementary Figure 24b.xlsx
- NCOMMS-21-41006-T_Source Data/Supplementary Figure 24/Supplementary Figure 24a.xlsx
- __MACOSX/NCOMMS-21-41006-T_Source Data/Supplementary Figure 24/._Supplementary Figure 24a.xlsx
- NCOMMS-21-41006-T_Source Data/Supplementary Figure 24/Supplementary Figure 24c.txt
- __MACOSX/NCOMMS-21-41006-T_Source Data/Supplementary Figure 24/._Supplementary Figure 24c.txt
- NCOMMS-21-41006-T_Source Data/Supplementary Figure 12/Supplementary Figure 12.xlsx
- __MACOSX/NCOMMS-21-41006-T_Source Data/Supplementary Figure 12/._Supplementary Figure 12.xlsx
- NCOMMS-21-41006-T_Source Data/Supplementary Figure 12/.DS_Store
- __MACOSX/NCOMMS-21-41006-T_Source Data/Supplementary Figure 12/._.DS_Store
- NCOMMS-21-41006-T_Source Data/Supplementary Table 10/.DS_Store
- __MACOSX/NCOMMS-21-41006-T_Source Data/Supplementary Table 10/._.DS_Store
- NCOMMS-21-41006-T_Source Data/Supplementary Table 10/Supplementary Table 10_original.txt
- __MACOSX/NCOMMS-21-41006-T_Source Data/Supplementary Table 10/._Supplementary Table 10_original.txt
- NCOMMS-21-41006-T_Source Data/Supplementary Table 10/Supplementary Table 10_healed.xlsx
- __MACOSX/NCOMMS-21-41006-T_Source Data/Supplementary Table 10/._Supplementary Table 10_healed.xlsx
- NCOMMS-21-41006-T_Source Data/Supplementary Table 10/Supplementary Table 10_damaged.xlsx
- __MACOSX/NCOMMS-21-41006-T_Source Data/Supplementary Table 10/._Supplementary Table 10_damaged.xlsx
- NCOMMS-21-41006-T_Source Data/Supplementary Figure 15/.DS_Store
- __MACOSX/NCOMMS-21-41006-T_Source Data/Supplementary Figure 15/._.DS_Store
- NCOMMS-21-41006-T_Source Data/Supplementary Figure 15/Supplementary Figure 15.xlsx
- __MACOSX/NCOMMS-21-41006-T_Source Data/Supplementary Figure 15/._Supplementary Figure 15.xlsx
- NCOMMS-21-41006-T_Source Data/Supplementary Figure 14/.DS_Store
- __MACOSX/NCOMMS-21-41006-T_Source Data/Supplementary Figure 14/._.DS_Store
- NCOMMS-21-41006-T_Source Data/Supplementary Figure 14/Supplementary Figure 14.xlsx
- __MACOSX/NCOMMS-21-41006-T_Source Data/Supplementary Figure 14/._Supplementary Figure 14.xlsx
- NCOMMS-21-41006-T_Source Data/Supplementary Table 11/Supplementary Table 11_original-1.txt
- __MACOSX/NCOMMS-21-41006-T_Source Data/Supplementary Table 11/._Supplementary Table 11_original-1.txt
- NCOMMS-21-41006-T_Source Data/Supplementary Table 11/Supplementary Table 11_original-2.txt
- __MACOSX/NCOMMS-21-41006-T_Source Data/Supplementary Table 11/._Supplementary Table 11_original-2.txt
- NCOMMS-21-41006-T_Source Data/Supplementary Table 11/Supplementary Table 11_original-3.txt
- __MACOSX/NCOMMS-21-41006-T_Source Data/Supplementary Table 11/._Supplementary Table 11_original-3.txt
- NCOMMS-21-41006-T_Source Data/Supplementary Table 11/Supplementary Table 11_damaged-4.txt
- __MACOSX/NCOMMS-21-41006-T_Source Data/Supplementary Table 11/._Supplementary Table 11_damaged-4.txt
- NCOMMS-21-41006-T_Source Data/Supplementary Table 11/Supplementary Table 11_healed-4.txt
- __MACOSX/NCOMMS-21-41006-T_Source Data/Supplementary Table 11/._Supplementary Table 11_healed-4.txt
- NCOMMS-21-41006-T_Source Data/Supplementary Table 11/Supplementary Table 11_healed-3.txt
- __MACOSX/NCOMMS-21-41006-T_Source Data/Supplementary Table 11/._Supplementary Table 11_healed-3.txt
- NCOMMS-21-41006-T_Source Data/Supplementary Table 11/Supplementary Table 11_damaged-2.txt
- __MACOSX/NCOMMS-21-41006-T_Source Data/Supplementary Table 11/._Supplementary Table 11_damaged-2.txt
- NCOMMS-21-41006-T_Source Data/Supplementary Table 11/Supplementary Table 11_damaged-3.txt
- __MACOSX/NCOMMS-21-41006-T_Source Data/Supplementary Table 11/._Supplementary Table 11_damaged-3.txt
- NCOMMS-21-41006-T_Source Data/Supplementary Table 11/Supplementary Table 11_healed-2.txt
- __MACOSX/NCOMMS-21-41006-T_Source Data/Supplementary Table 11/._Supplementary Table 11_healed-2.txt
- NCOMMS-21-41006-T_Source Data/Supplementary Table 11/Supplementary Table 11_damaged-1.txt
- __MACOSX/NCOMMS-21-41006-T_Source Data/Supplementary Table 11/._Supplementary Table 11_damaged-1.txt
- NCOMMS-21-41006-T_Source Data/Supplementary Table 11/Supplementary Table 11_healed-1.txt
- __MACOSX/NCOMMS-21-41006-T_Source Data/Supplementary Table 11/._Supplementary Table 11_healed-1.txt
- NCOMMS-21-41006-T_Source Data/Supplementary Figure 13/Supplementary Figure 13.xlsx
- __MACOSX/NCOMMS-21-41006-T_Source Data/Supplementary Figure 13/._Supplementary Figure 13.xlsx
- NCOMMS-21-41006-T_Source Data/Supplementary Figure 13/.DS_Store
- __MACOSX/NCOMMS-21-41006-T_Source Data/Supplementary Figure 13/._.DS_Store
- NCOMMS-21-41006-T_Source Data/Supplementary Figure 25/Supplementary Figure 25b.xlsx
- __MACOSX/NCOMMS-21-41006-T_Source Data/Supplementary Figure 25/._Supplementary Figure 25b.xlsx
- NCOMMS-21-41006-T_Source Data/Supplementary Figure 25/.DS_Store
- __MACOSX/NCOMMS-21-41006-T_Source Data/Supplementary Figure 25/._.DS_Store
- NCOMMS-21-41006-T_Source Data/Supplementary Figure 25/Supplementary Figure 25c.xlsx
- __MACOSX/NCOMMS-21-41006-T_Source Data/Supplementary Figure 25/._Supplementary Figure 25c.xlsx
- NCOMMS-21-41006-T_Source Data/Supplementary Figure 25/Supplementary Figure 25d.xlsx
- __MACOSX/NCOMMS-21-41006-T_Source Data/Supplementary Figure 25/._Supplementary Figure 25d.xlsx
- NCOMMS-21-41006-T_Source Data/Supplementary Figure 25/Supplementary Figure 25a.xlsx
- __MACOSX/NCOMMS-21-41006-T_Source Data/Supplementary Figure 25/._Supplementary Figure 25a.xlsx
- NCOMMS-21-41006-T_Source Data/Supplementary Figure 22/.DS_Store
- __MACOSX/NCOMMS-21-41006-T_Source Data/Supplementary Figure 22/._.DS_Store
- NCOMMS-21-41006-T_Source Data/Supplementary Figure 22/Supplementary Figure 22.xlsx
- __MACOSX/NCOMMS-21-41006-T_Source Data/Supplementary Figure 22/._Supplementary Figure 22.xlsx
- NCOMMS-21-41006-T_Source Data/Supplementary Figure 36/.DS_Store
- __MACOSX/NCOMMS-21-41006-T_Source Data/Supplementary Figure 36/._.DS_Store
- NCOMMS-21-41006-T_Source Data/Supplementary Figure 36/Supplementary Figure 36b/
- __MACOSX/NCOMMS-21-41006-T_Source Data/Supplementary Figure 36/._Supplementary Figure 36b
- NCOMMS-21-41006-T_Source Data/Supplementary Figure 36/Supplementary Figure 36a/
- __MACOSX/NCOMMS-21-41006-T_Source Data/Supplementary Figure 36/._Supplementary Figure 36a
- NCOMMS-21-41006-T_Source Data/Supplementary Figure 37/Supplementary Figure 37a.txt
- __MACOSX/NCOMMS-21-41006-T_Source Data/Supplementary Figure 37/._Supplementary Figure 37a.txt
- NCOMMS-21-41006-T_Source Data/Supplementary Figure 37/Supplementary Figure 37b.txt
- __MACOSX/NCOMMS-21-41006-T_Source Data/Supplementary Figure 37/._Supplementary Figure 37b.txt
- NCOMMS-21-41006-T_Source Data/Supplementary Figure 37/.DS_Store
- __MACOSX/NCOMMS-21-41006-T_Source Data/Supplementary Figure 37/._.DS_Store
- NCOMMS-21-41006-T_Source Data/Supplementary Figure 30/.DS_Store
- __MACOSX/NCOMMS-21-41006-T_Source Data/Supplementary Figure 30/._.DS_Store
- NCOMMS-21-41006-T_Source Data/Supplementary Figure 30/Supplementary Figure 30a/
- __MACOSX/NCOMMS-21-41006-T_Source Data/Supplementary Figure 30/._Supplementary Figure 30a
- NCOMMS-21-41006-T_Source Data/Supplementary Figure 30/Supplementary Figure 30b/
- __MACOSX/NCOMMS-21-41006-T_Source Data/Supplementary Figure 30/._Supplementary Figure 30b
- NCOMMS-21-41006-T_Source Data/Supplementary Table 9/Supplementary Table 9.txt
- __MACOSX/NCOMMS-21-41006-T_Source Data/Supplementary Table 9/._Supplementary Table 9.txt
- NCOMMS-21-41006-T_Source Data/Supplementary Table 7/.DS_Store
- __MACOSX/NCOMMS-21-41006-T_Source Data/Supplementary Table 7/._.DS_Store
- NCOMMS-21-41006-T_Source Data/Supplementary Table 7/Supplementary Table 7_compression-molded-180-24 h/
- __MACOSX/NCOMMS-21-41006-T_Source Data/Supplementary Table 7/._Supplementary Table 7_compression-molded-180-24 h
- NCOMMS-21-41006-T_Source Data/Supplementary Table 7/Supplementary Table 7_compression-molded-220-slow cooling/
- __MACOSX/NCOMMS-21-41006-T_Source Data/Supplementary Table 7/._Supplementary Table 7_compression-molded-220-slow cooling
- NCOMMS-21-41006-T_Source Data/Supplementary Table 7/Supplementary Table 7_compression-molded-180-slow cooling/
- __MACOSX/NCOMMS-21-41006-T_Source Data/Supplementary Table 7/._Supplementary Table 7_compression-molded-180-slow cooling
- NCOMMS-21-41006-T_Source Data/Supplementary Figure 5/.DS_Store
- __MACOSX/NCOMMS-21-41006-T_Source Data/Supplementary Figure 5/._.DS_Store
- NCOMMS-21-41006-T_Source Data/Supplementary Figure 5/Supplementary Figure 5b.xlsx
- __MACOSX/NCOMMS-21-41006-T_Source Data/Supplementary Figure 5/._Supplementary Figure 5b.xlsx
- NCOMMS-21-41006-T_Source Data/Supplementary Figure 5/Supplementary Figure 5a.xlsx
- __MACOSX/NCOMMS-21-41006-T_Source Data/Supplementary Figure 5/._Supplementary Figure 5a.xlsx
- NCOMMS-21-41006-T_Source Data/Supplementary Figure 2/.DS_Store
- __MACOSX/NCOMMS-21-41006-T_Source Data/Supplementary Figure 2/._.DS_Store
- NCOMMS-21-41006-T_Source Data/Supplementary Figure 2/read_me.txt
- __MACOSX/NCOMMS-21-41006-T_Source Data/Supplementary Figure 2/._read_me.txt
- NCOMMS-21-41006-T_Source Data/Supplementary Table 1/Supplementary Table 1.xlsx
- __MACOSX/NCOMMS-21-41006-T_Source Data/Supplementary Table 1/._Supplementary Table 1.xlsx
- NCOMMS-21-41006-T_Source Data/Supplementary Figure 3/.DS_Store
- __MACOSX/NCOMMS-21-41006-T_Source Data/Supplementary Figure 3/._.DS_Store
- NCOMMS-21-41006-T_Source Data/Supplementary Figure 3/Supplementary Figure 3b.xlsx
- __MACOSX/NCOMMS-21-41006-T_Source Data/Supplementary Figure 3/._Supplementary Figure 3b.xlsx
- NCOMMS-21-41006-T_Source Data/Supplementary Figure 3/Supplementary Figure 3a.xlsx
- __MACOSX/NCOMMS-21-41006-T_Source Data/Supplementary Figure 3/._Supplementary Figure 3a.xlsx
- NCOMMS-21-41006-T_Source Data/Supplementary Table 6/Supplementary Table 6.txt
- __MACOSX/NCOMMS-21-41006-T_Source Data/Supplementary Table 6/._Supplementary Table 6.txt
- NCOMMS-21-41006-T_Source Data/Supplementary Figure 4/.DS_Store
- __MACOSX/NCOMMS-21-41006-T_Source Data/Supplementary Figure 4/._.DS_Store
- NCOMMS-21-41006-T_Source Data/Supplementary Figure 4/Supplementary Figure 4.xlsx
- __MACOSX/NCOMMS-21-41006-T_Source Data/Supplementary Figure 4/._Supplementary Figure 4.xlsx
- NCOMMS-21-41006-T_Source Data/Supplementary Table 8/Supplementary Table 8.txt
- __MACOSX/NCOMMS-21-41006-T_Source Data/Supplementary Table 8/._Supplementary Table 8.txt
- NCOMMS-21-41006-T_Source Data/Supplementary Figure 27/.DS_Store
- __MACOSX/NCOMMS-21-41006-T_Source Data/Supplementary Figure 27/._.DS_Store
- NCOMMS-21-41006-T_Source Data/Supplementary Figure 27/Supplementary Figure 27b/
- __MACOSX/NCOMMS-21-41006-T_Source Data/Supplementary Figure 27/._Supplementary Figure 27b
- NCOMMS-21-41006-T_Source Data/Supplementary Figure 27/Supplementary Figure 27a/
- __MACOSX/NCOMMS-21-41006-T_Source Data/Supplementary Figure 27/._Supplementary Figure 27a
- NCOMMS-21-41006-T_Source Data/Supplementary Figure 20/.DS_Store
- __MACOSX/NCOMMS-21-41006-T_Source Data/Supplementary Figure 20/._.DS_Store
- NCOMMS-21-41006-T_Source Data/Supplementary Figure 20/Supplementary Figure 20.txt
- __MACOSX/NCOMMS-21-41006-T_Source Data/Supplementary Figure 20/._Supplementary Figure 20.txt
- NCOMMS-21-41006-T_Source Data/Supplementary Figure 16/.DS_Store
- __MACOSX/NCOMMS-21-41006-T_Source Data/Supplementary Figure 16/._.DS_Store
- NCOMMS-21-41006-T_Source Data/Supplementary Figure 16/Supplementary Figure 16.txt
- __MACOSX/NCOMMS-21-41006-T_Source Data/Supplementary Figure 16/._Supplementary Figure 16.txt
- NCOMMS-21-41006-T_Source Data/Supplementary Figure 29/Supplementary Figure 29b/
- __MACOSX/NCOMMS-21-41006-T_Source Data/Supplementary Figure 29/._Supplementary Figure 29b
- NCOMMS-21-41006-T_Source Data/Supplementary Figure 29/.DS_Store
- __MACOSX/NCOMMS-21-41006-T_Source Data/Supplementary Figure 29/._.DS_Store
- NCOMMS-21-41006-T_Source Data/Supplementary Figure 29/Supplementary Figure 29a/
- __MACOSX/NCOMMS-21-41006-T_Source Data/Supplementary Figure 29/._Supplementary Figure 29a
- NCOMMS-21-41006-T_Source Data/Supplementary Figure 11/.DS_Store
- __MACOSX/NCOMMS-21-41006-T_Source Data/Supplementary Figure 11/._.DS_Store
- NCOMMS-21-41006-T_Source Data/Supplementary Figure 11/Supplementary Figure 11.xlsx
- __MACOSX/NCOMMS-21-41006-T_Source Data/Supplementary Figure 11/._Supplementary Figure 11.xlsx
- NCOMMS-21-41006-T_Source Data/Supplementary Figure 10/Supplementary Figure 10b - BKB.txt
- __MACOSX/NCOMMS-21-41006-T_Source Data/Supplementary Figure 10/._Supplementary Figure 10b - BKB.txt
- NCOMMS-21-41006-T_Source Data/Supplementary Figure 10/.DS_Store
- __MACOSX/NCOMMS-21-41006-T_Source Data/Supplementary Figure 10/._.DS_Store
- NCOMMS-21-41006-T_Source Data/Supplementary Figure 10/Supplementary Figure 10a - TAB.xlsx
- __MACOSX/NCOMMS-21-41006-T_Source Data/Supplementary Figure 10/._Supplementary Figure 10a - TAB.xlsx
- NCOMMS-21-41006-T_Source Data/Supplementary Figure 10/Supplementary Figure 10b - BKB-Zn.txt
- __MACOSX/NCOMMS-21-41006-T_Source Data/Supplementary Figure 10/._Supplementary Figure 10b - BKB-Zn.txt
- NCOMMS-21-41006-T_Source Data/Supplementary Figure 10/Supplementary Figure 10a - TAB-Zn.xlsx
- __MACOSX/NCOMMS-21-41006-T_Source Data/Supplementary Figure 10/._Supplementary Figure 10a - TAB-Zn.xlsx
- NCOMMS-21-41006-T_Source Data/Supplementary Figure 28/.DS_Store
- __MACOSX/NCOMMS-21-41006-T_Source Data/Supplementary Figure 28/._.DS_Store
- NCOMMS-21-41006-T_Source Data/Supplementary Figure 28/Supplementary Figure 28a/
- __MACOSX/NCOMMS-21-41006-T_Source Data/Supplementary Figure 28/._Supplementary Figure 28a
- NCOMMS-21-41006-T_Source Data/Supplementary Figure 28/Supplementary Figure 28b/
- __MACOSX/NCOMMS-21-41006-T_Source Data/Supplementary Figure 28/._Supplementary Figure 28b
- NCOMMS-21-41006-T_Source Data/Supplementary Figure 21/.DS_Store
- __MACOSX/NCOMMS-21-41006-T_Source Data/Supplementary Figure 21/._.DS_Store
- NCOMMS-21-41006-T_Source Data/Supplementary Figure 21/Supplementary Figure 21.xlsx
- __MACOSX/NCOMMS-21-41006-T_Source Data/Supplementary Figure 21/._Supplementary Figure 21.xlsx
- NCOMMS-21-41006-T_Source Data/Supplementary Figure 26/.DS_Store
- __MACOSX/NCOMMS-21-41006-T_Source Data/Supplementary Figure 26/._.DS_Store
- NCOMMS-21-41006-T_Source Data/Supplementary Figure 26/annealed 2080/
- __MACOSX/NCOMMS-21-41006-T_Source Data/Supplementary Figure 26/._annealed 2080
- NCOMMS-21-41006-T_Source Data/Supplementary Figure 26/annealed BKBZn/
- __MACOSX/NCOMMS-21-41006-T_Source Data/Supplementary Figure 26/._annealed BKBZn
- NCOMMS-21-41006-T_Source Data/Supplementary Figure 26/annealed 8020/
- __MACOSX/NCOMMS-21-41006-T_Source Data/Supplementary Figure 26/._annealed 8020
- NCOMMS-21-41006-T_Source Data/Supplementary Figure 26/annealed 5050/
- __MACOSX/NCOMMS-21-41006-T_Source Data/Supplementary Figure 26/._annealed 5050
- NCOMMS-21-41006-T_Source Data/Supplementary Figure 26/Supplementary Figure 26 compression-molded.txt
- __MACOSX/NCOMMS-21-41006-T_Source Data/Supplementary Figure 26/._Supplementary Figure 26 compression-molded.txt
- NCOMMS-21-41006-T_Source Data/Supplementary Figure 19/.DS_Store
- __MACOSX/NCOMMS-21-41006-T_Source Data/Supplementary Figure 19/._.DS_Store
- NCOMMS-21-41006-T_Source Data/Supplementary Figure 19/Supplementary Figure 19.xlsx
- __MACOSX/NCOMMS-21-41006-T_Source Data/Supplementary Figure 19/._Supplementary Figure 19.xlsx
- NCOMMS-21-41006-T_Source Data/Supplementary Figure 35/.DS_Store
- __MACOSX/NCOMMS-21-41006-T_Source Data/Supplementary Figure 35/._.DS_Store
- NCOMMS-21-41006-T_Source Data/Supplementary Figure 35/Supplementary Figure 35c/
- __MACOSX/NCOMMS-21-41006-T_Source Data/Supplementary Figure 35/._Supplementary Figure 35c
- NCOMMS-21-41006-T_Source Data/Supplementary Figure 35/Supplementary Figure 35d/
- __MACOSX/NCOMMS-21-41006-T_Source Data/Supplementary Figure 35/._Supplementary Figure 35d
- NCOMMS-21-41006-T_Source Data/Supplementary Figure 35/Supplementary Figure 35a.xlsx
- __MACOSX/NCOMMS-21-41006-T_Source Data/Supplementary Figure 35/._Supplementary Figure 35a.xlsx
- NCOMMS-21-41006-T_Source Data/Supplementary Figure 35/Supplementary Figure 35b.xlsx
- __MACOSX/NCOMMS-21-41006-T_Source Data/Supplementary Figure 35/._Supplementary Figure 35b.xlsx
- NCOMMS-21-41006-T_Source Data/Table 1/.DS_Store
- __MACOSX/NCOMMS-21-41006-T_Source Data/Table 1/._.DS_Store
- NCOMMS-21-41006-T_Source Data/Table 1/Table 1.xlsx
- __MACOSX/NCOMMS-21-41006-T_Source Data/Table 1/._Table 1.xlsx
- NCOMMS-21-41006-T_Source Data/Supplementary Figure 33/Supplementary Figure 33.txt
- __MACOSX/NCOMMS-21-41006-T_Source Data/Supplementary Figure 33/._Supplementary Figure 33.txt
- NCOMMS-21-41006-T_Source Data/Supplementary Figure 34/.DS_Store
- __MACOSX/NCOMMS-21-41006-T_Source Data/Supplementary Figure 34/._.DS_Store
[truncated: 372 more entries]
