# Supplementary material for: Mechanically robust supramolecular polymer co-assemblies
Source: Nat Commun. 2022 Jan 18;13:356. doi: 10.1038/s41467-022-28017-0 (PMC8766479; doi:10.1038/s41467-022-28017-0)
Supplement: Supplementary file 3 — Source Data [file 41467_2022_28017_MOESM3_ESM.zip › NCOMMS-21-41006-T_Source Data/Supplementary Figure 24/Supplementary Figure 24d.xlsx]

## Sheet: Figure_S24d
Compression-molded at 220°C		Compression-molded at 180°C		Annealed (24h) at 180°C
Scattering vector q	Intensity	Scattering vector q	Intensity	Scattering vector q	Intensity
[nm-1]	[-]	[nm-1]	[-]	[nm-1]	[-]
0.06452	8.4615	0.06452	13.0383	0.06452	11.749
0.07833	4.09825	0.07833	6.58892	0.07833	6.559
0.09214	2.23733	0.09214	3.75644	0.09214	3.882
0.10595	1.4321	0.10595	2.08237	0.10595	2.439
0.11976	1.00078	0.11976	1.38692	0.11976	1.596
0.13357	0.731851	0.13357	0.98081	0.13357	1.117
0.14738	0.553377	0.14738	0.71287	0.14738	0.787
0.16119	0.418837	0.16119	0.51574	0.16119	0.548
0.175	0.335237	0.175	0.39538	0.175	0.419
0.18881	0.26721	0.18881	0.32017	0.18881	0.312
0.20262	0.219688	0.20262	0.26822	0.20262	0.259
0.21643	0.188914	0.21643	0.21917	0.21643	0.204
0.23024	0.157017	0.23024	0.19373	0.23024	0.174
0.24405	0.140794	0.24405	0.16852	0.24405	0.141
0.25786	0.120088	0.25786	0.13405	0.25786	0.12
0.27167	0.104334	0.27167	0.11677	0.27167	0.099221
0.28548	0.0922497	0.28548	0.10131	0.28548	0.0875932
0.29929	0.0764679	0.29929	0.09456	0.29929	0.0818711
0.31309	0.0701128	0.31309	0.08421	0.31309	0.0674395
0.3269	0.0650074	0.3269	0.077	0.3269	0.0667956
0.34071	0.0537389	0.34071	0.07103	0.34071	0.061117
0.35452	0.0515179	0.35452	0.06244	0.35452	0.0573887
0.36833	0.0462739	0.36833	0.05907	0.36833	0.0473867
0.38214	0.0425721	0.38214	0.05281	0.38214	0.0477366
0.39595	0.0415988	0.39595	0.04959	0.39595	0.0398798
0.40976	0.0354127	0.40976	0.04469	0.40976	0.0404815
0.42357	0.0334357	0.42357	0.04312	0.42357	0.0374513
0.43738	0.029992	0.43738	0.0408	0.43738	0.0376413
0.45119	0.0322537	0.45119	0.03828	0.45119	0.0337805
0.465	0.0296441	0.465	0.03913	0.465	0.0314149
0.47881	0.0287272	0.47881	0.03438	0.47881	0.0325778
0.49262	0.0266492	0.49262	0.03277	0.49262	0.0291071
0.50643	0.0264622	0.50643	0.02892	0.50643	0.0281909
0.52024	0.0243467	0.52024	0.02897	0.52024	0.0297801
0.53405	0.0244321	0.53405	0.02963	0.53405	0.0256693
0.54786	0.0211432	0.54786	0.02794	0.54786	0.0238341
0.56166	0.0217146	0.56166	0.02713	0.56166	0.0257074
0.57547	0.0216335	0.57547	0.02544	0.57547	0.0221672
0.58928	0.0189603	0.58928	0.02546	0.58928	0.023175
0.60309	0.0207966	0.60309	0.02563	0.60309	0.0226576
0.6169	0.0199496	0.6169	0.02461	0.6169	0.0233962
0.63071	0.0195441	0.63071	0.023	0.63071	0.0222499
0.64452	0.0205375	0.64452	0.02254	0.64452	0.021311
0.65833	0.0200156	0.65833	0.0231	0.65833	0.0195894
0.67214	0.0183783	0.67214	0.02252	0.67214	0.0203483
0.68595	0.0213084	0.68595	0.02315	0.68595	0.0207193
0.69976	0.0189982	0.69976	0.02314	0.69976	0.0197132
0.71357	0.019784	0.71357	0.02166	0.71357	0.019535
0.72738	0.0178784	0.72738	0.02367	0.72738	0.0192704
0.74119	0.0183744	0.74119	0.02242	0.74119	0.0205559
0.755	0.0191225	0.755	0.02234	0.755	0.0191296
0.76881	0.0194629	0.76881	0.01999	0.76881	0.018855
0.78262	0.01884	0.78262	0.02114	0.78262	0.0192697
0.79643	0.018506	0.79643	0.02156	0.79643	0.0192039
0.81024	0.0169786	0.81024	0.02172	0.81024	0.0192384
0.82404	0.0185514	0.82404	0.02089	0.82404	0.0204249
0.83785	0.0186166	0.83785	0.022	0.83785	0.0208309
0.85166	0.0181598	0.85166	0.02044	0.85166	0.0198243
0.86547	0.0194652	0.86547	0.02073	0.86547	0.0189355
0.87928	0.0185359	0.87928	0.02114	0.87928	0.019854
0.89309	0.0183001	0.89309	0.02158	0.89309	0.017277
0.9069	0.0188913	0.9069	0.02222	0.9069	0.0192906
0.92071	0.0175019	0.92071	0.02251	0.92071	0.0185467
0.93452	0.0191241	0.93452	0.02149	0.93452	0.0189715
0.94833	0.0190727	0.94833	0.02141	0.94833	0.01816
0.96214	0.0176016	0.96214	0.0216	0.96214	0.0187822
0.97595	0.0200003	0.97595	0.02114	0.97595	0.0194187
0.98976	0.0195732	0.98976	0.02007	0.98976	0.0191931
1.00357	0.0182732	1.00357	0.02271	1.00357	0.0189251
1.01738	0.0196838	1.01738	0.01987	1.01738	0.0192443
1.03119	0.0192025	1.03119	0.02105	1.03119	0.0203377
1.045	0.019337	1.045	0.02347	1.045	0.0194685
1.05881	0.0199464	1.05881	0.02275	1.05881	0.0203786
1.07261	0.0197606	1.07261	0.02118	1.07261	0.0193727
1.08642	0.0197866	1.08642	0.02444	1.08642	0.0201791
1.10023	0.0210803	1.10023	0.02141	1.10023	0.020736
1.11404	0.019537	1.11404	0.0228	1.11404	0.0193564
1.12785	0.0215722	1.12785	0.02444	1.12785	0.0201678
1.14166	0.0211432	1.14166	0.02221	1.14166	0.0197466
1.15547	0.0211432	1.15547	0.02335	1.15547	0.0210517
1.16928	0.0217424	1.16928	0.02455	1.16928	0.0202802
1.18309	0.0237491	1.18309	0.02585	1.18309	0.020842
1.1969	0.0221055	1.1969	0.02526	1.1969	0.0201741
1.21071	0.0237339	1.21071	0.0258	1.21071	0.02158
1.22452	0.0233007	1.22452	0.02564	1.22452	0.020166
1.23833	0.0236697	1.23833	0.0252	1.23833	0.0213609
1.25214	0.024902	1.25214	0.02637	1.25214	0.0217305
1.26595	0.0230752	1.26595	0.02491	1.26595	0.0216255
1.27976	0.0250856	1.27976	0.02485	1.27976	0.0220756
1.29357	0.0251476	1.29357	0.02748	1.29357	0.0209482
1.30738	0.0276488	1.30738	0.02664	1.30738	0.0219092
1.32118	0.0270987	1.32118	0.02822	1.32118	0.0229979
1.33499	0.0264603	1.33499	0.02827	1.33499	0.022689
1.3488	0.0294565	1.3488	0.02901	1.3488	0.022623
1.36261	0.0291532	1.36261	0.02871	1.36261	0.0226325
1.37642	0.031653	1.37642	0.02993	1.37642	0.0222255
1.39023	0.0314538	1.39023	0.03057	1.39023	0.0233034
1.40404	0.0345151	1.40404	0.03049	1.40404	0.0240124
1.41785	0.0330903	1.41785	0.03277	1.41785	0.0258147
1.43166	0.0333611	1.43166	0.03349	1.43166	0.0255303
1.44547	0.0354291	1.44547	0.03554	1.44547	0.0236682
1.45928	0.0372727	1.45928	0.03663	1.45928	0.0253196
1.47309	0.038516	1.47309	0.03727	1.47309	0.0257317
1.4869	0.0405949	1.4869	0.03724	1.4869	0.0251254
1.50071	0.0419593	1.50071	0.03725	1.50071	0.027801
1.51452	0.0444706	1.51452	0.03917	1.51452	0.027953
1.52833	0.046322	1.52833	0.04035	1.52833	0.027951
1.54214	0.0486143	1.54214	0.044	1.54214	0.0301867
1.55595	0.0515457	1.55595	0.0435	1.55595	0.0277391
1.56976	0.0528884	1.56976	0.04501	1.56976	0.0324444
1.58356	0.0578032	1.58356	0.04886	1.58356	0.0303502
1.59737	0.0594691	1.59737	0.05165	1.59737	0.0317148
1.61118	0.0655624	1.61118	0.05283	1.61118	0.0313372
1.62499	0.0676643	1.62499	0.05563	1.62499	0.0336216
1.6388	0.0715064	1.6388	0.05925	1.6388	0.0345495
1.65261	0.0755201	1.65261	0.0631	1.65261	0.036276
1.66642	0.0849158	1.66642	0.06758	1.66642	0.0372033
1.68023	0.0890547	1.68023	0.07353	1.68023	0.0394608
1.69404	0.0969213	1.69404	0.07512	1.69404	0.0390499
1.70785	0.103045	1.70785	0.08914	1.70785	0.0431916
1.72166	0.109271	1.72166	0.09489	1.72166	0.0439614
1.73547	0.119969	1.73547	0.10508	1.73547	0.0477223
1.74928	0.128613	1.74928	0.11738	1.74928	0.0513153
1.76309	0.138698	1.76309	0.13338	1.76309	0.0506942
1.7769	0.147089	1.7769	0.15795	1.7769	0.0570018
1.79071	0.155847	1.79071	0.17868	1.79071	0.0590287
1.80452	0.16255	1.80452	0.23054	1.80452	0.0711239
1.81833	0.17099	1.81833	0.27628	1.81833	0.0803573
1.83214	0.18258	1.83214	0.35654	1.83214	0.0914002
1.84594	0.186748	1.84594	0.47133	1.84594	0.111
1.85975	0.191137	1.85975	0.61749	1.85975	0.136
1.87356	0.193748	1.87356	0.81721	1.87356	0.173
1.88737	0.196873	1.88737	1.11338	1.88737	0.222
1.90118	0.196125	1.90118	1.51144	1.90118	0.285
1.91499	0.19648	1.91499	1.88336	1.91499	0.373
1.9288	0.192117	1.9288	2.25704	1.9288	0.469
1.94261	0.194215	1.94261	2.49194	1.94261	0.58
1.95642	0.185646	1.95642	2.52038	1.95642	0.665
1.97023	0.178107	1.97023	2.45051	1.97023	0.692
1.98404	0.173173	1.98404	2.1509	1.98404	0.714
1.99785	0.168908	1.99785	1.82814	1.99785	0.674
2.01166	0.161457	2.01166	1.40911	2.01166	0.566
2.02547	0.154285	2.02547	1.10799	2.02547	0.478
2.03928	0.147264	2.03928	0.84814	2.03928	0.38
2.05309	0.139929	2.05309	0.66282	2.05309	0.301
2.0669	0.131479	2.0669	0.5016	2.0669	0.235
2.08071	0.128772	2.08071	0.39806	2.08071	0.187
2.09452	0.127256	2.09452	0.32777	2.09452	0.154
2.10832	0.112265	2.10832	0.26256	2.10832	0.13
2.12213	0.108703	2.12213	0.23335	2.12213	0.11
2.13594	0.102531	2.13594	0.19974	2.13594	0.0929081
2.14975	0.0984669	2.14975	0.17327	2.14975	0.0838009
2.16356	0.0955285	2.16356	0.16186	2.16356	0.0739845
2.17737	0.0924717	2.17737	0.14235	2.17737	0.0730989
2.19118	0.0894755	2.19118	0.13329	2.19118	0.0685026
2.20499	0.0872675	2.20499	0.11978	2.20499	0.0666425
2.2188	0.0823109	2.2188	0.10955	2.2188	0.0580208
2.23261	0.0819299	2.23261	0.10416	2.23261	0.057195
2.24642	0.0784145	2.24642	0.09668	2.24642	0.0545686
2.26023	0.0800125	2.26023	0.09438	2.26023	0.0555527
2.27404	0.075492	2.27404	0.08691	2.27404	0.0504861
2.28785	0.0721456	2.28785	0.08423	2.28785	0.0509003
2.30166	0.0712419	2.30166	0.08128	2.30166	0.0475057
2.31547	0.0673335	2.31547	0.07829	2.31547	0.0496105
2.32928	0.0686896	2.32928	0.07605	2.32928	0.0488528
2.34309	0.0665319	2.34309	0.07543	2.34309	0.0452003
2.35689	0.0643875	2.35689	0.07244	2.35689	0.0457587
2.3707	0.0606377	2.3707	0.07143	2.3707	0.0483127
2.38451	0.0623638	2.38451	0.07151	2.38451	0.0438065
2.39832	0.0589415	2.39832	0.06722	2.39832	0.0433788
2.41213	0.0588793	2.41213	0.06155	2.41213	0.0415644
2.42594	0.0577372	2.42594	0.06012	2.42594	0.0419137
2.43975	0.0546114	2.43975	0.06084	2.43975	0.0431115
2.45356	0.0539625	2.45356	0.06091	2.45356	0.0420059
2.46737	0.0562416	2.46737	0.05872	2.46737	0.0403579
2.48118	0.053624	2.48118	0.05727	2.48118	0.0422523
2.49499	0.0544817	2.49499	0.05759	2.49499	0.0411118
2.5088	0.0546112	2.5088	0.05614	2.5088	0.0404554
2.52261	0.0514132	2.52261	0.05585	2.52261	0.0399371
2.53642	0.0512688	2.53642	0.05103	2.53642	0.0415609
2.55023	0.0502534	2.55023	0.05298	2.55023	0.0448181
2.56404	0.0489216	2.56404	0.04916	2.56404	0.0463775
2.57785	0.049264	2.57785	0.05073	2.57785	0.0471012
2.59166	0.0485941	2.59166	0.05245	2.59166	0.0439694
2.60547	0.047995	2.60547	0.0513	2.60547	0.0428123
2.61927	0.0476999	2.61927	0.0511	2.61927	0.039869
2.63308	0.0462594	2.63308	0.04619	2.63308	0.0391771
2.64689	0.0443491	2.64689	0.05173	2.64689	0.0368969
2.6607	0.0448034	2.6607	0.05069	2.6607	0.0370458
2.67451	0.0429364	2.67451	0.0453	2.67451	0.0360981
2.68832	0.0448775	2.68832	0.04833	2.68832	0.0357941
2.70213	0.0433733	2.70213	0.04478	2.70213	0.0346455
2.71594	0.0450628	2.71594	0.04549	2.71594	0.0351671
2.72975	0.0436188	2.72975	0.0453	2.72975	0.0323555
2.74356	0.0421489	2.74356	0.04422	2.74356	0.0326695
2.75737	0.0406972	2.75737	0.0427	2.75737	0.0335028
2.77118	0.0419392	2.77118	0.04527	2.77118	0.0346748
2.78499	0.0408554	2.78499	0.04335	2.78499	0.0336205
2.7988	0.0393701	2.7988	0.04437	2.7988	0.0337793
2.81261	0.0385734	2.81261	0.04325	2.81261	0.0308295
2.82642	0.0380365	2.82642	0.04271	2.82642	0.0313944
2.84023	0.0398549	2.84023	0.04057	2.84023	0.0305519
2.85404	0.040313	2.85404	0.04172	2.85404	0.0313944
2.86785	0.0384834	2.86785	0.04044	2.86785	0.0288252
2.88165	0.0396048	2.88165	0.04218	2.88165	0.0301947
2.89546	0.0368949	2.89546	0.04099	2.89546	0.0307986
2.90927	0.0387625	2.90927	0.03999	2.90927	0.0304433
2.92308	0.0375178	2.92308	0.03956	2.92308	0.0303298
2.93689	0.0381897	2.93689	0.04131	2.93689	0.0310385
2.9507	0.0377383	2.9507	0.04018	2.9507	0.029711
2.96451	0.0392455	2.96451	0.04165	2.96451	0.0296577
2.97832	0.0374234	2.97832	0.04122	2.97832	0.0294987
2.99213	0.0359505	2.99213	0.03705	2.99213	0.0311754
3.00594	0.0395571	3.00594	0.03967	3.00594	0.0299791
3.01975	0.0372473	3.01975	0.03989	3.01975	0.0303978
3.03356	0.0369201	3.03356	0.04111	3.03356	0.0301326
3.04737	0.0379302	3.04737	0.03673	3.04737	0.0305046
3.06118	0.0351689	3.06118	0.039	3.06118	0.0295652
3.07499	0.0359899	3.07499	0.03869	3.07499	0.0290808
3.0888	0.0359899	3.0888	0.03945	3.0888	0.0287169
3.10261	0.0348491	3.10261	0.03713	3.10261	0.0288776
3.11642	0.0368404	3.11642	0.03631	3.11642	0.0275733
3.13022	0.0360178	3.13022	0.03892	3.13022	0.0305282
3.14403	0.03601	3.14403	0.03859	3.14403	0.0288992
3.15784	0.0342966	3.15784	0.03729	3.15784	0.0301228
3.17165	0.0350616	3.17165	0.03794	3.17165	0.0283689
3.18546	0.0352386	3.18546	0.03632	3.18546	0.0283689
3.19927	0.0338723	3.19927	0.03606	3.19927	0.0271685
3.21308	0.0338076	3.21308	0.0383	3.21308	0.0279353
3.22689	0.0361641	3.22689	0.03779	3.22689	0.0274529
3.2407	0.0328424	3.2407	0.03734	3.2407	0.0286943
3.25451	0.035097	3.25451	0.03758	3.25451	0.0282618
3.26832	0.0350963	3.26832	0.0367	3.26832	0.0288415
3.28213	0.0328424	3.28213	0.03724	3.28213	0.0285542
3.29594	0.0343533	3.29594	0.03596	3.29594	0.0262492
3.30975	0.0345589	3.30975	0.03839	3.30975	0.0281179
3.32356	0.0336565	3.32356	0.03912	3.32356	0.0267452
3.33737	0.0326758	3.33737	0.03741	3.33737	0.0259634
3.35118	0.0351319	3.35118	0.0361	3.35118	0.0265674
3.36499	0.0338861	3.36499	0.03697	3.36499	0.0270762
3.3788	0.0346012	3.3788	0.03806	3.3788	0.0282269
3.3926	0.0336402	3.3926	0.03609	3.3926	0.0275796
3.40641	0.0344476	3.40641	0.03602	3.40641	0.0267378
3.42022	0.0342941	3.42022	0.03767	3.42022	0.0295282
3.43403	0.0332098	3.43403	0.03685	3.43403	0.0286224
3.44784	0.0336565	3.44784	0.03549	3.44784	0.0278238
3.46165	0.0333102	3.46165	0.03693	3.46165	0.0281909
3.47546	0.0360742	3.47546	0.0382	3.47546	0.0275302
3.48927	0.0359361	3.48927	0.03622	3.48927	0.0281909
3.50308	0.0341352	3.50308	0.03789	3.50308	0.0263044
3.51689	0.0341544	3.51689	0.03772	3.51689	0.0272365
3.5307	0.0358025	3.5307	0.03749	3.5307	0.0263756
3.54451	0.0349539	3.54451	0.03988	3.54451	0.0282651
3.55832	0.0370351	3.55832	0.03799	3.55832	0.0268027
3.57213	0.0365556	3.57213	0.03991	3.57213	0.0271122
3.58594	0.0361641	3.58594	0.04083	3.58594	0.0293475
3.59975	0.0332769	3.59975	0.04037	3.59975	0.027256
3.61356	0.0346242	3.61356	0.04182	3.61356	0.0288516
3.62737	0.0361736	3.62737	0.04136	3.62737	0.0278623
3.64118	0.0361285	3.64118	0.04253	3.64118	0.0288349
3.65498	0.0337866	3.65498	0.04293	3.65498	0.0296652
3.66879	0.0371903	3.66879	0.04528	3.66879	0.0276488
3.6826	0.0370358	3.6826	0.04528	3.6826	0.0293898
3.69641	0.0379933	3.69641	0.04823	3.69641	0.0308741
3.71022	0.0345914	3.71022	0.05354	3.71022	0.0315695
3.72403	0.0357395	3.72403	0.0542	3.72403	0.0293836
3.73784	0.0342064	3.73784	0.05806	3.73784	0.030504
3.75165	0.0358438	3.75165	0.06231	3.75165	0.0329834
3.76546	0.0355946	3.76546	0.0674	3.76546	0.0328059
3.77927	0.0346633	3.77927	0.07237	3.77927	0.0334128
3.79308	0.0353832	3.79308	0.0831	3.79308	0.0358826
3.80689	0.0342678	3.80689	0.08654	3.80689	0.0374209
3.8207	0.0334062	3.8207	0.0967	3.8207	0.0426035
3.83451	0.0338574	3.83451	0.10621	3.83451	0.043198
3.84832	0.0335301	3.84832	0.11291	3.84832	0.0460594
3.86213	0.0340938	3.86213	0.1134	3.86213	0.0521105
3.87594	0.0338291	3.87594	0.11611	3.87594	0.05445
3.88975	0.0342318	3.88975	0.11727	3.88975	0.0591723
3.90355	0.0353117	3.90355	0.10719	3.90355	0.061344
3.91736	0.0327702	3.91736	0.09997	3.91736	0.0607867
3.93117	0.0339348	3.93117	0.09488	3.93117	0.0598531
3.94498	0.0313552	3.94498	0.0854	3.94498	0.0585393
3.95879	0.0324548	3.95879	0.07627	3.95879	0.0569052
3.9726	0.0319639	3.9726	0.06815	3.9726	0.0489091
3.98641	0.0328773	3.98641	0.0621	3.98641	0.0480756
4.00022	0.03295	4.00022	0.05456	4.00022	0.0444438
4.01403	0.0309237	4.01403	0.0493	4.01403	0.0384553
4.02784	0.0305163	4.02784	0.04704	4.02784	0.035346
4.04165	0.029998	4.04165	0.04218	4.04165	0.0355606
4.05546	0.0300512	4.05546	0.04149	4.05546	0.0317148
4.06927	0.0307932	4.06927	0.03864	4.06927	0.0291404
4.08308	0.0313552	4.08308	0.03812	4.08308	0.0305159
4.09689	0.0309297	4.09689	0.03545	4.09689	0.027537
4.1107	0.0312676	4.1107	0.03453	4.1107	0.0245581
4.12451	0.0297261	4.12451	0.03401	4.12451	0.0259371
4.13832	0.0283005	4.13832	0.03339	4.13832	0.0274241
4.15213	0.0300437	4.15213	0.03462	4.15213	0.0260877
4.16593	0.0290441	4.16593	0.03317	4.16593	0.0272315
4.17974	0.0299619	4.17974	0.03079	4.17974	0.0258659
4.19355	0.0319497	4.19355	0.03284	4.19355	0.0267741
4.20736	0.0306929	4.20736	0.03219	4.20736	0.0245232
4.22117	0.0304796	4.22117	0.03213	4.22117	0.0250708
4.23498	0.0301628	4.23498	0.03224	4.23498	0.026843
4.24879	0.0305402	4.24879	0.03181	4.24879	0.0244101
4.2626	0.028986	4.2626	0.03119	4.2626	0.0247583
4.27641	0.0303454	4.27641	0.03333	4.27641	0.0248331
4.29022	0.0307181	4.29022	0.03146	4.29022	0.0235172
4.30403	0.0284388	4.30403	0.03232	4.30403	0.0243794
4.31784	0.0310972	4.31784	0.02963	4.31784	0.0245718
4.33165	0.0305638	4.33165	0.03081	4.33165	0.0243703
4.34546	0.0313878	4.34546	0.0293	4.34546	0.0252696
4.35927	0.0290945	4.35927	0.0321	4.35927	0.0242922
4.37308	0.0280464	4.37308	0.03126	4.37308	0.0234072
4.38689	0.0275827	4.38689	0.03141	4.38689	0.0247565
4.4007	0.0281542	4.4007	0.03091	4.4007	0.0238191
4.41451	0.0276849	4.41451	0.03076	4.41451	0.0238737
4.42831	0.0280836	4.42831	0.03277	4.42831	0.0247749
4.44212	0.0282625	4.44212	0.03067	4.44212	0.0236243
4.45593	0.0292666	4.45593	0.03186	4.45593	0.0242058
4.46974	0.0288415	4.46974	0.03343	4.46974	0.0256925
4.48355	0.0296859	4.48355	0.03072	4.48355	0.0238139
4.49736	0.0298809	4.49736	0.03227	4.49736	0.0229608
4.51117	0.0284413	4.51117	0.03042	4.51117	0.0231988
4.52498	0.0272874	4.52498	0.03137	4.52498	0.0257298
4.53879	0.0280102	4.53879	0.03003	4.53879	0.02328
4.5526	0.0284815	4.5526	0.03283	4.5526	0.0240672
4.56641	0.0277572	4.56641	0.03019	4.56641	0.0224873
4.58022	0.0284067	4.58022	0.03109	4.58022	0.0233592
4.59403	0.0296727	4.59403	0.03266	4.59403	0.0228317
4.60784	0.0294588	4.60784	0.03206	4.60784	0.0247224
4.62165	0.0292295	4.62165	0.0311	4.62165	0.0236416
4.63546	0.0275042	4.63546	0.03026	4.63546	0.024648
4.64927	0.0275042	4.64927	0.03279	4.64927	0.0234557
4.66308	0.0289538	4.66308	0.03202	4.66308	0.022664
4.67689	0.0290409	4.67689	0.03164	4.67689	0.0241948
4.69069	0.0301326	4.69069	0.03043	4.69069	0.0235176
4.7045	0.0279003	4.7045	0.0334	4.7045	0.0234059
4.71831	0.0269514	4.71831	0.0341	4.71831	0.0235524
4.73212	0.0286656	4.73212	0.0331	4.73212	0.024776
4.74593	0.0289064	4.74593	0.03218	4.74593	0.0228684
4.75974	0.0293775	4.75974	0.03202	4.75974	0.0244491
4.77355	0.0285905	4.77355	0.03066	4.77355	0.0238881
4.78736	0.0289101	4.78736	0.03032	4.78736	0.0227583
4.80117	0.0300263	4.80117	0.03188	4.80117	0.0237673
4.81498	0.0278689	4.81498	0.03448	4.81498	0.0243
4.82879	0.0302098	4.82879	0.03347	4.82879	0.0247976
4.8426	0.029396	4.8426	0.03249	4.8426	0.025446
4.85641	0.0303017	4.85641	0.03154	4.85641	0.0232687
4.87022	0.0298724	4.87022	0.03243	4.87022	0.0247603
4.88403	0.0285213	4.88403	0.03285	4.88403	0.0230152
4.89784	0.0279741	4.89784	0.03225	4.89784	0.0248314
4.91165	0.0290265	4.91165	0.03463	4.91165	0.0253645
4.92546	0.027646	4.92546	0.03291	4.92546	0.0237768
4.93926	0.0306741	4.93926	0.03307	4.93926	0.024799
4.95307	0.02782	4.95307	0.03278	4.95307	0.0248721
4.96688	0.0275404	4.96688	0.03277	4.96688	0.0248203
4.98069	0.0280825	4.98069	0.03294	4.98069	0.0243237
4.9945	0.0273791	4.9945	0.0335	4.9945	0.0229785
5.00831	0.0287022	5.00831	0.0352	5.00831	0.0239185
5.02212	0.0296292	5.02212	0.03256	5.02212	0.024043
5.03593	0.0285162	5.03593	0.03614	5.03593	0.0224856
5.04974	0.0273422	5.04974	0.03394	5.04974	0.0245758
5.06355	0.0289328	5.06355	0.03222	5.06355	0.0235913
5.07736	0.0284465	5.07736	0.03419	5.07736	0.0233229
5.09117	0.0289499	5.09117	0.03531	5.09117	0.0252331
5.10498	0.0277211	5.10498	0.03344	5.10498	0.0245392
5.11879	0.0297371	5.11879	0.03425	5.11879	0.0251911
5.1326	0.0288884	5.1326	0.03417	5.1326	0.0245406
5.14641	0.0292666	5.14641	0.03362	5.14641	0.023306
5.16022	0.0285542	5.16022	0.03459	5.16022	0.0243128
5.17403	0.0283385	5.17403	0.03549	5.17403	0.025239
5.18784	0.0290222	5.18784	0.03338	5.18784	0.0233089
5.20164	0.0282621	5.20164	0.0335	5.20164	0.0241889
5.21545	0.0292241	5.21545	0.0338	5.21545	0.0225602
5.22926	0.029492	5.22926	0.03399	5.22926	0.0232537
5.24307	0.0303089	5.24307	0.03417	5.24307	0.0242427
5.25688	0.0290539	5.25688	0.0343	5.25688	0.0238737
5.27069	0.0282999	5.27069	0.03483	5.27069	0.0243201
5.2845	0.0291355	5.2845	0.03527	5.2845	0.0238139
5.29831	0.0295214	5.29831	0.03535	5.29831	0.0236043
5.31212	0.0305163	5.31212	0.03352	5.31212	0.0262392
5.32593	0.0301943	5.32593	0.03542	5.32593	0.023394
5.33974	0.0304805	5.33974	0.03578	5.33974	0.0235913
5.35355	0.0294757	5.35355	0.0348	5.35355	0.0246303
5.36736	0.0288482	5.36736	0.03424	5.36736	0.0258294
5.38117	0.0286246	5.38117	0.03291	5.38117	0.0243272
5.39498	0.0301388	5.39498	0.03616	5.39498	0.0237261
5.40879	0.0307667	5.40879	0.03439	5.40879	0.0265264
5.4226	0.0273596	5.4226	0.03638	5.4226	0.0227053
5.43641	0.030251	5.43641	0.03499	5.43641	0.0245202
5.45022	0.0289578	5.45022	0.03474	5.45022	0.025446
5.46402	0.0278258	5.46402	0.03448	5.46402	0.0233806
5.47783	0.0284815	5.47783	0.03492	5.47783	0.0248367
5.49164	0.029239	5.49164	0.03234	5.49164	0.0245558
5.50545	0.0293	5.50545	0.03349	5.50545	0.0243237
5.51926	0.0286536	5.51926	0.03428	5.51926	0.0249577
5.53307	0.0288282	5.53307	0.03376	5.53307	0.0247603
5.54688	0.0294788	5.54688	0.03406	5.54688	0.0239844
5.56069	0.0293056	5.56069	0.03706	5.56069	0.0249354
5.5745	0.029542	5.5745	0.03714	5.5745	0.025402
5.58831	0.0306825	5.58831	0.03826	5.58831	0.0244297
5.60212	0.0299619	5.60212	0.03589	5.60212	0.0269388
5.61593	0.0311603	5.61593	0.03796	5.61593	0.0257206
5.62974	0.0311123	5.62974	0.03642	5.62974	0.0257443
5.64355	0.0295862	5.64355	0.03681	5.64355	0.0248525
5.65736	0.0288415	5.65736	0.03763	5.65736	0.0276097
5.67117	0.0272201	5.67117	0.03857	5.67117	0.025212
5.68498	0.0288448	5.68498	0.03828	5.68498	0.0240645
5.69879	0.0284401	5.69879	0.04119	5.69879	0.0244128
5.71259	0.0298257	5.71259	0.04094	5.71259	0.0256151
5.7264	0.0296804	5.7264	0.03935	5.7264	0.0242796
5.73806	0.0299529	5.73806	0.03565	5.73806	0.0240452
5.74021	0.0287692	5.74021	0.04225	5.74021	0.0253791
5.75402	0.0302348	5.75402	0.0412	5.75402	0.0284714
5.76419	0.02731	5.76419	0.03761	5.76419	0.0287933
5.76783	0.0291471	5.76783	0.04232	5.76783	0.0291977
5.78164	0.0305641	5.78164	0.04257	5.78164	0.0290486
5.79031	0.0306346	5.79031	0.04131	5.79031	0.0290981
5.79545	0.0285885	5.79545	0.04484	5.79545	0.0280772
5.80926	0.0293475	5.80926	0.04211	5.80926	0.0292081
5.81644	0.0285086	5.81644	0.03978	5.81644	0.0283319
5.82307	0.0304317	5.82307	0.04178	5.82307	0.0303595
5.83688	0.0291926	5.83688	0.04168	5.83688	0.0274039
5.84256	0.0285593	5.84256	0.03959	5.84256	0.0267175
5.85069	0.0280111	5.85069	0.04051	5.85069	0.0293775
5.8645	0.0309317	5.8645	0.0415	5.8645	0.0293475
5.86868	0.030123	5.86868	0.03589	5.86868	0.026799
5.87831	0.0282988	5.87831	0.03951	5.87831	0.0289618
5.89212	0.0288448	5.89212	0.03873	5.89212	0.0292752
5.89481	0.0306267	5.89481	0.03615	5.89481	0.0271636
5.90593	0.0285885	5.90593	0.03776	5.90593	0.0298257
5.91974	0.0299257	5.91974	0.03753	5.91974	0.0285561
5.92093	0.0314512	5.92093	0.03489	5.92093	0.0258015
5.93355	0.0292232	5.93355	0.03424	5.93355	0.0278689
5.94706	0.0298097	5.94706	0.03309	5.94706	0.0239262
5.94736	0.0295146	5.94736	0.03432	5.94736	0.0273596
5.96117	0.0311097	5.96117	0.03411	5.96117	0.0275112
5.97318	0.0296955	5.97318	0.03449	5.97318	0.0246772
5.97497	0.0289346	5.97497	0.0347	5.97497	0.0260585
5.98878	0.0292642	5.98878	0.03427	5.98878	0.027416
5.9993	0.0316479	5.9993	0.03168	5.9993	0.0253123
6.00259	0.0299529	6.00259	0.034	6.00259	0.0257057
6.0164	0.0283735	6.0164	0.03535	6.0164	0.0261308
6.02543	0.030644	6.02543	0.03271	6.02543	0.0236099
6.03021	0.0299888	6.03021	0.03329	6.03021	0.0243038
6.04402	0.0301742	6.04402	0.03316	6.04402	0.0260224
6.05155	0.0322782	6.05155	0.03019	6.05155	0.0237202
6.05783	0.0318774	6.05783	0.0309	6.05783	0.0247772
6.07164	0.0304805	6.07164	0.03012	6.07164	0.0232246
6.07767	0.0324775	6.07767	0.03221	6.07767	0.0250998
6.08545	0.032528	6.08545	0.03173	6.08545	0.025408
6.09926	0.033034	6.09926	0.03222	6.09926	0.0252483
6.1038	0.032115	6.1038	0.03017	6.1038	0.0238829
6.11307	0.0320054	6.11307	0.03193	6.11307	0.0237548
6.12688	0.0319831	6.12688	0.03218	6.12688	0.0241221
6.12992	0.0322621	6.12992	0.02998	6.12992	0.023102
6.14069	0.031945	6.14069	0.03223	6.14069	0.0232539
6.1545	0.033034	6.1545	0.0313	6.1545	0.025402
6.15605	0.0336725	6.15605	0.03005	6.15605	0.0248113
6.16831	0.0318928	6.16831	0.03061	6.16831	0.0244662
6.18212	0.0329381	6.18212	0.03206	6.18212	0.0243764
6.18217	0.0347434	6.18217	0.03096	6.18217	0.0257446
6.19593	0.0305641	6.19593	0.03135	6.19593	0.0247593
6.20829	0.0341853	6.20829	0.0325	6.20829	0.0260998
6.20974	0.0344158	6.20974	0.03024	6.20974	0.0251757
6.22355	0.0314544	6.22355	0.0307	6.22355	0.0258889
6.23442	0.0354876	6.23442	0.0317	6.23442	0.0276184
6.23735	0.0333231	6.23735	0.03206	6.23735	0.0244468
6.25116	0.0368404	6.25116	0.03085	6.25116	0.0269429
6.26054	0.0352577	6.26054	0.03453	6.26054	0.0308169
6.26497	0.0352027	6.26497	0.03208	6.26497	0.0289175
6.27878	0.0379996	6.27878	0.03128	6.27878	0.0322078
6.28667	0.0374411	6.28667	0.03275	6.28667	0.0341988
6.29259	0.0368208	6.29259	0.03288	6.29259	0.0315034
6.3064	0.0367113	6.3064	0.03284	6.3064	0.032118
6.31279	0.0377238	6.31279	0.0343	6.31279	0.0389675
6.32021	0.0362353	6.32021	0.03446	6.32021	0.034247
6.33402	0.0358531	6.33402	0.03397	6.33402	0.039639
6.33891	0.0384929	6.33891	0.03311	6.33891	0.0409805
6.34783	0.0377197	6.34783	0.0359	6.34783	0.0380434
6.36164	0.039332	6.36164	0.03527	6.36164	0.0422508
6.36504	0.038296	6.36504	0.0343	6.36504	0.0422466
6.39116	0.0418506	6.39116	0.03286	6.39116	0.0414528
6.41728	0.0414695	6.41728	0.03378	6.41728	0.0386482
6.44341	0.0405819	6.44341	0.0345	6.44341	0.0368263
6.46953	0.0394522	6.46953	0.03313	6.46953	0.0367434
6.49566	0.0400148	6.49566	0.03395	6.49566	0.0329733
6.52178	0.0414629	6.52178	0.03234	6.52178	0.033313
6.5479	0.0405343	6.5479	0.03369	6.5479	0.0329027
6.57403	0.0399306	6.57403	0.03206	6.57403	0.0322154
6.60015	0.0392362	6.60015	0.0322	6.60015	0.0314013
6.62628	0.0400204	6.62628	0.03178	6.62628	0.0322702
6.6524	0.039334	6.6524	0.03266	6.6524	0.0309907
6.67852	0.037416	6.67852	0.03231	6.67852	0.0293428
6.70465	0.0380006	6.70465	0.03	6.70465	0.0311533
6.73077	0.03619	6.73077	0.03149	6.73077	0.0298341
6.75689	0.0382113	6.75689	0.03237	6.75689	0.0305601
6.78302	0.0368005	6.78302	0.03175	6.78302	0.0298035
6.80914	0.0357461	6.80914	0.03152	6.80914	0.0299433
6.83527	0.0379126	6.83527	0.03286	6.83527	0.0301324
6.86139	0.0382101	6.86139	0.03185	6.86139	0.0300639
6.88751	0.0372387	6.88751	0.03226	6.88751	0.0294688
6.91364	0.0380081	6.91364	0.03071	6.91364	0.0303149
6.93976	0.0370102	6.93976	0.03167	6.93976	0.0293139
6.96589	0.0361526	6.96589	0.0316	6.96589	0.0303704
6.99201	0.0372333	6.99201	0.03003	6.99201	0.0302457
7.01813	0.0373171	7.01813	0.03438	7.01813	0.0305148
7.04426	0.0389058	7.04426	0.03295	7.04426	0.0292885
7.07038	0.0376976	7.07038	0.0321	7.07038	0.0293881
7.09651	0.0381688	7.09651	0.03353	7.09651	0.0298129
7.12263	0.0365903	7.12263	0.03412	7.12263	0.0298941
7.14875	0.0377612	7.14875	0.03214	7.14875	0.0300755
7.17488	0.0368851	7.17488	0.03205	7.17488	0.0284991
7.201	0.0381106	7.201	0.0332	7.201	0.0283804
7.22712	0.0369911	7.22712	0.03272	7.22712	0.0282294
7.25325	0.0363244	7.25325	0.03472	7.25325	0.0294369
7.27937	0.0384841	7.27937	0.03262	7.27937	0.0292307
7.3055	0.0365746	7.3055	0.03369	7.3055	0.0297571
7.33162	0.0385429	7.33162	0.03464	7.33162	0.028946
7.35774	0.0378525	7.35774	0.0344	7.35774	0.0306784
7.38387	0.0379216	7.38387	0.03396	7.38387	0.0300553
7.40999	0.0388664	7.40999	0.03659	7.40999	0.029972
7.43612	0.0372713	7.43612	0.0352	7.43612	0.0288054
7.46224	0.0370963	7.46224	0.03583	7.46224	0.029067
7.48836	0.0379773	7.48836	0.03495	7.48836	0.0289358
7.51449	0.0368048	7.51449	0.03771	7.51449	0.0303401
7.54061	0.0370248	7.54061	0.03688	7.54061	0.029251
7.56673	0.0395023	7.56673	0.03797	7.56673	0.0308851
7.59286	0.0371113	7.59286	0.03727	7.59286	0.0307778
7.61898	0.038848	7.61898	0.03925	7.61898	0.0321126
7.64511	0.0366789	7.64511	0.03809	7.64511	0.0318488
7.67123	0.0374733	7.67123	0.03844	7.67123	0.0323389
7.69735	0.0384474	7.69735	0.03849	7.69735	0.0311099
7.72348	0.0388762	7.72348	0.03998	7.72348	0.0316195
7.7496	0.0388395	7.7496	0.03966	7.7496	0.0320999
7.77573	0.0382122	7.77573	0.04063	7.77573	0.0335107
7.80185	0.0382478	7.80185	0.03963	7.80185	0.0319537
7.82797	0.0381497	7.82797	0.0391	7.82797	0.0320701
7.8541	0.0392305	7.8541	0.0416	7.8541	0.0318297
7.88022	0.0403024	7.88022	0.04003	7.88022	0.0327557
7.90634	0.0385429	7.90634	0.04031	7.90634	0.0316668
7.93247	0.0380539	7.93247	0.04037	7.93247	0.0325719
7.95859	0.0379508	7.95859	0.04074	7.95859	0.032819
7.98472	0.0382426	7.98472	0.04111	7.98472	0.0321042
8.01084	0.0387722	8.01084	0.04091	8.01084	0.0323608
8.03696	0.0387132	8.03696	0.04132	8.03696	0.0319221
8.06309	0.036652	8.06309	0.04031	8.06309	0.0325265
8.08921	0.0387909	8.08921	0.03826	8.08921	0.0318003
8.11534	0.0383112	8.11534	0.04085	8.11534	0.0310872
8.14146	0.0375627	8.14146	0.0404	8.14146	0.0321469
8.16758	0.0374978	8.16758	0.04129	8.16758	0.0320174
8.19371	0.0362813	8.19371	0.04014	8.19371	0.0303909
8.21983	0.037627	8.21983	0.03993	8.21983	0.0314589
8.24596	0.0379706	8.24596	0.04261	8.24596	0.0306466
8.27208	0.0374493	8.27208	0.04021	8.27208	0.0322182
8.2982	0.0378292	8.2982	0.04193	8.2982	0.0321063
8.32433	0.0383941	8.32433	0.04035	8.32433	0.0324577
8.35045	0.037324	8.35045	0.04119	8.35045	0.0322599
8.37657	0.0382837	8.37657	0.04343	8.37657	0.0324
8.4027	0.0367365	8.4027	0.04248	8.4027	0.0324312
8.42882	0.0368665	8.42882	0.04096	8.42882	0.0318697
8.45495	0.0374947	8.45495	0.04203	8.45495	0.0309461
8.48107	0.0369762	8.48107	0.04119	8.48107	0.0308387
8.50719	0.0378032	8.50719	0.04147	8.50719	0.03351
8.53332	0.0356566	8.53332	0.0427	8.53332	0.0312935
8.55944	0.0377516	8.55944	0.04125	8.55944	0.0317053
8.58557	0.0382021	8.58557	0.04259	8.58557	0.0304638
8.61169	0.0365792	8.61169	0.04356	8.61169	0.0300936
8.63781	0.0362427	8.63781	0.04173	8.63781	0.0310793
8.66394	0.0373047	8.66394	0.04238	8.66394	0.031485
8.69006	0.0367128	8.69006	0.04339	8.69006	0.0321515
8.71618	0.0379074	8.71618	0.04344	8.71618	0.0322263
8.74231	0.037306	8.74231	0.04526	8.74231	0.032191
8.76843	0.0369048	8.76843	0.04425	8.76843	0.0314259
8.79456	0.0373473	8.79456	0.04334	8.79456	0.0310214
8.82068	0.0355806	8.82068	0.04411	8.82068	0.0324808
8.8468	0.0369094	8.8468	0.04372	8.8468	0.0315708
8.87293	0.0348556	8.87293	0.04432	8.87293	0.0315233
8.89905	0.0359395	8.89905	0.04339	8.89905	0.0330581
8.92518	0.0360947	8.92518	0.04294	8.92518	0.03444
8.9513	0.0348419	8.9513	0.04575	8.9513	0.033386
8.97742	0.0357299	8.97742	0.04433	8.97742	0.0340419
9.00355	0.0349322	9.00355	0.04453	9.00355	0.0334242
9.02967	0.0354876	9.02967	0.04729	9.02967	0.0318962
9.05579	0.0349545	9.05579	0.04543	9.05579	0.0350088
9.08192	0.0362537	9.08192	0.04683	9.08192	0.0331782
9.10804	0.0352194	9.10804	0.04478	9.10804	0.0329216
9.13417	0.0351413	9.13417	0.04513	9.13417	0.0315376
9.16029	0.0353376	9.16029	0.04733	9.16029	0.033302
9.18641	0.0342101	9.18641	0.04567	9.18641	0.0320196
9.21254	0.0335525	9.21254	0.04669	9.21254	0.0299961
9.23866	0.0359017	9.23866	0.04622	9.23866	0.0320282
9.26479	0.0333492	9.26479	0.04604	9.26479	0.0312114
9.29091	0.0336851	9.29091	0.04713	9.29091	0.0320141
9.31703	0.034083	9.31703	0.04797	9.31703	0.0311211
9.34316	0.0327931	9.34316	0.04819	9.34316	0.030812
9.36928	0.0334815	9.36928	0.04855	9.36928	0.0317442
9.39541	0.0343325	9.39541	0.04869	9.39541	0.0312343
9.42153	0.0335006	9.42153	0.04687	9.42153	0.0316195
9.44765	0.0328142	9.44765	0.04909	9.44765	0.0309536
9.47378	0.0328201	9.47378	0.04791	9.47378	0.0307039
9.4999	0.031858	9.4999	0.04714	9.4999	0.0321777
9.52602	0.0327121	9.52602	0.04869	9.52602	0.0327815
9.55215	0.0325221	9.55215	0.04977	9.55215	0.0320832
9.57827	0.0330745	9.57827	0.04995	9.57827	0.0336272
9.6044	0.0332637	9.6044	0.04926	9.6044	0.0309597
9.63052	0.0320955	9.63052	0.04858	9.63052	0.032235
9.65664	0.0321322	9.65664	0.04785	9.65664	0.0314527
9.68277	0.033111	9.68277	0.04723	9.68277	0.0314155
9.70889	0.032121	9.70889	0.04687	9.70889	0.0314187
9.73502	0.0329591	9.73502	0.04709	9.73502	0.0318754
9.76114	0.0317914	9.76114	0.04676	9.76114	0.0315616
9.78726	0.0317527	9.78726	0.04749	9.78726	0.0309222
9.81339	0.031391	9.81339	0.04812	9.81339	0.0315524
9.83951	0.0319153	9.83951	0.04677	9.83951	0.0321879
9.86563	0.0325022	9.86563	0.04906	9.86563	0.0311749
9.89176	0.0321288	9.89176	0.04783	9.89176	0.0316239
9.91788	0.0322316	9.91788	0.04898	9.91788	0.0306905
9.94401	0.0328012	9.94401	0.04697	9.94401	0.0307745
9.97013	0.0318588	9.97013	0.04708	9.97013	0.0305655
9.99625	0.0322155	9.99625	0.04612	9.99625	0.0320937
10.0224	0.0304767	10.0224	0.04683	10.0224	0.0311814
10.0485	0.0323512	10.0485	0.04792	10.0485	0.0297805
10.0746	0.0326635	10.0746	0.04714	10.0746	0.0312526
10.1007	0.0322237	10.1007	0.04816	10.1007	0.0316274
10.1269	0.0321601	10.1269	0.05037	10.1269	0.0308655
10.153	0.0324275	10.153	0.047	10.153	0.0307152
10.1791	0.031619	10.1791	0.04561	10.1791	0.0310828
10.2052	0.0347039	10.2052	0.04954	10.2052	0.0306998
10.2314	0.0326028	10.2314	0.04866	10.2314	0.0307894
10.2575	0.033016	10.2575	0.04803	10.2575	0.0306862
10.2836	0.033111	10.2836	0.04864	10.2836	0.0301529
10.3097	0.0331768	10.3097	0.04885	10.3097	0.0303417
10.3359	0.0337792	10.3359	0.04737	10.3359	0.031094
10.362	0.0340321	10.362	0.04833	10.362	0.029029
10.3881	0.0341834	10.3881	0.04911	10.3881	0.0313359
10.4142	0.0337425	10.4142	0.05025	10.4142	0.0310492
10.4404	0.034653	10.4404	0.04976	10.4404	0.0314799
10.4665	0.0346718	10.4665	0.04764	10.4665	0.0307555
10.4926	0.0349734	10.4926	0.05076	10.4926	0.03061
10.5187	0.03326	10.5187	0.04838	10.5187	0.0308856
10.5449	0.0324196	10.5449	0.04834	10.5449	0.0298725
10.571	0.0312304	10.571	0.04913	10.571	0.0298304
10.5971	0.033396	10.5971	0.04907	10.5971	0.0309949
10.6232	0.0321277	10.6232	0.04799	10.6232	0.0324658
10.6494	0.034532	10.6494	0.04896	10.6494	0.0300869
10.6755	0.0343983	10.6755	0.0495	10.6755	0.0300906
10.7016	0.0350044	10.7016	0.04976	10.7016	0.0295259
10.7277	0.032574	10.7277	0.04949	10.7277	0.0332305
10.7538	0.0339314	10.7538	0.05015	10.7538	0.0305339
10.78	0.0346591	10.78	0.05004	10.78	0.030961
10.8061	0.0352576	10.8061	0.0476	10.8061	0.0304515
10.8322	0.0348976	10.8322	0.05025	10.8322	0.0301529
10.8583	0.0333919	10.8583	0.05085	10.8583	0.0315624
10.8845	0.034108	10.8845	0.05074	10.8845	0.0320643
10.9106	0.0362238	10.9106	0.04965	10.9106	0.0310177
10.9367	0.0355996	10.9367	0.04794	10.9367	0.0314378
10.9628	0.0351053	10.9628	0.05087	10.9628	0.0313787
10.989	0.0360981	10.989	0.05209	10.989	0.0327614
11.0151	0.034903	11.0151	0.05047	11.0151	0.0309582
11.0412	0.0360511	11.0412	0.04976	11.0412	0.032069
11.0673	0.0351824	11.0673	0.0498	11.0673	0.0323289
11.0935	0.0365577	11.0935	0.04975	11.0935	0.0327578
11.1196	0.036573	11.1196	0.05053	11.1196	0.0325323
11.1457	0.0365589	11.1457	0.05115	11.1457	0.0315283
11.1718	0.03755	11.1718	0.05026	11.1718	0.0308433
11.198	0.0365542	11.198	0.05039	11.198	0.0326242
11.2241	0.0381923	11.2241	0.05186	11.2241	0.0328207
11.2502	0.0393799	11.2502	0.05197	11.2502	0.0332005
11.2763	0.0374612	11.2763	0.05091	11.2763	0.033491
11.3024	0.0372934	11.3024	0.04954	11.3024	0.0318588
11.3286	0.0365076	11.3286	0.05159	11.3286	0.0343016
11.3547	0.0375442	11.3547	0.05106	11.3547	0.0318655
11.3808	0.038144	11.3808	0.04991	11.3808	0.0325501
11.4069	0.0368837	11.4069	0.05025	11.4069	0.0325816
11.4274	0.0372049	11.4274	0.05094	11.4274	0.0313032
11.4331	0.0362958	11.4331	0.04987	11.4331	0.0329766
11.4592	0.0393877	11.4592	0.05127	11.4592	0.0325934
11.4657	0.0375121	11.4657	0.05175	11.4657	0.0339931
11.4853	0.037725	11.4853	0.0515	11.4853	0.0320625
11.504	0.0389794	11.504	0.05101	11.504	0.0328848
11.5114	0.0400933	11.5114	0.04932	11.5114	0.033021
11.5376	0.0386506	11.5376	0.05002	11.5376	0.0324532
11.5424	0.0384037	11.5424	0.05082	11.5424	0.0332766
11.5637	0.0402457	11.5637	0.0484	11.5637	0.0335427
11.5807	0.0392363	11.5807	0.05073	11.5807	0.0339277
11.5898	0.0377516	11.5898	0.05034	11.5898	0.0345339
11.6159	0.0385731	11.6159	0.05227	11.6159	0.0312005
11.619	0.038632	11.619	0.04998	11.619	0.0333462
11.6421	0.0400396	11.6421	0.05034	11.6421	0.0335826
11.6573	0.0406201	11.6573	0.05131	11.6573	0.0344144
11.6682	0.0388019	11.6682	0.04807	11.6682	0.0321651
11.6943	0.0396247	11.6943	0.0508	11.6943	0.0336829
11.6956	0.039006	11.6956	0.05167	11.6956	0.0331295
11.7204	0.0404585	11.7204	0.04974	11.7204	0.0343039
11.7339	0.0408251	11.7339	0.0503	11.7339	0.0343154
11.7466	0.0409217	11.7466	0.05079	11.7466	0.0342265
11.7722	0.040947	11.7722	0.04994	11.7722	0.0330519
11.7727	0.040371	11.7727	0.0493	11.7727	0.0344327
11.7988	0.0382828	11.7988	0.0504	11.7988	0.0329826
11.8105	0.0412104	11.8105	0.05077	11.8105	0.0354
11.8249	0.0398497	11.8249	0.05176	11.8249	0.0324759
11.8488	0.0398891	11.8488	0.05081	11.8488	0.0351331
11.851	0.0402966	11.851	0.04917	11.851	0.0352574
11.8772	0.0406182	11.8772	0.05012	11.8772	0.0341645
11.8872	0.0398943	11.8872	0.05058	11.8872	0.0334541
11.9033	0.0407389	11.9033	0.04877	11.9033	0.0318278
11.9255	0.0416764	11.9255	0.04981	11.9255	0.0326202
11.9294	0.0401135	11.9294	0.05039	11.9294	0.0329658
11.9555	0.0419472	11.9555	0.05037	11.9555	0.0329401
11.9638	0.0426176	11.9638	0.0506	11.9638	0.0333263
11.9817	0.038981	11.9817	0.05063	11.9817	0.034591
12.0021	0.0417678	12.0021	0.04949	12.0021	0.034386
12.0078	0.040682	12.0078	0.05012	12.0078	0.0327681
12.0404	0.0429551	12.0404	0.05119	12.0404	0.0342226
12.0787	0.0437477	12.0787	0.05019	12.0787	0.0345909
12.117	0.0422602	12.117	0.05008	12.117	0.0334602
12.1553	0.0430512	12.1553	0.05136	12.1553	0.0350489
12.1936	0.0444529	12.1936	0.05083	12.1936	0.0349294
12.232	0.0437115	12.232	0.05006	12.232	0.0336884
12.2703	0.0427048	12.2703	0.05186	12.2703	0.0352517
12.3086	0.044413	12.3086	0.04976	12.3086	0.0344144
12.3469	0.0444992	12.3469	0.05006	12.3469	0.036168
12.3852	0.0441383	12.3852	0.05049	12.3852	0.0365553
12.4235	0.0452402	12.4235	0.04914	12.4235	0.0367713
12.4618	0.0449359	12.4618	0.05144	12.4618	0.0374153
12.5001	0.0471342	12.5001	0.05033	12.5001	0.0372447
12.5384	0.0465919	12.5384	0.0495	12.5384	0.035765
12.5767	0.0480175	12.5767	0.05059	12.5767	0.0384974
12.6151	0.0460338	12.6151	0.05057	12.6151	0.0384386
12.6534	0.0482756	12.6534	0.05122	12.6534	0.038098
12.6917	0.0480573	12.6917	0.05129	12.6917	0.0401119
12.73	0.0475625	12.73	0.05036	12.73	0.0378155
12.7683	0.0479038	12.7683	0.04948	12.7683	0.0374232
12.8066	0.0485994	12.8066	0.04848	12.8066	0.037423
12.8449	0.0483255	12.8449	0.0493	12.8449	0.0375879
12.8832	0.0493854	12.8832	0.04986	12.8832	0.0365352
12.9215	0.0481853	12.9215	0.0497	12.9215	0.0362103
12.9599	0.0493868	12.9599	0.04887	12.9599	0.0374817
12.9982	0.0489227	12.9982	0.04923	12.9982	0.0368181
13.0365	0.0487969	13.0365	0.04838	13.0365	0.0363596
13.0748	0.0507462	13.0748	0.04913	13.0748	0.0368909
13.1131	0.0510699	13.1131	0.04918	13.1131	0.0360917
13.1514	0.0507735	13.1514	0.04788	13.1514	0.0364476
13.1897	0.0507892	13.1897	0.04765	13.1897	0.0369372
13.228	0.0502934	13.228	0.04899	13.228	0.0384785
13.2663	0.0511676	13.2663	0.04798	13.2663	0.0372073
13.3047	0.0520366	13.3047	0.04876	13.3047	0.0381266
13.343	0.052812	13.343	0.0483	13.343	0.0373727
13.3813	0.0516834	13.3813	0.04962	13.3813	0.0381119
13.4196	0.0528002	13.4196	0.04814	13.4196	0.0374072
13.4579	0.0523751	13.4579	0.04884	13.4579	0.0389905
13.4962	0.0549723	13.4962	0.05054	13.4962	0.0396248
13.5345	0.0545692	13.5345	0.04903	13.5345	0.0395562
13.5728	0.055324	13.5728	0.04732	13.5728	0.039559
13.6111	0.0555154	13.6111	0.0488	13.6111	0.0398333
13.6494	0.0555636	13.6494	0.04828	13.6494	0.0384722
13.6878	0.0554695	13.6878	0.05062	13.6878	0.0407733
13.7261	0.0557977	13.7261	0.05024	13.7261	0.0405848
13.7644	0.0582176	13.7644	0.04995	13.7644	0.0412021
13.8027	0.058662	13.8027	0.05023	13.8027	0.0423252
13.841	0.059171	13.841	0.0514	13.841	0.0440007
13.8793	0.0591908	13.8793	0.051	13.8793	0.0449023
13.9176	0.0607835	13.9176	0.05105	13.9176	0.047833
13.9559	0.0619789	13.9559	0.05232	13.9559	0.0496807
13.9942	0.0656827	13.9942	0.05317	13.9942	0.0531593
14.0326	0.0649436	14.0326	0.0561	14.0326	0.0601871
14.0709	0.0648594	14.0709	0.05695	14.0709	0.06615
14.1092	0.0669343	14.1092	0.05869	14.1092	0.0675078
14.1475	0.0652396	14.1475	0.05659	14.1475	0.0699895
14.1858	0.0664275	14.1858	0.05755	14.1858	0.0661251
14.2241	0.0672306	14.2241	0.057	14.2241	0.0640235
14.2624	0.0644074	14.2624	0.05567	14.2624	0.0592263
14.3007	0.0653575	14.3007	0.05433	14.3007	0.0577735
14.339	0.0645227	14.339	0.05624	14.339	0.0545685
14.3773	0.063258	14.3773	0.05298	14.3773	0.0531879
14.4157	0.060736	14.4157	0.05302	14.4157	0.0511026
14.454	0.0609198	14.454	0.052	14.454	0.0489906
14.4923	0.0592546	14.4923	0.05023	14.4923	0.0475211
14.5306	0.0573887	14.5306	0.05194	14.5306	0.0459006
14.5689	0.058422	14.5689	0.05029	14.5689	0.0467111
14.6072	0.0559163	14.6072	0.05037	14.6072	0.0445837
14.6455	0.0562549	14.6455	0.04978	14.6455	0.0438102
14.6838	0.0545849	14.6838	0.04884	14.6838	0.0426439
14.7221	0.0545007	14.7221	0.04821	14.7221	0.0417691
14.7605	0.0527645	14.7605	0.04813	14.7605	0.0419119
14.7988	0.0524479	14.7988	0.04756	14.7988	0.0397061
14.8371	0.0521228	14.8371	0.0462	14.8371	0.0388259
14.8754	0.0509722	14.8754	0.04664	14.8754	0.0388388
14.9137	0.0492438	14.9137	0.04549	14.9137	0.037437
14.952	0.0481373	14.952	0.0456	14.952	0.0380231
14.9903	0.048934	14.9903	0.04544	14.9903	0.0375146
15.0286	0.0475088	15.0286	0.04435	15.0286	0.0374817
15.0669	0.0467276	15.0669	0.04587	15.0669	0.0373123
15.1053	0.0467153	15.1053	0.04296	15.1053	0.0354086
15.1436	0.0454684	15.1436	0.04487	15.1436	0.0345087
15.1819	0.0465542	15.1819	0.04467	15.1819	0.0349898
15.2202	0.0467149	15.2202	0.04248	15.2202	0.0354672
15.2585	0.0448802	15.2585	0.0426	15.2585	0.0347637
15.2968	0.0433904	15.2968	0.04208	15.2968	0.032233
15.3351	0.0428606	15.3351	0.03998	15.3351	0.0313896
15.3734	0.0436376	15.3734	0.04256	15.3734	0.0318086
15.4117	0.0424503	15.4117	0.04047	15.4117	0.0326293
15.45	0.0408845	15.45	0.03916	15.45	0.0302082
15.4884	0.0397512	15.4884	0.03945	15.4884	0.0310436
15.5267	0.0414761	15.5267	0.03977	15.5267	0.0310545
15.565	0.0403092	15.565	0.04068	15.565	0.0296609
15.6033	0.0396356	15.6033	0.03876	15.6033	0.0291057
15.6416	0.0395258	15.6416	0.03725	15.6416	0.0294875
15.6799	0.0383156	15.6799	0.03682	15.6799	0.0281909
15.7182	0.0385327	15.7182	0.03705	15.7182	0.0287231
15.7565	0.0372355	15.7565	0.03639	15.7565	0.0285861
15.7948	0.037829	15.7948	0.03602	15.7948	0.0286991
15.8332	0.0359346	15.8332	0.03651	15.8332	0.0272135
15.8715	0.0356863	15.8715	0.035	15.8715	0.0268205
15.9098	0.0354812	15.9098	0.03491	15.9098	0.026358
15.9481	0.0335955	15.9481	0.03476	15.9481	0.0265898
15.9864	0.0351855	15.9864	0.03379	15.9864	0.0269777
16.0247	0.036169	16.0247	0.03434	16.0247	0.027289
16.063	0.0333601	16.063	0.03366	16.063	0.0268534
16.1013	0.0334576	16.1013	0.03263	16.1013	0.025092
16.1396	0.0352386	16.1396	0.03399	16.1396	0.0253877
16.178	0.033078	16.178	0.03218	16.178	0.0251686
16.2163	0.033127	16.2163	0.03275	16.2163	0.0257413
16.2546	0.033118	16.2546	0.03159	16.2546	0.02515
16.2929	0.0320951	16.2929	0.03236	16.2929	0.0239571
16.3312	0.0315738	16.3312	0.03156	16.3312	0.023536
16.3695	0.0314833	16.3695	0.03107	16.3695	0.0245474
16.4078	0.0317019	16.4078	0.03126	16.4078	0.0235323
16.4461	0.0305492	16.4461	0.0302	16.4461	0.0233881
16.4844	0.0302549	16.4844	0.03093	16.4844	0.0241134
16.5227	0.030049	16.5227	0.03065	16.5227	0.0232693
16.5611	0.0300805	16.5611	0.03012	16.5611	0.0224622
16.5994	0.0292841	16.5994	0.02908	16.5994	0.0221296
16.6377	0.0304488	16.6377	0.02945	16.6377	0.0223706
16.676	0.0289404	16.676	0.02783	16.676	0.0221656
16.7143	0.0292125	16.7143	0.02887	16.7143	0.0233702
16.7526	0.0291722	16.7526	0.02781	16.7526	0.023034
16.7909	0.0288779	16.7909	0.02828	16.7909	0.0214071
16.8292	0.0288143	16.8292	0.0286	16.8292	0.0225788
16.8675	0.0281267	16.8675	0.02777	16.8675	0.0230088
16.9059	0.0277733	16.9059	0.02758	16.9059	0.0221997
16.9442	0.0270411	16.9442	0.02798	16.9442	0.0216875
16.9825	0.0272832	16.9825	0.0276	16.9825	0.0210904
17.0098	0.025563	17.0098	0.02647	17.0098	0.0211432
17.0208	0.0268863	17.0208	0.02672	17.0208	0.0210233
17.0591	0.0270463	17.0591	0.02629	17.0591	0.0206571
17.0601	0.0257607	17.0601	0.02619	17.0601	0.022314
17.0974	0.0267452	17.0974	0.02721	17.0974	0.0214514
17.1104	0.0265905	17.1104	0.02626	17.1104	0.0205053
17.1357	0.0255529	17.1357	0.02732	17.1357	0.0209812
17.1607	0.0263979	17.1607	0.02663	17.1607	0.0199133
17.174	0.0265532	17.174	0.02636	17.174	0.0210205
17.211	0.0260162	17.211	0.02611	17.211	0.021247
17.2123	0.0266903	17.2123	0.02555	17.2123	0.0207701
17.2506	0.0258969	17.2506	0.02548	17.2506	0.020277
17.2614	0.0258117	17.2614	0.02621	17.2614	0.0222003
17.289	0.0253048	17.289	0.02505	17.289	0.0212228
17.3117	0.0261744	17.3117	0.02599	17.3117	0.021956
17.3273	0.0257185	17.3273	0.0249	17.3273	0.0217118
17.362	0.0249865	17.362	0.02478	17.362	0.021727
17.3656	0.0251947	17.3656	0.02419	17.3656	0.0205372
17.4039	0.0251365	17.4039	0.02612	17.4039	0.0215539
17.4123	0.0249722	17.4123	0.02499	17.4123	0.0208201
17.4422	0.0249922	17.4422	0.02477	17.4422	0.0210324
17.4626	0.0263102	17.4626	0.02566	17.4626	0.020086
17.4805	0.0247082	17.4805	0.02541	17.4805	0.0201261
17.5129	0.0244484	17.5129	0.02538	17.5129	0.0203024
17.5188	0.0246542	17.5188	0.02398	17.5188	0.0197202
17.5571	0.0252693	17.5571	0.02477	17.5571	0.0199002
17.5632	0.0250653	17.5632	0.0252	17.5632	0.0203543
17.5954	0.025246	17.5954	0.02364	17.5954	0.0188483
17.6135	0.0254063	17.6135	0.0244	17.6135	0.0198957
17.6638	0.0252088	17.6638	0.02305	17.6638	0.0196025
17.7142	0.0242291	17.7142	0.02465	17.7142	0.0200011
17.7645	0.0248737	17.7645	0.02408	17.7645	0.0196495
17.8148	0.0248999	17.8148	0.02469	17.8148	0.0192862
17.8651	0.0246216	17.8651	0.02443	17.8651	0.0197949
17.9154	0.0246418	17.9154	0.02317	17.9154	0.0188225
17.9657	0.0239263	17.9657	0.02313	17.9657	0.0191452
18.016	0.0230491	18.016	0.02309	18.016	0.0198179
18.0663	0.0234222	18.0663	0.02331	18.0663	0.0188184
18.1166	0.0230585	18.1166	0.02297	18.1166	0.0183107
18.1669	0.0235262	18.1669	0.02196	18.1669	0.019428
18.2173	0.0234593	18.2173	0.02205	18.2173	0.0190623
18.2676	0.0237069	18.2676	0.02264	18.2676	0.0190602
18.3179	0.0223457	18.3179	0.02154	18.3179	0.0184325
18.3682	0.0233773	18.3682	0.02246	18.3682	0.0186307
18.4185	0.0233308	18.4185	0.02278	18.4185	0.0187939
18.4688	0.0226024	18.4688	0.02187	18.4688	0.0187575
18.5191	0.0220863	18.5191	0.02235	18.5191	0.0189633
18.5694	0.0226923	18.5694	0.02205	18.5694	0.0175109
18.6197	0.0227024	18.6197	0.02143	18.6197	0.018164
18.6701	0.0219747	18.6701	0.02118	18.6701	0.0183347
18.7204	0.022657	18.7204	0.02226	18.7204	0.0184695
18.7707	0.0218159	18.7707	0.0217	18.7707	0.01836
18.821	0.0220603	18.821	0.02124	18.821	0.0179776
18.8713	0.0220904	18.8713	0.02216	18.8713	0.0185138
18.9216	0.0212287	18.9216	0.02137	18.9216	0.0184695
18.9719	0.0226846	18.9719	0.02197	18.9719	0.0175029
19.0222	0.022567	19.0222	0.02036	19.0222	0.0177242
19.0725	0.0217765	19.0725	0.022	19.0725	0.018633
19.1228	0.0223698	19.1228	0.02134	19.1228	0.0180448
19.1732	0.0224156	19.1732	0.02129	19.1732	0.0178662
19.2235	0.0222196	19.2235	0.02226	19.2235	0.0186814
19.2738	0.0224907	19.2738	0.02105	19.2738	0.0181491
19.3241	0.0224653	19.3241	0.0214	19.3241	0.0185635
19.3744	0.0222466	19.3744	0.02128	19.3744	0.0185506
19.4247	0.0220126	19.4247	0.02168	19.4247	0.0186738
19.475	0.0225237	19.475	0.02128	19.475	0.0186448
19.5253	0.023012	19.5253	0.02195	19.5253	0.0183913
19.5756	0.0230472	19.5756	0.0217	19.5756	0.0188637
19.626	0.0235562	19.626	0.02182	19.626	0.0202664
19.6763	0.0232555	19.6763	0.02249	19.6763	0.0203044
19.7266	0.022674	19.7266	0.02201	19.7266	0.0219182
19.7769	0.0228667	19.7769	0.02235	19.7769	0.0223213
19.8272	0.0241096	19.8272	0.02279	19.8272	0.0237656
19.8775	0.0254577	19.8775	0.02247	19.8775	0.0244743
19.9278	0.0230898	19.9278	0.02295	19.9278	0.0258975
19.9781	0.0235064	19.9781	0.02314	19.9781	0.0240359
20.0284	0.0229498	20.0284	0.02157	20.0284	0.0233056
20.0787	0.0228061	20.0787	0.02218	20.0787	0.0216057
20.1291	0.0230644	20.1291	0.02189	20.1291	0.021309
20.1794	0.0213945	20.1794	0.02172	20.1794	0.0203449
20.2297	0.0228825	20.2297	0.02126	20.2297	0.0201128
20.28	0.0214335	20.28	0.02112	20.28	0.0193047
20.3303	0.0217339	20.3303	0.02144	20.3303	0.0191069
20.3806	0.0219564	20.3806	0.02087	20.3806	0.0186177
20.4309	0.0208572	20.4309	0.02053	20.4309	0.0190637
20.4812	0.02101	20.4812	0.02039	20.4812	0.0183929
20.5315	0.020955	20.5315	0.02114	20.5315	0.0182284
20.5819	0.0206083	20.5819	0.02065	20.5819	0.017798
20.6322	0.0200629	20.6322	0.02009	20.6322	0.0173851
20.6825	0.0204141	20.6825	0.02019	20.6825	0.0175165
20.7328	0.0208056	20.7328	0.01957	20.7328	0.017753
20.7831	0.0200778	20.7831	0.02062	20.7831	0.0173757
20.8334	0.0204628	20.8334	0.01913	20.8334	0.0164735
20.8837	0.0203237	20.8837	0.01919	20.8837	0.0168096
20.934	0.0192773	20.934	0.0198	20.934	0.0167634
20.9843	0.0198873	20.9843	0.01897	20.9843	0.0157141
21.0346	0.0197055	21.0346	0.01957	21.0346	0.0164264
21.085	0.0197275	21.085	0.01962	21.085	0.0164968
21.1353	0.0200354	21.1353	0.01895	21.1353	0.0162142
21.1856	0.0190488	21.1856	0.01999	21.1856	0.0162041
21.2359	0.0189676	21.2359	0.02009	21.2359	0.0162361
21.2862	0.0199447	21.2862	0.01957	21.2862	0.0163468
21.3365	0.0185361	21.3365	0.02008	21.3365	0.0159847
21.3868	0.0192666	21.3868	0.01971	21.3868	0.0163334
21.4371	0.0191997	21.4371	0.01989	21.4371	0.0166573
21.4874	0.0186868	21.4874	0.01972	21.4874	0.016467
21.5378	0.0185841	21.5378	0.0191	21.5378	0.0161293
21.5881	0.0183714	21.5881	0.01956	21.5881	0.0159421
21.6384	0.0189637	21.6384	0.01899	21.6384	0.0151412
21.6887	0.0188563	21.6887	0.01953	21.6887	0.016096
21.739	0.0186964	21.739	0.01923	21.739	0.0156962
21.7893	0.0181243	21.7893	0.01959	21.7893	0.0153512
21.8396	0.018829	21.8396	0.01946	21.8396	0.0155505
21.8899	0.0187235	21.8899	0.02022	21.8899	0.0153431
21.9402	0.0181757	21.9402	0.01867	21.9402	0.0154002
21.9905	0.0188664	21.9905	0.01911	21.9905	0.0150752
22.0409	0.0186583	22.0409	0.01961	22.0409	0.0155829
22.0912	0.0187974	22.0912	0.0184	22.0912	0.0166291
22.1415	0.0185299	22.1415	0.01827	22.1415	0.0162163
22.1918	0.0180637	22.1918	0.0196	22.1918	0.0153623
22.2421	0.0183156	22.2421	0.01948	22.2421	0.0156703
22.2924	0.0180804	22.2924	0.01929	22.2924	0.0155026
22.3427	0.018332	22.3427	0.01887	22.3427	0.0156271
22.393	0.0179037	22.393	0.01964	22.393	0.0157151
22.4433	0.0181768	22.4433	0.01906	22.4433	0.0151383
22.4937	0.0187629	22.4937	0.01975	22.4937	0.015419
22.5285	0.0172158	22.5285	0.01883	22.5285	0.0159561
22.544	0.0184747	22.544	0.01901	22.544	0.0159116
22.5906	0.0182227	22.5906	0.01921	22.5906	0.0161317
22.5943	0.0184739	22.5943	0.01887	22.5943	0.0159435
22.6446	0.017548	22.6446	0.01936	22.6446	0.0153043
22.6527	0.0177366	22.6527	0.01887	22.6527	0.0156555
22.6949	0.0180657	22.6949	0.01925	22.6949	0.015196
22.7147	0.0182502	22.7147	0.01914	22.7147	0.0156627
22.7452	0.0174328	22.7452	0.01938	22.7452	0.015483
22.7768	0.0183879	22.7768	0.01963	22.7768	0.0157982
22.7955	0.0177942	22.7955	0.0186	22.7955	0.0149003
22.8389	0.0182879	22.8389	0.01949	22.8389	0.016045
22.8458	0.0174552	22.8458	0.01873	22.8458	0.0161074
22.8961	0.0178223	22.8961	0.01882	22.8961	0.0152516
22.9009	0.018483	22.9009	0.01883	22.9009	0.0160856
22.9464	0.0177107	22.9464	0.01898	22.9464	0.0151737
22.963	0.0181757	22.963	0.01935	22.963	0.0154412
22.9968	0.0180605	22.9968	0.01968	22.9968	0.015126
23.0251	0.0176911	23.0251	0.01976	23.0251	0.0155712
23.0471	0.0177847	23.0471	0.01861	23.0471	0.0151413
23.0871	0.0177335	23.0871	0.01913	23.0871	0.0155239
23.0974	0.0172664	23.0974	0.01905	23.0974	0.0149301
23.1492	0.0175853	23.1492	0.01931	23.1492	0.0153695
23.2113	0.0174476	23.2113	0.01892	23.2113	0.015278
23.2733	0.0179773	23.2733	0.01826	23.2733	0.0154779
23.3354	0.0178726	23.3354	0.01854	23.3354	0.0159368
23.3975	0.0170588	23.3975	0.01907	23.3975	0.0155729
23.4595	0.0170597	23.4595	0.01922	23.4595	0.0154628
23.5216	0.0170237	23.5216	0.01953	23.5216	0.0151993
23.5837	0.0174935	23.5837	0.01918	23.5837	0.0153039
23.6457	0.0180099	23.6457	0.01838	23.6457	0.015516
23.7078	0.0179919	23.7078	0.01883	23.7078	0.0159006
23.7698	0.0176193	23.7698	0.01891	23.7698	0.0146565
23.8319	0.0178484	23.8319	0.01883	23.8319	0.0152146
23.894	0.0168027	23.894	0.01844	23.894	0.0152543
23.956	0.017485	23.956	0.01864	23.956	0.0145365
24.0181	0.0170365	24.0181	0.01884	24.0181	0.0156605
24.0802	0.0175507	24.0802	0.01864	24.0802	0.0154191
24.1422	0.0174029	24.1422	0.01847	24.1422	0.014943
24.2043	0.0173123	24.2043	0.01807	24.2043	0.0149246
24.2664	0.0174952	24.2664	0.01915	24.2664	0.0152281
24.3284	0.0184798	24.3284	0.01885	24.3284	0.0150748
24.3905	0.01719	24.3905	0.01892	24.3905	0.0151492
24.4526	0.0172921	24.4526	0.0185	24.4526	0.0149685
24.5146	0.0180156	24.5146	0.01765	24.5146	0.0147075
24.5767	0.0169215	24.5767	0.01878	24.5767	0.0151964
24.6388	0.0181227	24.6388	0.01897	24.6388	0.014688
24.7008	0.0171346	24.7008	0.01902	24.7008	0.0148827
24.7629	0.0176057	24.7629	0.01822	24.7629	0.0155797
24.825	0.0171937	24.825	0.01875	24.825	0.0152035
24.887	0.0177171	24.887	0.01795	24.887	0.0154293
24.9491	0.0177502	24.9491	0.0177	24.9491	0.0146168
25.0111	0.0173515	25.0111	0.01838	25.0111	0.0150619
25.0732	0.0172601	25.0732	0.01784	25.0732	0.0149478
25.1353	0.0166138	25.1353	0.01865	25.1353	0.0148829
25.1973	0.0177896	25.1973	0.01812	25.1973	0.0145781
25.2594	0.0169213	25.2594	0.01776	25.2594	0.0152578
25.3215	0.0171659	25.3215	0.0181	25.3215	0.0150672
25.3835	0.0173534	25.3835	0.01758	25.3835	0.0149479
25.4456	0.0167819	25.4456	0.01783	25.4456	0.0148354
25.5077	0.0172378	25.5077	0.01807	25.5077	0.0147577
25.5697	0.016843	25.5697	0.01769	25.5697	0.0150861
25.6318	0.0172488	25.6318	0.01787	25.6318	0.0151553
25.6939	0.0171483	25.6939	0.01796	25.6939	0.0146118
25.7559	0.0174099	25.7559	0.01801	25.7559	0.0151964
25.818	0.0176323	25.818	0.01868	25.818	0.0157616
25.8801	0.0162063	25.8801	0.01761	25.8801	0.015437
25.9421	0.0168403	25.9421	0.01895	25.9421	0.0154955
26.0042	0.0167755	26.0042	0.01832	26.0042	0.0152891
26.0663	0.0164391	26.0663	0.0181	26.0663	0.0153444
26.1283	0.0169619	26.1283	0.01787	26.1283	0.0149332
26.1904	0.0175891	26.1904	0.01814	26.1904	0.0150933
26.2524	0.0167827	26.2524	0.01794	26.2524	0.0147362
26.3145	0.017204	26.3145	0.01781	26.3145	0.0151839
26.3766	0.0167316	26.3766	0.0175	26.3766	0.0146884
26.4386	0.0172872	26.4386	0.01872	26.4386	0.014823
26.5007	0.0171221	26.5007	0.01797	26.5007	0.0151372
26.5628	0.016593	26.5628	0.01823	26.5628	0.0148546
26.6248	0.0164299	26.6248	0.01793	26.6248	0.0146771
26.6869	0.0167226	26.6869	0.01784	26.6869	0.0149665
26.749	0.016557	26.749	0.01849	26.749	0.0149489
26.811	0.0168571	26.811	0.01832	26.811	0.0147919
26.8731	0.0171816	26.8731	0.01791	26.8731	0.0149694
26.9352	0.0166193	26.9352	0.01754	26.9352	0.0148637
26.9972	0.0170788	26.9972	0.01818	26.9972	0.0152155
27.0593	0.0165895	27.0593	0.01822	27.0593	0.0151549
27.1214	0.0170051	27.1214	0.01889	27.1214	0.0149053
27.1834	0.0164989	27.1834	0.01814	27.1834	0.0145635
27.2455	0.0167606	27.2455	0.01853	27.2455	0.0143035
27.3075	0.016999	27.3075	0.01851	27.3075	0.0144947
27.3696	0.0168594	27.3696	0.01808	27.3696	0.014269
27.4317	0.016578	27.4317	0.01746	27.4317	0.0145251
27.4937	0.0165979	27.4937	0.01854	27.4937	0.0149965
27.5558	0.0168973	27.5558	0.01834	27.5558	0.0149639
27.6179	0.0166181	27.6179	0.01799	27.6179	0.0143498
27.6799	0.0167912	27.6799	0.01859	27.6799	0.0145447
27.742	0.0163387	27.742	0.01769	27.742	0.0150789
27.8041	0.0166636	27.8041	0.0178	27.8041	0.0149549
27.8661	0.0165639	27.8661	0.01798	27.8661	0.0150028
27.9282	0.0165157	27.9282	0.01788	27.9282	0.0150795
27.9296	0.0166739	27.9296	0.01675	27.9296	0.0155436
27.9903	0.0158662	27.9903	0.01765	27.9903	0.015007
28.0031	0.0167326	28.0031	0.01855	28.0031	0.0149664
28.0523	0.0162089	28.0523	0.01848	28.0523	0.0152083
28.0766	0.0167614	28.0766	0.01853	28.0766	0.0153025
28.1144	0.0158962	28.1144	0.01821	28.1144	0.0151517
28.1501	0.016372	28.1501	0.01822	28.1501	0.0151743
28.1765	0.0166496	28.1765	0.01829	28.1765	0.0143123
28.2237	0.0167753	28.2237	0.01831	28.2237	0.0149589
28.2385	0.0164589	28.2385	0.01793	28.2385	0.0151194
28.2972	0.0165415	28.2972	0.01801	28.2972	0.0155557
28.3006	0.0165248	28.3006	0.01851	28.3006	0.0152551
28.3627	0.016413	28.3627	0.01795	28.3627	0.0145962
28.3707	0.0164845	28.3707	0.01804	28.3707	0.0148042
28.4247	0.0161091	28.4247	0.01813	28.4247	0.0148785
28.4442	0.0167041	28.4442	0.01805	28.4442	0.0148315
28.4868	0.0161748	28.4868	0.0179	28.4868	0.0147362
28.5177	0.0169131	28.5177	0.01817	28.5177	0.0149862
28.5912	0.0164896	28.5912	0.01873	28.5912	0.0152358
28.6648	0.0171739	28.6648	0.01747	28.6648	0.0154049
28.7383	0.0158257	28.7383	0.01861	28.7383	0.0143944
28.8118	0.0159466	28.8118	0.01805	28.8118	0.0146631
28.8853	0.0164086	28.8853	0.01814	28.8853	0.0147382
28.9588	0.0166576	28.9588	0.0185	28.9588	0.0146596
29.0323	0.0159647	29.0323	0.01795	29.0323	0.0149164
29.1059	0.0162225	29.1059	0.01843	29.1059	0.014571
29.1794	0.0161195	29.1794	0.01784	29.1794	0.0147347
29.2529	0.0162229	29.2529	0.01854	29.2529	0.0147548
29.3264	0.0162191	29.3264	0.01783	29.3264	0.0142089
29.3999	0.0162342	29.3999	0.01756	29.3999	0.0148369
29.4734	0.0160415	29.4734	0.01812	29.4734	0.0145114
29.547	0.0165353	29.547	0.01801	29.547	0.0148067
29.6205	0.016416	29.6205	0.0181	29.6205	0.0143533
29.694	0.0161774	29.694	0.01683	29.694	0.0147334
29.7675	0.0159733	29.7675	0.0175	29.7675	0.0146557
29.841	0.0161921	29.841	0.01703	29.841	0.0143355
29.9145	0.0158702	29.9145	0.01768	29.9145	0.0138173
29.9881	0.0157155	29.9881	0.01713	29.9881	0.0145994
30.0616	0.0156509	30.0616	0.01731	30.0616	0.0140875
30.1351	0.0159288	30.1351	0.01765	30.1351	0.014321
30.2086	0.0150297	30.2086	0.01731	30.2086	0.013833
30.2821	0.0161017	30.2821	0.01728	30.2821	0.014324
30.3556	0.0154006	30.3556	0.01684	30.3556	0.0140955
30.4292	0.0158197	30.4292	0.01711	30.4292	0.0141281
30.5027	0.0158996	30.5027	0.01739	30.5027	0.0141262
30.5762	0.0159482	30.5762	0.01738	30.5762	0.0133476
30.6497	0.015844	30.6497	0.01709	30.6497	0.0140704
30.7232	0.0153261	30.7232	0.01731	30.7232	0.0135974
30.7967	0.015445	30.7967	0.01647	30.7967	0.0141452
30.8703	0.015406	30.8703	0.01624	30.8703	0.0137669
30.9438	0.015174	30.9438	0.01649	30.9438	0.0135909
31.0173	0.0150377	31.0173	0.01625	31.0173	0.0140955
31.0908	0.0154058	31.0908	0.01617	31.0908	0.0138561
31.1643	0.0157961	31.1643	0.01601	31.1643	0.0141279
31.2378	0.015307	31.2378	0.01657	31.2378	0.0138571
31.3114	0.0151055	31.3114	0.01612	31.3114	0.0133672
31.3849	0.0151034	31.3849	0.0156	31.3849	0.0138128
31.4584	0.0154565	31.4584	0.01639	31.4584	0.0134124
31.5319	0.0147263	31.5319	0.01619	31.5319	0.0135159
31.6054	0.0144596	31.6054	0.01611	31.6054	0.0135949
31.6789	0.0150399	31.6789	0.01565	31.6789	0.0131034
31.7525	0.0145466	31.7525	0.01585	31.7525	0.0131897
31.826	0.0144727	31.826	0.01561	31.826	0.0134819
31.8995	0.0144616	31.8995	0.01565	31.8995	0.0132352
31.973	0.0150046	31.973	0.01592	31.973	0.0132776
32.0465	0.0145123	32.0465	0.01542	32.0465	0.0130712
32.12	0.0141251	32.12	0.01542	32.12	0.0133569
32.1936	0.0146121	32.1936	0.01566	32.1936	0.0129901
32.2671	0.0147396	32.2671	0.01569	32.2671	0.0128387
32.3406	0.014408	32.3406	0.01516	32.3406	0.0131762
32.4141	0.0141787	32.4141	0.01543	32.4141	0.0130932
32.4876	0.0145171	32.4876	0.01462	32.4876	0.0127175
32.5611	0.0144224	32.5611	0.01434	32.5611	0.0126549
32.6347	0.0146898	32.6347	0.01507	32.6347	0.0126178
32.7082	0.0142917	32.7082	0.01541	32.7082	0.0135144
32.7817	0.0142771	32.7817	0.01517	32.7817	0.013244
32.8552	0.0142095	32.8552	0.01483	32.8552	0.012888
32.9287	0.0136137	32.9287	0.01475	32.9287	0.012602
33.0022	0.0139942	33.0022	0.01472	33.0022	0.012587
33.0758	0.0135562	33.0758	0.01491	33.0758	0.012597
33.1493	0.0144821	33.1493	0.01455	33.1493	0.0126495
33.2228	0.0137133	33.2228	0.01489	33.2228	0.0123482
33.2963	0.0135937	33.2963	0.01453	33.2963	0.012613
33.3698	0.0137229	33.3698	0.01461	33.3698	0.0127339
33.4433	0.0138164	33.4433	0.01509	33.4433	0.0123765
33.5169	0.0132322	33.5169	0.01463	33.5169	0.0123189
33.5904	0.014126	33.5904	0.01445	33.5904	0.0130959
33.6639	0.0136355	33.6639	0.01424	33.6639	0.0117318
33.7374	0.0140487	33.7374	0.01373	33.7374	0.0125029
