# Supplementary material for: Mechanically robust supramolecular polymer co-assemblies
Source: Nat Commun. 2022 Jan 18;13:356. doi: 10.1038/s41467-022-28017-0 (PMC8766479; doi:10.1038/s41467-022-28017-0)
Supplement: Supplementary file 3 — Source Data [file 41467_2022_28017_MOESM3_ESM.zip › NCOMMS-21-41006-T_Source Data/Supplementary Figure 24/Supplementary Figure 24b.xlsx]

## Sheet: Figure_S24b
Time		as prepared		0 min		20 min		40 min		1h		2h		3h		4h		5h		6h		7h		8h		9h		10h		11h		12h		13h		14h		15h		16h		17h		18h		19h		20h
	Scattering vector q	Intensity	Scattering vector q	Intensity	Scattering vector q	Intensity	Scattering vector q	Intensity	Scattering vector q	Intensity	Scattering vector q	Intensity	Scattering vector q	Intensity	Scattering vector q	Intensity	Scattering vector q	Intensity	Scattering vector q	Intensity	Scattering vector q	Intensity	Scattering vector q	Intensity	Scattering vector q	Intensity	Scattering vector q	Intensity	Scattering vector q	Intensity	Scattering vector q	Intensity	Scattering vector q	Intensity	Scattering vector q	Intensity	Scattering vector q	Intensity	Scattering vector q	Intensity	Scattering vector q	Intensity	Scattering vector q	Intensity	Scattering vector q	Intensity	Scattering vector q	Intensity	Scattering vector q
	[nm-1]	[-]	[nm-1]	[-]	[nm-1]	[-]	[nm-1]	[-]	[nm-1]	[-]	[nm-1]	[-]	[nm-1]	[-]	[nm-1]	[-]	[nm-1]	[-]	[nm-1]	[-]	[nm-1]	[-]	[nm-1]	[-]	[nm-1]	[-]	[nm-1]	[-]	[nm-1]	[-]	[nm-1]	[-]	[nm-1]	[-]	[nm-1]	[-]	[nm-1]	[-]	[nm-1]	[-]	[nm-1]	[-]	[nm-1]	[-]	[nm-1]	[-]	[nm-1]	[-]	[nm-1]
	0.06521	14.7228	0.06521	18.1937	0.06521	17.9502	0.06521	17.7472	0.06521	18.3629	0.06521	18.187	0.06521	18.3155	0.06521	18.3832	0.06521	17.8351	0.06521	17.6728	0.06521	17.7675	0.06521	17.6525	0.06521	17.2059	0.06521	17.4833	0.06521	16.1707	0.06521	16.9826	0.06521	16.5293	0.06521	16.7864	0.06521	16.0219	0.06521	16.6376	0.06521	16.915	0.06521	16.3331	0.06521	16.7594	0.06521	16.5428	0.06521
	0.07929	10.2186	0.07929	12.6746	0.07929	12.6901	0.07929	12.8196	0.07929	12.9472	0.07929	12.2919	0.07929	12.4214	0.07929	12.5818	0.07929	12.374	0.07929	12.3035	0.07929	12.2329	0.07929	12.0628	0.07929	12.2609	0.07929	12.1691	0.07929	12.1546	0.07929	12.0715	0.07929	11.7197	0.07929	11.8472	0.07929	12.0792	0.07929	12.0299	0.07929	11.9139	0.07929	11.9864	0.07929	11.9101	0.07929	11.7525	0.07929
	0.09338	5.47218	0.09338	6.7081	0.09338	6.7284	0.09338	6.772	0.09338	6.83741	0.09338	6.5803	0.09338	6.63894	0.09338	6.64946	0.09338	6.52617	0.09338	6.51038	0.09338	6.44573	0.09338	6.50212	0.09338	6.64495	0.09338	6.41566	0.09338	6.28034	0.09338	6.24651	0.09338	6.37431	0.09338	6.4119	0.09338	6.26079	0.09338	6.4976	0.09338	6.29011	0.09338	6.39311	0.09338	6.36755	0.09338	6.25027	0.09338
	0.10746	3.1457	0.10746	3.66862	0.10746	3.77784	0.10746	3.82423	0.10746	3.73966	0.10746	3.76962	0.10746	3.7068	0.10746	3.74981	0.10746	3.73483	0.10746	3.73434	0.10746	3.65557	0.10746	3.66765	0.10746	3.69906	0.10746	3.6546	0.10746	3.58259	0.10746	3.62657	0.10746	3.72661	0.10746	3.72806	0.10746	3.59274	0.10746	3.68891	0.10746	3.58114	0.10746	3.60821	0.10746	3.61062	0.10746	3.60144	0.10746
	0.12154	1.94353	0.12154	2.34442	0.12154	2.33469	0.12154	2.37317	0.12154	2.34653	0.12154	2.29113	0.12154	2.34568	0.12154	2.31228	0.12154	2.33976	0.12154	2.31101	0.12154	2.26407	0.12154	2.28564	0.12154	2.29578	0.12154	2.26703	0.12154	2.23827	0.12154	2.28394	0.12154	2.25434	0.12154	2.322	0.12154	2.2197	0.12154	2.30593	0.12154	2.2979	0.12154	2.31016	0.12154	2.2184	0.12154	2.2535	0.12154
	0.13563	1.26061	0.13563	1.48887	0.13563	1.50027	0.13563	1.53054	0.13563	1.52128	0.13563	1.50597	0.13563	1.49564	0.13563	1.44899	0.13563	1.51843	0.13563	1.48211	0.13563	1.50098	0.13563	1.49101	0.13563	1.47819	0.13563	1.47142	0.13563	1.44044	0.13563	1.47499	0.13563	1.47783	0.13563	1.47	0.13563	1.46145	0.13563	1.46217	0.13563	1.46858	0.13563	1.47534	0.13563	1.45291	0.13563	1.48211	0.13563
	0.14971	0.85387	0.14971	0.99704	0.14971	1.0103	0.14971	1.05239	0.14971	0.99108	0.14971	1.02789	0.14971	1.0176	0.14971	1.03357	0.14971	1.02735	0.14971	1.03547	0.14971	0.99893	0.14971	0.98378	0.14971	1.0211	0.14971	1.01679	0.14971	1.0176	0.14971	1.00407	0.14971	1.01355	0.14971	1.01869	0.14971	1.00813	0.14971	1.04494	0.14971	1.0038	0.14971	1.0084	0.14971	1.00488	0.14971	1.02193	0.14971
	0.16379	0.60335	0.16379	0.73337	0.16379	0.73396	0.16379	0.77279	0.16379	0.72367	0.16379	0.71473	0.16379	0.74367	0.16379	0.74544	0.16379	0.74926	0.16379	0.70735	0.16379	0.71661	0.16379	0.71249	0.16379	0.72396	0.16379	0.73565	0.16379	0.71367	0.16379	0.73308	0.16379	0.72808	0.16379	0.75279	0.16379	0.75308	0.16379	0.75544	0.16379	0.7219	0.16379	0.72808	0.16379	0.72367	0.16379	0.7322	0.16379
	0.17788	0.46942	0.17788	0.55411	0.17788	0.56461	0.17788	0.55248	0.17788	0.55458	0.17788	0.55365	0.17788	0.55554	0.17788	0.55365	0.17788	0.57628	0.17788	0.57254	0.17788	0.56391	0.17788	0.54431	0.17788	0.55318	0.17788	0.55038	0.17788	0.55341	0.17788	0.55038	0.17788	0.55015	0.17788	0.58957	0.17788	0.55574	0.17788	0.57021	0.17788	0.55901	0.17788	0.56694	0.17788	0.54974	0.17788	0.56041	0.17788
	0.19196	0.35327	0.19196	0.42421	0.19196	0.43712	0.19196	0.42974	0.19196	0.43835	0.19196	0.41662	0.19196	0.43876	0.19196	0.42646	0.19196	0.45804	0.19196	0.42708	0.19196	0.43856	0.19196	0.43733	0.19196	0.43979	0.19196	0.44328	0.19196	0.43528	0.19196	0.42298	0.19196	0.44102	0.19196	0.43651	0.19196	0.44266	0.19196	0.42257	0.19196	0.42933	0.19196	0.44143	0.19196	0.44594	0.19196	0.43999	0.19196
	0.20604	0.281	0.20604	0.37418	0.20604	0.34773	0.20604	0.34814	0.20604	0.35987	0.20604	0.34527	0.20604	0.35491	0.20604	0.34281	0.20604	0.34589	0.20604	0.33724	0.20604	0.35775	0.20604	0.35429	0.20604	0.34261	0.20604	0.35696	0.20604	0.35101	0.20604	0.34917	0.20604	0.33912	0.20604	0.34773	0.20604	0.33133	0.20604	0.35101	0.20604	0.33809	0.20604	0.3504	0.20604	0.34199	0.20604	0.34507	0.20604
	0.22013	0.23648	0.22013	0.28578	0.22013	0.27724	0.22013	0.27998	0.22013	0.29013	0.22013	0.26903	0.22013	0.27467	0.22013	0.27096	0.22013	0.28884	0.22013	0.27741	0.22013	0.27757	0.22013	0.27467	0.22013	0.28917	0.22013	0.28095	0.22013	0.28578	0.22013	0.26291	0.22013	0.27338	0.22013	0.28111	0.22013	0.27789	0.22013	0.2795	0.22013	0.27741	0.22013	0.27998	0.22013	0.27906	0.22013	0.28159	0.22013
	0.23421	0.18945	0.23421	0.23074	0.23421	0.22258	0.23421	0.23058	0.23421	0.24167	0.23421	0.23854	0.23421	0.22415	0.23421	0.2434	0.23421	0.22862	0.23421	0.22623	0.23421	0.23022	0.23421	0.229	0.23421	0.22744	0.23421	0.23004	0.23421	0.23386	0.23421	0.24132	0.23421	0.23004	0.23421	0.24254	0.23421	0.21773	0.23421	0.22345	0.23421	0.23594	0.23421	0.22571	0.23421	0.23317	0.23421	0.2238	0.23421
	0.2483	0.152	0.2483	0.19385	0.2483	0.19684	0.2483	0.20141	0.2483	0.19511	0.2483	0.1937	0.2483	0.19558	0.2483	0.1948	0.2483	0.19165	0.2483	0.19039	0.2483	0.1909	0.2483	0.20219	0.2483	0.18961	0.2483	0.19322	0.2483	0.19448	0.2483	0.19086	0.2483	0.19186	0.2483	0.19684	0.2483	0.18803	0.2483	0.20156	0.2483	0.1926	0.2483	0.19291	0.2483	0.19527	0.2483	0.1863	0.2483
	0.26238	0.1298	0.26238	0.16377	0.26238	0.17288	0.26238	0.1686	0.26238	0.17454	0.26238	0.16874	0.26238	0.16694	0.26238	0.161	0.26238	0.161	0.26238	0.15948	0.26238	0.16915	0.26238	0.16321	0.26238	0.161	0.26238	0.16142	0.26238	0.16363	0.26238	0.16459	0.26238	0.17702	0.26238	0.1657	0.26238	0.1668	0.26238	0.16004	0.26238	0.1715	0.26238	0.16625	0.26238	0.16956	0.26238	0.1628	0.26238
	0.27646	0.11361	0.27646	0.14575	0.27646	0.1497	0.27646	0.15209	0.27646	0.14406	0.27646	0.14533	0.27646	0.14744	0.27646	0.14575	0.27646	0.14956	0.27646	0.14984	0.27646	0.14321	0.27646	0.14829	0.27646	0.14575	0.27646	0.14815	0.27646	0.14885	0.27646	0.14434	0.27646	0.14406	0.27646	0.14688	0.27646	0.13856	0.27646	0.14575	0.27646	0.14928	0.27646	0.14744	0.27646	0.14307	0.27646	0.14293	0.27646
	0.29055	0.10101	0.29055	0.12868	0.29055	0.12626	0.29055	0.13	0.29055	0.13133	0.29055	0.12988	0.29055	0.12674	0.29055	0.12964	0.29055	0.12831	0.29055	0.11937	0.29055	0.12118	0.29055	0.13653	0.29055	0.12855	0.29055	0.13	0.29055	0.12626	0.29055	0.12602	0.29055	0.12602	0.29055	0.1288	0.29055	0.12275	0.29055	0.12904	0.29055	0.12469	0.29055	0.13182	0.29055	0.12191	0.29055	0.1197	0.29055
	0.30463	0.08482	0.30463	0.11357	0.30463	0.10681	0.30463	0.10995	0.30463	0.11551	0.30463	0.11055	0.30463	0.112	0.30463	0.11816	0.30463	0.10693	0.30463	0.11072	0.30463	0.11502	0.30463	0.10415	0.30463	0.10826	0.30463	0.11671	0.30463	0.10234	0.30463	0.11297	0.30463	0.11333	0.30463	0.11647	0.30463	0.11007	0.30463	0.11104	0.30463	0.11696	0.30463	0.11454	0.30463	0.11236	0.30463	0.11079	0.30463
	0.31871	0.07253	0.31871	0.10386	0.31871	0.10351	0.31871	0.09876	0.31871	0.09968	0.31871	0.10161	0.31871	0.10149	0.31871	0.10066	0.31871	0.10042	0.31871	0.10636	0.31871	0.10161	0.31871	0.09508	0.31871	0.10185	0.31871	0.09734	0.31871	0.10838	0.31871	0.10161	0.31871	0.09555	0.31871	0.10137	0.31871	0.10007	0.31871	0.10873	0.31871	0.09318	0.31871	0.10113	0.31871	0.09436	0.31871	0.09152	0.31871
	0.3328	0.07281	0.3328	0.09482	0.3328	0.0937	0.3328	0.08705	0.3328	0.09281	0.3328	0.0921	0.3328	0.08897	0.3328	0.08644	0.3328	0.09129	0.3328	0.09482	0.3328	0.09452	0.3328	0.08513	0.3328	0.08129	0.3328	0.08776	0.3328	0.09513	0.3328	0.08878	0.3328	0.08755	0.3328	0.09109	0.3328	0.0919	0.3328	0.09422	0.3328	0.08836	0.3328	0.08856	0.3328	0.08624	0.3328	0.08644	0.3328
	0.34688	0.06711	0.34688	0.08348	0.34688	0.08654	0.34688	0.08294	0.34688	0.08163	0.34688	0.08374	0.34688	0.08348	0.34688	0.08359	0.34688	0.07901	0.34688	0.08294	0.34688	0.08447	0.34688	0.0741	0.34688	0.08425	0.34688	0.08392	0.34688	0.07279	0.34688	0.07737	0.34688	0.0753	0.34688	0.07846	0.34688	0.08263	0.34688	0.08021	0.34688	0.07966	0.34688	0.07705	0.34688	0.07912	0.34688	0.07988	0.34688
	0.36096	0.05626	0.36096	0.06967	0.36096	0.07534	0.36096	0.07123	0.36096	0.07202	0.36096	0.07488	0.36096	0.07534	0.36096	0.07214	0.36096	0.0747	0.36096	0.07443	0.36096	0.07598	0.36096	0.07104	0.36096	0.07123	0.36096	0.07205	0.36096	0.07452	0.36096	0.07369	0.36096	0.07251	0.36096	0.07049	0.36096	0.06885	0.36096	0.07891	0.36096	0.06976	0.36096	0.07379	0.36096	0.07241	0.36096	0.07104	0.36096
	0.37505	0.04883	0.37505	0.06893	0.37505	0.06825	0.37505	0.07178	0.37505	0.06766	0.37505	0.0657	0.37505	0.06668	0.37505	0.06835	0.37505	0.06992	0.37505	0.06668	0.37505	0.06629	0.37505	0.06472	0.37505	0.07001	0.37505	0.06609	0.37505	0.06531	0.37505	0.06697	0.37505	0.06776	0.37505	0.06668	0.37505	0.06491	0.37505	0.06717	0.37505	0.06335	0.37505	0.07139	0.37505	0.07011	0.37505	0.06697	0.37505
	0.38913	0.04764	0.38913	0.06636	0.38913	0.06228	0.38913	0.0634	0.38913	0.06525	0.38913	0.0595	0.38913	0.06256	0.38913	0.06062	0.38913	0.06701	0.38913	0.06099	0.38913	0.06315	0.38913	0.06312	0.38913	0.0646	0.38913	0.06219	0.38913	0.06349	0.38913	0.05737	0.38913	0.0596	0.38913	0.07035	0.38913	0.06164	0.38913	0.06043	0.38913	0.06099	0.38913	0.06469	0.38913	0.06284	0.38913	0.06173	0.38913
	0.40321	0.04795	0.40321	0.0573	0.40321	0.0578	0.40321	0.05655	0.40321	0.05647	0.40321	0.05822	0.40321	0.05513	0.40321	0.05488	0.40321	0.05714	0.40321	0.05647	0.40321	0.05638	0.40321	0.05726	0.40321	0.06006	0.40321	0.0583	0.40321	0.06064	0.40321	0.05388	0.40321	0.06023	0.40321	0.05688	0.40321	0.05906	0.40321	0.05388	0.40321	0.06056	0.40321	0.05864	0.40321	0.0578	0.40321	0.05931	0.40321
	0.4173	0.0386	0.4173	0.05482	0.4173	0.05673	0.4173	0.055	0.4173	0.05517	0.4173	0.05335	0.4173	0.05257	0.4173	0.05325	0.4173	0.0504	0.4173	0.06185	0.4173	0.04979	0.4173	0.05066	0.4173	0.05474	0.4173	0.05439	0.4173	0.04962	0.4173	0.04892	0.4173	0.05378	0.4173	0.05638	0.4173	0.05508	0.4173	0.05326	0.4173	0.05109	0.4173	0.05343	0.4173	0.05578	0.4173	0.05135	0.4173
	0.43138	0.0354	0.43138	0.05326	0.43138	0.04697	0.43138	0.05012	0.43138	0.05232	0.43138	0.05019	0.43138	0.05255	0.43138	0.05279	0.43138	0.05287	0.43138	0.05019	0.43138	0.05122	0.43138	0.0461	0.43138	0.05491	0.43138	0.045	0.43138	0.04705	0.43138	0.04587	0.43138	0.04776	0.43138	0.0498	0.43138	0.05035	0.43138	0.05216	0.43138	0.04933	0.43138	0.05161	0.43138	0.04791	0.43138	0.04949	0.43138
	0.44547	0.03273	0.44547	0.04553	0.44547	0.0535	0.44547	0.04587	0.44547	0.04815	0.44547	0.04917	0.44547	0.04886	0.44547	0.05074	0.44547	0.05098	0.44547	0.04618	0.44547	0.0472	0.44547	0.04264	0.44547	0.04878	0.44547	0.0472	0.44547	0.04421	0.44547	0.04996	0.44547	0.05153	0.44547	0.0476	0.44547	0.04673	0.44547	0.04577	0.44547	0.05074	0.44547	0.04815	0.44547	0.04925	0.44547	0.05019	0.44547
	0.45955	0.03717	0.45955	0.04578	0.45955	0.04375	0.45955	0.04443	0.45955	0.04409	0.45955	0.04526	0.45955	0.04341	0.45955	0.04563	0.45955	0.04616	0.45955	0.04293	0.45955	0.04578	0.45955	0.04668	0.45955	0.04924	0.45955	0.0433	0.45955	0.04443	0.45955	0.04278	0.45955	0.04417	0.45955	0.04676	0.45955	0.04481	0.45955	0.04142	0.45955	0.04345	0.45955	0.04661	0.45955	0.0433	0.45955	0.04706	0.45955
	0.47363	0.03252	0.47363	0.04247	0.47363	0.04273	0.47363	0.03889	0.47363	0.04387	0.47363	0.04437	0.47363	0.04138	0.47363	0.0433	0.47363	0.04359	0.47363	0.04067	0.47363	0.04202	0.47363	0.04373	0.47363	0.04145	0.47363	0.04376	0.47363	0.04266	0.47363	0.04288	0.47363	0.0406	0.47363	0.04601	0.47363	0.04031	0.47363	0.04095	0.47363	0.0434	0.47363	0.04103	0.47363	0.04196	0.47363	0.04117	0.47363
	0.48772	0.03212	0.48772	0.04117	0.48772	0.03839	0.48772	0.04045	0.48772	0.04175	0.48772	0.04266	0.48772	0.04124	0.48772	0.0428	0.48772	0.04024	0.48772	0.04074	0.48772	0.03747	0.48772	0.04081	0.48772	0.04145	0.48772	0.04223	0.48772	0.04188	0.48772	0.04024	0.48772	0.03931	0.48772	0.04124	0.48772	0.04181	0.48772	0.03844	0.48772	0.037	0.48772	0.03995	0.48772	0.04045	0.48772	0.03874	0.48772
	0.5018	0.0276	0.5018	0.04187	0.5018	0.03959	0.5018	0.03731	0.5018	0.03823	0.5018	0.03832	0.5018	0.03701	0.5018	0.03932	0.5018	0.03892	0.5018	0.03959	0.5018	0.0408	0.5018	0.04006	0.5018	0.03839	0.5018	0.03647	0.5018	0.03939	0.5018	0.04046	0.5018	0.03684	0.5018	0.03904	0.5018	0.03792	0.5018	0.03993	0.5018	0.03805	0.5018	0.03798	0.5018	0.03758	0.5018	0.03684	0.5018
	0.51588	0.02748	0.51588	0.04033	0.51588	0.03939	0.51588	0.03694	0.51588	0.0351	0.51588	0.03852	0.51588	0.03638	0.51588	0.03765	0.51588	0.03951	0.51588	0.04012	0.51588	0.03932	0.51588	0.03765	0.51588	0.03792	0.51588	0.03604	0.51588	0.03604	0.51588	0.03708	0.51588	0.03658	0.51588	0.03718	0.51588	0.03552	0.51588	0.03859	0.51588	0.03751	0.51588	0.0345	0.51588	0.03802	0.51588	0.03631	0.51588
	0.52997	0.02713	0.52997	0.03751	0.52997	0.03477	0.52997	0.03731	0.52997	0.03579	0.52997	0.03274	0.52997	0.03416	0.52997	0.0351	0.52997	0.03544	0.52997	0.03396	0.52997	0.03597	0.52997	0.03363	0.52997	0.03356	0.52997	0.0341	0.52997	0.03443	0.52997	0.03497	0.52997	0.03349	0.52997	0.03376	0.52997	0.03423	0.52997	0.03647	0.52997	0.03423	0.52997	0.03658	0.52997	0.03288	0.52997	0.03376	0.52997
	0.54405	0.02408	0.54405	0.03461	0.54405	0.03494	0.54405	0.03048	0.54405	0.03214	0.54405	0.03365	0.54405	0.03437	0.54405	0.03487	0.54405	0.0354	0.54405	0.03365	0.54405	0.03341	0.54405	0.03521	0.54405	0.03599	0.54405	0.03176	0.54405	0.03323	0.54405	0.03174	0.54405	0.03455	0.54405	0.0348	0.54405	0.03383	0.54405	0.03527	0.54405	0.03185	0.54405	0.03637	0.54405	0.03563	0.54405	0.03515	0.54405
	0.55813	0.0242	0.55813	0.03486	0.55813	0.03251	0.55813	0.03051	0.55813	0.03187	0.55813	0.03383	0.55813	0.03364	0.55813	0.03274	0.55813	0.03409	0.55813	0.03289	0.55813	0.03083	0.55813	0.03458	0.55813	0.03023	0.55813	0.03276	0.55813	0.0317	0.55813	0.03076	0.55813	0.03415	0.55813	0.03502	0.55813	0.03183	0.55813	0.03209	0.55813	0.03261	0.55813	0.03508	0.55813	0.0353	0.55813	0.03035	0.55813
	0.57222	0.02374	0.57222	0.03242	0.57222	0.03104	0.57222	0.03284	0.57222	0.03217	0.57222	0.03048	0.57222	0.03307	0.57222	0.03249	0.57222	0.0357	0.57222	0.03264	0.57222	0.03187	0.57222	0.03173	0.57222	0.03121	0.57222	0.03189	0.57222	0.02992	0.57222	0.03412	0.57222	0.03015	0.57222	0.03283	0.57222	0.03051	0.57222	0.03208	0.57222	0.0303	0.57222	0.03206	0.57222	0.02956	0.57222	0.03205	0.57222
	0.5863	0.02331	0.5863	0.03002	0.5863	0.03366	0.5863	0.02963	0.5863	0.03366	0.5863	0.03104	0.5863	0.0315	0.5863	0.02911	0.5863	0.03326	0.5863	0.03253	0.5863	0.03104	0.5863	0.03048	0.5863	0.02833	0.5863	0.03082	0.5863	0.03136	0.5863	0.02701	0.5863	0.03177	0.5863	0.03212	0.5863	0.03067	0.5863	0.02971	0.5863	0.02968	0.5863	0.03134	0.5863	0.02919	0.5863	0.02961	0.5863
	0.60038	0.02149	0.60038	0.03246	0.60038	0.03154	0.60038	0.03059	0.60038	0.03205	0.60038	0.03051	0.60038	0.0308	0.60038	0.02979	0.60038	0.02952	0.60038	0.02968	0.60038	0.0297	0.60038	0.03045	0.60038	0.03077	0.60038	0.02851	0.60038	0.03024	0.60038	0.03074	0.60038	0.0285	0.60038	0.02989	0.60038	0.03136	0.60038	0.03211	0.60038	0.03324	0.60038	0.0325	0.60038	0.0292	0.60038	0.03098	0.60038
	0.61447	0.02141	0.61447	0.02923	0.61447	0.02845	0.61447	0.02988	0.61447	0.02901	0.61447	0.03034	0.61447	0.03003	0.61447	0.03001	0.61447	0.02896	0.61447	0.02895	0.61447	0.02823	0.61447	0.03161	0.61447	0.02942	0.61447	0.0307	0.61447	0.02993	0.61447	0.02942	0.61447	0.02841	0.61447	0.02999	0.61447	0.02894	0.61447	0.02946	0.61447	0.02868	0.61447	0.02896	0.61447	0.03047	0.61447	0.02768	0.61447
	0.62855	0.02082	0.62855	0.0284	0.62855	0.02928	0.62855	0.03127	0.62855	0.02796	0.62855	0.02847	0.62855	0.0264	0.62855	0.02767	0.62855	0.02902	0.62855	0.02592	0.62855	0.02932	0.62855	0.03072	0.62855	0.02877	0.62855	0.02866	0.62855	0.02902	0.62855	0.02794	0.62855	0.02947	0.62855	0.0269	0.62855	0.02746	0.62855	0.0297	0.62855	0.02984	0.62855	0.02974	0.62855	0.03131	0.62855	0.02871	0.62855
	0.64264	0.01924	0.64264	0.02784	0.64264	0.0281	0.64264	0.02873	0.64264	0.02859	0.64264	0.02648	0.64264	0.02921	0.64264	0.02807	0.64264	0.02818	0.64264	0.0281	0.64264	0.02743	0.64264	0.02797	0.64264	0.03121	0.64264	0.02565	0.64264	0.02732	0.64264	0.02867	0.64264	0.03076	0.64264	0.02744	0.64264	0.02786	0.64264	0.02927	0.64264	0.02821	0.64264	0.02961	0.64264	0.02904	0.64264	0.02791	0.64264
	0.65672	0.01956	0.65672	0.02622	0.65672	0.02738	0.65672	0.02804	0.65672	0.02717	0.65672	0.0289	0.65672	0.02748	0.65672	0.02586	0.65672	0.02669	0.65672	0.0269	0.65672	0.02975	0.65672	0.02958	0.65672	0.02826	0.65672	0.02963	0.65672	0.02828	0.65672	0.02856	0.65672	0.02611	0.65672	0.02749	0.65672	0.0297	0.65672	0.02669	0.65672	0.02663	0.65672	0.02675	0.65672	0.02753	0.65672	0.0266	0.65672
	0.6708	0.01887	0.6708	0.02594	0.6708	0.02753	0.6708	0.02951	0.6708	0.02855	0.6708	0.02838	0.6708	0.02783	0.6708	0.0258	0.6708	0.02794	0.6708	0.02786	0.6708	0.02856	0.6708	0.02613	0.6708	0.02732	0.6708	0.02691	0.6708	0.02775	0.6708	0.02717	0.6708	0.02619	0.6708	0.02613	0.6708	0.02732	0.6708	0.02727	0.6708	0.02562	0.6708	0.02872	0.6708	0.02588	0.6708	0.02706	0.6708
	0.68489	0.01768	0.68489	0.02716	0.68489	0.02648	0.68489	0.02692	0.68489	0.02626	0.68489	0.02673	0.68489	0.02687	0.68489	0.02746	0.68489	0.02608	0.68489	0.02726	0.68489	0.02692	0.68489	0.02692	0.68489	0.02813	0.68489	0.02579	0.68489	0.02549	0.68489	0.02555	0.68489	0.02618	0.68489	0.02829	0.68489	0.02677	0.68489	0.02491	0.68489	0.02503	0.68489	0.02776	0.68489	0.02542	0.68489	0.02528	0.68489
	0.69897	0.01837	0.69897	0.02681	0.69897	0.02716	0.69897	0.02613	0.69897	0.02711	0.69897	0.02711	0.69897	0.02804	0.69897	0.02682	0.69897	0.02574	0.69897	0.02536	0.69897	0.02553	0.69897	0.02622	0.69897	0.02586	0.69897	0.02544	0.69897	0.02701	0.69897	0.02596	0.69897	0.02627	0.69897	0.02473	0.69897	0.02517	0.69897	0.02566	0.69897	0.0254	0.69897	0.02455	0.69897	0.02463	0.69897	0.02469	0.69897
	0.71305	0.01884	0.71305	0.02726	0.71305	0.02634	0.71305	0.028	0.71305	0.02745	0.71305	0.02626	0.71305	0.02789	0.71305	0.02755	0.71305	0.02775	0.71305	0.02658	0.71305	0.02701	0.71305	0.02555	0.71305	0.02768	0.71305	0.02572	0.71305	0.02434	0.71305	0.02407	0.71305	0.02551	0.71305	0.02565	0.71305	0.02654	0.71305	0.0262	0.71305	0.02583	0.71305	0.02524	0.71305	0.02516	0.71305	0.02594	0.71305
	0.72714	0.01894	0.72714	0.0246	0.72714	0.02633	0.72714	0.02642	0.72714	0.02597	0.72714	0.02711	0.72714	0.02569	0.72714	0.02739	0.72714	0.02464	0.72714	0.02683	0.72714	0.02464	0.72714	0.02602	0.72714	0.02449	0.72714	0.02733	0.72714	0.02555	0.72714	0.02559	0.72714	0.02536	0.72714	0.02643	0.72714	0.02541	0.72714	0.02547	0.72714	0.02452	0.72714	0.02493	0.72714	0.02466	0.72714	0.02584	0.72714
	0.74122	0.01775	0.74122	0.02537	0.74122	0.02498	0.74122	0.02569	0.74122	0.02612	0.74122	0.02555	0.74122	0.02484	0.74122	0.02429	0.74122	0.02716	0.74122	0.02433	0.74122	0.02561	0.74122	0.02644	0.74122	0.02608	0.74122	0.02471	0.74122	0.0259	0.74122	0.02459	0.74122	0.02418	0.74122	0.0244	0.74122	0.02592	0.74122	0.02658	0.74122	0.02498	0.74122	0.0247	0.74122	0.02527	0.74122	0.02484	0.74122
	0.7553	0.01741	0.7553	0.02566	0.7553	0.02697	0.7553	0.02402	0.7553	0.02688	0.7553	0.02601	0.7553	0.02493	0.7553	0.02627	0.7553	0.02608	0.7553	0.02632	0.7553	0.02545	0.7553	0.02366	0.7553	0.02364	0.7553	0.02495	0.7553	0.02591	0.7553	0.0244	0.7553	0.02499	0.7553	0.0268	0.7553	0.02473	0.7553	0.0272	0.7553	0.02487	0.7553	0.02617	0.7553	0.02577	0.7553	0.02457	0.7553
	0.76939	0.01771	0.76939	0.02472	0.76939	0.02455	0.76939	0.02436	0.76939	0.02381	0.76939	0.02509	0.76939	0.02334	0.76939	0.02525	0.76939	0.02475	0.76939	0.02315	0.76939	0.0254	0.76939	0.02459	0.76939	0.02556	0.76939	0.02421	0.76939	0.0241	0.76939	0.02603	0.76939	0.02601	0.76939	0.02724	0.76939	0.02577	0.76939	0.02435	0.76939	0.02466	0.76939	0.02352	0.76939	0.02346	0.76939	0.02525	0.76939
	0.78347	0.0172	0.78347	0.02563	0.78347	0.02531	0.78347	0.02458	0.78347	0.02522	0.78347	0.02575	0.78347	0.02569	0.78347	0.02512	0.78347	0.02533	0.78347	0.02433	0.78347	0.02596	0.78347	0.02573	0.78347	0.02481	0.78347	0.02656	0.78347	0.02364	0.78347	0.02377	0.78347	0.02668	0.78347	0.02338	0.78347	0.02501	0.78347	0.02414	0.78347	0.02493	0.78347	0.02514	0.78347	0.02484	0.78347	0.02429	0.78347
	0.79755	0.01772	0.79755	0.02402	0.79755	0.02393	0.79755	0.02321	0.79755	0.02453	0.79755	0.02506	0.79755	0.02496	0.79755	0.02311	0.79755	0.02655	0.79755	0.024	0.79755	0.0251	0.79755	0.02381	0.79755	0.026	0.79755	0.02409	0.79755	0.02567	0.79755	0.02461	0.79755	0.02477	0.79755	0.02437	0.79755	0.02506	0.79755	0.02479	0.79755	0.02523	0.79755	0.02508	0.79755	0.02435	0.79755	0.02568	0.79755
	0.81164	0.01662	0.81164	0.02407	0.81164	0.02289	0.81164	0.0254	0.81164	0.02401	0.81164	0.02241	0.81164	0.02418	0.81164	0.02452	0.81164	0.02478	0.81164	0.02349	0.81164	0.02388	0.81164	0.02332	0.81164	0.02443	0.81164	0.02357	0.81164	0.02407	0.81164	0.02195	0.81164	0.02454	0.81164	0.02307	0.81164	0.0254	0.81164	0.02311	0.81164	0.02464	0.81164	0.02392	0.81164	0.02368	0.81164	0.02415	0.81164
	0.82572	0.01748	0.82572	0.02376	0.82572	0.02576	0.82572	0.02502	0.82572	0.02518	0.82572	0.02521	0.82572	0.02279	0.82572	0.02356	0.82572	0.02219	0.82572	0.02452	0.82572	0.02441	0.82572	0.02563	0.82572	0.02463	0.82572	0.02485	0.82572	0.02516	0.82572	0.02593	0.82572	0.02467	0.82572	0.026	0.82572	0.02493	0.82572	0.02324	0.82572	0.02582	0.82572	0.02348	0.82572	0.02329	0.82572	0.02356	0.82572
	0.83981	0.01797	0.83981	0.02498	0.83981	0.02372	0.83981	0.02398	0.83981	0.0238	0.83981	0.02513	0.83981	0.02392	0.83981	0.02346	0.83981	0.02458	0.83981	0.02297	0.83981	0.02265	0.83981	0.02595	0.83981	0.02415	0.83981	0.02522	0.83981	0.02335	0.83981	0.02401	0.83981	0.0236	0.83981	0.02404	0.83981	0.02528	0.83981	0.02473	0.83981	0.02478	0.83981	0.02607	0.83981	0.02352	0.83981	0.02328	0.83981
	0.85389	0.01803	0.85389	0.02455	0.85389	0.02404	0.85389	0.02514	0.85389	0.02448	0.85389	0.02525	0.85389	0.02485	0.85389	0.02428	0.85389	0.02429	0.85389	0.02484	0.85389	0.02372	0.85389	0.0256	0.85389	0.02329	0.85389	0.02479	0.85389	0.02441	0.85389	0.02474	0.85389	0.0254	0.85389	0.02434	0.85389	0.02569	0.85389	0.02521	0.85389	0.02337	0.85389	0.02418	0.85389	0.02311	0.85389	0.02306	0.85389
	0.86797	0.01668	0.86797	0.02529	0.86797	0.02343	0.86797	0.02502	0.86797	0.02477	0.86797	0.02426	0.86797	0.02442	0.86797	0.0243	0.86797	0.0257	0.86797	0.02505	0.86797	0.02422	0.86797	0.02606	0.86797	0.02563	0.86797	0.02404	0.86797	0.02347	0.86797	0.02452	0.86797	0.02263	0.86797	0.02439	0.86797	0.02413	0.86797	0.02559	0.86797	0.02372	0.86797	0.02321	0.86797	0.02477	0.86797	0.02559	0.86797
	0.88206	0.01704	0.88206	0.02368	0.88206	0.02394	0.88206	0.02506	0.88206	0.02423	0.88206	0.02674	0.88206	0.02491	0.88206	0.02441	0.88206	0.02499	0.88206	0.02702	0.88206	0.02348	0.88206	0.02328	0.88206	0.02432	0.88206	0.02402	0.88206	0.023	0.88206	0.02133	0.88206	0.02245	0.88206	0.02437	0.88206	0.02354	0.88206	0.0238	0.88206	0.02445	0.88206	0.02356	0.88206	0.0238	0.88206	0.02434	0.88206
	0.89614	0.01878	0.89614	0.02273	0.89614	0.02475	0.89614	0.02385	0.89614	0.02383	0.89614	0.0225	0.89614	0.02313	0.89614	0.02267	0.89614	0.02465	0.89614	0.02215	0.89614	0.02379	0.89614	0.02471	0.89614	0.02428	0.89614	0.02467	0.89614	0.02398	0.89614	0.02437	0.89614	0.023	0.89614	0.0224	0.89614	0.02378	0.89614	0.02333	0.89614	0.02394	0.89614	0.02385	0.89614	0.024	0.89614	0.02296	0.89614
	0.91022	0.01717	0.91022	0.02364	0.91022	0.02368	0.91022	0.02355	0.91022	0.02431	0.91022	0.02493	0.91022	0.02459	0.91022	0.024	0.91022	0.02192	0.91022	0.02459	0.91022	0.02322	0.91022	0.02457	0.91022	0.026	0.91022	0.0237	0.91022	0.02338	0.91022	0.0234	0.91022	0.0237	0.91022	0.0242	0.91022	0.02344	0.91022	0.02337	0.91022	0.02357	0.91022	0.02415	0.91022	0.02223	0.91022	0.02262	0.91022
	0.92431	0.01695	0.92431	0.02405	0.92431	0.02424	0.92431	0.02402	0.92431	0.02389	0.92431	0.02239	0.92431	0.02453	0.92431	0.02374	0.92431	0.02314	0.92431	0.02213	0.92431	0.02452	0.92431	0.02289	0.92431	0.02542	0.92431	0.02379	0.92431	0.02424	0.92431	0.02587	0.92431	0.02224	0.92431	0.02249	0.92431	0.02487	0.92431	0.02487	0.92431	0.023	0.92431	0.02416	0.92431	0.02304	0.92431	0.02457	0.92431
	0.93839	0.01708	0.93839	0.02486	0.93839	0.02343	0.93839	0.02486	0.93839	0.02405	0.93839	0.02476	0.93839	0.0243	0.93839	0.02402	0.93839	0.02379	0.93839	0.02581	0.93839	0.02405	0.93839	0.02489	0.93839	0.02562	0.93839	0.02284	0.93839	0.02466	0.93839	0.02501	0.93839	0.02264	0.93839	0.02438	0.93839	0.02447	0.93839	0.02184	0.93839	0.02432	0.93839	0.02384	0.93839	0.0234	0.93839	0.02277	0.93839
	0.95247	0.01723	0.95247	0.02502	0.95247	0.02347	0.95247	0.02351	0.95247	0.02459	0.95247	0.02316	0.95247	0.02366	0.95247	0.02314	0.95247	0.02595	0.95247	0.02641	0.95247	0.02411	0.95247	0.02224	0.95247	0.02406	0.95247	0.0235	0.95247	0.02461	0.95247	0.02468	0.95247	0.02388	0.95247	0.02314	0.95247	0.02312	0.95247	0.02275	0.95247	0.02374	0.95247	0.0239	0.95247	0.02381	0.95247	0.02447	0.95247
	0.96656	0.01734	0.96656	0.02408	0.96656	0.02373	0.96656	0.0235	0.96656	0.02361	0.96656	0.02399	0.96656	0.02415	0.96656	0.02382	0.96656	0.02456	0.96656	0.02413	0.96656	0.02356	0.96656	0.02389	0.96656	0.0226	0.96656	0.02288	0.96656	0.02425	0.96656	0.02351	0.96656	0.02368	0.96656	0.02452	0.96656	0.023	0.96656	0.02391	0.96656	0.02417	0.96656	0.02415	0.96656	0.02295	0.96656	0.02272	0.96656
	0.98064	0.01756	0.98064	0.02401	0.98064	0.02456	0.98064	0.02544	0.98064	0.02574	0.98064	0.0238	0.98064	0.02423	0.98064	0.02373	0.98064	0.02447	0.98064	0.02588	0.98064	0.02363	0.98064	0.02326	0.98064	0.02305	0.98064	0.02297	0.98064	0.02368	0.98064	0.02331	0.98064	0.02303	0.98064	0.02375	0.98064	0.02358	0.98064	0.02306	0.98064	0.02376	0.98064	0.02348	0.98064	0.02311	0.98064	0.0232	0.98064
	0.99472	0.01734	0.99472	0.02416	0.99472	0.02571	0.99472	0.02546	0.99472	0.02356	0.99472	0.02521	0.99472	0.02401	0.99472	0.02384	0.99472	0.02417	0.99472	0.02435	0.99472	0.0229	0.99472	0.02384	0.99472	0.02272	0.99472	0.02464	0.99472	0.02423	0.99472	0.02379	0.99472	0.02368	0.99472	0.02296	0.99472	0.02244	0.99472	0.02324	0.99472	0.02304	0.99472	0.02335	0.99472	0.0243	0.99472	0.02541	0.99472
	1.00881	0.01734	1.00881	0.02315	1.00881	0.02482	1.00881	0.02409	1.00881	0.02423	1.00881	0.0252	1.00881	0.02492	1.00881	0.02423	1.00881	0.02478	1.00881	0.02511	1.00881	0.0234	1.00881	0.02417	1.00881	0.02415	1.00881	0.02491	1.00881	0.02379	1.00881	0.0238	1.00881	0.0244	1.00881	0.02375	1.00881	0.0235	1.00881	0.02384	1.00881	0.02334	1.00881	0.0238	1.00881	0.02255	1.00881	0.02433	1.00881
	1.02289	0.01721	1.02289	0.02497	1.02289	0.02363	1.02289	0.02454	1.02289	0.02431	1.02289	0.02491	1.02289	0.02337	1.02289	0.02417	1.02289	0.02437	1.02289	0.02329	1.02289	0.02443	1.02289	0.02454	1.02289	0.02446	1.02289	0.02378	1.02289	0.0254	1.02289	0.02326	1.02289	0.0242	1.02289	0.02346	1.02289	0.02443	1.02289	0.02373	1.02289	0.02284	1.02289	0.02365	1.02289	0.02503	1.02289	0.02399	1.02289
	1.03697	0.01726	1.03697	0.02442	1.03697	0.02405	1.03697	0.02573	1.03697	0.02353	1.03697	0.02471	1.03697	0.02459	1.03697	0.02447	1.03697	0.02451	1.03697	0.02574	1.03697	0.0234	1.03697	0.02309	1.03697	0.02486	1.03697	0.02599	1.03697	0.02433	1.03697	0.02381	1.03697	0.0244	1.03697	0.02507	1.03697	0.02376	1.03697	0.0234	1.03697	0.02329	1.03697	0.02376	1.03697	0.02443	1.03697	0.02371	1.03697
	1.05106	0.01807	1.05106	0.02567	1.05106	0.02607	1.05106	0.0253	1.05106	0.02581	1.05106	0.02399	1.05106	0.02621	1.05106	0.02504	1.05106	0.02475	1.05106	0.02611	1.05106	0.02505	1.05106	0.02463	1.05106	0.02478	1.05106	0.02419	1.05106	0.02522	1.05106	0.02363	1.05106	0.0241	1.05106	0.02502	1.05106	0.02322	1.05106	0.02324	1.05106	0.02502	1.05106	0.02487	1.05106	0.02323	1.05106	0.02337	1.05106
	1.06514	0.0182	1.06514	0.02561	1.06514	0.02517	1.06514	0.02488	1.06514	0.02353	1.06514	0.02357	1.06514	0.02511	1.06514	0.02332	1.06514	0.02482	1.06514	0.02559	1.06514	0.02448	1.06514	0.02412	1.06514	0.02561	1.06514	0.02478	1.06514	0.02601	1.06514	0.02483	1.06514	0.02339	1.06514	0.02481	1.06514	0.02449	1.06514	0.02371	1.06514	0.02456	1.06514	0.02312	1.06514	0.02528	1.06514	0.02302	1.06514
	1.07923	0.01891	1.07923	0.02479	1.07923	0.02468	1.07923	0.02536	1.07923	0.02382	1.07923	0.02575	1.07923	0.02466	1.07923	0.02559	1.07923	0.02467	1.07923	0.02441	1.07923	0.02359	1.07923	0.02597	1.07923	0.02606	1.07923	0.02453	1.07923	0.02427	1.07923	0.02453	1.07923	0.02496	1.07923	0.02418	1.07923	0.025	1.07923	0.02389	1.07923	0.02517	1.07923	0.02373	1.07923	0.02433	1.07923	0.02398	1.07923
	1.09331	0.01748	1.09331	0.02598	1.09331	0.02377	1.09331	0.0254	1.09331	0.02423	1.09331	0.02438	1.09331	0.025	1.09331	0.02663	1.09331	0.02339	1.09331	0.0252	1.09331	0.02498	1.09331	0.02593	1.09331	0.02563	1.09331	0.0248	1.09331	0.02345	1.09331	0.0252	1.09331	0.02513	1.09331	0.02499	1.09331	0.02412	1.09331	0.02354	1.09331	0.02537	1.09331	0.02417	1.09331	0.02307	1.09331	0.02678	1.09331
	1.10739	0.01766	1.10739	0.02592	1.10739	0.02413	1.10739	0.02498	1.10739	0.02329	1.10739	0.02466	1.10739	0.02588	1.10739	0.02499	1.10739	0.02511	1.10739	0.02553	1.10739	0.02621	1.10739	0.02478	1.10739	0.02472	1.10739	0.02621	1.10739	0.02552	1.10739	0.02584	1.10739	0.02437	1.10739	0.02353	1.10739	0.02328	1.10739	0.02311	1.10739	0.02533	1.10739	0.02501	1.10739	0.02481	1.10739	0.02324	1.10739
	1.12148	0.01935	1.12148	0.02593	1.12148	0.02654	1.12148	0.02657	1.12148	0.02562	1.12148	0.02391	1.12148	0.02499	1.12148	0.02548	1.12148	0.02589	1.12148	0.02527	1.12148	0.02613	1.12148	0.02521	1.12148	0.02569	1.12148	0.02475	1.12148	0.02506	1.12148	0.02526	1.12148	0.02319	1.12148	0.02689	1.12148	0.02355	1.12148	0.02476	1.12148	0.02658	1.12148	0.02429	1.12148	0.02526	1.12148	0.02442	1.12148
	1.13556	0.01912	1.13556	0.02592	1.13556	0.02485	1.13556	0.02548	1.13556	0.02577	1.13556	0.02676	1.13556	0.02471	1.13556	0.02542	1.13556	0.02553	1.13556	0.02652	1.13556	0.02654	1.13556	0.02618	1.13556	0.02429	1.13556	0.02592	1.13556	0.02419	1.13556	0.02533	1.13556	0.02612	1.13556	0.02505	1.13556	0.0264	1.13556	0.02425	1.13556	0.02513	1.13556	0.02654	1.13556	0.02419	1.13556	0.02367	1.13556
	1.14964	0.01808	1.14964	0.0247	1.14964	0.02452	1.14964	0.0258	1.14964	0.02592	1.14964	0.02644	1.14964	0.02552	1.14964	0.02521	1.14964	0.02605	1.14964	0.02562	1.14964	0.02408	1.14964	0.02562	1.14964	0.025	1.14964	0.02495	1.14964	0.0263	1.14964	0.02511	1.14964	0.02616	1.14964	0.02453	1.14964	0.02604	1.14964	0.02457	1.14964	0.02621	1.14964	0.02532	1.14964	0.02408	1.14964	0.0254	1.14964
	1.16373	0.01938	1.16373	0.02583	1.16373	0.02521	1.16373	0.02632	1.16373	0.02515	1.16373	0.02567	1.16373	0.02569	1.16373	0.02517	1.16373	0.02534	1.16373	0.02488	1.16373	0.02446	1.16373	0.02534	1.16373	0.02563	1.16373	0.0259	1.16373	0.02471	1.16373	0.02497	1.16373	0.02625	1.16373	0.02436	1.16373	0.02656	1.16373	0.0245	1.16373	0.02489	1.16373	0.02354	1.16373	0.02477	1.16373	0.02572	1.16373
	1.17781	0.02015	1.17781	0.02565	1.17781	0.02596	1.17781	0.02664	1.17781	0.02637	1.17781	0.02712	1.17781	0.02549	1.17781	0.02717	1.17781	0.02659	1.17781	0.02567	1.17781	0.02646	1.17781	0.02592	1.17781	0.0263	1.17781	0.02354	1.17781	0.02554	1.17781	0.02555	1.17781	0.02444	1.17781	0.02581	1.17781	0.02513	1.17781	0.02455	1.17781	0.0259	1.17781	0.02617	1.17781	0.02524	1.17781	0.02479	1.17781
	1.19189	0.02033	1.19189	0.02706	1.19189	0.02501	1.19189	0.02461	1.19189	0.02519	1.19189	0.02709	1.19189	0.02602	1.19189	0.02589	1.19189	0.0249	1.19189	0.02451	1.19189	0.025	1.19189	0.02625	1.19189	0.02912	1.19189	0.02753	1.19189	0.02566	1.19189	0.02493	1.19189	0.02577	1.19189	0.02637	1.19189	0.02575	1.19189	0.02553	1.19189	0.026	1.19189	0.02597	1.19189	0.02365	1.19189	0.02563	1.19189
	1.20598	0.02065	1.20598	0.02632	1.20598	0.02783	1.20598	0.02809	1.20598	0.0258	1.20598	0.02585	1.20598	0.02495	1.20598	0.02655	1.20598	0.02658	1.20598	0.02684	1.20598	0.02562	1.20598	0.0256	1.20598	0.02581	1.20598	0.02669	1.20598	0.02584	1.20598	0.02678	1.20598	0.02602	1.20598	0.02686	1.20598	0.02611	1.20598	0.02493	1.20598	0.02689	1.20598	0.02371	1.20598	0.02548	1.20598	0.02591	1.20598
	1.22006	0.01977	1.22006	0.0269	1.22006	0.02661	1.22006	0.02641	1.22006	0.02867	1.22006	0.02671	1.22006	0.02629	1.22006	0.02606	1.22006	0.0264	1.22006	0.02666	1.22006	0.02573	1.22006	0.02736	1.22006	0.02639	1.22006	0.02575	1.22006	0.02725	1.22006	0.02701	1.22006	0.02712	1.22006	0.02747	1.22006	0.02798	1.22006	0.02591	1.22006	0.02685	1.22006	0.02738	1.22006	0.02575	1.22006	0.02539	1.22006
	1.23414	0.02097	1.23414	0.02583	1.23414	0.02642	1.23414	0.02818	1.23414	0.02669	1.23414	0.02731	1.23414	0.02712	1.23414	0.0264	1.23414	0.02791	1.23414	0.0272	1.23414	0.0288	1.23414	0.02696	1.23414	0.02573	1.23414	0.02699	1.23414	0.02637	1.23414	0.02701	1.23414	0.02746	1.23414	0.02717	1.23414	0.0264	1.23414	0.02571	1.23414	0.02594	1.23414	0.02772	1.23414	0.02666	1.23414	0.02661	1.23414
	1.24823	0.02163	1.24823	0.02723	1.24823	0.02539	1.24823	0.02733	1.24823	0.02741	1.24823	0.02709	1.24823	0.02661	1.24823	0.02704	1.24823	0.02763	1.24823	0.028	1.24823	0.02663	1.24823	0.0264	1.24823	0.02778	1.24823	0.02656	1.24823	0.02915	1.24823	0.02777	1.24823	0.02791	1.24823	0.02687	1.24823	0.02611	1.24823	0.02679	1.24823	0.02676	1.24823	0.02642	1.24823	0.0265	1.24823	0.02669	1.24823
	1.26231	0.02083	1.26231	0.02822	1.26231	0.02794	1.26231	0.02805	1.26231	0.02779	1.26231	0.02895	1.26231	0.02642	1.26231	0.02583	1.26231	0.02709	1.26231	0.02747	1.26231	0.02701	1.26231	0.02798	1.26231	0.02704	1.26231	0.02706	1.26231	0.02811	1.26231	0.02704	1.26231	0.02732	1.26231	0.02801	1.26231	0.02701	1.26231	0.02642	1.26231	0.02859	1.26231	0.02676	1.26231	0.02587	1.26231	0.02709	1.26231
	1.27639	0.02248	1.27639	0.02851	1.27639	0.02647	1.27639	0.02794	1.27639	0.02866	1.27639	0.02824	1.27639	0.02963	1.27639	0.02823	1.27639	0.02816	1.27639	0.02903	1.27639	0.02831	1.27639	0.02642	1.27639	0.0273	1.27639	0.02617	1.27639	0.02638	1.27639	0.02588	1.27639	0.02809	1.27639	0.02841	1.27639	0.02714	1.27639	0.02802	1.27639	0.02725	1.27639	0.02796	1.27639	0.02574	1.27639	0.02744	1.27639
	1.29048	0.02286	1.29048	0.02819	1.29048	0.02829	1.29048	0.02954	1.29048	0.02874	1.29048	0.0281	1.29048	0.02909	1.29048	0.02849	1.29048	0.02866	1.29048	0.02826	1.29048	0.02781	1.29048	0.02874	1.29048	0.02832	1.29048	0.0281	1.29048	0.0263	1.29048	0.02794	1.29048	0.02787	1.29048	0.02934	1.29048	0.02706	1.29048	0.02596	1.29048	0.02769	1.29048	0.02745	1.29048	0.02643	1.29048	0.02719	1.29048
	1.30456	0.0219	1.30456	0.0286	1.30456	0.02734	1.30456	0.02939	1.30456	0.03042	1.30456	0.02857	1.30456	0.02817	1.30456	0.02749	1.30456	0.02907	1.30456	0.02845	1.30456	0.02662	1.30456	0.02875	1.30456	0.02765	1.30456	0.02825	1.30456	0.02851	1.30456	0.02774	1.30456	0.02754	1.30456	0.02826	1.30456	0.02782	1.30456	0.02787	1.30456	0.02879	1.30456	0.02737	1.30456	0.02717	1.30456	0.02676	1.30456
	1.31865	0.02272	1.31865	0.02869	1.31865	0.02815	1.31865	0.02872	1.31865	0.02911	1.31865	0.02996	1.31865	0.02947	1.31865	0.02851	1.31865	0.02774	1.31865	0.02891	1.31865	0.02701	1.31865	0.02987	1.31865	0.02894	1.31865	0.02815	1.31865	0.0287	1.31865	0.02892	1.31865	0.03052	1.31865	0.02898	1.31865	0.0294	1.31865	0.02802	1.31865	0.02763	1.31865	0.02812	1.31865	0.02887	1.31865	0.02847	1.31865
	1.33273	0.0241	1.33273	0.02867	1.33273	0.02892	1.33273	0.02886	1.33273	0.02875	1.33273	0.02764	1.33273	0.02824	1.33273	0.02909	1.33273	0.02936	1.33273	0.02955	1.33273	0.02742	1.33273	0.02844	1.33273	0.02993	1.33273	0.02864	1.33273	0.0302	1.33273	0.0288	1.33273	0.02805	1.33273	0.02759	1.33273	0.02675	1.33273	0.02716	1.33273	0.02796	1.33273	0.02832	1.33273	0.02975	1.33273	0.02898	1.33273
	1.34681	0.02419	1.34681	0.02874	1.34681	0.02901	1.34681	0.03083	1.34681	0.0312	1.34681	0.03007	1.34681	0.02968	1.34681	0.03026	1.34681	0.02879	1.34681	0.02998	1.34681	0.02969	1.34681	0.02958	1.34681	0.02842	1.34681	0.02852	1.34681	0.02819	1.34681	0.0289	1.34681	0.02908	1.34681	0.02721	1.34681	0.02879	1.34681	0.03035	1.34681	0.02924	1.34681	0.02964	1.34681	0.02988	1.34681	0.0281	1.34681
	1.3609	0.02468	1.3609	0.03063	1.3609	0.03076	1.3609	0.02992	1.3609	0.02859	1.3609	0.03034	1.3609	0.02982	1.3609	0.03029	1.3609	0.02909	1.3609	0.03049	1.3609	0.02991	1.3609	0.02844	1.3609	0.03143	1.3609	0.02999	1.3609	0.0299	1.3609	0.02844	1.3609	0.02884	1.3609	0.02974	1.3609	0.03006	1.3609	0.03	1.3609	0.03042	1.3609	0.02988	1.3609	0.02972	1.3609	0.02813	1.3609
	1.37498	0.0252	1.37498	0.03084	1.37498	0.03226	1.37498	0.03045	1.37498	0.03036	1.37498	0.03168	1.37498	0.03218	1.37498	0.03141	1.37498	0.03018	1.37498	0.03038	1.37498	0.03143	1.37498	0.03069	1.37498	0.03217	1.37498	0.03034	1.37498	0.02928	1.37498	0.03011	1.37498	0.03035	1.37498	0.02888	1.37498	0.03088	1.37498	0.02975	1.37498	0.02851	1.37498	0.02865	1.37498	0.02844	1.37498	0.03061	1.37498
	1.38906	0.02616	1.38906	0.03202	1.38906	0.03086	1.38906	0.03134	1.38906	0.03187	1.38906	0.03142	1.38906	0.0324	1.38906	0.03266	1.38906	0.03138	1.38906	0.03111	1.38906	0.03007	1.38906	0.03051	1.38906	0.0307	1.38906	0.03155	1.38906	0.03032	1.38906	0.03098	1.38906	0.02964	1.38906	0.03172	1.38906	0.03061	1.38906	0.03061	1.38906	0.03076	1.38906	0.03047	1.38906	0.03094	1.38906	0.02919	1.38906
	1.40315	0.02714	1.40315	0.0326	1.40315	0.03066	1.40315	0.03187	1.40315	0.03241	1.40315	0.03168	1.40315	0.02944	1.40315	0.03134	1.40315	0.03191	1.40315	0.03161	1.40315	0.02985	1.40315	0.03249	1.40315	0.03142	1.40315	0.03127	1.40315	0.03157	1.40315	0.03089	1.40315	0.03126	1.40315	0.03003	1.40315	0.03119	1.40315	0.03005	1.40315	0.03053	1.40315	0.03091	1.40315	0.03095	1.40315	0.031	1.40315
	1.41723	0.02706	1.41723	0.03245	1.41723	0.03345	1.41723	0.03175	1.41723	0.03258	1.41723	0.0312	1.41723	0.03239	1.41723	0.03157	1.41723	0.03147	1.41723	0.03106	1.41723	0.03008	1.41723	0.03116	1.41723	0.03155	1.41723	0.03123	1.41723	0.0326	1.41723	0.0314	1.41723	0.03176	1.41723	0.03056	1.41723	0.03201	1.41723	0.03145	1.41723	0.03178	1.41723	0.0323	1.41723	0.03106	1.41723	0.03043	1.41723
	1.43131	0.02684	1.43131	0.03281	1.43131	0.03498	1.43131	0.03266	1.43131	0.03188	1.43131	0.03215	1.43131	0.03263	1.43131	0.03333	1.43131	0.03182	1.43131	0.03286	1.43131	0.03166	1.43131	0.03089	1.43131	0.0312	1.43131	0.03201	1.43131	0.03183	1.43131	0.03313	1.43131	0.03297	1.43131	0.03212	1.43131	0.03282	1.43131	0.03093	1.43131	0.03168	1.43131	0.03201	1.43131	0.03152	1.43131	0.03214	1.43131
	1.4454	0.02806	1.4454	0.03376	1.4454	0.03378	1.4454	0.03239	1.4454	0.03393	1.4454	0.03435	1.4454	0.03348	1.4454	0.03351	1.4454	0.03171	1.4454	0.0339	1.4454	0.03229	1.4454	0.0334	1.4454	0.03258	1.4454	0.0344	1.4454	0.03236	1.4454	0.03051	1.4454	0.03229	1.4454	0.03147	1.4454	0.03297	1.4454	0.03248	1.4454	0.03241	1.4454	0.03249	1.4454	0.03122	1.4454	0.03226	1.4454
	1.45948	0.02962	1.45948	0.03516	1.45948	0.03404	1.45948	0.03212	1.45948	0.03327	1.45948	0.03305	1.45948	0.03396	1.45948	0.03428	1.45948	0.03394	1.45948	0.03394	1.45948	0.03346	1.45948	0.03118	1.45948	0.03178	1.45948	0.03346	1.45948	0.03195	1.45948	0.03319	1.45948	0.03251	1.45948	0.03426	1.45948	0.03391	1.45948	0.03386	1.45948	0.03388	1.45948	0.03237	1.45948	0.03272	1.45948	0.03188	1.45948
	1.47356	0.02876	1.47356	0.03618	1.47356	0.03391	1.47356	0.03469	1.47356	0.03386	1.47356	0.03383	1.47356	0.0338	1.47356	0.03698	1.47356	0.03355	1.47356	0.03569	1.47356	0.03503	1.47356	0.03593	1.47356	0.03388	1.47356	0.03406	1.47356	0.0343	1.47356	0.03386	1.47356	0.03312	1.47356	0.03391	1.47356	0.03463	1.47356	0.03517	1.47356	0.03321	1.47356	0.03226	1.47356	0.03419	1.47356	0.03414	1.47356
	1.48765	0.03098	1.48765	0.03853	1.48765	0.03598	1.48765	0.03488	1.48765	0.03513	1.48765	0.03665	1.48765	0.0338	1.48765	0.03663	1.48765	0.03435	1.48765	0.03463	1.48765	0.03518	1.48765	0.03637	1.48765	0.03635	1.48765	0.03458	1.48765	0.03563	1.48765	0.03424	1.48765	0.03485	1.48765	0.03427	1.48765	0.03372	1.48765	0.03518	1.48765	0.0343	1.48765	0.03508	1.48765	0.03552	1.48765	0.03328	1.48765
	1.50173	0.03163	1.50173	0.03674	1.50173	0.03686	1.50173	0.03743	1.50173	0.03631	1.50173	0.03782	1.50173	0.03823	1.50173	0.03698	1.50173	0.03713	1.50173	0.03498	1.50173	0.03584	1.50173	0.03601	1.50173	0.03517	1.50173	0.03557	1.50173	0.03569	1.50173	0.03598	1.50173	0.03503	1.50173	0.03478	1.50173	0.03618	1.50173	0.03669	1.50173	0.03497	1.50173	0.03557	1.50173	0.0349	1.50173	0.03539	1.50173
	1.51582	0.03115	1.51582	0.04141	1.51582	0.03672	1.51582	0.03689	1.51582	0.03867	1.51582	0.03661	1.51582	0.03641	1.51582	0.03795	1.51582	0.03666	1.51582	0.03828	1.51582	0.03505	1.51582	0.03731	1.51582	0.03699	1.51582	0.03579	1.51582	0.03631	1.51582	0.03653	1.51582	0.03588	1.51582	0.03632	1.51582	0.03583	1.51582	0.03539	1.51582	0.03569	1.51582	0.03421	1.51582	0.0353	1.51582	0.03543	1.51582
	1.5299	0.03185	1.5299	0.03744	1.5299	0.03807	1.5299	0.03795	1.5299	0.03645	1.5299	0.03891	1.5299	0.0373	1.5299	0.03896	1.5299	0.04062	1.5299	0.0379	1.5299	0.03708	1.5299	0.03831	1.5299	0.03701	1.5299	0.0375	1.5299	0.03806	1.5299	0.03804	1.5299	0.03677	1.5299	0.03832	1.5299	0.0392	1.5299	0.03738	1.5299	0.03679	1.5299	0.03681	1.5299	0.03703	1.5299	0.03781	1.5299
	1.54398	0.03512	1.54398	0.03991	1.54398	0.04112	1.54398	0.04256	1.54398	0.03931	1.54398	0.04038	1.54398	0.03832	1.54398	0.03893	1.54398	0.04013	1.54398	0.03844	1.54398	0.03792	1.54398	0.03805	1.54398	0.03706	1.54398	0.03912	1.54398	0.03705	1.54398	0.03762	1.54398	0.0375	1.54398	0.03936	1.54398	0.03754	1.54398	0.0384	1.54398	0.03776	1.54398	0.03632	1.54398	0.03941	1.54398	0.03759	1.54398
	1.55807	0.03638	1.55807	0.04117	1.55807	0.04299	1.55807	0.04077	1.55807	0.03857	1.55807	0.04134	1.55807	0.03954	1.55807	0.04131	1.55807	0.04074	1.55807	0.04022	1.55807	0.03965	1.55807	0.04062	1.55807	0.03962	1.55807	0.03976	1.55807	0.03894	1.55807	0.0386	1.55807	0.03933	1.55807	0.03951	1.55807	0.0388	1.55807	0.04034	1.55807	0.03825	1.55807	0.03827	1.55807	0.03974	1.55807	0.03974	1.55807
	1.57215	0.037	1.57215	0.04526	1.57215	0.04395	1.57215	0.04308	1.57215	0.04157	1.57215	0.04276	1.57215	0.04247	1.57215	0.04151	1.57215	0.04102	1.57215	0.0419	1.57215	0.04125	1.57215	0.04068	1.57215	0.04082	1.57215	0.04028	1.57215	0.04193	1.57215	0.0417	1.57215	0.04217	1.57215	0.03956	1.57215	0.04153	1.57215	0.04011	1.57215	0.04094	1.57215	0.04017	1.57215	0.04011	1.57215	0.0412	1.57215
	1.58623	0.03782	1.58623	0.04872	1.58623	0.04571	1.58623	0.04401	1.58623	0.04358	1.58623	0.04346	1.58623	0.04392	1.58623	0.04349	1.58623	0.04564	1.58623	0.04346	1.58623	0.04167	1.58623	0.04253	1.58623	0.04343	1.58623	0.04155	1.58623	0.04125	1.58623	0.04412	1.58623	0.04243	1.58623	0.04217	1.58623	0.04006	1.58623	0.04222	1.58623	0.04071	1.58623	0.04091	1.58623	0.04054	1.58623	0.04113	1.58623
	1.60032	0.03868	1.60032	0.04835	1.60032	0.04509	1.60032	0.04628	1.60032	0.04568	1.60032	0.04497	1.60032	0.04278	1.60032	0.04344	1.60032	0.04369	1.60032	0.04239	1.60032	0.0438	1.60032	0.04479	1.60032	0.04563	1.60032	0.04461	1.60032	0.04357	1.60032	0.04527	1.60032	0.04411	1.60032	0.04239	1.60032	0.0441	1.60032	0.04351	1.60032	0.04158	1.60032	0.04233	1.60032	0.04226	1.60032	0.04461	1.60032
	1.6144	0.04284	1.6144	0.05063	1.6144	0.04821	1.6144	0.04844	1.6144	0.04796	1.6144	0.04662	1.6144	0.04645	1.6144	0.0475	1.6144	0.04502	1.6144	0.04577	1.6144	0.04452	1.6144	0.04546	1.6144	0.04591	1.6144	0.04676	1.6144	0.04483	1.6144	0.04455	1.6144	0.04395	1.6144	0.0417	1.6144	0.04517	1.6144	0.04603	1.6144	0.04554	1.6144	0.04525	1.6144	0.04365	1.6144	0.04469	1.6144
	1.62848	0.04237	1.62848	0.05522	1.62848	0.05191	1.62848	0.0486	1.62848	0.05014	1.62848	0.04861	1.62848	0.0503	1.62848	0.0476	1.62848	0.0495	1.62848	0.04881	1.62848	0.04724	1.62848	0.04772	1.62848	0.0502	1.62848	0.04707	1.62848	0.04695	1.62848	0.04822	1.62848	0.04648	1.62848	0.04795	1.62848	0.04831	1.62848	0.04617	1.62848	0.04715	1.62848	0.04636	1.62848	0.04615	1.62848	0.04499	1.62848
	1.64257	0.04452	1.64257	0.05742	1.64257	0.0538	1.64257	0.05185	1.64257	0.0544	1.64257	0.05233	1.64257	0.04898	1.64257	0.0538	1.64257	0.05084	1.64257	0.05007	1.64257	0.04979	1.64257	0.05063	1.64257	0.05106	1.64257	0.04973	1.64257	0.04733	1.64257	0.04805	1.64257	0.04748	1.64257	0.04745	1.64257	0.04865	1.64257	0.04937	1.64257	0.05077	1.64257	0.04895	1.64257	0.04844	1.64257	0.04875	1.64257
	1.65665	0.04626	1.65665	0.06061	1.65665	0.05642	1.65665	0.05435	1.65665	0.05769	1.65665	0.05452	1.65665	0.05651	1.65665	0.05226	1.65665	0.05546	1.65665	0.05107	1.65665	0.05404	1.65665	0.05549	1.65665	0.05302	1.65665	0.05192	1.65665	0.05263	1.65665	0.05129	1.65665	0.05048	1.65665	0.04971	1.65665	0.05002	1.65665	0.05254	1.65665	0.05148	1.65665	0.05113	1.65665	0.05362	1.65665	0.04932	1.65665
	1.67073	0.04791	1.67073	0.06519	1.67073	0.05975	1.67073	0.06225	1.67073	0.06104	1.67073	0.05762	1.67073	0.05885	1.67073	0.05789	1.67073	0.05849	1.67073	0.05774	1.67073	0.05563	1.67073	0.05512	1.67073	0.05383	1.67073	0.05422	1.67073	0.05554	1.67073	0.0541	1.67073	0.05401	1.67073	0.05464	1.67073	0.05536	1.67073	0.05329	1.67073	0.05217	1.67073	0.05569	1.67073	0.05305	1.67073	0.05214	1.67073
	1.68482	0.05106	1.68482	0.0704	1.68482	0.06422	1.68482	0.06684	1.68482	0.06257	1.68482	0.06251	1.68482	0.06369	1.68482	0.05901	1.68482	0.06263	1.68482	0.05753	1.68482	0.05931	1.68482	0.06104	1.68482	0.05863	1.68482	0.05925	1.68482	0.05889	1.68482	0.05754	1.68482	0.05516	1.68482	0.05719	1.68482	0.05875	1.68482	0.05854	1.68482	0.05628	1.68482	0.05728	1.68482	0.05722	1.68482	0.0561	1.68482
	1.6989	0.05181	1.6989	0.07888	1.6989	0.07205	1.6989	0.07166	1.6989	0.06844	1.6989	0.06733	1.6989	0.06643	1.6989	0.06706	1.6989	0.06757	1.6989	0.06414	1.6989	0.0645	1.6989	0.06303	1.6989	0.06534	1.6989	0.06201	1.6989	0.06459	1.6989	0.0621	1.6989	0.06255	1.6989	0.06387	1.6989	0.06273	1.6989	0.06198	1.6989	0.06297	1.6989	0.06122	1.6989	0.06101	1.6989	0.06005	1.6989
	1.71299	0.05685	1.71299	0.08774	1.71299	0.08144	1.71299	0.07785	1.71299	0.0774	1.71299	0.07397	1.71299	0.07228	1.71299	0.07188	1.71299	0.0691	1.71299	0.06711	1.71299	0.07051	1.71299	0.06787	1.71299	0.06974	1.71299	0.07023	1.71299	0.06671	1.71299	0.06705	1.71299	0.06677	1.71299	0.06607	1.71299	0.06723	1.71299	0.06806	1.71299	0.06659	1.71299	0.06622	1.71299	0.06873	1.71299	0.06451	1.71299
	1.72707	0.05773	1.72707	0.09834	1.72707	0.08738	1.72707	0.08919	1.72707	0.08162	1.72707	0.07893	1.72707	0.07876	1.72707	0.07749	1.72707	0.07583	1.72707	0.07701	1.72707	0.07448	1.72707	0.07443	1.72707	0.07514	1.72707	0.0721	1.72707	0.07279	1.72707	0.07248	1.72707	0.07337	1.72707	0.07142	1.72707	0.0717	1.72707	0.07305	1.72707	0.0715	1.72707	0.07268	1.72707	0.0705	1.72707	0.07061	1.72707
	1.74115	0.06312	1.74115	0.10905	1.74115	0.10184	1.74115	0.09685	1.74115	0.09558	1.74115	0.09044	1.74115	0.09472	1.74115	0.0871	1.74115	0.08653	1.74115	0.08364	1.74115	0.08186	1.74115	0.08513	1.74115	0.0824	1.74115	0.08307	1.74115	0.0817	1.74115	0.07665	1.74115	0.08129	1.74115	0.08091	1.74115	0.08119	1.74115	0.07832	1.74115	0.08037	1.74115	0.08113	1.74115	0.0776	1.74115	0.08189	1.74115
	1.75524	0.06426	1.75524	0.12313	1.75524	0.11142	1.75524	0.10897	1.75524	0.10495	1.75524	0.10086	1.75524	0.09952	1.75524	0.09753	1.75524	0.09523	1.75524	0.09615	1.75524	0.08954	1.75524	0.09344	1.75524	0.09195	1.75524	0.09118	1.75524	0.08888	1.75524	0.09213	1.75524	0.09013	1.75524	0.08832	1.75524	0.08891	1.75524	0.08891	1.75524	0.08829	1.75524	0.08665	1.75524	0.0862	1.75524	0.08492	1.75524
	1.76932	0.06822	1.76932	0.13833	1.76932	0.12961	1.76932	0.12927	1.76932	0.12402	1.76932	0.11881	1.76932	0.11518	1.76932	0.11055	1.76932	0.1126	1.76932	0.10791	1.76932	0.10556	1.76932	0.1095	1.76932	0.10419	1.76932	0.10518	1.76932	0.10394	1.76932	0.10189	1.76932	0.10053	1.76932	0.10078	1.76932	0.09957	1.76932	0.09969	1.76932	0.10279	1.76932	0.10115	1.76932	0.09603	1.76932	0.09891	1.76932
	1.7834	0.07538	1.7834	0.16272	1.7834	0.15144	1.7834	0.14289	1.7834	0.136	1.7834	0.13637	1.7834	0.13338	1.7834	0.13098	1.7834	0.12705	1.7834	0.12671	1.7834	0.12034	1.7834	0.1204	1.7834	0.12133	1.7834	0.12283	1.7834	0.11979	1.7834	0.11576	1.7834	0.11607	1.7834	0.11638	1.7834	0.11902	1.7834	0.1177	1.7834	0.11401	1.7834	0.11265	1.7834	0.11478	1.7834	0.11158	1.7834
	1.79749	0.07803	1.79749	0.18429	1.79749	0.17645	1.79749	0.17067	1.79749	0.16411	1.79749	0.14939	1.79749	0.15535	1.79749	0.14888	1.79749	0.14906	1.79749	0.14632	1.79749	0.14337	1.79749	0.14265	1.79749	0.14387	1.79749	0.13908	1.79749	0.13529	1.79749	0.13532	1.79749	0.14009	1.79749	0.13458	1.79749	0.13303	1.79749	0.13452	1.79749	0.13344	1.79749	0.13413	1.79749	0.13019	1.79749	0.12942	1.79749
	1.81157	0.08761	1.81157	0.21921	1.81157	0.20683	1.81157	0.19831	1.81157	0.20076	1.81157	0.18913	1.81157	0.1845	1.81157	0.17946	1.81157	0.17736	1.81157	0.1761	1.81157	0.17134	1.81157	0.1668	1.81157	0.16965	1.81157	0.16649	1.81157	0.16254	1.81157	0.16132	1.81157	0.15982	1.81157	0.16354	1.81157	0.16072	1.81157	0.1616	1.81157	0.16085	1.81157	0.15675	1.81157	0.159	1.81157	0.15424	1.81157
	1.82565	0.08951	1.82565	0.25007	1.82565	0.24501	1.82565	0.24425	1.82565	0.23358	1.82565	0.22087	1.82565	0.22447	1.82565	0.21718	1.82565	0.21084	1.82565	0.21176	1.82565	0.20045	1.82565	0.20609	1.82565	0.20435	1.82565	0.19582	1.82565	0.19634	1.82565	0.19472	1.82565	0.19381	1.82565	0.19432	1.82565	0.18866	1.82565	0.19234	1.82565	0.18987	1.82565	0.19021	1.82565	0.18469	1.82565	0.18445	1.82565
	1.83974	0.09479	1.83974	0.29665	1.83974	0.29968	1.83974	0.28692	1.83974	0.28497	1.83974	0.27415	1.83974	0.27648	1.83974	0.26825	1.83974	0.2611	1.83974	0.25957	1.83974	0.25554	1.83974	0.2535	1.83974	0.2467	1.83974	0.2469	1.83974	0.24326	1.83974	0.24141	1.83974	0.23767	1.83974	0.23646	1.83974	0.23799	1.83974	0.23403	1.83974	0.23263	1.83974	0.22988	1.83974	0.22634	1.83974	0.22685	1.83974
	1.85382	0.10627	1.85382	0.34801	1.85382	0.35624	1.85382	0.35279	1.85382	0.34578	1.85382	0.3414	1.85382	0.33557	1.85382	0.32809	1.85382	0.33194	1.85382	0.31766	1.85382	0.31297	1.85382	0.31384	1.85382	0.31105	1.85382	0.31058	1.85382	0.29777	1.85382	0.29432	1.85382	0.29786	1.85382	0.29364	1.85382	0.28929	1.85382	0.29125	1.85382	0.28544	1.85382	0.28448	1.85382	0.28318	1.85382	0.28399	1.85382
	1.8679	0.11403	1.8679	0.40286	1.8679	0.42412	1.8679	0.42569	1.8679	0.42527	1.8679	0.41152	1.8679	0.41432	1.8679	0.4087	1.8679	0.40746	1.8679	0.3982	1.8679	0.39556	1.8679	0.39198	1.8679	0.39333	1.8679	0.37995	1.8679	0.37863	1.8679	0.37219	1.8679	0.37538	1.8679	0.37195	1.8679	0.36828	1.8679	0.37171	1.8679	0.36575	1.8679	0.36323	1.8679	0.3561	1.8679	0.34961	1.8679
	1.88199	0.12595	1.88199	0.47613	1.88199	0.49617	1.88199	0.50612	1.88199	0.51476	1.88199	0.51491	1.88199	0.51714	1.88199	0.51063	1.88199	0.50929	1.88199	0.49595	1.88199	0.49671	1.88199	0.49382	1.88199	0.49338	1.88199	0.48668	1.88199	0.4788	1.88199	0.48023	1.88199	0.47518	1.88199	0.47305	1.88199	0.47086	1.88199	0.46272	1.88199	0.46066	1.88199	0.46053	1.88199	0.45529	1.88199	0.45304	1.88199
	1.89607	0.13831	1.89607	0.53526	1.89607	0.56747	1.89607	0.58845	1.89607	0.59616	1.89607	0.60242	1.89607	0.61879	1.89607	0.59444	1.89607	0.6061	1.89607	0.60563	1.89607	0.59893	1.89607	0.60061	1.89607	0.60966	1.89607	0.60744	1.89607	0.58842	1.89607	0.57916	1.89607	0.58278	1.89607	0.5753	1.89607	0.57159	1.89607	0.57801	1.89607	0.58069	1.89607	0.57031	1.89607	0.55902	1.89607	0.56033	1.89607
	1.91015	0.15047	1.91015	0.56364	1.91015	0.61792	1.91015	0.63865	1.91015	0.65094	1.91015	0.67953	1.91015	0.68892	1.91015	0.69808	1.91015	0.71037	1.91015	0.69902	1.91015	0.69771	1.91015	0.70837	1.91015	0.70737	1.91015	0.71582	1.91015	0.70429	1.91015	0.70553	1.91015	0.69758	1.91015	0.70245	1.91015	0.68761	1.91015	0.69381	1.91015	0.69075	1.91015	0.6963	1.91015	0.68527	1.91015	0.67264	1.91015
	1.92424	0.17076	1.92424	0.57181	1.92424	0.6327	1.92424	0.65057	1.92424	0.67254	1.92424	0.69394	1.92424	0.71943	1.92424	0.73236	1.92424	0.75468	1.92424	0.765	1.92424	0.76242	1.92424	0.76868	1.92424	0.7723	1.92424	0.77368	1.92424	0.7655	1.92424	0.77312	1.92424	0.76871	1.92424	0.79181	1.92424	0.77343	1.92424	0.77054	1.92424	0.7767	1.92424	0.78334	1.92424	0.76881	1.92424	0.76959	1.92424
	1.93832	0.18985	1.93832	0.53546	1.93832	0.57615	1.93832	0.6098	1.93832	0.61849	1.93832	0.65658	1.93832	0.68814	1.93832	0.71031	1.93832	0.71989	1.93832	0.72387	1.93832	0.72874	1.93832	0.73792	1.93832	0.75513	1.93832	0.76287	1.93832	0.75675	1.93832	0.75895	1.93832	0.76541	1.93832	0.76991	1.93832	0.76728	1.93832	0.76964	1.93832	0.77328	1.93832	0.76933	1.93832	0.76407	1.93832	0.77044	1.93832
	1.95241	0.21744	1.95241	0.49244	1.95241	0.5256	1.95241	0.55007	1.95241	0.58075	1.95241	0.59573	1.95241	0.62767	1.95241	0.63453	1.95241	0.66342	1.95241	0.67705	1.95241	0.67522	1.95241	0.69122	1.95241	0.7035	1.95241	0.71245	1.95241	0.70155	1.95241	0.70616	1.95241	0.71492	1.95241	0.73214	1.95241	0.72579	1.95241	0.73323	1.95241	0.7195	1.95241	0.72758	1.95241	0.73688	1.95241	0.73239	1.95241
	1.96649	0.22376	1.96649	0.41853	1.96649	0.44322	1.96649	0.47333	1.96649	0.48116	1.96649	0.4995	1.96649	0.52303	1.96649	0.54538	1.96649	0.55792	1.96649	0.5585	1.96649	0.57453	1.96649	0.5754	1.96649	0.58665	1.96649	0.59339	1.96649	0.59406	1.96649	0.59826	1.96649	0.60589	1.96649	0.621	1.96649	0.6227	1.96649	0.62129	1.96649	0.61991	1.96649	0.62468	1.96649	0.63379	1.96649	0.6377	1.96649
	1.98057	0.2263	1.98057	0.35224	1.98057	0.3798	1.98057	0.39648	1.98057	0.40665	1.98057	0.42083	1.98057	0.43483	1.98057	0.44805	1.98057	0.45441	1.98057	0.46168	1.98057	0.4643	1.98057	0.47418	1.98057	0.4841	1.98057	0.48653	1.98057	0.49379	1.98057	0.48849	1.98057	0.50271	1.98057	0.49688	1.98057	0.49981	1.98057	0.51079	1.98057	0.50745	1.98057	0.51496	1.98057	0.51565	1.98057	0.51584	1.98057
	1.99466	0.21841	1.99466	0.29928	1.99466	0.317	1.99466	0.32992	1.99466	0.3373	1.99466	0.34307	1.99466	0.36346	1.99466	0.36791	1.99466	0.37661	1.99466	0.37493	1.99466	0.38028	1.99466	0.38711	1.99466	0.39294	1.99466	0.38995	1.99466	0.40019	1.99466	0.39662	1.99466	0.39584	1.99466	0.41224	1.99466	0.40374	1.99466	0.41981	1.99466	0.41382	1.99466	0.4134	1.99466	0.41398	1.99466	0.42117	1.99466
	2.00874	0.19909	2.00874	0.25356	2.00874	0.26063	2.00874	0.26882	2.00874	0.27568	2.00874	0.28569	2.00874	0.28983	2.00874	0.29227	2.00874	0.29885	2.00874	0.30218	2.00874	0.30045	2.00874	0.31318	2.00874	0.31105	2.00874	0.31547	2.00874	0.30889	2.00874	0.31077	2.00874	0.31368	2.00874	0.32239	2.00874	0.31819	2.00874	0.32449	2.00874	0.32684	2.00874	0.32529	2.00874	0.3243	2.00874	0.32678	2.00874
	2.02282	0.17421	2.02282	0.22267	2.02282	0.22421	2.02282	0.2303	2.02282	0.23423	2.02282	0.23749	2.02282	0.24535	2.02282	0.24023	2.02282	0.24741	2.02282	0.2507	2.02282	0.25231	2.02282	0.24905	2.02282	0.25286	2.02282	0.25379	2.02282	0.25624	2.02282	0.26197	2.02282	0.25778	2.02282	0.2621	2.02282	0.2573	2.02282	0.25708	2.02282	0.26297	2.02282	0.26387	2.02282	0.26784	2.02282	0.25862	2.02282
	2.03691	0.15019	2.03691	0.18984	2.03691	0.19124	2.03691	0.20213	2.03691	0.20142	2.03691	0.19826	2.03691	0.20152	2.03691	0.2062	2.03691	0.20926	2.03691	0.20597	2.03691	0.20861	2.03691	0.21004	2.03691	0.21495	2.03691	0.21023	2.03691	0.21469	2.03691	0.21209	2.03691	0.21469	2.03691	0.21193	2.03691	0.21043	2.03691	0.21684	2.03691	0.21723	2.03691	0.22354	2.03691	0.21476	2.03691	0.21967	2.03691
	2.05099	0.13621	2.05099	0.16679	2.05099	0.16797	2.05099	0.16998	2.05099	0.177	2.05099	0.17432	2.05099	0.17151	2.05099	0.17422	2.05099	0.17371	2.05099	0.17349	2.05099	0.17375	2.05099	0.17531	2.05099	0.17802	2.05099	0.17429	2.05099	0.17553	2.05099	0.17719	2.05099	0.1756	2.05099	0.17901	2.05099	0.17888	2.05099	0.18022	2.05099	0.17611	2.05099	0.18418	2.05099	0.18204	2.05099	0.17857	2.05099
	2.06507	0.11727	2.06507	0.15391	2.06507	0.15309	2.06507	0.15132	2.06507	0.1486	2.06507	0.15619	2.06507	0.15208	2.06507	0.15284	2.06507	0.15233	2.06507	0.15186	2.06507	0.15141	2.06507	0.15372	2.06507	0.15198	2.06507	0.14806	2.06507	0.14885	2.06507	0.15435	2.06507	0.15189	2.06507	0.14879	2.06507	0.15341	2.06507	0.15666	2.06507	0.15359	2.06507	0.15556	2.06507	0.15189	2.06507	0.15382	2.06507
	2.07916	0.10783	2.07916	0.13493	2.07916	0.13109	2.07916	0.13125	2.07916	0.13477	2.07916	0.13077	2.07916	0.13187	2.07916	0.13122	2.07916	0.13688	2.07916	0.13353	2.07916	0.13444	2.07916	0.13278	2.07916	0.1333	2.07916	0.1323	2.07916	0.13042	2.07916	0.13343	2.07916	0.13151	2.07916	0.13233	2.07916	0.13552	2.07916	0.13555	2.07916	0.13353	2.07916	0.13363	2.07916	0.13216	2.07916	0.13451	2.07916
	2.09324	0.09801	2.09324	0.12358	2.09324	0.11841	2.09324	0.12081	2.09324	0.12023	2.09324	0.12143	2.09324	0.11993	2.09324	0.11743	2.09324	0.11945	2.09324	0.12058	2.09324	0.11658	2.09324	0.11954	2.09324	0.11834	2.09324	0.11971	2.09324	0.11766	2.09324	0.11574	2.09324	0.11779	2.09324	0.11925	2.09324	0.11769	2.09324	0.11932	2.09324	0.11906	2.09324	0.11867	2.09324	0.11538	2.09324	0.12387	2.09324
	2.10732	0.09341	2.10732	0.11617	2.10732	0.11236	2.10732	0.10908	2.10732	0.11443	2.10732	0.11039	2.10732	0.10983	2.10732	0.11065	2.10732	0.10954	2.10732	0.10527	2.10732	0.10898	2.10732	0.11174	2.10732	0.10773	2.10732	0.10665	2.10732	0.10343	2.10732	0.10658	2.10732	0.10931	2.10732	0.10556	2.10732	0.1056	2.10732	0.10885	2.10732	0.10796	2.10732	0.10586	2.10732	0.10698	2.10732	0.10839	2.10732
	2.12141	0.08888	2.12141	0.10822	2.12141	0.10379	2.12141	0.10289	2.12141	0.1028	2.12141	0.10037	2.12141	0.10063	2.12141	0.09913	2.12141	0.09999	2.12141	0.09721	2.12141	0.09693	2.12141	0.0991	2.12141	0.09852	2.12141	0.09977	2.12141	0.09855	2.12141	0.09606	2.12141	0.09881	2.12141	0.0975	2.12141	0.09916	2.12141	0.09852	2.12141	0.09973	2.12141	0.10101	2.12141	0.09938	2.12141	0.09938	2.12141
	2.13549	0.08141	2.13549	0.09937	2.13549	0.09763	2.13549	0.09589	2.13549	0.09782	2.13549	0.09368	2.13549	0.09159	2.13549	0.09324	2.13549	0.08963	2.13549	0.09327	2.13549	0.08936	2.13549	0.09099	2.13549	0.09175	2.13549	0.09254	2.13549	0.09447	2.13549	0.0891	2.13549	0.08897	2.13549	0.09441	2.13549	0.09052	2.13549	0.09444	2.13549	0.08998	2.13549	0.09213	2.13549	0.0908	2.13549	0.09071	2.13549
	2.14958	0.0781	2.14958	0.09128	2.14958	0.09037	2.14958	0.09086	2.14958	0.09153	2.14958	0.09195	2.14958	0.08783	2.14958	0.08741	2.14958	0.08857	2.14958	0.08931	2.14958	0.08548	2.14958	0.08495	2.14958	0.08648	2.14958	0.08709	2.14958	0.08293	2.14958	0.08454	2.14958	0.08635	2.14958	0.08728	2.14958	0.08467	2.14958	0.08638	2.14958	0.08593	2.14958	0.08445	2.14958	0.08921	2.14958	0.08503	2.14958
	2.16366	0.0767	2.16366	0.08958	2.16366	0.08718	2.16366	0.08386	2.16366	0.08366	2.16366	0.08171	2.16366	0.08536	2.16366	0.0795	2.16366	0.08399	2.16366	0.08295	2.16366	0.08148	2.16366	0.08601	2.16366	0.08087	2.16366	0.08201	2.16366	0.08057	2.16366	0.08106	2.16366	0.08191	2.16366	0.08122	2.16366	0.08292	2.16366	0.08064	2.16366	0.08103	2.16366	0.0783	2.16366	0.07999	2.16366	0.08002	2.16366
	2.17774	0.07224	2.17774	0.08407	2.17774	0.08024	2.17774	0.0827	2.17774	0.0774	2.17774	0.07783	2.17774	0.07792	2.17774	0.08044	2.17774	0.07763	2.17774	0.07854	2.17774	0.07818	2.17774	0.07796	2.17774	0.07296	2.17774	0.07828	2.17774	0.07733	2.17774	0.07711	2.17774	0.07537	2.17774	0.07845	2.17774	0.07756	2.17774	0.08001	2.17774	0.08028	2.17774	0.07737	2.17774	0.07446	2.17774	0.07642	2.17774
	2.19183	0.07001	2.19183	0.08273	2.19183	0.07792	2.19183	0.0775	2.19183	0.07668	2.19183	0.07707	2.19183	0.074	2.19183	0.07626	2.19183	0.07704	2.19183	0.07639	2.19183	0.07534	2.19183	0.07439	2.19183	0.07282	2.19183	0.07384	2.19183	0.0758	2.19183	0.0757	2.19183	0.07171	2.19183	0.07397	2.19183	0.0741	2.19183	0.07773	2.19183	0.07498	2.19183	0.07367	2.19183	0.07194	2.19183	0.07452	2.19183
	2.20591	0.06897	2.20591	0.07746	2.20591	0.07478	2.20591	0.07395	2.20591	0.07538	2.20591	0.07238	2.20591	0.07149	2.20591	0.07181	2.20591	0.07382	2.20591	0.07155	2.20591	0.07366	2.20591	0.0704	2.20591	0.07092	2.20591	0.07519	2.20591	0.07315	2.20591	0.07372	2.20591	0.06964	2.20591	0.07475	2.20591	0.07347	2.20591	0.07181	2.20591	0.07506	2.20591	0.07026	2.20591	0.07376	2.20591	0.07181	2.20591
	2.21999	0.06981	2.21999	0.07472	2.21999	0.0715	2.21999	0.07221	2.21999	0.07495	2.21999	0.07104	2.21999	0.06912	2.21999	0.06945	2.21999	0.06899	2.21999	0.07221	2.21999	0.06623	2.21999	0.06906	2.21999	0.06968	2.21999	0.0727	2.21999	0.06929	2.21999	0.06685	2.21999	0.07062	2.21999	0.06844	2.21999	0.07082	2.21999	0.06909	2.21999	0.07195	2.21999	0.07153	2.21999	0.06977	2.21999	0.06951	2.21999
	2.23408	0.06568	2.23408	0.07303	2.23408	0.07085	2.23408	0.06873	2.23408	0.07176	2.23408	0.06782	2.23408	0.06789	2.23408	0.06834	2.23408	0.07007	2.23408	0.06877	2.23408	0.06844	2.23408	0.0686	2.23408	0.06851	2.23408	0.07101	2.23408	0.06935	2.23408	0.06717	2.23408	0.06893	2.23408	0.06938	2.23408	0.06831	2.23408	0.07055	2.23408	0.06538	2.23408	0.06786	2.23408	0.06786	2.23408	0.06786	2.23408
	2.24816	0.06583	2.24816	0.07057	2.24816	0.06972	2.24816	0.06877	2.24816	0.06759	2.24816	0.0688	2.24816	0.06582	2.24816	0.0658	2.24816	0.06694	2.24816	0.06753	2.24816	0.06593	2.24816	0.06654	2.24816	0.06851	2.24816	0.06668	2.24816	0.06586	2.24816	0.06521	2.24816	0.0656	2.24816	0.06782	2.24816	0.06671	2.24816	0.06858	2.24816	0.06831	2.24816	0.06593	2.24816	0.06554	2.24816	0.06537	2.24816
	2.26224	0.06531	2.26224	0.06633	2.26224	0.06648	2.26224	0.06636	2.26224	0.06706	2.26224	0.06483	2.26224	0.06737	2.26224	0.06429	2.26224	0.06496	2.26224	0.06436	2.26224	0.06318	2.26224	0.06442	2.26224	0.06594	2.26224	0.06547	2.26224	0.06274	2.26224	0.06452	2.26224	0.06197	2.26224	0.06486	2.26224	0.06534	2.26224	0.06442	2.26224	0.06537	2.26224	0.06614	2.26224	0.0649	2.26224	0.06591	2.26224
	2.27633	0.06377	2.27633	0.06795	2.27633	0.06616	2.27633	0.06501	2.27633	0.06361	2.27633	0.06449	2.27633	0.06436	2.27633	0.0607	2.27633	0.0637	2.27633	0.0637	2.27633	0.06168	2.27633	0.0627	2.27633	0.06501	2.27633	0.06338	2.27633	0.06214	2.27633	0.06315	2.27633	0.06449	2.27633	0.06563	2.27633	0.06609	2.27633	0.06433	2.27633	0.06201	2.27633	0.06531	2.27633	0.0625	2.27633	0.06223	2.27633
	2.29041	0.06125	2.29041	0.06668	2.29041	0.0638	2.29041	0.0625	2.29041	0.0638	2.29041	0.06423	2.29041	0.06201	2.29041	0.0624	2.29041	0.06184	2.29041	0.06315	2.29041	0.06279	2.29041	0.06233	2.29041	0.06455	2.29041	0.06207	2.29041	0.06044	2.29041	0.0604	2.29041	0.06369	2.29041	0.06488	2.29041	0.06269	2.29041	0.06259	2.29041	0.06312	2.29041	0.06331	2.29041	0.06135	2.29041	0.05988	2.29041
	2.30449	0.06053	2.30449	0.06281	2.30449	0.06106	2.30449	0.0632	2.30449	0.06142	2.30449	0.06284	2.30449	0.06185	2.30449	0.06096	2.30449	0.05907	2.30449	0.06155	2.30449	0.06377	2.30449	0.06198	2.30449	0.06419	2.30449	0.06208	2.30449	0.06046	2.30449	0.0599	2.30449	0.0636	2.30449	0.064	2.30449	0.06152	2.30449	0.06324	2.30449	0.0636	2.30449	0.06122	2.30449	0.06205	2.30449	0.05994	2.30449
	2.31858	0.06102	2.31858	0.06436	2.31858	0.06067	2.31858	0.06191	2.31858	0.06096	2.31858	0.0605	2.31858	0.06008	2.31858	0.0604	2.31858	0.06119	2.31858	0.06063	2.31858	0.06008	2.31858	0.05942	2.31858	0.05972	2.31858	0.06151	2.31858	0.06021	2.31858	0.06001	2.31858	0.05802	2.31858	0.0591	2.31858	0.05903	2.31858	0.0589	2.31858	0.0606	2.31858	0.05913	2.31858	0.05936	2.31858	0.05933	2.31858
	2.33266	0.06125	2.33266	0.05952	2.33266	0.06019	2.33266	0.06029	2.33266	0.06029	2.33266	0.06013	2.33266	0.05975	2.33266	0.05936	2.33266	0.05888	2.33266	0.05917	2.33266	0.06064	2.33266	0.06042	2.33266	0.06019	2.33266	0.05949	2.33266	0.05722	2.33266	0.05994	2.33266	0.05697	2.33266	0.0608	2.33266	0.06204	2.33266	0.06109	2.33266	0.05821	2.33266	0.06223	2.33266	0.06003	2.33266	0.06105	2.33266
	2.34675	0.05702	2.34675	0.06073	2.34675	0.05704	2.34675	0.06128	2.34675	0.05976	2.34675	0.06028	2.34675	0.05853	2.34675	0.05743	2.34675	0.06051	2.34675	0.06154	2.34675	0.05986	2.34675	0.05639	2.34675	0.06028	2.34675	0.06047	2.34675	0.05934	2.34675	0.05756	2.34675	0.05643	2.34675	0.05869	2.34675	0.06047	2.34675	0.05947	2.34675	0.05792	2.34675	0.05863	2.34675	0.0573	2.34675	0.05866	2.34675
	2.36083	0.05868	2.36083	0.05661	2.36083	0.05771	2.36083	0.05865	2.36083	0.05775	2.36083	0.06019	2.36083	0.06016	2.36083	0.0561	2.36083	0.05748	2.36083	0.06029	2.36083	0.05671	2.36083	0.05778	2.36083	0.05738	2.36083	0.05989	2.36083	0.05644	2.36083	0.05915	2.36083	0.05837	2.36083	0.05652	2.36083	0.05932	2.36083	0.05835	2.36083	0.05744	2.36083	0.05631	2.36083	0.05744	2.36083	0.0583	2.36083
	2.37491	0.05495	2.37491	0.05795	2.37491	0.05733	2.37491	0.05642	2.37491	0.0555	2.37491	0.05759	2.37491	0.05723	2.37491	0.05674	2.37491	0.05629	2.37491	0.05563	2.37491	0.05736	2.37491	0.05668	2.37491	0.059	2.37491	0.05681	2.37491	0.0573	2.37491	0.05812	2.37491	0.05606	2.37491	0.05766	2.37491	0.05915	2.37491	0.05916	2.37491	0.05812	2.37491	0.05812	2.37491	0.05965	2.37491	0.05495	2.37491
	2.389	0.05201	2.389	0.05718	2.389	0.05648	2.389	0.05638	2.389	0.05426	2.389	0.05649	2.389	0.05725	2.389	0.05652	2.389	0.05486	2.389	0.05555	2.389	0.05665	2.389	0.05662	2.389	0.05798	2.389	0.05595	2.389	0.05453	2.389	0.05887	2.389	0.05496	2.389	0.05857	2.389	0.05642	2.389	0.0587	2.389	0.05751	2.389	0.05725	2.389	0.05668	2.389	0.05662	2.389
	2.40308	0.05377	2.40308	0.05357	2.40308	0.0541	2.40308	0.0572	2.40308	0.05753	2.40308	0.05491	2.40308	0.05664	2.40308	0.05579	2.40308	0.05566	2.40308	0.05645	2.40308	0.05681	2.40308	0.05537	2.40308	0.05763	2.40308	0.05772	2.40308	0.0557	2.40308	0.05597	2.40308	0.05475	2.40308	0.0571	2.40308	0.05913	2.40308	0.05589	2.40308	0.05459	2.40308	0.054	2.40308	0.05527	2.40308	0.05579	2.40308
	2.41716	0.05097	2.41716	0.05406	2.41716	0.05498	2.41716	0.05649	2.41716	0.05593	2.41716	0.05304	2.41716	0.05482	2.41716	0.05459	2.41716	0.05324	2.41716	0.05561	2.41716	0.05505	2.41716	0.05593	2.41716	0.05396	2.41716	0.05538	2.41716	0.05531	2.41716	0.05538	2.41716	0.05281	2.41716	0.05249	2.41716	0.05768	2.41716	0.05304	2.41716	0.05505	2.41716	0.05623	2.41716	0.05337	2.41716	0.05685	2.41716
	2.43125	0.05116	2.43125	0.05233	2.43125	0.05343	2.43125	0.05647	2.43125	0.05463	2.43125	0.05559	2.43125	0.05273	2.43125	0.05409	2.43125	0.05513	2.43125	0.05489	2.43125	0.05553	2.43125	0.05446	2.43125	0.05586	2.43125	0.05636	2.43125	0.05723	2.43125	0.05249	2.43125	0.05579	2.43125	0.05579	2.43125	0.05333	2.43125	0.05493	2.43125	0.05279	2.43125	0.05259	2.43125	0.05309	2.43125	0.05503	2.43125
	2.44533	0.05201	2.44533	0.05267	2.44533	0.05383	2.44533	0.05313	2.44533	0.05363	2.44533	0.05506	2.44533	0.05472	2.44533	0.05565	2.44533	0.05409	2.44533	0.05608	2.44533	0.05569	2.44533	0.05363	2.44533	0.05613	2.44533	0.05439	2.44533	0.05303	2.44533	0.05413	2.44533	0.05459	2.44533	0.05489	2.44533	0.05197	2.44533	0.05337	2.44533	0.05406	2.44533	0.0528	2.44533	0.0531	2.44533	0.05419	2.44533
	2.45941	0.04831	2.45941	0.0538	2.45941	0.05299	2.45941	0.05194	2.45941	0.05162	2.45941	0.05283	2.45941	0.05481	2.45941	0.05393	2.45941	0.05494	2.45941	0.05361	2.45941	0.05393	2.45941	0.05387	2.45941	0.05344	2.45941	0.0527	2.45941	0.05361	2.45941	0.05312	2.45941	0.05253	2.45941	0.05416	2.45941	0.05205	2.45941	0.05357	2.45941	0.05458	2.45941	0.05471	2.45941	0.05377	2.45941	0.05266	2.45941
	2.4735	0.04967	2.4735	0.05192	2.4735	0.05208	2.4735	0.05318	2.4735	0.05374	2.4735	0.05331	2.4735	0.05292	2.4735	0.05384	2.4735	0.0524	2.4735	0.05231	2.4735	0.05426	2.4735	0.05227	2.4735	0.05452	2.4735	0.05328	2.4735	0.05107	2.4735	0.05084	2.4735	0.05244	2.4735	0.05595	2.4735	0.05351	2.4735	0.05289	2.4735	0.05172	2.4735	0.05127	2.4735	0.05114	2.4735	0.05175	2.4735
	2.48758	0.04841	2.48758	0.05374	2.48758	0.05138	2.48758	0.05253	2.48758	0.05262	2.48758	0.05088	2.48758	0.05094	2.48758	0.05266	2.48758	0.05485	2.48758	0.05266	2.48758	0.05367	2.48758	0.05206	2.48758	0.05321	2.48758	0.05155	2.48758	0.05128	2.48758	0.052	2.48758	0.05115	2.48758	0.05413	2.48758	0.05106	2.48758	0.05177	2.48758	0.05155	2.48758	0.05253	2.48758	0.05367	2.48758	0.05341	2.48758
	2.50166	0.04945	2.50166	0.05274	2.50166	0.05167	2.50166	0.0508	2.50166	0.04894	2.50166	0.04965	2.50166	0.05312	2.50166	0.0517	2.50166	0.05177	2.50166	0.05403	2.50166	0.05305	2.50166	0.05197	2.50166	0.05325	2.50166	0.05295	2.50166	0.05288	2.50166	0.05197	2.50166	0.05231	2.50166	0.05282	2.50166	0.05207	2.50166	0.05207	2.50166	0.05464	2.50166	0.05238	2.50166	0.04958	2.50166	0.05187	2.50166
	2.51575	0.0486	2.51575	0.05036	2.51575	0.04986	2.51575	0.05183	2.51575	0.05159	2.51575	0.05119	2.51575	0.05169	2.51575	0.04994	2.51575	0.05173	2.51575	0.04916	2.51575	0.05189	2.51575	0.05063	2.51575	0.05089	2.51575	0.05033	2.51575	0.05023	2.51575	0.05046	2.51575	0.0499	2.51575	0.05156	2.51575	0.05253	2.51575	0.05106	2.51575	0.04876	2.51575	0.05206	2.51575	0.05079	2.51575	0.05226	2.51575
	2.52983	0.04592	2.52983	0.05117	2.52983	0.05104	2.52983	0.04917	2.52983	0.05071	2.52983	0.04917	2.52983	0.05029	2.52983	0.0493	2.52983	0.05046	2.52983	0.05137	2.52983	0.05052	2.52983	0.05122	2.52983	0.05042	2.52983	0.04944	2.52983	0.05006	2.52983	0.05209	2.52983	0.05152	2.52983	0.04961	2.52983	0.05222	2.52983	0.0514	2.52983	0.05124	2.52983	0.05337	2.52983	0.05183	2.52983	0.04996	2.52983
	2.54391	0.04586	2.54391	0.05149	2.54391	0.04928	2.54391	0.05131	2.54391	0.04997	2.54391	0.04954	2.54391	0.05006	2.54391	0.04888	2.54391	0.0507	2.54391	0.05065	2.54391	0.05037	2.54391	0.05116	2.54391	0.04957	2.54391	0.05291	2.54391	0.05198	2.54391	0.05023	2.54391	0.05043	2.54391	0.05218	2.54391	0.04914	2.54391	0.05145	2.54391	0.05023	2.54391	0.04997	2.54391	0.04918	2.54391	0.04997	2.54391
	2.558	0.04502	2.558	0.05	2.558	0.04905	2.558	0.05079	2.558	0.04961	2.558	0.05037	2.558	0.04929	2.558	0.04992	2.558	0.05	2.558	0.04911	2.558	0.04891	2.558	0.04964	2.558	0.05025	2.558	0.0506	2.558	0.0504	2.558	0.05132	2.558	0.05017	2.558	0.05099	2.558	0.05073	2.558	0.05169	2.558	0.04971	2.558	0.05046	2.558	0.04977	2.558	0.04952	2.558
	2.57208	0.04466	2.57208	0.0495	2.57208	0.04923	2.57208	0.05171	2.57208	0.04835	2.57208	0.04862	2.57208	0.04923	2.57208	0.05005	2.57208	0.05027	2.57208	0.04962	2.57208	0.05005	2.57208	0.04848	2.57208	0.051	2.57208	0.05154	2.57208	0.04774	2.57208	0.04842	2.57208	0.04914	2.57208	0.04933	2.57208	0.05165	2.57208	0.05126	2.57208	0.04986	2.57208	0.04933	2.57208	0.04995	2.57208	0.05154	2.57208
	2.58617	0.04393	2.58617	0.04984	2.58617	0.04631	2.58617	0.04941	2.58617	0.04786	2.58617	0.04862	2.58617	0.05165	2.58617	0.04972	2.58617	0.05076	2.58617	0.04865	2.58617	0.05	2.58617	0.04812	2.58617	0.04746	2.58617	0.04918	2.58617	0.04895	2.58617	0.0498	2.58617	0.04968	2.58617	0.04934	2.58617	0.04852	2.58617	0.04997	2.58617	0.04631	2.58617	0.05108	2.58617	0.04716	2.58617	0.04862	2.58617
	2.60025	0.04561	2.60025	0.04749	2.60025	0.0506	2.60025	0.04921	2.60025	0.04822	2.60025	0.04799	2.60025	0.047	2.60025	0.04789	2.60025	0.05027	2.60025	0.05051	2.60025	0.04723	2.60025	0.04895	2.60025	0.04951	2.60025	0.0502	2.60025	0.04736	2.60025	0.05083	2.60025	0.04759	2.60025	0.0507	2.60025	0.04508	2.60025	0.04697	2.60025	0.04881	2.60025	0.04763	2.60025	0.04829	2.60025	0.04773	2.60025
	2.61433	0.04393	2.61433	0.04657	2.61433	0.04769	2.61433	0.04852	2.61433	0.04848	2.61433	0.04693	2.61433	0.05037	2.61433	0.04763	2.61433	0.0471	2.61433	0.04806	2.61433	0.05056	2.61433	0.04677	2.61433	0.04789	2.61433	0.04872	2.61433	0.04769	2.61433	0.04687	2.61433	0.0473	2.61433	0.04769	2.61433	0.04769	2.61433	0.04909	2.61433	0.04789	2.61433	0.04756	2.61433	0.04586	2.61433	0.04839	2.61433
	2.62842	0.0413	2.62842	0.04523	2.62842	0.04866	2.62842	0.0458	2.62842	0.04653	2.62842	0.04546	2.62842	0.04656	2.62842	0.04833	2.62842	0.04706	2.62842	0.04713	2.62842	0.04616	2.62842	0.04493	2.62842	0.04522	2.62842	0.04713	2.62842	0.04837	2.62842	0.04693	2.62842	0.0469	2.62842	0.04963	2.62842	0.04833	2.62842	0.0489	2.62842	0.04756	2.62842	0.04816	2.62842	0.04656	2.62842	0.04616	2.62842
	2.6425	0.04043	2.6425	0.04449	2.6425	0.04699	2.6425	0.04574	2.6425	0.0478	2.6425	0.04513	2.6425	0.04763	2.6425	0.04709	2.6425	0.04583	2.6425	0.04593	2.6425	0.04743	2.6425	0.04658	2.6425	0.04797	2.6425	0.04882	2.6425	0.04638	2.6425	0.04665	2.6425	0.04464	2.6425	0.04899	2.6425	0.04658	2.6425	0.04726	2.6425	0.04692	2.6425	0.04807	2.6425	0.04733	2.6425	0.04679	2.6425
	2.65658	0.03977	2.65658	0.04789	2.65658	0.04585	2.65658	0.04625	2.65658	0.04575	2.65658	0.04661	2.65658	0.04605	2.65658	0.04621	2.65658	0.04716	2.65658	0.04637	2.65658	0.04651	2.65658	0.04365	2.65658	0.04572	2.65658	0.04615	2.65658	0.04677	2.65658	0.04454	2.65658	0.0469	2.65658	0.04759	2.65658	0.04604	2.65658	0.04562	2.65658	0.04513	2.65658	0.0469	2.65658	0.04605	2.65658	0.04569	2.65658
	2.67067	0.03845	2.67067	0.0438	2.67067	0.0469	2.67067	0.04644	2.67067	0.04634	2.67067	0.04647	2.67067	0.04578	2.67067	0.04538	2.67067	0.04469	2.67067	0.04779	2.67067	0.04584	2.67067	0.04753	2.67067	0.04769	2.67067	0.04677	2.67067	0.04647	2.67067	0.04495	2.67067	0.04535	2.67067	0.04571	2.67067	0.04786	2.67067	0.04482	2.67067	0.0465	2.67067	0.04512	2.67067	0.04806	2.67067	0.04508	2.67067
	2.68475	0.04224	2.68475	0.0455	2.68475	0.04474	2.68475	0.04491	2.68475	0.04428	2.68475	0.0443	2.68475	0.0466	2.68475	0.04673	2.68475	0.04809	2.68475	0.04468	2.68475	0.0459	2.68475	0.04829	2.68475	0.04667	2.68475	0.04405	2.68475	0.04406	2.68475	0.04322	2.68475	0.04494	2.68475	0.0439	2.68475	0.04604	2.68475	0.04405	2.68475	0.04517	2.68475	0.04484	2.68475	0.0445	2.68475	0.04563	2.68475
	2.69883	0.03783	2.69883	0.04444	2.69883	0.04209	2.69883	0.0465	2.69883	0.04345	2.69883	0.04365	2.69883	0.04743	2.69883	0.04633	2.69883	0.04716	2.69883	0.04501	2.69883	0.04623	2.69883	0.04524	2.69883	0.0472	2.69883	0.0456	2.69883	0.0466	2.69883	0.04473	2.69883	0.04511	2.69883	0.04391	2.69883	0.0431	2.69883	0.04577	2.69883	0.04556	2.69883	0.04511	2.69883	0.04275	2.69883	0.04464	2.69883
	2.71292	0.03992	2.71292	0.04634	2.71292	0.04586	2.71292	0.04503	2.71292	0.04604	2.71292	0.04479	2.71292	0.0433	2.71292	0.04455	2.71292	0.04576	2.71292	0.04462	2.71292	0.04597	2.71292	0.04682	2.71292	0.04675	2.71292	0.04495	2.71292	0.04384	2.71292	0.0431	2.71292	0.04689	2.71292	0.04307	2.71292	0.04513	2.71292	0.04442	2.71292	0.04479	2.71292	0.0476	2.71292	0.04547	2.71292	0.0433	2.71292
	2.727	0.04026	2.727	0.04469	2.727	0.04229	2.727	0.04493	2.727	0.0434	2.727	0.04233	2.727	0.04533	2.727	0.04371	2.727	0.04489	2.727	0.04486	2.727	0.04499	2.727	0.04361	2.727	0.04505	2.727	0.0477	2.727	0.04547	2.727	0.04652	2.727	0.04374	2.727	0.04217	2.727	0.04608	2.727	0.04506	2.727	0.04434	2.727	0.04438	2.727	0.04239	2.727	0.0454	2.727
	2.74108	0.038	2.74108	0.04241	2.74108	0.04403	2.74108	0.0437	2.74108	0.04393	2.74108	0.04395	2.74108	0.04373	2.74108	0.04475	2.74108	0.04617	2.74108	0.04482	2.74108	0.04411	2.74108	0.04393	2.74108	0.04222	2.74108	0.04532	2.74108	0.044	2.74108	0.04466	2.74108	0.04396	2.74108	0.0457	2.74108	0.04518	2.74108	0.04469	2.74108	0.04385	2.74108	0.04507	2.74108	0.04112	2.74108	0.04489	2.74108
	2.75517	0.03742	2.75517	0.04215	2.75517	0.04202	2.75517	0.043	2.75517	0.04342	2.75517	0.04366	2.75517	0.04349	2.75517	0.04398	2.75517	0.04543	2.75517	0.04233	2.75517	0.04537	2.75517	0.04374	2.75517	0.04377	2.75517	0.04415	2.75517	0.04249	2.75517	0.04284	2.75517	0.04286	2.75517	0.04269	2.75517	0.04296	2.75517	0.04516	2.75517	0.04354	2.75517	0.04445	2.75517	0.04229	2.75517	0.04344	2.75517
	2.76925	0.03803	2.76925	0.04519	2.76925	0.03954	2.76925	0.04613	2.76925	0.04494	2.76925	0.04104	2.76925	0.04338	2.76925	0.04277	2.76925	0.04362	2.76925	0.04454	2.76925	0.04474	2.76925	0.04369	2.76925	0.04644	2.76925	0.04243	2.76925	0.04338	2.76925	0.04328	2.76925	0.04248	2.76925	0.0449	2.76925	0.04498	2.76925	0.0462	2.76925	0.04287	2.76925	0.04415	2.76925	0.04202	2.76925	0.04294	2.76925
	2.78334	0.0386	2.78334	0.04395	2.78334	0.04326	2.78334	0.04338	2.78334	0.04364	2.78334	0.04378	2.78334	0.04401	2.78334	0.04292	2.78334	0.04569	2.78334	0.04324	2.78334	0.0448	2.78334	0.0416	2.78334	0.04458	2.78334	0.04505	2.78334	0.04251	2.78334	0.04274	2.78334	0.04117	2.78334	0.04561	2.78334	0.04254	2.78334	0.04406	2.78334	0.04326	2.78334	0.04311	2.78334	0.0422	2.78334	0.04281	2.78334
	2.79742	0.03676	2.79742	0.04124	2.79742	0.04251	2.79742	0.04306	2.79742	0.04306	2.79742	0.0419	2.79742	0.0444	2.79742	0.04293	2.79742	0.04429	2.79742	0.04241	2.79742	0.04218	2.79742	0.04317	2.79742	0.04183	2.79742	0.04351	2.79742	0.04388	2.79742	0.04306	2.79742	0.04244	2.79742	0.04239	2.79742	0.04183	2.79742	0.0426	2.79742	0.04231	2.79742	0.04354	2.79742	0.04235	2.79742	0.04209	2.79742
	2.8115	0.03786	2.8115	0.0426	2.8115	0.0431	2.8115	0.0402	2.8115	0.04176	2.8115	0.04253	2.8115	0.04373	2.8115	0.04173	2.8115	0.04313	2.8115	0.04183	2.8115	0.0429	2.8115	0.04406	2.8115	0.043	2.8115	0.04346	2.8115	0.04283	2.8115	0.04522	2.8115	0.04073	2.8115	0.04316	2.8115	0.04331	2.8115	0.04433	2.8115	0.0409	2.8115	0.04173	2.8115	0.04076	2.8115	0.0415	2.8115
	2.82559	0.03675	2.82559	0.04158	2.82559	0.03914	2.82559	0.04313	2.82559	0.04148	2.82559	0.04192	2.82559	0.04131	2.82559	0.04249	2.82559	0.04313	2.82559	0.04401	2.82559	0.04236	2.82559	0.04046	2.82559	0.04455	2.82559	0.04172	2.82559	0.04263	2.82559	0.04087	2.82559	0.04192	2.82559	0.04334	2.82559	0.0432	2.82559	0.04182	2.82559	0.04097	2.82559	0.04269	2.82559	0.04124	2.82559	0.04148	2.82559
	2.83967	0.03667	2.83967	0.04342	2.83967	0.04318	2.83967	0.04168	2.83967	0.043	2.83967	0.04114	2.83967	0.04286	2.83967	0.04134	2.83967	0.04354	2.83967	0.04036	2.83967	0.04271	2.83967	0.04266	2.83967	0.0412	2.83967	0.04242	2.83967	0.04286	2.83967	0.04338	2.83967	0.04257	2.83967	0.04015	2.83967	0.04391	2.83967	0.04189	2.83967	0.04053	2.83967	0.04111	2.83967	0.03982	2.83967	0.0411	2.83967
	2.85375	0.03619	2.85375	0.0417	2.85375	0.03973	2.85375	0.03852	2.85375	0.04073	2.85375	0.04167	2.85375	0.04009	2.85375	0.04157	2.85375	0.04113	2.85375	0.04274	2.85375	0.03942	2.85375	0.04163	2.85375	0.04282	2.85375	0.04009	2.85375	0.03952	2.85375	0.04147	2.85375	0.04056	2.85375	0.04033	2.85375	0.04093	2.85375	0.04281	2.85375	0.04033	2.85375	0.04284	2.85375	0.04268	2.85375	0.0408	2.85375
	2.86784	0.03413	2.86784	0.04096	2.86784	0.03947	2.86784	0.0405	2.86784	0.04247	2.86784	0.04424	2.86784	0.04192	2.86784	0.04007	2.86784	0.04129	2.86784	0.04089	2.86784	0.04119	2.86784	0.04176	2.86784	0.04225	2.86784	0.03973	2.86784	0.04308	2.86784	0.04212	2.86784	0.0416	2.86784	0.04063	2.86784	0.0407	2.86784	0.04418	2.86784	0.04096	2.86784	0.04119	2.86784	0.04262	2.86784	0.04212	2.86784
	2.88192	0.03424	2.88192	0.04134	2.88192	0.041	2.88192	0.03961	2.88192	0.04121	2.88192	0.04202	2.88192	0.04115	2.88192	0.04335	2.88192	0.04019	2.88192	0.0423	2.88192	0.04117	2.88192	0.04239	2.88192	0.04181	2.88192	0.04236	2.88192	0.04175	2.88192	0.04199	2.88192	0.041	2.88192	0.04117	2.88192	0.04124	2.88192	0.04303	2.88192	0.04252	2.88192	0.04192	2.88192	0.0408	2.88192	0.0406	2.88192
	2.896	0.03597	2.896	0.03985	2.896	0.03918	2.896	0.04204	2.896	0.04175	2.896	0.04226	2.896	0.04356	2.896	0.04245	2.896	0.04036	2.896	0.04181	2.896	0.04144	2.896	0.03934	2.896	0.04282	2.896	0.04205	2.896	0.0409	2.896	0.04124	2.896	0.04076	2.896	0.04262	2.896	0.03975	2.896	0.0408	2.896	0.03988	2.896	0.03955	2.896	0.04259	2.896	0.04144	2.896
	2.91009	0.03474	2.91009	0.0419	2.91009	0.03924	2.91009	0.0406	2.91009	0.04177	2.91009	0.04053	2.91009	0.04046	2.91009	0.04006	2.91009	0.03878	2.91009	0.04083	2.91009	0.03969	2.91009	0.0413	2.91009	0.04229	2.91009	0.042	2.91009	0.03889	2.91009	0.04086	2.91009	0.03989	2.91009	0.03989	2.91009	0.04177	2.91009	0.0423	2.91009	0.04019	2.91009	0.04302	2.91009	0.03916	2.91009	0.04107	2.91009
	2.92417	0.03343	2.92417	0.03888	2.92417	0.04297	2.92417	0.03902	2.92417	0.03861	2.92417	0.03753	2.92417	0.03966	2.92417	0.0406	2.92417	0.04231	2.92417	0.03817	2.92417	0.04006	2.92417	0.04046	2.92417	0.04269	2.92417	0.0422	2.92417	0.03888	2.92417	0.03835	2.92417	0.03911	2.92417	0.04049	2.92417	0.03911	2.92417	0.03922	2.92417	0.04117	2.92417	0.041	2.92417	0.04012	2.92417	0.03906	2.92417
	2.93825	0.03416	2.93825	0.0404	2.93825	0.04282	2.93825	0.04106	2.93825	0.03838	2.93825	0.04007	2.93825	0.0398	2.93825	0.04175	2.93825	0.04017	2.93825	0.04271	2.93825	0.04142	2.93825	0.04027	2.93825	0.03878	2.93825	0.04073	2.93825	0.04033	2.93825	0.03947	2.93825	0.03894	2.93825	0.04188	2.93825	0.04086	2.93825	0.03829	2.93825	0.04153	2.93825	0.04139	2.93825	0.03944	2.93825	0.03891	2.93825
	2.95234	0.03331	2.95234	0.04036	2.95234	0.03877	2.95234	0.03927	2.95234	0.04188	2.95234	0.04259	2.95234	0.04077	2.95234	0.03958	2.95234	0.03893	2.95234	0.04056	2.95234	0.04009	2.95234	0.04039	2.95234	0.04107	2.95234	0.03944	2.95234	0.04016	2.95234	0.03919	2.95234	0.04046	2.95234	0.0388	2.95234	0.03998	2.95234	0.03961	2.95234	0.04073	2.95234	0.03964	2.95234	0.04158	2.95234	0.03913	2.95234
	2.96642	0.03497	2.96642	0.03994	2.96642	0.03991	2.96642	0.04066	2.96642	0.04121	2.96642	0.0385	2.96642	0.03936	2.96642	0.03922	2.96642	0.03943	2.96642	0.03998	2.96642	0.04091	2.96642	0.04132	2.96642	0.03902	2.96642	0.04142	2.96642	0.04015	2.96642	0.0396	2.96642	0.04149	2.96642	0.03952	2.96642	0.04164	2.96642	0.03895	2.96642	0.03926	2.96642	0.04005	2.96642	0.0397	2.96642	0.03994	2.96642
	2.98051	0.0324	2.98051	0.03914	2.98051	0.03921	2.98051	0.03704	2.98051	0.03879	2.98051	0.03978	2.98051	0.04154	2.98051	0.03786	2.98051	0.04093	2.98051	0.03961	2.98051	0.03978	2.98051	0.03941	2.98051	0.04016	2.98051	0.04104	2.98051	0.03815	2.98051	0.03633	2.98051	0.03816	2.98051	0.04083	2.98051	0.03926	2.98051	0.0431	2.98051	0.04009	2.98051	0.03786	2.98051	0.04005	2.98051	0.03775	2.98051
	2.99459	0.03327	2.99459	0.03932	2.99459	0.03913	2.99459	0.0392	2.99459	0.03849	2.99459	0.04056	2.99459	0.03978	2.99459	0.03956	2.99459	0.03863	2.99459	0.04066	2.99459	0.03929	2.99459	0.03958	2.99459	0.04102	2.99459	0.03887	2.99459	0.03945	2.99459	0.0392	2.99459	0.04047	2.99459	0.04079	2.99459	0.03897	2.99459	0.03942	2.99459	0.03982	2.99459	0.0392	2.99459	0.03922	2.99459	0.03896	2.99459
	3.00867	0.03477	3.00867	0.03939	3.00867	0.03986	3.00867	0.03986	3.00867	0.03623	3.00867	0.03827	3.00867	0.0404	3.00867	0.0412	3.00867	0.03959	3.00867	0.0387	3.00867	0.04036	3.00867	0.03913	3.00867	0.03863	3.00867	0.03889	3.00867	0.03842	3.00867	0.03871	3.00867	0.03696	3.00867	0.03826	3.00867	0.039	3.00867	0.04086	3.00867	0.03922	3.00867	0.04036	3.00867	0.04033	3.00867	0.03813	3.00867
	3.02276	0.03356	3.02276	0.0366	3.02276	0.0394	3.02276	0.03834	3.02276	0.03988	3.02276	0.03815	3.02276	0.03879	3.02276	0.04056	3.02276	0.03978	3.02276	0.04012	3.02276	0.03822	3.02276	0.03981	3.02276	0.04039	3.02276	0.0375	3.02276	0.03852	3.02276	0.03809	3.02276	0.03937	3.02276	0.0396	3.02276	0.03971	3.02276	0.03849	3.02276	0.03957	3.02276	0.03828	3.02276	0.038	3.02276	0.03814	3.02276
	3.03684	0.03197	3.03684	0.03961	3.03684	0.03687	3.03684	0.03924	3.03684	0.03889	3.03684	0.03951	3.03684	0.03964	3.03684	0.04063	3.03684	0.04056	3.03684	0.03858	3.03684	0.03874	3.03684	0.03815	3.03684	0.03772	3.03684	0.0373	3.03684	0.04205	3.03684	0.03961	3.03684	0.03835	3.03684	0.03775	3.03684	0.03921	3.03684	0.04188	3.03684	0.03723	3.03684	0.0386	3.03684	0.03992	3.03684	0.03627	3.03684
	3.05092	0.03191	3.05092	0.03673	3.05092	0.03665	3.05092	0.03913	3.05092	0.03659	3.05092	0.03918	3.05092	0.03716	3.05092	0.03893	3.05092	0.03893	3.05092	0.03877	3.05092	0.03951	3.05092	0.0375	3.05092	0.03788	3.05092	0.03935	3.05092	0.03934	3.05092	0.03839	3.05092	0.03798	3.05092	0.03954	3.05092	0.0392	3.05092	0.03682	3.05092	0.03905	3.05092	0.03822	3.05092	0.03878	3.05092	0.03655	3.05092
	3.06501	0.0328	3.06501	0.03921	3.06501	0.03919	3.06501	0.03601	3.06501	0.03889	3.06501	0.03915	3.06501	0.03752	3.06501	0.0378	3.06501	0.03731	3.06501	0.03797	3.06501	0.03896	3.06501	0.03745	3.06501	0.03874	3.06501	0.03922	3.06501	0.03841	3.06501	0.03842	3.06501	0.03788	3.06501	0.03706	3.06501	0.03687	3.06501	0.03882	3.06501	0.03641	3.06501	0.03982	3.06501	0.03955	3.06501	0.038	3.06501
	3.07909	0.03311	3.07909	0.03984	3.07909	0.04073	3.07909	0.03853	3.07909	0.03802	3.07909	0.03833	3.07909	0.03901	3.07909	0.03856	3.07909	0.03704	3.07909	0.04019	3.07909	0.03884	3.07909	0.03767	3.07909	0.03805	3.07909	0.04026	3.07909	0.03843	3.07909	0.03961	3.07909	0.03894	3.07909	0.03775	3.07909	0.04025	3.07909	0.0385	3.07909	0.03877	3.07909	0.03833	3.07909	0.03815	3.07909	0.03757	3.07909
	3.09317	0.0306	3.09317	0.03802	3.09317	0.03823	3.09317	0.03697	3.09317	0.03891	3.09317	0.03739	3.09317	0.03816	3.09317	0.03957	3.09317	0.03826	3.09317	0.03829	3.09317	0.03671	3.09317	0.0386	3.09317	0.03732	3.09317	0.03873	3.09317	0.03933	3.09317	0.03918	3.09317	0.03832	3.09317	0.03833	3.09317	0.03912	3.09317	0.04008	3.09317	0.0386	3.09317	0.03984	3.09317	0.03716	3.09317	0.03723	3.09317
	3.10726	0.03312	3.10726	0.0376	3.10726	0.03775	3.10726	0.03877	3.10726	0.03918	3.10726	0.03827	3.10726	0.03843	3.10726	0.03954	3.10726	0.04053	3.10726	0.03794	3.10726	0.03879	3.10726	0.0386	3.10726	0.03731	3.10726	0.03975	3.10726	0.03921	3.10726	0.03941	3.10726	0.03992	3.10726	0.0406	3.10726	0.0393	3.10726	0.03867	3.10726	0.03796	3.10726	0.03714	3.10726	0.03718	3.10726	0.03721	3.10726
	3.12134	0.0317	3.12134	0.0373	3.12134	0.03816	3.12134	0.0377	3.12134	0.03943	3.12134	0.04003	3.12134	0.0402	3.12134	0.0377	3.12134	0.04013	3.12134	0.04006	3.12134	0.03939	3.12134	0.03806	3.12134	0.03789	3.12134	0.03798	3.12134	0.03912	3.12134	0.03885	3.12134	0.03802	3.12134	0.03899	3.12134	0.03617	3.12134	0.03796	3.12134	0.0372	3.12134	0.03577	3.12134	0.03716	3.12134	0.03853	3.12134
	3.13542	0.03195	3.13542	0.03728	3.13542	0.03798	3.13542	0.03626	3.13542	0.0367	3.13542	0.03943	3.13542	0.03844	3.13542	0.03896	3.13542	0.038	3.13542	0.03958	3.13542	0.03832	3.13542	0.03902	3.13542	0.03783	3.13542	0.03802	3.13542	0.03735	3.13542	0.03934	3.13542	0.03908	3.13542	0.03833	3.13542	0.03798	3.13542	0.0375	3.13542	0.03934	3.13542	0.03835	3.13542	0.03747	3.13542	0.03941	3.13542
	3.14951	0.0303	3.14951	0.03767	3.14951	0.03839	3.14951	0.03654	3.14951	0.03835	3.14951	0.03911	3.14951	0.0365	3.14951	0.03956	3.14951	0.03742	3.14951	0.03695	3.14951	0.03703	3.14951	0.04012	3.14951	0.03918	3.14951	0.03797	3.14951	0.03733	3.14951	0.0411	3.14951	0.03858	3.14951	0.03802	3.14951	0.03811	3.14951	0.03768	3.14951	0.03922	3.14951	0.03976	3.14951	0.03868	3.14951	0.03753	3.14951
	3.16359	0.03187	3.16359	0.03809	3.16359	0.03754	3.16359	0.03862	3.16359	0.03786	3.16359	0.03573	3.16359	0.03721	3.16359	0.0374	3.16359	0.03754	3.16359	0.03788	3.16359	0.03699	3.16359	0.03836	3.16359	0.03742	3.16359	0.03911	3.16359	0.03817	3.16359	0.03789	3.16359	0.03627	3.16359	0.03765	3.16359	0.03775	3.16359	0.0385	3.16359	0.03788	3.16359	0.03647	3.16359	0.03716	3.16359	0.03747	3.16359
	3.17768	0.03057	3.17768	0.03702	3.17768	0.03656	3.17768	0.03685	3.17768	0.03694	3.17768	0.03901	3.17768	0.03673	3.17768	0.03847	3.17768	0.03682	3.17768	0.0386	3.17768	0.0384	3.17768	0.0361	3.17768	0.03761	3.17768	0.03888	3.17768	0.03771	3.17768	0.03764	3.17768	0.03852	3.17768	0.03856	3.17768	0.03827	3.17768	0.03594	3.17768	0.03935	3.17768	0.03754	3.17768	0.03821	3.17768	0.036	3.17768
	3.19176	0.03119	3.19176	0.03871	3.19176	0.03827	3.19176	0.03588	3.19176	0.03666	3.19176	0.03753	3.19176	0.03835	3.19176	0.0366	3.19176	0.03945	3.19176	0.03745	3.19176	0.03753	3.19176	0.03784	3.19176	0.03899	3.19176	0.03886	3.19176	0.03713	3.19176	0.0363	3.19176	0.03668	3.19176	0.03765	3.19176	0.03859	3.19176	0.03689	3.19176	0.03778	3.19176	0.03745	3.19176	0.03679	3.19176	0.03814	3.19176
	3.20584	0.03111	3.20584	0.0362	3.20584	0.03843	3.20584	0.03609	3.20584	0.03506	3.20584	0.03656	3.20584	0.03815	3.20584	0.03572	3.20584	0.03677	3.20584	0.03755	3.20584	0.0364	3.20584	0.03696	3.20584	0.03649	3.20584	0.03626	3.20584	0.0372	3.20584	0.0371	3.20584	0.03834	3.20584	0.03657	3.20584	0.03684	3.20584	0.03868	3.20584	0.03769	3.20584	0.03643	3.20584	0.03827	3.20584	0.03725	3.20584
	3.21993	0.03041	3.21993	0.03686	3.21993	0.03772	3.21993	0.03928	3.21993	0.03769	3.21993	0.03669	3.21993	0.03798	3.21993	0.03684	3.21993	0.03705	3.21993	0.03715	3.21993	0.03592	3.21993	0.03747	3.21993	0.03676	3.21993	0.03733	3.21993	0.03587	3.21993	0.03622	3.21993	0.03779	3.21993	0.03691	3.21993	0.04026	3.21993	0.03849	3.21993	0.03951	3.21993	0.03879	3.21993	0.03623	3.21993	0.03585	3.21993
	3.23401	0.03048	3.23401	0.0382	3.23401	0.03703	3.23401	0.03701	3.23401	0.03655	3.23401	0.0354	3.23401	0.03692	3.23401	0.03794	3.23401	0.03607	3.23401	0.03883	3.23401	0.03482	3.23401	0.03778	3.23401	0.03589	3.23401	0.03776	3.23401	0.03641	3.23401	0.03913	3.23401	0.03721	3.23401	0.03708	3.23401	0.0356	3.23401	0.03718	3.23401	0.03567	3.23401	0.03658	3.23401	0.03815	3.23401	0.03737	3.23401
	3.24809	0.03141	3.24809	0.03788	3.24809	0.03801	3.24809	0.03852	3.24809	0.03738	3.24809	0.03567	3.24809	0.03957	3.24809	0.03792	3.24809	0.03726	3.24809	0.03777	3.24809	0.03686	3.24809	0.03749	3.24809	0.03628	3.24809	0.03701	3.24809	0.03769	3.24809	0.03685	3.24809	0.03721	3.24809	0.03783	3.24809	0.03696	3.24809	0.03822	3.24809	0.03641	3.24809	0.03786	3.24809	0.0373	3.24809	0.03811	3.24809
	3.26218	0.02865	3.26218	0.03682	3.26218	0.03812	3.26218	0.03587	3.26218	0.03541	3.26218	0.03685	3.26218	0.03764	3.26218	0.03966	3.26218	0.03756	3.26218	0.03929	3.26218	0.03884	3.26218	0.03757	3.26218	0.03504	3.26218	0.03929	3.26218	0.03407	3.26218	0.03668	3.26218	0.03757	3.26218	0.03614	3.26218	0.03647	3.26218	0.03739	3.26218	0.03852	3.26218	0.03682	3.26218	0.0359	3.26218	0.0362	3.26218
	3.27626	0.03082	3.27626	0.03743	3.27626	0.03662	3.27626	0.03596	3.27626	0.03725	3.27626	0.03465	3.27626	0.0367	3.27626	0.03781	3.27626	0.03482	3.27626	0.03754	3.27626	0.03597	3.27626	0.03687	3.27626	0.03762	3.27626	0.03762	3.27626	0.03762	3.27626	0.03791	3.27626	0.03553	3.27626	0.03679	3.27626	0.03893	3.27626	0.03599	3.27626	0.03718	3.27626	0.03805	3.27626	0.03479	3.27626	0.03686	3.27626
	3.29034	0.03132	3.29034	0.0372	3.29034	0.0382	3.29034	0.03779	3.29034	0.03708	3.29034	0.0359	3.29034	0.03878	3.29034	0.03697	3.29034	0.03766	3.29034	0.03749	3.29034	0.03732	3.29034	0.03716	3.29034	0.03859	3.29034	0.03737	3.29034	0.03723	3.29034	0.0365	3.29034	0.03539	3.29034	0.03544	3.29034	0.03607	3.29034	0.03603	3.29034	0.03646	3.29034	0.03708	3.29034	0.03677	3.29034	0.03546	3.29034
	3.30443	0.03147	3.30443	0.03641	3.30443	0.03626	3.30443	0.03767	3.30443	0.03632	3.30443	0.03696	3.30443	0.03829	3.30443	0.03963	3.30443	0.0373	3.30443	0.03808	3.30443	0.03618	3.30443	0.0365	3.30443	0.03769	3.30443	0.03572	3.30443	0.03797	3.30443	0.0353	3.30443	0.03563	3.30443	0.0375	3.30443	0.03675	3.30443	0.03665	3.30443	0.03622	3.30443	0.03814	3.30443	0.03516	3.30443	0.03766	3.30443
	3.31851	0.02882	3.31851	0.03681	3.31851	0.03806	3.31851	0.03771	3.31851	0.03735	3.31851	0.03816	3.31851	0.03779	3.31851	0.03699	3.31851	0.03709	3.31851	0.03687	3.31851	0.03704	3.31851	0.03662	3.31851	0.0384	3.31851	0.03578	3.31851	0.03903	3.31851	0.03713	3.31851	0.03671	3.31851	0.03799	3.31851	0.03679	3.31851	0.03809	3.31851	0.03723	3.31851	0.03694	3.31851	0.03519	3.31851	0.03869	3.31851
	3.33259	0.02994	3.33259	0.03871	3.33259	0.03652	3.33259	0.0355	3.33259	0.03632	3.33259	0.03704	3.33259	0.03699	3.33259	0.03551	3.33259	0.03728	3.33259	0.03648	3.33259	0.03545	3.33259	0.03781	3.33259	0.03696	3.33259	0.03804	3.33259	0.03642	3.33259	0.0374	3.33259	0.03551	3.33259	0.03688	3.33259	0.03703	3.33259	0.03574	3.33259	0.03664	3.33259	0.03751	3.33259	0.0363	3.33259	0.03575	3.33259
	3.34668	0.02864	3.34668	0.03659	3.34668	0.03959	3.34668	0.03481	3.34668	0.03794	3.34668	0.0375	3.34668	0.03592	3.34668	0.03786	3.34668	0.03447	3.34668	0.03823	3.34668	0.03698	3.34668	0.03595	3.34668	0.03762	3.34668	0.03711	3.34668	0.0378	3.34668	0.03556	3.34668	0.03454	3.34668	0.0372	3.34668	0.03495	3.34668	0.0376	3.34668	0.03623	3.34668	0.03588	3.34668	0.03806	3.34668	0.03424	3.34668
	3.36076	0.03024	3.36076	0.03605	3.36076	0.03668	3.36076	0.03551	3.36076	0.03668	3.36076	0.03431	3.36076	0.03605	3.36076	0.03865	3.36076	0.0367	3.36076	0.03637	3.36076	0.03534	3.36076	0.03568	3.36076	0.03792	3.36076	0.03642	3.36076	0.03761	3.36076	0.03684	3.36076	0.03766	3.36076	0.0368	3.36076	0.03332	3.36076	0.03656	3.36076	0.0366	3.36076	0.03581	3.36076	0.03619	3.36076	0.03534	3.36076
	3.37484	0.02874	3.37484	0.03611	3.37484	0.03619	3.37484	0.03424	3.37484	0.03714	3.37484	0.0382	3.37484	0.03778	3.37484	0.03809	3.37484	0.03619	3.37484	0.03672	3.37484	0.03704	3.37484	0.0358	3.37484	0.03732	3.37484	0.03555	3.37484	0.03485	3.37484	0.03754	3.37484	0.03665	3.37484	0.03764	3.37484	0.03777	3.37484	0.03697	3.37484	0.03704	3.37484	0.03653	3.37484	0.03706	3.37484	0.03512	3.37484
	3.38893	0.02997	3.38893	0.03928	3.38893	0.03737	3.38893	0.03563	3.38893	0.03493	3.38893	0.03342	3.38893	0.03716	3.38893	0.03469	3.38893	0.03838	3.38893	0.0347	3.38893	0.03594	3.38893	0.03696	3.38893	0.0381	3.38893	0.03833	3.38893	0.03792	3.38893	0.03603	3.38893	0.03613	3.38893	0.03507	3.38893	0.03785	3.38893	0.03694	3.38893	0.03723	3.38893	0.03544	3.38893	0.03785	3.38893	0.03582	3.38893
	3.40301	0.02923	3.40301	0.03793	3.40301	0.03943	3.40301	0.03619	3.40301	0.03493	3.40301	0.03552	3.40301	0.0375	3.40301	0.0361	3.40301	0.0353	3.40301	0.03737	3.40301	0.03659	3.40301	0.03625	3.40301	0.03835	3.40301	0.03718	3.40301	0.03781	3.40301	0.03561	3.40301	0.03555	3.40301	0.03544	3.40301	0.03547	3.40301	0.0348	3.40301	0.03656	3.40301	0.03781	3.40301	0.03651	3.40301	0.03558	3.40301
	3.4171	0.02933	3.4171	0.03817	3.4171	0.03725	3.4171	0.03636	3.4171	0.0376	3.4171	0.03749	3.4171	0.03947	3.4171	0.03708	3.4171	0.0355	3.4171	0.03571	3.4171	0.03783	3.4171	0.03451	3.4171	0.03749	3.4171	0.03614	3.4171	0.0358	3.4171	0.03682	3.4171	0.03525	3.4171	0.03611	3.4171	0.03709	3.4171	0.03708	3.4171	0.03645	3.4171	0.03685	3.4171	0.0342	3.4171	0.03785	3.4171
	3.43118	0.02925	3.43118	0.0376	3.43118	0.03672	3.43118	0.0359	3.43118	0.03701	3.43118	0.03721	3.43118	0.03604	3.43118	0.036	3.43118	0.03846	3.43118	0.03901	3.43118	0.03752	3.43118	0.03789	3.43118	0.03538	3.43118	0.03555	3.43118	0.03808	3.43118	0.03464	3.43118	0.03653	3.43118	0.03545	3.43118	0.03568	3.43118	0.03752	3.43118	0.03534	3.43118	0.03555	3.43118	0.03376	3.43118	0.03528	3.43118
	3.44526	0.03101	3.44526	0.03659	3.44526	0.03772	3.44526	0.03726	3.44526	0.03821	3.44526	0.03625	3.44526	0.03941	3.44526	0.0386	3.44526	0.03716	3.44526	0.03952	3.44526	0.03742	3.44526	0.03737	3.44526	0.038	3.44526	0.03518	3.44526	0.03696	3.44526	0.03709	3.44526	0.03592	3.44526	0.03569	3.44526	0.03572	3.44526	0.03669	3.44526	0.03569	3.44526	0.03583	3.44526	0.03417	3.44526	0.03427	3.44526
	3.45935	0.02893	3.45935	0.03732	3.45935	0.03637	3.45935	0.03745	3.45935	0.03939	3.45935	0.03713	3.45935	0.03829	3.45935	0.03638	3.45935	0.03726	3.45935	0.03486	3.45935	0.03488	3.45935	0.03668	3.45935	0.03617	3.45935	0.03801	3.45935	0.03515	3.45935	0.0359	3.45935	0.03802	3.45935	0.03671	3.45935	0.03619	3.45935	0.0364	3.45935	0.03779	3.45935	0.03711	3.45935	0.03704	3.45935	0.03594	3.45935
	3.47343	0.03062	3.47343	0.03856	3.47343	0.03792	3.47343	0.04005	3.47343	0.03873	3.47343	0.03616	3.47343	0.03892	3.47343	0.03656	3.47343	0.03657	3.47343	0.03772	3.47343	0.03643	3.47343	0.03884	3.47343	0.03823	3.47343	0.03808	3.47343	0.0385	3.47343	0.03576	3.47343	0.0385	3.47343	0.03819	3.47343	0.03893	3.47343	0.03894	3.47343	0.03535	3.47343	0.03852	3.47343	0.03808	3.47343	0.03558	3.47343
	3.48751	0.0282	3.48751	0.03818	3.48751	0.03683	3.48751	0.03905	3.48751	0.03766	3.48751	0.03828	3.48751	0.03744	3.48751	0.0351	3.48751	0.03615	3.48751	0.03725	3.48751	0.03602	3.48751	0.03634	3.48751	0.03759	3.48751	0.03735	3.48751	0.03864	3.48751	0.03498	3.48751	0.03582	3.48751	0.03716	3.48751	0.03795	3.48751	0.03788	3.48751	0.03708	3.48751	0.03658	3.48751	0.03586	3.48751	0.03496	3.48751
	3.5016	0.02928	3.5016	0.0379	3.5016	0.04005	3.5016	0.038	3.5016	0.03827	3.5016	0.03606	3.5016	0.03866	3.5016	0.03809	3.5016	0.03792	3.5016	0.03821	3.5016	0.03647	3.5016	0.03653	3.5016	0.03776	3.5016	0.0361	3.5016	0.03745	3.5016	0.03826	3.5016	0.03836	3.5016	0.03775	3.5016	0.03581	3.5016	0.03723	3.5016	0.03807	3.5016	0.03868	3.5016	0.03684	3.5016	0.03923	3.5016
	3.51568	0.0293	3.51568	0.0393	3.51568	0.0409	3.51568	0.03791	3.51568	0.0391	3.51568	0.03745	3.51568	0.03658	3.51568	0.03598	3.51568	0.03691	3.51568	0.03889	3.51568	0.03947	3.51568	0.03878	3.51568	0.0374	3.51568	0.03766	3.51568	0.03981	3.51568	0.03703	3.51568	0.03839	3.51568	0.03852	3.51568	0.03713	3.51568	0.03825	3.51568	0.03871	3.51568	0.03665	3.51568	0.03635	3.51568	0.03618	3.51568
	3.52976	0.03009	3.52976	0.03885	3.52976	0.03811	3.52976	0.03859	3.52976	0.0357	3.52976	0.03815	3.52976	0.03754	3.52976	0.03694	3.52976	0.04053	3.52976	0.0386	3.52976	0.03663	3.52976	0.03687	3.52976	0.03992	3.52976	0.03815	3.52976	0.03755	3.52976	0.03765	3.52976	0.03917	3.52976	0.03808	3.52976	0.0393	3.52976	0.03818	3.52976	0.03799	3.52976	0.03762	3.52976	0.03643	3.52976	0.03586	3.52976
	3.54385	0.0278	3.54385	0.04025	3.54385	0.03945	3.54385	0.03796	3.54385	0.03897	3.54385	0.03897	3.54385	0.03877	3.54385	0.0382	3.54385	0.03855	3.54385	0.0389	3.54385	0.03983	3.54385	0.03763	3.54385	0.03766	3.54385	0.03768	3.54385	0.03668	3.54385	0.03806	3.54385	0.03824	3.54385	0.04053	3.54385	0.03742	3.54385	0.03768	3.54385	0.03727	3.54385	0.03583	3.54385	0.03739	3.54385	0.03904	3.54385
	3.55793	0.031	3.55793	0.04115	3.55793	0.04001	3.55793	0.04108	3.55793	0.03889	3.55793	0.03889	3.55793	0.03994	3.55793	0.04025	3.55793	0.0388	3.55793	0.03756	3.55793	0.03713	3.55793	0.03897	3.55793	0.03865	3.55793	0.03752	3.55793	0.03761	3.55793	0.0376	3.55793	0.03699	3.55793	0.03959	3.55793	0.03914	3.55793	0.04001	3.55793	0.03913	3.55793	0.03942	3.55793	0.03835	3.55793	0.03811	3.55793
	3.57201	0.02925	3.57201	0.04029	3.57201	0.03877	3.57201	0.03922	3.57201	0.04021	3.57201	0.03775	3.57201	0.04073	3.57201	0.0372	3.57201	0.04098	3.57201	0.03928	3.57201	0.03903	3.57201	0.03847	3.57201	0.03851	3.57201	0.03718	3.57201	0.03779	3.57201	0.03687	3.57201	0.03866	3.57201	0.03883	3.57201	0.03749	3.57201	0.03797	3.57201	0.04022	3.57201	0.03808	3.57201	0.03742	3.57201	0.03765	3.57201
	3.5861	0.0292	3.5861	0.04345	3.5861	0.04135	3.5861	0.03971	3.5861	0.04186	3.5861	0.04128	3.5861	0.04111	3.5861	0.0386	3.5861	0.03943	3.5861	0.03757	3.5861	0.03817	3.5861	0.03957	3.5861	0.0409	3.5861	0.04049	3.5861	0.0393	3.5861	0.03889	3.5861	0.03878	3.5861	0.0394	3.5861	0.038	3.5861	0.0407	3.5861	0.03663	3.5861	0.04056	3.5861	0.03708	3.5861	0.03673	3.5861
	3.60018	0.0294	3.60018	0.04355	3.60018	0.0427	3.60018	0.04169	3.60018	0.04134	3.60018	0.0394	3.60018	0.04252	3.60018	0.03988	3.60018	0.04009	3.60018	0.04073	3.60018	0.03703	3.60018	0.03902	3.60018	0.04087	3.60018	0.03803	3.60018	0.03889	3.60018	0.03859	3.60018	0.04022	3.60018	0.03849	3.60018	0.03909	3.60018	0.03855	3.60018	0.04073	3.60018	0.03774	3.60018	0.03771	3.60018	0.03883	3.60018
	3.61427	0.02813	3.61427	0.04283	3.61427	0.04181	3.61427	0.03989	3.61427	0.04077	3.61427	0.04384	3.61427	0.04232	3.61427	0.04181	3.61427	0.03941	3.61427	0.0406	3.61427	0.04104	3.61427	0.03928	3.61427	0.04168	3.61427	0.04009	3.61427	0.03901	3.61427	0.04012	3.61427	0.04033	3.61427	0.03992	3.61427	0.03948	3.61427	0.04093	3.61427	0.04022	3.61427	0.04229	3.61427	0.03921	3.61427	0.0412	3.61427
	3.62835	0.03067	3.62835	0.0449	3.62835	0.04103	3.62835	0.04562	3.62835	0.04533	3.62835	0.04343	3.62835	0.04233	3.62835	0.04319	3.62835	0.0421	3.62835	0.04303	3.62835	0.0416	3.62835	0.04263	3.62835	0.04323	3.62835	0.03993	3.62835	0.03933	3.62835	0.03973	3.62835	0.03976	3.62835	0.04247	3.62835	0.04056	3.62835	0.04161	3.62835	0.04026	3.62835	0.04096	3.62835	0.0415	3.62835	0.03976	3.62835
	3.64243	0.03036	3.64243	0.04434	3.64243	0.04561	3.64243	0.04453	3.64243	0.04479	3.64243	0.04437	3.64243	0.04235	3.64243	0.04406	3.64243	0.04477	3.64243	0.04201	3.64243	0.04115	3.64243	0.04104	3.64243	0.04111	3.64243	0.03897	3.64243	0.04269	3.64243	0.04087	3.64243	0.04104	3.64243	0.04163	3.64243	0.04259	3.64243	0.04424	3.64243	0.04185	3.64243	0.04266	3.64243	0.04125	3.64243	0.04321	3.64243
	3.65652	0.02862	3.65652	0.04874	3.65652	0.0478	3.65652	0.04554	3.65652	0.04495	3.65652	0.04753	3.65652	0.04347	3.65652	0.04373	3.65652	0.04359	3.65652	0.04286	3.65652	0.0452	3.65652	0.04374	3.65652	0.04323	3.65652	0.044	3.65652	0.043	3.65652	0.04124	3.65652	0.04292	3.65652	0.04168	3.65652	0.04204	3.65652	0.04514	3.65652	0.04114	3.65652	0.04312	3.65652	0.04076	3.65652	0.04049	3.65652
	3.6706	0.02887	3.6706	0.04871	3.6706	0.04881	3.6706	0.04698	3.6706	0.04633	3.6706	0.04674	3.6706	0.04788	3.6706	0.0453	3.6706	0.04461	3.6706	0.04492	3.6706	0.04431	3.6706	0.04564	3.6706	0.04389	3.6706	0.04616	3.6706	0.04539	3.6706	0.0452	3.6706	0.04307	3.6706	0.04276	3.6706	0.04432	3.6706	0.0464	3.6706	0.04461	3.6706	0.04365	3.6706	0.0426	3.6706	0.04198	3.6706
	3.68468	0.02945	3.68468	0.05204	3.68468	0.04914	3.68468	0.04929	3.68468	0.05047	3.68468	0.04767	3.68468	0.04671	3.68468	0.0517	3.68468	0.04702	3.68468	0.04787	3.68468	0.04578	3.68468	0.0476	3.68468	0.04449	3.68468	0.04521	3.68468	0.04801	3.68468	0.04654	3.68468	0.04496	3.68468	0.04524	3.68468	0.04276	3.68468	0.04675	3.68468	0.04654	3.68468	0.04413	3.68468	0.04544	3.68468	0.04309	3.68468
	3.69877	0.0317	3.69877	0.05494	3.69877	0.0526	3.69877	0.05403	3.69877	0.05052	3.69877	0.05008	3.69877	0.0545	3.69877	0.05063	3.69877	0.05116	3.69877	0.05049	3.69877	0.04876	3.69877	0.04743	3.69877	0.04818	3.69877	0.04927	3.69877	0.04859	3.69877	0.04906	3.69877	0.0477	3.69877	0.04828	3.69877	0.04621	3.69877	0.04866	3.69877	0.04546	3.69877	0.0477	3.69877	0.04757	3.69877	0.04583	3.69877
	3.71285	0.03024	3.71285	0.0542	3.71285	0.0544	3.71285	0.05656	3.71285	0.05951	3.71285	0.0544	3.71285	0.05572	3.71285	0.05511	3.71285	0.05054	3.71285	0.05305	3.71285	0.05098	3.71285	0.04903	3.71285	0.05118	3.71285	0.05044	3.71285	0.04777	3.71285	0.04892	3.71285	0.0491	3.71285	0.04828	3.71285	0.04936	3.71285	0.05112	3.71285	0.04858	3.71285	0.04946	3.71285	0.04648	3.71285	0.04804	3.71285
	3.72693	0.0318	3.72693	0.05705	3.72693	0.05715	3.72693	0.05692	3.72693	0.05841	3.72693	0.05824	3.72693	0.05613	3.72693	0.0577	3.72693	0.0561	3.72693	0.05522	3.72693	0.05406	3.72693	0.0544	3.72693	0.05491	3.72693	0.05637	3.72693	0.0526	3.72693	0.05488	3.72693	0.05202	3.72693	0.05403	3.72693	0.05216	3.72693	0.05416	3.72693	0.05059	3.72693	0.05097	3.72693	0.05093	3.72693	0.0492	3.72693
	3.74102	0.02899	3.74102	0.06038	3.74102	0.06229	3.74102	0.06266	3.74102	0.06276	3.74102	0.06106	3.74102	0.06038	3.74102	0.06154	3.74102	0.06045	3.74102	0.05977	3.74102	0.05477	3.74102	0.05698	3.74102	0.05872	3.74102	0.05881	3.74102	0.0585	3.74102	0.05865	3.74102	0.05372	3.74102	0.05413	3.74102	0.05569	3.74102	0.05505	3.74102	0.05338	3.74102	0.05647	3.74102	0.05454	3.74102	0.05124	3.74102
	3.7551	0.02955	3.7551	0.06325	3.7551	0.0638	3.7551	0.06698	3.7551	0.06605	3.7551	0.0666	3.7551	0.06342	3.7551	0.06322	3.7551	0.06192	3.7551	0.06301	3.7551	0.0639	3.7551	0.06223	3.7551	0.06417	3.7551	0.06308	3.7551	0.06144	3.7551	0.06141	3.7551	0.06243	3.7551	0.06147	3.7551	0.06168	3.7551	0.05932	3.7551	0.0612	3.7551	0.05878	3.7551	0.05956	3.7551	0.0586	3.7551
	3.76918	0.02991	3.76918	0.06552	3.76918	0.06882	3.76918	0.0695	3.76918	0.0678	3.76918	0.07184	3.76918	0.06946	3.76918	0.07222	3.76918	0.06735	3.76918	0.07062	3.76918	0.06905	3.76918	0.06579	3.76918	0.06885	3.76918	0.06919	3.76918	0.06565	3.76918	0.0667	3.76918	0.06399	3.76918	0.06395	3.76918	0.06633	3.76918	0.06528	3.76918	0.06399	3.76918	0.06504	3.76918	0.06127	3.76918	0.06344	3.76918
	3.78327	0.03212	3.78327	0.06273	3.78327	0.06909	3.78327	0.07069	3.78327	0.07344	3.78327	0.07205	3.78327	0.07256	3.78327	0.07358	3.78327	0.07677	3.78327	0.07429	3.78327	0.07307	3.78327	0.07215	3.78327	0.07456	3.78327	0.07137	3.78327	0.07137	3.78327	0.07205	3.78327	0.06763	3.78327	0.06902	3.78327	0.06851	3.78327	0.07099	3.78327	0.06912	3.78327	0.06837	3.78327	0.06576	3.78327	0.06562	3.78327
	3.79735	0.03149	3.79735	0.06453	3.79735	0.06907	3.79735	0.07346	3.79735	0.07113	3.79735	0.07542	3.79735	0.07669	3.79735	0.07819	3.79735	0.07944	3.79735	0.07659	3.79735	0.07831	3.79735	0.07552	3.79735	0.07851	3.79735	0.07515	3.79735	0.07652	3.79735	0.07535	3.79735	0.07666	3.79735	0.07278	3.79735	0.07638	3.79735	0.07446	3.79735	0.07539	3.79735	0.07614	3.79735	0.07625	3.79735	0.07336	3.79735
	3.81144	0.03003	3.81144	0.0626	3.81144	0.06845	3.81144	0.0705	3.81144	0.07313	3.81144	0.07535	3.81144	0.079	3.81144	0.07572	3.81144	0.08129	3.81144	0.07993	3.81144	0.08229	3.81144	0.08037	3.81144	0.08112	3.81144	0.08208	3.81144	0.07887	3.81144	0.07747	3.81144	0.07945	3.81144	0.07719	3.81144	0.08177	3.81144	0.07918	3.81144	0.07579	3.81144	0.08259	3.81144	0.08058	3.81144	0.07924	3.81144
	3.82552	0.03051	3.82552	0.06183	3.82552	0.06773	3.82552	0.07151	3.82552	0.07111	3.82552	0.07506	3.82552	0.07858	3.82552	0.07975	3.82552	0.07855	3.82552	0.08019	3.82552	0.0769	3.82552	0.08072	3.82552	0.08166	3.82552	0.0823	3.82552	0.08169	3.82552	0.08022	3.82552	0.07982	3.82552	0.0821	3.82552	0.08176	3.82552	0.08149	3.82552	0.08136	3.82552	0.07932	3.82552	0.08283	3.82552	0.07677	3.82552
	3.8396	0.03152	3.8396	0.06089	3.8396	0.0651	3.8396	0.0651	3.8396	0.0693	3.8396	0.07439	3.8396	0.07357	3.8396	0.07395	3.8396	0.07856	3.8396	0.07648	3.8396	0.07644	3.8396	0.07709	3.8396	0.08208	3.8396	0.07945	3.8396	0.07979	3.8396	0.08058	3.8396	0.08109	3.8396	0.08143	3.8396	0.08013	3.8396	0.08266	3.8396	0.07914	3.8396	0.08027	3.8396	0.08266	3.8396	0.07877	3.8396
	3.85369	0.03098	3.85369	0.05797	3.85369	0.06062	3.85369	0.06498	3.85369	0.06605	3.85369	0.06629	3.85369	0.06773	3.85369	0.07106	3.85369	0.07298	3.85369	0.07425	3.85369	0.07178	3.85369	0.07388	3.85369	0.07336	3.85369	0.07817	3.85369	0.07844	3.85369	0.07535	3.85369	0.07783	3.85369	0.08129	3.85369	0.08088	3.85369	0.0793	3.85369	0.07954	3.85369	0.07954	3.85369	0.08006	3.85369	0.07862	3.85369
	3.86777	0.03075	3.86777	0.05168	3.86777	0.05981	3.86777	0.06093	3.86777	0.06113	3.86777	0.06521	3.86777	0.06667	3.86777	0.06739	3.86777	0.0678	3.86777	0.07133	3.86777	0.06858	3.86777	0.06875	3.86777	0.07208	3.86777	0.07075	3.86777	0.07337	3.86777	0.07558	3.86777	0.07225	3.86777	0.07079	3.86777	0.07375	3.86777	0.07256	3.86777	0.07592	3.86777	0.07589	3.86777	0.07432	3.86777	0.0766	3.86777
	3.88185	0.03228	3.88185	0.0517	3.88185	0.0529	3.88185	0.05546	3.88185	0.05522	3.88185	0.05683	3.88185	0.06356	3.88185	0.06199	3.88185	0.06387	3.88185	0.06462	3.88185	0.06428	3.88185	0.06766	3.88185	0.06441	3.88185	0.06722	3.88185	0.06544	3.88185	0.06687	3.88185	0.06896	3.88185	0.068	3.88185	0.06763	3.88185	0.06974	3.88185	0.0694	3.88185	0.07084	3.88185	0.06995	3.88185	0.06824	3.88185
	3.89594	0.03013	3.89594	0.05009	3.89594	0.0508	3.89594	0.05171	3.89594	0.05512	3.89594	0.05732	3.89594	0.05585	3.89594	0.05637	3.89594	0.05804	3.89594	0.05688	3.89594	0.05722	3.89594	0.06052	3.89594	0.06096	3.89594	0.05966	3.89594	0.05983	3.89594	0.06045	3.89594	0.06038	3.89594	0.06058	3.89594	0.05911	3.89594	0.06453	3.89594	0.06323	3.89594	0.0633	3.89594	0.06186	3.89594	0.06117	3.89594
	3.91002	0.03329	3.91002	0.04686	3.91002	0.04763	3.91002	0.04948	3.91002	0.05177	3.91002	0.04861	3.91002	0.05066	3.91002	0.05295	3.91002	0.05305	3.91002	0.05413	3.91002	0.05473	3.91002	0.0547	3.91002	0.05497	3.91002	0.05349	3.91002	0.05618	3.91002	0.05682	3.91002	0.05538	3.91002	0.05646	3.91002	0.05908	3.91002	0.05726	3.91002	0.05706	3.91002	0.05813	3.91002	0.05992	3.91002	0.05914	3.91002
	3.9241	0.03317	3.9241	0.04463	3.9241	0.04457	3.9241	0.04559	3.9241	0.04699	3.9241	0.04848	3.9241	0.05001	3.9241	0.04729	3.9241	0.04889	3.9241	0.04859	3.9241	0.05033	3.9241	0.04987	3.9241	0.04991	3.9241	0.05212	3.9241	0.04984	3.9241	0.05039	3.9241	0.05151	3.9241	0.05073	3.9241	0.05471	3.9241	0.05175	3.9241	0.05321	3.9241	0.05199	3.9241	0.05358	3.9241	0.0542	3.9241
	3.93819	0.03208	3.93819	0.04141	3.93819	0.04383	3.93819	0.04344	3.93819	0.04478	3.93819	0.04549	3.93819	0.04567	3.93819	0.04564	3.93819	0.04597	3.93819	0.04865	3.93819	0.04641	3.93819	0.04723	3.93819	0.04824	3.93819	0.04611	3.93819	0.04719	3.93819	0.04895	3.93819	0.04638	3.93819	0.04526	3.93819	0.04848	3.93819	0.05034	3.93819	0.04851	3.93819	0.05051	3.93819	0.04943	3.93819	0.04886	3.93819
	3.95227	0.03152	3.95227	0.04125	3.95227	0.04381	3.95227	0.04139	3.95227	0.04336	3.95227	0.04323	3.95227	0.04327	3.95227	0.04268	3.95227	0.04637	3.95227	0.04435	3.95227	0.04716	3.95227	0.04323	3.95227	0.04384	3.95227	0.04565	3.95227	0.04442	3.95227	0.04446	3.95227	0.04537	3.95227	0.04603	3.95227	0.04435	3.95227	0.04637	3.95227	0.04705	3.95227	0.0436	3.95227	0.04575	3.95227	0.04507	3.95227
	3.96635	0.03114	3.96635	0.04179	3.96635	0.04001	3.96635	0.04241	3.96635	0.03948	3.96635	0.04219	3.96635	0.04278	3.96635	0.04195	3.96635	0.04393	3.96635	0.04164	3.96635	0.04368	3.96635	0.04472	3.96635	0.04195	3.96635	0.04414	3.96635	0.04424	3.96635	0.04321	3.96635	0.04243	3.96635	0.04275	3.96635	0.04254	3.96635	0.04377	3.96635	0.04296	3.96635	0.04279	3.96635	0.04518	3.96635	0.04358	3.96635
	3.98044	0.02967	3.98044	0.04029	3.98044	0.03846	3.98044	0.04077	3.98044	0.04025	3.98044	0.03994	3.98044	0.04046	3.98044	0.04094	3.98044	0.04183	3.98044	0.04067	3.98044	0.04018	3.98044	0.04077	3.98044	0.04252	3.98044	0.03991	3.98044	0.04115	3.98044	0.04377	3.98044	0.04098	3.98044	0.0417	3.98044	0.04091	3.98044	0.04205	3.98044	0.04066	3.98044	0.04225	3.98044	0.04201	3.98044	0.04381	3.98044
	3.99452	0.03108	3.99452	0.03897	3.99452	0.03866	3.99452	0.03859	3.99452	0.03964	3.99452	0.04171	3.99452	0.03857	3.99452	0.03863	3.99452	0.03913	3.99452	0.04063	3.99452	0.03799	3.99452	0.03811	3.99452	0.03931	3.99452	0.03961	3.99452	0.0393	3.99452	0.03992	3.99452	0.03911	3.99452	0.04039	3.99452	0.03989	3.99452	0.04049	3.99452	0.04097	3.99452	0.03945	3.99452	0.03813	3.99452	0.04049	3.99452
	4.0086	0.03025	4.0086	0.03738	4.0086	0.03905	4.0086	0.03878	4.0086	0.03868	4.0086	0.03913	4.0086	0.03874	4.0086	0.03759	4.0086	0.03916	4.0086	0.03953	4.0086	0.03778	4.0086	0.03832	4.0086	0.03875	4.0086	0.03778	4.0086	0.03832	4.0086	0.03708	4.0086	0.03956	4.0086	0.03998	4.0086	0.03899	4.0086	0.03896	4.0086	0.03745	4.0086	0.03961	4.0086	0.03844	4.0086	0.03809	4.0086
	4.02269	0.02933	4.02269	0.03461	4.02269	0.03569	4.02269	0.03689	4.02269	0.03622	4.02269	0.03662	4.02269	0.0371	4.02269	0.03775	4.02269	0.03735	4.02269	0.03824	4.02269	0.03698	4.02269	0.03693	4.02269	0.03602	4.02269	0.03772	4.02269	0.03713	4.02269	0.03592	4.02269	0.038	4.02269	0.0376	4.02269	0.03805	4.02269	0.03809	4.02269	0.03817	4.02269	0.03874	4.02269	0.03743	4.02269	0.03857	4.02269
	4.03677	0.02727	4.03677	0.03471	4.03677	0.03669	4.03677	0.03536	4.03677	0.03667	4.03677	0.03496	4.03677	0.03853	4.03677	0.03682	4.03677	0.03742	4.03677	0.03755	4.03677	0.03739	4.03677	0.03579	4.03677	0.03718	4.03677	0.03788	4.03677	0.0363	4.03677	0.03772	4.03677	0.03656	4.03677	0.03631	4.03677	0.03573	4.03677	0.03679	4.03677	0.03701	4.03677	0.03905	4.03677	0.03563	4.03677	0.0362	4.03677
	4.05086	0.02768	4.05086	0.03473	4.05086	0.03548	4.05086	0.03541	4.05086	0.03727	4.05086	0.035	4.05086	0.036	4.05086	0.03779	4.05086	0.03582	4.05086	0.03489	4.05086	0.03555	4.05086	0.0361	4.05086	0.03835	4.05086	0.03718	4.05086	0.03573	4.05086	0.03511	4.05086	0.03571	4.05086	0.03456	4.05086	0.03609	4.05086	0.03723	4.05086	0.03551	4.05086	0.03647	4.05086	0.03541	4.05086	0.03689	4.05086
	4.06494	0.02645	4.06494	0.0352	4.06494	0.03577	4.06494	0.03593	4.06494	0.034	4.06494	0.03704	4.06494	0.03533	4.06494	0.03699	4.06494	0.0357	4.06494	0.03498	4.06494	0.036	4.06494	0.03509	4.06494	0.03546	4.06494	0.03684	4.06494	0.03622	4.06494	0.03782	4.06494	0.03728	4.06494	0.03559	4.06494	0.03557	4.06494	0.03684	4.06494	0.03496	4.06494	0.03624	4.06494	0.03552	4.06494	0.03633	4.06494
	4.07902	0.02902	4.07902	0.03466	4.07902	0.0338	4.07902	0.03489	4.07902	0.03547	4.07902	0.03518	4.07902	0.03591	4.07902	0.03376	4.07902	0.03558	4.07902	0.03695	4.07902	0.03276	4.07902	0.03432	4.07902	0.03603	4.07902	0.03464	4.07902	0.03324	4.07902	0.03507	4.07902	0.03435	4.07902	0.03473	4.07902	0.03514	4.07902	0.0352	4.07902	0.03659	4.07902	0.0328	4.07902	0.03335	4.07902	0.03768	4.07902
	4.09311	0.02682	4.09311	0.03451	4.09311	0.03648	4.09311	0.03523	4.09311	0.03407	4.09311	0.03441	4.09311	0.034	4.09311	0.0341	4.09311	0.03512	4.09311	0.03403	4.09311	0.0338	4.09311	0.03594	4.09311	0.03669	4.09311	0.03319	4.09311	0.0324	4.09311	0.03373	4.09311	0.03383	4.09311	0.0341	4.09311	0.03353	4.09311	0.03271	4.09311	0.03556	4.09311	0.03515	4.09311	0.03508	4.09311	0.03404	4.09311
	4.10719	0.02686	4.10719	0.03493	4.10719	0.03538	4.10719	0.03293	4.10719	0.03421	4.10719	0.03556	4.10719	0.0348	4.10719	0.03469	4.10719	0.03452	4.10719	0.03541	4.10719	0.03546	4.10719	0.0349	4.10719	0.03362	4.10719	0.0351	4.10719	0.03331	4.10719	0.03531	4.10719	0.03369	4.10719	0.03325	4.10719	0.03432	4.10719	0.03376	4.10719	0.03504	4.10719	0.035	4.10719	0.03314	4.10719	0.03693	4.10719
	4.12127	0.02537	4.12127	0.03612	4.12127	0.03533	4.12127	0.03428	4.12127	0.03523	4.12127	0.03414	4.12127	0.03334	4.12127	0.03455	4.12127	0.03507	4.12127	0.03542	4.12127	0.03528	4.12127	0.03325	4.12127	0.03304	4.12127	0.03615	4.12127	0.03393	4.12127	0.03414	4.12127	0.03342	4.12127	0.03499	4.12127	0.03441	4.12127	0.0367	4.12127	0.03393	4.12127	0.03342	4.12127	0.03594	4.12127	0.03359	4.12127
	4.13536	0.02769	4.13536	0.03404	4.13536	0.03435	4.13536	0.03436	4.13536	0.03446	4.13536	0.03259	4.13536	0.03431	4.13536	0.03256	4.13536	0.0321	4.13536	0.03286	4.13536	0.03517	4.13536	0.03421	4.13536	0.03452	4.13536	0.03293	4.13536	0.03466	4.13536	0.03487	4.13536	0.03442	4.13536	0.03373	4.13536	0.0339	4.13536	0.03556	4.13536	0.03352	4.13536	0.03472	4.13536	0.03418	4.13536	0.03183	4.13536
	4.14944	0.02717	4.14944	0.03186	4.14944	0.0331	4.14944	0.03411	4.14944	0.03298	4.14944	0.03383	4.14944	0.03448	4.14944	0.03428	4.14944	0.03383	4.14944	0.03294	4.14944	0.03486	4.14944	0.03404	4.14944	0.03331	4.14944	0.03321	4.14944	0.03369	4.14944	0.03201	4.14944	0.03376	4.14944	0.03612	4.14944	0.0339	4.14944	0.03369	4.14944	0.03231	4.14944	0.03407	4.14944	0.03369	4.14944	0.03269	4.14944
	4.16352	0.0281	4.16352	0.03414	4.16352	0.03417	4.16352	0.03393	4.16352	0.03311	4.16352	0.03321	4.16352	0.03619	4.16352	0.03614	4.16352	0.0338	4.16352	0.03335	4.16352	0.0341	4.16352	0.03599	4.16352	0.0327	4.16352	0.03232	4.16352	0.03303	4.16352	0.03314	4.16352	0.0339	4.16352	0.03309	4.16352	0.03338	4.16352	0.03456	4.16352	0.03328	4.16352	0.03445	4.16352	0.0332	4.16352	0.03404	4.16352
	4.17761	0.02591	4.17761	0.03276	4.17761	0.03241	4.17761	0.03373	4.17761	0.03359	4.17761	0.03369	4.17761	0.03289	4.17761	0.0354	4.17761	0.03449	4.17761	0.03169	4.17761	0.03276	4.17761	0.03411	4.17761	0.03234	4.17761	0.03321	4.17761	0.03321	4.17761	0.03216	4.17761	0.03369	4.17761	0.03467	4.17761	0.03362	4.17761	0.03466	4.17761	0.03493	4.17761	0.03317	4.17761	0.03313	4.17761	0.03407	4.17761
	4.19169	0.02686	4.19169	0.03289	4.19169	0.0343	4.19169	0.03329	4.19169	0.03485	4.19169	0.03524	4.19169	0.03318	4.19169	0.03386	4.19169	0.03322	4.19169	0.03376	4.19169	0.03315	4.19169	0.03353	4.19169	0.03349	4.19169	0.03247	4.19169	0.03346	4.19169	0.03349	4.19169	0.0322	4.19169	0.03366	4.19169	0.03219	4.19169	0.03189	4.19169	0.03434	4.19169	0.03309	4.19169	0.03373	4.19169	0.03547	4.19169
	4.20577	0.02552	4.20577	0.03376	4.20577	0.03194	4.20577	0.03235	4.20577	0.03428	4.20577	0.03383	4.20577	0.03173	4.20577	0.03283	4.20577	0.03224	4.20577	0.03293	4.20577	0.03269	4.20577	0.03345	4.20577	0.03424	4.20577	0.03331	4.20577	0.03369	4.20577	0.03314	4.20577	0.0341	4.20577	0.03366	4.20577	0.03172	4.20577	0.03407	4.20577	0.0338	4.20577	0.03448	4.20577	0.03349	4.20577	0.03404	4.20577
	4.21986	0.02696	4.21986	0.03285	4.21986	0.03342	4.21986	0.03184	4.21986	0.0344	4.21986	0.034	4.21986	0.03472	4.21986	0.03523	4.21986	0.03356	4.21986	0.03305	4.21986	0.032	4.21986	0.03258	4.21986	0.03265	4.21986	0.03455	4.21986	0.03383	4.21986	0.03308	4.21986	0.03451	4.21986	0.03457	4.21986	0.03225	4.21986	0.03428	4.21986	0.03278	4.21986	0.03275	4.21986	0.03257	4.21986	0.03292	4.21986
	4.23394	0.0266	4.23394	0.03345	4.23394	0.03431	4.23394	0.03293	4.23394	0.03517	4.23394	0.03356	4.23394	0.03207	4.23394	0.03233	4.23394	0.03439	4.23394	0.0338	4.23394	0.03366	4.23394	0.03217	4.23394	0.0338	4.23394	0.03307	4.23394	0.03338	4.23394	0.03362	4.23394	0.03459	4.23394	0.03248	4.23394	0.0317	4.23394	0.03311	4.23394	0.03376	4.23394	0.03431	4.23394	0.0354	4.23394	0.03356	4.23394
	4.24803	0.02562	4.24803	0.03254	4.24803	0.03279	4.24803	0.0329	4.24803	0.03292	4.24803	0.03366	4.24803	0.03342	4.24803	0.03273	4.24803	0.03334	4.24803	0.03352	4.24803	0.03328	4.24803	0.0329	4.24803	0.03359	4.24803	0.03348	4.24803	0.03463	4.24803	0.03109	4.24803	0.0313	4.24803	0.03452	4.24803	0.03212	4.24803	0.03431	4.24803	0.03293	4.24803	0.03276	4.24803	0.03338	4.24803	0.03108	4.24803
	4.26211	0.02444	4.26211	0.03449	4.26211	0.03366	4.26211	0.03317	4.26211	0.03272	4.26211	0.0323	4.26211	0.03269	4.26211	0.03304	4.26211	0.03293	4.26211	0.03257	4.26211	0.03243	4.26211	0.03243	4.26211	0.03232	4.26211	0.03266	4.26211	0.03338	4.26211	0.03305	4.26211	0.0332	4.26211	0.03366	4.26211	0.03324	4.26211	0.0321	4.26211	0.03352	4.26211	0.03211	4.26211	0.03168	4.26211	0.03197	4.26211
	4.27619	0.02738	4.27619	0.0309	4.27619	0.03314	4.27619	0.03125	4.27619	0.03139	4.27619	0.03246	4.27619	0.0355	4.27619	0.03366	4.27619	0.03145	4.27619	0.03156	4.27619	0.03155	4.27619	0.03455	4.27619	0.03397	4.27619	0.0339	4.27619	0.03252	4.27619	0.03328	4.27619	0.03067	4.27619	0.03308	4.27619	0.03253	4.27619	0.03458	4.27619	0.03459	4.27619	0.0321	4.27619	0.0326	4.27619	0.0326	4.27619
	4.29028	0.02592	4.29028	0.03155	4.29028	0.03241	4.29028	0.03293	4.29028	0.03241	4.29028	0.03314	4.29028	0.03373	4.29028	0.03397	4.29028	0.03263	4.29028	0.03117	4.29028	0.03314	4.29028	0.0338	4.29028	0.03297	4.29028	0.03452	4.29028	0.03373	4.29028	0.03202	4.29028	0.03125	4.29028	0.03226	4.29028	0.03369	4.29028	0.03154	4.29028	0.03411	4.29028	0.03318	4.29028	0.03166	4.29028	0.03277	4.29028
	4.30436	0.02607	4.30436	0.03199	4.30436	0.03232	4.30436	0.03321	4.30436	0.03176	4.30436	0.03238	4.30436	0.03275	4.30436	0.03144	4.30436	0.03304	4.30436	0.0343	4.30436	0.03093	4.30436	0.03253	4.30436	0.032	4.30436	0.03227	4.30436	0.03373	4.30436	0.03271	4.30436	0.03169	4.30436	0.03342	4.30436	0.03393	4.30436	0.03089	4.30436	0.03333	4.30436	0.03244	4.30436	0.03245	4.30436	0.03161	4.30436
	4.31844	0.02513	4.31844	0.033	4.31844	0.03117	4.31844	0.02958	4.31844	0.03318	4.31844	0.03282	4.31844	0.03289	4.31844	0.03227	4.31844	0.03228	4.31844	0.03074	4.31844	0.0318	4.31844	0.0311	4.31844	0.03267	4.31844	0.03205	4.31844	0.03098	4.31844	0.03279	4.31844	0.03331	4.31844	0.03186	4.31844	0.03241	4.31844	0.03187	4.31844	0.03276	4.31844	0.03373	4.31844	0.03243	4.31844	0.03258	4.31844
	4.33253	0.02653	4.33253	0.03093	4.33253	0.03034	4.33253	0.03249	4.33253	0.03325	4.33253	0.03167	4.33253	0.03472	4.33253	0.03252	4.33253	0.03283	4.33253	0.03275	4.33253	0.03236	4.33253	0.03273	4.33253	0.03185	4.33253	0.03318	4.33253	0.03167	4.33253	0.0323	4.33253	0.03259	4.33253	0.034	4.33253	0.03143	4.33253	0.03462	4.33253	0.03174	4.33253	0.03152	4.33253	0.03258	4.33253	0.03338	4.33253
	4.34661	0.0276	4.34661	0.03306	4.34661	0.03192	4.34661	0.03114	4.34661	0.03128	4.34661	0.03309	4.34661	0.03338	4.34661	0.03241	4.34661	0.03359	4.34661	0.03321	4.34661	0.03387	4.34661	0.03243	4.34661	0.03369	4.34661	0.03251	4.34661	0.03137	4.34661	0.03188	4.34661	0.03313	4.34661	0.03278	4.34661	0.03085	4.34661	0.03418	4.34661	0.03107	4.34661	0.03275	4.34661	0.03231	4.34661	0.03027	4.34661
	4.36069	0.02622	4.36069	0.03119	4.36069	0.03317	4.36069	0.03445	4.36069	0.03262	4.36069	0.03148	4.36069	0.03176	4.36069	0.03414	4.36069	0.03207	4.36069	0.03088	4.36069	0.03156	4.36069	0.03432	4.36069	0.0331	4.36069	0.03304	4.36069	0.03266	4.36069	0.03248	4.36069	0.03306	4.36069	0.03241	4.36069	0.03342	4.36069	0.03224	4.36069	0.03584	4.36069	0.03224	4.36069	0.03206	4.36069	0.03185	4.36069
	4.37478	0.02496	4.37478	0.03268	4.37478	0.03189	4.37478	0.03252	4.37478	0.03103	4.37478	0.03279	4.37478	0.03359	4.37478	0.03107	4.37478	0.03273	4.37478	0.03259	4.37478	0.03257	4.37478	0.03241	4.37478	0.0311	4.37478	0.03261	4.37478	0.03366	4.37478	0.03209	4.37478	0.03267	4.37478	0.03271	4.37478	0.03286	4.37478	0.03228	4.37478	0.03284	4.37478	0.03321	4.37478	0.02996	4.37478	0.03376	4.37478
	4.38886	0.02655	4.38886	0.03241	4.38886	0.03227	4.38886	0.02991	4.38886	0.03151	4.38886	0.03103	4.38886	0.03376	4.38886	0.03241	4.38886	0.03233	4.38886	0.03312	4.38886	0.03288	4.38886	0.03413	4.38886	0.03222	4.38886	0.03271	4.38886	0.03501	4.38886	0.03128	4.38886	0.03196	4.38886	0.03356	4.38886	0.03292	4.38886	0.03131	4.38886	0.03202	4.38886	0.03094	4.38886	0.03295	4.38886	0.03306	4.38886
	4.40294	0.02619	4.40294	0.0323	4.40294	0.03242	4.40294	0.03125	4.40294	0.03169	4.40294	0.0324	4.40294	0.03186	4.40294	0.03304	4.40294	0.03321	4.40294	0.03031	4.40294	0.03188	4.40294	0.0327	4.40294	0.03318	4.40294	0.03393	4.40294	0.03188	4.40294	0.03216	4.40294	0.03291	4.40294	0.03011	4.40294	0.03106	4.40294	0.03267	4.40294	0.03311	4.40294	0.03244	4.40294	0.03106	4.40294	0.03246	4.40294
	4.41703	0.02581	4.41703	0.03417	4.41703	0.03135	4.41703	0.03095	4.41703	0.0309	4.41703	0.02973	4.41703	0.03222	4.41703	0.03161	4.41703	0.03215	4.41703	0.03118	4.41703	0.0317	4.41703	0.03231	4.41703	0.03134	4.41703	0.03246	4.41703	0.03324	4.41703	0.03338	4.41703	0.03177	4.41703	0.03315	4.41703	0.03146	4.41703	0.03257	4.41703	0.03154	4.41703	0.03208	4.41703	0.03079	4.41703	0.03128	4.41703
	4.43111	0.02309	4.43111	0.03177	4.43111	0.03181	4.43111	0.03252	4.43111	0.03043	4.43111	0.03029	4.43111	0.0328	4.43111	0.03067	4.43111	0.03487	4.43111	0.03261	4.43111	0.03132	4.43111	0.03248	4.43111	0.03099	4.43111	0.03222	4.43111	0.03209	4.43111	0.03155	4.43111	0.03338	4.43111	0.03033	4.43111	0.03046	4.43111	0.03373	4.43111	0.03155	4.43111	0.03269	4.43111	0.03198	4.43111	0.03159	4.43111
	4.4452	0.02555	4.4452	0.03297	4.4452	0.0327	4.4452	0.03193	4.4452	0.03373	4.4452	0.03161	4.4452	0.03362	4.4452	0.03116	4.4452	0.03311	4.4452	0.03293	4.4452	0.03301	4.4452	0.03273	4.4452	0.03314	4.4452	0.03148	4.4452	0.03304	4.4452	0.03383	4.4452	0.0325	4.4452	0.03237	4.4452	0.03321	4.4452	0.03257	4.4452	0.03257	4.4452	0.03335	4.4452	0.03294	4.4452	0.03117	4.4452
	4.45928	0.02502	4.45928	0.03283	4.45928	0.034	4.45928	0.0326	4.45928	0.03304	4.45928	0.03362	4.45928	0.03249	4.45928	0.03242	4.45928	0.0311	4.45928	0.03176	4.45928	0.03362	4.45928	0.03112	4.45928	0.03178	4.45928	0.03217	4.45928	0.03144	4.45928	0.03148	4.45928	0.03148	4.45928	0.03246	4.45928	0.03167	4.45928	0.03121	4.45928	0.03141	4.45928	0.03119	4.45928	0.0323	4.45928	0.03207	4.45928
	4.47336	0.02504	4.47336	0.03171	4.47336	0.03421	4.47336	0.03223	4.47336	0.03387	4.47336	0.0318	4.47336	0.03452	4.47336	0.03062	4.47336	0.03183	4.47336	0.03311	4.47336	0.03086	4.47336	0.0313	4.47336	0.03021	4.47336	0.0316	4.47336	0.03228	4.47336	0.0327	4.47336	0.03121	4.47336	0.03105	4.47336	0.03239	4.47336	0.03029	4.47336	0.03176	4.47336	0.03154	4.47336	0.03359	4.47336	0.03548	4.47336
	4.48745	0.0258	4.48745	0.03185	4.48745	0.03115	4.48745	0.03085	4.48745	0.03179	4.48745	0.03052	4.48745	0.03183	4.48745	0.0327	4.48745	0.03243	4.48745	0.03121	4.48745	0.03151	4.48745	0.02983	4.48745	0.03316	4.48745	0.03306	4.48745	0.03205	4.48745	0.03087	4.48745	0.03096	4.48745	0.03262	4.48745	0.03248	4.48745	0.03176	4.48745	0.03369	4.48745	0.03279	4.48745	0.03307	4.48745	0.03345	4.48745
	4.50153	0.02613	4.50153	0.02992	4.50153	0.03162	4.50153	0.03179	4.50153	0.03192	4.50153	0.03176	4.50153	0.03267	4.50153	0.03214	4.50153	0.03259	4.50153	0.03214	4.50153	0.03025	4.50153	0.03098	4.50153	0.03125	4.50153	0.03262	4.50153	0.03182	4.50153	0.03201	4.50153	0.03138	4.50153	0.03183	4.50153	0.03232	4.50153	0.03266	4.50153	0.03285	4.50153	0.03148	4.50153	0.03134	4.50153	0.03241	4.50153
	4.51561	0.02549	4.51561	0.03217	4.51561	0.03147	4.51561	0.03248	4.51561	0.03103	4.51561	0.03198	4.51561	0.03141	4.51561	0.03182	4.51561	0.03144	4.51561	0.03022	4.51561	0.03341	4.51561	0.0339	4.51561	0.03282	4.51561	0.03452	4.51561	0.03311	4.51561	0.03228	4.51561	0.03166	4.51561	0.03184	4.51561	0.03277	4.51561	0.03241	4.51561	0.03297	4.51561	0.03156	4.51561	0.03264	4.51561	0.03282	4.51561
	4.5297	0.02607	4.5297	0.0323	4.5297	0.03224	4.5297	0.03159	4.5297	0.03294	4.5297	0.03209	4.5297	0.0318	4.5297	0.03239	4.5297	0.03411	4.5297	0.03028	4.5297	0.02983	4.5297	0.03296	4.5297	0.03236	4.5297	0.0324	4.5297	0.03297	4.5297	0.03259	4.5297	0.03185	4.5297	0.02983	4.5297	0.0329	4.5297	0.03342	4.5297	0.03098	4.5297	0.02963	4.5297	0.03149	4.5297	0.03192	4.5297
	4.54378	0.02571	4.54378	0.03082	4.54378	0.03342	4.54378	0.03124	4.54378	0.0338	4.54378	0.03275	4.54378	0.03231	4.54378	0.03067	4.54378	0.0306	4.54378	0.03127	4.54378	0.03038	4.54378	0.03248	4.54378	0.03129	4.54378	0.03362	4.54378	0.03296	4.54378	0.03355	4.54378	0.03273	4.54378	0.03036	4.54378	0.03286	4.54378	0.0311	4.54378	0.03149	4.54378	0.03414	4.54378	0.03262	4.54378	0.03067	4.54378
	4.55786	0.02488	4.55786	0.03267	4.55786	0.03031	4.55786	0.03151	4.55786	0.03208	4.55786	0.03218	4.55786	0.03263	4.55786	0.03277	4.55786	0.03285	4.55786	0.03232	4.55786	0.03016	4.55786	0.03222	4.55786	0.03185	4.55786	0.03271	4.55786	0.03315	4.55786	0.03175	4.55786	0.033	4.55786	0.03297	4.55786	0.03289	4.55786	0.03331	4.55786	0.03126	4.55786	0.03212	4.55786	0.03212	4.55786	0.03198	4.55786
	4.57195	0.02538	4.57195	0.03105	4.57195	0.03263	4.57195	0.0339	4.57195	0.03294	4.57195	0.03252	4.57195	0.03276	4.57195	0.03315	4.57195	0.03225	4.57195	0.032	4.57195	0.03263	4.57195	0.03152	4.57195	0.03235	4.57195	0.03017	4.57195	0.03334	4.57195	0.03228	4.57195	0.0319	4.57195	0.0318	4.57195	0.03175	4.57195	0.03164	4.57195	0.03154	4.57195	0.0327	4.57195	0.03186	4.57195	0.03238	4.57195
	4.58603	0.02434	4.58603	0.03206	4.58603	0.03083	4.58603	0.03148	4.58603	0.03059	4.58603	0.03062	4.58603	0.03291	4.58603	0.0339	4.58603	0.03241	4.58603	0.03222	4.58603	0.03239	4.58603	0.03173	4.58603	0.03314	4.58603	0.03232	4.58603	0.03008	4.58603	0.03036	4.58603	0.03386	4.58603	0.03207	4.58603	0.03323	4.58603	0.03125	4.58603	0.03076	4.58603	0.03355	4.58603	0.03245	4.58603	0.03244	4.58603
	4.60011	0.02521	4.60011	0.03193	4.60011	0.03247	4.60011	0.03209	4.60011	0.0315	4.60011	0.03002	4.60011	0.03142	4.60011	0.0339	4.60011	0.03319	4.60011	0.03109	4.60011	0.03181	4.60011	0.03086	4.60011	0.03075	4.60011	0.03243	4.60011	0.03178	4.60011	0.03086	4.60011	0.03148	4.60011	0.03397	4.60011	0.0321	4.60011	0.03062	4.60011	0.03182	4.60011	0.03206	4.60011	0.03214	4.60011	0.03128	4.60011
	4.6142	0.02419	4.6142	0.03071	4.6142	0.03223	4.6142	0.03153	4.6142	0.03071	4.6142	0.03085	4.6142	0.03157	4.6142	0.03184	4.6142	0.03156	4.6142	0.03181	4.6142	0.03288	4.6142	0.03029	4.6142	0.03198	4.6142	0.03073	4.6142	0.03104	4.6142	0.03243	4.6142	0.03242	4.6142	0.03397	4.6142	0.03255	4.6142	0.03247	4.6142	0.03218	4.6142	0.03366	4.6142	0.03142	4.6142	0.02946	4.6142
	4.62828	0.02604	4.62828	0.03017	4.62828	0.03215	4.62828	0.03235	4.62828	0.0319	4.62828	0.03264	4.62828	0.03114	4.62828	0.03145	4.62828	0.03091	4.62828	0.03041	4.62828	0.03123	4.62828	0.03055	4.62828	0.03428	4.62828	0.03175	4.62828	0.0319	4.62828	0.03155	4.62828	0.0319	4.62828	0.03269	4.62828	0.03069	4.62828	0.03155	4.62828	0.02976	4.62828	0.03197	4.62828	0.03118	4.62828	0.03251	4.62828
	4.64236	0.02731	4.64236	0.03209	4.64236	0.03121	4.64236	0.03327	4.64236	0.03137	4.64236	0.032	4.64236	0.03045	4.64236	0.03095	4.64236	0.03122	4.64236	0.03021	4.64236	0.03183	4.64236	0.03203	4.64236	0.03173	4.64236	0.03178	4.64236	0.03024	4.64236	0.03131	4.64236	0.0311	4.64236	0.03517	4.64236	0.03304	4.64236	0.03149	4.64236	0.03248	4.64236	0.03151	4.64236	0.03112	4.64236	0.03128	4.64236
	4.65645	0.02602	4.65645	0.02948	4.65645	0.03145	4.65645	0.03206	4.65645	0.03286	4.65645	0.0311	4.65645	0.03132	4.65645	0.03166	4.65645	0.03275	4.65645	0.03178	4.65645	0.03217	4.65645	0.03112	4.65645	0.03203	4.65645	0.03359	4.65645	0.03075	4.65645	0.03238	4.65645	0.03265	4.65645	0.0319	4.65645	0.03014	4.65645	0.0328	4.65645	0.0318	4.65645	0.03225	4.65645	0.03335	4.65645	0.03143	4.65645
	4.67053	0.02521	4.67053	0.03135	4.67053	0.03005	4.67053	0.03093	4.67053	0.03321	4.67053	0.03258	4.67053	0.03159	4.67053	0.03108	4.67053	0.03278	4.67053	0.03171	4.67053	0.03254	4.67053	0.034	4.67053	0.03435	4.67053	0.03169	4.67053	0.0306	4.67053	0.03288	4.67053	0.03163	4.67053	0.03168	4.67053	0.03189	4.67053	0.03212	4.67053	0.03318	4.67053	0.03091	4.67053	0.0309	4.67053	0.03075	4.67053
	4.68462	0.02675	4.68462	0.03214	4.68462	0.03116	4.68462	0.03082	4.68462	0.03308	4.68462	0.03067	4.68462	0.03373	4.68462	0.03077	4.68462	0.03026	4.68462	0.03123	4.68462	0.03125	4.68462	0.03289	4.68462	0.033	4.68462	0.03182	4.68462	0.03274	4.68462	0.0312	4.68462	0.03055	4.68462	0.03182	4.68462	0.03016	4.68462	0.03165	4.68462	0.03263	4.68462	0.03152	4.68462	0.0314	4.68462	0.03241	4.68462
	4.6987	0.02556	4.6987	0.0316	4.6987	0.03072	4.6987	0.0297	4.6987	0.03206	4.6987	0.03022	4.6987	0.03345	4.6987	0.03108	4.6987	0.03255	4.6987	0.03136	4.6987	0.03209	4.6987	0.03202	4.6987	0.03417	4.6987	0.03213	4.6987	0.02978	4.6987	0.03243	4.6987	0.03215	4.6987	0.03266	4.6987	0.03146	4.6987	0.03132	4.6987	0.03314	4.6987	0.03067	4.6987	0.03155	4.6987	0.03233	4.6987
	4.71278	0.02588	4.71278	0.03055	4.71278	0.03077	4.71278	0.0305	4.71278	0.03197	4.71278	0.02987	4.71278	0.03008	4.71278	0.0323	4.71278	0.03313	4.71278	0.03059	4.71278	0.03034	4.71278	0.03124	4.71278	0.03183	4.71278	0.03092	4.71278	0.02928	4.71278	0.02967	4.71278	0.0301	4.71278	0.03219	4.71278	0.03317	4.71278	0.03331	4.71278	0.03194	4.71278	0.03184	4.71278	0.03359	4.71278	0.03238	4.71278
	4.72687	0.02395	4.72687	0.03067	4.72687	0.03139	4.72687	0.03129	4.72687	0.03162	4.72687	0.03117	4.72687	0.03244	4.72687	0.03313	4.72687	0.03138	4.72687	0.03317	4.72687	0.03137	4.72687	0.03144	4.72687	0.03264	4.72687	0.03119	4.72687	0.03057	4.72687	0.03162	4.72687	0.03267	4.72687	0.03046	4.72687	0.03139	4.72687	0.03186	4.72687	0.03081	4.72687	0.03057	4.72687	0.02972	4.72687	0.03224	4.72687
	4.74095	0.02738	4.74095	0.03149	4.74095	0.03373	4.74095	0.03135	4.74095	0.03168	4.74095	0.03183	4.74095	0.03351	4.74095	0.03221	4.74095	0.0325	4.74095	0.03096	4.74095	0.03095	4.74095	0.0317	4.74095	0.0309	4.74095	0.03115	4.74095	0.03013	4.74095	0.03001	4.74095	0.03026	4.74095	0.03175	4.74095	0.03071	4.74095	0.03135	4.74095	0.03234	4.74095	0.03209	4.74095	0.03092	4.74095	0.03132	4.74095
	4.75503	0.02512	4.75503	0.03131	4.75503	0.03338	4.75503	0.02926	4.75503	0.03241	4.75503	0.03303	4.75503	0.03279	4.75503	0.03121	4.75503	0.03104	4.75503	0.03214	4.75503	0.03041	4.75503	0.03096	4.75503	0.03397	4.75503	0.03146	4.75503	0.02942	4.75503	0.03233	4.75503	0.03216	4.75503	0.03145	4.75503	0.03102	4.75503	0.03502	4.75503	0.03102	4.75503	0.03272	4.75503	0.03174	4.75503	0.03184	4.75503
	4.76912	0.02465	4.76912	0.0325	4.76912	0.03152	4.76912	0.03098	4.76912	0.03234	4.76912	0.03256	4.76912	0.03435	4.76912	0.03283	4.76912	0.03081	4.76912	0.03191	4.76912	0.02978	4.76912	0.03105	4.76912	0.03157	4.76912	0.03293	4.76912	0.03247	4.76912	0.03075	4.76912	0.03095	4.76912	0.03156	4.76912	0.03157	4.76912	0.03203	4.76912	0.033	4.76912	0.03157	4.76912	0.0319	4.76912	0.03263	4.76912
	4.7832	0.02396	4.7832	0.03145	4.7832	0.03198	4.7832	0.0323	4.7832	0.03123	4.7832	0.03084	4.7832	0.03407	4.7832	0.03117	4.7832	0.03346	4.7832	0.03366	4.7832	0.03106	4.7832	0.03115	4.7832	0.03099	4.7832	0.03257	4.7832	0.03241	4.7832	0.03125	4.7832	0.03284	4.7832	0.03019	4.7832	0.03034	4.7832	0.03099	4.7832	0.03294	4.7832	0.03155	4.7832	0.03263	4.7832	0.03199	4.7832
	4.79728	0.02531	4.79728	0.03209	4.79728	0.03093	4.79728	0.03006	4.79728	0.03411	4.79728	0.02905	4.79728	0.03369	4.79728	0.03231	4.79728	0.03233	4.79728	0.03311	4.79728	0.03266	4.79728	0.03323	4.79728	0.03219	4.79728	0.03275	4.79728	0.03334	4.79728	0.03118	4.79728	0.03142	4.79728	0.03041	4.79728	0.02986	4.79728	0.0317	4.79728	0.03011	4.79728	0.03159	4.79728	0.03264	4.79728	0.0298	4.79728
	4.81137	0.02621	4.81137	0.03256	4.81137	0.03235	4.81137	0.03134	4.81137	0.0326	4.81137	0.03002	4.81137	0.03359	4.81137	0.03324	4.81137	0.03222	4.81137	0.0305	4.81137	0.03087	4.81137	0.03226	4.81137	0.03311	4.81137	0.03121	4.81137	0.03029	4.81137	0.03246	4.81137	0.03404	4.81137	0.03159	4.81137	0.03103	4.81137	0.03252	4.81137	0.0327	4.81137	0.03152	4.81137	0.02974	4.81137	0.03169	4.81137
	4.82545	0.02452	4.82545	0.03152	4.82545	0.03187	4.82545	0.03154	4.82545	0.03239	4.82545	0.02993	4.82545	0.03452	4.82545	0.0324	4.82545	0.03362	4.82545	0.03223	4.82545	0.03177	4.82545	0.03186	4.82545	0.03199	4.82545	0.03148	4.82545	0.03294	4.82545	0.03253	4.82545	0.03245	4.82545	0.03002	4.82545	0.03038	4.82545	0.03243	4.82545	0.03252	4.82545	0.03155	4.82545	0.03074	4.82545	0.03231	4.82545
	4.83953	0.0254	4.83953	0.03383	4.83953	0.03376	4.83953	0.03183	4.83953	0.03299	4.83953	0.03115	4.83953	0.03197	4.83953	0.03293	4.83953	0.03355	4.83953	0.03223	4.83953	0.03228	4.83953	0.03311	4.83953	0.03093	4.83953	0.03255	4.83953	0.03266	4.83953	0.03155	4.83953	0.03007	4.83953	0.03138	4.83953	0.03286	4.83953	0.034	4.83953	0.03234	4.83953	0.03211	4.83953	0.03175	4.83953	0.03107	4.83953
	4.85362	0.02724	4.85362	0.03187	4.85362	0.03086	4.85362	0.03082	4.85362	0.03146	4.85362	0.03153	4.85362	0.03099	4.85362	0.03317	4.85362	0.03462	4.85362	0.03116	4.85362	0.03163	4.85362	0.03337	4.85362	0.03386	4.85362	0.03247	4.85362	0.03198	4.85362	0.03218	4.85362	0.0304	4.85362	0.03235	4.85362	0.03096	4.85362	0.03147	4.85362	0.03187	4.85362	0.03058	4.85362	0.03124	4.85362	0.0311	4.85362
	4.8677	0.02548	4.8677	0.03114	4.8677	0.03055	4.8677	0.03339	4.8677	0.03274	4.8677	0.03239	4.8677	0.03359	4.8677	0.03128	4.8677	0.03216	4.8677	0.03156	4.8677	0.03108	4.8677	0.03228	4.8677	0.0311	4.8677	0.03171	4.8677	0.03138	4.8677	0.03217	4.8677	0.03213	4.8677	0.03263	4.8677	0.03082	4.8677	0.03125	4.8677	0.03207	4.8677	0.03186	4.8677	0.03197	4.8677	0.03104	4.8677
	4.88179	0.02495	4.88179	0.02953	4.88179	0.03172	4.88179	0.0319	4.88179	0.03031	4.88179	0.03216	4.88179	0.03093	4.88179	0.03246	4.88179	0.03152	4.88179	0.03171	4.88179	0.03293	4.88179	0.03103	4.88179	0.03188	4.88179	0.03316	4.88179	0.03092	4.88179	0.03189	4.88179	0.03309	4.88179	0.03393	4.88179	0.03206	4.88179	0.03162	4.88179	0.03055	4.88179	0.03213	4.88179	0.03109	4.88179	0.032	4.88179
	4.89587	0.02699	4.89587	0.03152	4.89587	0.03095	4.89587	0.03172	4.89587	0.02968	4.89587	0.03147	4.89587	0.03111	4.89587	0.03178	4.89587	0.03028	4.89587	0.03203	4.89587	0.03219	4.89587	0.03014	4.89587	0.03191	4.89587	0.03254	4.89587	0.03274	4.89587	0.03151	4.89587	0.03342	4.89587	0.02999	4.89587	0.03315	4.89587	0.03229	4.89587	0.03138	4.89587	0.03335	4.89587	0.03109	4.89587	0.03287	4.89587
	4.90995	0.02535	4.90995	0.03108	4.90995	0.03079	4.90995	0.02998	4.90995	0.02974	4.90995	0.03088	4.90995	0.03098	4.90995	0.03126	4.90995	0.03169	4.90995	0.03017	4.90995	0.032	4.90995	0.031	4.90995	0.03176	4.90995	0.03144	4.90995	0.03074	4.90995	0.03157	4.90995	0.03027	4.90995	0.033	4.90995	0.03235	4.90995	0.03151	4.90995	0.03266	4.90995	0.03039	4.90995	0.03167	4.90995	0.0301	4.90995
	4.92404	0.02477	4.92404	0.03216	4.92404	0.02961	4.92404	0.03219	4.92404	0.03062	4.92404	0.03197	4.92404	0.03153	4.92404	0.03083	4.92404	0.03393	4.92404	0.03348	4.92404	0.03147	4.92404	0.03026	4.92404	0.03262	4.92404	0.03069	4.92404	0.03215	4.92404	0.03304	4.92404	0.03076	4.92404	0.03376	4.92404	0.03064	4.92404	0.03019	4.92404	0.03059	4.92404	0.03372	4.92404	0.03282	4.92404	0.03262	4.92404
	4.93812	0.0272	4.93812	0.03086	4.93812	0.03018	4.93812	0.0313	4.93812	0.03119	4.93812	0.03139	4.93812	0.03077	4.93812	0.03172	4.93812	0.03328	4.93812	0.0328	4.93812	0.03087	4.93812	0.0309	4.93812	0.03255	4.93812	0.03228	4.93812	0.03172	4.93812	0.03045	4.93812	0.03053	4.93812	0.03028	4.93812	0.03151	4.93812	0.03255	4.93812	0.03217	4.93812	0.0338	4.93812	0.03145	4.93812	0.03098	4.93812
	4.9522	0.02597	4.9522	0.03199	4.9522	0.03088	4.9522	0.03089	4.9522	0.03248	4.9522	0.03069	4.9522	0.03083	4.9522	0.03286	4.9522	0.03161	4.9522	0.03183	4.9522	0.03102	4.9522	0.03248	4.9522	0.03163	4.9522	0.03302	4.9522	0.03128	4.9522	0.03127	4.9522	0.03266	4.9522	0.03271	4.9522	0.03289	4.9522	0.031	4.9522	0.03278	4.9522	0.03237	4.9522	0.03152	4.9522	0.0321	4.9522
	4.96629	0.02595	4.96629	0.03076	4.96629	0.02963	4.96629	0.03125	4.96629	0.03171	4.96629	0.03233	4.96629	0.03352	4.96629	0.03246	4.96629	0.03191	4.96629	0.0304	4.96629	0.03307	4.96629	0.0313	4.96629	0.0322	4.96629	0.03207	4.96629	0.03057	4.96629	0.03283	4.96629	0.0321	4.96629	0.03317	4.96629	0.03016	4.96629	0.03428	4.96629	0.0313	4.96629	0.03096	4.96629	0.03121	4.96629	0.03116	4.96629
	4.98037	0.02455	4.98037	0.03084	4.98037	0.03153	4.98037	0.03164	4.98037	0.03129	4.98037	0.03216	4.98037	0.03079	4.98037	0.03246	4.98037	0.03098	4.98037	0.03257	4.98037	0.03411	4.98037	0.03279	4.98037	0.03088	4.98037	0.03116	4.98037	0.03356	4.98037	0.03223	4.98037	0.03147	4.98037	0.03238	4.98037	0.03383	4.98037	0.03376	4.98037	0.03102	4.98037	0.02951	4.98037	0.03024	4.98037	0.03101	4.98037
	4.99445	0.02557	4.99445	0.0323	4.99445	0.03294	4.99445	0.0313	4.99445	0.0325	4.99445	0.02918	4.99445	0.03143	4.99445	0.03119	4.99445	0.03135	4.99445	0.0338	4.99445	0.03031	4.99445	0.03212	4.99445	0.03046	4.99445	0.03223	4.99445	0.03201	4.99445	0.03109	4.99445	0.0299	4.99445	0.03007	4.99445	0.03206	4.99445	0.03094	4.99445	0.03212	4.99445	0.03226	4.99445	0.03	4.99445	0.0313	4.99445
	5.00854	0.02555	5.00854	0.03164	5.00854	0.03292	5.00854	0.0319	5.00854	0.0322	5.00854	0.03307	5.00854	0.03393	5.00854	0.03206	5.00854	0.03208	5.00854	0.03041	5.00854	0.03151	5.00854	0.03193	5.00854	0.0307	5.00854	0.03338	5.00854	0.03297	5.00854	0.02985	5.00854	0.03067	5.00854	0.03126	5.00854	0.03105	5.00854	0.03146	5.00854	0.03014	5.00854	0.03217	5.00854	0.03132	5.00854	0.03074	5.00854
	5.02262	0.02558	5.02262	0.03183	5.02262	0.0338	5.02262	0.03307	5.02262	0.0312	5.02262	0.03065	5.02262	0.0318	5.02262	0.032	5.02262	0.03149	5.02262	0.03038	5.02262	0.03154	5.02262	0.03142	5.02262	0.03307	5.02262	0.03122	5.02262	0.03157	5.02262	0.03173	5.02262	0.03064	5.02262	0.03141	5.02262	0.03187	5.02262	0.0316	5.02262	0.0313	5.02262	0.03393	5.02262	0.03229	5.02262	0.03242	5.02262
	5.0367	0.02492	5.0367	0.03137	5.0367	0.03215	5.0367	0.03013	5.0367	0.03136	5.0367	0.03328	5.0367	0.03119	5.0367	0.0312	5.0367	0.03145	5.0367	0.03352	5.0367	0.03077	5.0367	0.0325	5.0367	0.03216	5.0367	0.03335	5.0367	0.0321	5.0367	0.02918	5.0367	0.02988	5.0367	0.03157	5.0367	0.0313	5.0367	0.03245	5.0367	0.03231	5.0367	0.03341	5.0367	0.03276	5.0367	0.03286	5.0367
	5.05079	0.02717	5.05079	0.03062	5.05079	0.03043	5.05079	0.03202	5.05079	0.03121	5.05079	0.0319	5.05079	0.03236	5.05079	0.03195	5.05079	0.03184	5.05079	0.03225	5.05079	0.03275	5.05079	0.03078	5.05079	0.03057	5.05079	0.03376	5.05079	0.03026	5.05079	0.03179	5.05079	0.02927	5.05079	0.03182	5.05079	0.03008	5.05079	0.03247	5.05079	0.03104	5.05079	0.03052	5.05079	0.03258	5.05079	0.03162	5.05079
	5.06487	0.0266	5.06487	0.03112	5.06487	0.034	5.06487	0.03192	5.06487	0.03094	5.06487	0.03157	5.06487	0.03173	5.06487	0.03201	5.06487	0.03152	5.06487	0.02999	5.06487	0.03234	5.06487	0.03055	5.06487	0.03032	5.06487	0.02987	5.06487	0.03078	5.06487	0.02959	5.06487	0.03206	5.06487	0.03212	5.06487	0.03177	5.06487	0.03172	5.06487	0.0331	5.06487	0.03293	5.06487	0.03207	5.06487	0.03211	5.06487
	5.07896	0.02585	5.07896	0.03179	5.07896	0.03271	5.07896	0.03285	5.07896	0.02989	5.07896	0.03257	5.07896	0.03267	5.07896	0.03296	5.07896	0.03101	5.07896	0.03163	5.07896	0.03205	5.07896	0.03157	5.07896	0.03143	5.07896	0.03341	5.07896	0.03279	5.07896	0.03106	5.07896	0.03255	5.07896	0.03209	5.07896	0.03125	5.07896	0.0313	5.07896	0.03067	5.07896	0.03352	5.07896	0.03421	5.07896	0.03046	5.07896
	5.09304	0.02493	5.09304	0.03142	5.09304	0.03143	5.09304	0.03209	5.09304	0.03116	5.09304	0.03276	5.09304	0.03132	5.09304	0.03073	5.09304	0.03103	5.09304	0.03051	5.09304	0.03111	5.09304	0.03019	5.09304	0.03164	5.09304	0.0337	5.09304	0.0317	5.09304	0.03102	5.09304	0.0295	5.09304	0.03035	5.09304	0.0339	5.09304	0.03169	5.09304	0.03076	5.09304	0.03135	5.09304	0.03257	5.09304	0.03194	5.09304
	5.10712	0.02643	5.10712	0.03184	5.10712	0.02967	5.10712	0.03211	5.10712	0.03081	5.10712	0.03239	5.10712	0.03455	5.10712	0.03217	5.10712	0.03311	5.10712	0.03234	5.10712	0.03355	5.10712	0.03153	5.10712	0.03134	5.10712	0.03184	5.10712	0.02892	5.10712	0.03128	5.10712	0.02792	5.10712	0.03313	5.10712	0.03075	5.10712	0.0318	5.10712	0.03271	5.10712	0.03324	5.10712	0.03177	5.10712	0.03095	5.10712
	5.12121	0.02629	5.12121	0.03102	5.12121	0.03058	5.12121	0.03146	5.12121	0.03262	5.12121	0.03121	5.12121	0.03141	5.12121	0.03195	5.12121	0.03181	5.12121	0.03089	5.12121	0.03056	5.12121	0.03356	5.12121	0.03383	5.12121	0.03156	5.12121	0.03091	5.12121	0.03139	5.12121	0.03102	5.12121	0.03043	5.12121	0.03154	5.12121	0.02999	5.12121	0.03227	5.12121	0.03112	5.12121	0.03342	5.12121	0.0322	5.12121
	5.13529	0.0249	5.13529	0.02995	5.13529	0.03157	5.13529	0.03094	5.13529	0.03286	5.13529	0.03304	5.13529	0.03145	5.13529	0.03203	5.13529	0.03285	5.13529	0.03183	5.13529	0.03203	5.13529	0.03297	5.13529	0.03303	5.13529	0.03213	5.13529	0.03159	5.13529	0.03207	5.13529	0.03214	5.13529	0.03269	5.13529	0.0326	5.13529	0.03105	5.13529	0.03283	5.13529	0.03407	5.13529	0.03345	5.13529	0.03149	5.13529
	5.14937	0.02447	5.14937	0.03107	5.14937	0.03117	5.14937	0.03154	5.14937	0.03261	5.14937	0.03118	5.14937	0.03045	5.14937	0.03089	5.14937	0.03094	5.14937	0.03069	5.14937	0.03151	5.14937	0.03266	5.14937	0.03298	5.14937	0.0322	5.14937	0.03038	5.14937	0.03186	5.14937	0.0305	5.14937	0.03189	5.14937	0.03085	5.14937	0.03341	5.14937	0.03183	5.14937	0.03048	5.14937	0.03404	5.14937	0.03178	5.14937
	5.16346	0.02653	5.16346	0.02991	5.16346	0.03222	5.16346	0.03147	5.16346	0.03161	5.16346	0.03198	5.16346	0.03256	5.16346	0.03167	5.16346	0.03277	5.16346	0.03133	5.16346	0.03287	5.16346	0.0317	5.16346	0.03345	5.16346	0.03216	5.16346	0.03007	5.16346	0.03144	5.16346	0.03206	5.16346	0.02941	5.16346	0.03055	5.16346	0.03115	5.16346	0.032	5.16346	0.03245	5.16346	0.03183	5.16346	0.03084	5.16346
	5.17754	0.02543	5.17754	0.03152	5.17754	0.03105	5.17754	0.03196	5.17754	0.03138	5.17754	0.03216	5.17754	0.03299	5.17754	0.03085	5.17754	0.03161	5.17754	0.03169	5.17754	0.03098	5.17754	0.033	5.17754	0.03147	5.17754	0.03275	5.17754	0.03168	5.17754	0.03118	5.17754	0.03227	5.17754	0.03155	5.17754	0.03253	5.17754	0.03269	5.17754	0.03186	5.17754	0.03083	5.17754	0.03169	5.17754	0.03036	5.17754
	5.19162	0.02625	5.19162	0.03188	5.19162	0.03237	5.19162	0.03196	5.19162	0.03275	5.19162	0.03192	5.19162	0.03235	5.19162	0.03275	5.19162	0.03192	5.19162	0.03185	5.19162	0.03261	5.19162	0.03076	5.19162	0.03149	5.19162	0.03209	5.19162	0.03279	5.19162	0.03203	5.19162	0.03069	5.19162	0.03172	5.19162	0.03282	5.19162	0.03282	5.19162	0.0331	5.19162	0.03105	5.19162	0.03217	5.19162	0.0321	5.19162
	5.20571	0.02689	5.20571	0.03123	5.20571	0.03203	5.20571	0.03232	5.20571	0.03262	5.20571	0.03205	5.20571	0.03167	5.20571	0.03159	5.20571	0.03173	5.20571	0.03314	5.20571	0.03355	5.20571	0.0314	5.20571	0.03235	5.20571	0.03117	5.20571	0.03152	5.20571	0.03223	5.20571	0.0312	5.20571	0.03421	5.20571	0.0328	5.20571	0.03127	5.20571	0.03249	5.20571	0.03156	5.20571	0.03137	5.20571	0.03027	5.20571
	5.21979	0.0262	5.21979	0.02976	5.21979	0.03159	5.21979	0.0301	5.21979	0.03156	5.21979	0.03129	5.21979	0.03273	5.21979	0.02924	5.21979	0.03181	5.21979	0.03092	5.21979	0.03201	5.21979	0.02925	5.21979	0.03214	5.21979	0.03404	5.21979	0.03073	5.21979	0.03262	5.21979	0.03211	5.21979	0.03235	5.21979	0.03117	5.21979	0.03196	5.21979	0.03092	5.21979	0.03134	5.21979	0.03001	5.21979	0.03088	5.21979
	5.23387	0.02523	5.23387	0.03143	5.23387	0.03184	5.23387	0.03123	5.23387	0.03119	5.23387	0.03063	5.23387	0.03045	5.23387	0.03223	5.23387	0.03123	5.23387	0.03072	5.23387	0.03187	5.23387	0.03335	5.23387	0.03281	5.23387	0.03295	5.23387	0.03235	5.23387	0.03268	5.23387	0.03098	5.23387	0.03111	5.23387	0.03211	5.23387	0.03142	5.23387	0.03092	5.23387	0.03308	5.23387	0.03062	5.23387	0.03033	5.23387
	5.24796	0.026	5.24796	0.03162	5.24796	0.03065	5.24796	0.03178	5.24796	0.03087	5.24796	0.03115	5.24796	0.03129	5.24796	0.0326	5.24796	0.03121	5.24796	0.03249	5.24796	0.03007	5.24796	0.03144	5.24796	0.03112	5.24796	0.03141	5.24796	0.03216	5.24796	0.03139	5.24796	0.03088	5.24796	0.03296	5.24796	0.03186	5.24796	0.03062	5.24796	0.02969	5.24796	0.03355	5.24796	0.0307	5.24796	0.03094	5.24796
	5.26204	0.02689	5.26204	0.03086	5.26204	0.03057	5.26204	0.03271	5.26204	0.02961	5.26204	0.03338	5.26204	0.03425	5.26204	0.03182	5.26204	0.03242	5.26204	0.03404	5.26204	0.03182	5.26204	0.03086	5.26204	0.03273	5.26204	0.03217	5.26204	0.03186	5.26204	0.03176	5.26204	0.03017	5.26204	0.03349	5.26204	0.03211	5.26204	0.0321	5.26204	0.02983	5.26204	0.03105	5.26204	0.03338	5.26204	0.0317	5.26204
	5.27613	0.02573	5.27613	0.02912	5.27613	0.03259	5.27613	0.03145	5.27613	0.03207	5.27613	0.03232	5.27613	0.03215	5.27613	0.03076	5.27613	0.03175	5.27613	0.03262	5.27613	0.03156	5.27613	0.03228	5.27613	0.03086	5.27613	0.02998	5.27613	0.0309	5.27613	0.03254	5.27613	0.03213	5.27613	0.03362	5.27613	0.03088	5.27613	0.03093	5.27613	0.03041	5.27613	0.03041	5.27613	0.03156	5.27613	0.0327	5.27613
	5.29021	0.02752	5.29021	0.03187	5.29021	0.03226	5.29021	0.03135	5.29021	0.03142	5.29021	0.03187	5.29021	0.03296	5.29021	0.0325	5.29021	0.03285	5.29021	0.03112	5.29021	0.03257	5.29021	0.02867	5.29021	0.0313	5.29021	0.03036	5.29021	0.03082	5.29021	0.03288	5.29021	0.03186	5.29021	0.0308	5.29021	0.03282	5.29021	0.03231	5.29021	0.03174	5.29021	0.03197	5.29021	0.03157	5.29021	0.03169	5.29021
	5.30429	0.02565	5.30429	0.03287	5.30429	0.03152	5.30429	0.03342	5.30429	0.03147	5.30429	0.0328	5.30429	0.03421	5.30429	0.03231	5.30429	0.03203	5.30429	0.03052	5.30429	0.03136	5.30429	0.03141	5.30429	0.03193	5.30429	0.03257	5.30429	0.02935	5.30429	0.03157	5.30429	0.03108	5.30429	0.03055	5.30429	0.02932	5.30429	0.03232	5.30429	0.03145	5.30429	0.03203	5.30429	0.03144	5.30429	0.03243	5.30429
	5.31838	0.02738	5.31838	0.03201	5.31838	0.03019	5.31838	0.03217	5.31838	0.03328	5.31838	0.03179	5.31838	0.03159	5.31838	0.03151	5.31838	0.03246	5.31838	0.03095	5.31838	0.03043	5.31838	0.03292	5.31838	0.03342	5.31838	0.03173	5.31838	0.02964	5.31838	0.03211	5.31838	0.02987	5.31838	0.03231	5.31838	0.03228	5.31838	0.03225	5.31838	0.03105	5.31838	0.02953	5.31838	0.03201	5.31838	0.03136	5.31838
	5.33246	0.02527	5.33246	0.03403	5.33246	0.03237	5.33246	0.03162	5.33246	0.03211	5.33246	0.02989	5.33246	0.03273	5.33246	0.02997	5.33246	0.0319	5.33246	0.03291	5.33246	0.02948	5.33246	0.03169	5.33246	0.03144	5.33246	0.03267	5.33246	0.03407	5.33246	0.03271	5.33246	0.03213	5.33246	0.03325	5.33246	0.03216	5.33246	0.03241	5.33246	0.03229	5.33246	0.03318	5.33246	0.03087	5.33246	0.03222	5.33246
	5.34654	0.02798	5.34654	0.02978	5.34654	0.03026	5.34654	0.03207	5.34654	0.03262	5.34654	0.0327	5.34654	0.03307	5.34654	0.03081	5.34654	0.03167	5.34654	0.03154	5.34654	0.0347	5.34654	0.03132	5.34654	0.03064	5.34654	0.0321	5.34654	0.03331	5.34654	0.03253	5.34654	0.03238	5.34654	0.03152	5.34654	0.03168	5.34654	0.03321	5.34654	0.03009	5.34654	0.03239	5.34654	0.03191	5.34654	0.031	5.34654
	5.36063	0.02594	5.36063	0.03176	5.36063	0.03404	5.36063	0.0314	5.36063	0.03087	5.36063	0.03201	5.36063	0.03243	5.36063	0.03116	5.36063	0.03307	5.36063	0.03033	5.36063	0.03146	5.36063	0.0318	5.36063	0.03244	5.36063	0.02884	5.36063	0.03176	5.36063	0.03131	5.36063	0.03171	5.36063	0.03085	5.36063	0.02912	5.36063	0.0319	5.36063	0.03277	5.36063	0.03304	5.36063	0.03255	5.36063	0.03114	5.36063
	5.37471	0.02601	5.37471	0.02987	5.37471	0.03335	5.37471	0.03126	5.37471	0.0316	5.37471	0.02996	5.37471	0.03278	5.37471	0.03103	5.37471	0.03355	5.37471	0.03213	5.37471	0.03418	5.37471	0.03303	5.37471	0.03141	5.37471	0.03314	5.37471	0.03045	5.37471	0.03246	5.37471	0.0323	5.37471	0.03117	5.37471	0.0324	5.37471	0.03173	5.37471	0.03338	5.37471	0.03227	5.37471	0.02978	5.37471	0.03109	5.37471
	5.38879	0.02515	5.38879	0.03045	5.38879	0.03404	5.38879	0.03202	5.38879	0.03123	5.38879	0.03248	5.38879	0.03485	5.38879	0.03218	5.38879	0.0327	5.38879	0.03373	5.38879	0.03146	5.38879	0.0306	5.38879	0.03143	5.38879	0.03216	5.38879	0.03196	5.38879	0.03149	5.38879	0.03119	5.38879	0.03113	5.38879	0.03064	5.38879	0.03232	5.38879	0.03134	5.38879	0.03397	5.38879	0.03338	5.38879	0.0307	5.38879
	5.40288	0.02609	5.40288	0.03216	5.40288	0.03176	5.40288	0.03222	5.40288	0.0318	5.40288	0.03217	5.40288	0.03031	5.40288	0.03185	5.40288	0.03181	5.40288	0.03175	5.40288	0.03168	5.40288	0.03154	5.40288	0.03077	5.40288	0.03356	5.40288	0.0318	5.40288	0.03093	5.40288	0.03273	5.40288	0.03226	5.40288	0.02961	5.40288	0.03149	5.40288	0.03157	5.40288	0.03242	5.40288	0.03293	5.40288	0.03342	5.40288
	5.41696	0.02682	5.41696	0.03188	5.41696	0.03116	5.41696	0.03143	5.41696	0.03079	5.41696	0.03199	5.41696	0.03198	5.41696	0.03075	5.41696	0.03048	5.41696	0.03294	5.41696	0.03216	5.41696	0.03168	5.41696	0.03166	5.41696	0.03281	5.41696	0.03175	5.41696	0.0324	5.41696	0.03186	5.41696	0.03181	5.41696	0.03072	5.41696	0.03359	5.41696	0.03304	5.41696	0.0327	5.41696	0.03105	5.41696	0.03143	5.41696
	5.43104	0.02748	5.43104	0.02989	5.43104	0.03321	5.43104	0.03362	5.43104	0.03279	5.43104	0.03157	5.43104	0.0325	5.43104	0.03069	5.43104	0.03296	5.43104	0.0327	5.43104	0.03324	5.43104	0.03182	5.43104	0.02992	5.43104	0.0311	5.43104	0.03215	5.43104	0.03156	5.43104	0.03208	5.43104	0.03206	5.43104	0.03071	5.43104	0.03213	5.43104	0.03303	5.43104	0.0324	5.43104	0.03086	5.43104	0.02995	5.43104
	5.44513	0.02741	5.44513	0.03243	5.44513	0.02985	5.44513	0.03085	5.44513	0.03194	5.44513	0.03428	5.44513	0.03046	5.44513	0.03205	5.44513	0.03288	5.44513	0.03295	5.44513	0.0329	5.44513	0.02976	5.44513	0.03095	5.44513	0.03216	5.44513	0.02974	5.44513	0.03162	5.44513	0.03038	5.44513	0.03181	5.44513	0.03366	5.44513	0.03172	5.44513	0.03063	5.44513	0.03168	5.44513	0.03137	5.44513	0.03232	5.44513
	5.45921	0.02569	5.45921	0.03238	5.45921	0.03248	5.45921	0.0302	5.45921	0.02994	5.45921	0.03138	5.45921	0.03156	5.45921	0.03203	5.45921	0.03182	5.45921	0.03111	5.45921	0.03344	5.45921	0.03179	5.45921	0.03256	5.45921	0.03248	5.45921	0.03344	5.45921	0.03246	5.45921	0.03209	5.45921	0.03138	5.45921	0.03144	5.45921	0.03283	5.45921	0.03126	5.45921	0.03064	5.45921	0.03271	5.45921	0.03062	5.45921
	5.47329	0.02525	5.47329	0.03373	5.47329	0.0327	5.47329	0.03149	5.47329	0.03136	5.47329	0.03169	5.47329	0.03211	5.47329	0.0316	5.47329	0.02975	5.47329	0.03057	5.47329	0.03103	5.47329	0.03267	5.47329	0.03338	5.47329	0.0323	5.47329	0.03287	5.47329	0.03242	5.47329	0.03058	5.47329	0.0324	5.47329	0.03321	5.47329	0.03376	5.47329	0.03172	5.47329	0.03252	5.47329	0.03116	5.47329	0.0306	5.47329
	5.48738	0.02731	5.48738	0.03227	5.48738	0.02979	5.48738	0.0325	5.48738	0.03273	5.48738	0.03144	5.48738	0.03257	5.48738	0.03176	5.48738	0.03348	5.48738	0.03267	5.48738	0.03094	5.48738	0.03183	5.48738	0.03286	5.48738	0.03199	5.48738	0.03221	5.48738	0.03331	5.48738	0.03067	5.48738	0.0324	5.48738	0.03195	5.48738	0.03052	5.48738	0.0338	5.48738	0.03238	5.48738	0.03327	5.48738	0.03126	5.48738
	5.50146	0.02623	5.50146	0.03362	5.50146	0.03246	5.50146	0.03186	5.50146	0.03274	5.50146	0.0326	5.50146	0.03252	5.50146	0.0304	5.50146	0.03332	5.50146	0.032	5.50146	0.03125	5.50146	0.03183	5.50146	0.03247	5.50146	0.03147	5.50146	0.03201	5.50146	0.03194	5.50146	0.03245	5.50146	0.03186	5.50146	0.0325	5.50146	0.03369	5.50146	0.03188	5.50146	0.03111	5.50146	0.0322	5.50146	0.03014	5.50146
	5.51555	0.02518	5.51555	0.0319	5.51555	0.03284	5.51555	0.0338	5.51555	0.0338	5.51555	0.03283	5.51555	0.03325	5.51555	0.03082	5.51555	0.03166	5.51555	0.03115	5.51555	0.03331	5.51555	0.03197	5.51555	0.03088	5.51555	0.03417	5.51555	0.0327	5.51555	0.03342	5.51555	0.03284	5.51555	0.03345	5.51555	0.03269	5.51555	0.03331	5.51555	0.03239	5.51555	0.02993	5.51555	0.03084	5.51555	0.03301	5.51555
	5.52963	0.02607	5.52963	0.03155	5.52963	0.03369	5.52963	0.03274	5.52963	0.03246	5.52963	0.03267	5.52963	0.03393	5.52963	0.0312	5.52963	0.03076	5.52963	0.03186	5.52963	0.03033	5.52963	0.03182	5.52963	0.03445	5.52963	0.0325	5.52963	0.03373	5.52963	0.03179	5.52963	0.03177	5.52963	0.03162	5.52963	0.03238	5.52963	0.03277	5.52963	0.03182	5.52963	0.03277	5.52963	0.0314	5.52963	0.03154	5.52963
	5.54371	0.02654	5.54371	0.03263	5.54371	0.03237	5.54371	0.03404	5.54371	0.03397	5.54371	0.03078	5.54371	0.03283	5.54371	0.03271	5.54371	0.03239	5.54371	0.03197	5.54371	0.03139	5.54371	0.03067	5.54371	0.03448	5.54371	0.03317	5.54371	0.03251	5.54371	0.03417	5.54371	0.03286	5.54371	0.03145	5.54371	0.03248	5.54371	0.03314	5.54371	0.03498	5.54371	0.03311	5.54371	0.03432	5.54371	0.03242	5.54371
	5.5578	0.02637	5.5578	0.03251	5.5578	0.03157	5.5578	0.03235	5.5578	0.03407	5.5578	0.03383	5.5578	0.03348	5.5578	0.03249	5.5578	0.03259	5.5578	0.03216	5.5578	0.03307	5.5578	0.03338	5.5578	0.03259	5.5578	0.03359	5.5578	0.03328	5.5578	0.03209	5.5578	0.03156	5.5578	0.03227	5.5578	0.03421	5.5578	0.03282	5.5578	0.03215	5.5578	0.03162	5.5578	0.03102	5.5578	0.03272	5.5578
	5.57188	0.02642	5.57188	0.03224	5.57188	0.03243	5.57188	0.03311	5.57188	0.03311	5.57188	0.03376	5.57188	0.03294	5.57188	0.03258	5.57188	0.03397	5.57188	0.03271	5.57188	0.03106	5.57188	0.03287	5.57188	0.03465	5.57188	0.03305	5.57188	0.03275	5.57188	0.03146	5.57188	0.03206	5.57188	0.03298	5.57188	0.03176	5.57188	0.03133	5.57188	0.03133	5.57188	0.03079	5.57188	0.03296	5.57188	0.03142	5.57188
	5.58596	0.02556	5.58596	0.03404	5.58596	0.03275	5.58596	0.03273	5.58596	0.0316	5.58596	0.03262	5.58596	0.03376	5.58596	0.03338	5.58596	0.0338	5.58596	0.0338	5.58596	0.03271	5.58596	0.03255	5.58596	0.03314	5.58596	0.03342	5.58596	0.03421	5.58596	0.03282	5.58596	0.03324	5.58596	0.03344	5.58596	0.03345	5.58596	0.03359	5.58596	0.03376	5.58596	0.03404	5.58596	0.03341	5.58596	0.03341	5.58596
	5.60005	0.02682	5.60005	0.03345	5.60005	0.03442	5.60005	0.03335	5.60005	0.03476	5.60005	0.03578	5.60005	0.03159	5.60005	0.03376	5.60005	0.03404	5.60005	0.034	5.60005	0.03304	5.60005	0.03314	5.60005	0.03417	5.60005	0.03654	5.60005	0.03248	5.60005	0.03366	5.60005	0.03359	5.60005	0.03355	5.60005	0.03386	5.60005	0.03197	5.60005	0.03246	5.60005	0.03509	5.60005	0.03124	5.60005	0.0339	5.60005
	5.61413	0.02567	5.61413	0.03328	5.61413	0.03373	5.61413	0.03291	5.61413	0.03493	5.61413	0.03366	5.61413	0.03318	5.61413	0.03527	5.61413	0.03479	5.61413	0.03414	5.61413	0.03216	5.61413	0.03362	5.61413	0.03356	5.61413	0.03321	5.61413	0.03239	5.61413	0.03397	5.61413	0.03504	5.61413	0.03294	5.61413	0.03452	5.61413	0.034	5.61413	0.03444	5.61413	0.0321	5.61413	0.03247	5.61413	0.03345	5.61413
	5.62821	0.02851	5.62821	0.032	5.62821	0.03536	5.62821	0.03342	5.62821	0.03376	5.62821	0.03414	5.62821	0.03348	5.62821	0.03328	5.62821	0.03535	5.62821	0.03297	5.62821	0.03442	5.62821	0.03366	5.62821	0.03563	5.62821	0.03383	5.62821	0.03317	5.62821	0.03526	5.62821	0.03394	5.62821	0.03269	5.62821	0.03522	5.62821	0.0354	5.62821	0.0321	5.62821	0.03304	5.62821	0.03376	5.62821	0.03296	5.62821
	5.6423	0.02512	5.6423	0.03203	5.6423	0.03434	5.6423	0.03352	5.6423	0.03369	5.6423	0.03466	5.6423	0.0339	5.6423	0.03475	5.6423	0.03369	5.6423	0.03507	5.6423	0.03407	5.6423	0.03373	5.6423	0.0345	5.6423	0.03366	5.6423	0.03315	5.6423	0.03428	5.6423	0.0325	5.6423	0.03517	5.6423	0.03486	5.6423	0.03499	5.6423	0.03345	5.6423	0.03609	5.6423	0.03459	5.6423	0.0326	5.6423
	5.65638	0.02622	5.65638	0.0338	5.65638	0.03418	5.65638	0.03355	5.65638	0.03465	5.65638	0.03435	5.65638	0.03633	5.65638	0.03489	5.65638	0.03546	5.65638	0.03474	5.65638	0.03473	5.65638	0.03366	5.65638	0.03668	5.65638	0.03678	5.65638	0.03318	5.65638	0.03531	5.65638	0.03449	5.65638	0.03373	5.65638	0.03473	5.65638	0.03441	5.65638	0.03286	5.65638	0.03366	5.65638	0.03171	5.65638	0.03435	5.65638
	5.67046	0.02713	5.67046	0.0329	5.67046	0.0341	5.67046	0.03421	5.67046	0.03545	5.67046	0.03568	5.67046	0.03438	5.67046	0.03723	5.67046	0.03764	5.67046	0.03473	5.67046	0.03383	5.67046	0.03658	5.67046	0.03483	5.67046	0.03393	5.67046	0.03386	5.67046	0.03668	5.67046	0.03472	5.67046	0.0352	5.67046	0.0359	5.67046	0.03438	5.67046	0.03551	5.67046	0.03588	5.67046	0.03404	5.67046	0.03611	5.67046
	5.68455	0.02655	5.68455	0.03444	5.68455	0.03451	5.68455	0.03397	5.68455	0.03516	5.68455	0.03568	5.68455	0.03621	5.68455	0.03689	5.68455	0.03485	5.68455	0.03593	5.68455	0.03815	5.68455	0.03539	5.68455	0.03743	5.68455	0.03645	5.68455	0.03589	5.68455	0.03709	5.68455	0.03612	5.68455	0.03495	5.68455	0.03636	5.68455	0.03622	5.68455	0.03414	5.68455	0.03655	5.68455	0.03551	5.68455	0.03618	5.68455
	5.69863	0.02751	5.69863	0.03553	5.69863	0.03609	5.69863	0.03471	5.69863	0.03565	5.69863	0.0345	5.69863	0.03639	5.69863	0.03564	5.69863	0.03662	5.69863	0.0373	5.69863	0.03552	5.69863	0.0355	5.69863	0.03672	5.69863	0.03809	5.69863	0.03666	5.69863	0.03763	5.69863	0.03505	5.69863	0.03655	5.69863	0.0371	5.69863	0.03512	5.69863	0.03495	5.69863	0.03843	5.69863	0.0375	5.69863	0.03636	5.69863
	5.71272	0.02566	5.71272	0.03445	5.71272	0.03535	5.71272	0.03549	5.71272	0.03542	5.71272	0.03452	5.71272	0.03538	5.71272	0.03435	5.71272	0.03544	5.71272	0.03613	5.71272	0.03648	5.71272	0.03641	5.71272	0.03566	5.71272	0.03749	5.71272	0.03671	5.71272	0.03544	5.71272	0.03483	5.71272	0.03711	5.71272	0.0358	5.71272	0.03483	5.71272	0.03661	5.71272	0.0353	5.71272	0.03621	5.71272	0.0347	5.71272
	5.7268	0.02759	5.7268	0.03421	5.7268	0.03359	5.7268	0.03497	5.7268	0.03245	5.7268	0.03318	5.7268	0.03397	5.7268	0.03639	5.7268	0.03531	5.7268	0.03568	5.7268	0.03571	5.7268	0.03647	5.7268	0.03554	5.7268	0.03675	5.7268	0.03527	5.7268	0.03555	5.7268	0.03547	5.7268	0.03496	5.7268	0.03681	5.7268	0.03625	5.7268	0.03352	5.7268	0.03393	5.7268	0.03564	5.7268	0.03531	5.7268
	5.74088	0.02693	5.74088	0.03628	5.74088	0.03345	5.74088	0.03349	5.74088	0.03255	5.74088	0.03355	5.74088	0.0354	5.74088	0.03376	5.74088	0.03702	5.74088	0.03562	5.74088	0.03331	5.74088	0.03673	5.74088	0.03539	5.74088	0.035	5.74088	0.03452	5.74088	0.03632	5.74088	0.03744	5.74088	0.03761	5.74088	0.03664	5.74088	0.03761	5.74088	0.03701	5.74088	0.0351	5.74088	0.03597	5.74088	0.03688	5.74088
	5.75497	0.02727	5.75497	0.03431	5.75497	0.03628	5.75497	0.03376	5.75497	0.03556	5.75497	0.03241	5.75497	0.03463	5.75497	0.03479	5.75497	0.03681	5.75497	0.03469	5.75497	0.03484	5.75497	0.03556	5.75497	0.03625	5.75497	0.03448	5.75497	0.03555	5.75497	0.036	5.75497	0.0352	5.75497	0.03573	5.75497	0.03659	5.75497	0.03487	5.75497	0.03603	5.75497	0.03759	5.75497	0.03568	5.75497	0.03771	5.75497
	5.76905	0.02727	5.76905	0.03223	5.76905	0.03455	5.76905	0.03421	5.76905	0.03307	5.76905	0.03508	5.76905	0.03483	5.76905	0.03723	5.76905	0.03431	5.76905	0.03527	5.76905	0.03418	5.76905	0.03559	5.76905	0.03654	5.76905	0.03501	5.76905	0.03621	5.76905	0.03632	5.76905	0.03472	5.76905	0.03503	5.76905	0.03393	5.76905	0.03487	5.76905	0.03692	5.76905	0.03602	5.76905	0.03421	5.76905	0.03559	5.76905
	5.78313	0.02651	5.78313	0.0338	5.78313	0.03132	5.78313	0.03346	5.78313	0.03434	5.78313	0.03206	5.78313	0.03447	5.78313	0.03363	5.78313	0.03481	5.78313	0.03559	5.78313	0.03431	5.78313	0.03461	5.78313	0.03519	5.78313	0.03552	5.78313	0.03533	5.78313	0.03512	5.78313	0.03444	5.78313	0.03827	5.78313	0.03472	5.78313	0.0356	5.78313	0.03547	5.78313	0.0355	5.78313	0.03454	5.78313	0.03472	5.78313
	5.79722	0.02914	5.79722	0.03386	5.79722	0.03291	5.79722	0.03211	5.79722	0.03525	5.79722	0.03309	5.79722	0.03562	5.79722	0.03302	5.79722	0.03288	5.79722	0.0359	5.79722	0.03291	5.79722	0.03431	5.79722	0.03424	5.79722	0.0359	5.79722	0.03423	5.79722	0.03493	5.79722	0.03383	5.79722	0.03515	5.79722	0.03521	5.79722	0.03619	5.79722	0.0361	5.79722	0.0339	5.79722	0.0341	5.79722	0.03413	5.79722
	5.8113	0.02817	5.8113	0.03284	5.8113	0.03462	5.8113	0.03253	5.8113	0.03263	5.8113	0.03311	5.8113	0.03417	5.8113	0.03445	5.8113	0.03546	5.8113	0.03499	5.8113	0.03452	5.8113	0.03644	5.8113	0.03445	5.8113	0.03315	5.8113	0.0329	5.8113	0.0338	5.8113	0.03571	5.8113	0.03421	5.8113	0.03428	5.8113	0.03472	5.8113	0.03428	5.8113	0.03462	5.8113	0.03581	5.8113	0.0362	5.8113
	5.82538	0.02577	5.82538	0.03268	5.82538	0.03185	5.82538	0.03397	5.82538	0.03227	5.82538	0.03341	5.82538	0.03525	5.82538	0.03228	5.82538	0.03536	5.82538	0.03567	5.82538	0.03518	5.82538	0.03362	5.82538	0.03449	5.82538	0.03456	5.82538	0.03511	5.82538	0.03456	5.82538	0.03452	5.82538	0.03543	5.82538	0.03495	5.82538	0.03596	5.82538	0.03369	5.82538	0.03521	5.82538	0.03167	5.82538	0.03283	5.82538
	5.83947	0.02762	5.83947	0.03376	5.83947	0.03262	5.83947	0.03315	5.83947	0.03331	5.83947	0.03305	5.83947	0.0339	5.83947	0.03079	5.83947	0.03277	5.83947	0.0348	5.83947	0.03506	5.83947	0.03386	5.83947	0.03452	5.83947	0.03229	5.83947	0.03564	5.83947	0.03339	5.83947	0.03247	5.83947	0.03312	5.83947	0.03277	5.83947	0.03383	5.83947	0.03346	5.83947	0.03465	5.83947	0.03383	5.83947	0.03366	5.83947
	5.85355	0.02824	5.85355	0.03292	5.85355	0.03285	5.85355	0.03248	5.85355	0.03376	5.85355	0.03411	5.85355	0.03424	5.85355	0.0322	5.85355	0.03286	5.85355	0.03466	5.85355	0.03189	5.85355	0.03383	5.85355	0.03355	5.85355	0.03248	5.85355	0.03173	5.85355	0.03338	5.85355	0.03314	5.85355	0.03228	5.85355	0.03211	5.85355	0.03306	5.85355	0.03103	5.85355	0.03494	5.85355	0.03156	5.85355	0.03442	5.85355
	5.86763	0.02824	5.86763	0.03211	5.86763	0.0328	5.86763	0.03245	5.86763	0.03183	5.86763	0.03206	5.86763	0.03322	5.86763	0.03471	5.86763	0.03153	5.86763	0.03461	5.86763	0.03233	5.86763	0.03266	5.86763	0.03244	5.86763	0.03454	5.86763	0.03437	5.86763	0.03075	5.86763	0.03417	5.86763	0.0342	5.86763	0.03144	5.86763	0.03103	5.86763	0.03285	5.86763	0.03211	5.86763	0.03343	5.86763	0.03204	5.86763
	5.88172	0.02799	5.88172	0.0303	5.88172	0.03082	5.88172	0.03346	5.88172	0.03157	5.88172	0.03212	5.88172	0.0323	5.88172	0.03416	5.88172	0.03343	5.88172	0.03443	5.88172	0.03051	5.88172	0.03376	5.88172	0.03265	5.88172	0.03245	5.88172	0.0316	5.88172	0.03326	5.88172	0.0323	5.88172	0.03356	5.88172	0.03252	5.88172	0.03349	5.88172	0.03175	5.88172	0.0337	5.88172	0.03437	5.88172	0.03283	5.88172
	5.8958	0.02713	5.8958	0.03196	5.8958	0.03496	5.8958	0.03289	5.8958	0.0338	5.8958	0.03203	5.8958	0.03099	5.8958	0.03319	5.8958	0.03282	5.8958	0.03508	5.8958	0.03335	5.8958	0.03332	5.8958	0.03241	5.8958	0.03252	5.8958	0.03472	5.8958	0.03259	5.8958	0.03437	5.8958	0.03265	5.8958	0.03126	5.8958	0.03383	5.8958	0.03097	5.8958	0.03312	5.8958	0.03099	5.8958	0.03285	5.8958
	5.90989	0.02818	5.90989	0.03163	5.90989	0.03053	5.90989	0.03325	5.90989	0.0325	5.90989	0.03284	5.90989	0.03261	5.90989	0.03151	5.90989	0.03215	5.90989	0.03275	5.90989	0.03311	5.90989	0.03147	5.90989	0.03561	5.90989	0.03278	5.90989	0.03431	5.90989	0.03363	5.90989	0.03038	5.90989	0.03162	5.90989	0.03255	5.90989	0.03393	5.90989	0.0342	5.90989	0.03104	5.90989	0.03143	5.90989	0.03094	5.90989
	5.92397	0.02808	5.92397	0.03151	5.92397	0.03196	5.92397	0.03019	5.92397	0.0321	5.92397	0.03137	5.92397	0.03174	5.92397	0.03235	5.92397	0.03211	5.92397	0.03259	5.92397	0.03293	5.92397	0.03324	5.92397	0.03136	5.92397	0.03098	5.92397	0.03235	5.92397	0.03074	5.92397	0.03307	5.92397	0.03331	5.92397	0.03393	5.92397	0.03321	5.92397	0.03148	5.92397	0.03216	5.92397	0.03366	5.92397	0.03334	5.92397
	5.93805	0.02927	5.93805	0.03335	5.93805	0.03379	5.93805	0.03086	5.93805	0.03438	5.93805	0.03171	5.93805	0.03134	5.93805	0.03278	5.93805	0.0321	5.93805	0.03235	5.93805	0.03349	5.93805	0.0332	5.93805	0.03185	5.93805	0.03341	5.93805	0.03109	5.93805	0.03345	5.93805	0.03113	5.93805	0.03156	5.93805	0.03095	5.93805	0.03268	5.93805	0.03113	5.93805	0.03327	5.93805	0.03171	5.93805	0.03294	5.93805
	5.95214	0.02824	5.95214	0.03121	5.95214	0.03069	5.95214	0.03366	5.95214	0.03253	5.95214	0.03224	5.95214	0.03157	5.95214	0.03119	5.95214	0.03101	5.95214	0.03212	5.95214	0.03266	5.95214	0.03197	5.95214	0.0328	5.95214	0.03024	5.95214	0.03386	5.95214	0.03235	5.95214	0.033	5.95214	0.03243	5.95214	0.0313	5.95214	0.03274	5.95214	0.03217	5.95214	0.03203	5.95214	0.03152	5.95214	0.03098	5.95214
	5.96622	0.02699	5.96622	0.03325	5.96622	0.03221	5.96622	0.03356	5.96622	0.03287	5.96622	0.03163	5.96622	0.03103	5.96622	0.03267	5.96622	0.03296	5.96622	0.03363	5.96622	0.03116	5.96622	0.03034	5.96622	0.03218	5.96622	0.03209	5.96622	0.03195	5.96622	0.03114	5.96622	0.03116	5.96622	0.03048	5.96622	0.03215	5.96622	0.0323	5.96622	0.03345	5.96622	0.03346	5.96622	0.03167	5.96622	0.03153	5.96622
	5.9803	0.02751	5.9803	0.03129	5.9803	0.0317	5.9803	0.03143	5.9803	0.03493	5.9803	0.03136	5.9803	0.03255	5.9803	0.03197	5.9803	0.03154	5.9803	0.03075	5.9803	0.03292	5.9803	0.03082	5.9803	0.0341	5.9803	0.03421	5.9803	0.03247	5.9803	0.03156	5.9803	0.03004	5.9803	0.03376	5.9803	0.03162	5.9803	0.034	5.9803	0.03244	5.9803	0.03336	5.9803	0.03366	5.9803	0.03198	5.9803
	5.99439	0.02782	5.99439	0.03161	5.99439	0.03128	5.99439	0.0321	5.99439	0.03327	5.99439	0.03197	5.99439	0.0314	5.99439	0.03138	5.99439	0.03325	5.99439	0.03279	5.99439	0.03479	5.99439	0.03231	5.99439	0.03318	5.99439	0.03434	5.99439	0.03246	5.99439	0.03185	5.99439	0.03151	5.99439	0.03317	5.99439	0.0339	5.99439	0.03171	5.99439	0.03342	5.99439	0.03224	5.99439	0.03447	5.99439	0.03359	5.99439
	6.00847	0.02827	6.00847	0.0323	6.00847	0.03079	6.00847	0.03373	6.00847	0.03266	6.00847	0.03341	6.00847	0.03268	6.00847	0.0341	6.00847	0.03176	6.00847	0.034	6.00847	0.03224	6.00847	0.03273	6.00847	0.03203	6.00847	0.03257	6.00847	0.03574	6.00847	0.03291	6.00847	0.03099	6.00847	0.03081	6.00847	0.03175	6.00847	0.03239	6.00847	0.03189	6.00847	0.0321	6.00847	0.03226	6.00847	0.03156	6.00847
	6.02255	0.0289	6.02255	0.03289	6.02255	0.03276	6.02255	0.03215	6.02255	0.03311	6.02255	0.03328	6.02255	0.03352	6.02255	0.03266	6.02255	0.03345	6.02255	0.03304	6.02255	0.03198	6.02255	0.03073	6.02255	0.03407	6.02255	0.03348	6.02255	0.0323	6.02255	0.03191	6.02255	0.03173	6.02255	0.03169	6.02255	0.033	6.02255	0.03234	6.02255	0.03404	6.02255	0.03352	6.02255	0.033	6.02255	0.03125	6.02255
	6.03664	0.02599	6.03664	0.03203	6.03664	0.03169	6.03664	0.03045	6.03664	0.03155	6.03664	0.03239	6.03664	0.03166	6.03664	0.0332	6.03664	0.03383	6.03664	0.03156	6.03664	0.03407	6.03664	0.03223	6.03664	0.03393	6.03664	0.03294	6.03664	0.03187	6.03664	0.03097	6.03664	0.03228	6.03664	0.0339	6.03664	0.03273	6.03664	0.03376	6.03664	0.03132	6.03664	0.03107	6.03664	0.03394	6.03664	0.03229	6.03664
	6.05072	0.02686	6.05072	0.03457	6.05072	0.03195	6.05072	0.03213	6.05072	0.03143	6.05072	0.03238	6.05072	0.03189	6.05072	0.03241	6.05072	0.03509	6.05072	0.03532	6.05072	0.03356	6.05072	0.03126	6.05072	0.03133	6.05072	0.03403	6.05072	0.03306	6.05072	0.03284	6.05072	0.03138	6.05072	0.0325	6.05072	0.03199	6.05072	0.03536	6.05072	0.03155	6.05072	0.03186	6.05072	0.03227	6.05072	0.03278	6.05072
	6.0648	0.02644	6.0648	0.03263	6.0648	0.03325	6.0648	0.03428	6.0648	0.03276	6.0648	0.03311	6.0648	0.03263	6.0648	0.03209	6.0648	0.03206	6.0648	0.034	6.0648	0.0338	6.0648	0.03359	6.0648	0.03503	6.0648	0.03168	6.0648	0.03414	6.0648	0.03424	6.0648	0.03176	6.0648	0.03226	6.0648	0.03623	6.0648	0.0328	6.0648	0.03438	6.0648	0.03335	6.0648	0.03315	6.0648	0.03191	6.0648
	6.07889	0.02812	6.07889	0.03486	6.07889	0.03359	6.07889	0.03228	6.07889	0.03376	6.07889	0.03427	6.07889	0.03267	6.07889	0.03281	6.07889	0.03619	6.07889	0.03363	6.07889	0.03247	6.07889	0.03349	6.07889	0.03417	6.07889	0.03187	6.07889	0.03274	6.07889	0.03362	6.07889	0.03194	6.07889	0.03356	6.07889	0.03411	6.07889	0.03332	6.07889	0.03373	6.07889	0.03614	6.07889	0.03247	6.07889	0.03246	6.07889
	6.09297	0.02655	6.09297	0.03301	6.09297	0.03291	6.09297	0.034	6.09297	0.03291	6.09297	0.03502	6.09297	0.03475	6.09297	0.03472	6.09297	0.03458	6.09297	0.03397	6.09297	0.03274	6.09297	0.03441	6.09297	0.03362	6.09297	0.0318	6.09297	0.0341	6.09297	0.03128	6.09297	0.03373	6.09297	0.03386	6.09297	0.03383	6.09297	0.03355	6.09297	0.03184	6.09297	0.03522	6.09297	0.03428	6.09297	0.03356	6.09297
	6.10705	0.02832	6.10705	0.03518	6.10705	0.03417	6.10705	0.03301	6.10705	0.03317	6.10705	0.03267	6.10705	0.03471	6.10705	0.03486	6.10705	0.03274	6.10705	0.03335	6.10705	0.03362	6.10705	0.03325	6.10705	0.03369	6.10705	0.03669	6.10705	0.03445	6.10705	0.03222	6.10705	0.03298	6.10705	0.03493	6.10705	0.03458	6.10705	0.03441	6.10705	0.03297	6.10705	0.03492	6.10705	0.03418	6.10705	0.03345	6.10705
	6.12114	0.0272	6.12114	0.03645	6.12114	0.03376	6.12114	0.0348	6.12114	0.03411	6.12114	0.03428	6.12114	0.03428	6.12114	0.03588	6.12114	0.03544	6.12114	0.03599	6.12114	0.03455	6.12114	0.03527	6.12114	0.03469	6.12114	0.03518	6.12114	0.03565	6.12114	0.03428	6.12114	0.03414	6.12114	0.03523	6.12114	0.03486	6.12114	0.03397	6.12114	0.03386	6.12114	0.03721	6.12114	0.0339	6.12114	0.03428	6.12114
	6.13522	0.0272	6.13522	0.03713	6.13522	0.03558	6.13522	0.03473	6.13522	0.035	6.13522	0.03431	6.13522	0.03425	6.13522	0.03373	6.13522	0.0349	6.13522	0.03438	6.13522	0.03507	6.13522	0.03459	6.13522	0.03555	6.13522	0.03531	6.13522	0.03383	6.13522	0.03453	6.13522	0.03355	6.13522	0.03459	6.13522	0.03514	6.13522	0.03449	6.13522	0.03418	6.13522	0.03328	6.13522	0.03431	6.13522	0.03456	6.13522
	6.14931	0.02887	6.14931	0.03642	6.14931	0.03632	6.14931	0.03698	6.14931	0.03582	6.14931	0.03569	6.14931	0.03511	6.14931	0.03763	6.14931	0.03662	6.14931	0.03613	6.14931	0.03407	6.14931	0.0355	6.14931	0.03625	6.14931	0.0365	6.14931	0.03497	6.14931	0.03601	6.14931	0.03522	6.14931	0.03662	6.14931	0.03536	6.14931	0.03525	6.14931	0.03565	6.14931	0.03471	6.14931	0.03522	6.14931	0.03413	6.14931
	6.16339	0.02793	6.16339	0.03542	6.16339	0.03597	6.16339	0.0372	6.16339	0.03421	6.16339	0.03359	6.16339	0.03451	6.16339	0.03534	6.16339	0.03768	6.16339	0.03609	6.16339	0.0367	6.16339	0.03542	6.16339	0.03574	6.16339	0.0355	6.16339	0.03479	6.16339	0.03507	6.16339	0.03452	6.16339	0.03452	6.16339	0.03704	6.16339	0.03803	6.16339	0.03765	6.16339	0.03773	6.16339	0.03462	6.16339	0.03424	6.16339
	6.17747	0.02866	6.17747	0.03665	6.17747	0.03903	6.17747	0.03815	6.17747	0.03567	6.17747	0.03732	6.17747	0.03684	6.17747	0.03793	6.17747	0.03755	6.17747	0.03892	6.17747	0.03671	6.17747	0.03747	6.17747	0.03656	6.17747	0.03825	6.17747	0.03539	6.17747	0.03701	6.17747	0.03647	6.17747	0.03747	6.17747	0.03622	6.17747	0.03872	6.17747	0.03571	6.17747	0.0367	6.17747	0.03639	6.17747	0.03673	6.17747
	6.19156	0.02923	6.19156	0.03759	6.19156	0.03749	6.19156	0.03833	6.19156	0.03921	6.19156	0.03832	6.19156	0.03789	6.19156	0.03999	6.19156	0.03783	6.19156	0.03755	6.19156	0.03711	6.19156	0.03728	6.19156	0.04158	6.19156	0.03856	6.19156	0.03779	6.19156	0.03825	6.19156	0.04046	6.19156	0.03902	6.19156	0.03742	6.19156	0.03884	6.19156	0.03664	6.19156	0.0383	6.19156	0.03941	6.19156	0.03792	6.19156
	6.20564	0.02882	6.20564	0.04145	6.20564	0.0407	6.20564	0.03927	6.20564	0.04073	6.20564	0.03946	6.20564	0.03886	6.20564	0.03842	6.20564	0.04197	6.20564	0.041	6.20564	0.04128	6.20564	0.04121	6.20564	0.041	6.20564	0.04087	6.20564	0.04104	6.20564	0.03842	6.20564	0.04008	6.20564	0.03902	6.20564	0.03934	6.20564	0.0395	6.20564	0.04134	6.20564	0.0391	6.20564	0.03893	6.20564	0.03851	6.20564
	6.21972	0.02587	6.21972	0.04101	6.21972	0.04343	6.21972	0.04183	6.21972	0.04324	6.21972	0.04231	6.21972	0.04108	6.21972	0.04201	6.21972	0.04286	6.21972	0.04465	6.21972	0.04077	6.21972	0.04142	6.21972	0.0419	6.21972	0.03936	6.21972	0.0407	6.21972	0.04262	6.21972	0.04218	6.21972	0.04115	6.21972	0.04202	6.21972	0.04077	6.21972	0.04248	6.21972	0.04135	6.21972	0.03957	6.21972	0.04452	6.21972
	6.23381	0.02776	6.23381	0.04262	6.23381	0.04176	6.23381	0.04425	6.23381	0.04323	6.23381	0.04507	6.23381	0.04651	6.23381	0.04405	6.23381	0.04473	6.23381	0.04389	6.23381	0.0455	6.23381	0.04456	6.23381	0.04333	6.23381	0.04482	6.23381	0.04521	6.23381	0.04647	6.23381	0.04338	6.23381	0.04312	6.23381	0.04552	6.23381	0.04613	6.23381	0.04586	6.23381	0.04377	6.23381	0.04507	6.23381	0.04497	6.23381
	6.24789	0.02955	6.24789	0.04627	6.24789	0.04405	6.24789	0.04638	6.24789	0.04601	6.24789	0.04523	6.24789	0.04716	6.24789	0.04933	6.24789	0.04628	6.24789	0.04834	6.24789	0.04777	6.24789	0.04675	6.24789	0.04486	6.24789	0.04713	6.24789	0.04878	6.24789	0.04784	6.24789	0.0478	6.24789	0.04726	6.24789	0.04856	6.24789	0.04746	6.24789	0.04844	6.24789	0.04669	6.24789	0.04564	6.24789	0.04838	6.24789
	6.26197	0.02887	6.26197	0.0494	6.26197	0.04855	6.26197	0.04879	6.26197	0.0501	6.26197	0.05025	6.26197	0.05012	6.26197	0.04971	6.26197	0.04886	6.26197	0.04961	6.26197	0.05097	6.26197	0.05069	6.26197	0.04923	6.26197	0.05185	6.26197	0.05066	6.26197	0.05144	6.26197	0.051	6.26197	0.04962	6.26197	0.05161	6.26197	0.05243	6.26197	0.04889	6.26197	0.04948	6.26197	0.04961	6.26197	0.05018	6.26197
	6.27606	0.02889	6.27606	0.049	6.27606	0.05131	6.27606	0.05229	6.27606	0.05339	6.27606	0.05245	6.27606	0.05533	6.27606	0.05178	6.27606	0.05249	6.27606	0.05208	6.27606	0.05275	6.27606	0.05225	6.27606	0.05312	6.27606	0.05054	6.27606	0.05366	6.27606	0.05537	6.27606	0.05336	6.27606	0.05597	6.27606	0.05406	6.27606	0.05282	6.27606	0.05128	6.27606	0.05162	6.27606	0.05282	6.27606	0.05222	6.27606
	6.29014	0.02983	6.29014	0.0528	6.29014	0.05228	6.29014	0.05303	6.29014	0.05461	6.29014	0.05584	6.29014	0.05666	6.29014	0.05379	6.29014	0.05727	6.29014	0.05211	6.29014	0.05403	6.29014	0.05341	6.29014	0.0543	6.29014	0.05355	6.29014	0.05536	6.29014	0.05536	6.29014	0.05549	6.29014	0.05638	6.29014	0.05447	6.29014	0.05502	6.29014	0.0531	6.29014	0.05471	6.29014	0.05515	6.29014	0.05488	6.29014
	6.30422	0.03064	6.30422	0.05331	6.30422	0.05368	6.30422	0.05461	6.30422	0.05444	6.30422	0.05444	6.30422	0.05621	6.30422	0.05488	6.30422	0.05714	6.30422	0.05649	6.30422	0.05724	6.30422	0.0558	6.30422	0.05703	6.30422	0.05679	6.30422	0.05491	6.30422	0.05628	6.30422	0.05306	6.30422	0.05618	6.30422	0.05597	6.30422	0.05833	6.30422	0.05729	6.30422	0.0556	6.30422	0.0543	6.30422	0.05686	6.30422
	6.31831	0.03359	6.31831	0.05269	6.31831	0.05273	6.31831	0.05454	6.31831	0.05341	6.31831	0.05457	6.31831	0.05792	6.31831	0.05546	6.31831	0.05611	6.31831	0.05522	6.31831	0.05485	6.31831	0.05614	6.31831	0.05792	6.31831	0.0558	6.31831	0.05717	6.31831	0.05741	6.31831	0.05577	6.31831	0.05826	6.31831	0.05549	6.31831	0.0572	6.31831	0.05611	6.31831	0.0571	6.31831	0.05549	6.31831	0.05604	6.31831
	6.33239	0.03345	6.33239	0.05512	6.33239	0.0531	6.33239	0.05403	6.33239	0.05321	6.33239	0.05543	6.33239	0.05686	6.33239	0.05485	6.33239	0.05669	6.33239	0.05611	6.33239	0.05457	6.33239	0.05553	6.33239	0.05662	6.33239	0.05396	6.33239	0.05474	6.33239	0.05239	6.33239	0.05556	6.33239	0.05631	6.33239	0.05532	6.33239	0.05633	6.33239	0.05741	6.33239	0.05515	6.33239	0.05344	6.33239	0.05717	6.33239
	6.34648	0.03605	6.34648	0.05203	6.34648	0.0543	6.34648	0.05129	6.34648	0.05102	6.34648	0.0559	6.34648	0.05218	6.34648	0.05409	6.34648	0.05611	6.34648	0.05426	6.34648	0.05433	6.34648	0.05461	6.34648	0.05628	6.34648	0.05621	6.34648	0.05621	6.34648	0.05467	6.34648	0.05416	6.34648	0.05498	6.34648	0.05266	6.34648	0.05392	6.34648	0.05635	6.34648	0.05638	6.34648	0.0542	6.34648	0.05324	6.34648
	6.36056	0.03632	6.36056	0.05376	6.36056	0.05269	6.36056	0.04997	6.36056	0.05162	6.36056	0.05232	6.36056	0.05446	6.36056	0.05332	6.36056	0.05557	6.36056	0.05594	6.36056	0.05188	6.36056	0.05543	6.36056	0.05399	6.36056	0.05748	6.36056	0.05239	6.36056	0.05332	6.36056	0.0551	6.36056	0.05456	6.36056	0.05483	6.36056	0.05554	6.36056	0.05235	6.36056	0.05598	6.36056	0.05232	6.36056	0.0546	6.36056
	6.37464	0.03713	6.37464	0.04817	6.37464	0.05294	6.37464	0.05195	6.37464	0.052	6.37464	0.05162	6.37464	0.05005	6.37464	0.05416	6.37464	0.05203	6.37464	0.05284	6.37464	0.05321	6.37464	0.05112	6.37464	0.0542	6.37464	0.05406	6.37464	0.05267	6.37464	0.05436	6.37464	0.05108	6.37464	0.05227	6.37464	0.05267	6.37464	0.05169	6.37464	0.05399	6.37464	0.05325	6.37464	0.05233	6.37464	0.0548	6.37464
	6.38873	0.04098	6.38873	0.04896	6.38873	0.05083	6.38873	0.05083	6.38873	0.05334	6.38873	0.05193	6.38873	0.05265	6.38873	0.05123	6.38873	0.05269	6.38873	0.05196	6.38873	0.05269	6.38873	0.05087	6.38873	0.0532	6.38873	0.05334	6.38873	0.05148	6.38873	0.05117	6.38873	0.05214	6.38873	0.0508	6.38873	0.05309	6.38873	0.05289	6.38873	0.05278	6.38873	0.05399	6.38873	0.05427	6.38873	0.05056	6.38873
	6.40281	0.0388	6.40281	0.05009	6.40281	0.04826	6.40281	0.04722	6.40281	0.04815	6.40281	0.05008	6.40281	0.05272	6.40281	0.04826	6.40281	0.05135	6.40281	0.05251	6.40281	0.05207	6.40281	0.04942	6.40281	0.05299	6.40281	0.05231	6.40281	0.05069	6.40281	0.0474	6.40281	0.05214	6.40281	0.05183	6.40281	0.05035	6.40281	0.0508	6.40281	0.05496	6.40281	0.05248	6.40281	0.051	6.40281	0.04973	6.40281
	6.41689	0.04142	6.41689	0.04914	6.41689	0.04798	6.41689	0.04982	6.41689	0.0488	6.41689	0.05269	6.41689	0.05184	6.41689	0.05078	6.41689	0.04825	6.41689	0.04781	6.41689	0.05221	6.41689	0.05148	6.41689	0.05306	6.41689	0.04999	6.41689	0.04996	6.41689	0.04958	6.41689	0.04893	6.41689	0.04866	6.41689	0.05122	6.41689	0.05218	6.41689	0.05245	6.41689	0.05027	6.41689	0.05143	6.41689	0.04712	6.41689
	6.43098	0.03981	6.43098	0.04726	6.43098	0.04976	6.43098	0.04723	6.43098	0.04859	6.43098	0.04773	6.43098	0.05179	6.43098	0.04736	6.43098	0.05037	6.43098	0.05024	6.43098	0.04875	6.43098	0.0499	6.43098	0.04858	6.43098	0.05105	6.43098	0.0475	6.43098	0.05054	6.43098	0.04757	6.43098	0.04844	6.43098	0.05188	6.43098	0.04976	6.43098	0.04966	6.43098	0.048	6.43098	0.05039	6.43098	0.04831	6.43098
	6.44506	0.03644	6.44506	0.04719	6.44506	0.04884	6.44506	0.04719	6.44506	0.04833	6.44506	0.0484	6.44506	0.04783	6.44506	0.04884	6.44506	0.0479	6.44506	0.0483	6.44506	0.04874	6.44506	0.04954	6.44506	0.04934	6.44506	0.04967	6.44506	0.04974	6.44506	0.04773	6.44506	0.04766	6.44506	0.04763	6.44506	0.04857	6.44506	0.04924	6.44506	0.04907	6.44506	0.04917	6.44506	0.05014	6.44506	0.04776	6.44506
	6.45914	0.03702	6.45914	0.04805	6.45914	0.04787	6.45914	0.04692	6.45914	0.04672	6.45914	0.04699	6.45914	0.04746	6.45914	0.04777	6.45914	0.04889	6.45914	0.04733	6.45914	0.04791	6.45914	0.05076	6.45914	0.05008	6.45914	0.04733	6.45914	0.0478	6.45914	0.0458	6.45914	0.04706	6.45914	0.04624	6.45914	0.04753	6.45914	0.04855	6.45914	0.04709	6.45914	0.04944	6.45914	0.04723	6.45914	0.04733	6.45914
	6.47323	0.0387	6.47323	0.04474	6.47323	0.04684	6.47323	0.04657	6.47323	0.04481	6.47323	0.04726	6.47323	0.0466	6.47323	0.04588	6.47323	0.04667	6.47323	0.04743	6.47323	0.04636	6.47323	0.04608	6.47323	0.0475	6.47323	0.04674	6.47323	0.04871	6.47323	0.04522	6.47323	0.04753	6.47323	0.04536	6.47323	0.04778	6.47323	0.04974	6.47323	0.04698	6.47323	0.04715	6.47323	0.04597	6.47323	0.04684	6.47323
	6.48731	0.03625	6.48731	0.04695	6.48731	0.04729	6.48731	0.04695	6.48731	0.0474	6.48731	0.04537	6.48731	0.04695	6.48731	0.0474	6.48731	0.04839	6.48731	0.04508	6.48731	0.04589	6.48731	0.0499	6.48731	0.04788	6.48731	0.04784	6.48731	0.04705	6.48731	0.04733	6.48731	0.04674	6.48731	0.04615	6.48731	0.04599	6.48731	0.04822	6.48731	0.05004	6.48731	0.04692	6.48731	0.04929	6.48731	0.04695	6.48731
	6.50139	0.03711	6.50139	0.0462	6.50139	0.04483	6.50139	0.04483	6.50139	0.04753	6.50139	0.04651	6.50139	0.04811	6.50139	0.04818	6.50139	0.0501	6.50139	0.04468	6.50139	0.04654	6.50139	0.04743	6.50139	0.04602	6.50139	0.04781	6.50139	0.04842	6.50139	0.04552	6.50139	0.04719	6.50139	0.04719	6.50139	0.04839	6.50139	0.046	6.50139	0.04716	6.50139	0.04966	6.50139	0.04791	6.50139	0.04723	6.50139
[truncated: 7 more columns]
