# Supplementary material for: Mechanically robust supramolecular polymer co-assemblies
Source: Nat Commun. 2022 Jan 18;13:356. doi: 10.1038/s41467-022-28017-0 (PMC8766479; doi:10.1038/s41467-022-28017-0)
Supplement: Supplementary file 3 — Source Data [file 41467_2022_28017_MOESM3_ESM.zip › NCOMMS-21-41006-T_Source Data/Supplementary Figure 24/Supplementary Figure 24a.xlsx]

## Sheet: Figure_S24a
Solution Casted		Quenched		Compression molded
Scattering vector q	Intensity	Scattering vector q	Intensity	Scattering vector q	Intensity
[nm-1]	[-]	[nm-1]	[-]	[nm-1]	[-]
0.06452	2.31729	0.06452	2.83976	0.06452	8.4615
0.07833	0.84468	0.07833	0.94753	0.07833	4.09825
0.09214	0.47925	0.09214	0.48309	0.09214	2.23733
0.10595	0.25998	0.10595	0.308535	0.10595	1.4321
0.11976	0.20525	0.11976	0.18967	0.11976	1.00078
0.13357	0.1281	0.13357	0.12587	0.13357	0.73185
0.14738	0.11242	0.14738	0.101105	0.14738	0.55338
0.16119	0.08323	0.16119	0.05974	0.16119	0.41884
0.175	0.06077	0.175	0.047925	0.175	0.33524
0.18881	0.05316	0.18881	0.035375	0.18881	0.26721
0.20262	0.04215	0.20262	0.02685	0.20262	0.21969
0.21643	0.04048	0.21643	0.02279	0.21643	0.18891
0.23024	0.03124	0.23024	0.02098	0.23024	0.15702
0.24405	0.02865	0.24405	0.015405	0.24405	0.14079
0.25786	0.02447	0.25786	0.01439	0.25786	0.12009
0.27167	0.02339	0.27167	0.013075	0.27167	0.10433
0.28548	0.02295	0.28548	0.01134	0.28548	0.09225
0.29929	0.01916	0.29929	0.0096	0.29929	0.07647
0.31309	0.01973	0.31309	0.008375	0.31309	0.07011
0.3269	0.01702	0.3269	0.007625	0.3269	0.06501
0.34071	0.01726	0.34071	0.00722	0.34071	0.05374
0.35452	0.01735	0.35452	0.00749	0.35452	0.05152
0.36833	0.01644	0.36833	0.00783	0.36833	0.04627
0.38214	0.01572	0.38214	0.0063	0.38214	0.04257
0.39595	0.01229	0.39595	0.006905	0.39595	0.0416
0.40976	0.01504	0.40976	0.0074	0.40976	0.03541
0.42357	0.0152	0.42357	0.00754	0.42357	0.03344
0.43738	0.01367	0.43738	0.00599	0.43738	0.02999
0.45119	0.01456	0.45119	0.00521	0.45119	0.03225
0.465	0.01446	0.465	0.0064	0.465	0.02964
0.47881	0.0141	0.47881	0.00618	0.47881	0.02873
0.49262	0.01102	0.49262	0.005675	0.49262	0.02665
0.50643	0.01203	0.50643	0.005875	0.50643	0.02646
0.52024	0.01319	0.52024	0.00658	0.52024	0.02435
0.53405	0.01401	0.53405	0.006175	0.53405	0.02443
0.54786	0.0123	0.54786	0.005405	0.54786	0.02114
0.56166	0.01175	0.56166	0.005555	0.56166	0.02171
0.57547	0.01285	0.57547	0.005875	0.57547	0.02163
0.58928	0.0124	0.58928	0.005705	0.58928	0.01896
0.60309	0.01283	0.60309	0.005615	0.60309	0.0208
0.6169	0.013	0.6169	0.00548	0.6169	0.01995
0.63071	0.01233	0.63071	0.00607	0.63071	0.01954
0.64452	0.01208	0.64452	0.00593	0.64452	0.02054
0.65833	0.01131	0.65833	0.00536	0.65833	0.02002
0.67214	0.01253	0.67214	0.00534	0.67214	0.01838
0.68595	0.01198	0.68595	0.005915	0.68595	0.02131
0.69976	0.01273	0.69976	0.00521	0.69976	0.019
0.71357	0.01214	0.71357	0.00501	0.71357	0.01978
0.72738	0.0122	0.72738	0.00604	0.72738	0.01788
0.74119	0.0115	0.74119	0.00541	0.74119	0.01837
0.755	0.01162	0.755	0.005405	0.755	0.01912
0.76881	0.01159	0.76881	0.00536	0.76881	0.01946
0.78262	0.01108	0.78262	0.005945	0.78262	0.01884
0.79643	0.01248	0.79643	0.0052	0.79643	0.01851
0.81024	0.01175	0.81024	0.00517	0.81024	0.01698
0.82404	0.01316	0.82404	0.005555	0.82404	0.01855
0.83785	0.01178	0.83785	0.00608	0.83785	0.01862
0.85166	0.01272	0.85166	0.005355	0.85166	0.01816
0.86547	0.01104	0.86547	0.005785	0.86547	0.01947
0.87928	0.01171	0.87928	0.00502	0.87928	0.01854
0.89309	0.0113	0.89309	0.00548	0.89309	0.0183
0.9069	0.01271	0.9069	0.00593	0.9069	0.01889
0.92071	0.01103	0.92071	0.005085	0.92071	0.0175
0.93452	0.01112	0.93452	0.005625	0.93452	0.01912
0.94833	0.0113	0.94833	0.00572	0.94833	0.01907
0.96214	0.01132	0.96214	0.005675	0.96214	0.0176
0.97595	0.01117	0.97595	0.006415	0.97595	0.02
0.98976	0.01185	0.98976	0.00548	0.98976	0.01957
1.00357	0.01291	1.00357	0.00538	1.00357	0.01827
1.01738	0.01095	1.01738	0.00546	1.01738	0.01968
1.03119	0.01239	1.03119	0.00536	1.03119	0.0192
1.045	0.01231	1.045	0.005585	1.045	0.01934
1.05881	0.01268	1.05881	0.005575	1.05881	0.01995
1.07261	0.01179	1.07261	0.005505	1.07261	0.01976
1.08642	0.01189	1.08642	0.00594	1.08642	0.01979
1.10023	0.01297	1.10023	0.005325	1.10023	0.02108
1.11404	0.01199	1.11404	0.005665	1.11404	0.01954
1.12785	0.01253	1.12785	0.005885	1.12785	0.02157
1.14166	0.01239	1.14166	0.0053	1.14166	0.02114
1.15547	0.01247	1.15547	0.005675	1.15547	0.02114
1.16928	0.01216	1.16928	0.00616	1.16928	0.02174
1.18309	0.01244	1.18309	0.00599	1.18309	0.02375
1.1969	0.01333	1.1969	0.00565	1.1969	0.02211
1.21071	0.01241	1.21071	0.00597	1.21071	0.02373
1.22452	0.01294	1.22452	0.005605	1.22452	0.0233
1.23833	0.0133	1.23833	0.005855	1.23833	0.02367
1.25214	0.01228	1.25214	0.005935	1.25214	0.0249
1.26595	0.01258	1.26595	0.005655	1.26595	0.02308
1.27976	0.01344	1.27976	0.0057	1.27976	0.02509
1.29357	0.01342	1.29357	0.00586	1.29357	0.02515
1.30738	0.0135	1.30738	0.00623	1.30738	0.02765
1.32118	0.01166	1.32118	0.006265	1.32118	0.0271
1.33499	0.01356	1.33499	0.006045	1.33499	0.02646
1.3488	0.01323	1.3488	0.006195	1.3488	0.02946
1.36261	0.01404	1.36261	0.006265	1.36261	0.02915
1.37642	0.01394	1.37642	0.006235	1.37642	0.03165
1.39023	0.01362	1.39023	0.00659	1.39023	0.03145
1.40404	0.01332	1.40404	0.00644	1.40404	0.03452
1.41785	0.01347	1.41785	0.00638	1.41785	0.03309
1.43166	0.01397	1.43166	0.006355	1.43166	0.03336
1.44547	0.01367	1.44547	0.006455	1.44547	0.03543
1.45928	0.01494	1.45928	0.006835	1.45928	0.03727
1.47309	0.01495	1.47309	0.006865	1.47309	0.03852
1.4869	0.01446	1.4869	0.007295	1.4869	0.04059
1.50071	0.01511	1.50071	0.007065	1.50071	0.04196
1.51452	0.01543	1.51452	0.007015	1.51452	0.04447
1.52833	0.01494	1.52833	0.00725	1.52833	0.04632
1.54214	0.0141	1.54214	0.00728	1.54214	0.04861
1.55595	0.01543	1.55595	0.00737	1.55595	0.05155
1.56976	0.01654	1.56976	0.00658	1.56976	0.05289
1.58356	0.01553	1.58356	0.00748	1.58356	0.0578
1.59737	0.01669	1.59737	0.007325	1.59737	0.05947
1.61118	0.01609	1.61118	0.00782	1.61118	0.06556
1.62499	0.01788	1.62499	0.007305	1.62499	0.06766
1.6388	0.01836	1.6388	0.007695	1.6388	0.07151
1.65261	0.0174	1.65261	0.007975	1.65261	0.07552
1.66642	0.01869	1.66642	0.00805	1.66642	0.08492
1.68023	0.01848	1.68023	0.00826	1.68023	0.08905
1.69404	0.01961	1.69404	0.00783	1.69404	0.09692
1.70785	0.01927	1.70785	0.008545	1.70785	0.10305
1.72166	0.02137	1.72166	0.008965	1.72166	0.10927
1.73547	0.02199	1.73547	0.00937	1.73547	0.11997
1.74928	0.0213	1.74928	0.00983	1.74928	0.12861
1.76309	0.02504	1.76309	0.00929	1.76309	0.1387
1.7769	0.02526	1.7769	0.00937	1.7769	0.14709
1.79071	0.02731	1.79071	0.009505	1.79071	0.15585
1.80452	0.02865	1.80452	0.00945	1.80452	0.16255
1.81833	0.03314	1.81833	0.00995	1.81833	0.17099
1.83214	0.03527	1.83214	0.01032	1.83214	0.18258
1.84594	0.03933	1.84594	0.01043	1.84594	0.18675
1.85975	0.04187	1.85975	0.010155	1.85975	0.19114
1.87356	0.04434	1.87356	0.010515	1.87356	0.19375
1.88737	0.05022	1.88737	0.010475	1.88737	0.19687
1.90118	0.05634	1.90118	0.00988	1.90118	0.19613
1.91499	0.06222	1.91499	0.01077	1.91499	0.19648
1.9288	0.06689	1.9288	0.01097	1.9288	0.19212
1.94261	0.07518	1.94261	0.01018	1.94261	0.19422
1.95642	0.07638	1.95642	0.009685	1.95642	0.18565
1.97023	0.08483	1.97023	0.00984	1.97023	0.17811
1.98404	0.09218	1.98404	0.009715	1.98404	0.17317
1.99785	0.09298	1.99785	0.010245	1.99785	0.16891
2.01166	0.09707	2.01166	0.010345	2.01166	0.16146
2.02547	0.09707	2.02547	0.01025	2.02547	0.15429
2.03928	0.10525	2.03928	0.00957	2.03928	0.14726
2.05309	0.09873	2.05309	0.00899	2.05309	0.13993
2.0669	0.09972	2.0669	0.00926	2.0669	0.13148
2.08071	0.1022	2.08071	0.00991	2.08071	0.12877
2.09452	0.09119	2.09452	0.00967	2.09452	0.12726
2.10832	0.09018	2.10832	0.009565	2.10832	0.11227
2.12213	0.08712	2.12213	0.009005	2.12213	0.1087
2.13594	0.07847	2.13594	0.008735	2.13594	0.10253
2.14975	0.07334	2.14975	0.00879	2.14975	0.09847
2.16356	0.06788	2.16356	0.009225	2.16356	0.09553
2.17737	0.06029	2.17737	0.008555	2.17737	0.09247
2.19118	0.05537	2.19118	0.008315	2.19118	0.08948
2.20499	0.05198	2.20499	0.008545	2.20499	0.08727
2.2188	0.04782	2.2188	0.0086	2.2188	0.08231
2.23261	0.04272	2.23261	0.00769	2.23261	0.08193
2.24642	0.03653	2.24642	0.007685	2.24642	0.07841
2.26023	0.03411	2.26023	0.00754	2.26023	0.08001
2.27404	0.03455	2.27404	0.007745	2.27404	0.07549
2.28785	0.03088	2.28785	0.00801	2.28785	0.07215
2.30166	0.02997	2.30166	0.00751	2.30166	0.07124
2.31547	0.02725	2.31547	0.00755	2.31547	0.06733
2.32928	0.02428	2.32928	0.007385	2.32928	0.06869
2.34309	0.02416	2.34309	0.007015	2.34309	0.06653
2.35689	0.02334	2.35689	0.007065	2.35689	0.06439
2.3707	0.02165	2.3707	0.007335	2.3707	0.06064
2.38451	0.02096	2.38451	0.00709	2.38451	0.06236
2.39832	0.0208	2.39832	0.00719	2.39832	0.05894
2.41213	0.01874	2.41213	0.006805	2.41213	0.05888
2.42594	0.01948	2.42594	0.00771	2.42594	0.05774
2.43975	0.01874	2.43975	0.00692	2.43975	0.05461
2.45356	0.01879	2.45356	0.00707	2.45356	0.05396
2.46737	0.01803	2.46737	0.00677	2.46737	0.05624
2.48118	0.01742	2.48118	0.007105	2.48118	0.05362
2.49499	0.01658	2.49499	0.00675	2.49499	0.05448
2.5088	0.01637	2.5088	0.00662	2.5088	0.05461
2.52261	0.01663	2.52261	0.00674	2.52261	0.05141
2.53642	0.01588	2.53642	0.00656	2.53642	0.05127
2.55023	0.01717	2.55023	0.006545	2.55023	0.05025
2.56404	0.01482	2.56404	0.0067	2.56404	0.04892
2.57785	0.01526	2.57785	0.00669	2.57785	0.04926
2.59166	0.01513	2.59166	0.006975	2.59166	0.04859
2.60547	0.01566	2.60547	0.00671	2.60547	0.048
2.61927	0.01417	2.61927	0.006115	2.61927	0.0477
2.63308	0.01582	2.63308	0.00552	2.63308	0.04626
2.64689	0.01396	2.64689	0.005975	2.64689	0.04435
2.6607	0.01615	2.6607	0.00645	2.6607	0.0448
2.67451	0.01429	2.67451	0.005995	2.67451	0.04294
2.68832	0.01437	2.68832	0.005845	2.68832	0.04488
2.70213	0.01577	2.70213	0.006435	2.70213	0.04337
2.71594	0.01382	2.71594	0.006415	2.71594	0.04506
2.72975	0.01456	2.72975	0.006215	2.72975	0.04362
2.74356	0.01413	2.74356	0.0062	2.74356	0.04215
2.75737	0.01385	2.75737	0.006535	2.75737	0.0407
2.77118	0.01505	2.77118	0.006675	2.77118	0.04194
2.78499	0.01536	2.78499	0.006395	2.78499	0.04086
2.7988	0.01467	2.7988	0.006155	2.7988	0.03937
2.81261	0.01457	2.81261	0.00579	2.81261	0.03857
2.82642	0.01317	2.82642	0.006375	2.82642	0.03804
2.84023	0.01355	2.84023	0.00648	2.84023	0.03985
2.85404	0.01333	2.85404	0.00634	2.85404	0.04031
2.86785	0.01256	2.86785	0.005745	2.86785	0.03848
2.88165	0.01451	2.88165	0.00576	2.88165	0.0396
2.89546	0.01448	2.89546	0.00631	2.89546	0.03689
2.90927	0.01397	2.90927	0.00558	2.90927	0.03876
2.92308	0.01388	2.92308	0.00589	2.92308	0.03752
2.93689	0.01309	2.93689	0.00594	2.93689	0.03819
2.9507	0.01266	2.9507	0.005975	2.9507	0.03774
2.96451	0.01286	2.96451	0.00633	2.96451	0.03925
2.97832	0.01319	2.97832	0.005695	2.97832	0.03742
2.99213	0.01297	2.99213	0.006395	2.99213	0.03595
3.00594	0.01385	3.00594	0.00615	3.00594	0.03956
3.01975	0.01281	3.01975	0.005855	3.01975	0.03725
3.03356	0.01271	3.03356	0.00572	3.03356	0.03692
3.04737	0.01284	3.04737	0.00565	3.04737	0.03793
3.06118	0.01243	3.06118	0.005785	3.06118	0.03517
3.07499	0.01253	3.07499	0.00586	3.07499	0.03599
3.0888	0.01272	3.0888	0.00569	3.0888	0.03599
3.10261	0.01232	3.10261	0.00592	3.10261	0.03485
3.11642	0.01269	3.11642	0.005915	3.11642	0.03684
3.13022	0.01312	3.13022	0.00554	3.13022	0.03602
3.14403	0.01165	3.14403	0.00578	3.14403	0.03601
3.15784	0.01182	3.15784	0.00638	3.15784	0.0343
3.17165	0.0131	3.17165	0.00589	3.17165	0.03506
3.18546	0.0124	3.18546	0.00565	3.18546	0.03524
3.19927	0.01215	3.19927	0.006325	3.19927	0.03387
3.21308	0.01314	3.21308	0.005825	3.21308	0.03381
3.22689	0.01266	3.22689	0.00616	3.22689	0.03616
3.2407	0.01314	3.2407	0.005625	3.2407	0.03284
3.25451	0.01211	3.25451	0.00639	3.25451	0.0351
3.26832	0.01273	3.26832	0.005845	3.26832	0.0351
3.28213	0.01172	3.28213	0.006015	3.28213	0.03284
3.29594	0.01191	3.29594	0.00578	3.29594	0.03435
3.30975	0.01253	3.30975	0.00613	3.30975	0.03456
3.32356	0.01344	3.32356	0.005875	3.32356	0.03366
3.33737	0.01327	3.33737	0.00611	3.33737	0.03268
3.35118	0.01212	3.35118	0.00589	3.35118	0.03513
3.36499	0.01241	3.36499	0.00589	3.36499	0.03389
3.3788	0.01296	3.3788	0.00553	3.3788	0.0346
3.3926	0.01293	3.3926	0.005625	3.3926	0.03364
3.40641	0.01241	3.40641	0.005355	3.40641	0.03445
3.42022	0.01271	3.42022	0.00594	3.42022	0.03429
3.43403	0.01348	3.43403	0.005595	3.43403	0.03321
3.44784	0.01368	3.44784	0.005945	3.44784	0.03366
3.46165	0.0126	3.46165	0.00596	3.46165	0.03331
3.47546	0.01331	3.47546	0.005875	3.47546	0.03607
3.48927	0.01291	3.48927	0.00592	3.48927	0.03594
3.50308	0.01338	3.50308	0.005235	3.50308	0.03414
3.51689	0.0123	3.51689	0.00564	3.51689	0.03415
3.5307	0.01324	3.5307	0.00586	3.5307	0.0358
3.54451	0.01155	3.54451	0.005805	3.54451	0.03495
3.55832	0.01317	3.55832	0.005735	3.55832	0.03704
3.57213	0.01342	3.57213	0.005265	3.57213	0.03656
3.58594	0.01293	3.58594	0.00602	3.58594	0.03616
3.59975	0.01263	3.59975	0.005825	3.59975	0.03328
3.61356	0.01309	3.61356	0.00575	3.61356	0.03462
3.62737	0.01269	3.62737	0.005985	3.62737	0.03617
3.64118	0.01235	3.64118	0.006285	3.64118	0.03613
3.65498	0.01363	3.65498	0.005995	3.65498	0.03379
3.66879	0.01244	3.66879	0.00594	3.66879	0.03719
3.6826	0.01354	3.6826	0.00527	3.6826	0.03704
3.69641	0.0133	3.69641	0.005825	3.69641	0.03799
3.71022	0.01197	3.71022	0.00592	3.71022	0.03459
3.72403	0.01414	3.72403	0.00523	3.72403	0.03574
3.73784	0.01217	3.73784	0.005575	3.73784	0.03421
3.75165	0.01237	3.75165	0.00622	3.75165	0.03584
3.76546	0.01324	3.76546	0.006345	3.76546	0.03559
3.77927	0.01276	3.77927	0.005785	3.77927	0.03466
3.79308	0.01187	3.79308	0.00537	3.79308	0.03538
3.80689	0.01299	3.80689	0.00607	3.80689	0.03427
3.8207	0.01177	3.8207	0.00564	3.8207	0.03341
3.83451	0.01356	3.83451	0.00575	3.83451	0.03386
3.84832	0.01284	3.84832	0.00536	3.84832	0.03353
3.86213	0.01205	3.86213	0.005305	3.86213	0.03409
3.87594	0.013	3.87594	0.005625	3.87594	0.03383
3.88975	0.01321	3.88975	0.00621	3.88975	0.03423
3.90355	0.01246	3.90355	0.0058	3.90355	0.03531
3.91736	0.01373	3.91736	0.005255	3.91736	0.03277
3.93117	0.01386	3.93117	0.00577	3.93117	0.03393
3.94498	0.01308	3.94498	0.005325	3.94498	0.03136
3.95879	0.01223	3.95879	0.005535	3.95879	0.03245
3.9726	0.01441	3.9726	0.006285	3.9726	0.03196
3.98641	0.01307	3.98641	0.00564	3.98641	0.03288
4.00022	0.01331	4.00022	0.00581	4.00022	0.03295
4.01403	0.01132	4.01403	0.00522	4.01403	0.03092
4.02784	0.013	4.02784	0.005815	4.02784	0.03052
4.04165	0.0125	4.04165	0.005625	4.04165	0.03
4.05546	0.01314	4.05546	0.00539	4.05546	0.03005
4.06927	0.01297	4.06927	0.00554	4.06927	0.03079
4.08308	0.01235	4.08308	0.005715	4.08308	0.03136
4.09689	0.01435	4.09689	0.00568	4.09689	0.03093
4.1107	0.01348	4.1107	0.005625	4.1107	0.03127
4.12451	0.01253	4.12451	0.005195	4.12451	0.02973
4.13832	0.0124	4.13832	0.005075	4.13832	0.0283
4.15213	0.01285	4.15213	0.005555	4.15213	0.03004
4.16593	0.01132	4.16593	0.00569	4.16593	0.02904
4.17974	0.01304	4.17974	0.005555	4.17974	0.02996
4.19355	0.01273	4.19355	0.00539	4.19355	0.03195
4.20736	0.01218	4.20736	0.005665	4.20736	0.03069
4.22117	0.01249	4.22117	0.00602	4.22117	0.03048
4.23498	0.01192	4.23498	0.005495	4.23498	0.03016
4.24879	0.01239	4.24879	0.005455	4.24879	0.03054
4.2626	0.01218	4.2626	0.005935	4.2626	0.02899
4.27641	0.01243	4.27641	0.005595	4.27641	0.03035
4.29022	0.01335	4.29022	0.005285	4.29022	0.03072
4.30403	0.01143	4.30403	0.005505	4.30403	0.02844
4.31784	0.01155	4.31784	0.005405	4.31784	0.0311
4.33165	0.01313	4.33165	0.005715	4.33165	0.03056
4.34546	0.01232	4.34546	0.00571	4.34546	0.03139
4.35927	0.01193	4.35927	0.005715	4.35927	0.02909
4.37308	0.01186	4.37308	0.00539	4.37308	0.02805
4.38689	0.01293	4.38689	0.00603	4.38689	0.02758
4.4007	0.01169	4.4007	0.005405	4.4007	0.02815
4.41451	0.01334	4.41451	0.00595	4.41451	0.02768
4.42831	0.0113	4.42831	0.005195	4.42831	0.02808
4.44212	0.01191	4.44212	0.005085	4.44212	0.02826
4.45593	0.01115	4.45593	0.00594	4.45593	0.02927
4.46974	0.01188	4.46974	0.005495	4.46974	0.02884
4.48355	0.01118	4.48355	0.005265	4.48355	0.02969
4.49736	0.01186	4.49736	0.00548	4.49736	0.02988
4.51117	0.01263	4.51117	0.006005	4.51117	0.02844
4.52498	0.0113	4.52498	0.005055	4.52498	0.02729
4.53879	0.01219	4.53879	0.004965	4.53879	0.02801
4.5526	0.01167	4.5526	0.005345	4.5526	0.02848
4.56641	0.01172	4.56641	0.006175	4.56641	0.02776
4.58022	0.01264	4.58022	0.005735	4.58022	0.02841
4.59403	0.01201	4.59403	0.005495	4.59403	0.02967
4.60784	0.01284	4.60784	0.005595	4.60784	0.02946
4.62165	0.01211	4.62165	0.00591	4.62165	0.02923
4.63546	0.0126	4.63546	0.00569	4.63546	0.0275
4.64927	0.01225	4.64927	0.005355	4.64927	0.0275
4.66308	0.01261	4.66308	0.00561	4.66308	0.02895
4.67689	0.01233	4.67689	0.00571	4.67689	0.02904
4.69069	0.01158	4.69069	0.00559	4.69069	0.03013
4.7045	0.01208	4.7045	0.006095	4.7045	0.0279
4.71831	0.01253	4.71831	0.005735	4.71831	0.02695
4.73212	0.01205	4.73212	0.00533	4.73212	0.02867
4.74593	0.01264	4.74593	0.005955	4.74593	0.02891
4.75974	0.01167	4.75974	0.00556	4.75974	0.02938
4.77355	0.01186	4.77355	0.00538	4.77355	0.02859
4.78736	0.01253	4.78736	0.005875	4.78736	0.02891
4.80117	0.0126	4.80117	0.00569	4.80117	0.03003
4.81498	0.01327	4.81498	0.005675	4.81498	0.02787
4.82879	0.01306	4.82879	0.00521	4.82879	0.03021
4.8426	0.01189	4.8426	0.004835	4.8426	0.0294
4.85641	0.01316	4.85641	0.00562	4.85641	0.0303
4.87022	0.01239	4.87022	0.00561	4.87022	0.02987
4.88403	0.01134	4.88403	0.005655	4.88403	0.02852
4.89784	0.01117	4.89784	0.005455	4.89784	0.02797
4.91165	0.01233	4.91165	0.00532	4.91165	0.02903
4.92546	0.01187	4.92546	0.00564	4.92546	0.02765
4.93926	0.01303	4.93926	0.005895	4.93926	0.03067
4.95307	0.01318	4.95307	0.005295	4.95307	0.02782
4.96688	0.01193	4.96688	0.00546	4.96688	0.02754
4.98069	0.0128	4.98069	0.005465	4.98069	0.02808
4.9945	0.01172	4.9945	0.005465	4.9945	0.02738
5.00831	0.01227	5.00831	0.00581	5.00831	0.0287
5.02212	0.01333	5.02212	0.00521	5.02212	0.02963
5.03593	0.01121	5.03593	0.005725	5.03593	0.02852
5.04974	0.01169	5.04974	0.00618	5.04974	0.02734
5.06355	0.01233	5.06355	0.00554	5.06355	0.02893
5.07736	0.01247	5.07736	0.005575	5.07736	0.02845
5.09117	0.01175	5.09117	0.005305	5.09117	0.02895
5.10498	0.01263	5.10498	0.005935	5.10498	0.02772
5.11879	0.01221	5.11879	0.00579	5.11879	0.02974
5.1326	0.01268	5.1326	0.005745	5.1326	0.02889
5.14641	0.01271	5.14641	0.005585	5.14641	0.02927
5.16022	0.01182	5.16022	0.005685	5.16022	0.02855
5.17403	0.0127	5.17403	0.005795	5.17403	0.02834
5.18784	0.01316	5.18784	0.005925	5.18784	0.02902
5.20164	0.01246	5.20164	0.005925	5.20164	0.02826
5.21545	0.0126	5.21545	0.00565	5.21545	0.02922
5.22926	0.01262	5.22926	0.005685	5.22926	0.02949
5.24307	0.01188	5.24307	0.005835	5.24307	0.03031
5.25688	0.01347	5.25688	0.005535	5.25688	0.02905
5.27069	0.01299	5.27069	0.006115	5.27069	0.0283
5.2845	0.01277	5.2845	0.00537	5.2845	0.02914
5.29831	0.01213	5.29831	0.005305	5.29831	0.02952
5.31212	0.01293	5.31212	0.00553	5.31212	0.03052
5.32593	0.01326	5.32593	0.00556	5.32593	0.03019
5.33974	0.01269	5.33974	0.005255	5.33974	0.03048
5.35355	0.0119	5.35355	0.005495	5.35355	0.02948
5.36736	0.01253	5.36736	0.005755	5.36736	0.02885
5.38117	0.01198	5.38117	0.005275	5.38117	0.02862
5.39498	0.01244	5.39498	0.006185	5.39498	0.03014
5.40879	0.0125	5.40879	0.00547	5.40879	0.03077
5.4226	0.01243	5.4226	0.005705	5.4226	0.02736
5.43641	0.0135	5.43641	0.0057	5.43641	0.03025
5.45022	0.01328	5.45022	0.00594	5.45022	0.02896
5.46402	0.01326	5.46402	0.0056	5.46402	0.02783
5.47783	0.01218	5.47783	0.005745	5.47783	0.02848
5.49164	0.01243	5.49164	0.005155	5.49164	0.02924
5.50545	0.01382	5.50545	0.005765	5.50545	0.0293
5.51926	0.0125	5.51926	0.00537	5.51926	0.02865
5.53307	0.01279	5.53307	0.00599	5.53307	0.02883
5.54688	0.01376	5.54688	0.005685	5.54688	0.02948
5.56069	0.01334	5.56069	0.005305	5.56069	0.02931
5.5745	0.01344	5.5745	0.005675	5.5745	0.02954
5.58831	0.01437	5.58831	0.00512	5.58831	0.03068
5.60212	0.01291	5.60212	0.00579	5.60212	0.02996
5.61593	0.01328	5.61593	0.005695	5.61593	0.03116
5.62974	0.01283	5.62974	0.005725	5.62974	0.03111
5.64355	0.01228	5.64355	0.00565	5.64355	0.02959
5.65736	0.01238	5.65736	0.0055	5.65736	0.02884
5.67117	0.01195	5.67117	0.005745	5.67117	0.02722
5.68498	0.01269	5.68498	0.00536	5.68498	0.02884
5.69879	0.01282	5.69879	0.005355	5.69879	0.02844
5.71259	0.01322	5.71259	0.005555	5.71259	0.02983
5.7264	0.0119	5.7264	0.00602	5.7264	0.02968
5.73806	0.0114	5.73806	0.0047	5.73806	0.02995
5.74021	0.0132	5.74021	0.006265	5.74021	0.02877
5.75402	0.01268	5.75402	0.00564	5.75402	0.03023
5.76419	0.0128	5.76419	0.0051	5.76419	0.02731
5.76783	0.01364	5.76783	0.005795	5.76783	0.02915
5.78164	0.01285	5.78164	0.005555	5.78164	0.03056
5.79031	0.01328	5.79031	0.00609	5.79031	0.03063
5.79545	0.01241	5.79545	0.00554	5.79545	0.02859
5.80926	0.01256	5.80926	0.006265	5.80926	0.02935
5.81644	0.01389	5.81644	0.00611	5.81644	0.02851
5.82307	0.01303	5.82307	0.005495	5.82307	0.03043
5.83688	0.01319	5.83688	0.005965	5.83688	0.02919
5.84256	0.01424	5.84256	0.005975	5.84256	0.02856
5.85069	0.01253	5.85069	0.005875	5.85069	0.02801
5.8645	0.01354	5.8645	0.00576	5.8645	0.03093
5.86868	0.01319	5.86868	0.005655	5.86868	0.03012
5.87831	0.0134	5.87831	0.00594	5.87831	0.0283
5.89212	0.01259	5.89212	0.0062	5.89212	0.02884
5.89481	0.01447	5.89481	0.005625	5.89481	0.03063
5.90593	0.01333	5.90593	0.005585	5.90593	0.02859
5.91974	0.01362	5.91974	0.00608	5.91974	0.02993
5.92093	0.01298	5.92093	0.00594	5.92093	0.03145
5.93355	0.01314	5.93355	0.00572	5.93355	0.02922
5.94706	0.01286	5.94706	0.00589	5.94706	0.02981
5.94736	0.01188	5.94736	0.00605	5.94736	0.02951
5.96117	0.01263	5.96117	0.005925	5.96117	0.03111
5.97318	0.01342	5.97318	0.006085	5.97318	0.0297
5.97497	0.01272	5.97497	0.005435	5.97497	0.02893
5.98878	0.01373	5.98878	0.006135	5.98878	0.02926
5.9993	0.01377	5.9993	0.006115	5.9993	0.03165
6.00259	0.01314	6.00259	0.006225	6.00259	0.02995
6.0164	0.01319	6.0164	0.005585	6.0164	0.02837
6.02543	0.01278	6.02543	0.00633	6.02543	0.03064
6.03021	0.01334	6.03021	0.00609	6.03021	0.02999
6.04402	0.01297	6.04402	0.00613	6.04402	0.03017
6.05155	0.01478	6.05155	0.005965	6.05155	0.03228
6.05783	0.01371	6.05783	0.00624	6.05783	0.03188
6.07164	0.01314	6.07164	0.005435	6.07164	0.03048
6.07767	0.01242	6.07767	0.005915	6.07767	0.03248
6.08545	0.01357	6.08545	0.006155	6.08545	0.03253
6.09926	0.01405	6.09926	0.005755	6.09926	0.03303
6.1038	0.01407	6.1038	0.00607	6.1038	0.03212
6.11307	0.01369	6.11307	0.00554	6.11307	0.03201
6.12688	0.01379	6.12688	0.00545	6.12688	0.03198
6.12992	0.01377	6.12992	0.005565	6.12992	0.03226
6.14069	0.01504	6.14069	0.00603	6.14069	0.03195
6.1545	0.01418	6.1545	0.00553	6.1545	0.03303
6.15605	0.01412	6.15605	0.005685	6.15605	0.03367
6.16831	0.01351	6.16831	0.006245	6.16831	0.03189
6.18212	0.01519	6.18212	0.00553	6.18212	0.03294
6.18217	0.01418	6.18217	0.005905	6.18217	0.03474
6.19593	0.01304	6.19593	0.00607	6.19593	0.03056
6.20829	0.01388	6.20829	0.00552	6.20829	0.03419
6.20974	0.01417	6.20974	0.00568	6.20974	0.03442
6.22355	0.01459	6.22355	0.005715	6.22355	0.03145
6.23442	0.01513	6.23442	0.005895	6.23442	0.03549
6.23735	0.01424	6.23735	0.00606	6.23735	0.03332
6.25116	0.01502	6.25116	0.005985	6.25116	0.03684
6.26054	0.0151	6.26054	0.005855	6.26054	0.03526
6.26497	0.01544	6.26497	0.005815	6.26497	0.0352
6.27878	0.01466	6.27878	0.006285	6.27878	0.038
6.28667	0.01513	6.28667	0.006005	6.28667	0.03744
6.29259	0.01413	6.29259	0.00631	6.29259	0.03682
6.3064	0.01605	6.3064	0.00586	6.3064	0.03671
6.31279	0.01482	6.31279	0.006395	6.31279	0.03772
6.32021	0.01601	6.32021	0.005625	6.32021	0.03624
6.33402	0.01573	6.33402	0.005965	6.33402	0.03585
6.33891	0.01569	6.33891	0.005705	6.33891	0.03849
6.34783	0.01773	6.34783	0.006065	6.34783	0.03772
6.36164	0.01575	6.36164	0.005665	6.36164	0.03933
6.36504	0.01636	6.36504	0.006005	6.36504	0.0383
6.39116	0.01588	6.39116	0.006265	6.39116	0.04185
6.41728	0.01778	6.41728	0.00633	6.41728	0.04147
6.44341	0.01602	6.44341	0.00611	6.44341	0.04058
6.46953	0.01697	6.46953	0.00591	6.46953	0.03945
6.49566	0.01573	6.49566	0.005945	6.49566	0.04001
6.52178	0.01608	6.52178	0.00583	6.52178	0.04146
6.5479	0.01613	6.5479	0.00592	6.5479	0.04053
6.57403	0.01554	6.57403	0.005855	6.57403	0.03993
6.60015	0.01668	6.60015	0.00586	6.60015	0.03924
6.62628	0.01617	6.62628	0.0059	6.62628	0.04002
6.6524	0.01623	6.6524	0.00594	6.6524	0.03933
6.67852	0.0167	6.67852	0.00611	6.67852	0.03742
6.70465	0.01434	6.70465	0.00607	6.70465	0.038
6.73077	0.01584	6.73077	0.006025	6.73077	0.03619
6.75689	0.01557	6.75689	0.006135	6.75689	0.03821
6.78302	0.01503	6.78302	0.006015	6.78302	0.0368
6.80914	0.01474	6.80914	0.006115	6.80914	0.03575
6.83527	0.01563	6.83527	0.00568	6.83527	0.03791
6.86139	0.01556	6.86139	0.006065	6.86139	0.03821
6.88751	0.01546	6.88751	0.006235	6.88751	0.03724
6.91364	0.01488	6.91364	0.00601	6.91364	0.03801
6.93976	0.0144	6.93976	0.00571	6.93976	0.03701
6.96589	0.01498	6.96589	0.00621	6.96589	0.03615
6.99201	0.01576	6.99201	0.006065	6.99201	0.03723
7.01813	0.01466	7.01813	0.00636	7.01813	0.03732
7.04426	0.01438	7.04426	0.006	7.04426	0.03891
7.07038	0.01479	7.07038	0.00577	7.07038	0.0377
7.09651	0.01415	7.09651	0.00609	7.09651	0.03817
7.12263	0.0154	7.12263	0.005945	7.12263	0.03659
7.14875	0.01515	7.14875	0.00588	7.14875	0.03776
7.17488	0.01528	7.17488	0.005975	7.17488	0.03689
7.201	0.01514	7.201	0.006245	7.201	0.03811
7.22712	0.01528	7.22712	0.006055	7.22712	0.03699
7.25325	0.01486	7.25325	0.005895	7.25325	0.03632
7.27937	0.0153	7.27937	0.00624	7.27937	0.03848
7.3055	0.01431	7.3055	0.00616	7.3055	0.03657
7.33162	0.01478	7.33162	0.006045	7.33162	0.03854
7.35774	0.01599	7.35774	0.00606	7.35774	0.03785
7.38387	0.01447	7.38387	0.00643	7.38387	0.03792
7.40999	0.01483	7.40999	0.00593	7.40999	0.03887
7.43612	0.01591	7.43612	0.006135	7.43612	0.03727
7.46224	0.01454	7.46224	0.00593	7.46224	0.0371
7.48836	0.01502	7.48836	0.00585	7.48836	0.03798
7.51449	0.01454	7.51449	0.00603	7.51449	0.0368
7.54061	0.01633	7.54061	0.006415	7.54061	0.03702
7.56673	0.01495	7.56673	0.00603	7.56673	0.0395
7.59286	0.01505	7.59286	0.006095	7.59286	0.03711
7.61898	0.016	7.61898	0.00578	7.61898	0.03885
7.64511	0.01549	7.64511	0.006265	7.64511	0.03668
7.67123	0.01508	7.67123	0.00602	7.67123	0.03747
7.69735	0.0157	7.69735	0.00645	7.69735	0.03845
7.72348	0.01472	7.72348	0.006175	7.72348	0.03888
7.7496	0.01665	7.7496	0.006305	7.7496	0.03884
7.77573	0.01559	7.77573	0.005785	7.77573	0.03821
7.80185	0.01524	7.80185	0.005845	7.80185	0.03825
7.82797	0.01571	7.82797	0.00584	7.82797	0.03815
7.8541	0.01506	7.8541	0.005985	7.8541	0.03923
7.88022	0.01541	7.88022	0.00591	7.88022	0.0403
7.90634	0.01608	7.90634	0.005805	7.90634	0.03854
7.93247	0.01533	7.93247	0.00616	7.93247	0.03805
7.95859	0.01553	7.95859	0.00591	7.95859	0.03795
7.98472	0.01565	7.98472	0.006595	7.98472	0.03824
8.01084	0.01519	8.01084	0.00612	8.01084	0.03877
8.03696	0.01585	8.03696	0.00606	8.03696	0.03871
8.06309	0.0154	8.06309	0.006215	8.06309	0.03665
8.08921	0.01489	8.08921	0.005875	8.08921	0.03879
8.11534	0.01508	8.11534	0.006275	8.11534	0.03831
8.14146	0.01536	8.14146	0.00596	8.14146	0.03756
8.16758	0.01554	8.16758	0.00603	8.16758	0.0375
8.19371	0.01509	8.19371	0.006195	8.19371	0.03628
8.21983	0.01551	8.21983	0.00621	8.21983	0.03763
8.24596	0.01548	8.24596	0.00635	8.24596	0.03797
8.27208	0.0156	8.27208	0.00594	8.27208	0.03745
8.2982	0.01515	8.2982	0.00636	8.2982	0.03783
8.32433	0.0151	8.32433	0.005935	8.32433	0.03839
8.35045	0.01452	8.35045	0.00551	8.35045	0.03732
8.37657	0.01516	8.37657	0.006045	8.37657	0.03828
8.4027	0.01524	8.4027	0.006065	8.4027	0.03674
8.42882	0.01556	8.42882	0.006285	8.42882	0.03687
8.45495	0.01482	8.45495	0.006075	8.45495	0.03749
8.48107	0.01578	8.48107	0.005775	8.48107	0.03698
8.50719	0.01507	8.50719	0.0061	8.50719	0.0378
8.53332	0.01572	8.53332	0.005995	8.53332	0.03566
8.55944	0.01484	8.55944	0.006475	8.55944	0.03775
8.58557	0.01564	8.58557	0.0061	8.58557	0.0382
8.61169	0.01478	8.61169	0.00582	8.61169	0.03658
8.63781	0.01584	8.63781	0.005675	8.63781	0.03624
8.66394	0.01585	8.66394	0.00565	8.66394	0.0373
8.69006	0.01558	8.69006	0.005935	8.69006	0.03671
8.71618	0.0155	8.71618	0.0058	8.71618	0.03791
8.74231	0.01455	8.74231	0.005745	8.74231	0.03731
8.76843	0.01501	8.76843	0.00575	8.76843	0.0369
8.79456	0.01528	8.79456	0.00585	8.79456	0.03735
8.82068	0.01503	8.82068	0.00613	8.82068	0.03558
8.8468	0.01551	8.8468	0.006135	8.8468	0.03691
8.87293	0.01484	8.87293	0.005625	8.87293	0.03486
8.89905	0.01495	8.89905	0.00571	8.89905	0.03594
8.92518	0.01575	8.92518	0.006185	8.92518	0.03609
8.9513	0.01513	8.9513	0.005795	8.9513	0.03484
8.97742	0.0144	8.97742	0.005855	8.97742	0.03573
9.00355	0.015	9.00355	0.00582	9.00355	0.03493
9.02967	0.01548	9.02967	0.006075	9.02967	0.03549
9.05579	0.01543	9.05579	0.00593	9.05579	0.03495
9.08192	0.01541	9.08192	0.00585	9.08192	0.03625
9.10804	0.0153	9.10804	0.005585	9.10804	0.03522
9.13417	0.01526	9.13417	0.00602	9.13417	0.03514
9.16029	0.01423	9.16029	0.00593	9.16029	0.03534
9.18641	0.01511	9.18641	0.00565	9.18641	0.03421
9.21254	0.0155	9.21254	0.00547	9.21254	0.03355
9.23866	0.01485	9.23866	0.00584	9.23866	0.0359
9.26479	0.01408	9.26479	0.005435	9.26479	0.03335
9.29091	0.01515	9.29091	0.00573	9.29091	0.03369
9.31703	0.01387	9.31703	0.00608	9.31703	0.03408
9.34316	0.01485	9.34316	0.005785	9.34316	0.03279
9.36928	0.01551	9.36928	0.00547	9.36928	0.03348
9.39541	0.01455	9.39541	0.006145	9.39541	0.03433
9.42153	0.01382	9.42153	0.00614	9.42153	0.0335
9.44765	0.01416	9.44765	0.0062	9.44765	0.03281
9.47378	0.01463	9.47378	0.00589	9.47378	0.03282
9.4999	0.01372	9.4999	0.005925	9.4999	0.03186
9.52602	0.01424	9.52602	0.005575	9.52602	0.03271
9.55215	0.01389	9.55215	0.005905	9.55215	0.03252
9.57827	0.01353	9.57827	0.005935	9.57827	0.03307
9.6044	0.01349	9.6044	0.00568	9.6044	0.03326
9.63052	0.01475	9.63052	0.00619	9.63052	0.0321
9.65664	0.01414	9.65664	0.005875	9.65664	0.03213
9.68277	0.01468	9.68277	0.0061	9.68277	0.03311
9.70889	0.01491	9.70889	0.00595	9.70889	0.03212
9.73502	0.01493	9.73502	0.005775	9.73502	0.03296
9.76114	0.01406	9.76114	0.006045	9.76114	0.03179
9.78726	0.01426	9.78726	0.00622	9.78726	0.03175
9.81339	0.01444	9.81339	0.005625	9.81339	0.03139
9.83951	0.01464	9.83951	0.00607	9.83951	0.03192
9.86563	0.01465	9.86563	0.00563	9.86563	0.0325
9.89176	0.01473	9.89176	0.006185	9.89176	0.03213
9.91788	0.01386	9.91788	0.005595	9.91788	0.03223
9.94401	0.01431	9.94401	0.00613	9.94401	0.0328
9.97013	0.01452	9.97013	0.00584	9.97013	0.03186
9.99625	0.0139	9.99625	0.005475	9.99625	0.03222
10.0224	0.01321	10.0224	0.005515	10.0224	0.03048
10.0485	0.014	10.0485	0.005665	10.0485	0.03235
10.0746	0.0144	10.0746	0.00577	10.0746	0.03266
10.1007	0.01429	10.1007	0.00581	10.1007	0.03222
10.1269	0.01407	10.1269	0.00591	10.1269	0.03216
10.153	0.01387	10.153	0.005685	10.153	0.03243
10.1791	0.01487	10.1791	0.00561	10.1791	0.03162
10.2052	0.01431	10.2052	0.006055	10.2052	0.0347
10.2314	0.01469	10.2314	0.00613	10.2314	0.0326
10.2575	0.01452	10.2575	0.005875	10.2575	0.03302
10.2836	0.01408	10.2836	0.006085	10.2836	0.03311
10.3097	0.01425	10.3097	0.00597	10.3097	0.03318
10.3359	0.01416	10.3359	0.00558	10.3359	0.03378
10.362	0.0153	10.362	0.005965	10.362	0.03403
10.3881	0.01535	10.3881	0.005995	10.3881	0.03418
10.4142	0.01391	10.4142	0.00539	10.4142	0.03374
10.4404	0.01451	10.4404	0.00595	10.4404	0.03465
10.4665	0.01391	10.4665	0.00572	10.4665	0.03467
10.4926	0.01401	10.4926	0.006155	10.4926	0.03497
10.5187	0.01455	10.5187	0.006115	10.5187	0.03326
10.5449	0.01407	10.5449	0.005585	10.5449	0.03242
10.571	0.01537	10.571	0.006025	10.571	0.03123
10.5971	0.01452	10.5971	0.005865	10.5971	0.0334
10.6232	0.01467	10.6232	0.005645	10.6232	0.03213
10.6494	0.01467	10.6494	0.005825	10.6494	0.03453
10.6755	0.01424	10.6755	0.005745	10.6755	0.0344
10.7016	0.01412	10.7016	0.006065	10.7016	0.035
10.7277	0.01462	10.7277	0.006195	10.7277	0.03257
10.7538	0.01467	10.7538	0.005825	10.7538	0.03393
10.78	0.01451	10.78	0.006055	10.78	0.03466
10.8061	0.01408	10.8061	0.006035	10.8061	0.03526
10.8322	0.0138	10.8322	0.00583	10.8322	0.0349
10.8583	0.01453	10.8583	0.00593	10.8583	0.03339
10.8845	0.01423	10.8845	0.005715	10.8845	0.03411
10.9106	0.01438	10.9106	0.005865	10.9106	0.03622
10.9367	0.01437	10.9367	0.005945	10.9367	0.0356
10.9628	0.01558	10.9628	0.005965	10.9628	0.03511
10.989	0.01457	10.989	0.006145	10.989	0.0361
11.0151	0.01506	11.0151	0.005915	11.0151	0.0349
11.0412	0.01418	11.0412	0.005795	11.0412	0.03605
11.0673	0.0141	11.0673	0.00558	11.0673	0.03518
11.0935	0.01349	11.0935	0.00588	11.0935	0.03656
11.1196	0.01431	11.1196	0.005895	11.1196	0.03657
11.1457	0.01555	11.1457	0.005785	11.1457	0.03656
11.1718	0.01476	11.1718	0.005755	11.1718	0.03755
11.198	0.01494	11.198	0.00635	11.198	0.03655
11.2241	0.01441	11.2241	0.00621	11.2241	0.03819
11.2502	0.01425	11.2502	0.006075	11.2502	0.03938
11.2763	0.0152	11.2763	0.005855	11.2763	0.03746
11.3024	0.01499	11.3024	0.006045	11.3024	0.03729
11.3286	0.01495	11.3286	0.005835	11.3286	0.03651
11.3547	0.01534	11.3547	0.00614	11.3547	0.03754
11.3808	0.01486	11.3808	0.005975	11.3808	0.03814
11.4069	0.01629	11.4069	0.006135	11.4069	0.03688
11.4274	0.01515	11.4274	0.005885	11.4274	0.0372
11.4331	0.01566	11.4331	0.00613	11.4331	0.0363
11.4592	0.0153	11.4592	0.006	11.4592	0.03939
11.4657	0.01478	11.4657	0.00599	11.4657	0.03751
11.4853	0.01656	11.4853	0.00586	11.4853	0.03773
11.504	0.01611	11.504	0.00635	11.504	0.03898
11.5114	0.01479	11.5114	0.006135	11.5114	0.04009
11.5376	0.01534	11.5376	0.00595	11.5376	0.03865
11.5424	0.01515	11.5424	0.00649	11.5424	0.0384
11.5637	0.01485	11.5637	0.006065	11.5637	0.04025
11.5807	0.01498	11.5807	0.005955	11.5807	0.03924
11.5898	0.01524	11.5898	0.00665	11.5898	0.03775
11.6159	0.01635	11.6159	0.00584	11.6159	0.03857
11.619	0.01521	11.619	0.005925	11.619	0.03863
11.6421	0.01483	11.6421	0.006015	11.6421	0.04004
11.6573	0.01618	11.6573	0.006045	11.6573	0.04062
11.6682	0.01528	11.6682	0.00639	11.6682	0.0388
11.6943	0.01589	11.6943	0.006255	11.6943	0.03962
11.6956	0.01524	11.6956	0.005955	11.6956	0.03901
11.7204	0.01504	11.7204	0.00605	11.7204	0.04046
11.7339	0.01547	11.7339	0.00612	11.7339	0.04083
11.7466	0.01683	11.7466	0.006435	11.7466	0.04092
11.7722	0.01581	11.7722	0.006175	11.7722	0.04095
11.7727	0.01528	11.7727	0.00643	11.7727	0.04037
11.7988	0.01512	11.7988	0.00632	11.7988	0.03828
11.8105	0.01502	11.8105	0.006095	11.8105	0.04121
11.8249	0.01632	11.8249	0.00639	11.8249	0.03985
11.8488	0.0157	11.8488	0.00638	11.8488	0.03989
11.851	0.01434	11.851	0.006525	11.851	0.0403
11.8772	0.01547	11.8772	0.006145	11.8772	0.04062
11.8872	0.01645	11.8872	0.006245	11.8872	0.03989
11.9033	0.01545	11.9033	0.006365	11.9033	0.04074
11.9255	0.01621	11.9255	0.00603	11.9255	0.04168
11.9294	0.01632	11.9294	0.006135	11.9294	0.04011
11.9555	0.01578	11.9555	0.0064	11.9555	0.04195
11.9638	0.01644	11.9638	0.00614	11.9638	0.04262
11.9817	0.01646	11.9817	0.00676	11.9817	0.03898
12.0021	0.01589	12.0021	0.006245	12.0021	0.04177
12.0078	0.01652	12.0078	0.00607	12.0078	0.04068
12.0404	0.01626	12.0404	0.00658	12.0404	0.04296
12.0787	0.01583	12.0787	0.00618	12.0787	0.04375
12.117	0.01671	12.117	0.006235	12.117	0.04226
12.1553	0.01612	12.1553	0.006205	12.1553	0.04305
12.1936	0.01668	12.1936	0.00621	12.1936	0.04445
12.232	0.01573	12.232	0.006345	12.232	0.04371
12.2703	0.01672	12.2703	0.006345	12.2703	0.0427
12.3086	0.01657	12.3086	0.00649	12.3086	0.04441
12.3469	0.01591	12.3469	0.006015	12.3469	0.0445
12.3852	0.01634	12.3852	0.00626	12.3852	0.04414
12.4235	0.01725	12.4235	0.00664	12.4235	0.04524
12.4618	0.01621	12.4618	0.00621	12.4618	0.04494
12.5001	0.01656	12.5001	0.006385	12.5001	0.04713
12.5384	0.01754	12.5384	0.006525	12.5384	0.04659
12.5767	0.01651	12.5767	0.006235	12.5767	0.04802
12.6151	0.01677	12.6151	0.00686	12.6151	0.04603
12.6534	0.01667	12.6534	0.00648	12.6534	0.04828
12.6917	0.01763	12.6917	0.00642	12.6917	0.04806
12.73	0.01691	12.73	0.006645	12.73	0.04756
12.7683	0.01736	12.7683	0.00627	12.7683	0.0479
12.8066	0.01756	12.8066	0.006815	12.8066	0.0486
12.8449	0.01816	12.8449	0.006225	12.8449	0.04833
12.8832	0.01651	12.8832	0.00643	12.8832	0.04939
12.9215	0.01713	12.9215	0.00653	12.9215	0.04819
12.9599	0.01736	12.9599	0.00666	12.9599	0.04939
12.9982	0.01755	12.9982	0.006685	12.9982	0.04892
13.0365	0.01713	13.0365	0.00677	13.0365	0.0488
13.0748	0.01769	13.0748	0.006825	13.0748	0.05075
13.1131	0.01771	13.1131	0.00662	13.1131	0.05107
13.1514	0.01726	13.1514	0.00687	13.1514	0.05077
13.1897	0.0181	13.1897	0.006745	13.1897	0.05079
13.228	0.01757	13.228	0.00649	13.228	0.05029
13.2663	0.01725	13.2663	0.006925	13.2663	0.05117
13.3047	0.01762	13.3047	0.006845	13.3047	0.05204
13.343	0.01789	13.343	0.006915	13.343	0.05281
13.3813	0.01722	13.3813	0.007175	13.3813	0.05168
13.4196	0.01748	13.4196	0.006975	13.4196	0.0528
13.4579	0.01815	13.4579	0.006915	13.4579	0.05238
13.4962	0.01741	13.4962	0.006935	13.4962	0.05497
13.5345	0.01741	13.5345	0.007035	13.5345	0.05457
13.5728	0.01811	13.5728	0.0071	13.5728	0.05532
13.6111	0.01847	13.6111	0.0067	13.6111	0.05552
13.6494	0.01813	13.6494	0.00682	13.6494	0.05556
13.6878	0.01875	13.6878	0.00644	13.6878	0.05547
13.7261	0.01867	13.7261	0.006745	13.7261	0.0558
13.7644	0.01979	13.7644	0.00677	13.7644	0.05822
13.8027	0.01867	13.8027	0.00696	13.8027	0.05866
13.841	0.01866	13.841	0.00638	13.841	0.05917
13.8793	0.01979	13.8793	0.006595	13.8793	0.05919
13.9176	0.01952	13.9176	0.006935	13.9176	0.06078
13.9559	0.02068	13.9559	0.006895	13.9559	0.06198
13.9942	0.02129	13.9942	0.00695	13.9942	0.06568
14.0326	0.02157	14.0326	0.006895	14.0326	0.06494
14.0709	0.02187	14.0709	0.007425	14.0709	0.06486
14.1092	0.02223	14.1092	0.006875	14.1092	0.06693
14.1475	0.0223	14.1475	0.00701	14.1475	0.06524
14.1858	0.02293	14.1858	0.006955	14.1858	0.06643
14.2241	0.02208	14.2241	0.00698	14.2241	0.06723
14.2624	0.02151	14.2624	0.00677	14.2624	0.06441
14.3007	0.02297	14.3007	0.006955	14.3007	0.06536
14.339	0.02182	14.339	0.006715	14.339	0.06452
14.3773	0.02173	14.3773	0.00671	14.3773	0.06326
14.4157	0.02166	14.4157	0.006665	14.4157	0.06074
14.454	0.02138	14.454	0.006675	14.454	0.06092
14.4923	0.02106	14.4923	0.007055	14.4923	0.05925
14.5306	0.01992	14.5306	0.006915	14.5306	0.05739
14.5689	0.02028	14.5689	0.007135	14.5689	0.05842
14.6072	0.01877	14.6072	0.006385	14.6072	0.05592
14.6455	0.01896	14.6455	0.006715	14.6455	0.05625
14.6838	0.01896	14.6838	0.006495	14.6838	0.05458
14.7221	0.01881	14.7221	0.006975	14.7221	0.0545
14.7605	0.01953	14.7605	0.00691	14.7605	0.05276
14.7988	0.01797	14.7988	0.00623	14.7988	0.05245
14.8371	0.01842	14.8371	0.006485	14.8371	0.05212
14.8754	0.01788	14.8754	0.00671	14.8754	0.05097
14.9137	0.01717	14.9137	0.006675	14.9137	0.04924
14.952	0.01724	14.952	0.0064	14.952	0.04814
14.9903	0.01694	14.9903	0.00642	14.9903	0.04893
15.0286	0.01737	15.0286	0.00662	15.0286	0.04751
15.0669	0.01672	15.0669	0.0065	15.0669	0.04673
15.1053	0.01701	15.1053	0.00629	15.1053	0.04672
15.1436	0.01698	15.1436	0.006385	15.1436	0.04547
15.1819	0.01682	15.1819	0.00638	15.1819	0.04655
15.2202	0.01679	15.2202	0.006345	15.2202	0.04671
15.2585	0.01661	15.2585	0.0065	15.2585	0.04488
15.2968	0.01661	15.2968	0.00609	15.2968	0.04339
15.3351	0.01636	15.3351	0.006405	15.3351	0.04286
15.3734	0.01574	15.3734	0.00625	15.3734	0.04364
15.4117	0.01704	15.4117	0.006465	15.4117	0.04245
15.45	0.01545	15.45	0.00613	15.45	0.04088
15.4884	0.01544	15.4884	0.00641	15.4884	0.03975
15.5267	0.01605	15.5267	0.00651	15.5267	0.04148
15.565	0.01584	15.565	0.006165	15.565	0.04031
15.6033	0.01532	15.6033	0.00639	15.6033	0.03964
15.6416	0.01509	15.6416	0.00598	15.6416	0.03953
15.6799	0.01519	15.6799	0.00655	15.6799	0.03832
15.7182	0.01516	15.7182	0.00589	15.7182	0.03853
15.7565	0.01502	15.7565	0.006135	15.7565	0.03724
15.7948	0.0148	15.7948	0.00612	15.7948	0.03783
15.8332	0.01479	15.8332	0.005765	15.8332	0.03593
15.8715	0.01556	15.8715	0.00655	15.8715	0.03569
15.9098	0.01508	15.9098	0.00588	15.9098	0.03548
15.9481	0.01487	15.9481	0.00595	15.9481	0.0336
15.9864	0.0146	15.9864	0.00622	15.9864	0.03519
16.0247	0.0145	16.0247	0.005725	16.0247	0.03617
16.063	0.01434	16.063	0.00614	16.063	0.03336
16.1013	0.01386	16.1013	0.005905	16.1013	0.03346
16.1396	0.01398	16.1396	0.006	16.1396	0.03524
16.178	0.01414	16.178	0.005815	16.178	0.03308
16.2163	0.01381	16.2163	0.00586	16.2163	0.03313
16.2546	0.0141	16.2546	0.00586	16.2546	0.03312
16.2929	0.0141	16.2929	0.00599	16.2929	0.0321
16.3312	0.01365	16.3312	0.00592	16.3312	0.03157
16.3695	0.01357	16.3695	0.00598	16.3695	0.03148
16.4078	0.01393	16.4078	0.005665	16.4078	0.0317
16.4461	0.0137	16.4461	0.005955	16.4461	0.03055
16.4844	0.01393	16.4844	0.00643	16.4844	0.03025
16.5227	0.01361	16.5227	0.005985	16.5227	0.03005
16.5611	0.01319	16.5611	0.00553	16.5611	0.03008
16.5994	0.01358	16.5994	0.00564	16.5994	0.02928
16.6377	0.01405	16.6377	0.005815	16.6377	0.03045
16.676	0.014	16.676	0.00613	16.676	0.02894
16.7143	0.01349	16.7143	0.00564	16.7143	0.02921
16.7526	0.01414	16.7526	0.005805	16.7526	0.02917
16.7909	0.01389	16.7909	0.005915	16.7909	0.02888
16.8292	0.01346	16.8292	0.00567	16.8292	0.02881
16.8675	0.01256	16.8675	0.00571	16.8675	0.02813
16.9059	0.01346	16.9059	0.00576	16.9059	0.02777
16.9442	0.01337	16.9442	0.00591	16.9442	0.02704
16.9825	0.01296	16.9825	0.00568	16.9825	0.02728
17.0098	0.01349	17.0098	0.005245	17.0098	0.02556
17.0208	0.01283	17.0208	0.005965	17.0208	0.02689
17.0591	0.01438	17.0591	0.005655	17.0591	0.02705
17.0601	0.01292	17.0601	0.00574	17.0601	0.02576
17.0974	0.01303	17.0974	0.00582	17.0974	0.02675
17.1104	0.01278	17.1104	0.00572	17.1104	0.02659
17.1357	0.01331	17.1357	0.005775	17.1357	0.02555
17.1607	0.01349	17.1607	0.00581	17.1607	0.0264
17.174	0.01325	17.174	0.00553	17.174	0.02655
17.211	0.01339	17.211	0.00552	17.211	0.02602
17.2123	0.01353	17.2123	0.00557	17.2123	0.02669
17.2506	0.01321	17.2506	0.005395	17.2506	0.0259
17.2614	0.01334	17.2614	0.0055	17.2614	0.02581
17.289	0.01294	17.289	0.00573	17.289	0.0253
17.3117	0.01272	17.3117	0.00557	17.3117	0.02617
17.3273	0.01246	17.3273	0.00563	17.3273	0.02572
17.362	0.01258	17.362	0.00581	17.362	0.02499
17.3656	0.01188	17.3656	0.005505	17.3656	0.02519
17.4039	0.01296	17.4039	0.00573	17.4039	0.02514
17.4123	0.01306	17.4123	0.00563	17.4123	0.02497
17.4422	0.01331	17.4422	0.00571	17.4422	0.02499
17.4626	0.0133	17.4626	0.00547	17.4626	0.02631
17.4805	0.01281	17.4805	0.005715	17.4805	0.02471
17.5129	0.0129	17.5129	0.00587	17.5129	0.02445
17.5188	0.01318	17.5188	0.00597	17.5188	0.02465
17.5571	0.01244	17.5571	0.00541	17.5571	0.02527
17.5632	0.0132	17.5632	0.005645	17.5632	0.02507
17.5954	0.01284	17.5954	0.00559	17.5954	0.02525
17.6135	0.01248	17.6135	0.00575	17.6135	0.02541
17.6638	0.01273	17.6638	0.005665	17.6638	0.02521
17.7142	0.01264	17.7142	0.005385	17.7142	0.02423
17.7645	0.01295	17.7645	0.005485	17.7645	0.02487
17.8148	0.01244	17.8148	0.00534	17.8148	0.0249
17.8651	0.01257	17.8651	0.005445	17.8651	0.02462
17.9154	0.01245	17.9154	0.0057	17.9154	0.02464
17.9657	0.01364	17.9657	0.00564	17.9657	0.02393
18.016	0.01273	18.016	0.006005	18.016	0.02305
18.0663	0.01231	18.0663	0.005905	18.0663	0.02342
18.1166	0.01214	18.1166	0.005605	18.1166	0.02306
18.1669	0.01236	18.1669	0.00564	18.1669	0.02353
18.2173	0.01294	18.2173	0.00556	18.2173	0.02346
18.2676	0.01197	18.2676	0.005475	18.2676	0.02371
18.3179	0.01206	18.3179	0.00562	18.3179	0.02235
18.3682	0.01258	18.3682	0.005515	18.3682	0.02338
18.4185	0.0124	18.4185	0.005275	18.4185	0.02333
18.4688	0.01269	18.4688	0.005495	18.4688	0.0226
18.5191	0.01274	18.5191	0.005395	18.5191	0.02209
18.5694	0.01272	18.5694	0.00553	18.5694	0.02269
18.6197	0.01281	18.6197	0.00544	18.6197	0.0227
18.6701	0.01223	18.6701	0.005555	18.6701	0.02197
18.7204	0.01206	18.7204	0.00528	18.7204	0.02266
18.7707	0.01286	18.7707	0.005225	18.7707	0.02182
18.821	0.013	18.821	0.005365	18.821	0.02206
18.8713	0.01252	18.8713	0.005745	18.8713	0.02209
18.9216	0.01207	18.9216	0.005415	18.9216	0.02123
18.9719	0.01292	18.9719	0.00516	18.9719	0.02268
19.0222	0.01205	19.0222	0.00563	19.0222	0.02257
19.0725	0.01249	19.0725	0.0055	19.0725	0.02178
19.1228	0.01244	19.1228	0.005645	19.1228	0.02237
19.1732	0.0132	19.1732	0.00538	19.1732	0.02242
19.2235	0.01285	19.2235	0.005385	19.2235	0.02222
19.2738	0.01267	19.2738	0.005535	19.2738	0.02249
19.3241	0.01299	19.3241	0.00547	19.3241	0.02247
19.3744	0.01285	19.3744	0.00541	19.3744	0.02225
19.4247	0.01263	19.4247	0.00548	19.4247	0.02201
19.475	0.01253	19.475	0.00557	19.475	0.02252
19.5253	0.01256	19.5253	0.00534	19.5253	0.02301
19.5756	0.0129	19.5756	0.005475	19.5756	0.02305
19.626	0.01287	19.626	0.00537	19.626	0.02356
19.6763	0.01281	19.6763	0.005635	19.6763	0.02326
19.7266	0.01343	19.7266	0.00551	19.7266	0.02267
19.7769	0.01325	19.7769	0.00513	19.7769	0.02287
19.8272	0.01336	19.8272	0.005455	19.8272	0.02411
19.8775	0.0132	19.8775	0.005285	19.8775	0.02546
19.9278	0.01328	19.9278	0.00538	19.9278	0.02309
19.9781	0.01309	19.9781	0.005595	19.9781	0.02351
20.0284	0.01328	20.0284	0.005635	20.0284	0.02295
20.0787	0.01366	20.0787	0.005475	20.0787	0.02281
20.1291	0.01328	20.1291	0.00544	20.1291	0.02306
20.1794	0.01313	20.1794	0.00545	20.1794	0.02139
20.2297	0.01336	20.2297	0.005305	20.2297	0.02288
20.28	0.0125	20.28	0.005365	20.28	0.02143
20.3303	0.01235	20.3303	0.005355	20.3303	0.02173
20.3806	0.01304	20.3806	0.005305	20.3806	0.02196
20.4309	0.01248	20.4309	0.00526	20.4309	0.02086
20.4812	0.01237	20.4812	0.005475	20.4812	0.02101
20.5315	0.01216	20.5315	0.00545	20.5315	0.02096
20.5819	0.01225	20.5819	0.005375	20.5819	0.02061
20.6322	0.01252	20.6322	0.00551	20.6322	0.02006
20.6825	0.01262	20.6825	0.005445	20.6825	0.02041
20.7328	0.01237	20.7328	0.00532	20.7328	0.02081
20.7831	0.01244	20.7831	0.00542	20.7831	0.02008
20.8334	0.01182	20.8334	0.005165	20.8334	0.02046
20.8837	0.01216	20.8837	0.005175	20.8837	0.02032
20.934	0.01242	20.934	0.005345	20.934	0.01928
20.9843	0.01183	20.9843	0.005525	20.9843	0.01989
21.0346	0.01218	21.0346	0.005665	21.0346	0.01971
21.085	0.01183	21.085	0.00545	21.085	0.01973
21.1353	0.01193	21.1353	0.00521	21.1353	0.02004
21.1856	0.01244	21.1856	0.005395	21.1856	0.01905
21.2359	0.01235	21.2359	0.00541	21.2359	0.01897
21.2862	0.0125	21.2862	0.00557	21.2862	0.01994
21.3365	0.01221	21.3365	0.005235	21.3365	0.01854
21.3868	0.0121	21.3868	0.005375	21.3868	0.01927
21.4371	0.01126	21.4371	0.005415	21.4371	0.0192
21.4874	0.01174	21.4874	0.00543	21.4874	0.01869
21.5378	0.01206	21.5378	0.00538	21.5378	0.01858
21.5881	0.01241	21.5881	0.005215	21.5881	0.01837
21.6384	0.01145	21.6384	0.005435	21.6384	0.01896
21.6887	0.01197	21.6887	0.005275	21.6887	0.01886
21.739	0.0121	21.739	0.00556	21.739	0.0187
21.7893	0.01175	21.7893	0.005275	21.7893	0.01812
21.8396	0.01154	21.8396	0.00562	21.8396	0.01883
21.8899	0.01257	21.8899	0.00515	21.8899	0.01872
21.9402	0.01145	21.9402	0.005575	21.9402	0.01818
21.9905	0.01153	21.9905	0.00506	21.9905	0.01887
22.0409	0.01219	22.0409	0.0055	22.0409	0.01866
22.0912	0.01171	22.0912	0.005595	22.0912	0.0188
22.1415	0.01132	22.1415	0.005215	22.1415	0.01853
22.1918	0.01154	22.1918	0.005075	22.1918	0.01806
22.2421	0.01193	22.2421	0.005285	22.2421	0.01832
22.2924	0.01191	22.2924	0.005275	22.2924	0.01808
22.3427	0.01174	22.3427	0.005175	22.3427	0.01833
22.393	0.01198	22.393	0.005255	22.393	0.0179
22.4433	0.01149	22.4433	0.005225	22.4433	0.01818
22.4937	0.01219	22.4937	0.00504	22.4937	0.01876
22.544	0.01158	22.544	0.00557	22.5285	0.01722
22.5943	0.01185	22.5943	0.005175	22.544	0.01847
22.6446	0.01162	22.6446	0.005335	22.5906	0.01822
22.6949	0.01214	22.6949	0.005135	22.5943	0.01847
22.7452	0.01195	22.7452	0.00521	22.6446	0.01755
22.7955	0.01207	22.7955	0.00538	22.6527	0.01774
22.8458	0.01135	22.8458	0.00522	22.6949	0.01807
22.8961	0.01203	22.8961	0.005405	22.7147	0.01825
22.9464	0.01147	22.9464	0.00533	22.7452	0.01743
22.9968	0.01198	22.9968	0.00565	22.7768	0.01839
23.0471	0.01154	23.0471	0.005415	22.7955	0.01779
23.0974	0.01199	23.0974	0.00538	22.8389	0.01829
	0		0	22.8458	0.01746
	0		0	22.8961	0.01782
	0		0	22.9009	0.01848
	0		0	22.9464	0.01771
	0		0	22.963	0.01818
	0		0	22.9968	0.01806
	0		0	23.0251	0.01769
	0		0	23.0471	0.01778
	0		0	23.0871	0.01773
	0		0	23.0974	0.01727
