# Supplementary material for: Mechanically robust supramolecular polymer co-assemblies
Source: Nat Commun. 2022 Jan 18;13:356. doi: 10.1038/s41467-022-28017-0 (PMC8766479; doi:10.1038/s41467-022-28017-0)
Supplement: Supplementary file 3 — Source Data [file 41467_2022_28017_MOESM3_ESM.zip › NCOMMS-21-41006-T_Source Data/Supplementary Figure 12/Supplementary Figure 12.xlsx]

## Sheet: Figure_S12-S13
TAB/BKB	100/0			90/10			80/20			70/30			60/40			50/50
	Temperature	Storage Modulus	tan(delta)	Temperature	Storage Modulus	tan(delta)	Temperature	Storage Modulus	tan(delta)	Temperature	Storage Modulus	tan(delta)	Temperature	Storage Modulus	tan(delta)	Temperature	Storage Modulus	tan(delta)
	[°C]	[Mpa]	[-]	[°C]	[Mpa]	[-]	[°C]	[Mpa]	[-]	[°C]	[Mpa]	[-]	[°C]	[Mpa]	[-]	[°C]	[Mpa]	[-]
	-20	1557	0.02975	-80.01	2277	0.03031	-80.02	2241	0.02881	-80.16	2242	0.03123	2242	2356	0.03647	-79.82	-80.12	0.02937
	-19.98	1557	0.02982	-79.98	2271	0.02654	-80.03	2241	0.03191	-80.19	2234	0.02661	2234	2356	0.0301	-79.86	-80.01	0.03063
	-19.95	1557	0.03001	-80	2275	0.02884	-80	2241	0.03052	-80.2	2234	0.02825	2234	2363	0.03272	-79.78	-79.92	0.0281
	-19.98	1557	0.02976	-79.9	2271	0.02405	-79.98	2242	0.03143	-80.12	2234	0.02528	2234	2361	0.02945	-79.84	-79.94	0.02652
	-19.94	1558	0.02974	-79.85	2276	0.03086	-79.96	2238	0.03316	-80.12	2240	0.0289	2240	2362	0.02889	-79.73	-79.83	0.0311
	-19.86	1558	0.02914	-79.82	2276	0.02833	-79.93	2238	0.03222	-80.1	2239	0.02912	2239	2358	0.03038	-79.75	-79.73	0.02222
	-19.82	1558	0.02928	-79.77	2273	0.03018	-79.88	2240	0.03066	-79.95	2243	0.0301	2243	2355	0.03239	-79.69	-79.74	0.0262
	-19.75	1558	0.02935	-79.68	2274	0.02922	-79.79	2236	0.03212	-79.97	2238	0.03024	2238	2360	0.03096	-79.7	-79.63	0.02897
	-19.72	1558	0.02961	-79.69	2271	0.02844	-79.73	2239	0.03016	-79.88	2238	0.02862	2238	2365	0.03323	-79.65	-79.69	0.02932
	-19.62	1559	0.0291	-79.56	2268	0.02697	-79.63	2241	0.03098	-79.83	2238	0.03169	2238	2359	0.02683	-79.67	-79.47	0.02931
	-19.55	1559	0.0293	-79.48	2266	0.03087	-79.55	2243	0.03022	-79.76	2232	0.0276	2232	2356	0.03219	-79.54	-79.35	0.02443
	-19.47	1559	0.02947	-79.43	2267	0.02862	-79.5	2244	0.03024	-79.66	2238	0.03015	2238	2354	0.03383	-79.6	-79.36	0.029
	-19.38	1559	0.02931	-79.33	2268	0.03007	-79.32	2244	0.03088	-79.63	2236	0.02982	2236	2361	0.03347	-79.45	-79.2	0.0259
	-19.28	1560	0.02907	-79.25	2270	0.02832	-79.29	2248	0.02936	-79.57	2243	0.03094	2243	2362	0.03655	-79.26	-79.17	0.02529
	-19.17	1560	0.0289	-79.18	2272	0.02756	-79.19	2246	0.03143	-79.41	2246	0.03259	2246	2359	0.03466	-79.24	-79.09	0.02728
	-19.08	1560	0.02917	-79.07	2274	0.03054	-79.12	2249	0.03071	-79.39	2245	0.03019	2245	2358	0.03195	-79.15	-79.01	0.02314
	-18.97	1560	0.02934	-78.97	2272	0.02917	-78.95	2248	0.02944	-79.28	2244	0.02737	2244	2360	0.03388	-78.98	-78.95	0.02693
	-18.88	1560	0.02918	-78.89	2269	0.02752	-78.85	2248	0.02962	-79.16	2244	0.02755	2244	2359	0.0344	-78.9	-78.87	0.02877
	-18.75	1560	0.02933	-78.8	2267	0.0286	-78.78	2249	0.02948	-79.04	2244	0.03064	2244	2360	0.03211	-78.82	-78.76	0.02642
	-18.65	1561	0.02907	-78.69	2268	0.02886	-78.65	2246	0.03184	-78.96	2245	0.03141	2245	2359	0.0343	-78.7	-78.61	0.02928
	-18.54	1561	0.0294	-78.62	2266	0.02723	-78.6	2245	0.03069	-78.86	2244	0.03059	2244	2356	0.03121	-78.6	-78.62	0.02927
	-18.41	1561	0.02922	-78.45	2270	0.02975	-78.42	2242	0.03078	-78.73	2247	0.02932	2247	2356	0.03397	-78.42	-78.34	0.02399
	-18.25	1561	0.02876	-78.39	2268	0.03035	-78.31	2246	0.02933	-78.66	2247	0.02769	2247	2360	0.03082	-78.43	-78.27	0.02407
	-18.19	1561	0.02906	-78.27	2265	0.02682	-78.23	2242	0.03121	-78.49	2248	0.0298	2248	2360	0.03194	-78.26	-78.18	0.01982
	-18.01	1561	0.02914	-78.11	2264	0.02833	-78.09	2243	0.02926	-78.45	2249	0.03132	2249	2364	0.03378	-78.09	-78.07	0.02744
	-17.91	1562	0.02903	-78.05	2260	0.02946	-78	2245	0.0308	-78.31	2244	0.02792	2244	2366	0.0327	-78	-77.97	0.02727
	-17.77	1562	0.02898	-77.89	2258	0.02563	-77.85	2246	0.02875	-78.22	2246	0.02829	2246	2368	0.0323	-77.77	-77.83	0.02672
	-17.64	1562	0.02914	-77.82	2260	0.03089	-77.77	2243	0.03199	-78.04	2246	0.02963	2246	2367	0.0325	-77.75	-77.72	0.0278
	-17.54	1562	0.02877	-77.66	2259	0.02557	-77.65	2245	0.03037	-77.96	2244	0.03089	2244	2365	0.03119	-77.6	-77.64	0.02504
	-17.41	1562	0.02929	-77.55	2260	0.02875	-77.55	2246	0.03019	-77.84	2240	0.02858	2240	2364	0.0322	-77.46	-77.47	0.02612
	-17.24	1562	0.02851	-77.46	2261	0.02602	-77.36	2243	0.03006	-77.7	2242	0.03058	2242	2367	0.03225	-77.31	-77.39	0.02802
	-17.13	1562	0.02898	-77.25	2261	0.02816	-77.29	2246	0.02926	-77.6	2242	0.02913	2242	2368	0.03287	-77.2	-77.31	0.02869
	-16.99	1562	0.02917	-77.18	2264	0.02912	-77.14	2243	0.03045	-77.41	2241	0.02925	2241	2370	0.03219	-77.09	-77.17	0.02626
	-16.87	1562	0.0289	-77.02	2259	0.02571	-77.05	2243	0.0297	-77.38	2242	0.02951	2242	2370	0.03213	-76.9	-77.04	0.02425
	-16.71	1562	0.02847	-76.94	2257	0.02949	-76.88	2240	0.02902	-77.19	2244	0.02911	2244	2368	0.03093	-76.86	-76.93	0.02462
	-16.6	1562	0.02905	-76.79	2255	0.0236	-76.8	2240	0.03024	-77.1	2248	0.03053	2248	2367	0.03133	-76.68	-76.83	0.02577
	-16.45	1562	0.02869	-76.65	2257	0.0274	-76.63	2238	0.02924	-76.93	2248	0.02839	2248	2366	0.03142	-76.6	-76.68	0.02613
	-16.32	1562	0.0289	-76.52	2257	0.02842	-76.51	2237	0.03083	-76.8	2251	0.0285	2251	2365	0.03191	-76.4	-76.55	0.02541
	-16.16	1562	0.02877	-76.38	2258	0.02951	-76.38	2236	0.02982	-76.69	2250	0.02876	2250	2362	0.03398	-76.18	-76.44	0.02774
	-16.05	1562	0.02914	-76.24	2255	0.02761	-76.27	2234	0.02942	-76.52	2251	0.02943	2251	2362	0.03335	-76.11	-76.33	0.02681
	-15.89	1562	0.02872	-76.13	2254	0.02716	-76.11	2232	0.02967	-76.41	2250	0.02973	2250	2364	0.03023	-75.97	-76.18	0.02487
	-15.74	1562	0.02865	-75.93	2254	0.02538	-75.98	2234	0.02839	-76.28	2249	0.02969	2249	2363	0.03143	-75.82	-76.07	0.02551
	-15.59	1562	0.02857	-75.82	2251	0.0273	-75.85	2231	0.03131	-76.15	2248	0.028	2248	2365	0.03091	-75.67	-75.98	0.03003
	-15.46	1562	0.02889	-75.69	2246	0.02444	-75.7	2233	0.02951	-76.03	2245	0.02804	2245	2367	0.03209	-75.56	-75.77	0.02396
	-15.33	1562	0.02867	-75.57	2245	0.0282	-75.59	2234	0.0295	-75.87	2248	0.03013	2248	2369	0.03074	-75.45	-75.67	0.0249
	-15.16	1562	0.02881	-75.44	2244	0.0246	-75.43	2233	0.02902	-75.77	2248	0.02996	2248	2370	0.03205	-75.27	-75.58	0.02686
	-15.07	1562	0.02899	-75.2	2246	0.02809	-75.33	2235	0.02923	-75.65	2249	0.02781	2249	2371	0.03235	-75.07	-75.35	0.02515
	-14.89	1562	0.02861	-75.16	2242	0.02569	-75.16	2235	0.02929	-75.47	2253	0.03007	2253	2372	0.03175	-75.02	-75.28	0.02531
	-14.77	1562	0.02866	-74.94	2246	0.02506	-75.03	2235	0.02914	-75.35	2248	0.02717	2248	2372	0.03067	-74.83	-75.09	0.02496
	-14.6	1562	0.02847	-74.83	2246	0.02439	-74.87	2237	0.02784	-75.22	2249	0.02874	2249	2371	0.03262	-74.66	-74.97	0.02471
	-14.47	1562	0.02859	-74.64	2244	0.02778	-74.75	2236	0.02982	-75.08	2248	0.02847	2248	2371	0.03127	-74.55	-74.86	0.02531
	-14.31	1562	0.02864	-74.58	2245	0.02707	-74.58	2236	0.02876	-74.95	2247	0.02871	2247	2369	0.03161	-74.4	-74.66	0.02384
	-14.17	1562	0.02852	-74.33	2244	0.02161	-74.47	2236	0.03068	-74.85	2245	0.02809	2245	2367	0.03173	-74.25	-74.57	0.02638
	-14.07	1561	0.02887	-74.24	2243	0.02573	-74.31	2236	0.02945	-74.65	2247	0.029	2247	2368	0.03038	-74.11	-74.41	0.02895
	-13.86	1562	0.02862	-74.08	2240	0.02539	-74.2	2237	0.02872	-74.57	2245	0.02964	2245	2368	0.03131	-73.94	-74.29	0.02449
	-13.81	1561	0.02875	-73.94	2235	0.02427	-74.05	2235	0.02894	-74.4	2242	0.02697	2242	2369	0.03191	-73.79	-74.12	0.02492
	-13.58	1561	0.02867	-73.8	2240	0.03064	-73.9	2234	0.02941	-74.25	2244	0.02932	2244	2371	0.03169	-73.71	-74.01	0.02441
	-13.46	1561	0.02844	-73.69	2232	0.02248	-73.79	2232	0.02809	-74.14	2240	0.02822	2240	2371	0.02981	-73.53	-73.87	0.02615
	-13.31	1561	0.0288	-73.53	2238	0.02666	-73.58	2230	0.02913	-73.99	2239	0.02796	2239	2372	0.03181	-73.34	-73.75	0.02359
	-13.21	1561	0.0288	-73.37	2235	0.02087	-73.46	2230	0.02806	-73.83	2241	0.0285	2241	2371	0.03072	-73.25	-73.57	0.02626
	-12.93	1561	0.02834	-73.21	2237	0.02717	-73.28	2228	0.02774	-73.7	2240	0.02807	2240	2371	0.03077	-73.1	-73.48	0.0245
	-12.86	1561	0.02849	-73.03	2233	0.0273	-73.17	2227	0.02969	-73.59	2237	0.02713	2237	2370	0.0318	-72.92	-73.31	0.02521
	-12.7	1560	0.02872	-72.95	2229	0.02516	-73.06	2228	0.02905	-73.45	2238	0.02836	2238	2369	0.0313	-72.79	-73.17	0.02753
	-12.52	1560	0.02843	-72.8	2228	0.02118	-72.84	2227	0.02883	-73.3	2238	0.02699	2238	2368	0.03135	-72.61	-73.04	0.02507
	-12.44	1560	0.02863	-72.59	2231	0.02913	-72.73	2228	0.02667	-73.1	2241	0.02895	2241	2368	0.03156	-72.47	-72.83	0.02585
	-12.24	1560	0.02844	-72.55	2226	0.02372	-72.63	2226	0.02985	-72.98	2242	0.02821	2242	2367	0.03058	-72.37	-72.77	0.0241
	-12.13	1560	0.02864	-72.38	2221	0.02219	-72.4	2227	0.02714	-72.9	2241	0.0274	2241	2367	0.02962	-72.19	-72.58	0.02623
	-11.95	1560	0.02865	-72.17	2222	0.02605	-72.28	2227	0.02767	-72.72	2242	0.02767	2242	2363	0.03094	-72.02	-72.47	0.02601
	-11.89	1560	0.02868	-72.05	2218	0.02221	-72.16	2226	0.0287	-72.57	2244	0.02891	2244	2363	0.03148	-71.9	-72.29	0.02498
	-11.67	1559	0.02871	-71.91	2215	0.02441	-71.99	2224	0.02933	-72.42	2244	0.02705	2244	2361	0.03099	-71.72	-72.17	0.02525
	-11.5	1560	0.02828	-71.81	2219	0.02066	-71.87	2224	0.02911	-72.27	2244	0.02809	2244	2361	0.03199	-71.57	-72.04	0.02589
	-11.42	1559	0.02881	-71.62	2219	0.02543	-71.7	2223	0.02813	-72.17	2243	0.02741	2243	2360	0.03052	-71.39	-71.81	0.02363
	-11.29	1559	0.02884	-71.52	2220	0.02737	-71.5	2223	0.0279	-71.91	2241	0.02772	2241	2360	0.03046	-71.25	-71.75	0.02514
	-11.1	1559	0.02826	-71.4	2217	0.02032	-71.41	2222	0.02889	-71.78	2243	0.02914	2243	2360	0.02986	-71.09	-71.52	0.02551
	-10.96	1559	0.02868	-71.12	2219	0.02574	-71.17	2218	0.02792	-71.66	2239	0.02728	2239	2361	0.03102	-70.93	-71.34	0.02258
	-10.85	1559	0.02868	-71.07	2219	0.02158	-71.07	2218	0.02817	-71.48	2238	0.02777	2238	2360	0.03028	-70.82	-71.26	0.02626
	-10.71	1559	0.02877	-70.86	2219	0.02471	-70.92	2217	0.02781	-71.34	2238	0.02843	2238	2361	0.03098	-70.67	-71.01	0.02508
	-10.56	1559	0.02867	-70.75	2214	0.02147	-70.79	2215	0.02818	-71.23	2237	0.02758	2237	2359	0.03025	-70.47	-70.97	0.02374
	-10.39	1559	0.02865	-70.52	2215	0.02629	-70.65	2213	0.02839	-71.03	2236	0.02722	2236	2362	0.03301	-70.3	-70.73	0.02888
	-10.3	1559	0.02858	-70.48	2211	0.02354	-70.45	2212	0.02731	-70.92	2238	0.02785	2238	2362	0.03138	-70.16	-70.47	0.02197
	-10.12	1559	0.02877	-70.19	2210	0.02247	-70.29	2211	0.02658	-70.81	2237	0.02697	2237	2363	0.03007	-70.04	-70.42	0.02482
	-9.88	1559	0.02863	-70.13	2207	0.02096	-70.16	2208	0.02833	-70.66	2237	0.02638	2237	2363	0.02931	-69.96	-70.21	0.02484
	-9.84	1559	0.02856	-69.93	2207	0.02176	-69.96	2210	0.02605	-70.47	2238	0.02792	2238	2364	0.03046	-69.68	-70.07	0.02368
	-9.69	1559	0.02887	-69.83	2212	0.02289	-69.86	2204	0.02892	-70.34	2237	0.02872	2237	2364	0.03077	-69.64	-70.03	0.02568
	-9.47	1559	0.0283	-69.68	2205	0.02313	-69.75	2204	0.02926	-70.22	2234	0.02603	2234	2365	0.03072	-69.42	-69.8	0.02436
	-9.27	1559	0.02855	-69.48	2208	0.02627	-69.54	2205	0.02663	-70.05	2234	0.02755	2234	2364	0.03138	-69.24	-69.67	0.02386
	-9.23	1559	0.0289	-69.37	2207	0.02167	-69.35	2202	0.02879	-69.92	2233	0.0277	2233	2364	0.03056	-69.1	-69.47	0.02365
	-9.01	1559	0.02878	-69.21	2207	0.02542	-69.13	2204	0.02684	-69.72	2233	0.02685	2233	2364	0.03133	-68.98	-69.36	0.02495
	-8.8	1559	0.02859	-69.13	2198	0.02086	-69.09	2202	0.02845	-69.64	2231	0.02727	2231	2363	0.03019	-68.74	-69.25	0.02672
	-8.73	1559	0.0285	-68.88	2203	0.02087	-68.92	2201	0.02783	-69.42	2231	0.02748	2231	2362	0.02976	-68.64	-69.12	0.02676
	-8.54	1559	0.02935	-68.84	2198	0.02351	-68.69	2203	0.02562	-69.26	2229	0.02753	2229	2361	0.03056	-68.39	-68.93	0.02391
	-8.39	1560	0.02838	-68.61	2195	0.0224	-68.58	2204	0.0271	-69.15	2228	0.02647	2228	2361	0.03238	-68.26	-68.79	0.02366
	-8.19	1559	0.02834	-68.49	2194	0.02268	-68.52	2201	0.02782	-69.06	2225	0.02627	2225	2360	0.03006	-68.14	-68.59	0.02414
	-8.19	1560	0.02879	-68.33	2192	0.02122	-68.24	2203	0.02784	-68.87	2223	0.02668	2223	2360	0.0305	-67.99	-68.46	0.02311
	-7.95	1559	0.02902	-68.13	2189	0.02287	-68.17	2205	0.02606	-68.71	2223	0.02849	2223	2358	0.03016	-67.85	-68.34	0.02694
	-7.79	1559	0.02889	-68.05	2189	0.02202	-67.95	2202	0.02852	-68.58	2219	0.02675	2219	2355	0.02837	-67.72	-68.16	0.02731
	-7.68	1560	0.0283	-67.81	2190	0.02296	-67.8	2203	0.02591	-68.38	2220	0.02725	2220	2353	0.03242	-67.56	-67.9	0.023
	-7.57	1559	0.02917	-67.67	2191	0.02373	-67.7	2200	0.02853	-68.26	2221	0.02639	2221	2354	0.03208	-67.37	-67.94	0.02491
	-7.45	1559	0.02897	-67.52	2191	0.02428	-67.47	2200	0.02716	-68.1	2220	0.02664	2220	2352	0.0304	-67.24	-67.67	0.02983
	-7.17	1560	0.02837	-67.39	2193	0.02263	-67.33	2201	0.02572	-67.88	2222	0.02799	2222	2353	0.02777	-67.16	-67.43	0.02129
	-7.03	1560	0.02836	-67.24	2188	0.02063	-67.23	2197	0.02813	-67.78	2219	0.0265	2219	2353	0.03094	-67	-67.29	0.02218
	-6.9	1559	0.02905	-67.15	2189	0.02029	-67.14	2197	0.02803	-67.59	2220	0.02774	2220	2352	0.03109	-66.84	-67.12	0.02587
	-6.77	1559	0.02905	-66.94	2191	0.02226	-66.9	2195	0.02757	-67.51	2220	0.02678	2220	2350	0.03147	-66.62	-66.99	0.02399
	-6.57	1559	0.02853	-66.82	2190	0.02323	-66.77	2196	0.02685	-67.32	2221	0.02559	2221	2351	0.03002	-66.46	-66.81	0.02473
	-6.46	1559	0.02888	-66.76	2186	0.02098	-66.64	2193	0.02732	-67.18	2222	0.02705	2222	2351	0.03013	-66.34	-66.71	0.0268
	-6.36	1559	0.02912	-66.57	2180	0.01785	-66.46	2192	0.0264	-67.08	2221	0.02616	2221	2350	0.02953	-66.23	-66.58	0.02382
	-6.07	1558	0.02917	-66.38	2182	0.02404	-66.3	2190	0.02528	-66.81	2221	0.02688	2221	2350	0.03049	-65.94	-66.37	0.0235
	-6.02	1558	0.02906	-66.3	2182	0.02194	-66.12	2188	0.02653	-66.68	2221	0.02651	2221	2350	0.03073	-65.91	-66.19	0.02278
	-5.79	1558	0.02911	-66.15	2177	0.01927	-66.08	2188	0.02628	-66.51	2220	0.02655	2220	2350	0.02958	-65.73	-66.11	0.02685
	-5.61	1558	0.02909	-65.98	2179	0.02021	-65.9	2185	0.0283	-66.4	2216	0.02552	2216	2350	0.0308	-65.52	-65.96	0.02533
	-5.6	1557	0.02843	-65.78	2178	0.02403	-65.7	2185	0.02582	-66.21	2219	0.02766	2219	2349	0.03258	-65.39	-65.86	0.02531
	-5.39	1557	0.02963	-65.62	2176	0.02395	-65.65	2184	0.02648	-66.13	2216	0.02763	2216	2349	0.03012	-65.09	-65.72	0.02463
	-5.24	1556	0.02921	-65.56	2177	0.01803	-65.48	2183	0.02803	-65.96	2213	0.02612	2213	2348	0.02979	-65.01	-65.57	0.02587
	-5.1	1555	0.02908	-65.45	2177	0.02027	-65.22	2185	0.02436	-65.8	2211	0.02629	2211	2347	0.02963	-64.86	-65.41	0.02266
	-4.91	1555	0.02871	-65.14	2169	0.01981	-65.11	2185	0.02567	-65.64	2212	0.02668	2212	2345	0.02969	-64.51	-65.23	0.02342
	-4.88	1554	0.02885	-64.95	2173	0.02157	-65.01	2182	0.02722	-65.5	2209	0.02655	2209	2344	0.03058	-64.4	-65.07	0.02511
	-4.74	1554	0.02925	-64.87	2168	0.01882	-64.87	2181	0.02744	-65.3	2208	0.02653	2208	2342	0.03113	-64.37	-65.06	0.02765
	-4.43	1553	0.02927	-64.76	2168	0.02042	-64.74	2180	0.02678	-65.13	2207	0.02565	2207	2342	0.03091	-63.99	-64.85	0.02643
	-4.23	1552	0.0303	-64.53	2160	0.01925	-64.57	2180	0.02611	-65.06	2209	0.02658	2209	2338	0.02947	-63.78	-64.61	0.02365
	-4.17	1551	0.02905	-64.4	2163	0.02545	-64.34	2177	0.02662	-64.96	2206	0.02479	2206	2340	0.03015	-63.79	-64.46	0.02464
	-3.99	1551	0.02862	-64.28	2158	0.02009	-64.29	2177	0.02741	-64.74	2206	0.02668	2206	2337	0.0319	-63.61	-64.36	0.02294
	-3.82	1550	0.02922	-64.1	2156	0.0172	-64.11	2176	0.0268	-64.59	2209	0.02703	2209	2338	0.03075	-63.5	-64.21	0.02629
	-3.75	1550	0.0288	-64.02	2160	0.02499	-63.93	2175	0.02579	-64.38	2208	0.02751	2208	2336	0.02986	-63.39	-64.04	0.02415
	-3.71	1549	0.02945	-63.76	2157	0.01574	-63.79	2174	0.02825	-64.23	2208	0.02677	2208	2333	0.02969	-63.28	-63.92	0.02571
	-3.5	1549	0.02996	-63.59	2161	0.02376	-63.7	2171	0.0269	-64.16	2202	0.02362	2202	2333	0.03064	-63.07	-63.74	0.0241
	-3.35	1548	0.02921	-63.47	2157	0.02011	-63.55	2172	0.02592	-63.98	2203	0.02666	2203	2333	0.0317	-62.85	-63.58	0.02675
	-3.18	1548	0.02934	-63.24	2160	0.02016	-63.29	2169	0.02499	-63.83	2203	0.02718	2203	2333	0.0304	-62.91	-63.41	0.02294
	-3.01	1548	0.02914	-63.11	2157	0.02144	-63.2	2167	0.02519	-63.72	2199	0.0257	2199	2330	0.02881	-62.59	-63.28	0.02355
	-3.01	1548	0.02953	-62.95	2159	0.02128	-63	2167	0.02771	-63.57	2200	0.02702	2200	2328	0.03089	-62.47	-63.16	0.02606
	-2.89	1547	0.03034	-62.86	2155	0.02369	-62.82	2163	0.02589	-63.38	2197	0.027	2197	2328	0.03048	-62.24	-62.99	0.02613
	-2.44	1547	0.02948	-62.68	2149	0.0127	-62.79	2161	0.02821	-63.2	2198	0.02809	2198	2326	0.0291	-62.18	-62.82	0.0246
	-2.25	1548	0.02884	-62.51	2152	0.02064	-62.53	2158	0.02771	-63.1	2196	0.02458	2196	2324	0.03124	-62.06	-62.71	0.02728
	-2.39	1547	0.0297	-62.35	2150	0.021	-62.34	2160	0.0236	-62.93	2193	0.02471	2193	2322	0.03069	-61.97	-62.53	0.02447
	-1.94	1546	0.03155	-62.06	2147	0.02337	-62.27	2158	0.02534	-62.74	2193	0.02794	2193	2323	0.03003	-61.81	-62.28	0.02096
	-1.65	1546	0.02822	-61.96	2147	0.02186	-62.06	2156	0.02729	-62.72	2189	0.02552	2189	2321	0.03157	-61.7	-62.27	0.02657
	-1.5	1546	0.02877	-61.87	2144	0.01748	-61.89	2155	0.02446	-62.52	2187	0.02441	2187	2319	0.02754	-61.59	-61.89	0.02751
	-1.33	1545	0.02894	-61.7	2149	0.02181	-61.83	2153	0.02679	-62.34	2187	0.02789	2187	2317	0.03194	-61.32	-61.76	0.02275
	-1.34	1544	0.03013	-61.49	2144	0.02279	-61.68	2153	0.02623	-62.11	2186	0.02809	2186	2316	0.03141	-61.17	-61.58	0.02617
	-1.23	1543	0.03076	-61.48	2143	0.02133	-61.48	2149	0.02617	-62.08	2182	0.02387	2182	2316	0.03047	-60.93	-61.37	0.02527
	-0.95	1544	0.02919	-61.28	2134	0.01313	-61.41	2152	0.02492	-61.82	2181	0.0273	2181	2314	0.03179	-60.8	-61.44	0.02973
	-0.83	1543	0.02936	-61.13	2140	0.02096	-61.22	2150	0.02774	-61.73	2180	0.0263	2180	2314	0.02948	-60.76	-61.18	0.02599
	-0.82	1542	0.02943	-60.95	2140	0.02369	-61.1	2150	0.02543	-61.43	2181	0.02743	2181	2314	0.03023	-60.58	-60.94	0.02168
	-0.52	1541	0.03017	-60.86	2133	0.02221	-60.96	2152	0.02583	-61.38	2179	0.02549	2179	2313	0.02864	-60.53	-60.88	0.02194
	-0.53	1540	0.03028	-60.68	2136	0.02207	-60.84	2151	0.02563	-61.19	2178	0.02529	2178	2311	0.03031	-60.33	-60.63	0.02825
	-0.26	1539	0.03035	-60.53	2136	0.02058	-60.74	2148	0.02733	-60.97	2178	0.02643	2178	2312	0.03178	-60.1	-60.56	0.0274
	-0.1	1539	0.02902	-60.46	2136	0.01858	-60.53	2148	0.02523	-60.87	2179	0.02763	2179	2310	0.03123	-59.97	-60.32	0.02315
	-0.02	1538	0.03077	-60.24	2128	0.01679	-60.33	2150	0.02519	-60.75	2178	0.02609	2178	2311	0.03116	-60.02	-60.29	0.02392
	0.11	1537	0.03011	-60.08	2130	0.0226	-60.34	2146	0.02731	-60.62	2173	0.02467	2173	2310	0.02986	-59.78	-60.13	0.02682
	0.36	1535	0.02973	-59.96	2128	0.01798	-60.1	2148	0.0277	-60.4	2178	0.0266	2178	2309	0.03154	-59.61	-59.91	0.02516
	0.37	1536	0.02981	-59.87	2123	0.01858	-59.91	2147	0.02518	-60.3	2180	0.02694	2180	2309	0.0309	-59.43	-59.81	0.02771
	0.52	1534	0.03084	-59.72	2122	0.01785	-59.83	2144	0.02626	-60.19	2174	0.02442	2174	2309	0.02996	-59.42	-59.67	0.02566
	0.66	1534	0.03023	-59.59	2121	0.02185	-59.56	2143	0.0256	-60.01	2177	0.02715	2177	2308	0.02963	-59.43	-59.49	0.02322
	0.96	1531	0.03081	-59.43	2122	0.02035	-59.38	2143	0.02554	-59.84	2178	0.02737	2178	2308	0.03105	-59.28	-59.4	0.02467
	0.92	1532	0.02905	-59.33	2122	0.02174	-59.32	2142	0.02543	-59.66	2174	0.02563	2174	2306	0.03007	-59.02	-59.27	0.02692
	1.03	1531	0.03066	-59.1	2122	0.01616	-59.21	2141	0.02833	-59.45	2177	0.02756	2177	2306	0.03125	-58.7	-59.06	0.02382
	1.35	1529	0.03198	-58.99	2123	0.01982	-59.02	2139	0.02555	-59.4	2172	0.02481	2172	2305	0.03246	-58.76	-59.02	0.02641
	1.39	1528	0.02966	-58.91	2126	0.01977	-58.78	2139	0.02638	-59.26	2172	0.02746	2172	2305	0.02843	-58.75	-58.86	0.02831
	1.51	1527	0.03023	-58.69	2120	0.01978	-58.76	2135	0.02844	-59.09	2169	0.02648	2169	2304	0.02946	-58.45	-58.55	0.02511
	1.55	1528	0.02872	-58.59	2123	0.02174	-58.49	2133	0.02627	-58.97	2166	0.02776	2166	2302	0.0304	-58.45	-58.54	0.02538
	1.76	1526	0.03132	-58.43	2121	0.02315	-58.39	2132	0.02617	-58.77	2164	0.02651	2164	2301	0.03025	-58.28	-58.37	0.02686
	1.91	1526	0.03025	-58.22	2122	0.02193	-58.25	2129	0.02595	-58.56	2166	0.0263	2166	2301	0.03217	-58.09	-58.15	0.02391
	2.14	1525	0.03061	-58.08	2119	0.01743	-58.09	2129	0.02645	-58.36	2165	0.02706	2165	2299	0.03129	-58	-58.18	0.02558
	1.99	1525	0.03064	-58.03	2120	0.02037	-57.96	2130	0.02574	-58.23	2161	0.02472	2161	2298	0.03078	-57.87	-57.94	0.02986
	2.14	1523	0.03142	-57.83	2111	0.01555	-57.85	2127	0.02705	-58.17	2161	0.02576	2161	2295	0.02888	-57.85	-57.57	0.02431
	2.25	1524	0.02989	-57.53	2112	0.02239	-57.58	2126	0.02471	-58.12	2155	0.02518	2155	2293	0.03137	-57.58	-57.49	0.02549
	2.48	1523	0.03103	-57.46	2115	0.02583	-57.51	2124	0.02581	-57.9	2157	0.02541	2157	2290	0.03122	-57.45	-57.32	0.02501
	2.53	1523	0.0303	-57.3	2106	0.01613	-57.37	2125	0.02524	-57.76	2158	0.02827	2158	2288	0.02909	-57.36	-57.1	0.02723
	2.61	1522	0.03198	-57.01	2108	0.0201	-57.14	2124	0.02577	-57.61	2161	0.02848	2161	2285	0.03228	-56.94	-57.1	0.02712
	2.82	1522	0.03132	-56.97	2106	0.01828	-57.03	2124	0.02523	-57.51	2154	0.0251	2154	2285	0.03433	-56.48	-56.88	0.02532
	3.06	1523	0.03039	-56.79	2109	0.02203	-56.92	2122	0.02671	-57.32	2156	0.02789	2156	2283	0.02965	-56.6	-56.8	0.02814
	3.01	1522	0.03088	-56.54	2108	0.01816	-56.65	2122	0.02513	-57.21	2155	0.02546	2155	2284	0.02637	-56.04	-56.62	0.02611
	3.3	1521	0.03122	-56.41	2109	0.02279	-56.57	2120	0.02543	-56.99	2154	0.02665	2154	2281	0.0349	-55.53	-56.5	0.02793
	3.43	1521	0.03089	-56.29	2107	0.02021	-56.43	2116	0.02524	-56.96	2151	0.02644	2151	2278	0.03427	-55.56	-56.42	0.02956
	3.62	1521	0.03086	-56.14	2101	0.01961	-56.31	2117	0.02514	-56.78	2149	0.02739	2149	2279	0.02951	-55.44	-56.24	0.02528
	3.68	1521	0.03096	-55.97	2102	0.01708	-56.21	2116	0.02605	-56.62	2151	0.02826	2151	2277	0.02992	-55.23	-56.12	0.02532
	3.61	1519	0.03252	-55.89	2097	0.02515	-55.98	2113	0.0278	-56.44	2147	0.02702	2147	2276	0.03209	-55.06	-56.04	0.02715
	3.84	1519	0.03115	-55.73	2096	0.02005	-55.84	2114	0.02621	-56.33	2143	0.02592	2143	2274	0.03237	-55	-55.75	0.0285
	4.13	1519	0.0311	-55.64	2093	0.01996	-55.81	2110	0.02624	-56.13	2145	0.02804	2145	2273	0.03017	-55.11	-55.61	0.02547
	4.07	1518	0.03163	-55.46	2095	0.02346	-55.67	2111	0.02459	-55.91	2144	0.02778	2144	2274	0.0295	-54.72	-55.56	0.02896
	4.26	1517	0.03175	-55.36	2088	0.01507	-55.45	2110	0.02663	-55.8	2142	0.02752	2142	2270	0.03315	-54.42	-55.48	0.02754
	4.39	1515	0.03163	-55.15	2092	0.02644	-55.35	2106	0.02421	-55.62	2139	0.02568	2139	2269	0.03229	-54.56	-55.34	0.03123
	4.39	1514	0.03125	-55.08	2085	0.01963	-55.07	2102	0.02604	-55.46	2138	0.02653	2138	2265	0.02662	-54.38	-55.05	0.02261
	4.64	1513	0.03169	-54.92	2086	0.01899	-54.92	2104	0.02548	-55.34	2136	0.02608	2136	2263	0.03571	-53.78	-54.95	0.02532
	4.89	1512	0.03099	-54.67	2081	0.01966	-54.75	2105	0.02525	-55.19	2136	0.02665	2136	2262	0.0336	-53.85	-54.68	0.02752
	5.08	1511	0.03186	-54.55	2082	0.01805	-54.79	2100	0.02655	-55.03	2132	0.02782	2132	2262	0.03274	-53.76	-54.58	0.02769
	5.3	1510	0.03145	-54.5	2078	0.02053	-54.57	2095	0.02916	-54.93	2132	0.02827	2132	2259	0.03068	-53.59	-54.56	0.03005
	5.4	1509	0.03207	-54.33	2078	0.02191	-54.32	2096	0.02491	-54.82	2127	0.02585	2127	2258	0.03353	-53.32	-54.2	0.02818
	5.34	1506	0.03306	-54.16	2078	0.02262	-54.23	2095	0.02521	-54.66	2124	0.02745	2124	2255	0.03251	-53.39	-53.95	0.0249
	5.81	1505	0.03225	-53.98	2078	0.01769	-54.1	2090	0.02873	-54.51	2127	0.02927	2127	2254	0.02829	-53.3	-53.95	0.02775
	5.96	1504	0.03245	-53.82	2083	0.02105	-54.01	2091	0.02467	-54.34	2122	0.02739	2122	2252	0.03148	-53.36	-53.72	0.02758
	6.27	1504	0.03184	-53.69	2081	0.02254	-53.87	2088	0.02626	-54.17	2121	0.02736	2121	2247	0.03021	-52.79	-53.58	0.02907
	6.29	1502	0.03244	-53.38	2077	0.02313	-53.71	2089	0.0249	-54.03	2121	0.02661	2121	2244	0.03709	-52.19	-53.53	0.02882
	6.49	1501	0.03296	-53.28	2077	0.02422	-53.56	2085	0.02705	-53.95	2118	0.02675	2118	2241	0.03462	-52.17	-53.5	0.03405
	6.78	1501	0.03233	-53.37	2081	0.01659	-53.33	2084	0.02523	-53.74	2118	0.02521	2118	2240	0.02922	-52.33	-53.2	0.02461
	6.75	1501	0.03295	-53.06	2078	0.01888	-53.22	2085	0.0272	-53.64	2122	0.02883	2122	2236	0.03241	-52.25	-53	0.02415
	6.96	1500	0.03296	-52.83	2077	0.0252	-53.09	2082	0.02727	-53.41	2116	0.02707	2116	2234	0.03161	-52.34	-53.01	0.02968
	7.19	1499	0.03218	-52.8	2068	0.02023	-52.93	2085	0.02546	-53.23	2115	0.02781	2115	2231	0.03224	-52.13	-52.83	0.03021
	7.19	1498	0.03289	-52.45	2072	0.02408	-52.79	2082	0.0262	-53.13	2119	0.02842	2119	2229	0.03269	-52.16	-52.65	0.02939
	7.41	1498	0.03265	-52.27	2075	0.02283	-52.61	2080	0.02654	-52.96	2115	0.02655	2115	2229	0.03059	-51.71	-52.57	0.02901
	7.66	1497	0.03281	-52.13	2070	0.02744	-52.47	2084	0.0237	-52.79	2116	0.02862	2116	2226	0.03506	-51.02	-52.27	0.02964
	7.82	1496	0.03272	-52.09	2068	0.01678	-52.35	2082	0.02731	-52.58	2115	0.02882	2115	2226	0.03696	-51.12	-52.17	0.0287
	8.03	1494	0.03346	-51.92	2070	0.02314	-52.1	2079	0.02642	-52.55	2114	0.02861	2114	2226	0.03305	-51.2	-51.96	0.02973
	8.13	1494	0.03262	-51.84	2059	0.01827	-52.03	2079	0.0266	-52.29	2115	0.02728	2115	2224	0.0305	-50.96	-51.97	0.0294
	8.29	1492	0.03353	-51.69	2051	0.02665	-51.72	2077	0.02861	-52.25	2112	0.02838	2112	2221	0.03268	-50.99	-51.83	0.03344
	8.45	1491	0.03347	-51.68	2058	0.02232	-51.62	2079	0.02666	-52.09	2107	0.02635	2107	2223	0.03137	-50.77	-51.68	0.0281
	8.86	1489	0.03315	-51.45	2059	0.01918	-51.55	2076	0.02622	-51.97	2114	0.03016	2114	2217	0.03731	-50.96	-51.47	0.02866
	9.03	1488	0.03202	-51.35	2055	0.02212	-51.4	2077	0.02814	-51.8	2105	0.02626	2105	2219	0.02927	-50.2	-51.43	0.02833
	9.22	1487	0.03327	-51.16	2054	0.01898	-51.21	2073	0.02631	-51.67	2106	0.03017	2106	2216	0.03189	-50.02	-51.26	0.03176
	9.65	1486	0.0333	-51.15	2060	0.029	-51.06	2076	0.02499	-51.6	2101	0.02569	2101	2212	0.03904	-49.95	-50.85	0.02961
	9.92	1485	0.03288	-51.07	2058	0.02574	-50.95	2069	0.02879	-51.45	2101	0.03133	2101	2212	0.0364	-49.67	-50.85	0.03138
	9.76	1483	0.03466	-50.89	2050	0.0167	-50.47	2069	0.02602	-51.31	2097	0.02844	2097	2210	0.03148	-49.5	-50.62	0.0306
	10.04	1482	0.03393	-50.58	2056	0.02476	-50.3	2064	0.02465	-51.03	2096	0.02775	2096	2203	0.03541	-48.88	-50.52	0.03042
	10.32	1481	0.03295	-50.45	2045	0.02112	-50.23	2066	0.02512	-50.74	2097	0.03073	2097	2204	0.03698	-48.59	-50.33	0.03253
	10.5	1481	0.03347	-50.4	2052	0.0249	-50.08	2063	0.02727	-50.6	2093	0.02912	2093	2203	0.03977	-48.48	-50.09	0.03028
	10.61	1478	0.03467	-50.09	2046	0.01715	-49.94	2064	0.0267	-50.5	2091	0.02943	2091	2204	0.03781	-48.68	-49.94	0.02781
	10.72	1477	0.03414	-49.85	2039	0.02269	-49.95	2056	0.0287	-50.41	2091	0.0289	2091	2201	0.02885	-49.01	-49.98	0.03459
	10.89	1477	0.03241	-49.89	2037	0.0242	-49.76	2057	0.02757	-50.19	2091	0.02804	2091	2193	0.02749	-48.13	-49.73	0.03146
	11	1476	0.03352	-49.64	2041	0.02228	-49.45	2054	0.02842	-50.2	2088	0.02667	2088	2191	0.03899	-47.65	-49.61	0.03235
	11.04	1474	0.03419	-49.57	2029	0.02256	-49.3	2055	0.0249	-50	2088	0.02831	2088	2188	0.03689	-47.37	-49.62	0.03034
	11.24	1473	0.03441	-49.33	2030	0.0242	-49.08	2055	0.0284	-49.79	2090	0.02943	2090	2188	0.03717	-47.32	-49.29	0.03555
	11.35	1472	0.03366	-49.18	2033	0.02223	-48.93	2053	0.0265	-49.66	2087	0.0295	2087	2185	0.03688	-47.47	-49.13	0.03143
	11.33	1472	0.03465	-49	2027	0.02046	-48.74	2050	0.02811	-49.55	2080	0.0278	2080	2185	0.03816	-47.78	-49.21	0.03094
	11.56	1471	0.0342	-48.75	2023	0.02685	-48.71	2052	0.02628	-49.32	2082	0.02894	2082	2185	0.02723	-47.76	-49.03	0.03213
	11.83	1471	0.03364	-48.68	2029	0.02284	-48.64	2048	0.02997	-49.16	2079	0.02969	2079	2181	0.03597	-47.55	-48.7	0.03225
	11.95	1470	0.03358	-48.52	2020	0.02781	-48.46	2048	0.0283	-49.11	2080	0.03045	2080	2178	0.04072	-46.95	-48.63	0.03193
	12.09	1469	0.03392	-48.28	2027	0.02275	-48.15	2046	0.02813	-49.06	2077	0.02923	2077	2179	0.03639	-46.7	-48.4	0.03282
	12.08	1468	0.03638	-48.38	2022	0.02693	-48.08	2048	0.02806	-48.8	2076	0.0307	2076	2176	0.03792	-46.95	-48.23	0.03831
	12.44	1468	0.03359	-48.12	2013	0.03209	-48.04	2045	0.02881	-48.68	2074	0.02912	2074	2177	0.03153	-47.1	-48.02	0.03065
	12.65	1468	0.0331	-47.94	2021	0.02365	-47.79	2042	0.02739	-48.47	2071	0.03131	2071	2173	0.03382	-46.6	-47.77	0.03324
	12.71	1467	0.03444	-47.62	2015	0.02548	-47.74	2042	0.02624	-48.26	2073	0.03155	2073	2169	0.04079	-46.21	-47.56	0.03354
	12.91	1467	0.03419	-47.51	2027	0.02086	-47.38	2038	0.02862	-48.13	2067	0.03019	2067	2165	0.04184	-46.54	-47.35	0.03652
	12.93	1467	0.03419	-47.29	2008	0.02933	-47.16	2036	0.02831	-48.09	2068	0.03145	2068	2166	0.03381	-46.31	-47.35	0.03172
	13.09	1466	0.03528	-47.27	2018	0.02417	-46.91	2034	0.02658	-48.1	2062	0.02678	2062	2156	0.03635	-45.83	-47.2	0.03564
	13.18	1466	0.0342	-47.24	2013	0.02873	-46.98	2034	0.02732	-47.73	2062	0.03209	2062	2155	0.04059	-45.96	-46.9	0.03584
	13.19	1465	0.03529	-46.94	2008	0.02785	-46.94	2029	0.03083	-47.46	2058	0.03098	2058	2152	0.04138	-45.68	-46.68	0.03493
	13.42	1464	0.03487	-46.71	2007	0.02344	-46.42	2032	0.02807	-47.3	2055	0.03243	2055	2147	0.0383	-45.25	-46.67	0.03502
	13.51	1465	0.03398	-46.68	2004	0.02191	-46.14	2027	0.02709	-47.04	2055	0.03225	2055	2147	0.04268	-45.23	-46.47	0.03604
	13.73	1464	0.03427	-46.36	1997	0.0248	-46.2	2026	0.02789	-46.98	2049	0.02977	2049	2148	0.0368	-45.29	-46.42	0.03251
	13.89	1463	0.0343	-46.23	1999	0.03212	-45.89	2021	0.02832	-46.89	2046	0.02935	2046	2145	0.03845	-45.2	-46.44	0.03832
	13.89	1462	0.03531	-46.19	1994	0.02607	-45.88	2021	0.02573	-46.7	2046	0.03401	2046	2144	0.04218	-44.94	-46.21	0.03665
	14.08	1461	0.03535	-46.08	1999	0.02752	-45.61	2020	0.02735	-46.55	2043	0.0314	2043	2142	0.0368	-45.29	-45.97	0.03875
	14.19	1460	0.03567	-45.91	1999	0.0239	-45.21	2017	0.0297	-46.62	2042	0.03149	2042	2137	0.03163	-44.76	-45.73	0.03658
	14.29	1459	0.03455	-45.66	1992	0.02465	-45.14	2015	0.02969	-46.26	2038	0.03211	2038	2132	0.04415	-44.16	-45.75	0.03759
	14.46	1458	0.03491	-45.61	1991	0.0288	-45.36	2012	0.03093	-46.16	2038	0.0325	2038	2130	0.04153	-44.37	-45.48	0.03533
	14.55	1457	0.03452	-45.45	1992	0.02667	-45.26	2010	0.03012	-46.12	2037	0.03334	2037	2128	0.03853	-44.32	-45.35	0.03387
	14.67	1456	0.0353	-45.3	1988	0.02901	-45.12	2009	0.02926	-46.04	2034	0.03247	2034	2123	0.04251	-44.07	-45.3	0.0407
	14.82	1454	0.03515	-45.05	1982	0.03121	-44.77	2007	0.02843	-45.67	2031	0.03272	2031	2122	0.03975	-44.11	-45.11	0.04063
	14.96	1454	0.03527	-44.94	1983	0.02396	-44.67	2005	0.02994	-45.49	2033	0.03507	2033	2120	0.03876	-43.7	-45.02	0.03764
	15.01	1452	0.03537	-44.89	1979	0.02771	-44.53	2004	0.02892	-45.43	2032	0.03284	2032	2118	0.04612	-43.34	-44.96	0.03963
	15.25	1451	0.03545	-44.61	1975	0.02984	-44.34	2001	0.03105	-45.18	2031	0.03224	2031	2116	0.04051	-43.4	-44.84	0.03879
	15.38	1450	0.03495	-44.48	1976	0.02883	-44.16	2001	0.02959	-45.06	2025	0.03433	2025	2113	0.04099	-43.21	-44.76	0.041
	15.48	1449	0.03519	-44.31	1972	0.02708	-43.99	2001	0.02818	-44.92	2025	0.03583	2025	2113	0.04249	-42.93	-44.55	0.03902
	15.66	1448	0.03576	-44.2	1975	0.03265	-44.03	1998	0.03104	-44.56	2027	0.03712	2027	2111	0.04055	-42.99	-44.31	0.03833
	15.72	1447	0.03596	-44.17	1963	0.03397	-43.72	1998	0.02925	-44.39	2024	0.0349	2024	2110	0.03898	-42.75	-44.17	0.04055
	15.97	1446	0.03616	-43.64	1964	0.03024	-43.6	1996	0.03033	-44.35	2021	0.03594	2021	2105	0.04281	-42.5	-44.17	0.04251
	15.98	1446	0.03546	-43.75	1965	0.02698	-43.7	1992	0.03344	-44.36	2019	0.03554	2019	2103	0.0485	-42.33	-44.02	0.0402
	16.11	1444	0.03689	-43.49	1958	0.0385	-43.4	1994	0.03	-44.05	2014	0.03466	2014	2103	0.04336	-42.52	-43.78	0.04035
	16.31	1444	0.03487	-43.15	1944	0.02609	-43.19	1993	0.03061	-43.96	2013	0.03724	2013	2101	0.03996	-42.42	-43.62	0.04211
	16.45	1443	0.03544	-43.05	1939	0.0239	-43.03	1993	0.02863	-43.85	2010	0.0355	2010	2099	0.04438	-42.17	-43.46	0.04193
	16.59	1441	0.03567	-43.05	1973	0.03466	-42.97	1991	0.02937	-43.55	2009	0.03555	2009	2098	0.04544	-42.1	-43.41	0.04391
	16.75	1441	0.03586	-42.71	1947	0.03247	-43.07	1989	0.0316	-43.32	2002	0.03595	2002	2097	0.04518	-42.22	-43.19	0.04378
	16.87	1440	0.03639	-42.55	1937	0.03407	-43	1985	0.03232	-43.35	2002	0.03707	2002	2095	0.0417	-42.33	-43.06	0.04314
	17.08	1439	0.03605	-42.51	1938	0.03555	-42.69	1986	0.03179	-43.04	1996	0.03553	1996	2093	0.04321	-41.99	-43.03	0.04447
	17.21	1438	0.03646	-42.3	1943	0.02441	-42.77	1983	0.03307	-43.1	1997	0.03879	1997	2091	0.04502	-42.08	-42.92	0.04663
	17.28	1437	0.03644	-42.19	1933	0.03965	-42.45	1981	0.03269	-43.1	1992	0.03598	1992	2088	0.04224	-42.07	-42.8	0.04379
	17.44	1436	0.03609	-41.99	1937	0.03411	-42.15	1979	0.03071	-42.83	1990	0.03748	1990	2079	0.0433	-41.2	-42.59	0.04996
	17.59	1435	0.03622	-42.09	1935	0.0335	-42.03	1976	0.03207	-42.4	1985	0.03947	1985	2074	0.04879	-41.15	-42.39	0.04656
	17.7	1434	0.03615	-41.97	1941	0.02876	-42.13	1973	0.03319	-42.4	1984	0.03874	1984	2066	0.05224	-41.48	-42.16	0.04413
	17.99	1433	0.03582	-41.73	1927	0.03335	-41.7	1971	0.03299	-42.05	1986	0.04005	1986	2059	0.04431	-40.85	-42.29	0.04564
	18.07	1431	0.03644	-41.5	1928	0.03086	-41.43	1968	0.03381	-41.92	1979	0.04045	1979	2052	0.05089	-40.18	-41.95	0.04828
	18.28	1431	0.03637	-41.4	1919	0.03213	-41.39	1966	0.03306	-41.83	1977	0.03967	1977	2047	0.05733	-40.04	-41.75	0.04742
	18.36	1429	0.03664	-41.39	1913	0.0334	-41.11	1961	0.03499	-41.69	1974	0.04051	1974	2046	0.05206	-40.22	-41.74	0.05118
	18.56	1428	0.03661	-41.08	1915	0.03294	-41.12	1960	0.03386	-41.76	1971	0.03951	1971	2046	0.05038	-40.15	-41.46	0.05025
	18.7	1427	0.03643	-41.05	1910	0.035	-40.97	1958	0.03329	-41.56	1970	0.03877	1970	2044	0.04835	-40.56	-41.3	0.05138
	18.77	1425	0.03729	-40.93	1910	0.03548	-41.04	1955	0.03512	-41.15	1968	0.04265	1968	2038	0.04416	-40.08	-41.19	0.05213
	19.05	1424	0.03628	-40.58	1908	0.03453	-40.72	1954	0.03587	-41.12	1964	0.04203	1964	2030	0.05637	-39.3	-41.15	0.04916
	19.13	1423	0.03674	-40.58	1902	0.03482	-40.61	1951	0.03607	-40.83	1959	0.04063	1959	2025	0.05781	-39.14	-41.03	0.05391
	19.38	1421	0.03694	-40.53	1909	0.02872	-40.37	1951	0.03504	-40.71	1956	0.04437	1956	2023	0.0537	-39.36	-40.98	0.05449
	19.46	1420	0.03659	-40.29	1896	0.04295	-40.1	1945	0.03711	-40.76	1950	0.04221	1950	2017	0.05239	-39.2	-40.83	0.05585
	19.62	1419	0.03687	-40.17	1889	0.03451	-40.04	1945	0.03685	-40.39	1946	0.04455	1946	2014	0.0541	-38.88	-40.6	0.05641
	19.81	1417	0.03698	-40.1	1891	0.03822	-39.73	1942	0.03732	-40.39	1942	0.04448	1942	2006	0.05895	-38.33	-40.35	0.05528
	19.89	1416	0.03701	-40.02	1896	0.02907	-39.71	1940	0.03628	-40.17	1935	0.04365	1935	2001	0.06082	-38.27	-40.29	0.05855
	20.03	1415	0.03762	-39.66	1883	0.03791	-39.43	1938	0.0367	-39.9	1933	0.04973	1933	2001	0.05727	-38.92	-40.27	0.05889
	20.21	1415	0.03684	-39.45	1884	0.03501	-39.32	1933	0.03915	-39.95	1926	0.04802	1926	1994	0.04897	-38.28	-40.1	0.05859
	20.45	1414	0.03663	-39.36	1877	0.03716	-39.27	1932	0.03866	-39.76	1925	0.04655	1925	1982	0.05695	-37.93	-39.76	0.05635
	20.52	1413	0.03743	-39.19	1863	0.03771	-39.21	1930	0.03791	-39.65	1922	0.04882	1922	1964	0.06312	-37.34	-39.72	0.06083
	20.68	1412	0.03722	-39.09	1868	0.03578	-39.1	1925	0.0397	-39.6	1915	0.04692	1915	1954	0.06638	-37.1	-39.6	0.0629
	20.83	1412	0.03756	-38.94	1867	0.0371	-39.15	1921	0.04131	-39.31	1912	0.04914	1912	1947	0.0715	-37.32	-39.31	0.06172
	20.96	1411	0.03728	-38.87	1868	0.03488	-38.95	1921	0.03931	-39.22	1908	0.05107	1908	1944	0.06278	-37.09	-39.28	0.06487
	21.06	1411	0.03721	-38.65	1866	0.03553	-38.79	1918	0.03988	-39.08	1906	0.04942	1906	1938	0.06454	-36.71	-39.23	0.06783
	21.3	1410	0.0374	-38.63	1863	0.03568	-38.82	1914	0.04147	-39.18	1899	0.0483	1899	1935	0.0731	-36.45	-38.9	0.06439
	21.42	1410	0.03696	-38.25	1861	0.03303	-38.7	1908	0.04212	-39.03	1896	0.05132	1896	1932	0.06771	-36.49	-38.83	0.06646
	21.57	1409	0.03789	-38.23	1857	0.03717	-38.43	1905	0.04183	-38.89	1890	0.0506	1890	1931	0.06796	-36.83	-38.53	0.06852
	21.81	1409	0.03716	-37.96	1852	0.03515	-38.34	1903	0.04202	-38.45	1888	0.05247	1888	1930	0.06412	-36.26	-38.33	0.07106
	21.95	1409	0.0372	-37.57	1851	0.04126	-38.05	1899	0.04272	-38.29	1886	0.05423	1886	1921	0.0688	-36.14	-38.2	0.07234
	22.11	1408	0.03782	-37.63	1853	0.03367	-37.94	1895	0.04285	-38.04	1881	0.05456	1881	1918	0.06721	-36.12	-38.05	0.07112
	22.26	1407	0.03782	-37.41	1843	0.03545	-37.79	1890	0.04546	-38.02	1877	0.05564	1877	1902	0.07268	-35.9	-38.03	0.0747
	22.4	1406	0.03782	-37.47	1833	0.03259	-37.76	1885	0.0448	-37.8	1875	0.05576	1875	1893	0.07951	-35.43	-37.82	0.07514
	22.55	1405	0.038	-36.43	1838	0.04051	-37.48	1882	0.04467	-37.63	1872	0.05791	1872	1890	0.07994	-35.49	-37.69	0.07651
	22.7	1404	0.03796	-36.61	1825	0.03611	-37.38	1877	0.04598	-37.47	1869	0.05645	1869	1887	0.07654	-35.32	-37.51	0.07745
	22.78	1403	0.03796	-35.93	1824	0.03403	-37.27	1874	0.04643	-37.54	1863	0.05562	1863	1886	0.07648	-35.22	-37.28	0.07738
	23.1	1401	0.03848	-35.78	1818	0.03596	-37.17	1872	0.04649	-37.52	1860	0.05622	1860	1883	0.07587	-35.05	-37.43	0.08507
	23.3	1400	0.03774	-35.9	1816	0.03695	-37.36	1866	0.04944	-37.32	1855	0.05822	1855	1878	0.07722	-34.88	-36.68	0.08718
	23.48	1399	0.03781	-35.88	1819	0.0401	-37	1862	0.04861	-37.13	1850	0.0603	1850	1874	0.07927	-34.9	-36.67	0.08413
	23.62	1397	0.03806	-35.9	1806	0.03596	-36.63	1857	0.04869	-37.05	1842	0.06049	1842	1871	0.07814	-35.01	-36.21	0.08326
	23.77	1396	0.03838	-35.87	1808	0.03879	-36.59	1856	0.04835	-37.05	1835	0.06103	1835	1865	0.07818	-34.87	-35.98	0.08808
	23.9	1395	0.03848	-35.78	1812	0.03864	-36.52	1851	0.05049	-36.81	1826	0.06144	1826	1859	0.083	-35.03	-35.96	0.09151
	23.95	1394	0.03828	-35.32	1811	0.04262	-36.39	1849	0.04983	-36.53	1824	0.06657	1824	1854	0.08167	-35.04	-36.03	0.08979
	24.17	1392	0.03855	-35.18	1808	0.03551	-36.27	1843	0.0535	-36.41	1820	0.06543	1820	1849	0.08167	-35.12	-35.48	0.09573
	24.3	1392	0.03813	-35.16	1805	0.03192	-36.01	1841	0.05213	-36.5	1813	0.06272	1813	1841	0.08187	-35.49	-35.36	0.09786
	24.51	1391	0.03833	-35	1800	0.03681	-35.7	1839	0.05325	-36.36	1806	0.06341	1806	1830	0.0831	-35.34	-35.19	0.09469
	24.58	1391	0.03855	-34.68	1800	0.03554	-35.73	1834	0.05493	-36.1	1802	0.06599	1802	1818	0.08816	-34.83	-35.11	0.09943
	24.79	1390	0.03866	-34.92	1795	0.03364	-35.74	1831	0.05427	-35.95	1795	0.0666	1795	1809	0.0905	-34.44	-35.12	0.1003
	24.83	1389	0.03906	-34.51	1790	0.03593	-35.56	1827	0.05635	-35.82	1788	0.06908	1788	1801	0.08981	-34.1	-34.76	0.1032
	25.05	1389	0.03864	-34.32	1784	0.03722	-35.41	1823	0.0567	-35.63	1786	0.06957	1786	1793	0.088	-34.22	-34.71	0.1018
	25.16	1388	0.0384	-34.32	1784	0.0429	-35.42	1818	0.05554	-35.66	1780	0.06869	1780	1779	0.09034	-33.89	-34.73	0.1104
	25.37	1387	0.03853	-34.09	1785	0.03306	-35.03	1814	0.05685	-35.55	1772	0.0696	1772	1767	0.09279	-33.75	-34.48	0.1059
	25.5	1386	0.0389	-34.32	1774	0.03205	-34.9	1809	0.05704	-35.33	1770	0.07348	1770	1751	0.09659	-33.12	-34.3	0.1123
	25.64	1385	0.03893	-33.96	1767	0.02527	-34.61	1804	0.05906	-35.3	1761	0.07162	1761	1741	0.1005	-32.98	-33.87	0.108
	25.84	1384	0.03885	-32.99	1774	0.04428	-34.62	1799	0.06044	-35.1	1755	0.07273	1755	1733	0.1037	-33.31	-33.8	0.1163
	25.9	1383	0.03939	-32.91	1775	0.03784	-34.47	1795	0.06056	-34.89	1747	0.07568	1747	1730	0.09813	-33.44	-33.81	0.1181
	26.05	1381	0.03919	-32.91	1775	0.03659	-34.23	1791	0.06141	-34.94	1743	0.07814	1743	1719	0.09877	-33.04	-33.61	0.1198
	26.21	1380	0.03913	-32.86	1772	0.03374	-33.98	1786	0.06279	-34.66	1735	0.07561	1735	1703	0.1034	-32.58	-33.24	0.1198
	26.35	1379	0.03864	-32.45	1767	0.03505	-33.78	1779	0.06471	-34.39	1728	0.07743	1728	1693	0.11	-32.43	-33.4	0.127
	26.55	1377	0.03896	-32.68	1770	0.04034	-33.64	1773	0.06416	-34.47	1720	0.07728	1720	1689	0.1068	-32.46	-32.96	0.1265
	26.63	1376	0.03921	-32.8	1758	0.02758	-33.56	1764	0.06589	-34.08	1716	0.07782	1716	1685	0.1064	-32.54	-32.79	0.1247
	26.85	1375	0.03904	-32.35	1756	0.03689	-33.28	1759	0.06517	-33.91	1704	0.07949	1704	1677	0.1032	-31.96	-32.78	0.1314
	26.98	1374	0.03931	-32.32	1758	0.0397	-33.14	1755	0.06723	-33.68	1700	0.08251	1700	1662	0.1115	-31.83	-32.44	0.1314
	27.13	1373	0.03916	-32.12	1751	0.03181	-33.02	1750	0.06698	-33.49	1694	0.08022	1694	1655	0.1124	-31.72	-32.43	0.1323
	27.35	1371	0.03943	-31.77	1753	0.03733	-32.81	1746	0.06707	-33.36	1690	0.0824	1690	1650	0.1115	-31.68	-32.12	0.1363
	27.4	1370	0.03981	-31.66	1754	0.0379	-32.94	1739	0.06927	-33.47	1681	0.0823	1681	1641	0.1083	-31.4	-31.79	0.1381
	27.8	1368	0.03976	-31.74	1749	0.03144	-32.42	1735	0.07043	-33.26	1674	0.08183	1674	1626	0.1139	-30.98	-31.64	0.1385
	27.83	1367	0.03957	-31.71	1749	0.03235	-32.49	1729	0.07193	-32.96	1666	0.08514	1666	1614	0.1174	-31.11	-31.72	0.1402
	28.03	1366	0.0394	-31.64	1747	0.03262	-32.3	1724	0.07101	-32.73	1656	0.08501	1656	1607	0.1171	-30.9	-31.82	0.1436
	28.2	1365	0.0394	-31.33	1753	0.03619	-32.06	1716	0.07284	-32.52	1649	0.08437	1649	1598	0.1137	-30.63	-31.49	0.1475
	28.3	1364	0.03941	-31.5	1745	0.03664	-31.89	1712	0.07282	-32.53	1644	0.08903	1644	1584	0.1191	-30.49	-31.5	0.1473
	28.47	1363	0.03994	-31.08	1743	0.03055	-32.01	1704	0.07457	-32.59	1635	0.08493	1635	1578	0.1217	-30.39	-31.57	0.151
	28.55	1362	0.0401	-30.92	1736	0.03189	-31.69	1699	0.07445	-32.38	1628	0.08705	1628	1575	0.1209	-30.44	-31.06	0.1534
	28.72	1362	0.03964	-31	1739	0.03276	-31.49	1694	0.07508	-31.81	1622	0.08894	1622	1573	0.1209	-30.25	-30.91	0.1509
	28.84	1361	0.03959	-30.78	1738	0.03506	-31.35	1688	0.0772	-31.73	1616	0.08911	1616	1567	0.1163	-30.29	-31.12	0.1577
	29	1361	0.03994	-30.33	1733	0.03232	-30.82	1681	0.0772	-31.52	1607	0.08767	1607	1558	0.1214	-29.93	-30.71	0.1599
	29.15	1361	0.03967	-30.65	1731	0.03434	-30.92	1676	0.07777	-31.17	1600	0.09029	1600	1549	0.1232	-30.05	-30.71	0.1559
	29.23	1360	0.03979	-30.06	1726	0.03258	-30.74	1667	0.0797	-30.67	1595	0.09334	1595	1543	0.1229	-29.98	-30.46	0.1581
	29.43	1360	0.04043	-29.63	1730	0.03494	-30.57	1658	0.0794	-30.55	1589	0.09342	1589	1533	0.1234	-30.12	-30.18	0.1625
	29.5	1359	0.04018	-29.68	1722	0.03326	-30.47	1651	0.07844	-30.57	1583	0.09118	1583	1525	0.1249	-29.84	-29.8	0.1635
	29.76	1358	0.0402	-29.84	1718	0.0335	-30.07	1645	0.08026	-30.38	1577	0.09104	1577	1519	0.1251	-29.68	-29.9	0.1666
	29.87	1358	0.03957	-29.64	1722	0.03093	-30.08	1641	0.08208	-30.21	1572	0.09417	1572	1513	0.1246	-29.7	-29.94	0.1658
	30	1357	0.04047	-29.4	1721	0.04143	-30.03	1636	0.08129	-30	1567	0.09295	1567	1506	0.1264	-29.71	-29.96	0.1698
	30.16	1356	0.04034	-29.6	1714	0.03252	-30.05	1629	0.08238	-29.98	1560	0.09332	1560	1498	0.1261	-29.6	-29.93	0.1708
	30.32	1355	0.03995	-29.12	1712	0.03092	-29.94	1624	0.08143	-30.06	1553	0.09225	1553	1491	0.1275	-29.65	-29.35	0.1684
	30.47	1354	0.03995	-29.42	1709	0.032	-29.86	1618	0.08301	-29.76	1546	0.09408	1546	1486	0.1275	-29.51	-29.04	0.1726
	30.62	1352	0.04075	-29.16	1710	0.02605	-29.76	1608	0.0848	-29.72	1536	0.0944	1536	1479	0.1275	-29.42	-28.9	0.1701
	30.76	1351	0.04016	-29.05	1712	0.03452	-29.7	1601	0.08471	-29.65	1529	0.09547	1529	1472	0.1278	-29.41	-28.88	0.1765
	30.94	1350	0.04056	-28.69	1718	0.03926	-29.46	1596	0.08379	-29.44	1523	0.09659	1523	1465	0.1287	-29.18	-28.92	0.1775
	31.04	1348	0.04028	-28.68	1710	0.03564	-29.26	1591	0.08505	-29.31	1516	0.09442	1516	1457	0.1277	-29.33	-28.87	0.1782
	31.23	1347	0.04047	-28.6	1708	0.02929	-29.34	1584	0.08564	-29.16	1512	0.09719	1512	1448	0.1299	-29	-28.89	0.1784
	31.48	1345	0.0409	-28.68	1709	0.03109	-28.91	1580	0.08543	-28.95	1506	0.09488	1506	1441	0.1305	-28.9	-28.57	0.1808
	31.49	1344	0.04108	-28.45	1705	0.03174	-28.95	1576	0.08502	-28.91	1500	0.09525	1500	1433	0.1289	-29.14	-28.32	0.1809
	31.79	1343	0.04058	-28.8	1701	0.03127	-28.63	1570	0.08615	-29.04	1494	0.09491	1494	1424	0.1281	-28.92	-28.3	0.1816
	31.94	1342	0.04074	-27.96	1700	0.03286	-28.29	1563	0.08707	-28.6	1484	0.09312	1484	1414	0.1302	-28.48	-28.17	0.1854
	32	1341	0.04111	-28.1	1697	0.02515	-28.34	1557	0.08658	-28.41	1481	0.0979	1481	1404	0.1306	-28.32	-27.97	0.1845
	32.2	1341	0.04093	-27.8	1687	0.02861	-27.96	1553	0.08634	-28.01	1474	0.09587	1474	1397	0.1312	-28.33	-28	0.1847
	32.32	1340	0.04086	-28.13	1689	0.02987	-27.79	1549	0.0857	-27.96	1469	0.09699	1469	1389	0.1305	-28.11	-27.63	0.1866
	32.47	1339	0.04077	-27.66	1677	0.03097	-27.76	1545	0.0874	-27.85	1464	0.097	1464	1383	0.1304	-27.95	-27.89	0.1876
	32.67	1338	0.04117	-27.01	1688	0.03702	-27.79	1540	0.08799	-27.82	1460	0.09557	1460	1377	0.1306	-27.94	-27.67	0.1894
	32.77	1338	0.04115	-27.22	1678	0.03333	-27.66	1536	0.0874	-27.94	1453	0.09473	1453	1371	0.1301	-28.07	-27.3	0.1885
	33.07	1337	0.04087	-26.86	1664	0.01544	-27.53	1530	0.08762	-27.72	1445	0.09378	1445	1365	0.1296	-27.9	-27.17	0.1879
	33.07	1336	0.04129	-26.04	1680	0.04433	-27.33	1525	0.08721	-27.61	1439	0.09744	1439	1358	0.1315	-27.57	-26.79	0.1913
	33.35	1334	0.04128	-26.01	1673	0.03682	-27.11	1519	0.08822	-27.6	1433	0.09626	1433	1351	0.1318	-27.43	-26.98	0.1909
	33.45	1333	0.04109	-26.29	1669	0.02917	-26.97	1516	0.08716	-27.06	1427	0.09506	1427	1347	0.1303	-27.46	-26.87	0.1969
	33.59	1332	0.04148	-25.81	1669	0.02598	-26.96	1511	0.08706	-27.11	1420	0.09491	1420	1339	0.129	-27.16	-26.45	0.191
	33.66	1331	0.04124	-25.4	1670	0.03074	-26.68	1503	0.08655	-26.95	1413	0.09466	1413	1331	0.1306	-27.01	-26.21	0.1924
	33.86	1329	0.04153	-25.39	1670	0.03415	-26.59	1501	0.08622	-26.42	1406	0.09454	1406	1325	0.1299	-26.91	-25.98	0.1947
	33.96	1329	0.04101	-25.67	1666	0.02731	-26.55	1495	0.0861	-26.34	1400	0.09533	1400	1319	0.1303	-26.88	-25.85	0.1931
	34.13	1327	0.04168	-25.49	1668	0.02162	-26.4	1490	0.08646	-26.36	1395	0.0933	1395	1312	0.1287	-26.98	-25.83	0.1946
	34.22	1326	0.04129	-25.49	1662	0.02345	-26.2	1485	0.08624	-26.01	1390	0.09387	1390	1306	0.1267	-26.79	-25.69	0.1936
	34.39	1324	0.04191	-25.38	1664	0.03264	-26.25	1480	0.08658	-25.95	1386	0.09445	1386	1296	0.1296	-26.75	-25.62	0.1936
	34.51	1323	0.04135	-24.97	1666	0.03186	-26.02	1476	0.08608	-25.74	1384	0.09493	1384	1288	0.1281	-26.36	-25.83	0.1949
	34.61	1322	0.04151	-25.02	1664	0.02768	-25.96	1469	0.08636	-25.78	1380	0.09253	1380	1280	0.127	-26.14	-25.61	0.1988
	34.78	1320	0.04131	-25.2	1664	0.03117	-25.72	1463	0.08411	-25.57	1375	0.0927	1375	1272	0.1306	-25.89	-25.57	0.1945
	34.87	1318	0.04223	-24.84	1661	0.02698	-25.47	1458	0.08395	-25.27	1371	0.09152	1371	1269	0.1289	-25.78	-25.38	0.1938
	35.11	1317	0.04164	-24.99	1660	0.02957	-25.41	1453	0.08458	-25.36	1368	0.09426	1368	1265	0.1263	-25.54	-25.16	0.1913
	35.24	1317	0.04163	-24.77	1663	0.02947	-25.22	1451	0.08394	-25.6	1362	0.08985	1362	1259	0.1249	-25.36	-25.12	0.1917
	35.34	1315	0.04189	-24.59	1657	0.02802	-25.15	1446	0.08352	-25.26	1357	0.09043	1357	1251	0.126	-25.3	-24.81	0.1945
	35.54	1314	0.04243	-24.73	1658	0.02747	-25.02	1441	0.08363	-24.95	1354	0.09322	1354	1244	0.1269	-25.24	-24.89	0.195
	35.62	1314	0.04197	-24.7	1650	0.02406	-24.99	1438	0.08299	-24.65	1349	0.09062	1349	1238	0.1274	-24.93	-24.68	0.1922
	35.82	1313	0.04195	-24.64	1653	0.02719	-24.78	1435	0.08242	-24.35	1345	0.09151	1345	1234	0.1243	-24.99	-24.75	0.1961
	36.03	1313	0.04198	-24.57	1659	0.03385	-24.54	1430	0.08297	-24.38	1340	0.09026	1340	1228	0.1255	-24.45	-24.48	0.196
	36.11	1312	0.04225	-24.18	1655	0.03236	-24.39	1426	0.08113	-24.23	1335	0.08903	1335	1223	0.1235	-24.46	-24.16	0.1938
	36.37	1311	0.0423	-24.08	1652	0.03336	-24.27	1422	0.08067	-23.98	1331	0.08806	1331	1217	0.123	-24.57	-24.2	0.1907
	36.58	1311	0.04199	-24	1648	0.02565	-24.14	1418	0.08056	-23.96	1328	0.08998	1328	1211	0.1174	-24.24	-24.26	0.1956
	36.59	1310	0.04227	-23.58	1646	0.02388	-24.21	1413	0.08194	-23.66	1323	0.08792	1323	1198	0.1238	-23.7	-24.12	0.1945
	36.97	1310	0.04229	-23.51	1650	0.02607	-24.12	1410	0.07976	-23.28	1319	0.08803	1319	1194	0.1263	-23.43	-23.82	0.1888
	36.98	1309	0.04247	-23.71	1646	0.02947	-23.43	1404	0.07814	-23.52	1315	0.08711	1315	1194	0.1217	-23.52	-23.98	0.1935
	37.41	1309	0.04217	-23.85	1638	0.02241	-23.31	1399	0.07913	-23.36	1308	0.0858	1308	1189	0.1212	-23.16	-23.59	0.1909
	37.52	1308	0.04266	-23.54	1647	0.03536	-23.41	1397	0.07678	-23.09	1307	0.08802	1307	1185	0.1195	-23.11	-23.28	0.1868
	37.59	1307	0.04252	-23.73	1640	0.02819	-23	1391	0.07754	-22.96	1303	0.08646	1303	1180	0.1188	-22.98	-23.17	0.1866
	37.78	1306	0.0424	-23.4	1638	0.02531	-22.66	1387	0.07693	-22.92	1299	0.08631	1299	1176	0.1205	-22.85	-23.09	0.1891
	37.88	1305	0.04293	-23.09	1636	0.03333	-22.57	1383	0.07638	-22.57	1296	0.08447	1296	1169	0.1188	-22.61	-22.99	0.1886
	38.01	1303	0.04286	-22.86	1635	0.02684	-22.48	1379	0.0761	-22.18	1294	0.08634	1294	1165	0.1195	-22.13	-22.87	0.1886
	38.27	1302	0.04229	-22.76	1637	0.02968	-22.21	1375	0.07663	-22.18	1291	0.08656	1291	1162	0.119	-22.15	-22.82	0.1885
	38.28	1300	0.04277	-22.75	1636	0.02766	-22.07	1371	0.07458	-22.53	1287	0.08361	1287	1158	0.1149	-22.46	-22.7	0.1879
	38.58	1299	0.04274	-22.57	1629	0.02189	-21.96	1369	0.0738	-22.32	1281	0.08229	1281	1149	0.1152	-21.71	-22.71	0.1883
	38.64	1297	0.04327	-22.31	1632	0.03033	-21.86	1366	0.07325	-22.01	1276	0.08336	1276	1142	0.1183	-21.34	-22.37	0.186
	38.78	1296	0.04294	-22.4	1627	0.02691	-21.77	1362	0.07441	-21.95	1274	0.08261	1274	1138	0.1189	-21.12	-22.41	0.1804
	38.83	1295	0.04335	-22.41	1626	0.02227	-21.32	1359	0.07211	-21.45	1270	0.0825	1270	1136	0.1164	-20.85	-22.12	0.1852
	39.13	1294	0.04258	-21.76	1625	0.02508	-21.26	1357	0.07142	-21.89	1264	0.08175	1264	1132	0.115	-20.83	-21.69	0.1837
	39.26	1293	0.0436	-21.85	1630	0.02936	-21.24	1354	0.07192	-21.58	1251	0.07117	1251	1129	0.1147	-20.98	-21.75	0.1793
	39.43	1293	0.04278	-21.84	1623	0.02473	-21.05	1350	0.07131	-20.97	1251	0.08603	1251	1126	0.1138	-20.85	-21.86	0.1865
	39.43	1292	0.04353	-21.21	1627	0.02765	-20.97	1349	0.07054	-20.75	1245	0.08333	1245	1121	0.1115	-20.66	-20.99	0.1759
	39.69	1291	0.04289	-21.03	1629	0.02828	-20.75	1347	0.07033	-20.5	1243	0.08051	1243	1116	0.1127	-20.78	-20.69	0.1766
	39.73	1290	0.0436	-21.11	1627	0.02938	-20.68	1343	0.06951	-20.32	1242	0.08062	1242	1111	0.112	-20.29	-20.62	0.1737
	39.97	1290	0.04258	-20.99	1624	0.02273	-20.82	1341	0.07064	-19.98	1239	0.0791	1239	1105	0.1129	-19.86	-20.71	0.1732
	40.03	1289	0.04347	-21.13	1619	0.02392	-20.66	1338	0.0688	-20.17	1237	0.07802	1237	1102	0.1129	-19.83	-20.56	0.1754
	40.09	1287	0.04378	-20.39	1620	0.02336	-20.07	1335	0.06735	-20.42	1234	0.07595	1234	1098	0.1106	-19.62	-20.27	0.1756
	40.42	1286	0.04364	-20.15	1617	0.02441	-20.09	1332	0.06705	-20.22	1233	0.07687	1233	1095	0.1098	-19.79	-20.16	0.1746
	40.5	1285	0.04333	-20.02	1622	0.03152	-19.33	1327	0.06641	-19.85	1229	0.07515	1229	1090	0.1096	-19.6	-20.1	0.1706
	40.62	1284	0.04347	-20.27	1616	0.02735	-19.5	1325	0.06414	-19.54	1228	0.07926	1228	1086	0.109	-19.59	-19.96	0.1688
	40.8	1282	0.04437	-20.14	1610	0.01925	-19.3	1322	0.06443	-19.41	1226	0.07805	1226	1082	0.1087	-19.4	-19.71	0.1695
	40.93	1281	0.04301	-19.58	1614	0.02769	-19.02	1318	0.06526	-19.64	1224	0.07432	1224	1080	0.1095	-19.22	-19.96	0.1708
	41.11	1280	0.04375	-19.33	1616	0.03074	-18.98	1316	0.06369	-19.3	1221	0.07491	1221	1077	0.1072	-19.14	-19.62	0.1734
	41.17	1279	0.04339	-19.39	1616	0.02368	-18.99	1313	0.06445	-19.39	1220	0.07503	1220	1073	0.1074	-19	-19.23	0.1636
	41.38	1277	0.04369	-19.38	1607	0.02459	-18.57	1310	0.06298	-19.58	1213	0.06849	1213	1070	0.1049	-19	-19.1	0.16
	41.51	1275	0.04451	-19.48	1610	0.0268	-18.57	1309	0.06233	-19.05	1211	0.0724	1211	1065	0.1054	-19.14	-19.1	0.166
	41.62	1274	0.04367	-19.37	1606	0.0205	-18.67	1305	0.06677	-18.92	1209	0.07563	1209	1062	0.1041	-19.05	-18.7	0.1615
	41.89	1272	0.04448	-19.35	1603	0.02401	-17.94	1304	0.06238	-18.89	1205	0.07141	1205	1058	0.1052	-18.77	-18.09	0.1566
	41.92	1271	0.044	-18.85	1602	0.02313	-17.67	1304	0.05853	-18.69	1201	0.07251	1201	1055	0.1035	-18.49	-17.97	0.1566
	42.17	1270	0.04398	-18.53	1595	0.0292	-17.65	1301	0.06099	-18.17	1199	0.07192	1199	1052	0.1042	-18.58	-18.07	0.158
	42.26	1269	0.04387	-18.64	1600	0.0292	-17.41	1298	0.06115	-18.29	1198	0.07196	1198	1049	0.1017	-18.19	-17.58	0.1591
	42.32	1268	0.04432	-18.19	1597	0.02861	-17.32	1298	0.05995	-18.05	1194	0.06654	1194	1047	0.1031	-18.01	-17.5	0.1535
	42.54	1267	0.04435	-18.01	1596	0.02607	-17.38	1296	0.06047	-17.65	1193	0.07093	1193	1045	0.1018	-18.05	-17.44	0.1528
	42.49	1267	0.04441	-17.92	1589	0.01854	-17.19	1293	0.06137	-17.29	1190	0.06977	1190	1042	0.09981	-17.76	-17.53	0.1563
	42.98	1266	0.04449	-17.35	1600	0.02535	-17.22	1291	0.05879	-17.17	1190	0.06928	1190	1039	0.1	-17.65	-16.88	0.1566
	43.09	1266	0.04451	-17.26	1600	0.02832	-16.75	1287	0.0601	-17.17	1187	0.06961	1187	1036	0.1004	-17.58	-16.83	0.1496
	43.17	1265	0.04425	-17.2	1598	0.02867	-16.72	1285	0.05659	-16.91	1185	0.0684	1185	1033	0.09966	-17.71	-16.67	0.1495
	43.45	1265	0.04491	-17.15	1597	0.02561	-16.82	1282	0.05832	-16.7	1184	0.06893	1184	1030	0.09691	-17.51	-16.69	0.1498
	43.47	1264	0.0451	-16.88	1597	0.02759	-16.72	1281	0.05851	-16.76	1183	0.06877	1183	1026	0.09826	-17.32	-16.54	0.1476
	43.92	1264	0.04373	-16.86	1594	0.02633	-16.49	1275	0.05704	-16.62	1180	0.06624	1180	1023	0.09894	-16.91	-16.58	0.1491
	43.97	1263	0.04498	-16.72	1595	0.02236	-16.41	1276	0.05341	-16.49	1178	0.06711	1178	1021	0.09853	-16.87	-16.48	0.15
	44.12	1262	0.04439	-16.79	1601	0.02322	-16.22	1273	0.05621	-16.61	1176	0.06646	1176	1018	0.09574	-16.7	-16.28	0.1422
	44.42	1261	0.04462	-16.69	1590	0.02107	-16.21	1271	0.05495	-16.57	1174	0.06637	1174	1015	0.09645	-16.86	-16.2	0.143
	44.37	1260	0.04491	-16.22	1586	0.02208	-16.23	1269	0.05701	-16.43	1172	0.06615	1172	1013	0.09206	-16.72	-16.06	0.1419
	44.61	1258	0.04481	-16.03	1588	0.02925	-16.32	1265	0.05703	-16.45	1169	0.06447	1169	1009	0.09444	-16.28	-15.95	0.1409
	44.61	1257	0.04494	-16.04	1588	0.0254	-15.92	1261	0.05788	-16.45	1167	0.06563	1167	1006	0.09308	-16.31	-15.43	0.1412
	44.78	1256	0.04509	-16.05	1588	0.02708	-15.7	1262	0.05108	-16.09	1164	0.0642	1164	1003	0.09165	-16.18	-15.26	0.1357
	44.95	1254	0.04547	-16.03	1581	0.0205	-15.6	1261	0.05176	-16.24	1161	0.06165	1161	1000	0.09058	-15.99	-15.23	0.1373
	45.15	1252	0.04519	-15.85	1585	0.02581	-15.5	1259	0.05619	-15.94	1158	0.06448	1158	996.6	0.08887	-15.58	-15.26	0.1346
	45.26	1251	0.04505	-16.17	1579	0.02119	-15.37	1257	0.0522	-15.91	1156	0.06358	1156	991.4	0.09305	-15.28	-15.26	0.1378
	45.26	1250	0.04541	-15.41	1578	0.01917	-14.9	1255	0.0529	-15.52	1155	0.06302	1155	988.7	0.08904	-15.09	-15.04	0.1391
	45.47	1249	0.04504	-15.23	1583	0.02699	-14.6	1256	0.04942	-15.52	1152	0.06242	1152	986.3	0.09002	-15.02	-15.11	0.1373
	45.58	1248	0.04582	-14.83	1579	0.03243	-14.7	1255	0.05122	-15.73	1152	0.06055	1152	984.4	0.0887	-14.59	-15.16	0.1346
	45.68	1248	0.04541	-14.63	1578	0.03171	-14.31	1253	0.05287	-15.37	1151	0.05932	1151	982.3	0.08908	-14.44	-14.5	0.1293
	45.96	1247	0.04553	-14.54	1577	0.02623	-14.21	1251	0.0522	-15.2	1149	0.06195	1149	980.5	0.08836	-14.18	-14.22	0.1254
	45.9	1246	0.04527	-14.51	1574	0.02353	-14.12	1249	0.04991	-15.42	1148	0.06087	1148	979.4	0.08459	-14.3	-14.33	0.1267
	46.22	1245	0.04564	-14.6	1573	0.02225	-14.07	1250	0.04921	-14.81	1146	0.06015	1146	974.8	0.08349	-14.05	-14.06	0.1291
	46.29	1244	0.04596	-14.33	1571	0.01963	-13.8	1247	0.05208	-14.66	1146	0.06066	1146	972.2	0.08808	-13.72	-13.88	0.1231
	46.52	1243	0.04543	-14.21	1570	0.02628	-13.57	1246	0.05014	-14.7	1143	0.05827	1143	970.4	0.08642	-13.69	-14	0.127
	46.66	1242	0.04634	-14.18	1567	0.02157	-13.66	1245	0.04849	-14.32	1141	0.05928	1141	969	0.08463	-13.76	-13.43	0.1288
	46.75	1241	0.0455	-13.9	1569	0.0247	-13.5	1242	0.05039	-14.03	1139	0.05908	1139	967.6	0.0845	-13.75	-13.29	0.1214
	47.03	1239	0.04642	-13.71	1565	0.02636	-13.4	1241	0.04875	-13.81	1138	0.06041	1138	965.6	0.08325	-13.4	-13.54	0.1218
	46.96	1238	0.04587	-13.86	1571	0.02102	-13.43	1239	0.04964	-13.96	1136	0.05875	1136	963.5	0.07852	-13.46	-13.52	0.1244
	47.36	1236	0.04613	-13.36	1566	0.02177	-13.29	1236	0.05082	-13.91	1133	0.0562	1133	961.2	0.08163	-12.91	-12.97	0.1226
	47.32	1235	0.04589	-13.11	1568	0.02214	-13.08	1236	0.04795	-13.94	1131	0.05613	1131	959.2	0.08363	-12.66	-12.55	0.1176
	47.7	1234	0.04588	-13.02	1571	0.02681	-13.08	1233	0.04898	-13.43	1130	0.05531	1130	958.1	0.08362	-12.57	-12.58	0.1158
	47.62	1233	0.04594	-12.95	1570	0.02388	-12.92	1232	0.04964	-13.24	1129	0.05643	1129	956.8	0.08069	-12.57	-12.67	0.1203
	47.97	1231	0.04624	-12.79	1569	0.02322	-12.83	1230	0.04866	-13.19	1128	0.05416	1128	955.4	0.07969	-12.63	-12.54	0.1153
	47.95	1229	0.04695	-12.86	1571	0.02125	-12.67	1232	0.04518	-12.8	1126	0.05542	1126	952.6	0.07818	-12.58	-12.53	0.1182
	48.37	1228	0.04597	-12.71	1563	0.02384	-12.71	1230	0.04631	-12.82	1126	0.05775	1126	950.5	0.07612	-12.21	-12.15	0.1127
	48.34	1226	0.04633	-12.69	1565	0.02667	-12.52	1228	0.04778	-12.62	1123	0.05274	1123	946.2	0.07877	-12.1	-11.93	0.1125
	48.57	1225	0.04632	-13.19	1554	0.01222	-12.29	1227	0.04619	-12.48	1120	0.05342	1120	944.8	0.07646	-11.67	-11.85	0.1093
	48.67	1224	0.0467	-12.33	1546	0.0118	-12.18	1226	0.04658	-12.26	1120	0.05548	1120	942.1	0.07577	-11.41	-11.87	0.1119
	48.69	1224	0.04639	-11.63	1565	0.02145	-12.23	1220	0.05004	-11.69	1119	0.05534	1119	940.7	0.07539	-11.24	-11.75	0.1128
	48.95	1222	0.04725	-11.43	1563	0.01471	-11.65	1220	0.04701	-11.57	1118	0.05391	1118	938.7	0.07948	-11.24	-11.58	0.1162
	49.09	1222	0.04647	-11.33	1557	0.02096	-11.54	1220	0.04459	-11.35	1117	0.05264	1117	937.6	0.07516	-11.19	-11.57	0.108
	49.29	1221	0.04712	-11.11	1559	0.0195	-11.48	1219	0.04367	-11.35	1115	0.05364	1115	937	0.07453	-11.29	-11.41	0.1102
	49.33	1221	0.04628	-11.04	1554	0.02352	-11.34	1215	0.04424	-11.39	1112	0.05303	1112	936.2	0.074	-11.23	-11.51	0.1094
	49.54	1220	0.04729	-10.96	1551	0.02758	-11.38	1215	0.04544	-11.28	1111	0.05224	1111	933.5	0.07259	-11.2	-11.39	0.1078
	49.45	1220	0.04681	-10.97	1553	0.02715	-11.17	1211	0.04587	-11.51	1108	0.04992	1108	931.3	0.07328	-11.05	-11.38	0.1069
	49.81	1219	0.04696	-11.13	1547	0.02649	-10.91	1206	0.04705	-10.79	1107	0.05091	1107	929.8	0.07297	-10.9	-11.03	0.1067
	49.74	1219	0.04683	-11.2	1534	0.04079	-10.75	1211	0.0377	-10.92	1104	0.05128	1104	928.7	0.07139	-10.56	-11.06	0.1058
	50.02	1218	0.0474	-10.19	1547	0.01713	-10.59	1207	0.04287	-10.77	1104	0.05012	1104	926.7	0.07173	-10.45	-10.73	0.1045
	50.01	1217	0.04719	-10.08	1540	0.01536	-10.69	1205	0.04534	-10.32	1104	0.05234	1104	924.3	0.07152	-10.23	-10.77	0.1031
	50.19	1216	0.04692	-10.15	1546	0.01953	-10.31	1203	0.04602	-10.27	1102	0.05107	1102	923	0.06958	-10.39	-10.52	0.09936
	50.22	1214	0.04777	-9.69	1551	0.0267	-10.21	1204	0.04124	-10.65	1099	0.04736	1099	920.4	0.06881	-10.29	-10.44	0.09987
	50.39	1212	0.04719	-9.27	1536	0.01779	-10.03	1204	0.04143	-10.25	1100	0.04751	1100	918.1	0.06939	-9.82	-10.32	0.09988
	50.69	1210	0.04819	-9.26	1534	0.0199	-9.91	1203	0.04231	-9.59	1100	0.05107	1100	915.8	0.07168	-9.6	-10.32	0.1012
	50.78	1209	0.04708	-9.02	1545	0.02566	-9.89	1203	0.04563	-9.71	1099	0.04924	1099	914.7	0.06847	-9.66	-10.22	0.104
	51.17	1207	0.04826	-8.99	1534	0.02494	-9.55	1201	0.04502	-9.42	1097	0.04844	1097	913.5	0.06751	-9.67	-10.15	0.09661
	51.32	1206	0.04717	-9.41	1572	0.01921	-9.54	1201	0.03988	-9.34	1098	0.05016	1098	913.2	0.06466	-9.48	-10	0.09832
	51.45	1205	0.04756	-8.8	1548	0.02106	-9.35	1198	0.04522	-9.2	1096	0.04869	1096	911.5	0.07046	-9.17	-9.96	0.09699
	51.38	1204	0.04823	-8.56	1535	0.02837	-9.24	1200	0.0369	-9.28	1093	0.04457	1093	911.3	0.0676	-9.03	-9.69	0.0958
	51.71	1203	0.04821	-8.11	1528	0.03407	-9.27	1195	0.04734	-8.78	1092	0.04826	1092	911.1	0.06503	-9.17	-9.33	0.09335
	51.68	1203	0.04798	-8.2	1530	0.02168	-8.52	1192	0.04062	-8.6	1092	0.04967	1092	909.3	0.06512	-8.89	-9.31	0.09599
	51.97	1202	0.04781	-7.91	1530	0.02364	-8.35	1193	0.03941	-8.68	1090	0.04769	1090	908.8	0.066	-8.65	-8.99	0.09335
	51.9	1201	0.04844	-7.87	1531	0.01459	-8.19	1193	0.03857	-8.96	1085	0.0425	1085	908.1	0.06528	-8.5	-9.05	0.09462
	52.38	1199	0.0484	-7.48	1526	0.02167	-8.2	1192	0.03913	-8.15	1084	0.04243	1084	906	0.06375	-8.49	-8.58	0.09293
	52.37	1199	0.04794	-7.32	1519	0.03755	-7.99	1187	0.04595	-8.01	1088	0.04906	1088	904.5	0.06311	-8.14	-8.48	0.08943
	52.45	1197	0.04849	-7.59	1522	0.01587	-7.94	1187	0.0408	-8.09	1086	0.04849	1086	902.2	0.06331	-8.16	-8.54	0.08912
	52.56	1196	0.04838	-7.26	1521	0.01818	-7.97	1186	0.04201	-7.9	1085	0.04516	1085	899.5	0.06038	-8.23	-7.97	0.08931
	52.6	1194	0.04813	-6.92	1523	0.02716	-7.54	1185	0.0372	-7.86	1084	0.04581	1084	896.5	0.05852	-7.64	-7.73	0.08905
	52.85	1193	0.04914	-6.58	1517	0.03057	-7.41	1186	0.03632	-7.78	1084	0.04667	1084	896.6	0.06756	-7.44	-7.57	0.08384
	52.86	1192	0.04834	-6.54	1521	0.02456	-7.28	1184	0.0413	-7.51	1082	0.04518	1082	894.8	0.06301	-7.44	-7.39	0.08352
	53.06	1190	0.04874	-6.37	1522	0.02287	-7.19	1183	0.04094	-7.77	1080	0.04438	1080	895.1	0.06014	-7.17	-7.2	0.08647
	53.09	1189	0.04857	-6.25	1524	0.02247	-7.05	1180	0.04043	-7.73	1078	0.03994	1078	893.2	0.05598	-7.63	-6.99	0.0859
	53.25	1187	0.04935	-6.57	1521	0.01746	-6.78	1183	0.03613	-7.39	1077	0.04319	1077	889.3	0.05233	-7.09	-6.97	0.08624
	53.39	1185	0.04836	-6.23	1525	-0.0035	-6.6	1180	0.03838	-7.19	1078	0.04801	1078	886.7	0.06294	-6.38	-6.97	0.08399
	53.47	1184	0.04953	-5.55	1511	0.02752	-6.6	1179	0.04194	-7.53	1073	0.04187	1073	883.6	0.06652	-6.23	-6.7	0.0859
	53.53	1182	0.04895	-5.78	1510	0.02869	-6.63	1177	0.04141	-6.88	1072	0.043	1072	883	0.05147	-5.81	-6.67	0.08407
	53.81	1181	0.04942	-5.37	1511	0.0233	-6.45	1172	0.04177	-6.85	1071	0.04506	1071	881.9	0.06025	-5.62	-6.51	0.086
	53.78	1180	0.04914	-4.77	1503	0.03794	-6.28	1173	0.03357	-6.63	1071	0.04395	1071	880.2	0.05763	-5.23	-6.47	0.08
	54.15	1178	0.05018	-4.66	1507	0.04275	-6.51	1172	0.03761	-6.61	1070	0.04475	1070	879.1	0.052	-5.64	-6.5	0.08393
	54.24	1178	0.04913	-4.66	1509	0.02678	-6.19	1166	0.04469	-6.37	1069	0.04412	1069	880.2	0.05209	-4.95	-6.38	0.08119
	54.47	1177	0.0489	-4.63	1516	0.01726	-5.5	1167	0.03722	-6.41	1067	0.0408	1067	877.4	0.05865	-4.27	-6.28	0.08391
	54.59	1177	0.04917	-4.63	1512	0.02219	-5.34	1166	0.03629	-6.23	1066	0.04117	1066	877.6	0.06206	-4.09	-5.63	0.07863
	54.69	1176	0.04957	-4.58	1510	0.01961	-5.19	1167	0.03391	-5.95	1066	0.04226	1066	877.2	0.05803	-4.03	-5.49	0.07172
	54.81	1175	0.05013	-4.47	1512	0.01672	-5.41	1166	0.03736	-5.92	1067	0.04335	1067	877.3	0.05614	-3.96	-5.42	0.07617
	54.9	1175	0.05	-4.58	1510	0.01996	-4.99	1163	0.04163	-5.96	1066	0.04307	1066	877	0.05494	-4.07	-5.39	0.08311
	55.06	1174	0.04977	-4.45	1513	0.02612	-4.57	1164	0.0399	-5.8	1066	0.04202	1066	876.8	0.05025	-3.86	-5.45	0.07782
	55.09	1173	0.04959	-4.33	1510	0.01369	-4.27	1166	0.03434	-6.03	1064	0.03833	1064	876.7	0.0557	-3.84	-5.18	0.0795
	55.28	1172	0.05042	-4.29	1506	0.03394	-4.65	1164	0.03584	-5.29	1065	0.03989	1065	875.3	0.05243	-3.96	-4.75	0.06713
	55.35	1171	0.05036	-4.45	1511	0.01467	-4.17	1157	0.04202	-5.1	1066	0.04515	1066	873.9	0.05202	-3.75	-4.5	0.06966
	55.6	1170	0.0497	-4.54	1503	0.02448	-3.54	1160	0.03416	-4.99	1064	0.0434	1064	871.8	0.05506	-3.48	-4.7	0.07455
	55.65	1168	0.05025	-4.01	1503	0.02165	-3.32	1160	0.03463	-4.89	1062	0.03941	1062	870	0.05105	-3.44	-4.9	0.08884
	55.9	1167	0.04984	-3.73	1498	0.02918	-3.2	1159	0.03281	-4.88	1061	0.04087	1061	867.6	0.05379	-3.2	-4.23	0.07842
	56	1165	0.05109	-3.69	1497	0.02529	-3.14	1158	0.03701	-4.65	1058	0.03962	1058	867.5	0.05492	-3.01	-3.91	0.06387
	56.17	1163	0.05018	-3.55	1500	0.02098	-3.08	1156	0.03641	-4.68	1058	0.04192	1058	867.4	0.05672	-3	-3.57	0.06147
	56.3	1161	0.05092	-3.34	1498	0.02363	-3.02	1155	0.03921	-4.58	1055	0.03839	1055	866.5	0.05117	-2.99	-3.73	0.07252
	56.41	1160	0.05042	-3.2	1500	0.01703	-2.82	1153	0.03918	-4.19	1057	0.04151	1057	867.2	0.05278	-2.83	-3.41	0.0773
	56.64	1159	0.05053	-3.24	1501	0.02473	-2.78	1155	0.03394	-4.26	1057	0.04208	1057	866.4	0.05011	-2.96	-3.26	0.07135
	56.66	1158	0.05148	-3.39	1500	0.01728	-2.9	1151	0.04012	-4.11	1055	0.03895	1055	864.7	0.05301	-2.65	-2.84	0.0716
	56.94	1157	0.05082	-2.89	1497	0.02965	-2.62	1153	0.03508	-3.82	1056	0.04085	1056	865.6	0.04642	-2.69	-2.41	0.06866
	56.99	1156	0.05112	-2.73	1489	0.03096	-2.48	1152	0.03549	-3.75	1055	0.04204	1055	862.4	0.05414	-2.65	-2.38	0.06522
	57.21	1156	0.05076	-2.62	1495	0.03051	-2.69	1151	0.03813	-3.61	1051	0.03685	1051	860.5	0.04506	-2.48	-1.88	0.06739
	57.27	1154	0.0517	-2.48	1493	0.02097	-2.78	1146	0.04163	-3.69	1052	0.03971	1052	860.5	0.05437	-2.2	-1.53	0.06165
	57.49	1153	0.05143	-2.68	1493	0.01694	-2.08	1147	0.03415	-3.24	1050	0.03852	1050	858.6	0.0541	-2.19	-1.55	0.06055
	57.54	1152	0.05163	-2.12	1493	0.01715	-1.9	1148	0.03184	-3.27	1050	0.04121	1050	858.3	0.04874	-2.09	-1.54	0.06531
	57.79	1150	0.05139	-2.13	1494	0.02275	-1.79	1146	0.03451	-2.93	1048	0.03783	1048	857.7	0.05084	-1.97	-1.84	0.07331
	57.91	1149	0.05112	-1.79	1495	0.02341	-1.56	1145	0.03382	-2.92	1047	0.04052	1047	855.6	0.04672	-2.4	-0.98	0.07202
	58.09	1147	0.05137	-1.62	1491	0.01994	-1.5	1143	0.03476	-2.71	1045	0.03975	1045	855.3	0.04203	-1.71	-1.19	0.0667
	58.2	1145	0.05195	-1.41	1482	0.0384	-1.32	1141	0.03597	-2.67	1043	0.03873	1043	853	0.05165	-1.56	-0.98	0.06583
	58.36	1144	0.05134	-1.14	1483	0.02376	-1.23	1141	0.03516	-2.32	1042	0.03595	1042	852.5	0.0518	-1.33	-0.45	0.05558
	58.54	1142	0.05242	-1.34	1481	0.01955	-1.1	1140	0.03536	-2.02	1042	0.03997	1042	852.6	0.04966	-1.31	-0.31	0.06399
	58.7	1141	0.05159	-0.66	1484	0.02998	-1.12	1139	0.03762	-2	1041	0.03813	1041	852.4	0.05238	-1.08	-0.09	0.06033
	58.87	1139	0.05224	-0.57	1480	0.02425	-0.9	1136	0.03869	-1.93	1042	0.03992	1042	851.8	0.04633	-0.97	0.16	0.06458
	59.02	1137	0.05229	-0.53	1472	0.03219	-0.69	1137	0.03217	-2.03	1039	0.03548	1039	852.5	0.04492	-0.9	0.2	0.05825
	59.16	1135	0.05211	-0.46	1480	0.02044	-0.64	1136	0.03355	-1.7	1041	0.03664	1041	850.8	0.05083	-0.74	0.12	0.06262
	59.28	1134	0.05225	-0.23	1475	0.03145	-0.59	1134	0.03542	-1.92	1041	0.03864	1041	850.7	0.04544	-0.75	0.2	0.06804
	59.46	1133	0.05276	-0.54	1473	0.01807	-0.22	1135	0.03542	-1.55	1039	0.03672	1039	849.9	0.04188	-0.85	0.36	0.06337
	59.57	1131	0.05265	-0.28	1485	0.00812	-0.24	1135	0.03447	-0.91	1040	0.04159	1040	846.8	0.05166	-0.42	0.48	0.05476
	59.79	1130	0.05316	-0.31	1479	0.02349	-0.27	1132	0.03738	-0.91	1040	0.04131	1040	845.9	0.04701	-0.3	0.32	0.06939
	59.92	1130	0.05213	0.07	1475	0.03046	0.13	1134	0.03618	-1.07	1033	0.03428	1033	844.8	0.04638	-0.16	0.8	0.06824
	60.16	1129	0.05266	0.08	1477	0.01621	0.31	1135	0.03378	0.03	1033	0.03418	1033	844.4	0.04504	-0.43	0.71	0.05349
	60.26	1128	0.05239	0.3	1469	0.03261	0.38	1134	0.03412	0.12	1033	0.03761	1033	843.4	0.03777	0.17	0.78	0.06411
	60.5	1127	0.05296	0.9	1473	0.02125	0.46	1132	0.03642	-0.03	1033	0.03911	1033	841.9	0.05483	0.77	0.68	0.0589
	60.58	1126	0.05296	1.06	1471	0.03889	0.6	1131	0.03391	0.63	1031	0.03847	1031	841.9	0.04684	0.86	0.82	0.06316
	60.84	1125	0.05335	1.35	1469	0.0264	0.64	1132	0.03388	0.83	1033	0.04304	1033	841.5	0.04909	1.19	1.07	0.05722
	60.92	1125	0.05344	1.26	1464	0.01275	0.61	1130	0.0364	0.98	1032	0.04088	1032	840.9	0.04645	1.2	0.92	0.05292
	61.12	1123	0.05338	1.94	1465	0.0284	0.92	1127	0.03768	1.08	1030	0.04005	1030	839.8	0.04454	0.94	1.42	0.07485
	61.21	1122	0.05336	2.05	1463	0.03294	1.02	1126	0.03562	0.96	1030	0.03749	1030	838.8	0.04021	1.73	1.72	0.06571
	61.47	1120	0.05373	1.63	1460	0.02246	1.43	1127	0.0315	0.65	1025	0.03186	1025	837.3	0.04969	1.96	2.17	0.06076
	61.52	1119	0.05341	2.44	1465	0.01146	1.39	1124	0.03394	1.36	1024	0.03173	1024	836	0.04182	1.96	2.33	0.05017
	61.79	1117	0.05406	2.85	1460	0.04019	1.76	1125	0.03169	1.36	1023	0.03768	1023	834.9	0.04911	1.54	2.73	0.06139
	61.88	1115	0.05376	2.56	1461	0.02874	1.97	1122	0.03646	1.89	1025	0.04149	1025	832.9	0.03491	2.64	2.89	0.05181
	62.07	1113	0.05396	2.84	1468	0.02241	2.53	1122	0.03152	1.92	1024	0.04182	1024	833.2	0.04921	2.94	2.8	0.0503
	62.22	1112	0.05408	3.26	1460	0.02367	2.8	1122	0.03181	2.19	1020	0.03745	1020	831.7	0.04972	3.26	3.3	0.06261
	62.39	1110	0.05444	3.38	1457	0.03633	2.68	1121	0.03411	2.28	1021	0.03785	1021	831.6	0.04823	3.48	3.51	0.04919
	62.56	1109	0.05434	3.12	1452	0.04158	2.95	1118	0.037	2.4	1019	0.03577	1019	832.3	0.04789	3.57	3.48	0.05491
	62.68	1108	0.05435	3.61	1465	0.0048	2.99	1118	0.03468	2.05	1017	0.03574	1017	831.9	0.04289	3.34	3.57	0.05829
	62.83	1107	0.0548	3.85	1462	0.02742	3.06	1118	0.03508	2.56	1015	0.02764	1015	832.3	0.03999	3.48	3.47	0.05475
	63.04	1106	0.05413	3.88	1457	0.0338	3.27	1117	0.03547	2.74	1020	0.04048	1020	830.5	0.0464	3.73	3.22	0.06399
	63.15	1105	0.0545	3.69	1457	0.02095	3.5	1116	0.03263	2.91	1020	0.03781	1020	829.8	0.04331	3.45	3.84	0.05857
	63.35	1103	0.05475	4.11	1451	0.02062	3.48	1116	0.03185	2.99	1019	0.03586	1019	828.6	0.03907	3.74	3.62	0.05557
	63.5	1102	0.05475	4.24	1445	0.03275	3.52	1113	0.03731	3.3	1019	0.03751	1019	828.4	0.04294	4.23	3.97	0.07027
	63.67	1100	0.05527	4.42	1454	0.02918	3.79	1112	0.03523	3.38	1020	0.04264	1020	826.2	0.04717	3.98	3.79	0.05427
	63.8	1099	0.05497	4.38	1452	0.02611	3.75	1113	0.03316	3.09	1015	0.03297	1015	824.6	0.03602	4.33	4.32	0.0604
	63.98	1097	0.05509	4.16	1452	0.0258	3.7	1106	0.03866	3.14	1014	0.02925	1014	823.5	0.04589	5.05	4.31	0.05329
	64.11	1096	0.05509	4.46	1457	0.01664	3.62	1108	0.03522	3.69	1014	0.03606	1014	822.3	0.048	5.17	4.58	0.04791
	64.26	1094	0.05549	4.42	1451	0.02381	3.66	1108	0.03518	3.81	1012	0.03652	1012	822.9	0.05132	5.4	4.71	0.05547
	64.43	1092	0.05571	4.44	1453	0.0113	4.33	1108	0.03234	4.05	1012	0.03732	1012	822.5	0.0415	5.41	4.49	0.05893
	64.58	1090	0.05524	4.57	1448	0.02171	4.65	1109	0.02961	4.57	1011	0.03458	1011	823.2	0.04547	5.55	4.93	0.06197
	64.76	1088	0.0556	4.88	1441	0.02739	4.85	1108	0.02955	4.61	1013	0.04194	1013	821.9	0.0424	5.14	4.93	0.05741
	64.89	1087	0.05599	5.14	1440	0.0436	4.96	1105	0.03403	4.85	1011	0.03635	1011	821.4	0.03069	5.5	5.13	0.05416
	65.05	1085	0.05606	4.96	1443	0.02091	4.77	1106	0.0376	5.06	1010	0.03842	1010	819.2	0.0417	5.96	5.29	0.053
	65.19	1083	0.05581	5.33	1436	0.02463	5.09	1106	0.03658	4.99	1012	0.04058	1012	817.6	0.04745	5.98	5.21	0.05504
	65.37	1082	0.05612	5.39	1438	0.02574	5.09	1105	0.03347	5.27	1007	0.03412	1007	815.5	0.04519	6.02	5.34	0.05415
	65.53	1081	0.05636	5.45	1436	0.03957	5.39	1102	0.03391	5.15	1007	0.0346	1007	815.2	0.04187	6.1	5.1	0.06259
	65.63	1079	0.05693	5.12	1441	0.01719	5.52	1101	0.03666	5.12	1006	0.03321	1006	814.7	0.04134	5.53	5.58	0.05908
	65.86	1079	0.05598	5.47	1445	0.00117	5.58	1102	0.03372	5.39	1004	0.03456	1004	814.2	0.0392	6.46	5.81	0.05479
	65.98	1078	0.05652	6.02	1439	0.02049	6.04	1099	0.03307	5.35	1004	0.03858	1004	813.3	0.04579	6.79	5.36	0.05599
	66.15	1077	0.05672	6.26	1431	0.03989	5.86	1100	0.03475	5.34	999.3	0.03396	999.3	813.8	0.04538	6.52	5.97	0.06641
	66.34	1076	0.05653	6.75	1433	0.02349	5.95	1099	0.03713	5.9	999.2	0.03774	999.2	812.3	0.04372	6.79	6.27	0.05181
	66.45	1075	0.05674	7.07	1427	0.03651	6.23	1094	0.03622	5.9	999.3	0.03798	999.3	813.2	0.04371	6.87	6.3	0.0561
	66.64	1074	0.05687	7.11	1426	0.03077	6.36	1100	0.02881	6.3	998.6	0.03763	998.6	811.3	0.04249	7.25	6.33	0.05683
	66.76	1073	0.05709	7.46	1432	0.02588	6.69	1095	0.03364	6.34	999.5	0.03858	999.5	812.4	0.0433	7.54	6.61	0.04842
	66.91	1072	0.05701	7.44	1430	0.03288	6.65	1095	0.03081	6.01	996.9	0.03215	996.9	810.9	0.04461	7.56	6.78	0.05132
	67.12	1071	0.05715	7.67	1425	0.03373	6.75	1091	0.03841	6.81	997.8	0.03539	997.8	810.2	0.04416	7.06	6.8	0.0545
	67.25	1069	0.05745	7.73	1429	0.02734	6.9	1090	0.03505	7.01	1000	0.04071	1000	808.8	0.03524	7.62	7.28	0.05041
	67.39	1068	0.05727	7.55	1430	0.02025	6.61	1091	0.03335	7.07	999.6	0.03885	999.6	807.7	0.04227	7.82	6.94	0.05291
	67.56	1066	0.05768	7.77	1438	0.01843	7.03	1088	0.03367	7.18	995.9	0.03413	995.9	807.8	0.04457	7.71	7.33	0.0636
	67.69	1064	0.05774	7.68	1429	0.02064	7.32	1089	0.03318	7.31	996.9	0.03496	996.9	808.2	0.03911	8.22	7.36	0.05362
	67.82	1062	0.05807	8.13	1428	0.03161	7.45	1087	0.03535	7.76	997.1	0.0383	997.1	807.5	0.04858	8.31	7.61	0.05722
	68	1060	0.05817	8.1	1425	0.03211	7.76	1084	0.03557	7.72	995.7	0.03724	995.7	806.2	0.04523	8.46	7.99	0.05262
	68.14	1059	0.05809	8.38	1423	0.03065	7.93	1084	0.03452	7.57	994.1	0.03467	994.1	807.1	0.04209	8.49	7.86	0.05541
	68.3	1057	0.05786	8.22	1425	0.02769	8.01	1085	0.03256	8.05	992.7	0.0355	992.7	806.1	0.04346	8.5	7.98	0.05655
	68.48	1056	0.05821	8.64	1428	0.02043	8.11	1082	0.03329	8.21	993	0.03911	993	805	0.03945	8.08	8.33	0.05147
	68.59	1055	0.05867	8.67	1421	0.03437	8.3	1082	0.032	8.36	993.4	0.04119	993.4	804.8	0.04121	8.8	8.32	0.05315
	68.77	1054	0.05837	8.21	1427	0.00478	8.29	1081	0.03459	8.25	990	0.03405	990	803.3	0.04199	9.08	8.46	0.06134
	68.9	1053	0.05863	8.86	1423	0.01934	8.44	1079	0.03557	8.18	989.4	0.03342	989.4	801.6	0.04161	9.11	8.57	0.05139
	69.07	1051	0.05917	9.23	1413	0.03389	8.47	1081	0.03496	8.55	991.1	0.03749	991.1	801.3	0.04362	9.33	8.76	0.05361
	69.22	1050	0.05857	9.32	1412	0.03933	8.37	1080	0.03573	8.58	988.8	0.03512	988.8	800.3	0.04573	9.34	8.54	0.05657
	69.38	1049	0.05899	9.05	1419	0.01137	8.39	1080	0.0372	8.61	989.4	0.03565	989.4	799.9	0.04247	9.44	8.7	0.05845
	69.52	1047	0.059	9.73	1420	0.02849	9.01	1077	0.03443	8.77	990.3	0.03702	990.3	798.7	0.04292	9.19	8.89	0.0504
	69.67	1046	0.05871	9.47	1416	0.0291	8.97	1077	0.03851	8.34	987.3	0.03576	987.3	798.6	0.03678	9.09	8.84	0.05676
	69.8	1044	0.05962	9.97	1416	0.01443	9.07	1078	0.03154	8.9	985.4	0.03236	985.4	798.1	0.03653	9.74	8.79	0.05817
	69.98	1042	0.05967	10.56	1408	0.03788	9.08	1076	0.03371	9	986	0.03687	986	797.5	0.04491	9.95	9.15	0.05695
	70.16	1041	0.05927	10.63	1407	0.03936	9.26	1074	0.03507	9.43	984	0.03529	984	796.5	0.04476	9.94	9.62	0.051
	70.29	1039	0.05943	10.6	1411	0.02597	9.34	1072	0.03503	9.52	983.4	0.03884	983.4	796.5	0.04702	10.03	9.51	0.05004
	70.46	1037	0.05979	11.01	1410	0.02692	9.61	1073	0.03341	9.44	981.5	0.0334	981.5	797.4	0.03814	10.04	9.73	0.05537
	70.61	1036	0.05982	10.6	1408	0.02232	9.53	1071	0.03428	9.55	980.5	0.0369	980.5	796.5	0.04359	10.24	9.75	0.05822
	70.72	1034	0.06022	11.08	1412	0.01712	9.59	1068	0.03722	10.1	977.6	0.03438	977.6	795.6	0.04018	10.25	9.95	0.05403
	70.87	1032	0.06018	11.21	1406	0.03679	9.72	1070	0.03596	10.67	978.3	0.03766	978.3	796	0.03878	10.3	10.23	0.05229
	71.02	1030	0.06052	11.32	1405	0.04154	9.95	1069	0.0361	10.93	980.4	0.04074	980.4	794.3	0.04617	10.63	10.25	0.05296
	71.2	1028	0.06039	11.03	1408	0.02403	9.96	1068	0.0352	10.67	978.2	0.0358	978.2	793.2	0.0464	10.66	10.5	0.05454
	71.33	1027	0.06021	11.42	1413	0.01512	10.24	1067	0.03609	11.13	978.9	0.0392	978.9	793.2	0.0451	10.92	10.64	0.05505
	71.49	1026	0.06057	11.66	1397	0.03313	10.33	1067	0.03458	11.01	979.1	0.03622	979.1	792.3	0.04188	11	11.15	0.0545
	71.64	1024	0.06019	11.38	1401	0.02266	10.72	1063	0.03794	11.43	975.2	0.03492	975.2	791.7	0.04032	10.99	11.1	0.05903
	71.8	1023	0.06066	12.03	1400	0.02606	10.84	1062	0.03511	11.57	978.3	0.03951	978.3	789.9	0.04098	11.31	11.27	0.05594
	71.97	1022	0.06162	12.18	1399	0.03358	10.94	1063	0.034	11.74	975.6	0.03625	975.6	790.2	0.04146	11.36	11.55	0.05872
	72.03	1021	0.06107	12.12	1396	0.0334	11.04	1059	0.035	11.76	976.1	0.03899	976.1	790.8	0.04521	11.52	11.7	0.06118
	72.22	1020	0.06097	12.02	1402	0.01955	11.21	1058	0.03566	11.91	974.1	0.03777	974.1	789.6	0.03789	11.28	11.87	0.05206
	72.4	1019	0.06106	11.87	1401	0.01472	11.35	1057	0.03531	11.76	971.2	0.03401	971.2	788.8	0.03958	11.91	11.74	0.04926
	72.53	1018	0.06159	12.42	1396	0.02598	11.56	1056	0.03601	12.04	972.7	0.03799	972.7	787.6	0.04543	11.7	12.17	0.05535
	72.69	1017	0.06161	12.38	1398	0.03229	11.46	1055	0.03685	11.94	968.6	0.03287	968.6	785.5	0.03853	12.04	12.5	0.05497
	72.84	1016	0.06148	12.5	1396	0.02667	11.95	1052	0.03743	12.31	971	0.03815	971	784.2	0.04352	12.3	12.48	0.05347
	72.94	1015	0.06148	12.71	1397	0.02809	12.1	1054	0.03653	12.42	971.3	0.03751	971.3	782.4	0.04224	12.77	12.61	0.05681
	73.17	1014	0.06218	12.81	1397	0.03486	12.39	1055	0.03321	12.65	970.8	0.0409	970.8	781.2	0.04485	13.19	12.79	0.05257
	73.29	1012	0.06203	12.72	1397	0.02778	12.47	1053	0.03511	12.49	967.2	0.03503	967.2	780.6	0.04397	13.08	12.72	0.05174
	73.42	1011	0.06208	12.93	1398	0.02632	12.67	1054	0.03561	13.1	968.2	0.03746	968.2	779.6	0.04683	13.09	12.68	0.06225
	73.6	1009	0.06205	13	1399	0.02089	12.85	1053	0.03552	13.28	968.1	0.03882	968.1	780.5	0.04322	13.78	13.05	0.06167
	73.73	1008	0.06229	13.33	1395	0.03144	12.93	1053	0.03499	13.45	967.5	0.03897	967.5	779.2	0.04512	13.77	13.22	0.05457
	73.88	1006	0.06288	13.23	1396	0.03144	13.08	1050	0.03863	13.55	965.3	0.0378	965.3	779.7	0.03945	13.58	13.23	0.04723
	74.05	1004	0.06236	13.52	1395	0.02395	13.72	1050	0.03412	13.11	962.1	0.03497	962.1	780.2	0.04264	14.35	13.39	0.05857
	74.17	1002	0.06328	13.35	1391	0.02013	13.83	1049	0.03522	13.58	961.6	0.0341	961.6	779.6	0.04528	14.48	13.98	0.05124
	74.34	1001	0.06279	13.45	1391	0.01532	13.95	1047	0.03647	13.5	960.8	0.03884	960.8	778.9	0.04636	14.38	13.68	0.05752
	74.46	998.7	0.06332	13.37	1392	0.01383	14.19	1044	0.03729	13.99	957.9	0.03462	957.9	778.4	0.03492	14.16	14.36	0.06107
	74.68	997.5	0.06283	14.18	1382	0.0338	14.5	1045	0.03587	14.29	961.7	0.04093	961.7	776.7	0.03662	14.29	14.34	0.05208
	74.78	995.9	0.06396	14.52	1370	0.04922	14.49	1044	0.03631	14.52	960.8	0.04075	960.8	774.7	0.05257	14.79	14.33	0.06368
	74.95	994.7	0.06374	14.31	1379	0.03631	14.62	1043	0.03756	13.94	955.1	0.03219	955.1	773.5	0.04933	14.89	15.07	0.05914
	75.09	993.9	0.06353	14.71	1383	0.01172	14.66	1044	0.03729	14.95	956.7	0.03332	956.7	774.1	0.04272	15.06	15.43	0.04195
	75.21	992.4	0.06377	14.83	1380	0.03277	14.8	1042	0.03429	15.35	961	0.04046	961	773.7	0.04303	15.03	15.31	0.0584
	75.37	991.3	0.06402	15.23	1376	0.03192	15.2	1040	0.03717	15.08	958.6	0.03754	958.6	774.3	0.04186	15	15.21	0.05511
	75.54	989.8	0.06401	15.11	1375	0.02487	15.27	1040	0.03625	15.48	956.9	0.0382	956.9	773	0.04403	15.22	15.34	0.05199
	75.69	988.5	0.06417	15.51	1382	0.02909	15.48	1037	0.03675	15.44	955.2	0.03656	955.2	774.3	0.04287	15.26	15.48	0.05438
	75.82	987	0.06418	15.59	1386	0.03571	15.84	1038	0.03508	16.16	955.1	0.03923	955.1	773.1	0.04055	14.96	15.51	0.06243
	76.05	985.4	0.06422	15.28	1364	0.01643	15.69	1034	0.04084	16.15	954.7	0.04107	954.7	771.8	0.04333	15.39	15.84	0.05383
	76.14	983.7	0.0649	16.19	1357	0.02302	16.16	1035	0.03557	16.36	953.9	0.03824	953.9	771	0.04141	15.64	15.68	0.05819
	76.34	982.3	0.06453	16.39	1383	0.02181	16.29	1033	0.03581	16.36	953.1	0.03778	953.1	769.4	0.04507	15.81	16.24	0.05632
	76.46	980.2	0.06542	16.45	1380	0.01956	16.35	1031	0.03711	16.58	951.5	0.03657	951.5	768	0.04315	15.8	16.07	0.05133
	76.62	978.7	0.06496	16.42	1373	0.02865	16.64	1030	0.03577	16.48	951	0.0368	951	766.4	0.04406	16.23	16.26	0.06705
	76.73	976.9	0.06539	16.34	1361	0.04411	16.64	1029	0.03805	16.74	950.9	0.03769	950.9	764.7	0.04242	15.7	16.74	0.05875
	76.95	975.3	0.0649	16.62	1373	0.02191	16.94	1027	0.03915	16.81	954.5	0.04163	954.5	765	0.03905	16.27	16.85	0.04591
	77.06	973.6	0.06514	16.66	1376	0.02253	17.08	1028	0.03667	16.74	950.7	0.03783	950.7	764	0.0477	16.77	16.98	0.05661
	77.19	971.9	0.06561	16.86	1368	0.0292	17.47	1027	0.03742	16.8	951.2	0.03726	951.2	763.3	0.04922	17.21	16.99	0.05952
	77.35	969.8	0.06621	16.9	1368	0.02853	18.01	1027	0.03482	16.4	949.5	0.03478	949.5	763.2	0.04965	17.4	17.36	0.05436
	77.52	967.9	0.06618	16.96	1367	0.03512	17.74	1026	0.03735	16.86	948.8	0.03648	948.8	763.8	0.04438	17.36	17.62	0.05751
	77.67	966.3	0.06536	17.28	1362	0.02783	18.25	1026	0.03885	17	949.3	0.03939	949.3	763.9	0.04211	17.22	17.43	0.05683
	77.78	964.7	0.06616	17.2	1367	0.02691	18.35	1025	0.03703	16.99	945.8	0.03637	945.8	763.5	0.03782	17.52	17.82	0.06164
	77.97	962.8	0.06673	17.47	1365	0.03406	18.4	1026	0.03547	16.95	946.3	0.03787	946.3	761.8	0.04587	18.2	17.75	0.0507
	78.13	961.6	0.06664	17.62	1368	0.02182	18.54	1024	0.03719	17.46	945.9	0.04013	945.9	759.1	0.04099	18.01	18.35	0.06176
	78.26	959.9	0.06711	17.59	1362	0.02978	18.9	1024	0.03557	17.24	940.8	0.03528	940.8	759.3	0.04837	18.82	18.37	0.05565
	78.4	958.5	0.06689	17.57	1356	0.03521	19.36	1023	0.03645	17.85	942.3	0.03877	942.3	757.9	0.0469	18.92	18.81	0.05415
	78.55	957.1	0.06732	17.72	1351	0.03095	19.41	1021	0.03724	17.91	941.6	0.04133	941.6	757	0.04461	19.02	18.94	0.05599
	78.71	956	0.06675	17.85	1356	0.02483	19.17	1020	0.03967	18.03	941.2	0.03926	941.2	756.8	0.04947	19.54	18.9	0.05781
	78.85	954.3	0.06764	18.08	1357	0.0258	19.54	1018	0.03923	18.13	941.7	0.03811	941.7	755.6	0.04073	19.51	18.92	0.05412
	79.01	953.4	0.06748	18.19	1360	0.02725	19.78	1019	0.03626	18.13	940.1	0.03837	940.1	757	0.04515	19.28	18.94	0.05259
	79.16	952.2	0.06761	18.45	1359	0.02677	19.8	1018	0.03729	17.8	936.6	0.03243	936.6	755	0.04716	19.76	18.85	0.05678
	79.31	951	0.06763	18.63	1357	0.02515	19.94	1016	0.03738	18.67	938.8	0.03716	938.8	755.2	0.04607	19.99	18.66	0.06586
	79.45	949.7	0.06808	18.65	1360	0.02881	19.96	1016	0.03856	18.76	940.3	0.04021	940.3	753.7	0.04815	20.04	19.41	0.06041
	79.61	948.5	0.06848	19.06	1355	0.02939	20.02	1016	0.03863	18.7	939.4	0.04108	939.4	753.2	0.04067	19.91	19.54	0.05309
	79.73	947.3	0.06828	18.85	1356	0.03183	20.24	1016	0.03631	18.9	938.6	0.03761	938.6	753.4	0.04464	19.71	19.52	0.05313
	79.9	945.9	0.06873	19.37	1350	0.03324	20.27	1015	0.03658	18.87	939.3	0.03908	939.3	751.9	0.04125	19.93	19.36	0.05582
	80.09	944.7	0.06843	19.35	1351	0.03301	20.26	1014	0.0404	19.13	936.6	0.03797	936.6	750.2	0.04527	19.9	19.47	0.06483
	80.18	943	0.0689	19.71	1350	0.02718	20.37	1013	0.03854	19.28	935.7	0.03927	935.7	749	0.046	20.1	19.69	0.05674
	80.35	941.3	0.06938	19.5	1348	0.03675	20.53	1013	0.0364	19.4	936.7	0.03847	936.7	748.9	0.0439	20.29	20.33	0.05852
	80.45	939.7	0.06929	20.02	1348	0.02847	20.54	1012	0.03739	19.39	934.9	0.0394	934.9	747.4	0.04658	20.4	20.35	0.05072
	80.63	938	0.06928	20.15	1347	0.02235	20.67	1010	0.04052	19.57	932.5	0.03507	932.5	746.7	0.04884	20.53	20.25	0.06685
	80.78	935.9	0.06967	20.17	1346	0.02233	20.73	1010	0.03583	19.59	932.3	0.03617	932.3	746.8	0.03926	20.51	20.54	0.0583
	80.94	933.9	0.07015	20.85	1339	0.02632	20.87	1010	0.03753	19.61	932.2	0.03929	932.2	746.7	0.04297	20.26	20.69	0.05369
	81.1	932	0.06961	21.03	1345	0.0241	20.98	1008	0.03867	19.78	931.3	0.03807	931.3	747.2	0.04456	20.48	20.54	0.0547
	81.22	929.9	0.07051	21.02	1342	0.02362	21.02	1007	0.03721	20.1	930.2	0.0391	930.2	746.9	0.0474	21.06	20.45	0.06576
	81.4	928.1	0.07006	21.03	1332	0.04082	21.2	1006	0.03856	20.65	930.4	0.04158	930.4	745.1	0.04467	20.82	20.68	0.05897
	81.53	926.2	0.07078	21.42	1338	0.02752	21.31	1005	0.03848	20.38	927.2	0.03833	927.2	745.2	0.04784	21.53	20.68	0.05474
	81.68	924.7	0.07062	21.23	1335	0.03462	21.35	1003	0.03901	20.93	928.3	0.03898	928.3	742.7	0.04532	21.43	20.76	0.05509
	81.85	923.1	0.07101	21.86	1338	0.02612	21.61	1003	0.03719	21.23	928.5	0.0424	928.5	742.4	0.04538	21.35	20.95	0.06128
	81.98	921.6	0.07132	21.82	1341	0.02361	21.62	1001	0.03846	20.71	923.7	0.0346	923.7	740.6	0.04904	21.96	21.46	0.05546
	82.11	920.3	0.07178	22.02	1332	0.03065	21.76	999.5	0.03961	21.48	924.3	0.03904	924.3	741	0.04616	21.86	21.45	0.05155
	82.28	918.9	0.07159	21.9	1333	0.03446	21.88	999.3	0.03759	21.62	923.1	0.04018	923.1	741.6	0.04352	22.48	21.63	0.06072
	82.43	917.4	0.07133	22.14	1330	0.03118	22.04	997.9	0.03894	21.55	920.8	0.03887	920.8	740.5	0.05056	22.71	21.78	0.06371
	82.61	916	0.072	22.47	1337	0.02061	22.09	997.3	0.03856	22.03	921.2	0.03921	921.2	739.7	0.04804	22.54	22.16	0.0514
	82.71	914.2	0.07252	22.53	1334	0.02749	22.2	996.1	0.03982	21.99	919	0.03885	919	740.7	0.04147	22.63	22.42	0.05404
	82.91	912.5	0.07248	23.08	1330	0.03099	22.45	996	0.03728	22.26	921.2	0.04123	921.2	738.8	0.04774	22.84	22.49	0.06492
	83.06	911	0.07211	23.35	1327	0.0293	22.57	995.9	0.0373	22.25	920.2	0.04227	920.2	738.9	0.04732	22.92	22.63	0.05918
	83.17	909.2	0.07255	23.48	1328	0.02609	22.64	994.4	0.03941	22.66	920.5	0.04013	920.5	737.6	0.04358	22.88	22.92	0.05846
	83.35	907.3	0.07309	23.52	1326	0.03528	22.76	994.4	0.03896	22.45	920.1	0.04179	920.1	736.8	0.04495	23.03	22.6	0.06193
	83.5	905.5	0.0735	23.9	1327	0.02589	22.98	994.4	0.03731	22.8	917.3	0.03185	917.3	736.4	0.0459	22.99	22.66	0.05813
	83.65	903.7	0.0734	23.82	1329	0.02542	23.06	993.6	0.03903	22.9	918.3	0.03884	918.3	735.1	0.04573	23.34	22.85	0.05985
	83.8	901.9	0.07336	23.73	1325	0.03686	23.24	993.1	0.03834	23.25	919.8	0.04179	919.8	734	0.04612	23.47	23.01	0.05729
	83.97	900	0.0738	23.75	1325	0.02843	23.38	992.7	0.03837	23.21	918.2	0.03961	918.2	732.2	0.043	23.42	22.82	0.05239
	84.12	898.2	0.07364	23.8	1321	0.02734	23.48	991.7	0.0396	23.48	919.6	0.04087	919.6	731.5	0.04568	23.68	22.97	0.05821
	84.25	896.3	0.07451	23.94	1320	0.0291	23.72	991.2	0.03841	23.49	915.9	0.03728	915.9	730.5	0.04731	23.5	23.27	0.05437
	84.4	894.3	0.07484	23.79	1309	0.03994	23.81	990.9	0.03732	23.72	915.7	0.03789	915.7	730.3	0.04305	23.56	23.49	0.05782
	84.57	892.4	0.07431	24.87	1316	0.02918	23.94	989.6	0.03891	23.98	914.1	0.03981	914.1	730.8	0.04877	23.89	23.83	0.06109
	84.72	890.6	0.07458	25.18	1313	0.01794	24.13	988.6	0.03857	23.87	912.7	0.0388	912.7	729.8	0.0488	23.84	23.94	0.05423
	84.87	888.3	0.07531	24.96	1316	0.0236	24.33	987.3	0.0382	23.91	911.1	0.03837	911.1	729.8	0.04629	24.3	23.74	0.06293
	85.03	886.5	0.07521	25.36	1314	0.03001	24.38	985.8	0.03937	24.56	914.1	0.04255	914.1	729.5	0.04387	24.23	23.68	0.06062
	85.15	884.4	0.07569	25.69	1310	0.024	24.53	984.6	0.03879	24.57	911.4	0.03716	911.4	728.7	0.046	24.72	23.79	0.05794
	85.3	882.4	0.07572	25.5	1318	0.02703	24.71	983.2	0.03904	24.77	910.9	0.03806	910.9	726.8	0.04347	24.31	23.89	0.054
	85.49	880.5	0.07572	25.31	1317	0.03753	24.89	982.5	0.03922	24.85	906.3	0.0354	906.3	725.3	0.04657	24.95	23.84	0.06073
	85.61	878.9	0.07642	25.18	1310	0.04254	25.04	981.7	0.03774	25.23	908.8	0.04046	908.8	724.5	0.05216	25.02	24.09	0.05709
	85.77	877	0.0765	25.83	1303	0.02623	25.14	980	0.03953	25.45	907.3	0.04364	907.3	724.7	0.04681	25.49	24.26	0.05386
	85.93	875.7	0.07635	25.62	1307	0.02581	25.35	979.6	0.03937	25.74	906.3	0.0406	906.3	724.7	0.04622	25.75	24.38	0.06092
	86.07	874.1	0.07676	26.09	1311	0.0359	25.48	980.1	0.03801	26.35	905.6	0.04092	905.6	724	0.04224	25.85	24.59	0.05195
	86.22	872.2	0.0775	26.56	1302	0.0171	25.57	978.6	0.04035	26.16	903.1	0.03992	903.1	723	0.04784	26.41	24.82	0.05994
	86.33	870.8	0.07769	26.47	1302	0.022	25.74	977.7	0.03898	26.39	902.3	0.03956	902.3	722	0.05411	26.51	24.84	0.05533
	86.5	869.3	0.07728	26.6	1305	0.03061	25.86	977.2	0.03876	26.36	901.7	0.03811	901.7	721.6	0.04695	26.86	24.91	0.05795
	86.63	867.6	0.07785	26.57	1302	0.03238	26.06	975.5	0.03957	26.85	902.2	0.03838	902.2	720.5	0.04776	26.75	25.19	0.05661
	86.76	866.1	0.0781	26.75	1298	0.02988	26.26	974.9	0.03762	26.83	902.2	0.04254	902.2	720.2	0.04678	27.18	25.36	0.05459
	86.96	864.5	0.07818	27.14	1293	0.02514	26.38	973.2	0.03945	26.45	898.7	0.03644	898.7	719.3	0.04544	27.09	25.79	0.05517
	87.05	863.3	0.0779	27.29	1291	0.02675	26.54	971.5	0.03989	26.99	899.9	0.03856	899.9	717.1	0.04241	27.11	25.73	0.05712
	87.24	861.5	0.07896	27.23	1293	0.02583	26.69	971.1	0.03857	27.25	900.8	0.03991	900.8	716.2	0.04893	27.39	25.85	0.05737
	87.37	860	0.07917	26.87	1302	0.03728	26.84	969.6	0.03948	27.13	900.1	0.03915	900.1	714.8	0.04853	27.9	26.16	0.05744
	87.53	858.3	0.07926	27.01	1300	0.04284	27.03	968.3	0.03909	27.52	900.5	0.03992	900.5	714.5	0.04874	27.71	26.3	0.05445
	87.71	856.5	0.07899	28.05	1290	0.01954	27.13	966.7	0.03961	27.58	900.5	0.04303	900.5	714	0.04666	27.77	26.33	0.05952
	87.84	855.1	0.07958	27.54	1294	0.0287	27.32	965.6	0.03908	27.51	899.4	0.04038	899.4	714.4	0.04677	28.14	26.77	0.05537
	87.97	852.9	0.08035	27.63	1296	0.04465	27.46	964.4	0.03859	27.59	898.7	0.04008	898.7	713.5	0.04623	28.23	27.07	0.05211
	88.16	851	0.08041	28.63	1285	0.02829	27.6	962.8	0.04026	27.7	899.7	0.04077	899.7	713.1	0.04495	28.45	27.25	0.05579
	88.28	849.2	0.08037	29.04	1282	0.02687	27.77	962.1	0.039	27.55	897	0.03796	897	713	0.04456	28.18	27.43	0.06126
	88.41	846.8	0.08102	29.12	1276	0.01543	28.02	961.3	0.03865	27.75	896.9	0.04005	896.9	712.8	0.04922	28.66	27.66	0.05344
	88.58	844.8	0.08099	28.69	1287	0.03473	28.06	960.5	0.03999	27.91	895.9	0.03886	895.9	711.6	0.04504	28.84	27.73	0.05623
	88.72	842.8	0.08086	29.21	1285	0.03818	28.3	959.7	0.0396	27.95	895	0.03992	895	709.9	0.05015	29.15	28.02	0.05714
	88.89	840.8	0.0813	29.69	1264	0.02701	28.53	960.3	0.03806	27.84	892.7	0.03886	892.7	709.8	0.05185	29.44	28.18	0.05628
	89.03	838.4	0.08216	30.16	1275	0.03137	28.64	959.7	0.03911	27.83	891.3	0.03617	891.3	709.2	0.04675	29.57	28.25	0.0542
	89.18	836.4	0.08239	30.02	1274	0.03376	28.74	958.7	0.04017	28.34	892.7	0.03979	892.7	708.5	0.04237	29.37	28.42	0.05697
	89.37	834.5	0.08216	30.09	1276	0.02916	28.97	957.9	0.03992	28.07	891.9	0.03846	891.9	707	0.0432	29.47	28.63	0.05354
	89.46	832.6	0.08214	29.67	1280	0.02789	29.12	958.6	0.03907	28.15	892.5	0.03888	892.5	706.7	0.04829	29.43	28.77	0.05607
	89.61	830.4	0.08346	30.3	1288	0.01876	29.22	957.5	0.04009	28.8	892.1	0.04284	892.1	707.1	0.04913	29.79	28.86	0.05763
	89.75	828.8	0.08296	30.42	1268	0.03692	29.49	957	0.03922	28.6	890.5	0.03956	890.5	706.6	0.04356	29.72	29.02	0.05614
	89.91	827.2	0.08328	30.21	1272	0.03262	29.6	956.8	0.03836	28.86	887.1	0.03745	887.1	705.8	0.04718	29.94	29.27	0.05141
	90.09	825.5	0.08376	30.25	1276	0.02275	29.71	955.5	0.04077	29.02	888.1	0.04259	888.1	704.6	0.04817	29.69	29.37	0.05489
	90.25	823.6	0.08368	30.64	1275	0.02459	29.94	954.1	0.03944	28.89	887.6	0.04193	887.6	703.1	0.04284	29.95	29.57	0.05606
	90.37	821.8	0.08433	30.69	1274	0.02758	30.04	953.4	0.03959	29.39	886.6	0.03945	886.6	702.8	0.04808	30.18	29.71	0.05836
	90.54	820	0.08471	30.75	1273	0.03572	30.22	951.5	0.03988	29.31	884.8	0.04034	884.8	701.7	0.04845	30.62	29.79	0.05331
	90.7	818.3	0.0842	31.02	1269	0.02879	30.36	950.4	0.03934	29.47	881.8	0.03829	881.8	700.9	0.04928	30.74	30	0.05765
	90.81	816.4	0.08516	31.22	1270	0.03153	30.5	949	0.04	29.46	883.4	0.04002	883.4	699.7	0.04338	30.74	30.13	0.05683
	91	814.2	0.08554	31.33	1266	0.0376	30.68	948.7	0.03911	29.79	882.5	0.04077	882.5	699	0.04548	30.77	30.35	0.05206
	91.13	812.3	0.08536	31.23	1265	0.03314	30.84	948.2	0.03847	30.02	882.5	0.03902	882.5	697.8	0.04913	31.23	30.47	0.05654
	91.27	810.2	0.08581	31.36	1268	0.02187	30.94	946.9	0.0413	30.12	879.6	0.03666	879.6	697.4	0.04754	31.3	30.65	0.05435
	91.45	808	0.0862	31.52	1268	0.03362	31.17	947.1	0.03926	30.17	881.6	0.03995	881.6	697.3	0.046	31.33	30.78	0.05385
	91.6	806.1	0.08588	31.54	1266	0.0309	31.29	946.5	0.03978	30.29	877.5	0.03516	877.5	697.4	0.04058	31.48	30.9	0.05531
	91.74	803.8	0.08695	31.82	1263	0.02433	31.48	945.8	0.0392	30.48	880	0.03929	880	697.8	0.05056	31.56	31.12	0.05534
	91.9	802	0.0863	31.93	1263	0.02869	31.58	945.2	0.0391	30.98	881.5	0.04018	881.5	697.8	0.04795	31.64	31.18	0.05272
	92.01	799.7	0.08745	32.16	1263	0.02789	31.81	943.7	0.0399	31.19	881.2	0.04413	881.2	697.1	0.0485	31.5	31.33	0.05814
	92.21	797.9	0.08718	32.24	1257	0.03048	31.92	942.6	0.04067	31.09	877.3	0.03766	877.3	696.1	0.04801	31.8	31.52	0.0522
	92.31	795.6	0.08781	32.6	1256	0.03277	32.03	941.5	0.03983	31.68	880.3	0.04225	880.3	695.3	0.04639	31.69	31.65	0.05182
	92.5	793.1	0.0883	32.39	1255	0.02921	32.22	940.7	0.04077	31.54	877.1	0.04177	877.1	694.8	0.04777	31.88	31.86	0.05469
	92.62	791.1	0.08802	32.47	1255	0.02527	32.41	940	0.03859	32.01	874.8	0.03714	874.8	693.5	0.04749	31.86	32.01	0.05211
	92.81	788.9	0.08862	32.59	1254	0.0374	32.51	939.1	0.03885	32.02	874	0.03717	874	692.8	0.04811	32.01	32.19	0.05297
	92.92	786.8	0.08854	32.59	1254	0.02929	32.67	937	0.04093	32.07	873.6	0.03755	873.6	691.9	0.04707	32.49	32.35	0.05287
	93.1	784.6	0.08912	33.06	1254	0.02935	32.88	936.4	0.03926	32.02	873.4	0.03817	873.4	690.9	0.04117	32.28	32.46	0.05551
	93.23	782.5	0.0897	33.34	1255	0.03519	32.95	935.1	0.03944	32.09	872.6	0.03661	872.6	690.8	0.04671	32.52	32.65	0.05392
	93.4	780.2	0.08998	33.27	1252	0.0256	33.09	933	0.04159	32.48	874.2	0.04316	874.2	691.6	0.04786	32.5	32.72	0.05512
	93.54	778.2	0.08965	33.49	1252	0.01659	33.31	932.6	0.03921	32.8	874.3	0.04567	874.3	690.5	0.04757	32.78	32.92	0.0555
	93.67	776	0.09063	33.27	1249	0.03437	33.41	932.1	0.03896	32.61	873.3	0.04092	873.3	689.1	0.05058	32.82	33.13	0.04972
	93.86	774.3	0.09025	33.56	1246	0.02793	33.58	930.7	0.04023	32.63	870.3	0.03462	870.3	688.1	0.0424	32.86	33.2	0.05123
	93.99	772.3	0.09104	33.65	1244	0.04413	33.72	930.2	0.03978	32.75	869.2	0.03567	869.2	688.2	0.04944	33.53	33.41	0.05542
	94.17	770.3	0.09096	33.72	1247	0.0234	33.87	929.6	0.04059	32.84	869.1	0.0393	869.1	686	0.05048	33.67	33.53	0.05178
	94.27	768.5	0.09159	33.79	1243	0.03258	34.09	929.8	0.03838	32.73	869.3	0.04175	869.3	686.6	0.04489	33.38	33.73	0.05349
	94.44	766.5	0.09216	33.95	1247	0.03769	34.2	929	0.04054	33.15	865.6	0.03732	865.6	684.6	0.04307	33.55	33.89	0.05007
	94.6	764.9	0.09154	34.24	1246	0.03454	34.4	928.7	0.03977	33.38	864.5	0.03619	864.5	683.3	0.0488	33.83	34	0.0537
	94.72	762.9	0.09259	34.17	1246	0.02828	34.52	928.5	0.0391	33.38	864.2	0.03966	864.2	681.6	0.04635	34.33	34.21	0.05375
	94.9	761.3	0.09243	34.28	1242	0.02856	34.7	927.5	0.0412	33.46	863.3	0.03886	863.3	681.2	0.04653	34.37	34.28	0.05255
	95.04	759.5	0.09272	34.41	1240	0.03205	34.88	928.3	0.03827	34.11	863.2	0.04002	863.2	680.9	0.0478	34.95	34.47	0.05397
	95.18	757.7	0.09338	34.25	1240	0.02862	34.98	927.1	0.04042	34.59	864.1	0.04072	864.1	680.2	0.05326	34.91	34.7	0.04983
	95.35	755.9	0.09328	34.58	1240	0.0304	35.15	926.4	0.04	34.2	861.1	0.03828	861.1	681	0.04636	35.43	34.77	0.05019
	95.47	753.9	0.09397	34.4	1235	0.02341	35.28	925.1	0.04072	34.71	861.6	0.03684	861.6	681	0.04541	35.24	34.98	0.05343
	95.64	752.2	0.09396	34.6	1235	0.02501	35.44	924.1	0.03934	34.93	861.6	0.04041	861.6	681.9	0.04627	35.53	35.1	0.05172
	95.77	750.3	0.0942	35.03	1232	0.03788	35.61	922.7	0.03988	34.9	862.5	0.0407	862.5	679.2	0.04996	35.47	35.24	0.0547
	95.93	748.3	0.09495	34.89	1232	0.03761	35.78	922.1	0.03885	35.37	859.8	0.03801	859.8	678.5	0.0462	35.7	35.46	0.05113
	96.07	746.4	0.09482	35.17	1235	0.02263	35.89	920.9	0.04027	35.39	859.9	0.03921	859.9	676.6	0.0475	35.79	35.63	0.04978
	96.22	744.3	0.09531	35.24	1232	0.0288	36.04	919.5	0.0406	35.46	860	0.04246	860	677.2	0.04476	35.85	35.74	0.05202
	96.39	742	0.0958	35.48	1231	0.03056	36.2	919.2	0.03995	35.7	858.8	0.03824	858.8	676.4	0.04621	36.08	35.95	0.05159
	96.55	740.1	0.09568	35.56	1232	0.02839	36.37	918.8	0.03936	35.47	856	0.03872	856	675.5	0.04928	36	36.07	0.0519
	96.68	737.8	0.0963	35.65	1231	0.03135	36.49	918.3	0.04018	35.74	854.6	0.0361	854.6	676	0.0479	36.06	36.29	0.05114
	96.84	735.7	0.0964	35.71	1229	0.02894	36.63	917.3	0.04042	36.06	857.6	0.04322	857.6	674	0.04321	36.22	36.47	0.04866
	97	733.4	0.09664	36.09	1223	0.02942	36.79	916.6	0.04044	35.86	854.2	0.03866	854.2	674.7	0.04679	36.36	36.56	0.05321
	97.1	731	0.09752	36.59	1223	0.03717	36.91	916.1	0.04033	36.01	855.4	0.03862	855.4	674.3	0.0451	36.15	36.77	0.05323
	97.29	728.9	0.097	36.39	1225	0.02823	37.12	915.4	0.03917	36.15	855	0.04058	855	673.5	0.04282	36.51	36.87	0.05049
	97.4	726.3	0.09823	36.7	1225	0.02807	37.29	914.7	0.03948	36	850.9	0.03468	850.9	672.8	0.04857	36.66	37.12	0.05277
	97.57	724.5	0.09768	37.01	1225	0.03713	37.47	913.7	0.03927	36.5	854.2	0.04015	854.2	671.6	0.04663	36.6	37.26	0.04847
	97.7	722	0.09843	37.07	1222	0.03555	37.57	912.7	0.03997	36.36	853.3	0.03925	853.3	671.3	0.05006	36.92	37.37	0.05262
	97.92	720.1	0.0982	36.99	1222	0.02359	37.74	911.4	0.04072	36.7	852.4	0.0385	852.4	669.9	0.04482	37.19	37.5	0.05194
	98	717.9	0.09945	37.45	1222	0.02747	37.83	910.7	0.04012	37	850.5	0.04005	850.5	669.4	0.05037	37.32	37.68	0.05105
	98.19	715.9	0.0993	37.71	1221	0.03625	38.02	908.5	0.04119	37.01	848.4	0.03865	848.4	668.8	0.04612	37.54	37.72	0.05244
	98.33	714.3	0.09905	37.69	1221	0.02798	38.13	908.5	0.03866	37.1	848.2	0.03946	848.2	668.6	0.044	37.61	37.99	0.04989
	98.46	712.1	0.1002	38.2	1222	0.02822	38.31	906.8	0.04047	37.03	847.2	0.03699	847.2	667.1	0.04212	37.28	38.09	0.04853
	98.64	710.1	0.1001	38.04	1215	0.03309	38.42	905.5	0.04039	37.39	845.3	0.03819	845.3	666.3	0.04268	37.62	38.34	0.0493
	98.78	708.1	0.1006	38.45	1217	0.02267	38.67	904.5	0.03929	37.48	846.6	0.04185	846.6	665.4	0.0494	37.66	38.47	0.04699
	98.97	706.4	0.1004	38.83	1211	0.03614	38.73	903.8	0.04006	37.53	846	0.04169	846	665	0.04555	37.65	38.6	0.05202
	99.08	704.3	0.1011	38.89	1212	0.03592	39.04	902.7	0.04013	37.39	842.1	0.03659	842.1	665.1	0.04813	38.27	38.84	0.05253
	99.23	702.2	0.1017	38.94	1213	0.0316	39.09	902.5	0.04017	37.65	842.1	0.03673	842.1	664.4	0.05083	38.54	38.95	0.04826
	99.44	700	0.1015	39.05	1213	0.02522	39.21	901.1	0.04129	37.86	843.3	0.03961	843.3	664.5	0.0469	38.67	39.09	0.05361
	99.56	698.3	0.1016	39.24	1210	0.02897	39.34	901.3	0.04065	38.24	843.4	0.04075	843.4	664.1	0.04745	38.75	39.38	0.04741
	99.75	695.8	0.1023	39.38	1209	0.03476	39.49	900.7	0.04079	38.61	843.2	0.04123	843.2	664.1	0.04574	38.87	39.34	0.05158
	99.85	693.9	0.1028	39.33	1211	0.02606	39.71	901	0.03997	38.82	843.7	0.03957	843.7	663.3	0.04366	39.27	39.63	0.05241
	100.01	691.6	0.1029	39.53	1211	0.0302	39.84	901.2	0.03851	38.67	842.5	0.04017	842.5	661.7	0.04547	39.52	39.75	0.04816
	100.11	689.2	0.1038	39.79	1211	0.03635	40	900.1	0.04017	38.68	841.2	0.03769	841.2	661.3	0.04606	39.43	39.91	0.04915
	100.26	686.7	0.1035	39.75	1211	0.02864	40.21	899.7	0.04047	38.94	841.1	0.03783	841.1	660	0.04896	39.77	40.03	0.04936
	100.45	684.6	0.1034	39.93	1210	0.0308	40.29	899.5	0.04004	38.9	841.1	0.0392	841.1	658.8	0.04478	40.05	40.19	0.05214
	100.6	682.6	0.1039	40.07	1209	0.03318	40.45	898.4	0.04149	39.33	840.7	0.04031	840.7	658.7	0.04927	40.09	40.32	0.04878
	100.71	680	0.1047	40.15	1208	0.02453	40.61	897.7	0.04052	39.48	839.9	0.04026	839.9	658.7	0.04835	40.16	40.44	0.05198
	100.89	677.6	0.105	40.32	1207	0.03325	40.75	896.3	0.04121	39.72	840.1	0.03823	840.1	658.1	0.04392	40.1	40.67	0.04872
	101.05	675.8	0.1043	40.5	1205	0.03489	40.91	895.3	0.03977	39.87	838.5	0.03984	838.5	657.5	0.04529	40.17	40.83	0.04565
	101.17	673	0.1059	40.66	1205	0.03217	41.06	894.4	0.04007	39.82	834.8	0.03563	834.8	657.3	0.04705	40.32	40.99	0.04932
	101.36	670.9	0.1054	40.81	1204	0.02818	41.19	893.4	0.0397	40.11	835.5	0.03741	835.5	656.1	0.04715	40.43	41.19	0.04917
	101.47	668.7	0.1059	40.99	1201	0.03372	41.3	892.1	0.04134	40.22	832.1	0.03689	832.1	655.4	0.0441	40.38	41.24	0.05039
	101.63	666.3	0.1065	41.18	1202	0.0348	41.44	891.1	0.04129	40.34	835.8	0.04144	835.8	653.7	0.04673	40.83	41.44	0.05151
	101.79	664.1	0.1065	41.36	1202	0.03111	41.59	891.4	0.03957	40.57	836.7	0.04232	836.7	652.3	0.04872	40.75	41.52	0.0491
	101.92	661.8	0.1073	41.53	1202	0.03134	41.71	890.5	0.04098	40.75	834.5	0.04036	834.5	651.7	0.04695	40.84	41.72	0.05138
	102.08	659.5	0.1071	41.59	1201	0.03113	41.89	889.7	0.04116	40.51	833.8	0.03697	833.8	650.1	0.04754	41.01	41.85	0.04554
	102.2	657.4	0.1076	41.85	1202	0.02508	42.06	889.8	0.03903	40.73	832.2	0.03631	832.2	649.4	0.04641	41.08	41.94	0.05015
	102.39	655.2	0.1078	41.97	1201	0.03555	42.15	888.6	0.04027	40.45	830.8	0.03666	830.8	649.2	0.04649	41.19	42.18	0.04802
	102.5	653.3	0.1081	42.12	1200	0.02917	42.28	887.4	0.04138	40.61	829.8	0.03708	829.8	648.6	0.04581	41.42	42.3	0.04704
	102.68	651.3	0.1085	42.37	1201	0.03121	42.53	887	0.04011	40.8	830.4	0.041	830.4	647.9	0.04917	41.53	42.42	0.04756
	102.81	649.2	0.1088	42.47	1200	0.03149	42.63	886.2	0.03988	40.99	828.8	0.04231	828.8	647.8	0.04477	41.58	42.59	0.05226
	102.96	647.1	0.1095	42.6	1199	0.03018	42.82	884.7	0.04105	40.96	826.4	0.03747	826.4	647.8	0.0478	41.85	42.82	0.04647
	103.17	645.4	0.1089	42.76	1198	0.02993	42.93	884.3	0.04038	41.47	825.7	0.03957	825.7	647.1	0.04737	42.09	42.91	0.04704
	103.28	643.4	0.1097	42.96	1196	0.03166	43.08	882.9	0.04126	41.48	823.3	0.03793	823.3	647.3	0.04776	42.28	43.11	0.05134
	103.42	641.3	0.1105	43.12	1196	0.03156	43.26	881.7	0.04018	41.49	823.6	0.04048	823.6	646.1	0.0485	42.56	43.2	0.04844
	103.61	639.6	0.1099	43.2	1194	0.03029	43.39	880.6	0.04122	41.77	822.2	0.03823	822.2	645.2	0.04426	42.7	43.38	0.05059
	103.74	637.5	0.1107	43.46	1193	0.03027	43.57	879.7	0.04056	41.8	822	0.03914	822	643.7	0.04716	43.15	43.5	0.04797
	103.89	635.7	0.1109	43.53	1191	0.03292	43.68	878.2	0.04113	41.96	822.1	0.0395	822.1	642.7	0.0487	43.21	43.71	0.04889
	104.01	633.7	0.1115	43.71	1190	0.02943	43.86	877.1	0.04064	42.23	821.9	0.03958	821.9	642.3	0.04743	43.33	43.83	0.04732
	104.18	631.7	0.1113	43.87	1188	0.03263	43.97	876.4	0.04049	42.34	821.2	0.03895	821.2	641.4	0.04608	43.4	44	0.04839
	104.32	629.8	0.1118	44.03	1188	0.03079	44.13	875.5	0.04159	42.56	821.5	0.03896	821.5	641.6	0.0473	43.91	44.17	0.04776
	104.49	627.7	0.1119	44.17	1188	0.03088	44.28	875.1	0.04023	42.81	821.1	0.0392	821.1	640.7	0.04938	43.88	44.24	0.04955
	104.62	625.8	0.1126	44.32	1187	0.03255	44.42	874.4	0.04051	42.98	820.4	0.03907	820.4	639.9	0.04227	43.76	44.45	0.05028
	104.78	623.8	0.1127	44.46	1187	0.02981	44.65	873.9	0.04141	43.21	819.5	0.04031	819.5	639.5	0.04719	44.51	44.58	0.04717
	104.94	621.7	0.113	44.6	1187	0.03183	44.73	874.2	0.03971	43.61	819.7	0.03977	819.7	638.7	0.04845	44.93	44.76	0.04675
	105.06	619.3	0.1137	44.81	1187	0.03148	44.91	872.8	0.04212	43.53	818.1	0.03937	818.1	637.6	0.0478	44.76	44.92	0.0481
	105.24	617.5	0.1134	44.9	1187	0.03312	45.05	873.6	0.0401	43.96	816.8	0.03835	816.8	637.2	0.04607	45.1	45.04	0.04923
	105.4	615.2	0.1139	45.1	1186	0.03044	45.17	872.7	0.04161	44.22	816.7	0.04123	816.7	635.4	0.04857	45.25	45.19	0.04864
	105.53	612.9	0.1145	45.25	1185	0.03182	45.37	872.4	0.04068	44.22	815.4	0.03912	815.4	635.4	0.04779	45.49	45.29	0.05047
	105.67	610.5	0.1148	45.37	1183	0.0307	45.52	871.9	0.04129	44.45	813.2	0.03552	813.2	634.2	0.04782	45.74	45.44	0.04827
	105.86	608.2	0.1148	45.52	1181	0.03288	45.68	871.4	0.04039	44.78	814.3	0.03952	814.3	634	0.04797	45.7	45.63	0.04956
	105.91	605.7	0.1157	45.72	1179	0.03101	45.8	870.3	0.04166	44.79	813.6	0.04047	813.6	633.2	0.04402	45.88	45.8	0.04603
	106.11	603.3	0.1157	45.86	1179	0.03309	45.96	869.5	0.04073	45.13	814.2	0.04039	814.2	632.5	0.04618	46.03	45.87	0.04836
	106.27	601.2	0.1155	45.99	1179	0.02999	46.05	868.1	0.04186	45.27	813.4	0.03966	813.4	632.1	0.04654	46.15	46.12	0.04832
	106.41	599	0.1163	46.17	1178	0.03239	46.28	866.5	0.0417	45.37	811.3	0.03655	811.3	631.7	0.04837	46.39	46.17	0.0485
	106.6	596.8	0.1164	46.32	1178	0.03217	46.36	866.2	0.04056	45.67	812.1	0.03945	812.1	631.3	0.04678	46.41	46.32	0.0496
	106.75	594.9	0.1165	46.42	1177	0.03124	46.47	864.8	0.04236	45.71	810.7	0.0385	810.7	631.4	0.04729	46.58	46.55	0.04749
	106.88	592.9	0.1171	46.65	1176	0.03145	46.73	863.7	0.04158	45.89	809.9	0.03879	809.9	631.1	0.04964	46.84	46.6	0.04749
	106.99	590.7	0.118	46.82	1174	0.03341	46.82	864.2	0.03947	46.1	809.7	0.04082	809.7	630.8	0.04648	46.83	46.84	0.05011
	107.17	588.7	0.118	46.92	1173	0.03163	46.98	862.3	0.04339	46.23	809	0.03985	809	630.6	0.04708	47.03	46.97	0.0454
	107.33	586.8	0.1177	47.1	1172	0.03107	47.22	862.8	0.04066	46.48	807.8	0.03919	807.8	630	0.049	47.22	47.13	0.04746
	107.45	584.7	0.1185	47.24	1170	0.03176	47.22	861.9	0.04207	46.73	807.1	0.03997	807.1	629.6	0.04797	47.38	47.27	0.04889
	107.62	582.7	0.1187	47.44	1169	0.03157	47.49	861	0.04239	46.88	806.6	0.04057	806.6	628.8	0.04881	47.6	47.41	0.0486
	107.77	580.6	0.1189	47.54	1167	0.03201	47.56	861	0.04032	47.1	805.4	0.03968	805.4	628.2	0.04828	47.75	47.55	0.04987
	107.96	578.8	0.1187	47.68	1165	0.03073	47.71	859.3	0.04275	47.36	804.8	0.03975	804.8	627.5	0.04735	48.04	47.68	0.04709
	108.03	576.4	0.1202	47.91	1165	0.03291	47.88	858.6	0.04202	47.53	804.4	0.03994	804.4	626.8	0.04885	48.17	47.88	0.04778
	108.22	574.3	0.1202	48.04	1164	0.03314	48.04	857.7	0.04097	47.71	803.5	0.03885	803.5	626.1	0.04701	48.32	47.98	0.04813
	108.35	572.1	0.1201	48.13	1164	0.03228	48.14	856.6	0.0419	47.86	802.7	0.03891	802.7	625.7	0.04825	48.53	48.15	0.0487
	108.49	569.7	0.1207	48.32	1164	0.03131	48.34	855	0.04267	48.01	802.1	0.03882	802.1	625.1	0.04705	48.66	48.34	0.04635
	108.66	567.6	0.1206	48.48	1163	0.03338	48.49	855.2	0.03997	48.19	801.4	0.03917	801.4	624.6	0.04799	48.81	48.49	0.04697
	108.8	565.3	0.1209	48.62	1163	0.03295	48.62	853.2	0.04268	48.4	801.2	0.03983	801.2	624.3	0.04735	48.94	48.67	0.04871
	108.93	563.2	0.1214	48.79	1163	0.03145	48.8	852.9	0.04098	48.56	800.8	0.03964	800.8	623.9	0.04783	49.11	48.86	0.04809
	109.13	560.9	0.1216	48.95	1162	0.03394	48.91	851	0.04362	48.75	800.3	0.03924	800.3	623.8	0.04826	49.26	48.96	0.04948
	109.28	558.8	0.1218	49.11	1161	0.03254	49.12	850	0.04246	48.9	800.1	0.03968	800.1	623.3	0.04819	49.37	49.06	0.04974
	109.41	556.7	0.1225	49.23	1159	0.03143	49.28	849.1	0.04141	49.04	799.9	0.03963	799.9	622.8	0.04714	49.52	49.3	0.04737
	109.58	554.3	0.1228	49.42	1157	0.03111	49.48	848.4	0.04168	49.2	799.4	0.03947	799.4	622	0.04877	49.68	49.39	0.04795
	109.73	552.3	0.1229	49.59	1156	0.03478	49.58	847.5	0.04289	49.38	799.6	0.03973	799.6	621.4	0.04759	49.77	49.6	0.04697
	109.9	550.1	0.1229	49.75	1155	0.03283	49.73	846.3	0.04258	49.5	799	0.03909	799	620.6	0.04922	49.95	49.7	0.04896
	110.04	547.8	0.1236	49.86	1155	0.03157	49.87	845.4	0.04332	49.68	799.2	0.03991	799.2	619.9	0.04844	50.1	49.87	0.04907
	110.2	545.8	0.1237	50.03	1154	0.03345	50.06	845.3	0.04181	49.78	798.8	0.03968	798.8	619.2	0.0487	50.23	49.99	0.04937
	110.29	543.4	0.1247	50.2	1153	0.03345	50.12	845	0.0423	49.98	798.6	0.03997	798.6	618.7	0.04804	50.35	50.19	0.04798
	110.49	541.1	0.1247	50.36	1152	0.03211	50.28	843.7	0.04372	50.07	798	0.03958	798	617.7	0.04697	50.45	50.29	0.04787
	110.66	539.2	0.1243	50.52	1151	0.03295	50.46	844.5	0.04101	50.27	797.4	0.03956	797.4	616.6	0.04773	50.57	50.47	0.04876
	110.77	536.9	0.1253	50.65	1150	0.03224	50.54	843.1	0.04358	50.36	796.9	0.03959	796.9	615.6	0.04945	50.79	50.6	0.04721
	110.9	534.6	0.1258	50.81	1148	0.03206	50.78	843.2	0.04181	50.52	796.1	0.04005	796.1	614.8	0.04866	50.86	50.75	0.04981
	111.09	532.5	0.1258	51.06	1146	0.03455	50.88	843.1	0.04173	50.64	794.7	0.03966	794.7	614.4	0.04855	51	50.97	0.0473
	111.22	530.7	0.1254	51.11	1144	0.03625	51.07	842	0.04303	50.8	794.2	0.03997	794.2	614	0.0492	51.17	51.03	0.04818
	111.39	528.6	0.1264	51.21	1143	0.02996	51.2	841.8	0.04233	50.93	793.4	0.04003	793.4	613.7	0.04794	51.24	51.18	0.04971
	111.53	526.6	0.1266	51.41	1141	0.03171	51.31	840.4	0.04383	51.08	792.8	0.04017	792.8	613.6	0.04853	51.45	51.32	0.04754
	111.64	524.5	0.1274	51.65	1140	0.03675	51.55	839.7	0.04232	51.2	791.8	0.03973	791.8	613	0.04964	51.52	51.47	0.04871
	111.84	522.6	0.1269	51.72	1140	0.03321	51.63	839.1	0.04264	51.39	791.3	0.03994	791.3	613.1	0.0488	51.77	51.63	0.04811
	111.98	520.8	0.1273	51.9	1139	0.03084	51.8	837.9	0.04305	51.53	790.9	0.03972	790.9	612.7	0.04903	51.83	51.77	0.04876
	112.12	518.7	0.128	52.06	1139	0.03496	51.9	837.1	0.04288	51.68	790.7	0.0405	790.7	612.4	0.04907	52.01	51.95	0.0485
	112.24	516.9	0.1281	52.15	1139	0.03273	52.07	835.3	0.04392	51.83	790	0.03914	790	611.9	0.04913	52.14	52.11	0.04851
	112.42	514.9	0.1286	52.34	1139	0.03292	52.24	834.3	0.04304	51.89	789.8	0.04043	789.8	611.3	0.04903	52.25	52.16	0.0501
	112.6	513.2	0.1284	52.51	1138	0.03388	52.33	833.8	0.04272	52.09	789.1	0.03948	789.1	610.4	0.04936	52.45	52.31	0.05092
	112.72	511.3	0.129	52.65	1136	0.03446	52.51	832.4	0.04434	52.13	789.2	0.041	789.2	609.3	0.04859	52.54	52.54	0.04694
	112.87	509.1	0.1297	52.81	1135	0.03504	52.68	832.6	0.04193	52.42	788.2	0.04006	788.2	608.5	0.04928	52.69	52.66	0.04832
	113.02	507.3	0.1296	52.93	1133	0.03387	52.79	831.7	0.04378	52.49	787.3	0.04056	787.3	607.5	0.04949	52.82	52.75	0.05004
	113.21	505.5	0.1296	53.05	1132	0.03126	53.03	831.1	0.0428	52.76	787	0.0408	787	606.9	0.04961	53.04	52.92	0.04841
	113.39	503.7	0.1296	53.28	1131	0.03546	53.09	830.5	0.04356	52.84	785.6	0.0395	785.6	606.4	0.05016	53.17	53.1	0.04777
	113.46	501.5	0.1313	53.41	1130	0.03462	53.25	829.3	0.04448	52.95	785.3	0.04041	785.3	606.3	0.04889	53.28	53.25	0.04752
	113.66	499.5	0.1309	53.54	1129	0.033	53.46	828.9	0.0435	53.09	784.3	0.03974	784.3	605.8	0.04902	53.44	53.35	0.05002
	113.76	497.6	0.1311	53.75	1129	0.03541	53.56	828	0.04319	53.19	783.7	0.04062	783.7	605.3	0.05024	53.63	53.54	0.04912
	113.9	495.2	0.1318	53.82	1128	0.03304	53.73	826.7	0.04454	53.41	782.8	0.04032	782.8	604.8	0.04974	53.72	53.72	0.04783
	114.06	493	0.1318	54.02	1127	0.03215	53.91	826.1	0.04349	53.46	781.8	0.0405	781.8	603.7	0.04928	53.82	53.84	0.04929
	114.24	490.9	0.1316	54.23	1125	0.03709	53.99	825	0.0441	53.69	781.1	0.04075	781.1	603	0.05013	54.05	53.99	0.04864
	114.4	488.7	0.1323	54.26	1123	0.0337	54.19	823.4	0.04508	53.82	779.9	0.04017	779.9	602.3	0.05078	54.21	54.14	0.04907
	114.52	486.6	0.1327	54.45	1122	0.0313	54.41	823.2	0.0428	53.91	779.5	0.041	779.5	601.5	0.04929	54.31	54.34	0.04871
	114.68	484.4	0.133	54.7	1119	0.0372	54.44	822	0.04386	54.12	778.2	0.03965	778.2	600.6	0.04916	54.45	54.48	0.0489
	114.82	482.1	0.1333	54.76	1117	0.03598	54.59	820	0.0455	54.15	778	0.04074	778	599.7	0.05058	54.62	54.58	0.05024
	114.99	480	0.1338	54.95	1116	0.03303	54.72	819.2	0.04432	54.39	777.7	0.04086	777.7	598.6	0.05041	54.77	54.75	0.04909
	115.16	478.3	0.1332	55.08	1115	0.0343	54.92	817.6	0.04488	54.46	777	0.04061	777	597.8	0.04978	54.94	54.94	0.04855
	115.26	476.2	0.1345	55.25	1115	0.03396	55.03	817.3	0.04321	54.62	776.9	0.0411	776.9	596.9	0.05112	55.12	55.07	0.04902
	115.48	474.3	0.1343	55.37	1114	0.03425	55.21	815.6	0.04454	54.81	776.6	0.04057	776.6	596.4	0.0497	55.21	55.22	0.04987
	115.58	472.5	0.1347	55.59	1114	0.03507	55.34	814.9	0.04411	54.89	776.4	0.04115	776.4	595.9	0.05053	55.45	55.36	0.05025
	115.76	470.6	0.135	55.73	1114	0.03699	55.57	814.2	0.04422	55.11	776.2	0.04094	776.2	595.4	0.0506	55.54	55.51	0.04882
	115.9	468.8	0.1352	55.82	1113	0.03229	55.7	813.5	0.04504	55.17	775.4	0.04042	775.4	595.2	0.04961	55.69	55.63	0.04948
	116.04	467	0.1357	56.01	1113	0.03355	55.82	812.9	0.0448	55.35	775.5	0.04102	775.5	595	0.0514	55.91	55.81	0.04897
	116.14	464.9	0.1363	56.22	1111	0.03737	56	812.2	0.04499	55.57	775.3	0.04084	775.3	594.7	0.04996	56.02	55.93	0.04978
	116.3	462.9	0.1363	56.31	1110	0.03643	56.15	812.3	0.0437	55.6	774.6	0.0414	774.6	594.4	0.05044	56.18	56.13	0.04939
	116.47	460.9	0.1362	56.41	1108	0.03315	56.26	811.2	0.04576	55.84	773.9	0.04143	773.9	594	0.05198	56.35	56.22	0.04901
	116.65	459.1	0.136	56.7	1106	0.03524	56.45	811	0.04486	56	772.9	0.04123	772.9	593.6	0.05018	56.49	56.36	0.05112
	116.76	457.1	0.1371	56.73	1104	0.03543	56.52	810.5	0.04526	56.06	772	0.04134	772	592.8	0.05104	56.64	56.6	0.0485
	116.97	455	0.1374	56.91	1104	0.03577	56.72	809.9	0.04511	56.29	771.1	0.04138	771.1	592	0.05094	56.81	56.68	0.04828
	117.04	453.1	0.1379	57.05	1104	0.03476	56.87	809.5	0.04427	56.35	769.7	0.0409	769.7	590.9	0.05154	57.01	56.81	0.05082
	117.22	450.9	0.1384	57.21	1103	0.03501	57.03	808.6	0.0449	56.52	769.2	0.04182	769.2	590	0.05145	57.13	57.03	0.0502
	117.38	449.1	0.1376	57.39	1102	0.03618	57.16	807.7	0.0451	56.8	768.1	0.0403	768.1	589.2	0.05067	57.27	57.16	0.04936
	117.52	446.9	0.1387	57.54	1100	0.03784	57.32	806.5	0.04568	56.85	768.1	0.04186	768.1	588.4	0.05163	57.42	57.28	0.04991
	117.66	444.9	0.1386	57.63	1099	0.03586	57.54	805.6	0.04511	57.11	767.5	0.04095	767.5	588	0.05059	57.54	57.4	0.05022
	117.8	442.8	0.1394	57.83	1098	0.03253	57.55	804.3	0.04631	57.16	767.3	0.04224	767.3	587.7	0.05186	57.71	57.58	0.04983
	117.94	440.7	0.1396	57.97	1095	0.0368	57.84	803	0.04513	57.36	766.9	0.04234	766.9	587	0.05129	57.83	57.78	0.04986
	118.13	438.7	0.1394	58.09	1094	0.03687	57.95	802.1	0.0455	57.5	766.1	0.04145	766.1	586.6	0.05155	58	57.83	0.05142
	118.31	436.9	0.1393	58.27	1092	0.03417	58.07	800.8	0.04607	57.66	765.5	0.04187	765.5	585.5	0.05254	58.18	58.06	0.04972
	118.43	434.9	0.1405	58.45	1090	0.03852	58.25	800	0.04595	57.8	764.6	0.0415	764.6	584.9	0.05129	58.29	58.24	0.04903
	118.56	432.6	0.1413	58.54	1089	0.03559	58.41	799.2	0.04624	57.9	764.2	0.04177	764.2	584.1	0.0516	58.45	58.32	0.05092
	118.75	430.8	0.1404	58.71	1088	0.03507	58.51	798.8	0.04602	58.1	763.1	0.04181	763.1	583.2	0.05335	58.66	58.49	0.05132
	118.89	428.7	0.1412	58.87	1088	0.03816	58.7	798.2	0.04585	58.18	762.2	0.04214	762.2	582.6	0.05236	58.76	58.65	0.04923
	119.04	426.8	0.1415	58.95	1088	0.03373	58.83	797.2	0.04656	58.37	761.3	0.04176	761.3	581.8	0.04978	58.9	58.73	0.05079
	119.17	424.7	0.1421	59.17	1088	0.03575	59.02	796.7	0.04631	58.46	760.2	0.04196	760.2	580.6	0.05307	59.09	58.92	0.05138
	119.34	422.8	0.142	59.29	1086	0.03811	59.15	795.7	0.04643	58.63	759.6	0.04278	759.6	579.5	0.05224	59.21	59.12	0.04907
	119.48	421	0.1421	59.42	1086	0.03585	59.32	795	0.04597	58.78	758.4	0.04188	758.4	578.7	0.05252	59.41	59.2	0.0514
	119.66	419.1	0.1423	59.63	1084	0.03703	59.45	793.8	0.04706	58.92	757.4	0.04254	757.4	577.8	0.05249	59.55	59.4	0.05071
	119.79	417.5	0.1429	59.78	1082	0.03751	59.58	792.8	0.04677	59.06	756.2	0.0418	756.2	577.1	0.05176	59.67	59.51	0.05053
	119.9	415.4	0.1437	59.91	1080	0.03697	59.79	791.7	0.04633	59.25	755.7	0.04284	755.7	576.6	0.0539	59.9	59.64	0.05086
	120.1	413.8	0.1432	60.04	1079	0.034	59.88	790.8	0.0468	59.35	754.8	0.04247	754.8	576.4	0.05269	60.01	59.85	0.05072
	120.21	412	0.1439	60.2	1078	0.03697	60	789.4	0.04727	59.56	754.2	0.04211	754.2	576.1	0.05122	60.1	60	0.05136
	120.42	410.4	0.1433	60.42	1078	0.03911	60.2	788.3	0.04654	59.64	754	0.04275	754	575.7	0.05385	60.3	60.11	0.05143
	120.54	408.7	0.1442	60.53	1076	0.03777	60.34	787	0.04704	59.84	753.3	0.04219	753.3	575.2	0.05354	60.45	60.33	0.04968
	120.69	406.8	0.145	60.63	1076	0.03549	60.51	786.2	0.04674	59.93	752.8	0.04239	752.8	574.8	0.0528	60.6	60.41	0.05135
	120.82	405.3	0.1446	60.89	1075	0.03782	60.58	784.4	0.04799	60.11	752.8	0.04254	752.8	574.4	0.05363	60.73	60.53	0.05348
	121	403.5	0.145	60.94	1073	0.03587	60.81	783.4	0.04705	60.23	752.4	0.04319	752.4	573.7	0.05299	60.91	60.71	0.05078
	121.14	401.9	0.1453	61.19	1072	0.03811	60.92	782.4	0.04676	60.45	752.4	0.04348	752.4	572.9	0.05445	61.08	60.87	0.04974
	121.3	400.2	0.1455	61.27	1070	0.03891	61.03	780.7	0.04866	60.52	751.5	0.04245	751.5	572.1	0.05301	61.18	61.05	0.05014
	121.43	398.5	0.146	61.39	1069	0.03434	61.22	780	0.04744	60.62	751.3	0.04339	751.3	571	0.05345	61.3	61.19	0.05128
	121.59	396.7	0.1461	61.62	1067	0.03822	61.32	779.1	0.04758	60.91	750.5	0.04302	750.5	570	0.05343	61.49	61.34	0.05214
	121.73	394.9	0.1465	61.74	1064	0.03781	61.51	778.5	0.04749	60.99	749.6	0.04337	749.6	569	0.05399	61.63	61.47	0.05197
	121.92	393.1	0.1464	61.89	1063	0.03678	61.73	777.7	0.0473	61.18	748.7	0.04339	748.7	568.4	0.05409	61.79	61.64	0.05181
	122.04	391.4	0.1469	61.99	1062	0.03679	61.78	776.9	0.04887	61.27	747.8	0.04341	747.8	567.9	0.05385	61.97	61.82	0.0501
	122.18	389.4	0.1475	62.16	1061	0.03719	61.92	776.3	0.04873	61.5	746.5	0.04333	746.5	567.4	0.05372	62.09	61.91	0.05302
	122.34	387.6	0.1475	62.32	1060	0.03889	62.17	776	0.04749	61.6	745.5	0.04366	745.5	566.9	0.05474	62.25	62.07	0.05262
	122.48	385.7	0.1478	62.43	1061	0.03783	62.24	775.4	0.04814	61.75	744.6	0.04347	744.6	566.3	0.05451	62.38	62.28	0.04996
	122.66	383.8	0.1479	62.57	1060	0.03608	62.36	774.5	0.04922	61.93	743.9	0.04339	743.9	565.7	0.05347	62.49	62.39	0.05253
	122.74	381.9	0.1487	62.76	1060	0.03852	62.51	774.1	0.04835	62.01	743.3	0.04333	743.3	564.9	0.05532	62.72	62.5	0.0535
	122.91	379.8	0.1491	62.93	1059	0.038	62.7	773.7	0.04798	62.17	743	0.04338	743	564	0.055	62.87	62.69	0.05115
	123.09	378.2	0.1486	63.03	1057	0.03827	62.83	772.4	0.04887	62.31	742.7	0.04441	742.7	563.2	0.05343	62.98	62.83	0.05202
	123.19	376.3	0.1494	63.21	1055	0.03809	63	771.7	0.04826	62.53	742	0.04445	742	562.3	0.05468	63.14	62.94	0.05411
	123.38	374.6	0.1493	63.38	1053	0.03912	63.09	770.3	0.04963	62.7	741.3	0.04455	741.3	561.4	0.05549	63.33	63.16	0.05058
	123.52	372.8	0.15	63.51	1051	0.03938	63.39	769.6	0.04767	62.81	740.2	0.04352	740.2	560.4	0.05473	63.47	63.28	0.05083
	123.69	371.3	0.1497	63.68	1051	0.03794	63.4	768.1	0.04981	62.99	739.4	0.04349	739.4	559.5	0.05521	63.64	63.45	0.05377
	123.82	369.6	0.1506	63.82	1049	0.03849	63.63	766.9	0.04894	63.12	738.4	0.04412	738.4	558.5	0.05593	63.79	63.62	0.05251
	123.98	367.9	0.1508	64	1049	0.04015	63.74	765.6	0.04951	63.24	737.4	0.04435	737.4	557.7	0.05464	63.93	63.77	0.05232
	124.16	366.4	0.1504	64.11	1049	0.03921	63.9	764.5	0.04967	63.4	736.6	0.04433	736.6	556.9	0.05408	64.03	63.93	0.0532
	124.28	364.7	0.1514	64.19	1048	0.03532	64.05	763.7	0.04912	63.55	735.8	0.0453	735.8	556.1	0.05557	64.23	64.08	0.052
	124.42	363	0.1517	64.42	1046	0.03753	64.25	762.9	0.04926	63.78	734.3	0.04385	734.3	555.4	0.05694	64.42	64.2	0.05419
	124.6	361.4	0.1513	64.54	1044	0.04013	64.3	761.8	0.05064	63.81	733.4	0.04466	733.4	554.9	0.05564	64.55	64.36	0.05321
	124.77	359.6	0.1517	64.65	1042	0.03931	64.53	761.3	0.04976	64.04	732.2	0.04473	732.2	554.6	0.05564	64.69	64.46	0.0535
	124.85	358	0.1524	64.82	1040	0.03849	64.72	761	0.04918	64.21	731.3	0.04487	731.3	554.2	0.05507	64.82	64.65	0.05251
	125.03	356.1	0.1526	65	1038	0.03923	64.82	759.7	0.05046	64.33	730.2	0.04534	730.2	553.9	0.05712	65.01	64.83	0.05253
	125.19	354.5	0.1524	65.18	1036	0.04229	64.97	758.9	0.05021	64.53	729.5	0.04433	729.5	553.3	0.05601	65.16	64.96	0.05375
	125.3	352.6	0.1532	65.3	1034	0.04062	65.13	757.8	0.05022	64.67	728.7	0.04462	728.7	552.8	0.05611	65.31	65.09	0.05284
	125.47	350.8	0.1532	65.43	1034	0.03814	65.31	757.1	0.04992	64.71	728.2	0.04489	728.2	552.5	0.05672	65.47	65.24	0.0548
	125.66	349.2	0.1531	65.57	1033	0.03781	65.44	755.7	0.05056	64.97	728	0.04478	728	551.8	0.05578	65.6	65.42	0.05247
	125.79	347.5	0.1535	65.72	1032	0.03854	65.59	754.5	0.05052	65.04	727.4	0.04583	727.4	550.9	0.05615	65.74	65.53	0.05272
	125.95	345.8	0.1539	65.89	1032	0.04074	65.73	753.6	0.05024	65.26	727.2	0.04549	727.2	550.2	0.05734	65.91	65.63	0.05581
	126.11	344.1	0.1541	66.03	1031	0.0404	65.92	752.5	0.05066	65.37	726.4	0.04467	726.4	549.1	0.05723	66.08	65.86	0.05091
	126.25	342.4	0.1547	66.17	1030	0.04177	66.02	751.1	0.05138	65.52	726.4	0.04617	726.4	548.2	0.05585	66.17	65.96	0.05506
	126.37	340.6	0.155	66.33	1030	0.03914	66.17	750.2	0.05077	65.69	726	0.04639	726	547	0.05696	66.3	66.13	0.05407
	126.54	338.8	0.155	66.48	1028	0.03989	66.34	748.9	0.05065	65.84	724.7	0.04534	724.7	546.3	0.05705	66.46	66.3	0.05367
	126.73	337.3	0.1546	66.71	1027	0.04161	66.47	747.6	0.05143	65.92	724	0.04598	724	545.6	0.05746	66.65	66.43	0.05416
	126.84	335.7	0.1555	66.8	1025	0.04134	66.65	746.2	0.0513	66.15	723	0.04604	723	545	0.05758	66.81	66.59	0.05461
	126.97	333.9	0.1564	67.01	1023	0.04031	66.79	745.3	0.05142	66.28	721.7	0.04565	721.7	544.5	0.05678	66.97	66.76	0.05338
	127.12	332.3	0.156	67.1	1022	0.04075	66.93	744.1	0.05141	66.45	720.9	0.04658	720.9	544.1	0.05785	67.14	66.87	0.05394
	127.28	330.8	0.1562	67.21	1020	0.03803	67.05	742.7	0.05239	66.59	719.3	0.04584	719.3	543.4	0.05709	67.24	67.04	0.05453
	127.45	329.4	0.156	67.41	1020	0.0392	67.23	742	0.05133	66.69	718.5	0.04625	718.5	542.9	0.05763	67.41	67.19	0.05393
	127.56	327.8	0.1571	67.55	1019	0.04269	67.31	741.3	0.05199	66.88	717.7	0.04654	717.7	542.1	0.05886	67.6	67.39	0.05464
	127.74	326.3	0.1567	67.74	1018	0.04207	67.51	740.6	0.05166	67	717.2	0.04687	717.2	541.4	0.05696	67.66	67.51	0.05408
	127.9	324.9	0.1568	67.85	1016	0.04253	67.67	740	0.05192	67.17	716.4	0.04613	716.4	540.8	0.05758	67.83	67.65	0.05573
	128.03	323.5	0.1572	67.96	1015	0.03835	67.8	739	0.05239	67.35	715.9	0.04649	715.9	539.6	0.05924	68.02	67.79	0.05319
	128.16	322.1	0.1577	68.12	1014	0.03912	67.95	738.6	0.05207	67.48	715.2	0.04714	715.2	539.1	0.05776	68.15	67.91	0.05661
	128.3	320.6	0.158	68.29	1011	0.04298	68.1	737.9	0.05213	67.64	714.3	0.04695	714.3	538.1	0.05888	68.32	68.09	0.05432
	128.46	319.2	0.158	68.51	1010	0.04244	68.33	737.5	0.05225	67.77	713.3	0.04694	713.3	537.4	0.05819	68.47	68.2	0.05538
	128.63	317.8	0.1579	68.58	1008	0.04199	68.4	736.7	0.0529	67.92	712.8	0.04783	712.8	536.6	0.05802	68.59	68.39	0.05496
	128.79	316.4	0.1581	68.73	1006	0.03943	68.58	736.3	0.05281	68.15	711.5	0.04718	711.5	535.7	0.05803	68.76	68.52	0.05461
	128.95	315	0.1587	68.9	1004	0.04238	68.75	735.5	0.0524	68.21	710.4	0.04669	710.4	534.7	0.05867	68.92	68.67	0.05658
	129.08	313.5	0.1587	69.08	1003	0.0419	68.82	734.3	0.05348	68.46	709.7	0.04784	709.7	533.8	0.05931	69.04	68.85	0.05447
	129.25	311.9	0.1593	69.18	1002	0.04277	69.06	734	0.05192	68.51	708.2	0.04702	708.2	532.9	0.05926	69.23	68.95	0.05612
	129.35	310.4	0.1597	69.3	1001	0.03962	69.16	732.8	0.05334	68.77	707.6	0.04816	707.6	532	0.0598	69.39	69.08	0.05596
	129.53	308.7	0.1594	69.5	1001	0.04158	69.29	731.7	0.05335	68.81	705.9	0.04701	705.9	531.2	0.05872	69.48	69.3	0.05516
	129.7	307.2	0.1594	69.69	1000	0.04579	69.46	730.7	0.05329	69	705.2	0.04823	705.2	530.5	0.0587	69.65	69.45	0.05497
	129.84	305.7	0.1597	69.83	999.4	0.04444	69.64	729.5	0.05301	69.19	703.9	0.04801	703.9	529.8	0.05968	69.8	69.56	0.05754
	129.97	304	0.1603	70	998.1	0.04364	69.78	728.2	0.05417	69.29	702.8	0.04826	702.8	529.1	0.05972	69.94	69.72	0.05471
	130.14	302.5	0.1603	70.07	998.1	0.03863	69.86	727	0.05414	69.47	701.6	0.04741	701.6	528.6	0.05928	70.08	69.82	0.05592
	130.29	301.1	0.1605	70.25	996.6	0.04174	70.07	726.3	0.05315	69.61	700.9	0.04843	700.9	527.9	0.05948	70.23	70.04	0.05566
	130.44	299.7	0.1607	70.37	994	0.04197	70.17	725.3	0.05427	69.76	700.2	0.0484	700.2	527.6	0.0596	70.38	70.14	0.05679
	130.6	298.4	0.1608	70.62	991.4	0.04432	70.35	724.4	0.05445	69.91	699.8	0.04894	699.8	527	0.06129	70.56	70.32	0.05585
	130.72	297	0.1613	70.71	989.6	0.04559	70.52	724.2	0.05357	70.12	699.1	0.0486	699.1	526.4	0.06038	70.7	70.53	0.05607
	130.88	295.6	0.1614	70.92	989.1	0.04237	70.69	723.2	0.05418	70.22	698.6	0.04866	698.6	526.1	0.05929	70.83	70.65	0.05571
	131.02	294.3	0.1614	71.03	987.2	0.04389	70.73	722.1	0.05569	70.36	697.8	0.049	697.8	525.5	0.06051	71	70.78	0.05806
	131.21	293	0.1614	71.13	987.1	0.04144	70.97	721.9	0.05357	70.51	697.5	0.04894	697.5	524.9	0.06061	71.12	70.95	0.05647
	131.32	291.6	0.162	71.34	985.6	0.04338	71.11	721.5	0.05345	70.7	697.2	0.04938	697.2	524.5	0.06056	71.29	71.03	0.05797
	131.48	290.1	0.1621	71.43	984	0.04416	71.21	719.7	0.05544	70.83	696.4	0.04936	696.4	523.7	0.06102	71.44	71.21	0.05684
	131.62	288.7	0.1621	71.6	983.1	0.04352	71.45	718.8	0.05452	71.01	695.9	0.04947	695.9	523.3	0.0611	71.59	71.38	0.05593
	131.79	287.3	0.1622	71.8	981.7	0.04547	71.53	718.2	0.05474	71.15	695	0.04933	695	522.6	0.06039	71.71	71.54	0.0563
	131.93	285.8	0.1626	71.91	979.5	0.04444	71.68	716.5	0.05607	71.27	694	0.0488	694	521.9	0.06091	71.9	71.72	0.05802
	132.09	284.4	0.1624	72.07	978.4	0.04379	71.87	716.1	0.05455	71.46	693.2	0.04977	693.2	521.1	0.0619	72.06	71.82	0.05698
	132.26	283.1	0.1625	72.15	976.2	0.04434	72.01	714.9	0.05461	71.6	692	0.04975	692	520.4	0.06201	72.19	71.96	0.05794
	132.4	281.6	0.1631	72.33	974.1	0.04241	72.12	713.5	0.05621	71.72	690.8	0.0505	690.8	519.6	0.05966	72.28	72.1	0.05783
	132.53	280.2	0.1631	72.54	971.9	0.04639	72.33	712.8	0.05457	71.91	689.6	0.04976	689.6	518.6	0.0618	72.47	72.28	0.05768
	132.69	278.8	0.1631	72.66	970	0.047	72.48	711.4	0.0552	72.03	688.5	0.05028	688.5	517.7	0.06162	72.62	72.43	0.057
	132.83	277.3	0.1635	72.8	968.9	0.04257	72.62	710.5	0.05563	72.21	687.5	0.05	687.5	516.9	0.0619	72.77	72.63	0.0575
	132.92	275.9	0.1638	72.95	967.6	0.04443	72.77	709.4	0.05542	72.28	686.2	0.0498	686.2	515.9	0.06202	72.96	72.76	0.05785
	133.12	274.4	0.1638	73.05	967	0.04273	72.89	708	0.05609	72.45	685.9	0.05049	685.9	515.1	0.06206	73.05	72.89	0.05881
	133.31	273.2	0.163	73.24	965.8	0.04594	73.05	707.2	0.0552	72.67	685.2	0.05079	685.2	514.4	0.06203	73.2	73.05	0.05761
	133.41	271.9	0.1642	73.41	965.5	0.04707	73.18	705.7	0.05691	72.76	684.3	0.05085	684.3	513.7	0.06276	73.37	73.24	0.05792
	133.61	270.7	0.1639	73.49	964.4	0.04371	73.37	705.4	0.05552	72.93	683.8	0.05072	683.8	513	0.06303	73.49	73.37	0.0584
	133.73	269.5	0.1643	73.73	963.3	0.04659	73.48	704.2	0.05634	73.05	682.8	0.05061	682.8	512.2	0.06242	73.67	73.5	0.05875
	133.9	268.4	0.1641	73.83	962.4	0.04694	73.63	703.4	0.05632	73.24	681.9	0.05074	681.9	511.7	0.06268	73.81	73.63	0.05899
	134	267.2	0.1646	73.94	961.2	0.04306	73.81	702.8	0.05608	73.39	681.3	0.05171	681.3	511.1	0.06288	73.97	73.77	0.05887
	134.22	266.1	0.1642	74.21	959.9	0.04815	73.94	702.1	0.05668	73.52	680.1	0.0511	680.1	510.4	0.06314	74.12	73.96	0.05728
	134.35	265.1	0.1643	74.25	957.8	0.0455	74.13	701.4	0.05663	73.65	678.8	0.05156	678.8	509.9	0.06196	74.24	74.11	0.05862
	134.52	264	0.1646	74.43	956.4	0.04532	74.28	701.1	0.05618	73.83	678.2	0.05177	678.2	509.2	0.06288	74.41	74.23	0.06008
	134.66	262.9	0.1648	74.58	953.9	0.04769	74.41	700.4	0.05678	73.91	677.1	0.05162	677.1	508.5	0.06427	74.58	74.36	0.05924
	134.78	261.8	0.1651	74.8	952	0.04779	74.57	699.5	0.05737	74.09	675.9	0.05118	675.9	507.8	0.06399	74.73	74.52	0.05941
	134.94	260.7	0.1649	74.87	951.1	0.04574	74.67	699.1	0.05722	74.18	675	0.05229	675	507.3	0.0628	74.83	74.71	0.05909
	135.08	259.4	0.165	75.06	950.1	0.04674	74.84	698.7	0.05665	74.41	673.7	0.05186	673.7	506.5	0.06414	75	74.86	0.05881
	135.24	258.2	0.1649	75.23	949.1	0.04737	75	698	0.05738	74.55	672.7	0.05237	672.7	505.8	0.06345	75.16	74.98	0.05973
	135.39	256.9	0.165	75.34	948	0.04581	75.16	697.4	0.05678	74.68	671.4	0.05182	671.4	505	0.06395	75.29	75.13	0.0603
	135.53	255.6	0.1654	75.45	946.4	0.04635	75.29	696.5	0.05757	74.87	670.4	0.0529	670.4	504.2	0.06451	75.45	75.28	0.05905
	135.69	254.3	0.1656	75.65	945.2	0.04705	75.44	695.9	0.05751	74.97	669.1	0.05193	669.1	503.5	0.06527	75.65	75.4	0.06052
	135.85	253.1	0.1652	75.74	943	0.04811	75.58	694.7	0.05757	75.11	668.1	0.05257	668.1	502.7	0.06456	75.77	75.6	0.06078
	135.99	252	0.1654	75.86	941.5	0.04813	75.77	694.1	0.05767	75.26	667.1	0.05302	667.1	502.1	0.06369	75.92	75.69	0.05971
	136.13	250.8	0.1659	76.05	939.2	0.04843	75.84	692.8	0.05766	75.51	666.3	0.05353	666.3	501.2	0.06569	76.07	75.85	0.06035
	136.26	249.8	0.1656	76.22	937.3	0.04838	76.09	692.2	0.05682	75.54	664.9	0.05244	664.9	500.6	0.0643	76.21	76.05	0.06038
	136.42	248.7	0.1658	76.35	935.8	0.04845	76.17	690.7	0.0587	75.75	664.5	0.05338	664.5	499.7	0.06495	76.37	76.2	0.06006
	136.57	247.7	0.1654	76.53	934.1	0.04836	76.34	689.5	0.05878	75.91	663.6	0.05333	663.6	498.9	0.06515	76.49	76.29	0.06139
	136.73	246.5	0.1658	76.7	932.2	0.04951	76.49	688.7	0.05751	76.03	662.7	0.05383	662.7	498.3	0.06496	76.67	76.42	0.06138
	136.89	245.5	0.1656	76.83	930.3	0.0473	76.69	687.8	0.05772	76.23	662.2	0.05358	662.2	497.2	0.06583	76.8	76.57	0.06125
	137.03	244.4	0.1658	77.03	928.5	0.05035	76.79	686.8	0.05892	76.36	661.5	0.05408	661.5	496.5	0.06546	76.93	76.71	0.06086
	137.19	243.2	0.1658	77.14	927.1	0.04795	76.93	686	0.0588	76.48	660.8	0.05355	660.8	495.7	0.06583	77.1	76.92	0.05947
	137.31	242.1	0.1661	77.35	926.3	0.04878	77.11	685.3	0.0586	76.63	660.1	0.05417	660.1	494.9	0.06627	77.23	77.07	0.06157
	137.47	240.9	0.1658	77.46	924.6	0.04941	77.25	684.9	0.05826	76.76	659.6	0.05426	659.6	494.1	0.06605	77.4	77.2	0.06161
	137.63	239.8	0.1657	77.61	924.3	0.04915	77.4	684	0.05892	76.98	658.9	0.05434	658.9	493.2	0.06654	77.53	77.28	0.06311
	137.76	238.6	0.1659	77.75	922.9	0.04941	77.55	683.3	0.05909	77.07	657.7	0.05431	657.7	492.5	0.06596	77.67	77.48	0.06213
	137.93	237.5	0.1656	77.93	922.1	0.0496	77.71	682.5	0.05881	77.23	657.5	0.05513	657.5	491.6	0.06653	77.88	77.67	0.06071
	138.06	236.3	0.1661	78.02	921.2	0.04901	77.8	681.7	0.05938	77.45	656.2	0.05441	656.2	490.8	0.06701	78.01	77.8	0.06104
	138.24	235.3	0.1656	78.24	920.4	0.05052	77.99	680.8	0.05909	77.56	655.7	0.0556	655.7	490.1	0.06692	78.15	77.96	0.06274
	138.37	234.2	0.166	78.35	918.5	0.05228	78.13	680	0.05884	77.74	654.4	0.05476	654.4	489.3	0.06702	78.32	78.13	0.06157
	138.52	233.3	0.1658	78.5	917.9	0.04828	78.29	679	0.05942	77.85	653.4	0.05483	653.4	488.4	0.06762	78.46	78.26	0.06339
	138.66	232.3	0.1663	78.68	915.6	0.05032	78.46	678.3	0.05856	77.99	652.3	0.05602	652.3	487.7	0.06678	78.6	78.47	0.06149
	138.85	231.5	0.1656	78.82	913.7	0.05097	78.56	676.9	0.06043	78.16	651.1	0.05558	651.1	486.9	0.06703	78.75	78.6	0.06189
	138.94	230.6	0.1662	78.96	911.8	0.05148	78.73	676.1	0.05965	78.32	650.1	0.05623	650.1	485.9	0.06719	78.89	78.73	0.06461
	139.15	229.8	0.1655	79.09	909.9	0.0508	78.85	675	0.06015	78.48	649	0.05568	649	485.1	0.06893	79.1	78.88	0.06241
	139.3	229	0.1655	79.25	908.1	0.05038	79.05	674	0.05993	78.58	647.7	0.05558	647.7	484.4	0.0677	79.19	78.99	0.0642
	139.4	228.1	0.166	79.41	906.7	0.05063	79.21	673.2	0.05909	78.78	646.5	0.05617	646.5	483.6	0.06768	79.38	79.15	0.0637
	139.59	227.3	0.1656	79.49	905.1	0.05184	79.3	672	0.06043	78.88	645.4	0.05596	645.4	482.8	0.0678	79.51	79.34	0.06259
	139.76	226.4	0.1654	79.68	903.8	0.05107	79.47	670.9	0.0605	79.09	644.6	0.05716	644.6	482	0.0687	79.66	79.46	0.06305
	139.87	225.4	0.1657	79.86	902	0.05371	79.61	670	0.06004	79.19	643.5	0.05647	643.5	481.3	0.0683	79.81	79.61	0.06336
	140	224.2	0.1662	79.97	901.4	0.05134	79.8	668.7	0.06053	79.39	642.7	0.05708	642.7	480.5	0.06889	79.98	79.79	0.06346
	140.17	223.2	0.1653	80.18	899	0.05335	79.92	667.7	0.06072	79.55	642	0.057	642	479.7	0.06908	80.13	79.89	0.06336
	140.31	222.2	0.1655	80.27	897.9	0.05232	80.11	666.6	0.06065	79.63	640.9	0.05692	640.9	478.9	0.06858	80.26	80.01	0.06615
	140.51	221.3	0.165	80.43	896.2	0.05024	80.24	665.8	0.06052	79.8	640.3	0.05716	640.3	478.2	0.06862	80.37	80.24	0.06293
	140.61	220.4	0.1656	80.63	893.8	0.05577	80.41	664.5	0.06139	79.92	639.3	0.05747	639.3	477.4	0.07012	80.6	80.4	0.06364
	140.78	219.6	0.1654	80.75	892.9	0.05284	80.54	663.8	0.06095	80.12	638.6	0.05799	638.6	476.6	0.07049	80.75	80.47	0.06542
	140.95	218.9	0.1651	80.85	890.8	0.05137	80.69	662.9	0.0612	80.26	637.4	0.05736	637.4	476.1	0.06951	80.86	80.67	0.06512
	141.08	218.1	0.1653	80.99	888.8	0.05247	80.84	662.2	0.06074	80.45	636.7	0.0577	636.7	475.3	0.06879	80.97	80.87	0.06329
	141.21	217.2	0.1655	81.19	886.1	0.05521	80.96	661.6	0.06104	80.57	635.5	0.0584	635.5	474.5	0.07048	81.18	81.02	0.06559
	141.38	216.3	0.1651	81.36	884.6	0.05481	81.16	660.7	0.06135	80.72	634.7	0.05892	634.7	473.8	0.07084	81.35	81.17	0.06527
	141.54	215.4	0.1646	81.52	882.1	0.05386	81.3	660.2	0.06122	80.92	633.4	0.05816	633.4	473.1	0.07022	81.44	81.3	0.06569
	141.69	214.5	0.165	81.62	881	0.05293	81.46	659.4	0.06183	81.02	632.4	0.05895	632.4	472.4	0.06911	81.56	81.39	0.06626
	141.84	213.6	0.1647	81.85	878.9	0.05449	81.57	658.7	0.062	81.17	631.2	0.05852	631.2	471.5	0.07107	81.72	81.54	0.06664
	142	212.7	0.1647	81.92	877.5	0.05481	81.77	658.3	0.06138	81.34	630.5	0.05914	630.5	470.7	0.07106	81.87	81.71	0.06521
	142.14	211.8	0.1646	82.09	876.4	0.05196	81.92	657.7	0.06156	81.49	629.3	0.05886	629.3	470.1	0.07152	82.06	81.85	0.06603
	142.3	210.9	0.1647	82.23	875.1	0.05525	82.05	657	0.06252	81.61	628.2	0.05949	628.2	469.2	0.07198	82.23	82.01	0.06593
	142.42	210	0.1648	82.37	873.5	0.05541	82.19	656.3	0.06226	81.87	627.1	0.0596	627.1	468.6	0.07043	82.32	82.13	0.06651
	142.6	209.3	0.1641	82.6	872.2	0.05602	82.33	655.7	0.06227	81.89	625.9	0.05937	625.9	467.8	0.07167	82.47	82.31	0.06567
	142.75	208.6	0.1642	82.68	871.1	0.05594	82.51	655	0.06205	82.09	625	0.05996	625	467	0.07229	82.64	82.44	0.06685
	142.87	207.9	0.1644	82.86	870.5	0.05438	82.71	654.4	0.06185	82.24	623.9	0.05994	623.9	466.3	0.07221	82.8	82.63	0.06666
	143.02	207.2	0.1643	83.01	868.7	0.05669	82.83	653.5	0.06221	82.37	622.7	0.06072	622.7	465.7	0.07165	82.92	82.78	0.0658
	143.21	206.7	0.1636	83.14	867.8	0.05524	82.95	652.2	0.06347	82.55	621.5	0.06024	621.5	464.8	0.07305	83.16	82.87	0.06777
	143.33	206.1	0.1636	83.28	866.2	0.05601	83.08	651.3	0.06325	82.68	620.7	0.06126	620.7	464.2	0.07312	83.31	83.03	0.06872
	143.47	205.4	0.164	83.46	864.4	0.05627	83.24	650.4	0.06267	82.87	619.2	0.06034	619.2	463.4	0.07284	83.42	83.21	0.06679
	143.63	204.7	0.1634	83.58	862.6	0.059	83.4	649.2	0.06303	82.97	618.2	0.06147	618.2	462.8	0.07255	83.63	83.43	0.06578
	143.76	203.9	0.1634	83.76	861.1	0.05517	83.54	648.1	0.0631	83.15	617.3	0.06143	617.3	461.9	0.07395	83.75	83.54	0.0679
	143.92	203	0.1636	83.93	858.6	0.05775	83.7	647.2	0.06289	83.3	616	0.06116	616	461.4	0.07164	83.86	83.7	0.06833
	144.07	202.2	0.1631	84.02	856.5	0.05562	83.85	646.1	0.06358	83.43	614.5	0.06084	614.5	460.6	0.07306	83.98	83.83	0.06823
	144.23	201.4	0.163	84.15	854.7	0.05714	83.97	645	0.06384	83.58	614	0.06228	614	459.7	0.07399	84.18	83.9	0.07083
	144.34	200.7	0.1634	84.29	852.5	0.05812	84.13	644.1	0.06385	83.71	612.7	0.06157	612.7	458.8	0.07471	84.34	84.08	0.06889
	144.53	200.1	0.1628	84.5	851	0.05824	84.32	643.5	0.063	83.87	611.2	0.0616	611.2	458.2	0.0733	84.43	84.26	0.06766
	144.68	199.6	0.1625	84.6	849.4	0.05871	84.44	642.4	0.06407	83.99	610.3	0.06288	610.3	457.4	0.07391	84.59	84.4	0.06807
	144.85	198.9	0.1626	84.77	847.9	0.05818	84.61	641.8	0.06411	84.21	609.2	0.0622	609.2	456.7	0.07425	84.72	84.58	0.06866
	144.95	198.2	0.1629	84.94	846.4	0.05895	84.76	641.3	0.06349	84.32	608.2	0.06318	608.2	455.8	0.07576	84.96	84.78	0.06826
	145.12	197.4	0.1625	85.08	845.1	0.05768	84.85	639.7	0.06561	84.51	607.4	0.06353	607.4	455	0.0758	85.09	84.87	0.06979
	145.28	196.7	0.1619	85.24	843.4	0.05968	85.04	639.5	0.06407	84.56	606.1	0.06301	606.1	454.5	0.07433	85.25	84.93	0.07152
	145.44	196	0.1618	85.37	841.5	0.05944	85.18	638.7	0.06404	84.75	605.2	0.0637	605.2	453.6	0.07462	85.37	85.17	0.06989
	145.59	195.3	0.1618	85.56	839.9	0.06032	85.33	637.6	0.06456	84.97	604.2	0.06357	604.2	452.8	0.07553	85.51	85.35	0.06763
	145.67	194.4	0.1626	85.65	838.2	0.05825	85.51	636.8	0.06449	85.05	603.1	0.06386	603.1	452.1	0.07472	85.6	85.45	0.07075
	145.87	193.7	0.1616	85.77	836.7	0.05979	85.63	635.9	0.06496	85.24	602.3	0.06413	602.3	451.3	0.07571	85.78	85.58	0.07118
	146	193.1	0.1614	85.99	834.5	0.05923	85.8	634.7	0.06514	85.37	601.1	0.06396	601.1	450.4	0.07688	85.98	85.77	0.0705
	146.21	192.6	0.161	86.17	832.2	0.06314	85.94	633.8	0.06452	85.52	600.6	0.06496	600.6	449.7	0.0759	86.12	85.99	0.06886
	146.35	192.1	0.1609	86.22	830.6	0.05958	86.08	632.7	0.06564	85.64	599.3	0.06477	599.3	448.8	0.07777	86.35	86.08	0.07153
	146.45	191.6	0.1615	86.42	828.3	0.05969	86.22	631.7	0.06553	85.77	598.4	0.06466	598.4	448.2	0.07595	86.43	86.2	0.07179
	146.6	191.2	0.1611	86.57	825.8	0.06217	86.41	630.8	0.06514	85.94	597.6	0.06498	597.6	447.4	0.07622	86.56	86.28	0.07312
	146.78	190.7	0.1603	86.74	824.2	0.06129	86.52	629.8	0.0653	86.09	596.5	0.06576	596.5	446.6	0.0759	86.68	86.47	0.07105
	146.94	190.2	0.1603	86.92	822.2	0.06185	86.7	628.4	0.06612	86.25	595.6	0.0653	595.6	445.8	0.07717	86.89	86.64	0.07106
	147.1	189.5	0.1602	87.01	820.4	0.06104	86.83	627.4	0.06589	86.42	594.5	0.0657	594.5	444.8	0.07857	87.05	86.84	0.07102
	147.19	188.8	0.1607	87.22	818.7	0.06222	86.99	626.3	0.06584	86.54	593.6	0.06631	593.6	444.2	0.07728	87.18	86.97	0.07134
	147.38	188.1	0.1601	87.35	816.5	0.06236	87.13	625.1	0.06652	86.72	592.5	0.06581	592.5	443.4	0.07768	87.36	87.11	0.07298
	147.51	187.6	0.16	87.49	814.8	0.06257	87.3	623.8	0.06611	86.87	591.8	0.06709	591.8	442.6	0.07707	87.42	87.27	0.07225
	147.65	187	0.1603	87.68	813.9	0.06243	87.45	622.9	0.06614	87.02	590.5	0.06649	590.5	441.9	0.07794	87.63	87.38	0.07317
	147.82	186.6	0.1597	87.82	812	0.06244	87.59	621.7	0.0666	87.15	589.6	0.06737	589.6	440.9	0.07848	87.72	87.57	0.07277
	147.95	186.1	0.1594	87.92	810.7	0.06139	87.76	620.6	0.0666	87.29	588.5	0.06626	588.5	440.2	0.07845	87.86	87.72	0.0725
	148.13	185.5	0.1592	88.15	809	0.06552	87.9	619.6	0.06671	87.43	587.5	0.06791	587.5	439.4	0.07885	88.06	87.84	0.07364
	148.26	184.9	0.1594	88.27	807.7	0.06366	88.04	618.4	0.06726	87.59	586.3	0.06768	586.3	438.4	0.08146	88.31	88	0.07393
	148.44	184.3	0.1589	88.38	806.5	0.06278	88.21	617.7	0.06706	87.8	585.5	0.06794	585.5	437.7	0.07833	88.38	88.16	0.07313
	148.55	183.6	0.1592	88.57	805.1	0.06463	88.33	616.7	0.06735	87.9	584.3	0.06783	584.3	437.1	0.07867	88.5	88.36	0.07264
	148.72	183	0.1588	88.71	803.2	0.06425	88.51	616	0.06713	88.05	583.2	0.06849	583.2	436.2	0.07847	88.61	88.52	0.0733
	148.9	182.4	0.1582	88.87	802.2	0.06437	88.61	615	0.0677	88.25	582	0.06927	582	435.3	0.08093	88.84	88.64	0.07398
	149.05	182	0.1586	89	800.6	0.06447	88.79	614.3	0.06744	88.4	580.8	0.06855	580.8	434.4	0.08068	88.99	88.75	0.07573
	149.14	181.5	0.1591	89.14	798.9	0.0637	88.94	613.5	0.06781	88.5	579.9	0.06934	579.9	433.7	0.07996	89.12	88.91	0.07544
	149.3	181.1	0.1584	89.29	796.7	0.06604	89.08	612.6	0.06812	88.7	578.4	0.06885	578.4	432.8	0.08101	89.31	89.11	0.07397
	149.49	180.9	0.1575	89.48	794.8	0.06635	89.24	612	0.06794	88.86	577.7	0.0703	577.7	432.2	0.07947	89.36	89.21	0.07441
	149.62	180.5	0.1579	89.59	792.3	0.06607	89.41	611.2	0.06817	89.02	576.3	0.06957	576.3	431.4	0.08015	89.58	89.33	0.07684
	149.79	180.1	0.1576	89.72	790.4	0.06496	89.53	610.4	0.06839	89.14	575.2	0.06996	575.2	430.3	0.08241	89.75	89.53	0.07468
	149.93	179.6	0.1574	89.89	787.7	0.0677	89.75	610	0.06746	89.28	573.9	0.07059	573.9	429.6	0.08085	89.82	89.65	0.07447
	150.07	178.9	0.1576	90.08	785.9	0.06684	89.82	608.7	0.06939	89.42	572.8	0.07015	572.8	428.7	0.08097	89.97	89.77	0.07714
	150.23	178.4	0.1574	90.17	784.2	0.06631	90.01	608.1	0.06851	89.57	571.5	0.07075	571.5	427.9	0.08214	90.15	89.98	0.07516
	150.37	178	0.1571	90.34	782.8	0.06574	90.14	607.3	0.06914	89.75	570.1	0.07056	570.1	426.9	0.08236	90.3	90.14	0.07504
	150.5	177.6	0.1573	90.55	780.1	0.0696	90.31	606.4	0.06892	89.85	569.2	0.07184	569.2	426.3	0.08174	90.44	90.29	0.07634
	150.71	177.3	0.1567	90.63	779.2	0.06726	90.44	605.4	0.06942	90.07	567.7	0.07168	567.7	425.3	0.0822	90.59	90.36	0.07801
	150.85	176.8	0.1565	90.82	777.5	0.06749	90.6	604.3	0.06917	90.14	566.3	0.07122	566.3	424.4	0.08309	90.77	90.53	0.07758
	150.97	176.3	0.157	90.95	776	0.06702	90.75	603.4	0.06939	90.33	565.4	0.07273	565.4	423.7	0.08261	90.91	90.76	0.0751
	151.14	175.8	0.1564	91.11	774.3	0.06926	90.93	602.3	0.06957	90.47	563.7	0.07216	563.7	422.8	0.08319	91.09	90.92	0.07546
	151.31	175.3	0.1561	91.23	772.7	0.0673	91.04	601.3	0.06969	90.61	562.9	0.07278	562.9	422.1	0.083	91.23	90.99	0.0781
	151.43	174.7	0.1564	91.4	770.9	0.07134	91.21	599.9	0.07021	90.76	561.5	0.07288	561.5	421.1	0.08278	91.35	91.15	0.07911
	151.57	174.1	0.1563	91.54	769.5	0.06678	91.35	599	0.07007	90.91	560.5	0.07316	560.5	420.4	0.08373	91.5	91.31	0.07723
	151.75	173.8	0.1558	91.71	767.3	0.06985	91.5	597.5	0.07066	91.05	559.2	0.07361	559.2	419.5	0.08327	91.64	91.55	0.07632
	151.89	173.5	0.1559	91.86	765.5	0.07009	91.64	596.6	0.07011	91.25	558	0.07353	558	418.5	0.08413	91.79	91.61	0.07903
	152.04	173.2	0.1557	91.98	763.7	0.06895	91.79	595.4	0.07068	91.37	556.8	0.07425	556.8	417.6	0.08524	92.02	91.8	0.07865
	152.17	173	0.1558	92.14	761.4	0.06944	91.96	594.4	0.07079	91.54	555.5	0.07398	555.5	417	0.08496	92.09	91.96	0.07799
	152.33	172.7	0.1553	92.3	759.1	0.07064	92.1	593.3	0.07094	91.68	554.5	0.07418	554.5	416.2	0.08325	92.22	92.13	0.07787
	152.49	172.4	0.1552	92.42	757.4	0.07058	92.27	592.5	0.07088	91.84	553.3	0.07422	553.3	415.2	0.08485	92.41	92.19	0.08087
	152.62	171.8	0.1551	92.6	755.3	0.07148	92.43	591.7	0.07083	92.01	551.8	0.07514	551.8	414.2	0.08489	92.51	92.34	0.08024
	152.78	171.3	0.1551	92.76	752.9	0.07142	92.55	590.7	0.07162	92.15	550.7	0.07516	550.7	413.3	0.08569	92.7	92.52	0.07865
	152.93	170.9	0.1548	92.9	751.2	0.07147	92.72	589.6	0.07214	92.24	549.6	0.07554	549.6	412.4	0.08617	92.85	92.65	0.07894
	153.08	170.6	0.1552	93.04	749.2	0.07218	92.85	588.8	0.07164	92.45	548.5	0.07607	548.5	411.8	0.08489	92.93	92.82	0.07962
	153.26	170.4	0.1547	93.18	747.4	0.0704	92.99	587.9	0.07164	92.57	547.1	0.07525	547.1	410.7	0.08637	93.17	92.96	0.07977
	153.39	170	0.1547	93.35	745.1	0.07203	93.14	587	0.07182	92.76	546.2	0.07693	546.2	409.8	0.08713	93.33	93.08	0.0803
	153.5	169.5	0.1549	93.5	742.1	0.07295	93.3	586.1	0.07175	92.86	544.9	0.07669	544.9	409.1	0.08666	93.53	93.23	0.08113
	153.69	169.1	0.1544	93.65	740.6	0.07337	93.42	584.8	0.07249	93.06	544	0.07745	544	408.3	0.08573	93.58	93.43	0.07915
	153.82	168.6	0.1544	93.8	739.1	0.07273	93.6	583.8	0.07238	93.18	542.6	0.07679	542.6	407.4	0.08581	93.72	93.56	0.08015
	153.98	168.1	0.1542	93.95	737.3	0.07344	93.74	582.6	0.07277	93.35	541.3	0.07763	541.3	406.4	0.08749	93.94	93.7	0.08157
	154.13	167.7	0.1543	94.09	735	0.07298	93.91	581.4	0.07298	93.47	540.2	0.07754	540.2	405.5	0.08843	94.13	93.82	0.08144
	154.29	167.5	0.1541	94.24	733.4	0.07413	94.05	580.4	0.07275	93.64	539.1	0.07749	539.1	404.8	0.08702	94.21	93.97	0.08244
	154.42	167.2	0.1544	94.39	731.8	0.07375	94.2	579.2	0.0732	93.8	537.8	0.07864	537.8	404	0.08709	94.37	94.14	0.08044
	154.58	167.1	0.154	94.51	729.8	0.07427	94.36	578.1	0.07328	93.95	536.8	0.07878	536.8	403	0.08797	94.51	94.31	0.08143
	154.72	166.9	0.1539	94.69	728.6	0.07427	94.51	576.9	0.07375	94.09	535.7	0.07923	535.7	402	0.08789	94.65	94.45	0.08196
	154.87	166.5	0.1538	94.83	726.9	0.07564	94.7	575.7	0.07358	94.25	534.4	0.07807	534.4	401.2	0.08832	94.79	94.64	0.08126
	155.03	166.1	0.1536	94.97	725.2	0.07474	94.87	574.8	0.07331	94.38	533.3	0.07988	533.3	400.1	0.08927	94.97	94.77	0.08217
	155.18	165.6	0.1536	95.16	723.8	0.07653	94.99	573.6	0.07396	94.55	532.2	0.08001	532.2	399.4	0.09011	95.14	94.92	0.08361
	155.35	165.3	0.1536	95.29	721.7	0.07643	95.1	572.6	0.07435	94.66	530.6	0.07937	530.6	398.6	0.0885	95.29	95.1	0.08268
	155.45	165	0.1539	95.45	720.7	0.07541	95.24	571.2	0.07478	94.85	529.6	0.07998	529.6	397.7	0.08899	95.43	95.28	0.08243
	155.62	164.8	0.1538	95.6	718.6	0.07696	95.4	569.9	0.0748	94.95	528.1	0.08051	528.1	396.9	0.08936	95.61	95.34	0.08425
	155.77	164.4	0.1536	95.77	716.8	0.07678	95.58	568.8	0.07463	95.16	527.1	0.08152	527.1	396	0.08954	95.7	95.49	0.08451
	155.96	164.1	0.153	95.89	715.2	0.07656	95.72	567.5	0.07483	95.3	526.1	0.08133	526.1	395.1	0.08965	95.9	95.65	0.08304
	156.07	163.6	0.1535	96.04	713.6	0.07644	95.91	566.4	0.07478	95.43	524.7	0.08146	524.7	394.1	0.0906	96.03	95.77	0.0837
	156.21	163.1	0.1537	96.2	711	0.07846	95.95	565.2	0.07513	95.56	523.5	0.08159	523.5	393.3	0.09001	96.21	95.94	0.08393
	156.37	162.8	0.1534	96.33	709.3	0.07699	96.17	563.8	0.07586	95.74	522	0.08064	522	392.3	0.09133	96.42	96.1	0.08322
	156.49	162.5	0.1536	96.52	707.3	0.07898	96.28	563.1	0.07484	95.88	521.2	0.08292	521.2	391.6	0.09054	96.49	96.33	0.08314
	156.68	162.3	0.1533	96.63	705.4	0.07848	96.42	561.7	0.07645	96.06	519.7	0.08263	519.7	390.7	0.08979	96.63	96.39	0.08471
	156.84	162.2	0.153	96.8	703.1	0.07964	96.62	561	0.07496	96.2	518.4	0.08307	518.4	389.7	0.09157	96.81	96.54	0.08631
	156.98	162.1	0.1533	96.94	701.2	0.07781	96.75	559.7	0.07654	96.37	517.4	0.08338	517.4	388.9	0.09126	96.95	96.7	0.08455
	157.09	161.8	0.1537	97.11	698.9	0.07879	96.89	558.8	0.07658	96.54	516.4	0.08397	516.4	387.9	0.09237	97.17	96.88	0.08508
	157.27	161.3	0.1532	97.26	696.7	0.08063	97.03	558	0.07616	96.64	515	0.08302	515	387.2	0.09213	97.27	96.98	0.08506
	157.41	160.9	0.1533	97.39	695.3	0.07857	97.18	556.9	0.07653	96.81	513.9	0.08391	513.9	386.6	0.08975	97.35	97.15	0.08584
	157.58	160.6	0.1534	97.55	693.2	0.07975	97.36	556.1	0.07637	96.94	512.2	0.08385	512.2	385.4	0.09242	97.6	97.31	0.08586
	157.74	160.5	0.1533	97.71	690.9	0.08094	97.55	555.1	0.07669	97.08	511.3	0.08523	511.3	384.5	0.09298	97.72	97.47	0.08571
	157.89	160.3	0.1532	97.85	689.6	0.08068	97.59	554.1	0.0772	97.22	509.8	0.084	509.8	383.7	0.09166	97.82	97.62	0.08536
	158.03	159.9	0.1536	97.99	687.6	0.08043	97.8	553.3	0.0772	97.36	508.7	0.08603	508.7	382.7	0.09295	97.99	97.75	0.08692
	158.17	159.5	0.1535	98.16	685.9	0.08241	97.95	552.2	0.07751	97.52	507.1	0.08454	507.1	381.7	0.09186	98.08	97.94	0.0863
	158.34	159.1	0.1532	98.29	684.2	0.08018	98.06	551.4	0.07725	97.67	506	0.08652	506	380.6	0.09345	98.23	98.09	0.08633
	158.45	158.6	0.1536	98.43	682.2	0.08142	98.24	550.4	0.07812	97.82	504.6	0.08561	504.6	379.7	0.09362	98.36	98.21	0.08727
	158.62	158.3	0.1536	98.63	680.2	0.08293	98.39	549.5	0.07778	98.02	503.4	0.08735	503.4	378.8	0.09442	98.59	98.39	0.08654
	158.77	158.1	0.1536	98.74	678.6	0.08302	98.59	548.2	0.07838	98.14	502.1	0.08651	502.1	377.9	0.09438	98.71	98.57	0.08699
	158.91	158	0.1539	98.92	676.9	0.08225	98.66	547.5	0.07797	98.27	500.7	0.08669	500.7	377.2	0.09346	98.86	98.67	0.08729
	159.06	157.9	0.1538	99.07	674.7	0.0832	98.82	546.2	0.07883	98.4	499.5	0.08673	499.5	376.2	0.09394	99	98.79	0.08922
	159.22	157.8	0.1536	99.22	672.9	0.08381	99	545.1	0.07835	98.56	498.3	0.08783	498.3	375.4	0.09429	99.15	98.98	0.08717
	159.4	157.4	0.1535	99.36	671.2	0.08332	99.14	543.8	0.07938	98.75	497.1	0.0879	497.1	374.5	0.09457	99.29	99.11	0.08769
	159.53	157	0.154	99.5	669.1	0.0819	99.35	542.9	0.07817	98.84	495.7	0.08841	495.7	373.6	0.09432	99.42	99.27	0.08801
	159.68	156.7	0.1543	99.66	666.9	0.08516	99.42	541.4	0.07974	99.03	494.3	0.08797	494.3	372.7	0.09551	99.63	99.45	0.08804
	159.85	156.6	0.154	99.81	664.9	0.08379	99.62	540.2	0.07948	99.15	493.1	0.08834	493.1	371.8	0.09586	99.81	99.6	0.08764
	159.97	156.3	0.1544	99.95	662.7	0.08598	99.72	539.1	0.07937	99.31	491.7	0.08892	491.7	371.2	0.09481	99.88	99.71	0.08993
	160.15	156	0.1542	100.12	661.1	0.08405	99.89	537.7	0.08038	99.45	490.3	0.0889	490.3	370.2	0.09502	100	99.91	0.0888
	160.31	155.6	0.1541	100.26	658.6	0.08735	100.02	536.6	0.07995	99.6	489.2	0.09026	489.2	369.3	0.09625	100.21	99.99	0.0888
	160.46	155.3	0.1542	100.42	657.2	0.08457	100.17	535.2	0.08015	99.78	487.7	0.08948	487.7	368.5	0.09641	100.37	100.16	0.08972
	160.59	154.8	0.1547	100.55	655.3	0.08598	100.34	534	0.08072	99.86	486.2	0.08974	486.2	367.8	0.09606	100.48	100.34	0.08865
	160.74	154.6	0.1549	100.71	653.5	0.08558	100.48	532.9	0.0804	100.11	485.3	0.09101	485.3	366.9	0.09606	100.65	100.47	0.08962
	160.87	154.4	0.155	100.87	651.2	0.08634	100.67	531.7	0.0804	100.21	484	0.09097	484	366.1	0.09692	100.79	100.63	0.08961
	161.03	154.3	0.1551	101.01	649.2	0.08728	100.78	530.6	0.08143	100.37	482.6	0.09062	482.6	365.2	0.09605	100.94	100.77	0.08954
	161.15	154.2	0.155	101.16	647.1	0.08572	100.96	529.6	0.08108	100.55	481.5	0.09154	481.5	364.3	0.09775	101.15	100.92	0.08997
	161.31	154	0.155	101.3	645	0.08792	101.13	528.6	0.0809	100.69	480.2	0.0916	480.2	363.6	0.09657	101.2	101.03	0.091
	161.45	153.6	0.1552	101.48	642.7	0.08823	101.21	527.6	0.08143	100.83	479	0.09174	479	362.8	0.09734	101.46	101.22	0.08964
	161.61	153.2	0.1555	101.59	640.9	0.08728	101.41	526.4	0.08201	100.97	477.8	0.09176	477.8	361.9	0.09802	101.59	101.33	0.0908
	161.77	153	0.1554	101.75	638.8	0.08779	101.55	525.4	0.08177	101.14	476.4	0.0922	476.4	361.2	0.09712	101.76	101.51	0.09026
	161.93	152.9	0.1557	101.91	636.8	0.08833	101.7	524.3	0.08213	101.3	475.2	0.09306	475.2	360.4	0.09732	101.87	101.71	0.0901
	162.08	152.6	0.1558	102.06	634.6	0.08943	101.83	523.5	0.08203	101.44	473.7	0.09249	473.7	359.5	0.097	102	101.81	0.09182
	162.24	152.2	0.1561	102.2	632.7	0.08878	101.99	522	0.08277	101.55	472.3	0.09315	472.3	358.4	0.09871	102.19	101.96	0.09192
	162.37	151.9	0.1561	102.34	631.2	0.08829	102.1	520.8	0.08308	101.73	471.2	0.0943	471.2	357.6	0.09878	102.36	102.07	0.09155
	162.54	151.5	0.1566	102.52	629.2	0.09076	102.29	519.8	0.08239	101.84	469.6	0.09341	469.6	356.9	0.09861	102.44	102.27	0.09123
	162.69	151.2	0.1566	102.67	627.6	0.0896	102.39	518.5	0.08336	102.06	468.5	0.09464	468.5	356.1	0.09841	102.61	102.43	0.09085
	162.85	151	0.1567	102.81	625.6	0.09052	102.58	517.2	0.08327	102.15	467.3	0.09441	467.3	355.3	0.09894	102.77	102.56	0.09196
	162.96	150.9	0.1572	102.96	624.1	0.09029	102.71	516	0.08332	102.34	465.8	0.09454	465.8	354.4	0.09875	102.95	102.71	0.09234
	163.13	150.9	0.1574	103.12	622.1	0.09163	102.89	514.7	0.08311	102.48	464.6	0.09503	464.6	353.4	0.09953	103.11	102.88	0.09144
	163.29	150.7	0.157	103.27	621	0.09022	103.05	513.2	0.08396	102.61	463.3	0.0948	463.3	352.7	0.09852	103.24	103.01	0.09244
	163.43	150.4	0.1573	103.41	619	0.08995	103.22	512.2	0.08338	102.76	461.8	0.09501	461.8	351.9	0.0994	103.37	103.19	0.09183
	163.56	150	0.158	103.55	617.3	0.09171	103.3	510.6	0.08505	102.94	460.7	0.09606	460.7	350.9	0.09988	103.54	103.34	0.09216
	163.71	149.7	0.158	103.68	615.6	0.09129	103.57	509.8	0.08352	103.06	459.4	0.09618	459.4	350.2	0.09951	103.68	103.46	0.09281
	163.85	149.6	0.1584	103.86	613.6	0.09278	103.63	508.2	0.08516	103.22	458	0.09605	458	349.3	0.09965	103.86	103.62	0.09308
	164.01	149.4	0.1581	103.98	611.9	0.09368	103.82	506.9	0.08492	103.39	456.7	0.09632	456.7	348.4	0.1009	104.07	103.78	0.09231
	164.15	149	0.1587	104.12	610.4	0.09128	103.95	505.9	0.0846	103.49	455.4	0.09704	455.4	347.7	0.09914	104.07	103.96	0.09209
	164.31	148.6	0.1586	104.33	608.6	0.09376	104.13	504.4	0.08532	103.75	454.4	0.0979	454.4	346.8	0.09945	104.26	104.1	0.09389
	164.47	148.3	0.1589	104.44	606.8	0.09372	104.21	503.2	0.08575	103.82	453	0.09725	453	345.7	0.101	104.46	104.21	0.09464
	164.62	148	0.1593	104.6	605	0.09291	104.4	501.7	0.08587	104	451.7	0.09688	451.7	344.9	0.1006	104.58	104.36	0.09291
	164.77	147.8	0.1597	104.74	603.3	0.09396	104.56	500.4	0.08573	104.15	450.5	0.09811	450.5	344	0.1007	104.74	104.51	0.09367
	164.93	147.8	0.1598	104.88	601.3	0.0939	104.67	499.3	0.08564	104.25	449	0.09759	449	343.2	0.1013	104.9	104.66	0.09314
	165.09	147.7	0.1599	105.04	599.4	0.09499	104.86	497.8	0.08654	104.47	447.9	0.09906	447.9	342.3	0.1012	105.02	104.81	0.09344
	165.24	147.5	0.1602	105.19	597.4	0.09468	104.98	496.7	0.08624	104.51	446.3	0.09779	446.3	341.4	0.1011	105.18	104.96	0.09411
	165.39	147.1	0.1604	105.36	595.3	0.0962	105.14	495.3	0.0868	104.73	444.9	0.09884	444.9	340.6	0.1012	105.27	105.11	0.09397
	165.53	146.8	0.1609	105.51	593.4	0.09503	105.3	494	0.0867	104.89	443.8	0.09993	443.8	339.8	0.1006	105.4	105.29	0.09378
	165.68	146.6	0.1611	105.64	591.5	0.09636	105.46	492.8	0.08714	104.96	442.4	0.09951	442.4	338.8	0.1026	105.63	105.42	0.09503
	165.84	146.5	0.1612	105.8	590	0.09531	105.59	491.7	0.08722	105.18	441.2	0.09928	441.2	338	0.1019	105.75	105.55	0.09466
	165.99	146.2	0.1615	105.92	587.6	0.0955	105.8	490.5	0.0873	105.33	439.8	0.1	439.8	337.2	0.1014	105.92	105.76	0.09408
	166.12	145.8	0.162	106.07	585.6	0.09552	105.9	489.6	0.08694	105.52	438.5	0.1006	438.5	336.3	0.1021	106.06	105.88	0.09396
	166.3	145.5	0.162	106.27	582.9	0.09821	106.08	488.2	0.0881	105.63	437.2	0.1	437.2	335.5	0.1016	106.21	106.02	0.096
	166.44	145.1	0.1624	106.39	581	0.09811	106.16	487.3	0.08802	105.8	436.1	0.1006	436.1	334.6	0.1026	106.42	106.21	0.09422
	166.56	144.9	0.1631	106.55	579.1	0.09704	106.38	486	0.0882	105.94	434.8	0.1007	434.8	333.7	0.1022	106.51	106.33	0.09452
	166.74	144.9	0.1629	106.71	577.5	0.09846	106.49	485	0.08847	106.09	433.6	0.1014	433.6	333	0.101	106.64	106.43	0.09633
	166.89	144.8	0.1631	106.83	575.7	0.09697	106.68	484	0.08823	106.23	432.2	0.101	432.2	331.9	0.1034	106.8	106.58	0.09543
	167.04	144.7	0.1634	107	573.7	0.09854	106.75	482.7	0.08916	106.4	431	0.1022	431	331.1	0.1018	106.9	106.73	0.09519
	167.2	144.3	0.1637	107.14	571.7	0.09871	106.92	481.9	0.0886	106.54	429.5	0.1015	429.5	330.1	0.1035	107.09	106.88	0.09568
	167.35	144	0.1641	107.3	570	0.09899	107.08	480.5	0.08976	106.67	428.4	0.1019	428.4	329.3	0.1026	107.22	107.05	0.0947
	167.49	143.7	0.1646	107.46	568.4	0.09914	107.22	479.6	0.08918	106.86	427.1	0.1021	427.1	328.4	0.1031	107.41	107.17	0.09517
	167.63	143.6	0.165	107.59	566.8	0.09756	107.37	478.4	0.08946	106.99	425.9	0.1028	425.9	327.6	0.103	107.58	107.37	0.09521
	167.8	143.4	0.1649	107.77	564.6	0.1009	107.5	477.4	0.08962	107.16	424.5	0.1026	424.5	326.8	0.1029	107.72	107.5	0.09563
	167.94	143.1	0.1651	107.88	563.2	0.09961	107.7	476.2	0.08992	107.31	423.3	0.1032	423.3	326	0.1027	107.83	107.65	0.09668
	168.09	142.7	0.1658	108.04	561.6	0.09871	107.82	475.1	0.09015	107.44	422.1	0.103	422.1	325.1	0.1038	108.01	107.81	0.09595
	168.24	142.3	0.1662	108.2	559.3	0.1016	107.98	473.9	0.09023	107.61	420.8	0.1026	420.8	324.2	0.1023	108.1	107.97	0.09607
	168.4	142.1	0.1664	108.33	557.8	0.09957	108.13	472.9	0.0902	107.74	419.5	0.1037	419.5	323.4	0.104	108.3	108.12	0.09548
	168.55	142	0.1668	108.5	555.9	0.1014	108.3	471.5	0.09096	107.9	418.3	0.1037	418.3	322.5	0.1036	108.43	108.26	0.0967
	168.66	142	0.1674	108.62	553.9	0.101	108.4	470.4	0.09084	108.09	417	0.104	417	321.8	0.1042	108.62	108.39	0.09666
	168.82	141.8	0.1675	108.79	551.9	0.1018	108.66	469.1	0.0911	108.18	415.8	0.1039	415.8	321.1	0.1042	108.83	108.54	0.09619
	168.97	141.5	0.1673	108.94	550.1	0.1024	108.66	468	0.09161	108.37	414.5	0.1038	414.5	320.3	0.1029	108.91	108.72	0.0963
	169.15	141.1	0.1678	109.13	548.1	0.1036	108.89	466.5	0.09153	108.47	413.2	0.1045	413.2	319.7	0.1034	109.07	108.89	0.09586
	169.29	140.9	0.1686	109.25	546.5	0.1023	109.05	465.4	0.09153	108.67	411.9	0.1043	411.9	318.8	0.1035	109.2	109.02	0.09643
	169.43	140.8	0.169	109.42	544.8	0.102	109.19	464.1	0.09168	108.79	410.8	0.1053	410.8	318.1	0.1043	109.41	109.16	0.09737
	169.58	140.5	0.1691	109.56	543	0.1029	109.36	462.7	0.09209	108.94	409.4	0.1043	409.4	317.3	0.1045	109.54	109.31	0.09618
	169.74	140.2	0.1694	109.71	541.1	0.1023	109.46	461.3	0.09267	109.08	408.2	0.1051	408.2	316.7	0.1031	109.64	109.47	0.09641
	169.87	139.8	0.17	109.86	539.3	0.104	109.69	460	0.0923	109.26	407	0.1054	407	315.9	0.104	109.77	109.64	0.09636
	170.03	139.5	0.1703	110.01	537.6	0.1028	109.81	458.8	0.09273	109.36	405.8	0.1054	405.8	315.2	0.104	109.93	109.75	0.09745
	170.19	139.3	0.1708	110.15	535.6	0.1042	109.9	457.4	0.09317	109.58	404.5	0.1054	404.5	314.4	0.1054	110.14	109.9	0.09747
	170.34	139.2	0.1712	110.3	533.7	0.1031	110.07	455.9	0.09337	109.67	403.4	0.1063	403.4	313.8	0.1043	110.28	110.03	0.09691
	170.48	139.2	0.1716	110.45	531.5	0.1049	110.21	454.8	0.09358	109.82	401.9	0.104	401.9	313.1	0.1046	110.44	110.22	0.09732
	170.64	139	0.1717	110.58	529.6	0.1035	110.36	453.4	0.0934	109.98	401.1	0.1077	401.1	312.4	0.1038	110.53	110.36	0.0958
	170.8	138.6	0.172	110.75	527.3	0.1056	110.51	452.2	0.09351	110.1	399.6	0.1054	399.6	311.7	0.1044	110.7	110.5	0.09705
	170.95	138.3	0.1725	110.9	525.6	0.1062	110.66	450.8	0.09423	110.28	398.5	0.1066	398.5	311	0.1047	110.83	110.66	0.09747
	171.08	138.2	0.1733	111.07	523.9	0.1052	110.79	449.6	0.09383	110.49	397.5	0.1074	397.5	310.3	0.1041	110.98	110.8	0.09654
	171.23	138	0.1733	111.22	522	0.1059	110.95	448.5	0.0941	110.53	396.1	0.1062	396.1	309.6	0.105	111.14	110.92	0.0978
	171.38	137.7	0.1738	111.35	520.2	0.106	111.12	447.2	0.09464	110.75	395.1	0.1068	395.1	308.8	0.1044	111.29	111.1	0.09796
	171.52	137.3	0.174	111.5	518.3	0.1045	111.26	446.2	0.09446	110.91	394	0.1072	394	308.2	0.1048	111.48	111.25	0.09668
	171.69	136.9	0.1745	111.65	515.9	0.1074	111.4	444.9	0.0954	111	392.8	0.1067	392.8	307.4	0.1048	111.6	111.37	0.09743
	171.83	136.7	0.175	111.82	514.3	0.1066	111.59	443.9	0.09437	111.2	391.7	0.1073	391.7	306.7	0.104	111.75	111.55	0.09742
	171.98	136.5	0.1754	111.95	512.4	0.1069	111.68	442.4	0.09612	111.3	390.4	0.1072	390.4	305.9	0.1051	111.89	111.68	0.09716
	172.11	136.5	0.1759	112.1	510.6	0.1068	111.89	441.5	0.09445	111.48	389.4	0.1075	389.4	305.2	0.1044	112	111.85	0.09737
	172.28	136.4	0.1761	112.27	508.7	0.1076	111.96	440	0.09661	111.62	388.1	0.1078	388.1	304.4	0.1049	112.21	112.01	0.09713
	172.42	136.1	0.1766	112.41	507	0.109	112.23	439	0.09536	111.78	387	0.1084	387	303.6	0.1057	112.32	112.18	0.09714
	172.59	135.7	0.1768	112.53	505.7	0.1068	112.28	437.6	0.09636	111.93	385.8	0.1074	385.8	302.9	0.1037	112.44	112.33	0.09726
	172.74	135.5	0.1775	112.71	503.9	0.108	112.49	436.3	0.09611	112.1	384.8	0.1087	384.8	302	0.1051	112.66	112.45	0.09742
	172.87	135.4	0.1779	112.88	502.2	0.1084	112.57	434.9	0.0967	112.22	383.6	0.1079	383.6	301.2	0.106	112.78	112.6	0.09853
	173.03	135.1	0.1783	113	500.4	0.1088	112.84	433.8	0.09591	112.36	382.4	0.1074	382.4	300.6	0.1037	112.93	112.76	0.09757
	173.17	134.7	0.1786	113.16	499	0.1077	112.92	432.5	0.09679	112.54	381.5	0.109	381.5	299.7	0.105	113.1	112.94	0.09676
	173.3	134.3	0.1793	113.3	497	0.11	113.03	431.2	0.09721	112.69	380.3	0.1082	380.3	298.8	0.1047	113.23	113.08	0.09744
	173.47	134	0.1796	113.46	495.6	0.1087	113.25	429.7	0.0974	112.84	379.3	0.1086	379.3	298.1	0.1044	113.42	113.25	0.0976
	173.63	133.9	0.1798	113.62	493.7	0.1108	113.37	428.5	0.09684	112.97	378.1	0.1084	378.1	297.3	0.1055	113.57	113.41	0.09711
	173.77	133.9	0.1804	113.71	492.4	0.1081	113.49	427	0.09792	113.18	377.2	0.1091	377.2	296.6	0.1038	113.71	113.52	0.0981
	173.92	133.8	0.1808	113.89	490.6	0.1098	113.68	425.9	0.09739	113.28	376	0.1083	376	295.8	0.1047	113.85	113.69	0.09789
	174.08	133.5	0.181	114.05	488.9	0.1114	113.81	424.5	0.0977	113.41	374.9	0.108	374.9	295	0.1044	114.03	113.85	0.09686
	174.22	133.1	0.1818	114.2	487.1	0.1117	113.99	423.3	0.0977	113.59	374	0.109	374	294.3	0.1056	114.2	113.98	0.09741
	174.37	132.9	0.1823	114.33	485.8	0.1099	114.12	421.8	0.09885	113.73	372.9	0.1088	372.9	293.7	0.1043	114.34	114.14	0.09753
	174.51	132.8	0.1826	114.49	484.2	0.1105	114.31	420.7	0.09819	113.87	371.8	0.1087	371.8	293	0.1045	114.5	114.28	0.0976
	174.66	132.4	0.1831	114.62	482.6	0.1109	114.4	419.3	0.09907	114.06	370.7	0.1093	370.7	292.4	0.1046	114.64	114.44	0.09747
	174.82	132.1	0.1832	114.8	480.9	0.112	114.6	418.1	0.09862	114.15	369.6	0.1089	369.6	291.8	0.1038	114.73	114.57	0.09728
	174.96	131.7	0.1841	114.93	479.3	0.1116	114.71	416.5	0.09962	114.31	368.6	0.1087	368.6	291.1	0.1042	114.95	114.69	0.09826
	175.13	131.5	0.1842	115.08	477.6	0.1111	114.95	415.4	0.09867	114.48	367.6	0.1093	367.6	290.4	0.1052	115.1	114.84	0.09738
	175.26	131.3	0.1851	115.23	475.9	0.1123	114.99	413.9	0.09982	114.64	366.5	0.1095	366.5	289.8	0.1045	115.24	115.01	0.0967
	175.43	131.3	0.1852	115.39	474.1	0.1127	115.22	412.4	0.09971	114.78	365.4	0.1087	365.4	289.2	0.1039	115.39	115.14	0.09754
	175.58	131.2	0.1855	115.53	472.5	0.1115	115.32	411.4	0.09923	114.96	364.4	0.1093	364.4	288.6	0.1044	115.53	115.34	0.09722
	175.73	130.8	0.1859	115.71	470.7	0.1133	115.48	409.7	0.1004	115.08	363.4	0.1094	363.4	287.9	0.1042	115.68	115.48	0.09635
	175.87	130.5	0.1868	115.82	468.7	0.1136	115.66	408.6	0.09951	115.24	362.3	0.1084	362.3	287.1	0.104	115.82	115.63	0.09753
	176.04	130.4	0.1869	116	467.2	0.1121	115.79	407	0.1008	115.36	361.3	0.109	361.3	286.5	0.104	115.95	115.78	0.09718
	176.18	130.2	0.1876	116.14	465.2	0.1143	115.97	405.9	0.1002	115.55	360.4	0.1094	360.4	285.8	0.1036	116.11	115.95	0.09633
	176.36	129.8	0.1878	116.29	463.9	0.1131	116.07	404.6	0.1006	115.64	359.1	0.1088	359.1	284.9	0.1044	116.29	116.06	0.09758
	176.5	129.5	0.1884	116.45	462	0.1138	116.25	403.2	0.101	115.83	358.1	0.1091	358.1	284.3	0.1042	116.43	116.22	0.0975
	176.65	129.1	0.1889	116.6	460.4	0.1133	116.36	402	0.1012	116.01	357.2	0.1103	357.2	283.7	0.1041	116.59	116.36	0.09712
	176.79	128.9	0.1897	116.75	458.4	0.114	116.53	400.8	0.1009	116.11	356	0.1089	356	283	0.1034	116.7	116.51	0.09716
	176.94	128.8	0.1899	116.9	456.8	0.1143	116.67	399.4	0.1016	116.31	355	0.1094	355	282.3	0.103	116.85	116.68	0.09606
	177.09	128.8	0.1902	117.04	455	0.1141	116.83	398.3	0.1012	116.44	354	0.1093	354	281.5	0.1042	117	116.82	0.09697
	177.22	128.5	0.1909	117.18	453.3	0.1135	117.01	397	0.1018	116.56	352.8	0.1084	352.8	280.8	0.1034	117.14	116.97	0.097
	177.39	128.2	0.191	117.34	451.3	0.1148	117.1	396	0.1018	116.67	351.7	0.1085	351.7	280.2	0.1038	117.32	117.12	0.09705
	177.54	127.9	0.1916	117.5	449.7	0.1163	117.33	394.7	0.1018	116.89	350.6	0.1092	350.6	279.5	0.1032	117.48	117.3	0.096
	177.69	127.8	0.1921	117.66	448.1	0.1148	117.45	393.5	0.1023	116.99	349.6	0.1096	349.6	278.8	0.1031	117.6	117.43	0.09679
	177.83	127.5	0.1926	117.8	446.6	0.1156	117.63	392.4	0.1022	117.15	348.3	0.1086	348.3	278	0.1036	117.8	117.58	0.09613
	177.98	127.1	0.1932	117.95	445	0.1147	117.75	391	0.1031	117.27	347.3	0.1094	347.3	277.4	0.1033	117.93	117.73	0.09708
	178.13	126.7	0.1935	118.08	443.4	0.1149	117.91	390.1	0.1022	117.48	346.1	0.1086	346.1	276.8	0.1024	118.05	117.91	0.09637
	178.28	126.5	0.1941	118.25	441.9	0.1155	118.04	388.9	0.103	117.57	345.1	0.109	345.1	276	0.1028	118.21	118.01	0.09674
	178.42	126.3	0.1946	118.41	440.2	0.1171	118.24	387.7	0.1028	117.77	344.1	0.1093	344.1	275.3	0.1028	118.36	118.16	0.09701
	178.56	126.3	0.1949	118.55	438.9	0.1165	118.38	386.7	0.1028	117.89	342.9	0.1084	342.9	274.6	0.1023	118.5	118.33	0.0954
	178.74	126.1	0.1952	118.71	437.2	0.1171	118.52	385.3	0.1039	118.05	341.9	0.1084	341.9	273.9	0.1021	118.63	118.47	0.09601
	178.88	125.8	0.1958	118.84	435.8	0.1165	118.69	384.4	0.1025	118.2	340.9	0.1088	340.9	273.2	0.1027	118.79	118.61	0.09638
	179.04	125.5	0.1962	119	434.3	0.1163	118.77	383.1	0.1039	118.36	339.8	0.1084	339.8	272.5	0.1024	118.95	118.77	0.09537
	179.19	125.3	0.1969	119.15	432.8	0.1168	118.98	382.1	0.1034	118.5	338.9	0.1085	338.9	271.9	0.1027	119.11	118.91	0.09628
	179.34	125.1	0.1973	119.3	431.1	0.1167	119.09	380.9	0.1038	118.66	337.9	0.1086	337.9	271.3	0.1022	119.25	119.06	0.0956
	179.48	124.7	0.1979	119.45	429.5	0.1168	119.23	379.7	0.1042	118.81	336.9	0.1079	336.9	270.7	0.1017	119.41	119.2	0.09605
	179.61	124.3	0.1986	119.62	427.7	0.1176	119.44	378.6	0.1038	118.96	336	0.1082	336	270.2	0.1023	119.57	119.38	0.09516
	179.77	124	0.1988	119.74	426	0.1183	119.52	377.7	0.1039	119.16	335.2	0.109	335.2	269.6	0.1016	119.7	119.5	0.09551
	179.93	123.9	0.1992	119.9	424.6	0.1166	119.69	376.1	0.1051	119.23	334.1	0.1069	334.1	269.1	0.1016	119.87	119.68	0.09563
	180.07	123.8	0.1997	120.04	422.7	0.1189	119.81	374.9	0.1049	119.47	333.4	0.1086	333.4	268.6	0.102	120.01	119.81	0.09563
	180.24	123.7	0.1998	120.19	421.3	0.1177	120.03	374	0.1037	119.61	332.5	0.1083	332.5	268	0.101	120.19	119.95	0.09591
	180.4	123.4	0.2006	120.35	419.5	0.1181	120.13	372.5	0.1054	119.74	331.6	0.1078	331.6	267.5	0.1011	120.32	120.13	0.09522
	180.54	123.1	0.2012	120.49	417.8	0.1196	120.34	371.3	0.1049	119.86	330.6	0.1071	330.6	267	0.1015	120.47	120.24	0.09519
	180.68	122.9	0.2018	120.62	416.5	0.1169	120.44	370.2	0.1048	120.03	329.7	0.1068	329.7	266.5	0.1007	120.61	120.41	0.09567
	180.82	122.6	0.2022	120.79	414.5	0.119	120.58	368.7	0.1059	120.17	328.8	0.1078	328.8	266	0.1009	120.78	120.57	0.09457
	180.99	122.3	0.2025	120.93	412.8	0.1188	120.72	367.6	0.1053	120.34	327.9	0.1073	327.9	265.4	0.1011	120.92	120.73	0.09445
	181.13	121.9	0.203	121.09	411.1	0.1194	120.88	366.2	0.1053	120.52	327.1	0.1083	327.1	265	0.1006	121.07	120.86	0.09469
	181.29	121.6	0.2035	121.25	409.5	0.1195	121.05	365.1	0.1052	120.63	326.2	0.1071	326.2	264.4	0.1007	121.24	121.02	0.09475
	181.43	121.5	0.2042	121.39	407.9	0.1196	121.16	363.7	0.1059	120.82	325.5	0.1072	325.5	263.9	0.1007	121.39	121.19	0.0945
	181.59	121.4	0.2045	121.54	406.3	0.119	121.34	362.3	0.1066	120.91	324.3	0.1056	324.3	263.4	0.09964	121.51	121.3	0.09483
	181.73	121.3	0.205	121.69	404.6	0.12	121.5	361.3	0.1057	121.11	323.6	0.1073	323.6	262.8	0.1004	121.65	121.45	0.09573
	181.88	120.9	0.2054	121.81	403.1	0.1191	121.71	360.1	0.1057	121.25	322.7	0.107	322.7	262.2	0.1004	121.86	121.66	0.09331
	182.02	120.6	0.206	121.98	401.4	0.1194	121.8	358.9	0.1067	121.38	321.7	0.106	321.7	261.7	0.09951	121.95	121.78	0.0938
	182.19	120.5	0.2065	122.14	399.7	0.1211	122.01	357.7	0.1063	121.52	320.8	0.106	320.8	261.1	0.09871	122.08	121.93	0.09499
	182.34	120.2	0.2068	122.31	398.2	0.1208	122.09	356.5	0.1071	121.68	319.9	0.1064	319.9	260.3	0.1002	122.31	122.08	0.09379
	182.49	119.8	0.2074	122.44	397.1	0.1195	122.33	355.5	0.1061	121.79	318.9	0.1058	318.9	259.7	0.1002	122.44	122.21	0.0946
	182.63	119.4	0.208	122.59	395.4	0.1201	122.45	354.4	0.1068	121.94	317.9	0.1054	317.9	259.2	0.09895	122.56	122.41	0.09286
	182.78	119.1	0.2085	122.76	394	0.1213	122.67	353.4	0.1063	122.12	317	0.1064	317	258.5	0.09872	122.72	122.53	0.09359
	182.91	119	0.209	122.91	392.6	0.1209	122.79	352.3	0.1072	122.27	316.2	0.1059	316.2	257.8	0.09954	122.9	122.67	0.09427
	183.08	119	0.2092	123.04	391.2	0.1207	122.91	351.2	0.1071	122.44	315.4	0.1057	315.4	257.3	0.09816	122.98	122.83	0.09351
	183.22	118.7	0.2098	123.19	390	0.1195	123.07	350.1	0.1073	122.56	314.4	0.1047	314.4	256.7	0.09856	123.18	123	0.09339
	183.37	118.3	0.2102	123.35	388.3	0.1217	123.14	348.8	0.1082	122.74	313.6	0.1049	313.6	256.1	0.09948	123.31	123.15	0.09334
	183.53	118.2	0.2108	123.49	387.2	0.1215	123.35	348	0.1068	122.88	312.8	0.1051	312.8	255.7	0.098	123.46	123.31	0.09345
	183.68	117.9	0.2112	123.63	385.9	0.1205	123.47	346.8	0.107	123.05	311.8	0.1044	311.8	255.1	0.09854	123.63	123.46	0.0926
	183.81	117.6	0.2119	123.79	384.3	0.1218	123.58	345.4	0.1084	123.15	311	0.1044	311	254.7	0.09793	123.78	123.58	0.09389
	183.97	117.2	0.2123	123.94	383.1	0.122	123.79	344.5	0.1067	123.37	310.2	0.1046	310.2	254.2	0.09766	123.95	123.72	0.09326
	184.15	116.9	0.2124	124.1	381.7	0.1219	123.91	343.3	0.1079	123.47	309.2	0.1042	309.2	253.7	0.09798	124.07	123.89	0.09293
	184.27	116.7	0.2134	124.24	380.4	0.1218	124.04	342	0.1083	123.65	308.4	0.1041	308.4	253.3	0.09675	124.2	124.02	0.09232
	184.44	116.6	0.2137	124.42	379.2	0.1216	124.2	341	0.1075	123.76	307.4	0.1031	307.4	252.8	0.09745	124.37	124.17	0.09308
	184.59	116.5	0.2139	124.57	377.6	0.1238	124.35	339.7	0.1083	123.92	306.6	0.1039	306.6	252.2	0.09817	124.53	124.35	0.09199
	184.74	116.1	0.2146	124.68	376.7	0.1208	124.47	338.6	0.1077	124.07	305.7	0.1034	305.7	251.7	0.09759	124.72	124.48	0.09192
	184.89	115.9	0.2152	124.85	375.1	0.1215	124.67	337.3	0.1084	124.2	304.7	0.103	304.7	251.2	0.0969	124.84	124.65	0.09252
	185.03	115.7	0.2156	125	373.6	0.122	124.78	336.4	0.1079	124.39	303.9	0.1033	303.9	250.7	0.09597	124.97	124.78	0.09231
	185.18	115.4	0.2163	125.16	372.1	0.123	124.98	335.1	0.1084	124.54	303.2	0.1038	303.2	250.1	0.09672	125.11	124.92	0.09283
	185.33	115	0.2166	125.28	370.6	0.1224	125.1	334	0.1086	124.67	302.2	0.102	302.2	249.6	0.09681	125.28	125.1	0.09175
	185.49	114.6	0.2171	125.45	369.2	0.1223	125.26	332.7	0.1086	124.81	301.4	0.102	301.4	249	0.09727	125.46	125.23	0.09165
	185.64	114.4	0.2176	125.58	367.6	0.1226	125.4	331.6	0.1087	125	300.7	0.1026	300.7	248.6	0.09564	125.54	125.38	0.09262
	185.78	114.3	0.2181	125.73	366	0.1226	125.56	330.6	0.1082	125.11	299.9	0.1022	299.9	248	0.09511	125.69	125.54	0.0911
	185.93	114.2	0.2185	125.88	364.4	0.1226	125.7	329.3	0.1092	125.24	299	0.1011	299	247.3	0.09631	125.84	125.68	0.09185
	186.09	113.9	0.2188	126.04	362.6	0.1241	125.89	328.2	0.1084	125.47	298.4	0.1024	298.4	246.8	0.09642	126.02	125.82	0.09182
	186.21	113.5	0.2198	126.18	361.3	0.1233	125.97	327	0.1092	125.57	297.6	0.1017	297.6	246.2	0.09567	126.14	125.99	0.09144
	186.38	113.4	0.2199	126.34	360	0.1231	126.17	325.7	0.109	125.79	297.1	0.1018	297.1	245.7	0.09533	126.33	126.17	0.09074
	186.52	113.1	0.2205	126.49	358.6	0.1232	126.27	324.8	0.1088	125.88	296.3	0.1011	296.3	245.1	0.0958	126.48	126.33	0.09
	186.68	112.7	0.2209	126.62	357.2	0.1234	126.44	323.5	0.1095	126.07	295.6	0.1005	295.6	244.6	0.09516	126.65	126.43	0.09204
	186.85	112.3	0.2212	126.78	356	0.1232	126.59	322.6	0.1086	126.19	294.9	0.1006	294.9	244.1	0.09513	126.79	126.59	0.09154
	186.98	112.1	0.222	126.94	354.7	0.1243	126.78	321.3	0.1097	126.36	294.3	0.1008	294.3	243.5	0.09407	126.89	126.75	0.09054
	187.12	112	0.2227	127.09	353.4	0.1243	126.92	320.5	0.1089	126.48	293.6	0.1001	293.6	242.9	0.09465	127.09	126.89	0.09041
	187.28	111.9	0.2226	127.22	352.3	0.1227	127.02	319.4	0.1096	126.62	292.9	0.09973	292.9	242.4	0.09548	127.28	127.02	0.09195
	187.43	111.6	0.2231	127.41	350.9	0.1247	127.19	318.3	0.1097	126.77	292.3	0.09991	292.3	241.9	0.09505	127.42	127.2	0.09011
	187.58	111.2	0.2238	127.53	349.6	0.1242	127.32	317.4	0.1092	126.91	291.6	0.09962	291.6	241.4	0.09356	127.56	127.34	0.09018
	187.73	111	0.2241	127.68	348.2	0.1237	127.49	316.4	0.1092	127.08	291	0.1002	291	241	0.0934	127.7	127.49	0.09095
	187.88	110.7	0.2247	127.84	346.9	0.1239	127.57	315.4	0.1099	127.24	290.3	0.09945	290.3	240.6	0.09419	127.85	127.61	0.09038
	188.04	110.3	0.225	127.97	345.4	0.1244	127.8	314.6	0.1092	127.38	289.7	0.09935	289.7	240.1	0.09308	127.93	127.78	0.09087
	188.19	110	0.2254	128.12	344.1	0.1235	127.92	313.7	0.1092	127.52	289	0.09817	289	239.7	0.09312	128.09	127.96	0.08874
	188.34	109.7	0.2263	128.29	342.5	0.1254	128.08	312.6	0.1098	127.63	288.3	0.09834	288.3	239.2	0.09381	128.25	128.09	0.08995
	188.49	109.7	0.2268	128.43	341.2	0.125	128.21	311.9	0.1091	127.86	287.6	0.09887	287.6	238.8	0.09424	128.41	128.24	0.09037
	188.63	109.5	0.2272	128.58	339.9	0.1241	128.38	310.7	0.1102	127.96	286.9	0.09899	286.9	238.4	0.09379	128.59	128.35	0.09061
	188.78	109.2	0.2276	128.72	338.5	0.1252	128.5	310	0.1096	128.13	286.2	0.09758	286.2	238.1	0.09305	128.73	128.52	0.08935
	188.93	108.9	0.228	128.87	337.1	0.1242	128.69	308.9	0.1099	128.27	285.4	0.09809	285.4	237.7	0.09282	128.86	128.67	0.08956
	189.07	108.7	0.2286	129.02	335.6	0.1254	128.82	308.2	0.1091	128.49	284.8	0.09828	284.8	237.3	0.09269	129	128.82	0.08966
	189.23	108.3	0.2289	129.17	334.2	0.1249	128.95	307	0.1103	128.58	284	0.09735	284	236.9	0.09221	129.13	128.96	0.08918
	189.38	107.9	0.2294	129.32	332.8	0.1251	129.12	306.1	0.1099	128.72	283.2	0.09667	283.2	236.6	0.09281	129.31	129.12	0.0896
	189.54	107.6	0.23	129.49	331.5	0.1251	129.26	305.2	0.1092	128.87	282.5	0.09706	282.5	236.1	0.09325	129.5	129.25	0.08905
	189.68	107.4	0.2306	129.63	330.1	0.1256	129.43	304.1	0.1101	129.04	281.8	0.09698	281.8	235.8	0.09281	129.65	129.38	0.08985
	189.83	107.3	0.231	129.78	328.8	0.1253	129.58	303.1	0.1096	129.14	280.9	0.09643	280.9	235.4	0.09227	129.81	129.56	0.08847
	189.99	107.1	0.2314	129.93	327.7	0.1244	129.73	302	0.1098	129.28	280.1	0.09565	280.1	234.9	0.09127	129.91	129.68	0.08878
	190.13	106.7	0.2319	130.08	326.3	0.1259	129.85	300.9	0.1103	129.45	279.5	0.09677	279.5	234.5	0.09177	130.09	129.85	0.0895
	190.28	106.5	0.2322	130.23	325.2	0.1252	130.01	299.8	0.11	129.62	278.7	0.09639	278.7	234	0.09243	130.26	129.98	0.08819
	190.42	106.2	0.2328	130.37	324.1	0.1249	130.19	298.9	0.1091	129.78	278.1	0.09622	278.1	233.4	0.09217	130.41	130.14	0.08877
	190.58	105.9	0.2332	130.53	323	0.1258	130.34	297.7	0.1102	129.9	277.4	0.09553	277.4	233	0.09137	130.54	130.3	0.08849
	190.72	105.4	0.2338	130.7	321.8	0.1261	130.52	297	0.1093	130.09	276.9	0.09546	276.9	232.5	0.09071	130.65	130.47	0.08847
	190.88	105.2	0.2342	130.83	320.8	0.1254	130.65	295.8	0.1104	130.25	276.3	0.09565	276.3	231.9	0.09174	130.8	130.64	0.08771
	191.04	105	0.2346	131.01	319.8	0.1258	130.75	295	0.11	130.38	275.7	0.09471	275.7	231.4	0.09076	130.94	130.75	0.08889
	191.19	104.9	0.235	131.13	318.7	0.1256	130.92	294.1	0.1101	130.54	275.1	0.09479	275.1	230.8	0.09081	131.08	130.92	0.08921
	191.34	104.6	0.2355	131.3	317.7	0.1252	131.07	293.3	0.1098	130.69	274.5	0.0945	274.5	230.4	0.09136	131.24	131.07	0.08789
	191.49	104.2	0.2362	131.44	316.3	0.1266	131.23	292.5	0.1097	130.79	273.9	0.09431	273.9	230	0.0915	131.42	131.21	0.08897
	191.63	104.1	0.2365	131.59	315.3	0.1251	131.38	291.6	0.1095	130.93	273.2	0.09386	273.2	229.6	0.09116	131.59	131.36	0.08802
	191.79	103.7	0.237	131.73	314	0.1263	131.56	290.7	0.1096	131.11	272.6	0.09461	272.6	229.3	0.09041	131.72	131.53	0.08754
	191.93	103.3	0.2375	131.89	312.8	0.1258	131.66	289.7	0.11	131.28	272	0.09498	272	228.9	0.09028	131.86	131.68	0.0877
	192.09	102.9	0.238	132.04	311.4	0.1264	131.87	288.7	0.1097	131.45	271.3	0.09422	271.3	228.5	0.09023	131.99	131.8	0.08877
	192.23	102.8	0.2384	132.19	310	0.1265	131.99	288	0.1094	131.57	270.6	0.09346	270.6	228.1	0.08994	132.11	131.99	0.08773
	192.37	102.6	0.2392	132.32	308.8	0.1259	132.12	286.9	0.1103	131.69	270	0.09287	270	227.7	0.09015	132.29	132.11	0.0874
	192.53	102.3	0.2392	132.48	307.4	0.1258	132.3	285.9	0.1097	131.87	269.3	0.09295	269.3	227.2	0.091	132.46	132.26	0.08864
	192.68	102	0.2394	132.63	306.1	0.1271	132.45	285.1	0.1096	131.99	268.7	0.09336	268.7	226.8	0.09088	132.63	132.41	0.08749
	192.83	101.8	0.2401	132.78	305	0.1267	132.61	284.1	0.1096	132.17	268	0.09345	268	226.4	0.08959	132.77	132.57	0.08741
	192.98	101.5	0.2408	132.93	304.1	0.1255	132.71	283.1	0.1101	132.34	267.4	0.09293	267.4	226	0.08958	132.93	132.71	0.08748
	193.13	101.1	0.2412	133.09	303	0.1264	132.9	282.2	0.1091	132.46	266.7	0.09279	266.7	225.5	0.09012	133.08	132.87	0.08775
	193.26	100.7	0.2421	133.22	302	0.1261	133.06	281.2	0.1095	132.6	266	0.09161	266	225.1	0.08913	133.21	133.01	0.08741
	193.42	100.5	0.2422	133.39	301	0.1267	133.18	280.2	0.11	132.78	265.4	0.09271	265.4	224.6	0.08938	133.37	133.17	0.0877
	193.57	100.4	0.2423	133.54	299.8	0.1273	133.4	279.4	0.1089	132.93	264.7	0.09212	264.7	224.1	0.08932	133.49	133.33	0.08713
	193.72	100.1	0.2428	133.69	298.8	0.1261	133.52	278.4	0.1095	133.08	264	0.09221	264	223.6	0.08966	133.66	133.46	0.08758
	193.86	99.71	0.2433	133.84	297.5	0.127	133.67	277.4	0.11	133.25	263.3	0.09195	263.3	223.1	0.0891	133.79	133.61	0.08807
	194.02	99.49	0.244	134	296.5	0.1262	133.87	276.5	0.1091	133.38	262.7	0.09159	262.7	222.6	0.08946	133.96	133.78	0.08662
	194.18	99.16	0.2444	134.15	295.3	0.127	133.95	275.6	0.1098	133.5	262	0.09047	262	222.1	0.09001	134.14	133.92	0.08734
	194.32	98.73	0.2451	134.3	294.2	0.1267	134.13	274.7	0.1099	133.7	261.4	0.09218	261.4	221.7	0.08886	134.3	134.07	0.08733
	194.48	98.36	0.2453	134.42	293	0.1259	134.26	273.9	0.1091	133.8	260.7	0.09061	260.7	221.2	0.08949	134.48	134.21	0.08735
	194.62	98.15	0.2459	134.61	291.8	0.127	134.4	273.1	0.1091	133.94	260.1	0.09064	260.1	220.8	0.08906	134.6	134.38	0.08685
	194.78	98.03	0.2462	134.74	290.6	0.1269	134.53	272.3	0.1096	134.08	259.6	0.09058	259.6	220.4	0.08795	134.73	134.49	0.08749
	194.93	97.72	0.2465	134.88	289.4	0.126	134.66	271.5	0.109	134.23	259.1	0.09108	259.1	219.9	0.08892	134.9	134.66	0.08763
	195.07	97.35	0.2472	135.05	288.1	0.1275	134.86	270.8	0.109	134.37	258.5	0.09054	258.5	219.6	0.08896	135.04	134.83	0.08544
	195.22	97.11	0.2479	135.19	287.1	0.1273	134.95	270.1	0.1089	134.6	258.1	0.09162	258.1	219.2	0.08867	135.19	134.95	0.08757
	195.37	96.74	0.2482	135.33	286.2	0.126	135.13	269.3	0.1092	134.71	257.5	0.09074	257.5	218.9	0.08861	135.32	135.11	0.08698
	195.52	96.29	0.2487	135.51	285.1	0.1273	135.29	268.7	0.1082	134.84	257	0.08938	257	218.6	0.08822	135.44	135.27	0.0867
	195.67	95.95	0.2492	135.66	284.2	0.1285	135.43	267.9	0.1091	134.99	256.6	0.09009	256.6	218.3	0.08896	135.59	135.43	0.08668
	195.82	95.78	0.2495	135.8	283.6	0.1262	135.56	267.3	0.1083	135.15	256.1	0.09015	256.1	218	0.08944	135.79	135.6	0.08633
	195.97	95.6	0.2499	135.95	282.7	0.1267	135.74	266.4	0.1088	135.3	255.7	0.09016	255.7	217.6	0.08854	135.89	135.72	0.08767
	196.11	95.22	0.2502	136.11	281.9	0.1269	135.89	265.8	0.1085	135.44	255.1	0.08954	255.1	217.4	0.08837	136.05	135.91	0.08705
	196.27	94.92	0.2508	136.25	281	0.127	136.05	265.1	0.1082	135.6	254.7	0.08988	254.7	217	0.0887	136.22	136.02	0.08696
	196.42	94.65	0.2514	136.41	280.2	0.1265	136.18	264.2	0.1088	135.77	254.2	0.08999	254.2	216.7	0.0892	136.39	136.19	0.0874
	196.57	94.22	0.252	136.54	279.3	0.1267	136.36	263.3	0.1084	135.92	253.7	0.08975	253.7	216.4	0.08879	136.56	136.33	0.08641
	196.72	93.8	0.2523	136.7	278.2	0.1271	136.49	262.5	0.1082	136.06	253	0.08919	253	216.1	0.08866	136.71	136.47	0.0873
	196.87	93.48	0.2529	136.86	277	0.1282	136.63	261.5	0.1083	136.2	252.4	0.0888	252.4	215.7	0.08835	136.86	136.62	0.08759
	197.02	93.35	0.2533	136.98	276.1	0.1257	136.76	260.6	0.1089	136.36	251.8	0.08958	251.8	215.3	0.08774	136.98	136.8	0.08602
	197.18	93.09	0.2534	137.12	274.9	0.1255	136.93	260	0.1074	136.48	251.1	0.08899	251.1	214.8	0.08851	137.14	136.94	0.08631
	197.33	92.64	0.2542	137.3	273.5	0.1283	137.09	259	0.1084	136.66	250.5	0.08952	250.5	214.4	0.08793	137.24	137.07	0.08751
	197.47	92.39	0.2547	137.44	272.7	0.127	137.26	258.5	0.1074	136.83	249.9	0.08916	249.9	213.8	0.08874	137.43	137.25	0.08695
	197.63	91.99	0.2552	137.58	272	0.1268	137.4	257.7	0.1082	136.98	249.3	0.08894	249.3	213.3	0.08893	137.56	137.4	0.0861
	197.77	91.56	0.2556	137.74	271.1	0.1274	137.55	257	0.108	137.14	248.8	0.08891	248.8	212.9	0.08871	137.73	137.56	0.08684
	197.93	91.16	0.2563	137.9	270.3	0.1275	137.65	256.3	0.1081	137.27	248.2	0.08804	248.2	212.5	0.08829	137.86	137.71	0.08663
	198.07	90.96	0.2564	138.02	269.5	0.1265	137.83	255.6	0.1079	137.42	247.8	0.08883	247.8	212.2	0.08741	137.97	137.84	0.08762
	198.23	90.76	0.2569	138.2	268.4	0.1272	138	254.9	0.1072	137.55	247.3	0.08799	247.3	211.8	0.0888	138.16	137.99	0.08683
	198.39	90.32	0.2575	138.34	267.5	0.1273	138.14	254.1	0.1075	137.73	246.9	0.08915	246.9	211.5	0.08913	138.31	138.16	0.08681
	198.52	89.99	0.2581	138.48	266.6	0.1261	138.31	253.3	0.1073	137.85	246.3	0.08823	246.3	211.2	0.08865	138.49	138.3	0.08711
	198.68	89.63	0.2583	138.64	265.5	0.1272	138.45	252.6	0.1072	138.05	245.9	0.08903	245.9	210.9	0.08839	138.61	138.44	0.0874
	198.82	89.18	0.2587	138.79	264.4	0.1277	138.57	251.8	0.1075	138.15	245.4	0.08875	245.4	210.5	0.08885	138.81	138.56	0.08762
	198.97	88.75	0.2593	138.9	263.6	0.1253	138.72	251	0.1073	138.3	244.7	0.0873	244.7	210.2	0.08872	138.96	138.71	0.08705
	199.13	88.51	0.2599	139.06	262.5	0.1258	138.88	250.1	0.1071	138.47	244.3	0.08892	244.3	209.8	0.08755	139.05	138.85	0.08728
	199.27	88.31	0.2602	139.25	261.4	0.1286	139.02	249.4	0.1069	138.59	243.6	0.08786	243.6	209.3	0.08809	139.2	139.04	0.08608
	199.44	87.85	0.2609	139.35	260.7	0.1267	139.18	248.5	0.1067	138.74	243	0.08837	243	208.9	0.08882	139.34	139.17	0.08713
	199.56	87.49	0.2613	139.52	260.1	0.1257	139.3	247.7	0.107	138.88	242.4	0.08818	242.4	208.5	0.08922	139.51	139.31	0.08722
	199.72	87.15	0.2615	139.65	259.3	0.1262	139.52	246.9	0.106	139.04	241.9	0.08835	241.9	208.1	0.08851	139.65	139.44	0.08799
	199.89	86.73	0.2617	139.81	258.7	0.1268	139.61	246.2	0.1071	139.2	241.2	0.08831	241.2	207.6	0.08937	139.82	139.62	0.08663
	200.03	86.26	0.263	139.97	258	0.1277	139.81	245.4	0.1063	139.35	240.7	0.08886	240.7	207.2	0.08895	139.99	139.75	0.08771
	200.18	85.98	0.263	140.13	257.3	0.1273	139.95	244.6	0.107	139.5	240	0.08775	240	206.8	0.08907	140.16	139.92	0.08718
	200.34	85.76	0.2632	140.28	256.6	0.1269	140.09	244.1	0.1062	139.68	239.5	0.08854	239.5	206.4	0.08832	140.26	140.08	0.08675
	200.48	85.35	0.2637	140.44	255.7	0.1266	140.26	243.4	0.1061	139.81	238.8	0.08757	238.8	205.9	0.08768	140.4	140.22	0.08768
	200.64	84.99	0.2644	140.58	254.7	0.1274	140.42	242.8	0.1062	139.97	238.4	0.08842	238.4	205.4	0.08966	140.59	140.38	0.08791
	200.78	84.6	0.2651	140.73	253.8	0.126	140.55	242.3	0.1058	140.11	237.8	0.0875	237.8	205.1	0.08897	140.68	140.53	0.08761
	200.93	84.1	0.2653	140.9	252.8	0.1266	140.73	241.7	0.106	140.26	237.3	0.08801	237.3	204.8	0.08866	140.85	140.64	0.08849
	201.07	83.65	0.2655	141.06	252	0.1278	140.84	241.2	0.1061	140.41	236.9	0.088	236.9	204.4	0.0898	141.03	140.84	0.0874
	201.23	83.41	0.2658	141.22	251.5	0.1269	141	240.7	0.1056	140.59	236.5	0.0888	236.5	204.1	0.08931	141.15	140.97	0.08738
	201.38	83.13	0.2664	141.35	250.9	0.1253	141.15	240.1	0.1056	140.71	236.1	0.08806	236.1	203.9	0.08833	141.28	141.1	0.08834
	201.53	82.66	0.267	141.52	250.2	0.1266	141.3	239.7	0.1048	140.9	235.8	0.08821	235.8	203.6	0.09036	141.51	141.27	0.08813
	201.68	82.33	0.2676	141.65	249.4	0.127	141.44	238.9	0.1059	141.02	235.4	0.08832	235.4	203.4	0.08925	141.61	141.46	0.08674
	201.83	81.89	0.2678	141.79	248.6	0.126	141.63	238.3	0.1048	141.18	235	0.08799	235	203.2	0.0881	141.69	141.57	0.08884
	201.99	81.38	0.2686	141.93	247.7	0.126	141.79	237.7	0.1048	141.32	234.7	0.08853	234.7	202.9	0.09009	141.88	141.73	0.08851
	202.12	81	0.2689	142.09	246.8	0.1266	141.93	236.9	0.1052	141.5	234.3	0.08845	234.3	202.6	0.09034	142.03	141.87	0.08798
	202.26	80.79	0.2691	142.26	245.8	0.1276	142.09	236.1	0.1052	141.64	233.8	0.08867	233.8	202.3	0.09006	142.17	142	0.08884
	202.42	80.41	0.2695	142.4	245	0.1273	142.2	235.5	0.1049	141.75	233.3	0.0876	233.3	201.9	0.09036	142.36	142.17	0.08898
	202.57	79.95	0.2702	142.56	244.2	0.1268	142.36	234.7	0.1053	141.89	232.7	0.08827	232.7	201.5	0.09021	142.49	142.36	0.08679
	202.73	79.59	0.2707	142.71	243.6	0.1266	142.53	234.2	0.1047	142.01	232.1	0.08812	232.1	201.1	0.09022	142.67	142.48	0.08842
	202.87	79.04	0.2714	142.86	243	0.1258	142.64	233.7	0.1043	142.17	231.5	0.08891	231.5	200.7	0.09053	142.84	142.6	0.08958
	203.02	78.58	0.2713	143	242.6	0.1258	142.79	233	0.1051	142.33	230.9	0.08905	230.9	200.3	0.09016	142.97	142.77	0.08888
	203.17	78.27	0.2716	143.16	242	0.1273	142.98	232.5	0.1037	142.5	230.4	0.08906	230.4	199.9	0.09012	143.15	142.92	0.0885
	203.32	77.97	0.2721	143.3	241.5	0.1263	143.11	231.9	0.1043	142.67	230	0.08914	230	199.5	0.08989	143.26	143.1	0.08831
	203.47	77.48	0.2726	143.45	241	0.1262	143.25	231.3	0.1043	142.8	229.5	0.08841	229.5	199.2	0.08964	143.35	143.22	0.08928
	203.61	77.08	0.2737	143.59	240.1	0.1269	143.38	230.6	0.1043	143	229.2	0.08956	229.2	198.9	0.09151	143.59	143.35	0.09018
	203.75	76.58	0.2738	143.75	239.3	0.1272	143.52	229.9	0.104	143.12	228.8	0.08876	228.8	198.6	0.09159	143.7	143.52	0.089
	203.91	76.06	0.2743	143.9	238.4	0.1267	143.69	229.3	0.1035	143.27	228.4	0.08867	228.4	198.4	0.09009	143.85	143.65	0.08878
	204.06	75.64	0.2748	144.05	237.7	0.1262	143.83	228.6	0.1035	143.42	227.9	0.08889	227.9	198	0.09185	144.03	143.78	0.09055
	204.23	75.34	0.2751	144.21	237.1	0.1272	143.97	227.8	0.1037	143.57	227.4	0.08922	227.4	197.6	0.09178	144.19	143.95	0.08932
	204.38	74.82	0.2756	144.35	236.5	0.127	144.16	227.2	0.1032	143.71	226.9	0.08928	226.9	197.3	0.09082	144.31	144.14	0.08864
	204.52	74.33	0.2766	144.48	236.1	0.1256	144.21	226.4	0.1038	143.87	226.4	0.0899	226.4	196.9	0.09119	144.46	144.25	0.08979
	204.66	73.82	0.2765	144.64	235.4	0.1261	144.43	225.7	0.1032	144	225.8	0.08938	225.8	196.5	0.09257	144.66	144.41	0.09062
	204.81	73.25	0.2768	144.79	234.6	0.1274	144.59	225.1	0.1027	144.19	225.3	0.08981	225.3	196.1	0.09214	144.8	144.55	0.09026
	204.97	72.84	0.2772	144.94	233.9	0.1272	144.72	224.4	0.1032	144.32	224.8	0.09033	224.8	195.8	0.0917	144.96	144.69	0.09046
	205.12	72.53	0.278	145.09	233	0.1276	144.87	223.9	0.1034	144.47	224.2	0.08983	224.2	195.3	0.09131	145.04	144.85	0.09009
	205.26	72.01	0.2788	145.23	232.4	0.1263	145.03	223.5	0.1023	144.62	223.7	0.08991	223.7	194.9	0.09219	145.25	144.99	0.09115
	205.42	71.52	0.2794	145.39	231.5	0.1271	145.15	222.9	0.1031	144.76	223.1	0.0901	223.1	194.4	0.0927	145.37	145.15	0.09057
	205.58	70.99	0.2794	145.53	230.9	0.1263	145.33	222.5	0.1025	144.93	222.6	0.09015	222.6	194.1	0.09265	145.55	145.32	0.09055
	205.72	70.4	0.2799	145.68	230.5	0.1263	145.49	222.1	0.1025	145.08	222.2	0.09049	222.2	193.7	0.09209	145.64	145.47	0.09048
	205.87	69.98	0.2801	145.85	229.9	0.1284	145.66	221.7	0.1017	145.21	221.8	0.0904	221.8	193.4	0.09275	145.83	145.63	0.09105
	206.02	69.6	0.281	145.97	229.6	0.1267	145.77	221.2	0.1029	145.34	221.4	0.0902	221.4	193.1	0.09401	145.99	145.77	0.09181
	206.16	69.03	0.2816	146.11	229.2	0.1255	145.92	220.7	0.1022	145.52	221.1	0.09123	221.1	193	0.09269	146.11	145.93	0.09105
	206.31	68.56	0.2818	146.28	228.5	0.1279	146.08	220.2	0.102	145.68	220.8	0.09166	220.8	192.7	0.09344	146.28	146.06	0.09165
	206.47	67.94	0.2824	146.43	227.7	0.1278	146.22	219.7	0.1018	145.81	220.5	0.09087	220.5	192.5	0.09423	146.46	146.2	0.09228
	206.61	67.36	0.283	146.57	226.9	0.1274	146.37	219	0.102	145.98	220.2	0.09163	220.2	192.3	0.09355	146.56	146.36	0.09147
	206.77	66.93	0.2835	146.73	226.2	0.1277	146.55	218.4	0.1014	146.12	219.9	0.09156	219.9	192.1	0.09401	146.73	146.52	0.09221
	206.92	66.47	0.2841	146.86	225.8	0.1263	146.7	217.8	0.1012	146.28	219.4	0.09159	219.4	191.9	0.09468	146.91	146.7	0.09126
	207.06	65.88	0.2849	147.03	225.4	0.1279	146.85	217.2	0.1019	146.41	219	0.09197	219	191.6	0.0945	147.03	146.83	0.09225
	207.22	65.33	0.2852	147.18	224.9	0.1277	146.97	216.6	0.1021	146.56	218.4	0.09176	218.4	191.3	0.09432	147.19	146.98	0.09296
	207.39	64.67	0.2854	147.33	224.2	0.1271	147.16	216.3	0.101	146.72	217.9	0.09269	217.9	190.9	0.09442	147.29	147.11	0.09316
	207.53	64.11	0.2861	147.47	223.6	0.1276	147.3	215.7	0.1013	146.85	217.3	0.09227	217.3	190.4	0.09481	147.45	147.25	0.09299
	207.69	63.69	0.2866	147.64	222.9	0.1285	147.48	215.3	0.1013	147.04	216.9	0.09317	216.9	190	0.09563	147.62	147.43	0.09256
	207.82	63.05	0.2877	147.78	222.2	0.1273	147.57	214.8	0.1015	147.18	216.5	0.09283	216.5	189.6	0.09615	147.78	147.57	0.09277
	207.97	62.5	0.288	147.94	221.4	0.1278	147.73	214.2	0.101	147.32	216.1	0.09256	216.1	189.3	0.09553	147.92	147.69	0.09392
	208.12	61.8	0.2889	148.09	220.9	0.1277	147.88	213.6	0.1007	147.47	215.8	0.09319	215.8	189.1	0.09592	148.09	147.84	0.09398
	208.27	61.18	0.289	148.23	220.4	0.1277	148.04	213	0.1007	147.62	215.4	0.09321	215.4	188.8	0.09634	148.26	148.03	0.09291
	208.43	60.72	0.2897	148.38	220.2	0.1272	148.14	212.4	0.1014	147.76	215	0.09363	215	188.6	0.09562	148.37	148.2	0.09329
	208.57	60.09	0.2907	148.55	219.7	0.1296	148.33	211.8	0.1005	147.89	214.5	0.09363	214.5	188.3	0.09647	148.54	148.31	0.09491
	208.71	59.51	0.2911	148.68	219.4	0.1283	148.52	211.3	0.09965	148.06	214	0.0945	214	187.9	0.0967	148.68	148.46	0.09476
	208.86	58.83	0.2916	148.83	218.9	0.1279	148.66	210.7	0.1001	148.21	213.6	0.09428	213.6	187.6	0.09774	148.88	148.62	0.09479
	209.02	58.15	0.2926	149.01	218.2	0.13	148.78	210	0.101	148.36	213.1	0.09446	213.1	187.3	0.09712	148.98	148.78	0.09415
	209.16	57.64	0.2933	149.12	217.6	0.1275	148.96	209.4	0.1004	148.5	212.5	0.09487	212.5	186.9	0.09659	149.1	148.91	0.09537
	209.3	57.01	0.2939	149.28	217	0.1286	149.09	208.9	0.1003	148.65	212	0.09478	212	186.5	0.09788	149.27	149.09	0.09492
	209.47	56.36	0.2947	149.42	216.5	0.1284	149.23	208.5	0.1001	148.83	211.5	0.09538	211.5	186.1	0.0977	149.39	149.24	0.0948
	209.6	55.63	0.2954	149.59	216.2	0.1287	149.4	208.2	0.09993	148.96	211	0.09548	211	185.6	0.0983	149.55	149.35	0.09623
	209.76	54.94	0.2965	149.74	215.6	0.1296	149.53	207.8	0.09977	149.09	210.5	0.0949	210.5	185.2	0.09908	149.75	149.49	0.09611
	209.92	54.38	0.2972	149.88	215.1	0.1279	149.71	207.5	0.09939	149.27	210.2	0.09616	210.2	184.9	0.09918	149.9	149.64	0.09593
	210.07	53.64	0.2983	150.05	214.2	0.1306	149.85	207.2	0.09951	149.4	209.9	0.09608	209.9	184.7	0.09804	150.02	149.79	0.0961
	210.23	52.93	0.2992	150.2	213.6	0.1303	149.98	206.8	0.09979	149.56	209.6	0.09637	209.6	184.4	0.09928	150.22	149.97	0.09537
	210.37	52.14	0.3002	150.35	213	0.1295	150.13	206.3	0.09964	149.68	209.3	0.09645	209.3	184.2	0.09933	150.32	150.1	0.09652
	210.52	51.51	0.3011	150.5	212.5	0.1291	150.29	205.9	0.09913	149.88	209.1	0.09722	209.1	184.1	0.09906	150.46	150.25	0.09735
	210.67	50.82	0.3021	150.64	212.1	0.1296	150.45	205.3	0.09946	149.99	208.8	0.09724	208.8	183.9	0.1004	150.64	150.4	0.09686
	210.81	50.06	0.3031	150.78	211.8	0.1301	150.58	204.7	0.09922	150.16	208.5	0.09752	208.5	183.7	0.1006	150.78	150.57	0.09664
	210.96	49.25	0.3049	150.93	211.6	0.1299	150.74	204.2	0.09935	150.32	208.1	0.0983	208.1	183.5	0.1004	150.93	150.7	0.09807
	211.12	48.6	0.3058	151.09	211.2	0.1308	150.89	203.6	0.09907	150.47	207.6	0.09805	207.6	183.2	0.1012	151.09	150.89	0.09701
	211.27	47.86	0.307	151.24	210.7	0.1307	151.06	203.3	0.09888	150.64	207.1	0.09824	207.1	182.9	0.101	151.22	151	0.09786
	211.43	47.06	0.308	151.39	210	0.13	151.18	202.9	0.09936	150.78	206.6	0.09862	206.6	182.6	0.1007	151.36	151.16	0.09882
	211.57	46.31	0.3097	151.53	209.3	0.1309	151.35	202.4	0.09904	150.94	206.2	0.09884	206.2	182.1	0.102	151.5	151.3	0.09812
	211.72	45.6	0.3109	151.68	208.9	0.1312	151.49	202.1	0.09879	151.08	205.8	0.09893	205.8	181.7	0.1016	151.62	151.44	0.09924
	211.89	44.79	0.3116	151.86	208.6	0.1316	151.66	201.5	0.09858	151.23	205.5	0.09923	205.5	181.4	0.1026	151.78	151.62	0.09816
	212.04	43.95	0.3136	152	208.1	0.1327	151.79	201.1	0.09877	151.39	205.2	0.09993	205.2	181.1	0.103	151.97	151.75	0.09899
	212.18	43.22	0.3148	152.14	207.8	0.1303	151.95	200.5	0.09893	151.51	204.8	0.09951	204.8	180.9	0.1032	152.11	151.93	0.09928
	212.33	42.36	0.3162	152.29	207.1	0.1321	152.12	200	0.09823	151.67	204.5	0.1001	204.5	180.7	0.1024	152.25	152.08	0.09923
	212.48	41.56	0.3181	152.42	206.5	0.1312	152.22	199.4	0.09904	151.78	204	0.1006	204	180.5	0.1032	152.4	152.18	0.1008
	212.64	40.77	0.3193	152.59	205.8	0.1329	152.39	198.8	0.09846	151.95	203.5	0.1008	203.5	180.2	0.104	152.58	152.33	0.1008
	212.78	39.88	0.3213	152.75	205.3	0.1324	152.56	198.3	0.09781	152.11	203.1	0.1017	203.1	179.8	0.1055	152.8	152.51	0.0998
	212.92	39.12	0.3227	152.88	205.1	0.1318	152.71	197.8	0.09855	152.27	202.6	0.1016	202.6	179.6	0.1037	152.89	152.66	0.1
	213.07	38.23	0.3249	153.03	204.9	0.1324	152.85	197.4	0.09861	152.4	202.1	0.1018	202.1	179.2	0.1036	153.02	152.81	0.1006
	213.23	37.39	0.327	153.19	204.6	0.1327	153.01	197	0.09827	152.55	201.6	0.102	201.6	178.9	0.1047	153.19	152.98	0.1007
	213.38	36.57	0.3286	153.35	204.3	0.1345	153.16	196.7	0.09848	152.72	201.2	0.1025	201.2	178.4	0.1055	153.34	153.09	0.1022
	213.54	35.67	0.3313	153.48	203.8	0.1326	153.28	196.4	0.09859	152.86	200.8	0.1028	200.8	178.1	0.1061	153.52	153.28	0.1015
	213.69	34.83	0.3332	153.64	203.1	0.1337	153.46	196.2	0.09774	153.02	200.5	0.1028	200.5	177.7	0.105	153.58	153.44	0.1008
	213.82	33.94	0.3354	153.79	202.6	0.1332	153.6	195.9	0.09802	153.19	200.3	0.1037	200.3	177.4	0.1056	153.77	153.58	0.1024
	213.98	33.05	0.3381	153.95	202.2	0.1348	153.71	195.5	0.09846	153.33	200	0.1035	200	177.1	0.108	153.94	153.72	0.1028
	214.13	32.24	0.3412	154.09	202	0.1341	153.9	195.1	0.09789	153.5	199.9	0.1043	199.9	177	0.1066	154.08	153.86	0.1028
	214.28	31.36	0.3435	154.24	201.5	0.1347	154.05	194.7	0.09788	153.62	199.6	0.1042	199.6	176.8	0.1073	154.25	154.03	0.1027
	214.45	30.59	0.3429	154.37	201	0.1347	154.19	194.1	0.09788	153.77	199.3	0.1044	199.3	176.7	0.1076	154.4	154.18	0.1031
	214.6	29.71	0.3408	154.53	200.4	0.1344	154.35	193.6	0.09785	153.91	198.9	0.1052	198.9	176.6	0.1071	154.49	154.33	0.1032
	214.75	28.6	0.3377	154.68	199.6	0.1348	154.5	193.2	0.09809	154.05	198.4	0.1051	198.4	176.4	0.1082	154.67	154.46	0.1044
	214.92	27.31	0.3521	154.84	199.1	0.1365	154.67	192.8	0.09773	154.22	197.9	0.1064	197.9	176.1	0.1092	154.83	154.63	0.1039
	215.08	26.41	0.3619	154.98	198.9	0.1355	154.8	192.5	0.09809	154.35	197.4	0.106	197.4	175.8	0.1085	154.91	154.79	0.1033
	215.24	25.58	0.3647	155.16	198.7	0.137	154.97	192.2	0.09815	154.47	197.1	0.1059	197.1	175.4	0.1091	155.1	154.9	0.1052
	215.39	24.8	0.3607	155.28	198.6	0.1358	155.08	191.8	0.09811	154.64	196.8	0.1068	196.8	175	0.1102	155.27	155.08	0.1054
	215.55	23.5	0.3574	155.41	198.4	0.1341	155.28	191.3	0.09767	154.78	196.5	0.1071	196.5	174.7	0.1096	155.37	155.24	0.1043
	215.73	22.31	0.3787	155.58	197.7	0.1363	155.38	190.9	0.0978	154.95	196.2	0.1079	196.2	174.4	0.1102	155.57	155.36	0.1058
	215.9	21.57	0.3853	155.74	197	0.1385	155.53	190.3	0.09834	155.12	195.8	0.1082	195.8	174.2	0.1116	155.77	155.55	0.105
	216.05	20.74	0.3773	155.9	196.6	0.1384	155.68	189.9	0.09758	155.26	195.3	0.1082	195.3	174	0.1105	155.9	155.71	0.1055
	216.23	19.34	0.3852	156.02	196.5	0.1363	155.82	189.3	0.09785	155.4	194.9	0.1084	194.9	173.8	0.1103	155.97	155.83	0.1067
	216.41	18.41	0.4087	156.18	196.2	0.1373	156	188.9	0.09738	155.53	194.5	0.1084	194.5	173.5	0.1114	156.17	155.99	0.107
	216.56	17.7	0.3975	156.32	195.7	0.1377	156.12	188.3	0.09807	155.67	194	0.1093	194	173.2	0.1126	156.31	156.16	0.1058
	216.72	16.34	0.406	156.49	195.1	0.1384	156.29	188	0.09812	155.84	193.5	0.1098	193.5	172.9	0.1125	156.48	156.25	0.1079
	216.89	15.41	0.4359	156.64	194.4	0.1396	156.42	187.7	0.09782	156	193.1	0.1104	193.1	172.6	0.1128	156.64	156.43	0.1075
	217.06	14.71	0.4365	156.79	193.9	0.1388	156.57	187.4	0.09807	156.15	192.7	0.1104	192.7	172.2	0.1131	156.79	156.59	0.1067
	217.23	13.64	0.4258	156.93	193.6	0.1379	156.73	187.2	0.09765	156.3	192.5	0.1104	192.5	171.9	0.1126	156.93	156.73	0.1078
	217.38	12.48	0.4664	157.1	193.3	0.1393	156.89	187	0.09773	156.45	192.2	0.1111	192.2	171.5	0.1144	157.1	156.91	0.1076
	217.55	11.83	0.4778	157.25	193	0.1421	157.06	186.8	0.09749	156.62	192.1	0.1115	192.1	171.2	0.1138	157.24	157.03	0.1088
	217.7	10.93	0.4603	157.37	193	0.1387	157.19	186.5	0.09794	156.78	191.9	0.1123	191.9	170.9	0.1143	157.38	157.18	0.1099
	217.87	9.796	0.5131	157.56	192.5	0.1408	157.33	186	0.09837	156.93	191.7	0.1121	191.7	170.8	0.114	157.49	157.41	0.1068
	218.05	9.184	0.5302	157.71	191.9	0.1426	157.49	185.6	0.0979	157.08	191.4	0.1126	191.4	170.6	0.1152	157.66	157.48	0.1099
	218.21	8.373	0.5152	157.8	191.7	0.1375	157.61	185.1	0.09818	157.23	191	0.113	191	170.5	0.1166	157.83	157.61	0.1116
	218.37	7.379	0.5776	157.98	191.4	0.1396	157.77	184.7	0.09807	157.35	190.5	0.113	190.5	170.3	0.1161	157.93	157.79	0.109
	218.54	6.831	0.6047	158.16	190.7	0.144	157.94	184.4	0.09792	157.53	190.1	0.1141	190.1	170.2	0.1165	158.13	157.94	0.1094
				158.31	190.3	0.1432	158.08	184.1	0.09803	157.68	189.7	0.1144	189.7	169.9	0.1177	158.34	158.08	0.1109
				158.45	189.9	0.1433	158.23	183.8	0.09811	157.82	189.4	0.1145	189.4	169.7	0.1173	158.44	158.25	0.1107
				158.59	189.4	0.1414	158.38	183.4	0.09812	157.96	189.2	0.1146	189.2	169.4	0.1161	158.57	158.34	0.112
				158.76	188.8	0.1427	158.57	183	0.0978	158.12	188.8	0.1154	188.8	168.9	0.1187	158.77	158.53	0.1113
				158.9	188.4	0.1438	158.72	182.6	0.09819	158.28	188.5	0.1159	188.5	168.6	0.1181	158.89	158.68	0.1109
				159.06	188.4	0.1421	158.86	182.1	0.09832	158.45	188.1	0.1165	188.1	168.5	0.1179	159.04	158.8	0.1124
				159.2	188.2	0.1444	159	181.6	0.0989	158.61	187.7	0.1166	187.7	168.2	0.12	159.27	158.99	0.1119
				159.34	187.9	0.1432	159.14	181.2	0.09869	158.75	187.3	0.1164	187.3	168.1	0.1191	159.35	159.14	0.1123
				159.52	187.5	0.1457	159.31	180.7	0.09834	158.88	186.8	0.1168	186.8	167.9	0.1183	159.45	159.26	0.1134
				159.65	186.8	0.1462	159.43	180.3	0.09891	159.03	186.4	0.1174	186.4	167.5	0.1207	159.68	159.41	0.1137
				159.8	186.6	0.1435	159.6	180.1	0.09869	159.22	186	0.1186	186	167.2	0.1213	159.83	159.61	0.112
				159.95	186.3	0.1464	159.77	179.9	0.09843	159.35	185.7	0.1185	185.7	166.9	0.1199	159.96	159.73	0.1137
				160.1	186	0.1463	159.91	179.7	0.09887	159.49	185.4	0.1181	185.4	166.6	0.1219	160.17	159.85	0.1149
				160.25	185.7	0.1455	160.05	179.6	0.09885	159.64	185.2	0.1191	185.2	166.3	0.1214	160.24	160	0.1147
				160.38	185.1	0.1457	160.22	179.3	0.09903	159.79	185.1	0.1196	185.1	165.9	0.1205	160.35	160.16	0.1144
				160.54	184.5	0.1447	160.35	179	0.09891	159.94	184.9	0.1199	184.9	165.5	0.1238	160.61	160.27	0.1158
				160.74	183.9	0.1496	160.49	178.6	0.09931	160.08	184.7	0.1206	184.7	165.3	0.123	160.73	160.45	0.1153
				160.85	183.7	0.149	160.64	178.1	0.09915	160.22	184.3	0.1206	184.3	165.2	0.1232	160.91	160.62	0.1144
				160.98	183.8	0.1467	160.81	177.7	0.09919	160.38	183.9	0.1214	183.9	165.1	0.1233	161.01	160.77	0.1162
				161.14	183.7	0.147	160.98	177.5	0.09896	160.53	183.5	0.1218	183.5	165	0.123	161.14	160.93	0.1162
				161.28	183.3	0.1477	161.09	177.2	0.09982	160.67	183.1	0.1219	183.1	164.9	0.1244	161.31	161.08	0.1166
				161.44	182.6	0.15	161.25	176.9	0.09959	160.84	182.7	0.1224	182.7	164.7	0.1248	161.45	161.23	0.117
				161.59	182.3	0.1486	161.4	176.6	0.09956	160.98	182.6	0.1228	182.6	164.5	0.126	161.65	161.39	0.1164
				161.77	181.9	0.1514	161.56	176.2	0.09975	161.13	182.3	0.1231	182.3	164.1	0.1251	161.72	161.51	0.1184
				161.88	181.8	0.1504	161.75	175.8	0.09967	161.27	181.9	0.1234	181.9	163.8	0.1252	161.9	161.68	0.1179
				162.03	181.5	0.1483	161.86	175.4	0.1002	161.44	181.6	0.1241	181.6	163.4	0.1284	162.14	161.85	0.1171
				162.19	180.9	0.1505	162.01	174.9	0.1007	161.58	181.2	0.1244	181.2	163.2	0.1261	162.2	161.99	0.1179
				162.33	180.3	0.1496	162.12	174.5	0.1003	161.73	180.8	0.1246	180.8	163.1	0.1262	162.37	162.13	0.1193
				162.52	179.6	0.1535	162.29	174.1	0.1002	161.89	180.4	0.1253	180.4	162.9	0.1279	162.52	162.25	0.1202
				162.65	179.5	0.1528	162.45	173.8	0.1005	162.04	180	0.1255	180	162.7	0.1273	162.64	162.45	0.1189
				162.79	179.6	0.1499	162.6	173.6	0.1008	162.19	179.5	0.1258	179.5	162.4	0.129	162.85	162.63	0.1178
				162.96	179.4	0.1535	162.71	173.4	0.1011	162.35	179.3	0.1263	179.3	162.2	0.1286	162.97	162.79	0.1192
				163.09	179.2	0.151	162.88	173.3	0.1007	162.49	179.1	0.1267	179.1	161.9	0.1298	163.18	162.88	0.1216
				163.26	178.6	0.1545	163.04	173.1	0.1006	162.64	178.9	0.1269	178.9	161.6	0.1285	163.26	163.02	0.1216
				163.38	178.1	0.1534	163.2	172.9	0.101	162.76	178.7	0.1275	178.7	161.2	0.1296	163.39	163.2	0.1205
				163.53	178	0.1529	163.37	172.5	0.1011	162.91	178.6	0.1278	178.6	160.9	0.1294	163.53	163.3	0.1208
				163.68	177.8	0.1516	163.51	172.1	0.1016	163.07	178.3	0.1287	178.3	160.5	0.132	163.73	163.44	0.1223
				163.85	177.1	0.1565	163.66	171.7	0.1019	163.23	178	0.1291	178	160.4	0.1306	163.82	163.61	0.1214
				164.01	176.5	0.1573	163.81	171.4	0.1016	163.38	177.5	0.1292	177.5	160.3	0.1306	163.95	163.76	0.1214
				164.16	176.1	0.1555	163.94	171.2	0.1025	163.51	177.1	0.1292	177.1	160.1	0.1327	164.15	163.9	0.1222
				164.29	175.8	0.1543	164.14	171	0.1018	163.67	176.8	0.1297	176.8	160	0.1321	164.26	164.05	0.123
				164.45	175.6	0.1554	164.25	170.7	0.1024	163.83	176.6	0.1305	176.6	159.9	0.1323	164.41	164.24	0.1219
				164.6	175.6	0.1553	164.39	170.3	0.1027	163.99	176.4	0.1306	176.4	159.7	0.1339	164.54	164.38	0.1229
				164.79	175.3	0.1598	164.57	170	0.1023	164.13	176.1	0.1309	176.1	159.4	0.1323	164.65	164.5	0.1242
				164.89	175.2	0.1567	164.73	169.6	0.1025	164.23	175.6	0.1306	175.6	159	0.1348	164.85	164.71	0.1232
				165.03	174.7	0.1544	164.86	169.1	0.103	164.41	175.3	0.1321	175.3	158.7	0.1348	165.03	164.87	0.1229
				165.2	174.1	0.159	165	168.7	0.1037	164.57	174.9	0.1328	174.9	158.5	0.1355	165.19	164.95	0.1263
				165.36	174	0.1581	165.14	168.3	0.1035	164.72	174.5	0.1328	174.5	158.3	0.1342	165.28	165.11	0.1248
				165.49	173.6	0.1586	165.31	168.1	0.1035	164.88	174.1	0.1331	174.1	158.1	0.1357	165.47	165.25	0.1255
				165.67	173.2	0.1585	165.45	168	0.1035	165.04	173.8	0.1334	173.8	158	0.1355	165.6	165.38	0.1258
				165.82	172.6	0.1602	165.6	167.8	0.1043	165.2	173.5	0.1337	173.5	157.7	0.1374	165.83	165.59	0.1249
				165.97	172.1	0.1608	165.74	167.7	0.1041	165.35	173.4	0.1342	173.4	157.5	0.1369	165.94	165.75	0.124
				166.11	171.9	0.1605	165.94	167.6	0.1038	165.49	173.2	0.1344	173.2	157.2	0.1365	166.1	165.87	0.1269
				166.27	172	0.1578	166.09	167.3	0.1043	165.65	173.1	0.1347	173.1	156.9	0.137	166.2	166.01	0.1277
				166.41	171.7	0.1621	166.2	166.8	0.1053	165.78	172.9	0.1352	172.9	156.6	0.1367	166.31	166.2	0.1268
				166.54	171.6	0.1596	166.37	166.5	0.105	165.92	172.6	0.1356	172.6	156.1	0.1397	166.55	166.32	0.1269
				166.71	171	0.1626	166.5	166.1	0.1051	166.08	172.2	0.1364	172.2	155.8	0.139	166.65	166.46	0.1285
				166.84	170.6	0.1616	166.66	165.9	0.1054	166.24	171.7	0.1367	171.7	155.7	0.1385	166.73	166.61	0.1276
				166.99	170.4	0.1628	166.81	165.8	0.1053	166.38	171.5	0.1367	171.5	155.6	0.1387	166.92	166.76	0.1275
				167.13	170.3	0.1617	166.93	165.4	0.1062	166.54	171.2	0.1372	171.2	155.4	0.1424	167.13	166.86	0.1297
				167.3	169.7	0.1632	167.11	165.2	0.1056	166.68	171	0.1376	171	155.4	0.1397	167.24	167.08	0.1279
				167.45	169.4	0.1626	167.28	164.8	0.1059	166.84	170.8	0.1379	170.8	155.3	0.1411	167.44	167.24	0.1275
				167.6	168.8	0.1627	167.42	164.4	0.1068	166.98	170.4	0.1382	170.4	155.1	0.1417	167.58	167.41	0.129
				167.75	168.4	0.1632	167.54	164	0.1069	167.13	170.1	0.1387	170.1	154.8	0.1408	167.73	167.57	0.1286
				167.94	168.3	0.166	167.69	163.6	0.1069	167.28	169.7	0.1392	169.7	154.4	0.142	167.88	167.68	0.1316
				168.07	168.1	0.1665	167.86	163.3	0.1069	167.44	169.3	0.1394	169.3	154.1	0.1425	168.06	167.85	0.1299
				168.19	168.1	0.1638	168.02	163.1	0.1074	167.58	168.9	0.1396	168.9	153.9	0.1422	168.15	168.01	0.1298
				168.35	167.6	0.1646	168.19	163	0.1079	167.71	168.6	0.1398	168.6	153.8	0.1425	168.34	168.15	0.1307
				168.51	167	0.1669	168.28	162.9	0.1084	167.87	168.3	0.1405	168.3	153.5	0.1443	168.5	168.33	0.1304
				168.65	167	0.1654	168.51	162.8	0.1078	168.03	168.2	0.1413	168.2	153.4	0.1445	168.7	168.48	0.1303
				168.81	166.6	0.1681	168.64	162.6	0.1077	168.16	168.1	0.1411	168.1	153.1	0.1439	168.81	168.61	0.1322
				168.96	166.3	0.1662	168.77	162.1	0.1095	168.33	167.9	0.1417	167.9	152.8	0.1436	168.89	168.75	0.1327
				169.09	165.9	0.1655	168.87	161.8	0.1094	168.49	167.7	0.1423	167.7	152.5	0.1447	169.08	168.9	0.1319
				169.27	165.3	0.1673	169.01	161.4	0.1093	168.65	167.4	0.1425	167.4	152.1	0.1461	169.25	169.05	0.1325
				169.44	164.9	0.1697	169.21	161.3	0.1089	168.8	167	0.1427	167	151.8	0.1461	169.39	169.23	0.1315
				169.56	164.9	0.1696	169.36	161.1	0.1094	168.93	166.6	0.1427	166.6	151.5	0.1455	169.51	169.31	0.1338
				169.68	165.1	0.1651	169.48	160.8	0.1106	169.1	166.4	0.1435	166.4	151.4	0.1463	169.63	169.48	0.1338
				169.87	164.5	0.1707	169.66	160.5	0.1101	169.24	166.2	0.1438	166.2	151.3	0.1476	169.87	169.67	0.1313
				169.99	164.1	0.1694	169.79	160.1	0.1106	169.38	166	0.1438	166	151.1	0.1486	170.01	169.79	0.1337
				170.17	163.8	0.169	169.96	159.7	0.1108	169.53	165.7	0.1445	165.7	151.2	0.147	170.15	169.91	0.1346
				170.33	163.4	0.1722	170.13	159.4	0.1109	169.68	165.3	0.1449	165.3	151	0.1483	170.35	170.04	0.1351
				170.46	163.4	0.1694	170.24	159	0.1117	169.82	165	0.1452	165	150.8	0.1492	170.53	170.24	0.1342
				170.61	162.9	0.1707	170.42	158.8	0.1118	169.96	164.6	0.1455	164.6	150.6	0.1478	170.56	170.42	0.1333
				170.76	162.3	0.1723	170.57	158.6	0.1121	170.12	164.2	0.1458	164.2	150.2	0.1482	170.74	170.57	0.134
				170.9	162.1	0.1691	170.72	158.5	0.1124	170.28	163.9	0.1463	163.9	149.8	0.1508	170.94	170.65	0.1363
				171.07	161.7	0.1741	170.84	158.4	0.1128	170.45	163.7	0.1467	163.7	149.7	0.1494	171.01	170.8	0.1369
				171.18	161.9	0.1703	170.99	158.3	0.1128	170.61	163.5	0.147	163.5	149.6	0.1508	171.23	171.03	0.1336
				171.34	161.7	0.1723	171.17	158	0.113	170.73	163.4	0.1468	163.4	149.4	0.1501	171.28	171.13	0.1365
				171.5	161.3	0.1729	171.31	157.6	0.1131	170.88	163.3	0.1473	163.3	149.2	0.1503	171.44	171.29	0.137
				171.66	160.7	0.1753	171.45	157.2	0.114	171.03	163.1	0.1479	163.1	148.8	0.1523	171.65	171.42	0.137
				171.78	160.7	0.1714	171.6	157	0.1142	171.18	162.8	0.1483	162.8	148.5	0.1534	171.84	171.56	0.1377
				171.95	160.4	0.1748	171.76	156.9	0.1141	171.33	162.4	0.1487	162.4	148.3	0.1511	171.91	171.69	0.1369
				172.11	160.1	0.1739	171.92	156.7	0.1146	171.47	162	0.1488	162	148	0.1519	172.12	171.86	0.1371
				172.22	159.7	0.1728	172.06	156.4	0.1149	171.65	161.8	0.1492	161.8	147.7	0.1534	172.24	172.05	0.1363
				172.41	159.1	0.1746	172.21	156	0.1153	171.77	161.6	0.1494	161.6	147.6	0.1517	172.28	172.18	0.1375
				172.56	158.7	0.1764	172.34	155.6	0.1158	171.93	161.4	0.1496	161.4	147.4	0.1534	172.45	172.34	0.1383
				172.69	158.8	0.175	172.52	155.2	0.1158	172.09	161.1	0.1504	161.1	147.3	0.1539	172.57	172.49	0.1381
				172.85	158.8	0.1751	172.69	154.9	0.116	172.22	160.7	0.1506	160.7	147.2	0.1556	172.8	172.59	0.1388
				173.02	158.4	0.1762	172.88	154.7	0.1162	172.38	160.3	0.1508	160.3	147	0.1569	173.01	172.71	0.1406
				173.17	157.8	0.1791	172.95	154.5	0.1176	172.53	160	0.1521	160	146.9	0.154	173.08	172.95	0.138
				173.26	157.7	0.1739	173.1	154.5	0.1177	172.66	159.6	0.1512	159.6	146.7	0.1538	173.2	173.1	0.1379
				173.44	157.5	0.1765	173.27	154.4	0.1173	172.83	159.4	0.1517	159.4	146.2	0.1573	173.43	173.21	0.14
				173.59	157	0.179	173.42	154.3	0.1175	172.98	159.3	0.152	159.3	146.1	0.1563	173.56	173.37	0.1406
				173.74	156.7	0.1781	173.56	153.9	0.1183	173.13	159.2	0.1524	159.2	145.9	0.1562	173.72	173.56	0.1396
				173.9	156.2	0.178	173.69	153.5	0.1187	173.27	159.1	0.1523	159.1	145.9	0.1572	173.86	173.73	0.1389
				174.03	155.9	0.1785	173.9	153.3	0.1185	173.43	158.9	0.153	158.9	145.7	0.1555	173.96	173.84	0.141
				174.19	156	0.177	173.99	153.1	0.1195	173.58	158.6	0.1535	158.6	145.3	0.1585	174.22	173.94	0.1419
				174.37	155.8	0.1796	174.16	152.8	0.1198	173.72	158.2	0.1534	158.2	145	0.1587	174.4	174.08	0.1426
				174.5	155.5	0.1809	174.33	152.6	0.1197	173.88	157.9	0.1538	157.9	144.8	0.158	174.5	174.25	0.1403
				174.63	155.2	0.178	174.45	152.3	0.1198	174.03	157.7	0.154	157.7	144.5	0.1579	174.67	174.35	0.1406
				174.8	154.8	0.1801	174.64	151.9	0.1206	174.17	157.5	0.1544	157.5	144.2	0.1587	174.8	174.52	0.1422
				174.94	154.7	0.1795	174.81	151.6	0.1207	174.32	157.3	0.1545	157.3	144	0.159	174.95	174.69	0.1408
				175.11	154.2	0.1817	174.92	151.2	0.1215	174.49	157	0.1549	157	143.9	0.1595	175.13	174.89	0.1412
				175.24	153.9	0.1812	175.04	150.9	0.1224	174.62	156.6	0.1553	156.6	143.9	0.1604	175.31	175.09	0.1412
				175.37	153.5	0.1796	175.2	150.9	0.1218	174.76	156.3	0.1553	156.3	143.9	0.1595	175.39	175.21	0.1426
				175.54	153.1	0.1824	175.38	150.9	0.1218	174.91	155.9	0.1555	155.9	143.8	0.1597	175.51	175.33	0.1435
				175.66	153.1	0.1805	175.47	150.7	0.1227	175.08	155.6	0.1564	155.6	143.5	0.1611	175.69	175.5	0.1436
				175.86	153	0.1825	175.63	150.4	0.1236	175.23	155.4	0.1562	155.4	143.2	0.1621	175.82	175.65	0.1426
				176.01	152.6	0.1832	175.84	150.2	0.1224	175.37	155.4	0.157	155.4	142.9	0.1608	175.91	175.78	0.1438
				176.16	152.2	0.1834	175.89	149.8	0.1244	175.53	155.3	0.1568	155.3	142.7	0.1614	176.08	175.92	0.1436
				176.29	152	0.1827	176.07	149.5	0.1244	175.68	155.2	0.1572	155.2	142.6	0.1637	176.32	176.05	0.145
				176.44	152.1	0.1813	176.24	149.4	0.1242	175.83	154.9	0.1575	154.9	142.5	0.1627	176.45	176.23	0.1435
				176.61	151.5	0.1839	176.46	149.3	0.1243	175.98	154.5	0.1577	154.5	142.2	0.1628	176.57	176.36	0.1438
				176.75	151.1	0.1845	176.55	148.9	0.1254	176.13	154.2	0.158	154.2	142	0.1621	176.71	176.48	0.1447
				176.9	150.7	0.1836	176.67	148.5	0.1266	176.26	154	0.158	154	141.7	0.1635	176.82	176.65	0.1451
				177.06	150.4	0.1852	176.84	148.2	0.1257	176.43	153.8	0.1586	153.8	141.3	0.1635	176.97	176.81	0.1441
				177.15	150.5	0.1825	177.01	147.8	0.1261	176.57	153.5	0.1588	153.5	141	0.1644	177.15	176.93	0.1451
				177.37	150.3	0.1855	177.22	147.6	0.1263	176.71	153.3	0.1591	153.3	140.7	0.1653	177.34	177.15	0.1446
				177.5	149.8	0.1864	177.33	147.4	0.1273	176.86	153	0.1591	153	140.7	0.1644	177.43	177.32	0.1436
				177.66	149.5	0.1849	177.45	147.3	0.128	177.03	152.6	0.1596	152.6	140.8	0.164	177.52	177.38	0.1478
				177.81	149.3	0.1875	177.61	147.2	0.1277	177.17	152.2	0.1599	152.2	140.6	0.1661	177.75	177.65	0.1451
				177.93	149.3	0.1838	177.78	147.1	0.1277	177.32	152	0.1601	152	140.5	0.166	177.85	177.74	0.1457
				178.09	148.8	0.1856	177.96	146.8	0.1279	177.47	151.8	0.1602	151.8	140.3	0.1657	178.03	177.91	0.1472
				178.24	148.3	0.1863	178.05	146.4	0.1296	177.61	151.8	0.1603	151.8	140	0.1671	178.18	178.05	0.1462
				178.41	147.9	0.1882	178.23	146.2	0.129	177.78	151.8	0.1609	151.8	139.8	0.1663	178.3	178.13	0.1483
				178.53	148	0.187	178.34	146	0.1301	177.92	151.5	0.1609	151.5	139.5	0.1675	178.51	178.32	0.1467
				178.67	147.9	0.1868	178.51	145.8	0.1298	178.08	151.2	0.1613	151.2	139.4	0.1675	178.67	178.51	0.1451
				178.81	147.8	0.1856	178.67	145.5	0.1303	178.23	150.8	0.1616	150.8	139.3	0.1678	178.83	178.63	0.1471
				178.99	147.1	0.1885	178.76	145.1	0.1312	178.38	150.6	0.1616	150.6	139.2	0.1667	178.93	178.73	0.1483
				179.15	146.8	0.1896	178.94	144.8	0.1307	178.51	150.5	0.1616	150.5	138.8	0.1682	179.1	178.87	0.1487
				179.3	146.9	0.1877	179.06	144.4	0.1319	178.68	150.3	0.1622	150.3	138.5	0.168	179.24	179.08	0.1466
				179.46	146.4	0.1897	179.27	144.2	0.1317	178.82	150	0.1625	150	138.2	0.1694	179.45	179.24	0.1464
				179.58	146.1	0.1875	179.4	144.1	0.1325	178.97	149.7	0.1626	149.7	137.9	0.1696	179.62	179.38	0.1487
				179.74	145.6	0.1889	179.56	144	0.1329	179.13	149.3	0.1628	149.3	137.8	0.1683	179.73	179.56	0.148
				179.88	145.5	0.1887	179.69	143.8	0.1338	179.3	149	0.1633	149	137.7	0.1705	179.94	179.7	0.1471
				180.05	145.5	0.1897	179.81	143.7	0.1332	179.44	148.7	0.1631	148.7	137.7	0.1685	180	179.77	0.1515
				180.2	145.3	0.1911	179.99	143.3	0.1341	179.57	148.6	0.163	148.6	137.5	0.1709	180.26	179.99	0.1474
				180.34	144.9	0.1895	180.16	143.1	0.1338	179.72	148.5	0.1634	148.5	137.4	0.1696	180.3	180.15	0.1486
				180.49	144.6	0.1898	180.28	142.8	0.1352	179.88	148.5	0.164	148.5	137.2	0.1702	180.46	180.31	0.1484
				180.66	144.4	0.1922	180.49	142.7	0.1346	180.03	148.3	0.1642	148.3	136.8	0.1716	180.61	180.41	0.1511
				180.81	144.2	0.19	180.6	142.4	0.1355	180.18	148	0.1644	148	136.6	0.1704	180.7	180.58	0.1495
				180.94	143.7	0.1927	180.72	142	0.1365	180.34	147.7	0.1644	147.7	136.4	0.172	180.9	180.7	0.1495
				181.06	143.6	0.1878	180.96	141.7	0.1355	180.48	147.4	0.1647	147.4	136.3	0.1722	181.07	180.82	0.15
				181.23	143.1	0.1916	181.04	141.3	0.1371	180.61	147.3	0.1647	147.3	136.1	0.1729	181.27	181	0.1499
				181.4	143.1	0.1926	181.22	141.1	0.1372	180.77	147.1	0.1651	147.1	136	0.1713	181.36	181.2	0.1485
				181.52	143.1	0.1913	181.34	140.9	0.1379	180.92	146.8	0.1653	146.8	135.7	0.1727	181.53	181.34	0.1498
				181.7	142.6	0.1925	181.51	140.9	0.138	181.07	146.5	0.1655	146.5	135.4	0.1724	181.66	181.45	0.1515
				181.85	142.2	0.1929	181.68	140.8	0.1377	181.22	146.1	0.1657	146.1	135	0.173	181.83	181.64	0.1504
				181.98	142.2	0.1929	181.85	140.6	0.1388	181.39	145.8	0.166	145.8	134.8	0.1746	181.99	181.82	0.1493
				182.12	142	0.1917	182.02	140.3	0.1387	181.53	145.6	0.1658	145.6	134.8	0.1721	182.06	181.89	0.1516
				182.3	141.4	0.1933	182.14	139.9	0.1397	181.67	145.5	0.166	145.5	134.7	0.1744	182.27	182.06	0.1521
				182.44	141	0.1941	182.28	139.8	0.14	181.83	145.5	0.1665	145.5	134.7	0.1745	182.38	182.25	0.1503
				182.59	140.8	0.193	182.4	139.6	0.1408	181.96	145.4	0.1666	145.4	134.6	0.1742	182.57	182.41	0.1505
				182.76	140.8	0.1939	182.55	139.3	0.1405	182.11	145.2	0.1668	145.2	134.4	0.1756	182.71	182.5	0.1531
				182.91	140.7	0.1944	182.71	138.9	0.1408	182.28	144.8	0.1671	144.8	134.1	0.1742	182.85	182.69	0.1517
				183.05	140.3	0.1953	182.82	138.6	0.1413	182.44	144.5	0.1673	144.5	133.8	0.1752	182.98	182.85	0.151
				183.19	140.1	0.1927	182.95	138.2	0.1422	182.6	144.4	0.1672	144.4	133.7	0.1755	183.16	183	0.152
				183.35	139.9	0.1955	183.2	138	0.1415	182.84	144.3	0.168	144.3	133.6	0.1757	183.29	183.14	0.1521
				183.48	139.6	0.1943	183.32	137.9	0.1426	182.95	144	0.1674	144	133.4	0.1754	183.41	183.29	0.152
				183.64	139.2	0.195	183.51	137.8	0.1434	183.07	143.7	0.1676	143.7	133.2	0.1766	183.61	183.46	0.1515
				183.79	138.7	0.1965	183.63	137.7	0.1434	183.2	143.4	0.1676	143.4	132.9	0.1768	183.79	183.49	0.1544
				183.94	138.7	0.1942	183.74	137.4	0.1441	183.33	143.1	0.1681	143.1	132.6	0.1772	183.94	183.64	0.1534
				184.09	138.6	0.1967	183.85	137	0.1446	183.5	142.8	0.1684	142.8	132.4	0.1761	184.01	183.83	0.1516
				184.24	138.5	0.1955	184.02	136.8	0.1445	183.64	142.7	0.1687	142.7	132.2	0.1757	184.13	183.99	0.1522
				184.4	137.9	0.1966	184.23	136.7	0.1443	183.75	142.7	0.1686	142.7	132	0.1786	184.35	184.12	0.1529
				184.55	137.8	0.1969	184.41	136.5	0.1449	183.9	142.6	0.1688	142.6	132	0.1784	184.5	184.25	0.1541
				184.69	137.7	0.196	184.53	136.1	0.1459	184.05	142.4	0.1693	142.4	132	0.1779	184.64	184.44	0.1538
				184.84	137.3	0.1967	184.63	135.6	0.1472	184.2	142.1	0.1693	142.1	131.9	0.1778	184.8	184.64	0.1516
				185	136.9	0.1967	184.8	135.3	0.1465	184.36	141.8	0.1695	141.8	131.6	0.1788	184.97	184.78	0.1535
				185.18	136.5	0.1982	185.02	135.1	0.1466	184.51	141.6	0.1695	141.6	131.3	0.1782	185.11	184.88	0.155
				185.31	136.5	0.1972	185.11	135	0.1474	184.66	141.5	0.1697	141.5	131.2	0.1789	185.31	185.05	0.1549
				185.47	136.5	0.198	185.27	134.8	0.1487	184.8	141.2	0.1696	141.2	131	0.179	185.4	185.25	0.1525
				185.58	136.3	0.1962	185.45	134.9	0.147	184.95	140.9	0.17	140.9	131	0.1784	185.55	185.4	0.154
				185.78	135.8	0.1991	185.51	134.5	0.1498	185.12	140.6	0.1702	140.6	130.6	0.18	185.73	185.52	0.1548
				185.88	135.7	0.1983	185.82	134.3	0.148	185.26	140.3	0.1706	140.3	130.4	0.1792	185.82	185.65	0.1547
				186.01	135.6	0.1957	185.93	134.1	0.1487	185.41	140.1	0.1701	140.1	130.1	0.1806	186	185.77	0.1558
				186.19	135	0.1993	185.93	133.7	0.1518	185.58	140	0.1707	140	129.8	0.1814	186.23	185.99	0.1532
				186.35	134.5	0.2002	186.2	133.5	0.15	185.74	140	0.171	140	129.7	0.1798	186.29	186.13	0.1547
				186.5	134.4	0.1988	186.46	133.4	0.1481	185.86	139.9	0.1705	139.9	129.7	0.1798	186.44	186.23	0.1554
				186.63	134.5	0.1986	186.4	132.7	0.1531	186.02	139.6	0.171	139.6	129.6	0.1809	186.58	186.44	0.1551
				186.78	134.3	0.1992	186.67	132.5	0.1507	186.19	139.3	0.1722	139.3	129.5	0.1814	186.75	186.57	0.1547
				186.95	133.9	0.2006	186.68	132.2	0.1527	186.33	139.1	0.1716	139.1	129.3	0.1817	186.88	186.64	0.1566
				187.1	133.6	0.2008	186.88	132.1	0.1524	186.48	139	0.1709	139	129.1	0.181	187.04	186.83	0.1554
				187.21	133.7	0.1978	187.04	132.1	0.1519	186.61	138.8	0.1713	138.8	128.8	0.1832	187.25	186.98	0.1546
				187.39	133.2	0.2004	187.1	131.9	0.1534	186.78	138.5	0.1718	138.5	128.7	0.181	187.34	187.14	0.1558
				187.54	132.7	0.201	187.26	131.5	0.1537	186.91	138.2	0.1721	138.2	128.6	0.1818	187.52	187.34	0.1545
				187.7	132.5	0.1997	187.48	131.3	0.1531	187.06	137.9	0.172	137.9	128.4	0.1831	187.68	187.49	0.1559
				187.85	132.4	0.2015	187.66	131.1	0.1539	187.21	137.6	0.1722	137.6	128.3	0.1822	187.83	187.64	0.1564
				188	132.4	0.2007	187.74	130.8	0.1551	187.35	137.5	0.1723	137.5	128	0.1835	188.02	187.73	0.1573
				188.12	132.1	0.2005	188.05	130.6	0.1544	187.51	137.5	0.1723	137.5	127.8	0.1829	188.17	187.94	0.1558
				188.29	131.6	0.2018	188.1	130.3	0.1552	187.67	137.5	0.1726	137.5	127.5	0.1827	188.27	188.11	0.1558
				188.45	131.5	0.202	188.22	129.7	0.1573	187.82	137.3	0.1728	137.3	127.3	0.1825	188.42	188.22	0.1573
				188.6	131.3	0.2017	188.35	129.5	0.1564	188.01	137	0.173	137	127.2	0.184	188.55	188.32	0.1579
				188.72	131	0.2011	188.48	129.3	0.1569	188.15	136.7	0.1728	136.7	127.3	0.1828	188.64	188.5	0.157
				188.9	130.5	0.2019	188.7	129.3	0.1567	188.28	136.6	0.1728	136.6	127.1	0.1855	188.83	188.73	0.1545
				189.03	130.3	0.2038	188.81	129.2	0.1575	188.42	136.4	0.173	136.4	126.9	0.1847	188.97	188.88	0.1562
				189.14	130.6	0.1997	188.96	128.8	0.1582	188.57	136.1	0.1732	136.1	126.6	0.1842	189.12	189.02	0.1579
				189.37	130	0.2055	189.08	128.5	0.1585	188.72	135.8	0.1736	135.8	126.4	0.1847	189.26	189.14	0.1576
				189.46	129.7	0.2028	189.28	128.2	0.1589	188.88	135.5	0.1735	135.5	126.2	0.1847	189.45	189.28	0.1582
				189.58	129.8	0.2003	189.56	128.2	0.1574	189.03	135.2	0.1737	135.2	126.1	0.186	189.63	189.51	0.1559
				189.81	129.3	0.2043	189.58	127.8	0.1604	189.15	135.1	0.1737	135.1	126	0.1844	189.75	189.64	0.1576
				189.98	128.9	0.206	189.7	127.3	0.1606	189.3	135.1	0.1738	135.1	125.8	0.1851	189.91	189.8	0.157
				190.08	128.7	0.2017	189.88	127	0.1605	189.45	135.1	0.1743	135.1	125.5	0.186	190.05	189.89	0.159
				190.23	128.6	0.2019	190.07	126.7	0.1603	189.62	134.9	0.1744	134.9	125.2	0.1851	190.14	190.05	0.1579
				190.4	128.4	0.2045	190.17	126.5	0.162	189.75	134.5	0.1744	134.5	124.9	0.1864	190.34	190.16	0.1583
				190.55	128.3	0.2055	190.36	126.5	0.1616	189.91	134.3	0.1743	134.3	124.8	0.1872	190.53	190.3	0.1589
				190.69	127.9	0.2035	190.5	126.4	0.1613	190.08	134.2	0.1749	134.2	124.8	0.1866	190.69	190.5	0.1569
				190.83	127.7	0.2042	190.53	125.9	0.1637	190.22	134	0.1747	134	124.8	0.1857	190.8	190.66	0.1576
				190.98	127.5	0.2046	190.71	125.6	0.163	190.36	133.7	0.1747	133.7	124.7	0.1869	190.99	190.79	0.1581
				191.14	127	0.2053	190.88	125.5	0.163	190.51	133.4	0.1749	133.4	124.4	0.1878	191.16	190.92	0.1593
				191.31	126.6	0.2056	191.07	125.2	0.1634	190.68	133	0.1754	133	124.2	0.1866	191.31	191.07	0.1582
				191.42	126.6	0.2042	191.23	124.9	0.164	190.83	132.9	0.1751	132.9	124	0.1871	191.45	191.19	0.1589
				191.57	126.7	0.2046	191.42	124.5	0.1643	190.97	132.8	0.1751	132.8	124	0.1866	191.54	191.38	0.1585
				191.76	126.3	0.207	191.53	124.1	0.1654	191.14	132.8	0.1756	132.8	123.7	0.1873	191.69	191.49	0.1588
				191.9	126	0.2053	191.63	123.7	0.1664	191.3	132.7	0.1757	132.7	123.4	0.1893	191.87	191.65	0.1593
				192.04	125.8	0.207	191.79	123.7	0.1659	191.44	132.4	0.1757	132.4	123.3	0.1869	191.93	191.82	0.1596
				192.17	125.7	0.2038	191.94	123.6	0.1662	191.57	132.1	0.1758	132.1	122.9	0.1898	192.2	191.95	0.1584
				192.36	125.2	0.207	192.11	123.3	0.1665	191.7	132	0.1758	132	122.7	0.1886	192.31	192.02	0.1607
				192.5	124.8	0.2065	192.3	123	0.1663	191.88	131.8	0.1762	131.8	122.6	0.1881	192.42	192.29	0.1584
				192.66	124.7	0.2074	192.4	122.5	0.1684	192.05	131.6	0.1768	131.6	122.7	0.1884	192.55	192.42	0.1576
				192.77	124.8	0.2056	192.59	122.2	0.168	192.17	131.3	0.176	131.3	122.6	0.1893	192.7	192.5	0.1618
				192.94	124.5	0.2068	192.72	121.6	0.1692	192.35	130.9	0.1765	130.9	122.4	0.1898	192.85	192.73	0.159
				193.09	124.1	0.2074	192.96	120.9	0.1708	192.5	130.7	0.1769	130.7	122.1	0.1897	193.03	192.87	0.1594
				193.24	124	0.2076	193	120.7	0.1762	192.64	130.6	0.1765	130.6	121.9	0.19	193.21	192.98	0.161
				193.38	123.7	0.207	193.13	120.4	0.1738	192.82	130.7	0.177	130.7	121.8	0.1894	193.33	193.15	0.16
				193.55	123.3	0.2074	193.31	120.3	0.1714	192.95	130.5	0.177	130.5	121.7	0.1897	193.51	193.34	0.1595
				193.72	122.9	0.2092	193.48	120.2	0.1711	193.06	130.2	0.1769	130.2	121.4	0.1904	193.62	193.47	0.1603
				193.86	122.9	0.2089	193.61	120	0.1717	193.26	130	0.1774	130	121.3	0.189	193.7	193.62	0.1614
				193.98	123.1	0.2053	193.73	119.7	0.1722	193.43	129.9	0.1776	129.9	120.8	0.1912	193.91	193.73	0.1604
				194.15	122.6	0.208	193.9	119.3	0.1721	193.54	129.7	0.1774	129.7	120.5	0.1923	194.07	193.91	0.1607
				194.3	122.2	0.2093	194.09	119	0.1723	193.65	129.4	0.1771	129.4	120.5	0.1905	194.24	194.03	0.1606
				194.44	122.2	0.2086	194.4	118.8	0.1718	193.78	129.1	0.1775	129.1	120.3	0.1914	194.4	194.17	0.1611
				194.63	121.8	0.2105	194.54	118.5	0.1731	193.95	128.8	0.1782	128.8	120.4	0.1903	194.51	194.42	0.1596
				194.72	121.5	0.2076	194.57	118	0.1756	194.12	128.6	0.1782	128.6	120.3	0.1917	194.67	194.54	0.1605
				194.86	121.2	0.2077	194.75	117.6	0.1742	194.27	128.5	0.1784	128.5	120	0.1928	194.9	194.7	0.162
				195.05	121.2	0.2104	194.88	117.3	0.1743	194.38	128.5	0.1779	128.5	119.7	0.1925	195.04	194.83	0.1617
				195.2	121	0.2113	195.07	117.1	0.1744	194.54	128.3	0.1783	128.3	119.7	0.1891	195.04	194.95	0.1618
				195.35	120.7	0.209	195.11	116.8	0.1764	194.69	128.1	0.1788	128.1	119.4	0.1926	195.27	195.09	0.162
				195.49	120.5	0.2093	195.24	116.5	0.1759	194.83	127.8	0.1787	127.8	119.2	0.1943	195.46	195.26	0.1615
				195.67	120.2	0.2107	195.4	116.1	0.1762	194.96	127.7	0.1787	127.7	119.1	0.1922	195.62	195.39	0.1613
				195.79	119.9	0.2103	195.57	115.8	0.1762	195.16	127.5	0.1792	127.5	118.8	0.1934	195.75	195.48	0.1629
				195.95	119.5	0.2099	195.77	115.6	0.1767	195.33	127.2	0.1795	127.2	118.5	0.1921	195.89	195.63	0.1624
				196.07	119.4	0.21	195.93	115.3	0.1776	195.48	126.9	0.1791	126.9	118.3	0.194	196.09	195.8	0.1617
				196.22	119.5	0.2105	195.96	114.7	0.1795	195.61	126.6	0.1792	126.6	118.3	0.1928	196.2	195.96	0.1613
				196.38	119	0.2115	196.16	114.4	0.1785	195.75	126.4	0.1796	126.4	118.3	0.1941	196.38	196.13	0.1623
				196.56	118.7	0.2124	196.29	114.2	0.1779	195.92	126.4	0.1798	126.4	118.1	0.1937	196.5	196.28	0.1621
				196.71	118.6	0.2122	196.52	114	0.1788	196.07	126.4	0.18	126.4	117.9	0.1936	196.64	196.4	0.1639
				196.84	118.3	0.2106	196.72	113.9	0.1784	196.21	126.2	0.1799	126.2	117.6	0.1952	196.83	196.6	0.1619
				196.98	117.9	0.2118	196.74	113.4	0.1809	196.39	125.8	0.1801	125.8	117.5	0.1941	196.97	196.72	0.1632
				197.13	117.7	0.2111	196.9	113.1	0.1801	196.57	125.7	0.1801	125.7	117.4	0.1946	197.15	196.88	0.1635
				197.3	117.7	0.2135	197.02	112.8	0.1803	196.73	125.5	0.1805	125.5	117.2	0.1953	197.32	196.99	0.1642
				197.41	117.5	0.212	197.22	112.5	0.1807	196.85	125.3	0.1801	125.3	117	0.1944	197.45	197.23	0.1614
				197.59	117	0.2129	197.48	112.3	0.1802	196.97	125	0.1808	125	116.7	0.195	197.61	197.36	0.163
				197.75	116.9	0.2133	197.59	111.8	0.1817	197.12	124.6	0.1811	124.6	116.5	0.195	197.71	197.57	0.1635
				197.94	116.6	0.2144	197.66	111.1	0.1849	197.3	124.4	0.1814	124.4	116.3	0.1955	197.85	197.75	0.1622
				198.03	116.3	0.2115	197.89	111.3	0.1821	197.42	124.4	0.1809	124.4	116.3	0.1959	197.94	197.84	0.165
				198.18	116.1	0.2121	197.97	111.1	0.1835	197.55	124.4	0.1814	124.4	116.2	0.1963	198.15	197.96	0.1651
				198.37	116	0.2147	198.16	110.8	0.183	197.69	124.3	0.1834	124.3	116	0.1972	198.31	198.17	0.1631
				198.47	115.9	0.2124	198.33	110.4	0.1838	197.87	123.9	0.1816	123.9	115.8	0.196	198.47	198.3	0.1635
				198.66	115.4	0.2142	198.42	110.2	0.1844	198.04	123.7	0.1817	123.7	115.6	0.1955	198.54	198.46	0.1644
				198.82	115.2	0.2152	198.66	109.9	0.184	198.15	123.5	0.1815	123.5	115.5	0.1966	198.7	198.65	0.1634
				198.95	115.1	0.2132	198.79	109.6	0.1857	198.33	123.4	0.1819	123.4	115.3	0.198	198.93	198.79	0.1645
				199.09	114.6	0.2136	198.87	109	0.1874	198.49	123.1	0.1825	123.1	115.1	0.1976	199.04	198.87	0.1654
				199.22	114.4	0.2139	199	108.7	0.1867	198.63	122.7	0.1827	122.7	114.8	0.1966	199.23	198.94	0.1667
				199.39	114.2	0.2168	199.14	108.5	0.1874	198.77	122.5	0.1825	122.5	114.5	0.1981	199.41	199.07	0.1652
				199.52	114.2	0.2153	199.41	108.5	0.1858	198.91	122.4	0.1827	122.4	114.4	0.1976	199.57	199.28	0.1642
				199.67	113.8	0.2144	199.56	108.2	0.1869	199.06	122.4	0.1831	122.4	114.4	0.1972	199.68	199.51	0.1625
				199.85	113.6	0.2154	199.63	107.7	0.1886	199.2	122.3	0.1831	122.3	114.4	0.1969	199.78	199.59	0.1657
				199.99	113.3	0.2158	199.77	107.4	0.189	199.33	121.9	0.183	121.9	114.1	0.1998	200	199.7	0.1667
				200.14	112.9	0.2152	200.01	107.1	0.1876	199.49	121.7	0.1833	121.7	113.9	0.1987	200.13	199.9	0.1657
				200.32	112.6	0.2171	200.11	106.6	0.1901	199.62	121.5	0.1837	121.5	113.6	0.1991	200.33	200.09	0.1641
				200.45	112.7	0.2159	200.3	106.2	0.1899	199.8	121.3	0.1842	121.3	113.6	0.1988	200.49	200.2	0.1665
				200.59	112.5	0.2156	200.44	105.9	0.1905	199.98	121	0.1843	121	113.5	0.1981	200.61	200.33	0.1664
				200.75	112	0.217	200.56	105.7	0.191	200.08	120.7	0.184	120.7	113.2	0.1989	200.72	200.46	0.167
				200.88	112.3	0.2174	200.61	105.3	0.1926	200.21	120.5	0.1843	120.5	112.9	0.1988	200.8	200.62	0.1657
				201.07	111.2	0.2161	200.93	105.1	0.1901	200.36	120.5	0.1846	120.5	112.5	0.201	200.98	200.85	0.1654
				201.19	111.2	0.2182	201.09	104.9	0.1912	200.52	120.4	0.1852	120.4	112.4	0.2001	201.11	200.95	0.1659
				201.35	110.9	0.2165	201.13	104.4	0.1941	200.68	120.1	0.1853	120.1	112.3	0.2016	201.31	201.05	0.1687
				201.5	110.9	0.2179	201.31	104	0.1936	200.83	119.8	0.1849	119.8	112.4	0.2004	201.46	201.22	0.1668
				201.69	110.7	0.2199	201.46	103.6	0.1937	200.99	119.7	0.1852	119.7	112.2	0.2005	201.58	201.41	0.1663
				201.76	110.3	0.2165	201.59	103.2	0.1945	201.14	119.5	0.1855	119.5	111.9	0.2	201.74	201.54	0.1674
				201.9	110.1	0.2167	201.79	103	0.1941	201.31	119.2	0.1856	119.2	111.6	0.2022	201.93	201.7	0.1671
				202.12	109.8	0.2194	201.9	102.8	0.1947	201.48	118.9	0.1863	118.9	111.7	0.2005	202.07	201.81	0.168
				202.24	109.4	0.2198	202.16	102.5	0.1948	201.63	118.6	0.1863	118.6	111.4	0.2023	202.23	202.02	0.1672
				202.37	109.2	0.2176	202.22	102.2	0.1963	201.79	118.6	0.1857	118.6	111.2	0.2014	202.31	202.16	0.167
				202.58	109.2	0.2203	202.37	101.9	0.1967	201.94	118.5	0.1867	118.5	110.9	0.2011	202.46	202.3	0.1686
				202.69	108.9	0.2201	202.34	101.2	0.1992	202.07	118.3	0.1868	118.3	110.5	0.2038	202.67	202.47	0.1682
				202.85	108.6	0.2183	202.63	100.9	0.1973	202.21	118	0.187	118	110.5	0.2029	202.82	202.62	0.1683
				203	108.4	0.2201	202.87	100.6	0.1961	202.36	117.8	0.1874	117.8	110.5	0.2037	203.02	202.85	0.167
				203.16	108	0.219	202.96	100.3	0.1996	202.51	117.7	0.1876	117.7	110.5	0.2021	203.11	202.93	0.1691
				203.33	107.7	0.2219	203.11	100.1	0.1996	202.63	117.3	0.1873	117.3	110.3	0.2014	203.21	203.06	0.1703
				203.43	107.5	0.2188	203.22	99.67	0.2004	202.75	117	0.188	117	109.9	0.2033	203.37	203.22	0.1683
				203.58	107.4	0.2202	203.4	99.34	0.2003	202.9	116.7	0.1882	116.7	109.7	0.2057	203.59	203.35	0.1694
				203.75	107	0.2209	203.44	98.93	0.2021	203.07	116.6	0.1886	116.6	109.6	0.204	203.73	203.52	0.169
				203.89	106.8	0.222	203.71	98.52	0.2008	203.2	116.6	0.1887	116.6	109.4	0.204	203.88	203.65	0.1697
				204.03	106.4	0.2205	203.95	98.13	0.2009	203.33	116.3	0.1883	116.3	109.1	0.2044	204	203.78	0.1695
				204.2	106.1	0.2216	204.15	97.8	0.2021	203.56	116	0.1894	116	108.8	0.2041	204.15	203.93	0.1704
				204.35	105.9	0.2229	204.11	97.51	0.2049	203.7	115.9	0.1893	115.9	108.6	0.2052	204.31	204.14	0.1686
				204.47	105.8	0.2205	204.17	97.14	0.2053	203.83	115.7	0.1892	115.7	108.6	0.2048	204.43	204.27	0.1706
				204.63	105.4	0.2217	204.3	96.66	0.2045	203.99	115.4	0.1898	115.4	108.6	0.2044	204.56	204.4	0.1714
				204.79	105.2	0.2224	204.6	96.44	0.2021	204.16	115	0.1905	115	108.3	0.2057	204.73	204.55	0.1704
				204.95	104.9	0.2238	204.71	95.92	0.2052	204.33	114.8	0.1903	114.8	108	0.2072	204.92	204.73	0.1703
				205.11	104.4	0.2233	204.78	95.25	0.2075	204.46	114.7	0.1905	114.7	107.9	0.2056	204.99	204.86	0.1709
				205.22	104.1	0.2217	204.97	94.95	0.2058	204.61	114.6	0.1906	114.6	107.8	0.2056	205.17	205	0.1717
				205.44	104.1	0.2249	205.08	94.55	0.2079	204.77	114.3	0.1911	114.3	107.5	0.2081	205.39	205.15	0.1717
				205.53	103.8	0.2225	205.41	94.48	0.2055	204.92	114.1	0.1914	114.1	107.2	0.2078	205.54	205.31	0.1715
				205.71	103.5	0.2233	205.49	93.94	0.2084	205.04	113.9	0.1912	113.9	107	0.2064	205.69	205.44	0.1716
				205.86	103.3	0.2241	205.68	93.51	0.2092	205.17	113.7	0.1916	113.7	106.8	0.2078	205.87	205.55	0.173
				206	102.9	0.2238	205.79	93.15	0.209	205.33	113.3	0.1922	113.3	106.8	0.2073	205.98	205.74	0.1717
				206.18	102.5	0.2251	205.9	92.47	0.2113	205.49	112.9	0.1925	112.9	106.7	0.2084	206.22	205.9	0.1715
				206.3	102.4	0.2237	206.01	92.06	0.211	205.66	112.8	0.1929	112.8	106.5	0.2081	206.32	206.06	0.1725
				206.45	102.2	0.224	206.17	91.76	0.2108	205.86	112.7	0.193	112.7	106.3	0.2078	206.5	206.18	0.1731
				206.62	101.8	0.2254	206.38	91.46	0.2104	205.99	112.6	0.1929	112.6	106.1	0.2084	206.64	206.36	0.1733
				206.77	101.6	0.2255	206.4	90.84	0.2124	206.17	112.3	0.1934	112.3	106	0.2089	206.78	206.54	0.1721
				206.94	101.2	0.226	206.52	90.3	0.2141	206.34	112.1	0.1934	112.1	105.7	0.2092	206.92	206.68	0.1736
				207.08	100.8	0.2257	206.72	89.85	0.2133	206.45	111.8	0.1937	111.8	105.4	0.2103	207.07	206.78	0.1747
				207.19	100.6	0.2248	206.98	89.41	0.2127	206.54	111.5	0.1943	111.5	105.1	0.2092	207.23	206.86	0.1754
				207.31	100.4	0.224	207.07	88.88	0.2151	206.7	111.1	0.1948	111.1	105	0.2096	207.33	207.05	0.1735
				207.47	99.96	0.2262	207.36	88.63	0.2148	206.91	110.9	0.1954	110.9	105	0.2104	207.51	207.22	0.1736
				207.65	99.69	0.228	207.42	88.24	0.216	207.07	110.9	0.1954	110.9	104.9	0.2099	207.58	207.33	0.1746
				207.81	99.27	0.2278	207.45	87.57	0.2186	207.21	110.8	0.195	110.8	104.5	0.2111	207.74	207.52	0.175
				207.95	98.81	0.2272	207.65	87.2	0.2167	207.37	110.4	0.1956	110.4	104.3	0.2107	207.86	207.73	0.1732
				208.1	98.64	0.2274	207.86	86.57	0.2174	207.5	110.2	0.1958	110.2	104.1	0.2123	208.04	207.9	0.1748
				208.22	98.42	0.2271	207.99	86.09	0.2179	207.66	110	0.1963	110	103.9	0.212	208.19	208.05	0.1756
				208.37	98	0.2262	208.19	85.7	0.2188	207.84	109.7	0.1969	109.7	103.7	0.2118	208.33	208.19	0.1761
				208.57	97.71	0.2294	208.35	85.3	0.2194	208	109.3	0.1969	109.3	103.3	0.2127	208.46	208.24	0.1773
				208.73	97.24	0.2297	208.54	84.75	0.2209	208.12	109.1	0.1972	109.1	103.1	0.2123	208.6	208.51	0.1756
				208.86	96.81	0.2286	208.73	84.41	0.2199	208.26	109	0.1974	109	103.1	0.2133	208.76	208.68	0.1747
				209	96.69	0.2283	208.73	83.71	0.2231	208.37	108.9	0.1976	108.9	103	0.2136	208.91	208.8	0.1771
				209.14	96.36	0.228	208.86	82.98	0.2239	208.48	108.5	0.1977	108.5	102.7	0.2139	209.07	208.96	0.1765
				209.27	95.92	0.2285	209.16	82.85	0.2207	208.65	108.3	0.1986	108.3	102.4	0.2144	209.28	209.02	0.179
				209.43	95.47	0.2294	209.22	82.29	0.2238	208.83	108.1	0.199	108.1	102.4	0.2143	209.44	209.27	0.1763
				209.59	94.96	0.2307	209.21	81.56	0.2267	209	107.7	0.1993	107.7	102.2	0.2143	209.59	209.38	0.1768
				209.73	94.67	0.23	209.53	81.12	0.2239	209.16	107.4	0.1992	107.4	101.9	0.2141	209.72	209.53	0.1782
				209.9	94.42	0.2311	209.53	80.38	0.226	209.3	107.2	0.1995	107.2	101.5	0.2146	209.84	209.68	0.1777
				210.06	93.98	0.2311	209.81	79.77	0.2259	209.44	107.1	0.1999	107.1	101.3	0.216	210.01	209.81	0.1789
				210.21	93.65	0.2304	210.05	79.54	0.2252	209.6	106.9	0.2002	106.9	101.2	0.216	210.13	209.96	0.1784
				210.34	93.17	0.2304	210.26	79	0.2271	209.77	106.6	0.2007	106.6	101.2	0.2154	210.29	210.08	0.1792
				210.47	92.61	0.23	210.34	78.45	0.2292	209.9	106.3	0.2008	106.3	100.8	0.2178	210.47	210.26	0.1788
				210.62	92.24	0.2314	210.37	77.77	0.2307	210.03	106.1	0.2016	106.1	100.6	0.2163	210.61	210.36	0.1797
				210.78	91.97	0.2331	210.47	76.97	0.231	210.11	105.7	0.2012	105.7	100.5	0.2183	210.81	210.44	0.1809
				210.91	91.38	0.2309	210.82	76.67	0.2275	210.29	105.3	0.202	105.3	100.3	0.2153	210.86	210.61	0.1796
				211.09	90.95	0.2327	210.9	76.14	0.2302	210.48	105.3	0.2032	105.3	99.91	0.2171	210.98	210.84	0.1788
				211.25	90.4	0.2338	210.99	75.39	0.233	210.64	105.1	0.2025	105.1	99.52	0.2193	211.23	210.99	0.1785
				211.39	89.9	0.2329	211.16	74.74	0.2328	210.81	104.8	0.2033	104.8	99.41	0.2189	211.35	211.11	0.1823
				211.54	89.67	0.2323	211.47	74.19	0.2315	210.93	104.5	0.2027	104.5	99.42	0.2178	211.45	211.31	0.1804
				211.69	89.12	0.2337	211.58	73.61	0.2336	211.12	104.3	0.2039	104.3	99.17	0.2201	211.7	211.4	0.1816
				211.85	88.59	0.2339	211.73	73.08	0.2352	211.23	104	0.2035	104	98.87	0.2206	211.88	211.55	0.1822
				211.96	87.98	0.2332	211.78	72.45	0.236	211.34	103.6	0.2041	103.6	98.79	0.2187	211.95	211.7	0.1817
				212.13	87.32	0.2336	212.03	71.79	0.2361	211.49	103.3	0.2048	103.3	98.62	0.2181	212.04	211.81	0.1822
				212.3	87.02	0.2367	212.3	71.26	0.2343	211.66	103.3	0.2055	103.3	98.18	0.2212	212.24	211.98	0.1828
				212.47	86.42	0.2349	212.31	70.54	0.2385	211.81	103.2	0.2066	103.2	97.8	0.2217	212.3	212.12	0.1818
				212.61	85.84	0.2356	212.44	70.03	0.2386	211.95	102.7	0.205	102.7	97.65	0.2202	212.47	212.25	0.1836
				212.77	85.25	0.236	212.55	69.33	0.2394	212.12	102.4	0.2054	102.4	97.44	0.2243	212.7	212.42	0.183
				212.91	84.56	0.2351	212.95	68.76	0.2371	212.31	102.1	0.2067	102.1	97.49	0.2212	212.82	212.55	0.184
				213.07	84.09	0.2364	213.02	68.07	0.2395	212.4	101.7	0.2067	101.7	97.12	0.2219	212.99	212.82	0.1822
				213.22	83.54	0.2369	212.91	67.36	0.2436	212.53	101.5	0.207	101.5	96.85	0.2241	213.21	212.89	0.1842
				213.33	82.88	0.2362	213.04	66.62	0.2429	212.67	101.4	0.2078	101.4	96.8	0.2231	213.34	212.99	0.1864
				213.52	82.15	0.2387	213.28	65.96	0.2412	212.81	101.1	0.2077	101.1	96.57	0.2219	213.43	213.13	0.1857
				213.63	81.38	0.2374	213.41	65.09	0.2429	212.97	100.7	0.2088	100.7	96.13	0.2229	213.52	213.32	0.1847
				213.8	80.81	0.2379	213.51	64.33	0.2449	213.08	100.4	0.2086	100.4	95.82	0.2237	213.68	213.58	0.1827
				213.96	80.15	0.2379	213.79	63.74	0.2439	213.27	100.1	0.2095	100.1	95.68	0.2257	213.9	213.75	0.1851
				214.12	79.37	0.2401	213.89	62.96	0.2468	213.42	99.66	0.2102	99.66	95.59	0.2257	214.08	213.91	0.1865
				214.27	78.5	0.2391	214.13	62.17	0.247	213.55	99.48	0.2097	99.48	95.31	0.2254	214.22	214.08	0.1863
				214.42	77.66	0.2403	214.31	61.55	0.2461	213.73	99.38	0.2104	99.38	95.1	0.2253	214.4	214.19	0.1877
				214.54	77.03	0.2391	214.41	60.9	0.2493	213.91	99.01	0.2108	99.01	94.89	0.226	214.52	214.3	0.188
				214.74	76.2	0.242	214.37	60.06	0.2519	214.1	98.72	0.2113	98.72	94.63	0.2255	214.67	214.56	0.1861
				214.84	75.3	0.2408	214.58	59.17	0.2509	214.24	98.43	0.2114	98.43	94.17	0.2271	214.78	214.65	0.1872
				214.99	74.27	0.2407	214.71	58.42	0.2509	214.39	98.03	0.212	98.03	93.98	0.2268	214.98	214.74	0.1897
				215.14	73.39	0.2435	214.95	57.63	0.2516	214.56	97.67	0.2124	97.67	93.9	0.2269	215.06	214.95	0.1881
				215.28	72.54	0.2423	215.13	56.87	0.2521	214.69	97.55	0.2126	97.55	93.7	0.2285	215.28	215.15	0.1861
				215.43	71.44	0.244	215.21	55.91	0.2555	214.83	97.31	0.2126	97.31	93.32	0.2297	215.48	215.28	0.1888
				215.59	70.33	0.2451	215.51	55.29	0.2542	214.95	96.91	0.2133	96.91	93.23	0.2278	215.56	215.46	0.1888
				215.72	69.24	0.2436	215.6	54.57	0.2558	215.07	96.63	0.2136	96.63	92.99	0.2288	215.74	215.43	0.1923
				215.88	68.31	0.2458	215.68	53.6	0.2592	215.23	96.2	0.2146	96.2	92.56	0.2302	215.9	215.58	0.1918
				216.03	67.09	0.2464	215.86	52.83	0.2585	215.4	95.77	0.2152	95.77	92.22	0.2302	216.08	215.77	0.1883
				216.19	65.8	0.2479	215.92	51.99	0.2611	215.59	95.56	0.2154	95.56	92.09	0.2308	216.27	215.97	0.1893
				216.35	64.66	0.2481	216.15	51.07	0.2605	215.76	95.44	0.2159	95.44	92.07	0.2313	216.46	216.09	0.1897
				216.54	63.57	0.2511	216.24	50.18	0.2625	215.89	95.03	0.2151	95.03	91.9	0.2296	216.56	216.19	0.193
				216.62	62.22	0.2531	216.34	49.33	0.2635	216.08	94.74	0.2164	94.74	91.52	0.2306	216.65	216.37	0.1918
				216.82	61.02	0.2527	216.45	48.24	0.2664	216.25	94.36	0.2168	94.36	91.35	0.2312	216.77	216.59	0.1903
				216.95	59.8	0.2547	216.75	47.41	0.2648	216.36	93.93	0.2175	93.93	90.95	0.2315	216.87	216.69	0.1925
				217.1	58.48	0.2554	216.98	46.59	0.2661	216.49	93.63	0.2165	93.63	90.41	0.2349	217.14	216.85	0.1931
				217.26	57.14	0.2571	217.21	45.66	0.268	216.71	93.49	0.2187	93.49	90.32	0.2324	217.17	217.03	0.1925
[truncated: 347 more rows]
