# Supplementary material for: Mechanically robust supramolecular polymer co-assemblies
Source: Nat Commun. 2022 Jan 18;13:356. doi: 10.1038/s41467-022-28017-0 (PMC8766479; doi:10.1038/s41467-022-28017-0)
Supplement: Supplementary file 3 — Source Data [file 41467_2022_28017_MOESM3_ESM.zip › NCOMMS-21-41006-T_Source Data/Supplementary Table 10/Supplementary Table 10_healed.xlsx]

## Sheet: TAB_Zn_Healed
TAB:Zn Healed	Strain	Stress	Toughness 10^4		Strain	Stress	Toughness 10^4		Strain	Stress	Toughness 10^4		Strain	Stress	Toughness 10^4		Strain	Stress	Toughness 10^4
	[%]	[MPa]	10^4 [J m-3]		[%]	[MPa]	10^4 [J m-3]		[%]	[MPa]	10^4 [J m-3]		[%]	[MPa]	10^4 [J m-3]		[%]	[MPa]	10^4 [J m-3]
	-0.00833	0.00154			-0.007843	0.001744			-0.009609	0.001511			-0.006336	0.001505			0.0009509	0.03714
	0.1668	1.766	0.154775		0.1703	1.724	0.153715		0.1738	1.876	0.172176		0.1817	1.865	0.175485		0.01347	0.1764	0.00133666
	0.1827	1.922	0.0293196		0.1862	1.88	0.0286518		0.1897	2.042	0.0311481		0.1976	2.032	0.0309811		0.03023	0.3485	0.00439866
	0.1994	2.085	0.0334584		0.203	2.043	0.0329532		0.2065	2.214	0.0357504		0.2142	2.207	0.0351837		0.04698	0.518	0.00725694
	0.216	2.243	0.0359224		0.2195	2.203	0.0350295		0.2231	2.387	0.0381883		0.2309	2.383	0.0383265		0.06359	0.6851	0.00999175
	0.2328	2.403	0.0390264		0.2363	2.364	0.0383628		0.2397	2.559	0.0410518		0.2476	2.557	0.041249		0.0803	0.8531	0.0128517
	0.2495	2.561	0.0414494		0.2531	2.524	0.0410592		0.2565	2.728	0.0444108		0.2643	2.731	0.0441548		0.09707	1.019	0.0156976
	0.2662	2.715	0.0440546		0.2696	2.682	0.0429495		0.2732	2.899	0.0469854		0.281	2.903	0.0470439		0.1137	1.186	0.0183346					Young's Modulus	Strain at break	max stress	Toughness
	0.2829	2.871	0.0466431		0.2864	2.841	0.0463932		0.2898	3.068	0.0495261		0.2977	3.076	0.0499246		0.1304	1.352	0.0211923					[GPa]	[%]	[MPa]	10^4 [J m-3]
	0.2996	3.024	0.0492232		0.3032	2.998	0.0490476		0.3066	3.235	0.0529452		0.3144	3.246	0.0527887		0.147	1.517	0.0238127					0.976946	0.4668	4.459	1.10197
	0.3163	3.173	0.051745		0.3197	3.153	0.0507457		0.3232	3.403	0.0550954		0.3311	3.415	0.0556193		0.1637	1.683	0.02672					0.963293	0.4535	4.361	1.0223
	0.333	3.325	0.0542583		0.3365	3.308	0.0542724		0.3399	3.57	0.0582245		0.3479	3.582	0.0587748		0.1805	1.849	0.0296688					1.02258	0.4402	4.542	1.03256
	0.3497	3.474	0.0567716		0.3533	3.462	0.056868		0.3567	3.733	0.0613452		0.3646	3.748	0.0612055		0.197	2.014	0.0318698					1.01158	0.4318	4.354	0.963653
	0.3665	3.619	0.0595812		0.3699	3.613	0.0587225		0.3733	3.898	0.0633373		0.3814	3.91	0.0643272		0.2137	2.18	0.0350199					1.00148	0.464	4.603	1.09015
	0.3831	3.764	0.0612789		0.3866	3.765	0.0616063		0.39	4.061	0.0664576		0.3981	4.071	0.0666413		0.2304	2.344	0.0377754
	0.3998	3.907	0.0640528		0.4034	3.916	0.0645204		0.4068	4.221	0.0695688		0.4157	4.218	0.0729432		0.2471	2.51	0.0405309				Average	0.995174	0.45126	4.4638	1.04213
	0.4166	4.047	0.0668136		0.42	4.065	0.0662423		0.4235	4.382	0.071835		0.4318	4.354	0.0690046		0.2638	2.675	0.0432947				Standard dev	0.0245383	0.0150817	0.109703	0.0559679
	0.4333	4.187	0.0687539		0.4367	4.214	0.0691296		0.4402	4.542	0.0745154						0.2804	2.838	0.0457579
	0.4499	4.323	0.070633		0.4535	4.361	0.07203										0.2971	3.003	0.0487723
	0.4668	4.459	0.0742079														0.3138	3.165	0.0515028
																	0.3304	3.329	0.0539002
																	0.3472	3.492	0.0572964
																	0.3638	3.652	0.0592952
																	0.3805	3.814	0.0623411
																	0.3973	3.974	0.0654192
																	0.4139	4.132	0.0672798
																	0.4306	4.291	0.070332
																	0.4474	4.446	0.0733908
																	0.464	4.603	0.0751067
