# Supplementary material for: Mechanically robust supramolecular polymer co-assemblies
Source: Nat Commun. 2022 Jan 18;13:356. doi: 10.1038/s41467-022-28017-0 (PMC8766479; doi:10.1038/s41467-022-28017-0)
Supplement: Supplementary file 3 — Source Data [file 41467_2022_28017_MOESM3_ESM.zip › NCOMMS-21-41006-T_Source Data/Supplementary Table 10/Supplementary Table 10_damaged.xlsx]

## Sheet: TAB_Zn_Damaged
TAB:Zn Damaged	Strain	Stress	Toughness 10^4		Strain	Stress	Toughness 10^4		Strain	Stress	Toughness 10^4		Strain	Stress	Toughness 10^4		Strain	Stress	Toughness 10^4
	[%]	[MPa]	10^4 [J m-3]		[%]	[MPa]	10^4 [J m-3]		[%]	[MPa]	10^4 [J m-3]		[%]	[MPa]	10^4 [J m-3]		%	MPa	10^4 [J m-3]
	-0.005642	0.00407			-0.007971	0.001618			-0.006185	0.001487			-0.005387	0.002051			-0.00715	0.00205
	0.1324	1.407	0.0973935		0.1647	1.997	0.172552		0.1399	1.537	0.112375		0.1728	1.945	0.17347		0.1618	1.566	0.132461
					0.1721	2.077	0.0150738		0.1463	1.61	0.0100704		0.1803	2.025	0.0148875		0.1802	1.491	0.0281244
					0.1804	2.171	0.0176292		0.1545	1.699	0.0135669		0.1887	2.116	0.0173922
					0.1889	2.261	0.018836		0.1629	1.79	0.0146538		0.197	2.205	0.0179322
					0.1972	2.35	0.0191356		0.1717	1.876	0.0161304		0.2054	2.293	0.0188916
					0.2055	2.442	0.0198868		0.18	1.959	0.0159153		0.2137	2.382	0.0194013
					0.214	2.528	0.0211225		0.1881	2.045	0.0162162		0.2221	2.471	0.0203826							Young's Modulus	Strain at break	max stress	Toughness
					0.2222	2.61	0.0210658						0.2304	2.557	0.0208662							[GPa]	[%]	[MPa]	10^4 [J m-3]
					0.2305	2.7	0.0220365						0.2388	2.645	0.0218484							1.01631	0.1324	1.407	0.0973935
													0.2472	2.732	0.0225834							1.13153	0.2305	2.7	0.327338
													0.2554	2.818	0.022755							1.05181	0.1881	2.045	0.198928
													0.2638	2.905	0.0240366							1.07523	0.2805	3.076	0.444388
													0.2722	2.991	0.0247632							0.794742	0.1802	1.566	0.160585
													0.2805	3.076	0.0251781
																					Average	1.01393	0.20234	2.1588	0.245726
																					Standard dev	0.129492	0.0558716	0.718282	0.139256
