# Supplementary material for: Mechanically robust supramolecular polymer co-assemblies
Source: Nat Commun. 2022 Jan 18;13:356. doi: 10.1038/s41467-022-28017-0 (PMC8766479; doi:10.1038/s41467-022-28017-0)
Supplement: Supplementary file 3 — Source Data [file 41467_2022_28017_MOESM3_ESM.zip › NCOMMS-21-41006-T_Source Data/Supplementary Figure 15/Supplementary Figure 15.xlsx]

## Sheet: Figure_S15-S16
TAB/BKB	100/0		90/10		80/20		70/30		60/40		50/50		40/60		30/70		20/80		10/90		0/100
	Scattering vector q	Intensity	Scattering vector q	Intensity	Scattering vector q	Intensity	Scattering vector q	Intensity	Scattering vector q	Intensity	Scattering vector q	Intensity	Scattering vector q	Intensity	Scattering vector q	Intensity	Scattering vector q	Intensity	Scattering vector q	Intensity	Scattering vector q	Intensity
	[nm-1]	[-]	[nm-1]	[-]	[nm-1]	[-]	[nm-1]	[-]	[nm-1]	[-]	[nm-1]	[-]	[nm-1]	[-]	[nm-1]	[-]	[nm-1]	[-]	[nm-1]	[-]	[nm-1]	[-]
	0.06452	60.4978	0.06452	26.4153	0.06452	156.383	0.06452	255.258	0.06452	146.543	0.06452	231.725	0.06452	277.669	0.06452	323.618	0.06452	49.15	0.06452	42.6811	0.06452	4.17539
	0.07833	31.292	0.07833	12.8577	0.07833	77.913	0.07833	117.663	0.07833	68.8392	0.07833	114.078	0.07833	133.404	0.07833	171.668	0.07833	23.48	0.07833	20.9114	0.07833	1.69355
	0.09214	17.0171	0.09214	6.75388	0.09214	41.458	0.09214	59.7169	0.09214	34.866	0.09214	61.24	0.09214	77.6416	0.09214	95.1159	0.09214	11.72	0.09214	12.662	0.09214	0.9471
	0.10595	11.5044	0.10595	4.31908	0.10595	26.1179	0.10595	36.15	0.10595	21.6299	0.10595	39.35	0.10595	48.5094	0.10595	60.6645	0.10595	7.16	0.10595	7.78946	0.10595	0.633565
	0.11976	7.6343	0.11976	2.89565	0.11976	16.9097	0.11976	23.1007	0.11976	13.9304	0.11976	25.9001	0.11976	33.0251	0.11976	39.0177	0.11976	4.4	0.11976	5.3721	0.11976	0.442812
	0.13357	5.45618	0.13357	2.06002	0.13357	11.5502	0.13357	15.5756	0.13357	9.70656	0.13357	18.333	0.13357	22.8606	0.13357	28.1516	0.13357	3.05	0.13357	3.67372	0.13357	0.335507
	0.14738	3.94604	0.14738	1.45006	0.14738	8.2359	0.14738	10.8337	0.14738	6.7587	0.14738	13.1407	0.14738	16.4346	0.14738	20.7406	0.14738	2.15	0.14738	2.54345	0.14738	0.257091
	0.16119	2.89562	0.16119	1.09381	0.16119	5.93168	0.16119	7.92434	0.16119	5.00409	0.16119	9.8346	0.16119	12.6381	0.16119	15.4432	0.16119	1.56	0.16119	1.96967	0.16119	0.209195
	0.175	2.19824	0.175	0.827936	0.175	4.5425	0.175	5.8156	0.175	3.84825	0.175	7.7386	0.175	9.77486	0.175	12.0466	0.175	1.14	0.175	1.4321	0.175	0.181675
	0.18881	1.70005	0.18881	0.64662	0.18881	3.45701	0.18881	4.44246	0.18881	2.94603	0.18881	5.97937	0.18881	7.90248	0.18881	9.5501	0.18881	0.884926	0.18881	1.18939	0.18881	0.152321
	0.20262	1.3972	0.20262	0.527088	0.20262	2.70995	0.20262	3.51114	0.20262	2.37947	0.20262	4.85142	0.20262	6.48445	0.20262	7.9258	0.20262	0.705847	0.20262	0.963055	0.20262	0.141049
	0.21643	1.10334	0.21643	0.409524	0.21643	2.18618	0.21643	2.79544	0.21643	1.94669	0.21643	4.00338	0.21643	5.39725	0.21643	6.7847	0.21643	0.572757	0.21643	0.776282	0.21643	0.130947
	0.23024	0.902556	0.23024	0.343361	0.23024	1.79717	0.23024	2.25458	0.23024	1.60098	0.23024	3.35773	0.23024	4.55565	0.23024	5.7748	0.23024	0.468319	0.23024	0.674178	0.23024	0.109781
	0.24405	0.729622	0.24405	0.280628	0.24405	1.49851	0.24405	1.88708	0.24405	1.3484	0.24405	2.8464	0.24405	3.97363	0.24405	4.9334	0.24405	0.412214	0.24405	0.594515	0.24405	0.108727
	0.25786	0.644522	0.25786	0.246974	0.25786	1.23473	0.25786	1.58562	0.25786	1.15958	0.25786	2.45648	0.25786	3.54771	0.25786	4.1708	0.25786	0.323366	0.25786	0.472612	0.25786	0.108341
	0.27167	0.55092	0.27167	0.206144	0.27167	1.06214	0.27167	1.3455	0.27167	0.995196	0.27167	2.07684	0.27167	3.22549	0.27167	3.7877	0.27167	0.286516	0.27167	0.435025	0.27167	0.100111
	0.28548	0.46817	0.28548	0.177871	0.28548	0.919725	0.28548	1.1373	0.28548	0.881874	0.28548	1.86162	0.28548	2.75573	0.28548	3.4373	0.28548	0.257913	0.28548	0.354693	0.28548	0.106163
	0.29929	0.398432	0.29929	0.155739	0.29929	0.773955	0.29929	0.972896	0.29929	0.767448	0.29929	1.67228	0.29929	2.50235	0.29929	2.9971	0.29929	0.225841	0.29929	0.333436	0.29929	0.109214
	0.31309	0.333106	0.31309	0.14089	0.31309	0.692987	0.31309	0.884352	0.31309	0.677454	0.31309	1.49101	0.31309	2.26565	0.31309	2.7874	0.31309	0.190532	0.31309	0.305888	0.31309	0.114708
	0.3269	0.29874	0.3269	0.122076	0.3269	0.605579	0.3269	0.765334	0.3269	0.6096	0.3269	1.33768	0.3269	2.05555	0.3269	2.5109	0.3269	0.165639	0.3269	0.270408	0.3269	0.107621
	0.34071	0.272806	0.34071	0.103543	0.34071	0.539655	0.34071	0.664483	0.34071	0.545582	0.34071	1.196	0.34071	1.86294	0.34071	2.3429	0.34071	0.159602	0.34071	0.242706	0.34071	0.112959
	0.35452	0.235322	0.35452	0.0935992	0.35452	0.485102	0.35452	0.60785	0.35452	0.483692	0.35452	1.12446	0.35452	1.74133	0.35452	2.1378	0.35452	0.134469	0.35452	0.219572	0.35452	0.119646
	0.36833	0.212916	0.36833	0.091942	0.36833	0.436681	0.36833	0.54176	0.36833	0.452761	0.36833	1.0579	0.36833	1.59788	0.36833	2.0191	0.36833	0.123397	0.36833	0.214152	0.36833	0.1201
	0.38214	0.189443	0.38214	0.0765288	0.38214	0.414125	0.38214	0.505282	0.38214	0.414895	0.38214	0.950974	0.38214	1.47766	0.38214	1.868	0.38214	0.119154	0.38214	0.202849	0.38214	0.132393
	0.39595	0.172162	0.39595	0.0721044	0.39595	0.380492	0.39595	0.447754	0.39595	0.376039	0.39595	0.892896	0.39595	1.4045	0.39595	1.7677	0.39595	0.104742	0.39595	0.186679	0.39595	0.136905
	0.40976	0.159519	0.40976	0.0702712	0.40976	0.35359	0.40976	0.412458	0.40976	0.35885	0.40976	0.818362	0.40976	1.32933	0.40976	1.6468	0.40976	0.0945427	0.40976	0.178772	0.40976	0.137211
	0.42357	0.146418	0.42357	0.0617576	0.42357	0.330342	0.42357	0.368274	0.42357	0.331473	0.42357	0.78987	0.42357	1.21103	0.42357	1.5645	0.42357	0.100089	0.42357	0.164666	0.42357	0.156471
	0.43738	0.146175	0.43738	0.0595976	0.43738	0.337664	0.43738	0.356667	0.43738	0.309411	0.43738	0.754013	0.43738	1.13365	0.43738	1.4456	0.43738	0.0898977	0.43738	0.170398	0.43738	0.172487
	0.45119	0.13348	0.45119	0.0566808	0.45119	0.323234	0.45119	0.339242	0.45119	0.297863	0.45119	0.727454	0.45119	1.09449	0.45119	1.3731	0.45119	0.0832914	0.45119	0.149604	0.45119	0.189933
	0.465	0.107532	0.465	0.0534368	0.465	0.311699	0.465	0.305276	0.465	0.281212	0.465	0.69681	0.465	1.03789	0.465	1.3131	0.465	0.0827321	0.465	0.150352	0.465	0.210285
	0.47881	0.111997	0.47881	0.0493628	0.47881	0.321966	0.47881	0.290117	0.47881	0.276386	0.47881	0.686938	0.47881	0.983576	0.47881	1.2757	0.47881	0.0791072	0.47881	0.151598	0.47881	0.235819
	0.49262	0.0977664	0.49262	0.0493852	0.49262	0.322382	0.49262	0.288646	0.49262	0.261478	0.49262	0.679373	0.49262	0.928011	0.49262	1.2055	0.49262	0.082805	0.49262	0.14235	0.49262	0.266961
	0.50643	0.0929158	0.50643	0.0445436	0.50643	0.323932	0.50643	0.270141	0.50643	0.253982	0.50643	0.662566	0.50643	0.864592	0.50643	1.1481	0.50643	0.0755271	0.50643	0.146663	0.50643	0.314462
	0.52024	0.0947068	0.52024	0.045916	0.52024	0.32309	0.52024	0.255745	0.52024	0.249407	0.52024	0.673044	0.52024	0.86231	0.52024	1.0886	0.52024	0.0706616	0.52024	0.1533	0.52024	0.364762
	0.53405	0.0776706	0.53405	0.044578	0.53405	0.326192	0.53405	0.243398	0.53405	0.245113	0.53405	0.67124	0.53405	0.798842	0.53405	1.0575	0.53405	0.0713505	0.53405	0.140625	0.53405	0.437811
	0.54786	0.0864522	0.54786	0.04497	0.54786	0.340005	0.54786	0.235415	0.54786	0.24422	0.54786	0.700558	0.54786	0.753654	0.54786	1.019	0.54786	0.0659481	0.54786	0.152553	0.54786	0.530181
	0.56166	0.0809458	0.56166	0.044238	0.56166	0.3407	0.56166	0.233302	0.56166	0.242105	0.56166	0.710604	0.56166	0.713078	0.56166	0.9753	0.56166	0.0689111	0.56166	0.161034	0.56166	0.685307
	0.57547	0.078839	0.57547	0.040638	0.57547	0.346956	0.57547	0.228793	0.57547	0.237081	0.57547	0.722149	0.57547	0.699504	0.57547	0.9371	0.57547	0.0724799	0.57547	0.165525	0.57547	0.873147
	0.58928	0.067168	0.58928	0.0441816	0.58928	0.34719	0.58928	0.225464	0.58928	0.241438	0.58928	0.764022	0.58928	0.671867	0.58928	0.9164	0.58928	0.0699995	0.58928	0.175755	0.58928	1.14213
	0.60309	0.0681472	0.60309	0.0416696	0.60309	0.351506	0.60309	0.220359	0.60309	0.242045	0.60309	0.779215	0.60309	0.649448	0.60309	0.9222	0.60309	0.0740746	0.60309	0.195428	0.60309	1.48139
	0.6169	0.0703206	0.6169	0.0405892	0.6169	0.348508	0.6169	0.21801	0.6169	0.238071	0.6169	0.809014	0.6169	0.61889	0.6169	0.8735	0.6169	0.0777982	0.6169	0.22021	0.6169	1.9063
	0.63071	0.0685166	0.63071	0.0408588	0.63071	0.342488	0.63071	0.217666	0.63071	0.241064	0.63071	0.8224	0.63071	0.585912	0.63071	0.8841	0.63071	0.0785472	0.63071	0.242958	0.63071	2.39984
	0.64452	0.0617114	0.64452	0.0403116	0.64452	0.345696	0.64452	0.222368	0.64452	0.236314	0.64452	0.844012	0.64452	0.564907	0.64452	0.8419	0.64452	0.0979192	0.64452	0.296413	0.64452	2.93889
	0.65833	0.0649898	0.65833	0.0400296	0.65833	0.329803	0.65833	0.22443	0.65833	0.239438	0.65833	0.826468	0.65833	0.590651	0.65833	0.8057	0.65833	0.124424	0.65833	0.367648	0.65833	3.45836
	0.67214	0.0639556	0.67214	0.0428068	0.67214	0.32019	0.67214	0.225582	0.67214	0.240414	0.67214	0.844267	0.67214	0.590482	0.67214	0.805	0.67214	0.163805	0.67214	0.475865	0.67214	3.85771
	0.68595	0.0576348	0.68595	0.0428448	0.68595	0.323604	0.68595	0.23641	0.68595	0.241417	0.68595	0.839024	0.68595	0.627061	0.68595	0.8157	0.68595	0.24925	0.68595	0.63722	0.68595	4.05901
	0.69976	0.0610804	0.69976	0.0423836	0.69976	0.315495	0.69976	0.245177	0.69976	0.235054	0.69976	0.834295	0.69976	0.6546	0.69976	0.7905	0.69976	0.380934	0.69976	0.879557	0.69976	4.08822
	0.71357	0.0554746	0.71357	0.0423228	0.71357	0.303419	0.71357	0.257111	0.71357	0.229701	0.71357	0.820465	0.71357	0.757714	0.71357	0.791	0.71357	0.581758	0.71357	1.19702	0.71357	3.87399
	0.72738	0.0591038	0.72738	0.042168	0.72738	0.297779	0.72738	0.275313	0.72738	0.225565	0.72738	0.816454	0.72738	0.874728	0.72738	0.7738	0.72738	0.782127	0.72738	1.59506	0.72738	3.53231
	0.74119	0.0579266	0.74119	0.0439096	0.74119	0.295547	0.74119	0.297189	0.74119	0.227944	0.74119	0.796009	0.74119	1.00989	0.74119	0.7669	0.74119	0.908638	0.74119	2.05733	0.74119	3.08652
	0.755	0.0596394	0.755	0.0433436	0.755	0.292437	0.755	0.330914	0.755	0.236768	0.755	0.80189	0.755	1.15235	0.755	0.7516	0.755	0.92801	0.755	2.32264	0.755	2.62117
	0.76881	0.0550734	0.76881	0.0432376	0.76881	0.287271	0.76881	0.394926	0.76881	0.241404	0.76881	0.797371	0.76881	1.22218	0.76881	0.728	0.76881	0.841692	0.76881	2.57742	0.76881	2.19751
	0.78262	0.0563818	0.78262	0.0511196	0.78262	0.282863	0.78262	0.524064	0.78262	0.254813	0.78262	0.805597	0.78262	1.23076	0.78262	0.6982	0.78262	0.666245	0.78262	2.50761	0.78262	1.80009
	0.79643	0.0548784	0.79643	0.0604156	0.79643	0.25982	0.79643	0.753912	0.79643	0.310547	0.79643	0.871925	0.79643	1.18805	0.79643	0.6608	0.79643	0.48595	0.79643	2.25751	0.79643	1.4814
	0.81024	0.0538296	0.81024	0.0810728	0.81024	0.24781	0.81024	1.21744	0.81024	0.439373	0.81024	0.983543	0.81024	1.08343	0.81024	0.6026	0.81024	0.369464	0.81024	1.91231	0.81024	1.22509
	0.82404	0.0580904	0.82404	0.124911	0.82404	0.230465	0.82404	1.91864	0.82404	0.683784	0.82404	1.24824	0.82404	0.934813	0.82404	0.5755	0.82404	0.254939	0.82404	1.56754	0.82404	1.01593
	0.83785	0.0544096	0.83785	0.182451	0.83785	0.208068	0.83785	2.59463	0.83785	1.01859	0.83785	1.71677	0.83785	0.804808	0.83785	0.5328	0.83785	0.191143	0.83785	1.19288	0.83785	0.86744
	0.85166	0.0538044	0.85166	0.228819	0.85166	0.184378	0.85166	2.83202	0.85166	1.26477	0.85166	2.14991	0.85166	0.632608	0.85166	0.4857	0.85166	0.146259	0.85166	0.89731	0.85166	0.719793
	0.86547	0.0533432	0.86547	0.217065	0.86547	0.161665	0.86547	2.5427	0.86547	1.22585	0.86547	2.212	0.86547	0.542021	0.86547	0.4296	0.86547	0.110086	0.86547	0.663615	0.86547	0.62888
	0.87928	0.0524664	0.87928	0.16794	0.87928	0.137412	0.87928	1.98367	0.87928	1.02615	0.87928	1.90715	0.87928	0.419859	0.87928	0.4064	0.87928	0.0891959	0.87928	0.499698	0.87928	0.546431
	0.89309	0.0577468	0.89309	0.114732	0.89309	0.117598	0.89309	1.39878	0.89309	0.738012	0.89309	1.42171	0.89309	0.351634	0.89309	0.3463	0.89309	0.0707479	0.89309	0.400036	0.89309	0.475982
	0.9069	0.0559472	0.9069	0.0731364	0.9069	0.102567	0.9069	0.958648	0.9069	0.507736	0.9069	0.998318	0.9069	0.294546	0.9069	0.3141	0.9069	0.058931	0.9069	0.314699	0.9069	0.421631
	0.92071	0.0515578	0.92071	0.049522	0.92071	0.0879908	0.92071	0.646962	0.92071	0.338996	0.92071	0.700488	0.92071	0.244998	0.92071	0.2848	0.92071	0.0532495	0.92071	0.24855	0.92071	0.376474
	0.93452	0.0533918	0.93452	0.035465	0.93452	0.0747497	0.93452	0.455495	0.93452	0.234584	0.93452	0.530047	0.93452	0.212907	0.93452	0.253	0.93452	0.0485592	0.93452	0.207561	0.93452	0.340888
	0.94833	0.0524792	0.94833	0.0288874	0.94833	0.0653972	0.94833	0.326423	0.94833	0.169832	0.94833	0.393528	0.94833	0.187214	0.94833	0.2284	0.94833	0.0429924	0.94833	0.170338	0.94833	0.304551
	0.96214	0.0507994	0.96214	0.0236394	0.96214	0.0567476	0.96214	0.246626	0.96214	0.13537	0.96214	0.315259	0.96214	0.16723	0.96214	0.2175	0.96214	0.037816	0.96214	0.15208	0.96214	0.287967
	0.97595	0.057371	0.97595	0.0199732	0.97595	0.0496065	0.97595	0.191281	0.97595	0.1059	0.97595	0.254454	0.97595	0.150569	0.97595	0.1953	0.97595	0.0360919	0.97595	0.133737	0.97595	0.26251
	0.98976	0.055919	0.98976	0.0162704	0.98976	0.0443	0.98976	0.157107	0.98976	0.086781	0.98976	0.225163	0.98976	0.139127	0.98976	0.1895	0.98976	0.0324218	0.98976	0.11389	0.98976	0.245101
	1.00357	0.0567754	1.00357	0.0159794	1.00357	0.03987	1.00357	0.130376	1.00357	0.0756858	1.00357	0.183268	1.00357	0.122787	1.00357	0.1659	1.00357	0.0314019	1.00357	0.104038	1.00357	0.224991
	1.01738	0.0538698	1.01738	0.0148518	1.01738	0.0362213	1.01738	0.112586	1.01738	0.064041	1.01738	0.163774	1.01738	0.113544	1.01738	0.1615	1.01738	0.0267743	1.01738	0.0917771	1.01738	0.209481
	1.03119	0.058114	1.03119	0.0134746	1.03119	0.0316686	1.03119	0.0972032	1.03119	0.0570958	1.03119	0.13965	1.03119	0.1094	1.03119	0.1519	1.03119	0.0284095	1.03119	0.0862141	1.03119	0.202247
	1.045	0.0568448	1.045	0.0128638	1.045	0.0283867	1.045	0.0874392	1.045	0.0484312	1.045	0.130276	1.045	0.0958925	1.045	0.142	1.045	0.0244048	1.045	0.077003	1.045	0.189903
	1.05881	0.0595582	1.05881	0.0121993	1.05881	0.0282841	1.05881	0.0814784	1.05881	0.0448849	1.05881	0.113847	1.05881	0.0912614	1.05881	0.1352	1.05881	0.0251346	1.05881	0.0713428	1.05881	0.17955
	1.07261	0.0564688	1.07261	0.0113286	1.07261	0.0258948	1.07261	0.0712018	1.07261	0.041206	1.07261	0.0999474	1.07261	0.087816	1.07261	0.1258	1.07261	0.0231974	1.07261	0.0670317	1.07261	0.173451
	1.08642	0.0603154	1.08642	0.0108087	1.08642	0.0243496	1.08642	0.0658606	1.08642	0.0377513	1.08642	0.0907993	1.08642	0.0800323	1.08642	0.1253	1.08642	0.0248188	1.08642	0.0627019	1.08642	0.164488
	1.10023	0.055418	1.10023	0.0107019	1.10023	0.0226556	1.10023	0.0619659	1.10023	0.0350124	1.10023	0.0829254	1.10023	0.0819136	1.10023	0.1154	1.10023	0.0238029	1.10023	0.0579872	1.10023	0.162701
	1.11404	0.0586172	1.11404	0.0107271	1.11404	0.0222395	1.11404	0.0576454	1.11404	0.0321425	1.11404	0.0760555	1.11404	0.074344	1.11404	0.1138	1.11404	0.0221533	1.11404	0.0579951	1.11404	0.157203
	1.12785	0.0636102	1.12785	0.009974	1.12785	0.0209886	1.12785	0.0530526	1.12785	0.0303541	1.12785	0.0739638	1.12785	0.0712158	1.12785	0.1053	1.12785	0.0214594	1.12785	0.0544323	1.12785	0.156591
	1.14166	0.0613192	1.14166	0.0094576	1.14166	0.019703	1.14166	0.051812	1.14166	0.0280499	1.14166	0.0667186	1.14166	0.0711326	1.14166	0.1043	1.14166	0.0199742	1.14166	0.0525125	1.14166	0.154303
	1.15547	0.0652166	1.15547	0.00931528	1.15547	0.0194111	1.15547	0.0483621	1.15547	0.0260823	1.15547	0.0627992	1.15547	0.067019	1.15547	0.1046	1.15547	0.0218177	1.15547	0.0499766	1.15547	0.155297
	1.16928	0.0632228	1.16928	0.00995836	1.16928	0.0194482	1.16928	0.0454247	1.16928	0.0248653	1.16928	0.05647	1.16928	0.0639731	1.16928	0.097	1.16928	0.0205065	1.16928	0.0483756	1.16928	0.154173
	1.18309	0.0687812	1.18309	0.00887824	1.18309	0.0208355	1.18309	0.0445576	1.18309	0.0255691	1.18309	0.0552862	1.18309	0.0627286	1.18309	0.0987	1.18309	0.0207723	1.18309	0.046244	1.18309	0.161087
	1.1969	0.065928	1.1969	0.00912616	1.1969	0.0189144	1.1969	0.0432626	1.1969	0.0220605	1.1969	0.050231	1.1969	0.0622971	1.1969	0.1008	1.1969	0.0205978	1.1969	0.0447475	1.1969	0.168951
	1.21071	0.0666198	1.21071	0.00938892	1.21071	0.0194482	1.21071	0.042247	1.21071	0.0228402	1.21071	0.0485885	1.21071	0.0639139	1.21071	0.0925	1.21071	0.0209923	1.21071	0.0412809	1.21071	0.177697
	1.22452	0.0685118	1.22452	0.00873116	1.22452	0.0187531	1.22452	0.0407057	1.22452	0.0212499	1.22452	0.0477882	1.22452	0.0580958	1.22452	0.09	1.22452	0.0211541	1.22452	0.0415779	1.22452	0.187939
	1.23833	0.0674494	1.23833	0.0087962	1.23833	0.0175305	1.23833	0.0437011	1.23833	0.0199521	1.23833	0.0445645	1.23833	0.0601963	1.23833	0.0909	1.23833	0.0209561	1.23833	0.0435098	1.23833	0.205019
	1.25214	0.070566	1.25214	0.00896696	1.25214	0.0177398	1.25214	0.0393818	1.25214	0.019778	1.25214	0.0446339	1.25214	0.0548	1.25214	0.0851	1.25214	0.0205103	1.25214	0.0420837	1.25214	0.220369
	1.26595	0.0764476	1.26595	0.00852896	1.26595	0.0162749	1.26595	0.0371146	1.26595	0.0197663	1.26595	0.0432688	1.26595	0.0577968	1.26595	0.0865	1.26595	0.0195736	1.26595	0.0427673	1.26595	0.242743
	1.27976	0.0755918	1.27976	0.00949836	1.27976	0.0176048	1.27976	0.0389871	1.27976	0.0190316	1.27976	0.042034	1.27976	0.0583718	1.27976	0.0852	1.27976	0.0195869	1.27976	0.0428825	1.27976	0.271255
	1.29357	0.0772248	1.29357	0.009261	1.29357	0.0174323	1.29357	0.0392863	1.29357	0.0190697	1.29357	0.040353	1.29357	0.055072	1.29357	0.0862	1.29357	0.0206154	1.29357	0.0442896	1.29357	0.302206
	1.30738	0.0762774	1.30738	0.0090414	1.30738	0.0180927	1.30738	0.0375623	1.30738	0.0193396	1.30738	0.0401993	1.30738	0.0547971	1.30738	0.0864	1.30738	0.0192229	1.30738	0.0428449	1.30738	0.341104
	1.32118	0.0826934	1.32118	0.00912848	1.32118	0.0186494	1.32118	0.0392401	1.32118	0.0185765	1.32118	0.0396382	1.32118	0.0563818	1.32118	0.0843	1.32118	0.0222819	1.32118	0.0454883	1.32118	0.370745
	1.33499	0.0853006	1.33499	0.00939696	1.33499	0.0182588	1.33499	0.0392119	1.33499	0.0189443	1.33499	0.0394877	1.33499	0.0575189	1.33499	0.0864	1.33499	0.0235682	1.33499	0.0459071	1.33499	0.399611
	1.3488	0.08454	1.3488	0.00975252	1.3488	0.0182177	1.3488	0.036037	1.3488	0.0176993	1.3488	0.0386045	1.3488	0.0604053	1.3488	0.0862	1.3488	0.0233396	1.3488	0.0471545	1.3488	0.426581
	1.36261	0.0919194	1.36261	0.00967428	1.36261	0.0184859	1.36261	0.0383778	1.36261	0.0172147	1.36261	0.0391505	1.36261	0.0578742	1.36261	0.0792	1.36261	0.0218103	1.36261	0.0533998	1.36261	0.449148
	1.37642	0.0916124	1.37642	0.00979972	1.37642	0.0193347	1.37642	0.0390967	1.37642	0.0179228	1.37642	0.0379408	1.37642	0.0617994	1.37642	0.0834	1.37642	0.0252611	1.37642	0.0540915	1.37642	0.460288
	1.39023	0.0961276	1.39023	0.00958184	1.39023	0.018646	1.39023	0.0376976	1.39023	0.0184039	1.39023	0.0386678	1.39023	0.065765	1.39023	0.0775	1.39023	0.0269429	1.39023	0.0596655	1.39023	0.459651
	1.40404	0.0955886	1.40404	0.00953676	1.40404	0.0197912	1.40404	0.0396637	1.40404	0.0180466	1.40404	0.0366916	1.40404	0.0652099	1.40404	0.089	1.40404	0.0321553	1.40404	0.0670411	1.40404	0.452731
	1.41785	0.104839	1.41785	0.00919992	1.41785	0.0205861	1.41785	0.0398881	1.41785	0.0182207	1.41785	0.0385999	1.41785	0.0702573	1.41785	0.0843	1.41785	0.0380825	1.41785	0.0799616	1.41785	0.437667
	1.43166	0.111447	1.43166	0.00952956	1.43166	0.0208864	1.43166	0.0398229	1.43166	0.0183755	1.43166	0.0398096	1.43166	0.0707709	1.43166	0.0858	1.43166	0.0503383	1.43166	0.0968723	1.43166	0.410975
	1.44547	0.112691	1.44547	0.0104077	1.44547	0.021287	1.44547	0.0416224	1.44547	0.0195877	1.44547	0.0388159	1.44547	0.0750574	1.44547	0.0866	1.44547	0.0619116	1.44547	0.115221	1.44547	0.383661
	1.45928	0.103667	1.45928	0.0103782	1.45928	0.0214109	1.45928	0.0429103	1.45928	0.0185825	1.45928	0.0411448	1.45928	0.0815507	1.45928	0.0926	1.45928	0.076341	1.45928	0.132948	1.45928	0.344681
	1.47309	0.12424	1.47309	0.010125	1.47309	0.0217456	1.47309	0.0420553	1.47309	0.0195262	1.47309	0.0409486	1.47309	0.0885403	1.47309	0.0893	1.47309	0.0880389	1.47309	0.161173	1.47309	0.31408
	1.4869	0.123546	1.4869	0.010158	1.4869	0.022898	1.4869	0.0441432	1.4869	0.0200572	1.4869	0.0422863	1.4869	0.0959016	1.4869	0.0943	1.4869	0.095018	1.4869	0.195689	1.4869	0.283307
	1.50071	0.124767	1.50071	0.0114985	1.50071	0.0263444	1.50071	0.0454226	1.50071	0.0194369	1.50071	0.0422386	1.50071	0.102074	1.50071	0.1009	1.50071	0.10467	1.50071	0.224738	1.50071	0.250639
	1.51452	0.135829	1.51452	0.0115629	1.51452	0.0258914	1.51452	0.0473421	1.51452	0.0203804	1.51452	0.0414263	1.51452	0.117734	1.51452	0.1031	1.51452	0.103833	1.51452	0.247816	1.51452	0.231171
	1.52833	0.138547	1.52833	0.0115668	1.52833	0.0291425	1.52833	0.0492681	1.52833	0.0213024	1.52833	0.0447216	1.52833	0.119349	1.52833	0.1024	1.52833	0.0957171	1.52833	0.277677	1.52833	0.200987
	1.54214	0.146273	1.54214	0.0110382	1.54214	0.0304389	1.54214	0.0491682	1.54214	0.021289	1.54214	0.0448048	1.54214	0.130198	1.54214	0.1044	1.54214	0.0887714	1.54214	0.302383	1.54214	0.186713
	1.55595	0.154598	1.55595	0.0120314	1.55595	0.031237	1.55595	0.0525602	1.55595	0.0209418	1.55595	0.0513914	1.55595	0.131353	1.55595	0.1028	1.55595	0.0748599	1.55595	0.320362	1.55595	0.164925
	1.56976	0.157561	1.56976	0.0121819	1.56976	0.0334463	1.56976	0.0566561	1.56976	0.023124	1.56976	0.0514027	1.56976	0.131445	1.56976	0.1111	1.56976	0.0650902	1.56976	0.318327	1.56976	0.149437
	1.58356	0.166934	1.58356	0.0127799	1.58356	0.0364232	1.58356	0.064847	1.58356	0.0246161	1.58356	0.0560902	1.58356	0.133547	1.58356	0.1104	1.58356	0.0570955	1.58356	0.298137	1.58356	0.138191
	1.59737	0.175852	1.59737	0.0143942	1.59737	0.0389348	1.59737	0.0682874	1.59737	0.0248875	1.59737	0.0576348	1.59737	0.129289	1.59737	0.1132	1.59737	0.045215	1.59737	0.280998	1.59737	0.127694
	1.61118	0.185384	1.61118	0.0140531	1.61118	0.0434662	1.61118	0.0852648	1.61118	0.0293335	1.61118	0.0639822	1.61118	0.12127	1.61118	0.1238	1.61118	0.0416211	1.61118	0.256851	1.61118	0.115127
	1.62499	0.19657	1.62499	0.0153154	1.62499	0.0470958	1.62499	0.0987936	1.62499	0.0327598	1.62499	0.0678047	1.62499	0.115009	1.62499	0.1216	1.62499	0.0380958	1.62499	0.219074	1.62499	0.104267
	1.6388	0.206152	1.6388	0.0162319	1.6388	0.0475254	1.6388	0.124638	1.6388	0.0392668	1.6388	0.0758273	1.6388	0.109991	1.6388	0.1191	1.6388	0.0316599	1.6388	0.196006	1.6388	0.101537
	1.65261	0.216454	1.65261	0.0181105	1.65261	0.0517948	1.65261	0.157837	1.65261	0.0523719	1.65261	0.0905512	1.65261	0.107838	1.65261	0.1179	1.65261	0.0289668	1.65261	0.164488	1.65261	0.0928847
	1.66642	0.23825	1.66642	0.0202576	1.66642	0.05607	1.66642	0.197686	1.66642	0.066735	1.66642	0.108123	1.66642	0.105582	1.66642	0.1115	1.66642	0.0264119	1.66642	0.146817	1.66642	0.0884533
	1.68023	0.248824	1.68023	0.0241189	1.68023	0.0588942	1.68023	0.224938	1.68023	0.0844428	1.68023	0.140254	1.68023	0.102267	1.68023	0.1234	1.68023	0.0236348	1.68023	0.124249	1.68023	0.0862613
	1.69404	0.256208	1.69404	0.0283926	1.69404	0.0588515	1.69404	0.25367	1.69404	0.103439	1.69404	0.173386	1.69404	0.0933216	1.69404	0.1164	1.69404	0.0230897	1.69404	0.103648	1.69404	0.0802893
	1.70785	0.273756	1.70785	0.0301733	1.70785	0.0657788	1.70785	0.266445	1.70785	0.116368	1.70785	0.21008	1.70785	0.0951995	1.70785	0.1137	1.70785	0.0217153	1.70785	0.0946134	1.70785	0.0754907
	1.72166	0.284594	1.72166	0.0324363	1.72166	0.0673625	1.72166	0.258786	1.72166	0.126632	1.72166	0.240931	1.72166	0.0879186	1.72166	0.1172	1.72166	0.0216816	1.72166	0.0815809	1.72166	0.0759307
	1.73547	0.302558	1.73547	0.0304936	1.73547	0.0713622	1.73547	0.24771	1.73547	0.120222	1.73547	0.252732	1.73547	0.0860797	1.73547	0.1078	1.73547	0.0219768	1.73547	0.0721143	1.73547	0.0723947
	1.74928	0.311182	1.74928	0.0280783	1.74928	0.0746669	1.74928	0.227987	1.74928	0.118999	1.74928	0.242779	1.74928	0.0774835	1.74928	0.1064	1.74928	0.0199959	1.74928	0.0659984	1.74928	0.068016
	1.76309	0.329142	1.76309	0.0281909	1.76309	0.076041	1.76309	0.209437	1.76309	0.104257	1.76309	0.233392	1.76309	0.0830576	1.76309	0.107	1.76309	0.0210797	1.76309	0.0626327	1.76309	0.0664657
	1.7769	0.34473	1.7769	0.0277907	1.7769	0.0801353	1.7769	0.187974	1.7769	0.0942306	1.7769	0.215296	1.7769	0.0796514	1.7769	0.1093	1.7769	0.0191336	1.7769	0.0559848	1.7769	0.0648217
	1.79071	0.352748	1.79071	0.0258693	1.79071	0.087315	1.79071	0.171034	1.79071	0.0860016	1.79071	0.197209	1.79071	0.0736654	1.79071	0.1083	1.79071	0.020397	1.79071	0.0500578	1.79071	0.0636103
	1.80452	0.359672	1.80452	0.0252425	1.80452	0.0899393	1.80452	0.158352	1.80452	0.0817536	1.80452	0.180112	1.80452	0.0771851	1.80452	0.103	1.80452	0.0184437	1.80452	0.0508051	1.80452	0.0626465
	1.81833	0.375	1.81833	0.0269438	1.81833	0.0910275	1.81833	0.159063	1.81833	0.078381	1.81833	0.17178	1.81833	0.0768069	1.81833	0.1005	1.81833	0.0178431	1.81833	0.0446471	1.81833	0.0625879
	1.83214	0.394756	1.83214	0.0281909	1.83214	0.0937913	1.83214	0.156023	1.83214	0.0755112	1.83214	0.168541	1.83214	0.081581	1.83214	0.1074	1.83214	0.0183668	1.83214	0.0424588	1.83214	0.0620592
	1.84594	0.397256	1.84594	0.0331344	1.84594	0.0986348	1.84594	0.16332	1.84594	0.0747396	1.84594	0.164764	1.84594	0.078413	1.84594	0.1085	1.84594	0.0181598	1.84594	0.040767	1.84594	0.0635966
	1.85975	0.404504	1.85975	0.0375183	1.85975	0.0991575	1.85975	0.182614	1.85975	0.0806052	1.85975	0.161158	1.85975	0.0878443	1.85975	0.1076	1.85975	0.0187939	1.85975	0.0414197	1.85975	0.0647927
	1.87356	0.41726	1.87356	0.0439332	1.87356	0.099735	1.87356	0.207354	1.87356	0.0836934	1.87356	0.170542	1.87356	0.0920123	1.87356	0.1139	1.87356	0.0176884	1.87356	0.0393967	1.87356	0.0651753
	1.88737	0.431466	1.88737	0.0496056	1.88737	0.100422	1.88737	0.23735	1.88737	0.0925932	1.88737	0.173752	1.88737	0.0980462	1.88737	0.1153	1.88737	0.0172382	1.88737	0.0364363	1.88737	0.0661465
	1.90118	0.424862	1.90118	0.0591712	1.90118	0.0987	1.90118	0.281076	1.90118	0.0985536	1.90118	0.181952	1.90118	0.103613	1.90118	0.1216	1.90118	0.0174346	1.90118	0.0373673	1.90118	0.0677487
	1.91499	0.431206	1.91499	0.0641452	1.91499	0.0986355	1.91499	0.329052	1.91499	0.105202	1.91499	0.186904	1.91499	0.112623	1.91499	0.1267	1.91499	0.0171159	1.91499	0.0351465	1.91499	0.071692
	1.9288	0.41453	1.9288	0.0709028	1.9288	0.0974385	1.9288	0.355525	1.9288	0.108588	1.9288	0.18707	1.9288	0.111983	1.9288	0.1322	1.9288	0.0173527	1.9288	0.0330514	1.9288	0.07225
	1.94261	0.41481	1.94261	0.0744384	1.94261	0.0930638	1.94261	0.390914	1.94261	0.111743	1.94261	0.183912	1.94261	0.112477	1.94261	0.1307	1.94261	0.0176494	1.94261	0.0332436	1.94261	0.0795907
	1.95642	0.417742	1.95642	0.0741068	1.95642	0.090351	1.95642	0.397754	1.95642	0.111428	1.95642	0.178177	1.95642	0.110875	1.95642	0.1253	1.95642	0.0179018	1.95642	0.0314031	1.95642	0.0844093
	1.97023	0.405728	1.97023	0.0681344	1.97023	0.0869648	1.97023	0.396833	1.97023	0.105824	1.97023	0.171901	1.97023	0.106267	1.97023	0.1233	1.97023	0.0179717	1.97023	0.0320576	1.97023	0.0873367
	1.98404	0.411856	1.98404	0.0607672	1.98404	0.0818543	1.98404	0.36625	1.98404	0.101998	1.98404	0.1576	1.98404	0.0980149	1.98404	0.117	1.98404	0.0177955	1.98404	0.0317569	1.98404	0.089114
	1.99785	0.404702	1.99785	0.0547916	1.99785	0.0735946	1.99785	0.33146	1.99785	0.0889368	1.99785	0.138028	1.99785	0.0910784	1.99785	0.1111	1.99785	0.0170854	1.99785	0.0314964	1.99785	0.09397
	2.01166	0.378126	2.01166	0.046868	2.01166	0.0725343	2.01166	0.289409	2.01166	0.0800676	2.01166	0.128411	2.01166	0.0865966	2.01166	0.0984	2.01166	0.017899	2.01166	0.0295935	2.01166	0.0946593
	2.02547	0.369912	2.02547	0.0392013	2.02547	0.0656902	2.02547	0.251236	2.02547	0.0699456	2.02547	0.112285	2.02547	0.0838691	2.02547	0.0982	2.02547	0.0183977	2.02547	0.0286181	2.02547	0.098964
	2.03928	0.360664	2.03928	0.034384	2.03928	0.0617098	2.03928	0.210958	2.03928	0.0641412	2.03928	0.101648	2.03928	0.0745314	2.03928	0.0912	2.03928	0.0167885	2.03928	0.0307281	2.03928	0.100085
	2.05309	0.357438	2.05309	0.0290292	2.05309	0.0554554	2.05309	0.180775	2.05309	0.0531789	2.05309	0.0881462	2.05309	0.0694653	2.05309	0.0821	2.05309	0.0167179	2.05309	0.0305759	2.05309	0.103764
	2.0669	0.345216	2.0669	0.0259159	2.0669	0.0537516	2.0669	0.155171	2.0669	0.0486934	2.0669	0.0780713	2.0669	0.0605074	2.0669	0.0846	2.0669	0.0173971	2.0669	0.0284728	2.0669	0.101613
	2.08071	0.337754	2.08071	0.0225527	2.08071	0.0487972	2.08071	0.131307	2.08071	0.0409439	2.08071	0.0715781	2.08071	0.0627939	2.08071	0.0801	2.08071	0.0170582	2.08071	0.0298404	2.08071	0.102293
	2.09452	0.320998	2.09452	0.0203586	2.09452	0.0467533	2.09452	0.114528	2.09452	0.0387758	2.09452	0.0608498	2.09452	0.0591286	2.09452	0.0736	2.09452	0.0168006	2.09452	0.0314182	2.09452	0.0984993
	2.10832	0.31604	2.10832	0.0169504	2.10832	0.0422199	2.10832	0.1017	2.10832	0.0340685	2.10832	0.0573484	2.10832	0.0552506	2.10832	0.078	2.10832	0.0183383	2.10832	0.0305174	2.10832	0.0968653
	2.12213	0.303208	2.12213	0.016506	2.12213	0.039568	2.12213	0.0915	2.12213	0.0321913	2.12213	0.0536302	2.12213	0.0566595	2.12213	0.0712	2.12213	0.018559	2.12213	0.0314329	2.12213	0.0923287
	2.13594	0.287872	2.13594	0.0159431	2.13594	0.0376444	2.13594	0.088548	2.13594	0.0273108	2.13594	0.0492923	2.13594	0.0499382	2.13594	0.0725	2.13594	0.019496	2.13594	0.0327954	2.13594	0.0867713
	2.14975	0.283342	2.14975	0.0151654	2.14975	0.0386108	2.14975	0.0773953	2.14975	0.0267001	2.14975	0.0468024	2.14975	0.054613	2.14975	0.0719	2.14975	0.018221	2.14975	0.0346001	2.14975	0.0820073
	2.16356	0.286184	2.16356	0.0136119	2.16356	0.0348378	2.16356	0.0732162	2.16356	0.025222	2.16356	0.0457076	2.16356	0.0532126	2.16356	0.0728	2.16356	0.0214485	2.16356	0.0342824	2.16356	0.0798073
	2.17737	0.260846	2.17737	0.012833	2.17737	0.035515	2.17737	0.067404	2.17737	0.0233819	2.17737	0.0435983	2.17737	0.0537077	2.17737	0.0691	2.17737	0.0205025	2.17737	0.0383787	2.17737	0.075176
	2.19118	0.2465	2.19118	0.0126515	2.19118	0.0329126	2.19118	0.0629007	2.19118	0.0236254	2.19118	0.0411389	2.19118	0.0521072	2.19118	0.0716	2.19118	0.0227837	2.19118	0.0381461	2.19118	0.0681547
	2.20499	0.238518	2.20499	0.013079	2.20499	0.031017	2.20499	0.0606197	2.20499	0.0217393	2.20499	0.0367483	2.20499	0.0509354	2.20499	0.0706	2.20499	0.0227506	2.20499	0.0416961	2.20499	0.0671607
	2.2188	0.236804	2.2188	0.0126448	2.2188	0.0298276	2.2188	0.0601406	2.2188	0.0207263	2.2188	0.0357178	2.2188	0.051352	2.2188	0.069	2.2188	0.0250586	2.2188	0.042641	2.2188	0.0622677
	2.23261	0.219744	2.23261	0.0119581	2.23261	0.0287016	2.23261	0.0553337	2.23261	0.0205794	2.23261	0.0385468	2.23261	0.0525464	2.23261	0.0635	2.23261	0.0253918	2.23261	0.049754	2.23261	0.0575866
	2.24642	0.21394	2.24642	0.0116181	2.24642	0.0293772	2.24642	0.0535354	2.24642	0.0193228	2.24642	0.034462	2.24642	0.0518298	2.24642	0.0696	2.24642	0.0268061	2.24642	0.0533581	2.24642	0.0548917
	2.26023	0.215578	2.26023	0.0110588	2.26023	0.0269637	2.26023	0.0514438	2.26023	0.0194332	2.26023	0.0356593	2.26023	0.05156	2.26023	0.0636	2.26023	0.02627	2.26023	0.0547844	2.26023	0.0489195
	2.27404	0.20339	2.27404	0.0109979	2.27404	0.0276701	2.27404	0.049045	2.27404	0.0189242	2.27404	0.0351523	2.27404	0.0513451	2.27404	0.0637	2.27404	0.0259653	2.27404	0.0584802	2.27404	0.0476173
	2.28785	0.196655	2.28785	0.0107991	2.28785	0.0279467	2.28785	0.0483377	2.28785	0.0178876	2.28785	0.0369746	2.28785	0.0510149	2.28785	0.0663	2.28785	0.0239242	2.28785	0.0628281	2.28785	0.0435801
	2.30166	0.196627	2.30166	0.0108587	2.30166	0.0268017	2.30166	0.0470203	2.30166	0.0172278	2.30166	0.0355038	2.30166	0.0521851	2.30166	0.0702	2.30166	0.0242134	2.30166	0.0629285	2.30166	0.0419613
	2.31547	0.185821	2.31547	0.0106627	2.31547	0.0275147	2.31547	0.0473274	2.31547	0.0172082	2.31547	0.0351302	2.31547	0.0502691	2.31547	0.0644	2.31547	0.0221917	2.31547	0.0619555	2.31547	0.0402419
	2.32928	0.180972	2.32928	0.0103942	2.32928	0.0265592	2.32928	0.0449954	2.32928	0.0161132	2.32928	0.0318113	2.32928	0.0506685	2.32928	0.0629	2.32928	0.0240604	2.32928	0.064529	2.32928	0.0389019
	2.34309	0.17526	2.34309	0.0102162	2.34309	0.0254271	2.34309	0.0443501	2.34309	0.0164401	2.34309	0.0318095	2.34309	0.0526597	2.34309	0.0609	2.34309	0.0220189	2.34309	0.0635651	2.34309	0.0355299
	2.35689	0.172521	2.35689	0.00993816	2.35689	0.0256565	2.35689	0.0430152	2.35689	0.0175762	2.35689	0.0333568	2.35689	0.0519464	2.35689	0.0681	2.35689	0.0190125	2.35689	0.0624326	2.35689	0.0356532
	2.3707	0.159794	2.3707	0.0103162	2.3707	0.0241236	2.3707	0.0424414	2.3707	0.0164255	2.3707	0.0295639	2.3707	0.0530429	2.3707	0.064	2.3707	0.0174998	2.3707	0.0651275	2.3707	0.0337921
	2.38451	0.148426	2.38451	0.0102081	2.38451	0.025201	2.38451	0.0426485	2.38451	0.0155125	2.38451	0.0325892	2.38451	0.0498859	2.38451	0.0659	2.38451	0.0178302	2.38451	0.056474	2.38451	0.0323981
	2.39832	0.160263	2.39832	0.00959	2.39832	0.0254222	2.39832	0.0424126	2.39832	0.0157693	2.39832	0.0306793	2.39832	0.0458066	2.39832	0.0617	2.39832	0.0168664	2.39832	0.0546733	2.39832	0.0302269
	2.41213	0.153727	2.41213	0.00945192	2.41213	0.0241088	2.41213	0.0416584	2.41213	0.0167989	2.41213	0.0311275	2.41213	0.0487077	2.41213	0.0623	2.41213	0.0165829	2.41213	0.0478306	2.41213	0.0296425
	2.42594	0.149452	2.42594	0.00923704	2.42594	0.0241786	2.42594	0.0409853	2.42594	0.0160516	2.42594	0.0320179	2.42594	0.045945	2.42594	0.0627	2.42594	0.017414	2.42594	0.0455893	2.42594	0.0302691
	2.43975	0.147174	2.43975	0.00944468	2.43975	0.0238512	2.43975	0.0429889	2.43975	0.0171721	2.43975	0.031101	2.43975	0.0436405	2.43975	0.0582	2.43975	0.0170983	2.43975	0.0406894	2.43975	0.029398
	2.45356	0.143058	2.45356	0.0097322	2.45356	0.0220062	2.45356	0.0430858	2.45356	0.0171279	2.45356	0.0302868	2.45356	0.0430782	2.45356	0.0619	2.45356	0.0154732	2.45356	0.0428192	2.45356	0.0283955
	2.46737	0.145793	2.46737	0.00942884	2.46737	0.0230077	2.46737	0.0440634	2.46737	0.0158574	2.46737	0.0316348	2.46737	0.044397	2.46737	0.0609	2.46737	0.0167137	2.46737	0.0359643	2.46737	0.0269348
	2.48118	0.13528	2.48118	0.00912848	2.48118	0.0222056	2.48118	0.0467761	2.48118	0.0167989	2.48118	0.031196	2.48118	0.0383685	2.48118	0.0651	2.48118	0.0155465	2.48118	0.0334451	2.48118	0.0288112
	2.49499	0.136372	2.49499	0.009206	2.49499	0.0217904	2.49499	0.0486431	2.49499	0.0179266	2.49499	0.0330696	2.49499	0.0446947	2.49499	0.057	2.49499	0.015279	2.49499	0.031307	2.49499	0.0267501
	2.5088	0.129816	2.5088	0.00934504	2.5088	0.0222579	2.5088	0.0482378	2.5088	0.0187556	2.5088	0.0348487	2.5088	0.0417557	2.5088	0.0527	2.5088	0.014462	2.5088	0.0314822	2.5088	0.0272188
	2.52261	0.13296	2.52261	0.0095366	2.52261	0.0214113	2.52261	0.0540443	2.52261	0.0181289	2.52261	0.0349087	2.52261	0.0428376	2.52261	0.0601	2.52261	0.0154481	2.52261	0.0274681	2.52261	0.0278252
	2.53642	0.129623	2.53642	0.00954612	2.53642	0.0203271	2.53642	0.051665	2.53642	0.0191987	2.53642	0.0365752	2.53642	0.0406269	2.53642	0.0539	2.53642	0.0150048	2.53642	0.0255432	2.53642	0.0249651
	2.55023	0.127654	2.55023	0.00941676	2.55023	0.0191138	2.55023	0.0518567	2.55023	0.0210125	2.55023	0.0385416	2.55023	0.040467	2.55023	0.058	2.55023	0.0143427	2.55023	0.0244829	2.55023	0.0264098
	2.56404	0.120923	2.56404	0.00912244	2.56404	0.0209558	2.56404	0.0519263	2.56404	0.020477	2.56404	0.0400426	2.56404	0.038015	2.56404	0.057	2.56404	0.0155614	2.56404	0.0234396	2.56404	0.0257443
	2.57785	0.123835	2.57785	0.0088674	2.57785	0.0187554	2.57785	0.0491992	2.57785	0.0214251	2.57785	0.0368401	2.57785	0.0402027	2.57785	0.0536	2.57785	0.0135405	2.57785	0.0229086	2.57785	0.0252168
	2.59166	0.117626	2.59166	0.0100938	2.59166	0.0197336	2.59166	0.0474991	2.59166	0.0198338	2.59166	0.0410782	2.59166	0.0364344	2.59166	0.0554	2.59166	0.0128803	2.59166	0.0208272	2.59166	0.0274359
	2.60547	0.118561	2.60547	0.00942712	2.60547	0.0184508	2.60547	0.0474991	2.60547	0.020309	2.60547	0.0377641	2.60547	0.037459	2.60547	0.057	2.60547	0.0131103	2.60547	0.0206301	2.60547	0.0268205
	2.61927	0.114862	2.61927	0.00913428	2.61927	0.0185908	2.61927	0.0453234	2.61927	0.0197054	2.61927	0.037139	2.61927	0.0363003	2.61927	0.0548	2.61927	0.0142865	2.61927	0.0212551	2.61927	0.0284559
	2.63308	0.116541	2.63308	0.00920396	2.63308	0.016696	2.63308	0.043365	2.63308	0.018949	2.63308	0.0334243	2.63308	0.0380835	2.63308	0.0503	2.63308	0.0148212	2.63308	0.0203508	2.63308	0.0267187
	2.64689	0.116139	2.64689	0.00861928	2.64689	0.0186605	2.64689	0.0405438	2.64689	0.0172037	2.64689	0.0323296	2.64689	0.0361019	2.64689	0.0538	2.64689	0.0144449	2.64689	0.0210257	2.64689	0.0258959
	2.6607	0.110951	2.6607	0.0085794	2.6607	0.017561	2.6607	0.0393227	2.6607	0.0166295	2.6607	0.0325762	2.6607	0.0363277	2.6607	0.052	2.6607	0.0134605	2.6607	0.0189794	2.6607	0.0275197
	2.67451	0.108932	2.67451	0.00871256	2.67451	0.0179114	2.67451	0.0363836	2.67451	0.0166417	2.67451	0.0310687	2.67451	0.0358597	2.67451	0.0548	2.67451	0.0132712	2.67451	0.0194002	2.67451	0.0277303
	2.68832	0.104288	2.68832	0.00811556	2.68832	0.0177725	2.68832	0.0351317	2.68832	0.0156754	2.68832	0.0281598	2.68832	0.033335	2.68832	0.0536	2.68832	0.0145653	2.68832	0.0191878	2.68832	0.0284728
	2.70213	0.105845	2.70213	0.00803524	2.70213	0.0175392	2.70213	0.031903	2.70213	0.0144498	2.70213	0.0270384	2.70213	0.0363066	2.70213	0.0504	2.70213	0.0139729	2.70213	0.0187363	2.70213	0.0257755
	2.71594	0.104126	2.71594	0.00853044	2.71594	0.0163342	2.71594	0.0297269	2.71594	0.0146593	2.71594	0.0245166	2.71594	0.034404	2.71594	0.0479	2.71594	0.0130663	2.71594	0.0184848	2.71594	0.0285425
	2.72975	0.103413	2.72975	0.00815992	2.72975	0.0159669	2.72975	0.0307607	2.72975	0.0138762	2.72975	0.0264412	2.72975	0.0331458	2.72975	0.0476	2.72975	0.0137103	2.72975	0.0163372	2.72975	0.0274511
	2.74356	0.104933	2.74356	0.0078786	2.74356	0.0169472	2.74356	0.0304425	2.74356	0.0132184	2.74356	0.0270244	2.74356	0.0328421	2.74356	0.0568	2.74356	0.0138365	2.74356	0.0162665	2.74356	0.0283607
	2.75737	0.102906	2.75737	0.00800784	2.75737	0.0171509	2.75737	0.0304425	2.75737	0.0121996	2.75737	0.0260806	2.75737	0.0361189	2.75737	0.047	2.75737	0.0144195	2.75737	0.0191225	2.75737	0.0272697
	2.77118	0.101111	2.77118	0.00807692	2.77118	0.0174381	2.77118	0.0287923	2.77118	0.0123781	2.77118	0.0235361	2.77118	0.0351384	2.77118	0.0484	2.77118	0.0134128	2.77118	0.0179827	2.77118	0.0280011
	2.78499	0.0976904	2.78499	0.00783268	2.78499	0.0155134	2.78499	0.0303416	2.78499	0.0119896	2.78499	0.0248764	2.78499	0.0329862	2.78499	0.0496	2.78499	0.0139809	2.78499	0.0173813	2.78499	0.027698
	2.7988	0.0968682	2.7988	0.00745276	2.7988	0.0165086	2.7988	0.0266602	2.7988	0.0116545	2.7988	0.0234347	2.7988	0.0321442	2.7988	0.0475	2.7988	0.0141349	2.7988	0.0166553	2.7988	0.0251851
	2.81261	0.097025	2.81261	0.00733532	2.81261	0.0159721	2.81261	0.0273126	2.81261	0.0111106	2.81261	0.0246224	2.81261	0.0332542	2.81261	0.0514	2.81261	0.0140507	2.81261	0.0174602	2.81261	0.0239989
	2.82642	0.0976904	2.82642	0.00819044	2.82642	0.0160466	2.82642	0.0262142	2.82642	0.0119688	2.82642	0.0209224	2.82642	0.0322059	2.82642	0.0475	2.82642	0.0135452	2.82642	0.0188588	2.82642	0.0256339
	2.84023	0.0907906	2.84023	0.00795692	2.84023	0.0168797	2.84023	0.0266532	2.84023	0.0122867	2.84023	0.021934	2.84023	0.0334915	2.84023	0.0481	2.84023	0.0136256	2.84023	0.016019	2.84023	0.0243069
	2.85404	0.0921844	2.85404	0.0070944	2.85404	0.0150352	2.85404	0.0261953	2.85404	0.0115784	2.85404	0.0227654	2.85404	0.0298944	2.85404	0.0498	2.85404	0.0135734	2.85404	0.0172278	2.85404	0.023388
	2.86785	0.0966948	2.86785	0.00800116	2.86785	0.0156572	2.86785	0.0275899	2.86785	0.0117889	2.86785	0.022157	2.86785	0.0314048	2.86785	0.0471	2.86785	0.0151396	2.86785	0.0172278	2.86785	0.0225907
	2.88165	0.090486	2.88165	0.00711056	2.88165	0.0152296	2.88165	0.0229971	2.88165	0.0105317	2.88165	0.0210727	2.88165	0.0317693	2.88165	0.0479	2.88165	0.0136809	2.88165	0.0173531	2.88165	0.0216331
	2.89546	0.0897198	2.89546	0.0070684	2.89546	0.0153392	2.89546	0.0252128	2.89546	0.0106208	2.89546	0.0225527	2.89546	0.0308435	2.89546	0.0464	2.89546	0.015065	2.89546	0.0179227	2.89546	0.0223138
	2.90927	0.0849602	2.90927	0.00742532	2.90927	0.0157088	2.90927	0.0259517	2.90927	0.010312	2.90927	0.0218299	2.90927	0.0328582	2.90927	0.0443	2.90927	0.0140566	2.90927	0.0177072	2.90927	0.020617
	2.92308	0.0899832	2.92308	0.00699828	2.92308	0.0150379	2.92308	0.0252973	2.92308	0.0110623	2.92308	0.0211516	2.92308	0.032051	2.92308	0.045	2.92308	0.0142082	2.92308	0.0172904	2.92308	0.018762
	2.93689	0.09147	2.93689	0.00690676	2.93689	0.0144413	2.93689	0.0257582	2.93689	0.0101278	2.93689	0.0220625	2.93689	0.0320352	2.93689	0.0495	2.93689	0.0150846	2.93689	0.0170666	2.93689	0.0180835
	2.9507	0.087736	2.9507	0.00687884	2.9507	0.0152231	2.9507	0.0244322	2.9507	0.0103138	2.9507	0.0208003	2.9507	0.0356766	2.9507	0.0479	2.9507	0.0142547	2.9507	0.0170612	2.9507	0.018695
	2.96451	0.0811256	2.96451	0.00659476	2.96451	0.0138344	2.96451	0.0243055	2.96451	0.0105907	2.96451	0.0212052	2.96451	0.0314624	2.96451	0.046	2.96451	0.0145226	2.96451	0.0183495	2.96451	0.0190663
	2.97832	0.079278	2.97832	0.00714664	2.97832	0.0155814	2.97832	0.0244902	2.97832	0.0105476	2.97832	0.0243332	2.97832	0.0306138	2.97832	0.0471	2.97832	0.0142633	2.97832	0.0186178	2.97832	0.018174
	2.99213	0.0820446	2.99213	0.00744292	2.99213	0.0158134	2.99213	0.0232725	2.99213	0.0106789	2.99213	0.0211615	2.99213	0.0317306	2.99213	0.0437	2.99213	0.0138018	2.99213	0.0166056	2.99213	0.0175273
	3.00594	0.084526	3.00594	0.00821364	3.00594	0.0145542	3.00594	0.0236212	3.00594	0.0104472	3.00594	0.0218807	3.00594	0.0351115	3.00594	0.0462	3.00594	0.0137599	3.00594	0.0171651	3.00594	0.0177442
	3.01975	0.084431	3.01975	0.0075408	3.01975	0.0148172	3.01975	0.0238584	3.01975	0.0110218	3.01975	0.0213578	3.01975	0.0322814	3.01975	0.0456	3.01975	0.0143938	3.01975	0.0179185	3.01975	0.0169179
	3.03356	0.086011	3.03356	0.00795228	3.03356	0.0153571	3.03356	0.0230326	3.03356	0.0115996	3.03356	0.0192542	3.03356	0.0293946	3.03356	0.048	3.03356	0.013979	3.03356	0.0171675	3.03356	0.0156964
	3.04737	0.08691	3.04737	0.00718024	3.04737	0.013676	3.04737	0.0236154	3.04737	0.0098307	3.04737	0.020523	3.04737	0.0315917	3.04737	0.0444	3.04737	0.0132024	3.04737	0.0184966	3.04737	0.0170762
	3.06118	0.0884148	3.06118	0.00701024	3.06118	0.0146498	3.06118	0.0235707	3.06118	0.00998112	3.06118	0.0213079	3.06118	0.0292835	3.06118	0.0448	3.06118	0.0129208	3.06118	0.0182654	3.06118	0.0155928
	3.07499	0.0789154	3.07499	0.00677064	3.07499	0.0158574	3.07499	0.0234774	3.07499	0.0106043	3.07499	0.0203602	3.07499	0.0332987	3.07499	0.0445	3.07499	0.0151564	3.07499	0.0162017	3.07499	0.0145571
	3.0888	0.0840982	3.0888	0.00740228	3.0888	0.0154358	3.0888	0.0244515	3.0888	0.0104145	3.0888	0.020091	3.0888	0.0291859	3.0888	0.0482	3.0888	0.0130641	3.0888	0.0184206	3.0888	0.0141135
	3.10261	0.0887754	3.10261	0.007416	3.10261	0.0144753	3.10261	0.0240642	3.10261	0.010367	3.10261	0.0195361	3.10261	0.0317306	3.10261	0.0448	3.10261	0.0147549	3.10261	0.0167327	3.10261	0.0144405
	3.11642	0.0835502	3.11642	0.00728428	3.11642	0.0136522	3.11642	0.0240722	3.11642	0.0108032	3.11642	0.0203135	3.11642	0.028721	3.11642	0.0419	3.11642	0.0131219	3.11642	0.018559	3.11642	0.0150565
	3.13022	0.0822948	3.13022	0.00662608	3.13022	0.0143666	3.13022	0.0225527	3.13022	0.0100406	3.13022	0.0209065	3.13022	0.0320995	3.13022	0.0462	3.13022	0.0139147	3.13022	0.0163689	3.13022	0.0159904
	3.14403	0.0780234	3.14403	0.00706348	3.14403	0.0146175	3.14403	0.0227127	3.14403	0.0101646	3.14403	0.0206597	3.14403	0.0322789	3.14403	0.0416	3.14403	0.0145611	3.14403	0.0177849	3.14403	0.0140209
	3.15784	0.0808422	3.15784	0.00671784	3.15784	0.014748	3.15784	0.021593	3.15784	0.00933594	3.15784	0.0199622	3.15784	0.0273762	3.15784	0.0468	3.15784	0.0140438	3.15784	0.0180803	3.15784	0.0147591
	3.17165	0.0847158	3.17165	0.00669308	3.17165	0.0137474	3.17165	0.0221612	3.17165	0.0104029	3.17165	0.0197712	3.17165	0.0312051	3.17165	0.0453	3.17165	0.0118387	3.17165	0.0160003	3.17165	0.0132535
	3.18546	0.0815044	3.18546	0.00667052	3.18546	0.0140503	3.18546	0.0223936	3.18546	0.010189	3.18546	0.0190289	3.18546	0.0313074	3.18546	0.0422	3.18546	0.0124654	3.18546	0.0161451	3.18546	0.0138267
	3.19927	0.0788196	3.19927	0.00729968	3.19927	0.0137792	3.19927	0.0229635	3.19927	0.0100069	3.19927	0.019492	3.19927	0.031516	3.19927	0.0435	3.19927	0.0149655	3.19927	0.0165138	3.19927	0.0139215
	3.21308	0.0808998	3.21308	0.00681768	3.21308	0.014679	3.21308	0.0215423	3.21308	0.0097038	3.21308	0.0195457	3.21308	0.0308128	3.21308	0.0465	3.21308	0.0134112	3.21308	0.0160615	3.21308	0.0137605
	3.22689	0.0739292	3.22689	0.00657788	3.22689	0.0144233	3.22689	0.0210251	3.22689	0.0100406	3.22689	0.0190235	3.22689	0.0301614	3.22689	0.0445	3.22689	0.013272	3.22689	0.0155904	3.22689	0.0141898
	3.2407	0.0819756	3.2407	0.0069806	3.2407	0.014141	3.2407	0.0205934	3.2407	0.00944394	3.2407	0.01861	3.2407	0.0315738	3.2407	0.0427	3.2407	0.0131015	3.2407	0.0151797	3.2407	0.0140415
	3.25451	0.0786102	3.25451	0.0066688	3.25451	0.0137928	3.25451	0.023916	3.25451	0.00933348	3.25451	0.0194357	3.25451	0.0297013	3.25451	0.0409	3.25451	0.0127136	3.25451	0.0153832	3.25451	0.0142636
	3.26832	0.0766068	3.26832	0.00708288	3.26832	0.0140954	3.26832	0.0220384	3.26832	0.00934548	3.26832	0.0185591	3.26832	0.029888	3.26832	0.0433	3.26832	0.0123907	3.26832	0.0144841	3.26832	0.0139531
	3.28213	0.0760258	3.28213	0.00710264	3.28213	0.0142762	3.28213	0.0222411	3.28213	0.00981756	3.28213	0.019402	3.28213	0.0293869	3.28213	0.0441	3.28213	0.0126814	3.28213	0.0144409	3.28213	0.0134849
	3.29594	0.0748896	3.29594	0.00699912	3.29594	0.0132875	3.29594	0.0213743	3.29594	0.0104029	3.29594	0.0195005	3.29594	0.0299651	3.29594	0.0425	3.29594	0.0126571	3.29594	0.0151564	3.29594	0.0129663
	3.30975	0.0809884	3.30975	0.00730728	3.30975	0.01322	3.30975	0.0220158	3.30975	0.00963348	3.30975	0.0182275	3.30975	0.0296798	3.30975	0.0435	3.30975	0.0129814	3.30975	0.0152593	3.30975	0.0135734
	3.32356	0.077026	3.32356	0.00716856	3.32356	0.0138819	3.32356	0.0214905	3.32356	0.0103167	3.32356	0.019178	3.32356	0.028155	3.32356	0.0465	3.32356	0.0132663	3.32356	0.0135473	3.32356	0.0135421
	3.33737	0.0814722	3.33737	0.00675532	3.33737	0.0133649	3.33737	0.0211578	3.33737	0.00967686	3.33737	0.0200468	3.33737	0.028313	3.33737	0.0445	3.33737	0.013606	3.33737	0.0148976	3.33737	0.0134988
	3.35118	0.0764416	3.35118	0.00649476	3.35118	0.014515	3.35118	0.0227189	3.35118	0.0099168	3.35118	0.0194622	3.35118	0.0307043	3.35118	0.0431	3.35118	0.0128141	3.35118	0.0142865	3.35118	0.0134243
	3.36499	0.0801366	3.36499	0.007023	3.36499	0.0161276	3.36499	0.0228778	3.36499	0.0100915	3.36499	0.0186643	3.36499	0.0284981	3.36499	0.0398	3.36499	0.0128324	3.36499	0.0142804	3.36499	0.0135544
	3.3788	0.074217	3.3788	0.00633476	3.3788	0.0143157	3.3788	0.022358	3.3788	0.0104343	3.3788	0.020119	3.3788	0.0308174	3.3788	0.044	3.3788	0.0129551	3.3788	0.0144508	3.3788	0.0137981
	3.3926	0.077573	3.3926	0.00672752	3.3926	0.0149356	3.3926	0.0230644	3.3926	0.00930498	3.3926	0.0178214	3.3926	0.0283069	3.3926	0.046	3.3926	0.0122655	3.3926	0.0139306	3.3926	0.0131908
	3.40641	0.0829088	3.40641	0.0071644	3.40641	0.0137495	3.40641	0.0225527	3.40641	0.00938382	3.40641	0.0190957	3.40641	0.0309267	3.40641	0.0426	3.40641	0.0116483	3.40641	0.0132195	3.40641	0.0125293
	3.42022	0.0793948	3.42022	0.00713452	3.42022	0.0139112	3.42022	0.0211711	3.42022	0.00970572	3.42022	0.0205446	3.42022	0.0289355	3.42022	0.0442	3.42022	0.0121851	3.42022	0.0140172	3.42022	0.0131637
	3.43403	0.0787236	3.43403	0.00657788	3.43403	0.0143874	3.43403	0.0227978	3.43403	0.00996894	3.43403	0.0207856	3.43403	0.0285768	3.43403	0.0444	3.43403	0.0127876	3.43403	0.0128141	3.43403	0.0121519
	3.44784	0.0759508	3.44784	0.00674372	3.44784	0.014536	3.44784	0.0212731	3.44784	0.00983766	3.44784	0.0183342	3.44784	0.0289702	3.44784	0.0424	3.44784	0.0126188	3.44784	0.014742	3.44784	0.0114785
	3.46165	0.0780378	3.46165	0.00694124	3.46165	0.0140954	3.46165	0.0214271	3.46165	0.00959688	3.46165	0.0199567	3.46165	0.0286518	3.46165	0.0435	3.46165	0.0124398	3.46165	0.0125293	3.46165	0.0122015
	3.47546	0.0787602	3.47546	0.00639268	3.47546	0.0137015	3.47546	0.0210819	3.47546	0.00938292	3.47546	0.019069	3.47546	0.0294042	3.47546	0.0453	3.47546	0.0129099	3.47546	0.012662	3.47546	0.0133726
	3.48927	0.0778326	3.48927	0.0064574	3.48927	0.0144944	3.48927	0.0218918	3.48927	0.0102217	3.48927	0.0195562	3.48927	0.0295691	3.48927	0.0422	3.48927	0.013734	3.48927	0.0128489	3.48927	0.0124474
	3.50308	0.0769106	3.50308	0.0072636	3.50308	0.0129067	3.50308	0.0212786	3.50308	0.00952656	3.50308	0.0186406	3.50308	0.0321771	3.50308	0.0419	3.50308	0.0126612	3.50308	0.0134749	3.50308	0.0118678
	3.51689	0.0780524	3.51689	0.00635716	3.51689	0.0145531	3.51689	0.0227966	3.51689	0.009972	3.51689	0.0201425	3.51689	0.029473	3.51689	0.0416	3.51689	0.0120427	3.51689	0.0120687	3.51689	0.0122958
	3.5307	0.0782758	3.5307	0.00702732	3.5307	0.0148044	3.5307	0.0206734	3.5307	0.0106452	3.5307	0.0197723	3.5307	0.0297811	3.5307	0.0428	3.5307	0.0127203	3.5307	0.0143034	3.5307	0.0120039
	3.54451	0.0781636	3.54451	0.00651032	3.54451	0.0146143	3.54451	0.0222149	3.54451	0.0101335	3.54451	0.0194392	3.54451	0.0272688	3.54451	0.0446	3.54451	0.0128489	3.54451	0.0130255	3.54451	0.0117999
	3.55832	0.0797804	3.55832	0.00621552	3.55832	0.0140954	3.55832	0.0200866	3.55832	0.00978852	3.55832	0.0189022	3.55832	0.0278834	3.55832	0.0435	3.55832	0.0120818	3.55832	0.0136927	3.55832	0.0120904
	3.57213	0.0751758	3.57213	0.00679672	3.57213	0.0139666	3.57213	0.0207517	3.57213	0.0100915	3.57213	0.0210439	3.57213	0.0303539	3.57213	0.0423	3.57213	0.012859	3.57213	0.014608	3.57213	0.0128159
	3.58594	0.0745046	3.58594	0.00599808	3.58594	0.0141382	3.58594	0.019981	3.58594	0.0098763	3.58594	0.0189539	3.58594	0.0305853	3.58594	0.0466	3.58594	0.0117247	3.58594	0.0134525	3.58594	0.0126879
	3.59975	0.0734498	3.59975	0.00734216	3.59975	0.014275	3.59975	0.021415	3.59975	0.0111529	3.59975	0.0194158	3.59975	0.0285573	3.59975	0.0412	3.59975	0.0133836	3.59975	0.0131185	3.59975	0.0114984
	3.61356	0.0755614	3.61356	0.00630756	3.61356	0.0139673	3.61356	0.0193832	3.61356	0.0097347	3.61356	0.0186888	3.61356	0.0301693	3.61356	0.0428	3.61356	0.0125959	3.61356	0.0134605	3.61356	0.0114639
	3.62737	0.0727664	3.62737	0.00665568	3.62737	0.0149446	3.62737	0.0206316	3.62737	0.0101636	3.62737	0.0184759	3.62737	0.0299701	3.62737	0.0404	3.62737	0.0130372	3.62737	0.0128978	3.62737	0.0120637
	3.64118	0.0802578	3.64118	0.00666332	3.64118	0.0144982	3.64118	0.0214422	3.64118	0.00928878	3.64118	0.0196403	3.64118	0.0289834	3.64118	0.0423	3.64118	0.0128698	3.64118	0.0130821	3.64118	0.0117663
	3.65498	0.077573	3.65498	0.00703176	3.65498	0.0158362	3.65498	0.0202183	3.65498	0.00943614	3.65498	0.0182755	3.65498	0.0282898	3.65498	0.0427	3.65498	0.0147219	3.65498	0.0133266	3.65498	0.0115466
	3.66879	0.0745012	3.66879	0.00655176	3.66879	0.0146717	3.66879	0.0207839	3.66879	0.0102512	3.66879	0.0179644	3.66879	0.0292992	3.66879	0.0441	3.66879	0.0118753	3.66879	0.0141386	3.66879	0.0113521
	3.6826	0.0746062	3.6826	0.00706044	3.6826	0.0161207	3.6826	0.0205025	3.6826	0.00927702	3.6826	0.019812	3.6826	0.0274594	3.6826	0.0402	3.6826	0.0135427	3.6826	0.0136537	3.6826	0.0111075
	3.69641	0.0782442	3.69641	0.0071918	3.69641	0.0149924	3.69641	0.0219869	3.69641	0.00917196	3.69641	0.021486	3.69641	0.0305749	3.69641	0.0414	3.69641	0.0133584	3.69641	0.0129335	3.69641	0.011128
	3.71022	0.0763382	3.71022	0.0063778	3.71022	0.0156935	3.71022	0.0210573	3.71022	0.00963018	3.71022	0.0197555	3.71022	0.0284925	3.71022	0.0414	3.71022	0.0136768	3.71022	0.0137474	3.71022	0.0120036
	3.72403	0.0751758	3.72403	0.00653488	3.72403	0.0159809	3.72403	0.0230404	3.72403	0.0103298	3.72403	0.0187066	3.72403	0.0291246	3.72403	0.0441	3.72403	0.012823	3.72403	0.0137039	3.72403	0.0109519
	3.73784	0.0738334	3.73784	0.00702732	3.73784	0.0149656	3.73784	0.0232473	3.73784	0.010732	3.73784	0.0170828	3.73784	0.0302571	3.73784	0.0412	3.73784	0.0131742	3.73784	0.0125852	3.73784	0.0118082
	3.75165	0.0716702	3.75165	0.00742476	3.75165	0.0146282	3.75165	0.0216806	3.75165	0.0108065	3.75165	0.0185678	3.75165	0.0284728	3.75165	0.0441	3.75165	0.0132886	3.75165	0.0133124	3.75165	0.0112151
	3.76546	0.073423	3.76546	0.00663176	3.76546	0.0142236	3.76546	0.0232398	3.76546	0.00993216	3.76546	0.0191208	3.76546	0.0279224	3.76546	0.0461	3.76546	0.0132602	3.76546	0.0124111	3.76546	0.0114361
	3.77927	0.0705772	3.77927	0.00692136	3.77927	0.0151083	3.77927	0.0219061	3.77927	0.0106808	3.77927	0.0192542	3.77927	0.0296062	3.77927	0.0424	3.77927	0.0130112	3.77927	0.0123943	3.77927	0.0108854
	3.79308	0.0697922	3.79308	0.00719396	3.79308	0.0156569	3.79308	0.0234874	3.79308	0.0106374	3.79308	0.0190644	3.79308	0.0282661	3.79308	0.0417	3.79308	0.0124634	3.79308	0.0126655	3.79308	0.010578
	3.80689	0.075757	3.80689	0.00689904	3.80689	0.014943	3.80689	0.0228357	3.80689	0.010632	3.80689	0.0193416	3.80689	0.0275034	3.80689	0.0403	3.80689	0.0129768	3.80689	0.013272	3.80689	0.0109846
	3.8207	0.0753656	3.8207	0.00699828	3.8207	0.0144753	3.8207	0.0244222	3.8207	0.00960312	3.8207	0.0199086	3.8207	0.0308954	3.8207	0.0411	3.8207	0.0127766	3.8207	0.0136768	3.8207	0.0107917
	3.83451	0.0708388	3.83451	0.00776324	3.83451	0.0153584	3.83451	0.0248898	3.83451	0.0104933	3.83451	0.0223226	3.83451	0.0304608	3.83451	0.0471	3.83451	0.0135533	3.83451	0.0129728	3.83451	0.011294
	3.84832	0.0730446	3.84832	0.00742808	3.84832	0.0134939	3.84832	0.0240253	3.84832	0.0111034	3.84832	0.0207203	3.84832	0.0301626	3.84832	0.047	3.84832	0.0116559	3.84832	0.0133124	3.84832	0.0114263
	3.86213	0.0743886	3.86213	0.00761156	3.86213	0.0135284	3.86213	0.0249502	3.86213	0.010594	3.86213	0.0205674	3.86213	0.0305461	3.86213	0.0458	3.86213	0.0129899	3.86213	0.0132663	3.86213	0.0108169
	3.87594	0.0728626	3.87594	0.00751756	3.87594	0.0137317	3.87594	0.0256754	3.87594	0.0107308	3.87594	0.0197149	3.87594	0.0306171	3.87594	0.0421	3.87594	0.0128324	3.87594	0.0124739	3.87594	0.0105657
	3.88975	0.0745884	3.88975	0.0078424	3.88975	0.0149246	3.88975	0.0270633	3.88975	0.0109469	3.88975	0.0193088	3.88975	0.0275798	3.88975	0.043	3.88975	0.0133805	3.88975	0.0130255	3.88975	0.0105657
	3.90355	0.0693704	3.90355	0.00790308	3.90355	0.013734	3.90355	0.0259628	3.90355	0.0106868	3.90355	0.021425	3.90355	0.0290101	3.90355	0.0418	3.90355	0.0123472	3.90355	0.012823	3.90355	0.0104411
	3.91736	0.0673924	3.91736	0.00775548	3.91736	0.0144158	3.91736	0.0265258	3.91736	0.0101324	3.91736	0.0211793	3.91736	0.0299838	3.91736	0.043	3.91736	0.0123533	3.91736	0.0124634	3.91736	0.0114398
	3.93117	0.0675048	3.93117	0.00761456	3.93117	0.0136256	3.93117	0.0250842	3.93117	0.00998982	3.93117	0.0204193	3.93117	0.0291306	3.93117	0.0426	3.93117	0.0128873	3.93117	0.0129899	3.93117	0.0107265
	3.94498	0.0696776	3.94498	0.0069318	3.94498	0.0138038	3.94498	0.0252291	3.94498	0.0103631	3.94498	0.0200468	3.94498	0.0301726	3.94498	0.0424	3.94498	0.0124612	3.94498	0.0134242	3.94498	0.0117163
	3.95879	0.0700938	3.95879	0.00727508	3.95879	0.0138422	3.95879	0.0245189	3.95879	0.0105345	3.95879	0.0183142	3.95879	0.0298858	3.95879	0.0436	3.95879	0.0127033	3.95879	0.0129099	3.95879	0.010536
	3.9726	0.0683678	3.9726	0.006841	3.9726	0.0133419	3.9726	0.0239623	3.9726	0.00960018	3.9726	0.018507	3.9726	0.0275477	3.9726	0.0439	3.9726	0.0122274	3.9726	0.0132663	3.9726	0.0104259
	3.98641	0.0659248	3.98641	0.00730212	3.98641	0.0141853	3.98641	0.0237124	3.98641	0.00941022	3.98641	0.0193078	3.98641	0.0297866	3.98641	0.0439	3.98641	0.0140955	3.98641	0.0138244	3.98641	0.0106081
	4.00022	0.0654756	4.00022	0.00688692	4.00022	0.0133013	4.00022	0.0229463	4.00022	0.00881226	4.00022	0.0195233	4.00022	0.0289822	4.00022	0.0397	4.00022	0.0131919	4.00022	0.0133376	4.00022	0.0117209
	4.01403	0.0666598	4.01403	0.00687464	4.01403	0.0132875	4.01403	0.0231558	4.01403	0.00928644	4.01403	0.0180072	4.01403	0.0294883	4.01403	0.0401	4.01403	0.0129899	4.01403	0.0136604	4.01403	0.0101515
	4.02784	0.067483	4.02784	0.00651172	4.02784	0.0130765	4.02784	0.020521	4.02784	0.00960582	4.02784	0.0187374	4.02784	0.0285768	4.02784	0.0426	4.02784	0.0129208	4.02784	0.0136437	4.02784	0.0104829
	4.04165	0.064138	4.04165	0.00646204	4.04165	0.0134548	4.04165	0.0216757	4.04165	0.00944994	4.04165	0.0190235	4.04165	0.0268061	4.04165	0.0419	4.04165	0.0122883	4.04165	0.0131742	4.04165	0.011774
	4.05546	0.0650038	4.05546	0.00625552	4.05546	0.0121529	4.05546	0.01918	4.05546	0.00996516	4.05546	0.0168702	4.05546	0.0298824	4.05546	0.0422	4.05546	0.0134826	4.05546	0.0123015	4.05546	0.0118655
	4.06927	0.063368	4.06927	0.00627328	4.06927	0.0133124	4.06927	0.0198381	4.06927	0.00908784	4.06927	0.018467	4.06927	0.0288834	4.06927	0.0415	4.06927	0.0131185	4.06927	0.0138044	4.06927	0.0109631
	4.08308	0.0640794	4.08308	0.00635676	4.08308	0.013162	4.08308	0.0208308	4.08308	0.00875298	4.08308	0.0183146	4.08308	0.0265386	4.08308	0.0387	4.08308	0.0130886	4.08308	0.0142762	4.08308	0.0102887
	4.09689	0.0606664	4.09689	0.00621956	4.09689	0.0133856	4.09689	0.019193	4.09689	0.00898218	4.09689	0.018301	4.09689	0.0297435	4.09689	0.0428	4.09689	0.0123503	4.09689	0.0137196	4.09689	0.0105913
	4.1107	0.0662262	4.1107	0.0061644	4.1107	0.0123107	4.1107	0.0182281	4.1107	0.00941112	4.1107	0.0174431	4.1107	0.0267723	4.1107	0.0415	4.1107	0.012823	4.1107	0.0122569	4.1107	0.010551
	4.12451	0.065681	4.12451	0.0058016	4.12451	0.0127799	4.12451	0.0193065	4.12451	0.0087975	4.12451	0.0188222	4.12451	0.0278469	4.12451	0.0424	4.12451	0.0127833	4.12451	0.0123503	4.12451	0.011462
	4.13832	0.0632252	4.13832	0.00664552	4.13832	0.012774	4.13832	0.0182928	4.13832	0.00907608	4.13832	0.0174917	4.13832	0.0289453	4.13832	0.0409	4.13832	0.0123075	4.13832	0.012296	4.13832	0.0113575
	4.15213	0.0611308	4.15213	0.00640704	4.15213	0.0132823	4.15213	0.0185298	4.15213	0.00890736	4.15213	0.0175126	4.15213	0.0314643	4.15213	0.0419	4.15213	0.0129551	4.15213	0.012496	4.15213	0.0111562
	4.16593	0.0590526	4.16593	0.00547708	4.16593	0.0129123	4.16593	0.0191357	4.16593	0.00999288	4.16593	0.0172158	4.16593	0.0269693	4.16593	0.0422	4.16593	0.0127601	4.16593	0.0128305	4.16593	0.0106947
	4.17974	0.0607866	4.17974	0.006648	4.17974	0.0122546	4.17974	0.0174251	4.17974	0.00893856	4.17974	0.018348	4.17974	0.0285768	4.17974	0.0414	4.17974	0.0136683	4.17974	0.0129899	4.17974	0.0112128
	4.19355	0.0582204	4.19355	0.00648068	4.19355	0.0123584	4.19355	0.0188623	4.19355	0.00928392	4.19355	0.0182994	4.19355	0.0270253	4.19355	0.042	4.19355	0.0122736	4.19355	0.0132912	4.19355	0.0112764
	4.20736	0.061597	4.20736	0.00653252	4.20736	0.0132692	4.20736	0.0190502	4.20736	0.00950844	4.20736	0.017116	4.20736	0.0276422	4.20736	0.0441	4.20736	0.0131375	4.20736	0.0128454	4.20736	0.0112595
	4.22117	0.0611298	4.22117	0.00582092	4.22117	0.0129637	4.22117	0.0193249	4.22117	0.00952224	4.22117	0.0174187	4.22117	0.028041	4.22117	0.0418	4.22117	0.0133584	4.22117	0.0128773	4.22117	0.0108207
	4.23498	0.0602214	4.23498	0.00653968	4.23498	0.0128969	4.23498	0.0184561	4.23498	0.0093075	4.23498	0.0180598	4.23498	0.028296	4.23498	0.0412	4.23498	0.0125901	4.23498	0.0133266	4.23498	0.0106541
	4.24879	0.06218	4.24879	0.00645592	4.24879	0.0129036	4.24879	0.0176556	4.24879	0.00945348	4.24879	0.0170935	4.24879	0.0279931	4.24879	0.0413	4.24879	0.0123869	4.24879	0.0137409	4.24879	0.0102853
	4.2626	0.060798	4.2626	0.00644364	4.2626	0.0118283	4.2626	0.018076	4.2626	0.00901314	4.2626	0.0172904	4.2626	0.0288973	4.2626	0.0431	4.2626	0.0136256	4.2626	0.0123695	4.2626	0.0108497
	4.27641	0.0606804	4.27641	0.00597708	4.27641	0.0127238	4.27641	0.0187522	4.27641	0.00880104	4.27641	0.0166086	4.27641	0.0296034	4.27641	0.0419	4.27641	0.0128958	4.27641	0.0151291	4.27641	0.0106593
	4.29022	0.0564802	4.29022	0.00670272	4.29022	0.0123869	4.29022	0.0178808	4.29022	0.00815442	4.29022	0.0159822	4.29022	0.0288638	4.29022	0.0434	4.29022	0.0136032	4.29022	0.0138674	4.29022	0.0103183
	4.30403	0.0642792	4.30403	0.00646804	4.30403	0.0119018	4.30403	0.0179266	4.30403	0.00868698	4.30403	0.0188228	4.30403	0.0280845	4.30403	0.0449	4.30403	0.0133348	4.30403	0.0138482	4.30403	0.0114025
	4.31784	0.0587434	4.31784	0.00617704	4.31784	0.0129619	4.31784	0.0182444	4.31784	0.00894756	4.31784	0.0173034	4.31784	0.0284112	4.31784	0.0444	4.31784	0.0121306	4.31784	0.0138717	4.31784	0.0107147
	4.33165	0.0604806	4.33165	0.00627388	4.33165	0.0125342	4.33165	0.0197717	4.33165	0.0082575	4.33165	0.0179198	4.33165	0.0275483	4.33165	0.0406	4.33165	0.01231	4.33165	0.0130112	4.33165	0.0111013
	4.34546	0.056077	4.34546	0.00635676	4.34546	0.0124691	4.34546	0.0183187	4.34546	0.00873168	4.34546	0.0174978	4.34546	0.0281402	4.34546	0.0401	4.34546	0.0130112	4.34546	0.0122951	4.34546	0.0109631
	4.35927	0.0594628	4.35927	0.00606344	4.35927	0.0126498	4.35927	0.0188142	4.35927	0.00893088	4.35927	0.0174107	4.35927	0.0268693	4.35927	0.0416	4.35927	0.0137564	4.35927	0.0124634	4.35927	0.0108559
	4.37308	0.060493	4.37308	0.00621352	4.37308	0.011862	4.37308	0.0188562	4.37308	0.008706	4.37308	0.0177337	4.37308	0.0290475	4.37308	0.0397	4.37308	0.0130178	4.37308	0.0127073	4.37308	0.00985093
	4.38689	0.0602194	4.38689	0.00625528	4.38689	0.0126117	4.38689	0.0191842	4.38689	0.0088476	4.38689	0.0184859	4.38689	0.0287224	4.38689	0.0409	4.38689	0.0129526	4.38689	0.0125633	4.38689	0.0113211
	4.4007	0.0612352	4.4007	0.00597856	4.4007	0.0127382	4.4007	0.017597	4.4007	0.0100585	4.4007	0.0166133	4.4007	0.0290405	4.4007	0.0485	4.4007	0.0135837	4.4007	0.0131384	4.4007	0.011622
	4.41451	0.0649874	4.41451	0.00623908	4.41451	0.011494	4.41451	0.0185914	4.41451	0.00872154	4.41451	0.018825	4.41451	0.0294608	4.41451	0.0438	4.41451	0.0142872	4.41451	0.0131375	4.41451	0.0112764
	4.42831	0.05847	4.42831	0.00661216	4.42831	0.0114008	4.42831	0.0174827	4.42831	0.00832512	4.42831	0.0196614	4.42831	0.0288011	4.42831	0.0398	4.42831	0.013463	4.42831	0.012943	4.42831	0.0106455
	4.44212	0.063207	4.44212	0.00640888	4.44212	0.0125025	4.44212	0.0180422	4.44212	0.00929652	4.44212	0.017745	4.44212	0.0275645	4.44212	0.0399	4.44212	0.0134242	4.44212	0.0123829	4.44212	0.0106632
	4.45593	0.0619692	4.45593	0.00643988	4.45593	0.0119197	4.45593	0.0185522	4.45593	0.00873456	4.45593	0.0183569	4.45593	0.0301686	4.45593	0.0399	4.45593	0.0120973	4.45593	0.0133437	4.45593	0.0105744
	4.46974	0.0616402	4.46974	0.00619252	4.46974	0.0129209	4.46974	0.0187939	4.46974	0.00831864	4.46974	0.0165508	4.46974	0.0264104	4.46974	0.0413	4.46974	0.0139996	4.46974	0.0123224	4.46974	0.0110603
	4.48355	0.0601406	4.48355	0.00536512	4.48355	0.0130886	4.48355	0.0185779	4.48355	0.00878076	4.48355	0.018436	4.48355	0.029469	4.48355	0.0424	4.48355	0.0117674	4.48355	0.0130821	4.48355	0.0110836
	4.49736	0.059009	4.49736	0.00657048	4.49736	0.013885	4.49736	0.017971	4.49736	0.00864522	4.49736	0.0161628	4.49736	0.029977	4.49736	0.0438	4.49736	0.0137003	4.49736	0.0133348	4.49736	0.011462
	4.51117	0.0599242	4.51117	0.00600364	4.51117	0.0111824	4.51117	0.0178002	4.51117	0.00837312	4.51117	0.0180043	4.51117	0.0272573	4.51117	0.0444	4.51117	0.0131166	4.51117	0.0130783	4.51117	0.0105794
	4.52498	0.0576884	4.52498	0.00643284	4.52498	0.0116983	4.52498	0.0187939	4.52498	0.00865704	4.52498	0.0187939	4.52498	0.0304686	4.52498	0.0415	4.52498	0.0139214	4.52498	0.012859	4.52498	0.0107716
	4.53879	0.058781	4.53879	0.00651128	4.53879	0.0126655	4.53879	0.017933	4.53879	0.00883314	4.53879	0.0183876	4.53879	0.0260469	4.53879	0.0429	4.53879	0.0125884	4.53879	0.0127191	4.53879	0.0115065
	4.5526	0.0629852	4.5526	0.006475	4.5526	0.0134914	4.5526	0.0158128	4.5526	0.00843576	4.5526	0.0175511	4.5526	0.0284594	4.5526	0.0413	4.5526	0.0142728	4.5526	0.0127726	4.5526	0.0113599
	4.56641	0.0593696	4.56641	0.0064874	4.56641	0.0134506	4.56641	0.0169366	4.56641	0.00945348	4.56641	0.0168236	4.56641	0.0286696	4.56641	0.043	4.56641	0.0130047	4.56641	0.0131219	4.56641	0.0120247
	4.58022	0.0595306	4.58022	0.00577436	4.58022	0.0125143	4.58022	0.018563	4.58022	0.00900426	4.58022	0.017474	4.58022	0.0272512	4.58022	0.04	4.58022	0.0136298	4.58022	0.0131558	4.58022	0.0115134
	4.59403	0.0602396	4.59403	0.00592732	4.59403	0.0125471	4.59403	0.0190028	4.59403	0.00933378	4.59403	0.0174917	4.59403	0.0281178	4.59403	0.0445	4.59403	0.0138078	4.59403	0.013977	4.59403	0.0111929
	4.60784	0.062384	4.60784	0.00606256	4.60784	0.013172	4.60784	0.0177608	4.60784	0.00890478	4.60784	0.0169644	4.60784	0.0307336	4.60784	0.0462	4.60784	0.0133124	4.60784	0.0130703	4.60784	0.0116695
	4.62165	0.059598	4.62165	0.00576164	4.62165	0.0131021	4.62165	0.0193246	4.62165	0.00841392	4.62165	0.0163844	4.62165	0.0295029	4.62165	0.0407	4.62165	0.0125293	4.62165	0.0131219	4.62165	0.0118145
	4.63546	0.0657302	4.63546	0.00671416	4.63546	0.0129776	4.63546	0.0184402	4.63546	0.00873918	4.63546	0.018261	4.63546	0.0258022	4.63546	0.0441	4.63546	0.0136683	4.63546	0.014982	4.63546	0.0125293
	4.64927	0.0625798	4.64927	0.00634636	4.64927	0.0129209	4.64927	0.018017	4.64927	0.00973866	4.64927	0.01772	4.64927	0.0269422	4.64927	0.0415	4.64927	0.0125613	4.64927	0.0133046	4.64927	0.0108645
	4.66308	0.0593696	4.66308	0.00615076	4.66308	0.012596	4.66308	0.0184983	4.66308	0.00885402	4.66308	0.0176021	4.66308	0.0294083	4.66308	0.0443	4.66308	0.0121378	4.66308	0.014315	4.66308	0.0112346
	4.67689	0.0592574	4.67689	0.00639856	4.67689	0.0129363	4.67689	0.017555	4.67689	0.00921462	4.67689	0.0184781	4.67689	0.0279635	4.67689	0.0407	4.67689	0.0133977	4.67689	0.0142997	4.67689	0.0125685
	4.69069	0.058558	4.69069	0.00574176	4.69069	0.0121825	4.69069	0.0184561	4.69069	0.00868896	4.69069	0.0196638	4.69069	0.0291246	4.69069	0.0449	4.69069	0.0139112	4.69069	0.0124423	4.69069	0.0122958
	4.7045	0.0592504	4.7045	0.00616104	4.7045	0.0129587	4.7045	0.018348	4.7045	0.00941178	4.7045	0.0175912	4.7045	0.0274846	4.7045	0.0417	4.7045	0.0130783	4.7045	0.0142575	4.7045	0.0114091
	4.71831	0.0601406	4.71831	0.00626464	4.71831	0.0134306	4.71831	0.018185	4.71831	0.00854268	4.71831	0.018961	4.71831	0.0271389	4.71831	0.0408	4.71831	0.0143774	4.71831	0.0128072	4.71831	0.0118637
	4.73212	0.061597	4.73212	0.0070298	4.73212	0.0126655	4.73212	0.0189788	4.73212	0.00902112	4.73212	0.0166178	4.73212	0.0273088	4.73212	0.0389	4.73212	0.0136927	4.73212	0.0128897	4.73212	0.0113647
	4.74593	0.0640972	4.74593	0.00631248	4.74593	0.0128353	4.74593	0.0187066	4.74593	0.0090036	4.74593	0.0188879	4.74593	0.0294806	4.74593	0.0449	4.74593	0.0132287	4.74593	0.0135829	4.74593	0.0115269
	4.75974	0.0629102	4.75974	0.00659148	4.75974	0.0127238	4.75974	0.0197763	4.75974	0.00970098	4.75974	0.0174784	4.75974	0.029977	4.75974	0.0435	4.75974	0.0119598	4.75974	0.0149866	4.75974	0.0118868
	4.77355	0.060402	4.77355	0.00644756	4.77355	0.0127419	4.77355	0.0191054	4.77355	0.00854676	4.77355	0.0177464	4.77355	0.0268485	4.77355	0.0422	4.77355	0.0131366	4.77355	0.0141356	4.77355	0.0103691
	4.78736	0.055693	4.78736	0.00583812	4.78736	0.0125395	4.78736	0.0177381	4.78736	0.00931932	4.78736	0.0183355	4.78736	0.0288486	4.78736	0.0459	4.78736	0.0121171	4.78736	0.013104	4.78736	0.0117305
	4.80117	0.058681	4.80117	0.00633212	4.80117	0.012272	4.80117	0.0181086	4.80117	0.00929418	4.80117	0.0174271	4.80117	0.0272573	4.80117	0.0427	4.80117	0.0127401	4.80117	0.0131902	4.80117	0.0110478
	4.81498	0.0633426	4.81498	0.00643172	4.81498	0.0135354	4.81498	0.02061	4.81498	0.00967746	4.81498	0.018261	4.81498	0.029124	4.81498	0.0422	4.81498	0.0138438	4.81498	0.0134112	4.81498	0.0120005
	4.82879	0.0623434	4.82879	0.00659816	4.82879	0.0132804	4.82879	0.01901	4.82879	0.00906288	4.82879	0.0170994	4.82879	0.0291371	4.82879	0.0404	4.82879	0.0127251	4.82879	0.0136522	4.82879	0.0121883
	4.8426	0.0602396	4.8426	0.0063776	4.8426	0.0114222	4.8426	0.0181306	4.8426	0.0091329	4.8426	0.0174917	4.8426	0.0259963	4.8426	0.0417	4.8426	0.0129768	4.8426	0.014487	4.8426	0.0113441
	4.85641	0.0581346	4.85641	0.00577796	4.85641	0.0131907	4.85641	0.0188145	4.85641	0.00850134	4.85641	0.0164683	4.85641	0.0302582	4.85641	0.041	4.85641	0.0126691	4.85641	0.0129991	4.85641	0.0111692
	4.87022	0.0607114	4.87022	0.00610124	4.87022	0.0127806	4.87022	0.0180946	4.87022	0.00919914	4.87022	0.0190758	4.87022	0.0282026	4.87022	0.0438	4.87022	0.0128739	4.87022	0.0141809	4.87022	0.0115074
	4.88403	0.0573556	4.88403	0.00655668	4.88403	0.0126764	4.88403	0.018353	4.88403	0.00896784	4.88403	0.0183934	4.88403	0.0293494	4.88403	0.0432	4.88403	0.0128978	4.88403	0.0147789	4.88403	0.012231
	4.89784	0.0563818	4.89784	0.00605732	4.89784	0.0136669	4.89784	0.0197809	4.89784	0.00862038	4.89784	0.0176374	4.89784	0.0287845	4.89784	0.0424	4.89784	0.0127314	4.89784	0.014212	4.89784	0.0124878
	4.91165	0.062547	4.91165	0.00597752	4.91165	0.0128546	4.91165	0.0196549	4.91165	0.00972384	4.91165	0.0179688	4.91165	0.0290811	4.91165	0.0409	4.91165	0.0128995	4.91165	0.0137474	4.91165	0.0120541
	4.92546	0.0584586	4.92546	0.0059748	4.92546	0.0127676	4.92546	0.0191125	4.92546	0.00882102	4.92546	0.0187631	4.92546	0.0288675	4.92546	0.0444	4.92546	0.0135081	4.92546	0.013979	4.92546	0.0112346
	4.93926	0.0635414	4.93926	0.00609288	4.93926	0.0120818	4.93926	0.018961	4.93926	0.00923028	4.93926	0.0168278	4.93926	0.0281302	4.93926	0.0406	4.93926	0.0123695	4.93926	0.0136298	4.93926	0.0108915
	4.95307	0.0638794	4.95307	0.00630148	4.95307	0.011942	4.95307	0.0189443	4.95307	0.00916818	4.95307	0.0180097	4.95307	0.0281784	4.95307	0.044	4.95307	0.0123395	4.95307	0.0154623	4.95307	0.0107563
	4.96688	0.0619504	4.96688	0.00627388	4.96688	0.0117302	4.96688	0.0196847	4.96688	0.00932298	4.96688	0.0185189	4.96688	0.0293818	4.96688	0.0445	4.96688	0.0123644	4.96688	0.0136408	4.96688	0.0126101
	4.98069	0.0618634	4.98069	0.00614308	4.98069	0.0127439	4.98069	0.0204914	4.98069	0.00910164	4.98069	0.0202975	4.98069	0.0294166	4.98069	0.042	4.98069	0.0134103	4.98069	0.0131558	4.98069	0.0115074
	4.9945	0.0665246	4.9945	0.00665224	4.9945	0.0121352	4.9945	0.018733	4.9945	0.00994974	4.9945	0.0169583	4.9945	0.0305782	4.9945	0.0433	4.9945	0.0138629	4.9945	0.0138482	4.9945	0.0109951
	5.00831	0.061851	5.00831	0.00635008	5.00831	0.0133178	5.00831	0.0202197	5.00831	0.00859152	5.00831	0.0188243	5.00831	0.0284478	5.00831	0.0444	5.00831	0.0133977	5.00831	0.0133252	5.00831	0.0124495
	5.02212	0.061155	5.02212	0.00596504	5.02212	0.0124727	5.02212	0.0203514	5.02212	0.00996222	5.02212	0.0175723	5.02212	0.029672	5.02212	0.0445	5.02212	0.0133348	5.02212	0.0135643	5.02212	0.011463
	5.03413	0.0617516	5.03413	0.00661548	5.03413	0.0131344	5.03413	0.0184522	5.03413	0.00986682	5.03413	0.0161791	5.03413	0.0289138	5.03413	0.0427	5.03413	0.0159749	5.03413	0.0131558	5.03413	0.0127135
	5.03593	0.0644792	5.03593	0.0066732	5.03593	0.0124429	5.03593	0.0188371	5.03593	0.00843726	5.03593	0.0176245	5.03593	0.0282781	5.03593	0.0433	5.03593	0.0124249	5.03593	0.0140546	5.03593	0.0113605
	5.04974	0.059598	5.04974	0.00590248	5.04974	0.0140954	5.04974	0.0187939	5.04974	0.00919914	5.04974	0.018961	5.04974	0.0288834	5.04974	0.0487	5.04974	0.0129814	5.04974	0.014506	5.04974	0.0115202
	5.05872	0.063189	5.05872	0.00642128	5.05872	0.0118886	5.05872	0.018985	5.05872	0.00863346	5.05872	0.0181228	5.05872	0.0319168	5.05872	0.0412	5.05872	0.0126986	5.05872	0.012692	5.05872	0.0127117
	5.06355	0.0601004	5.06355	0.00607624	5.06355	0.0132086	5.06355	0.018983	5.06355	0.00980334	5.06355	0.0191788	5.06355	0.0282954	5.06355	0.0434	5.06355	0.0125884	5.06355	0.0145226	5.06355	0.0121303
	5.07736	0.0617938	5.07736	0.00611832	5.07736	0.0123454	5.07736	0.0198946	5.07736	0.00969594	5.07736	0.0174828	5.07736	0.0281002	5.07736	0.0431	5.07736	0.012943	5.07736	0.0138044	5.07736	0.0116463
	5.08331	0.0648272	5.08331	0.00587912	5.08331	0.0122316	5.08331	0.0202974	5.08331	0.0094125	5.08331	0.0182077	5.08331	0.0310509	5.08331	0.0379	5.08331	0.0138605	5.08331	0.0127601	5.08331	0.0103787
	5.09117	0.0636026	5.09117	0.00628376	5.09117	0.0122257	5.09117	0.0200614	5.09117	0.00867084	5.09117	0.0188477	5.09117	0.0290366	5.09117	0.0448	5.09117	0.013074	5.09117	0.0132991	5.09117	0.0120235
	5.10498	0.065928	5.10498	0.00597876	5.10498	0.0134806	5.10498	0.0193919	5.10498	0.00950058	5.10498	0.0188814	5.10498	0.0277866	5.10498	0.0426	5.10498	0.0130463	5.10498	0.0133192	5.10498	0.0114924
	5.1079	0.0615392	5.1079	0.00629656	5.1079	0.0130042	5.1079	0.020479	5.1079	0.00898584	5.1079	0.0177848	5.1079	0.0306074	5.1079	0.0428	5.1079	0.0135185	5.1079	0.013648	5.1079	0.0115565
	5.11879	0.0657306	5.11879	0.00639516	5.11879	0.0126561	5.11879	0.020933	5.11879	0.0096207	5.11879	0.0189311	5.11879	0.0300702	5.11879	0.0459	5.11879	0.0126163	5.11879	0.0144508	5.11879	0.0120073
	5.13249	0.0601854	5.13249	0.00653516	5.13249	0.0130775	5.13249	0.0191587	5.13249	0.00920394	5.13249	0.0187939	5.13249	0.0305813	5.13249	0.0421	5.13249	0.0131416	5.13249	0.0140673	5.13249	0.0117737
	5.1326	0.0668556	5.1326	0.0067602	5.1326	0.0135498	5.1326	0.0206734	5.1326	0.00951444	5.1326	0.0182695	5.1326	0.0287586	5.1326	0.0435	5.1326	0.012451	5.1326	0.0135907	5.1326	0.0116226
	5.14641	0.066457	5.14641	0.00670412	5.14641	0.0125353	5.14641	0.0188353	5.14641	0.00927168	5.14641	0.01971	5.14641	0.0266533	5.14641	0.0458	5.14641	0.0119749	5.14641	0.0142962	5.14641	0.0123623
	5.15708	0.0621168	5.15708	0.00640252	5.15708	0.0135303	5.15708	0.0200187	5.15708	0.00952554	5.15708	0.0180542	5.15708	0.0311301	5.15708	0.0427	5.15708	0.0133983	5.15708	0.0143192	5.15708	0.0114945
	5.16022	0.0682412	5.16022	0.00637856	5.16022	0.0130605	5.16022	0.0203056	5.16022	0.00902112	5.16022	0.0174496	5.16022	0.0285381	5.16022	0.0458	5.16022	0.0126655	5.16022	0.0144569	5.16022	0.0122464
	5.17403	0.060402	5.17403	0.00643552	5.17403	0.0130478	5.17403	0.0205879	5.17403	0.00950436	5.17403	0.0183241	5.17403	0.0274986	5.17403	0.0435	5.17403	0.0123335	5.17403	0.0144508	5.17403	0.0115593
	5.18167	0.0619882	5.18167	0.00661548	5.18167	0.0127376	5.18167	0.0205858	5.18167	0.00969768	5.18167	0.0188672	5.18167	0.0305933	5.18167	0.045	5.18167	0.0130951	5.18167	0.012914	5.18167	0.0129191
	5.18784	0.0632338	5.18784	0.00629248	5.18784	0.0123101	5.18784	0.0194477	5.18784	0.00899526	5.18784	0.0177317	5.18784	0.028648	5.18784	0.0438	5.18784	0.0145989	5.18784	0.0143774	5.18784	0.0117725
	5.20164	0.0646352	5.20164	0.00656464	5.20164	0.0118085	5.20164	0.0201392	5.20164	0.0093075	5.20164	0.0189874	5.20164	0.0291621	5.20164	0.0412	5.20164	0.0139612	5.20164	0.0141779	5.20164	0.0124057
	5.20626	0.0645532	5.20626	0.00633992	5.20626	0.0134066	5.20626	0.0193835	5.20626	0.00942078	5.20626	0.0186626	5.20626	0.0272773	5.20626	0.0446	5.20626	0.0129982	5.20626	0.0141477	5.20626	0.0117122
	5.21545	0.0653406	5.21545	0.006169	5.21545	0.0122195	5.21545	0.0208274	5.21545	0.00959784	5.21545	0.0184684	5.21545	0.0294883	5.21545	0.0463	5.21545	0.0132024	5.21545	0.0154968	5.21545	0.0122101
	5.22926	0.064659	5.22926	0.00617152	5.22926	0.013022	5.22926	0.0199323	5.22926	0.00932634	5.22926	0.0190831	5.22926	0.0287406	5.22926	0.0449	5.22926	0.0125293	5.22926	0.0138674	5.22926	0.0128527
	5.23085	0.0661898	5.23085	0.0067326	5.23085	0.013592	5.23085	0.0184459	5.23085	0.00942738	5.23085	0.0195803	5.23085	0.0310205	5.23085	0.0435	5.23085	0.0138373	5.23085	0.0143213	5.23085	0.0116343
	5.24307	0.0614266	5.24307	0.00614032	5.24307	0.0129698	5.24307	0.0195863	5.24307	0.00909516	5.24307	0.0196111	5.24307	0.0295853	5.24307	0.045	5.24307	0.015495	5.24307	0.0146828	5.24307	0.0134355
	5.25544	0.063589	5.25544	0.0064092	5.25544	0.0131785	5.25544	0.0195741	5.25544	0.00964308	5.25544	0.0200252	5.25544	0.0276907	5.25544	0.0464	5.25544	0.0126717	5.25544	0.0149557	5.25544	0.0122539
	5.25688	0.0651914	5.25688	0.00604192	5.25688	0.0134411	5.25688	0.0193598	5.25688	0.00891714	5.25688	0.0196292	5.25688	0.0278798	5.25688	0.0428	5.25688	0.0133124	5.25688	0.013469	5.25688	0.0132297
	5.27069	0.0636632	5.27069	0.00698508	5.27069	0.013023	5.27069	0.020933	5.27069	0.00949164	5.27069	0.019626	5.27069	0.0287035	5.27069	0.0447	5.27069	0.0137474	5.27069	0.0149158	5.27069	0.0126446
	5.28003	0.0629138	5.28003	0.00647828	5.28003	0.0132244	5.28003	0.0192746	5.28003	0.00996966	5.28003	0.0193874	5.28003	0.0281192	5.28003	0.0454	5.28003	0.0141685	5.28003	0.0149087	5.28003	0.0123443
	5.2845	0.0684218	5.2845	0.00627388	5.2845	0.0122832	5.2845	0.0209745	5.2845	0.00911706	5.2845	0.017541	5.2845	0.0296872	5.2845	0.0453	5.2845	0.0120818	5.2845	0.0140573	5.2845	0.0124119
	5.29831	0.0640746	5.29831	0.0066252	5.29831	0.0127554	5.29831	0.0198894	5.29831	0.00953826	5.29831	0.0191957	5.29831	0.0295974	5.29831	0.0432	5.29831	0.0126571	5.29831	0.014056	5.29831	0.0119327
	5.30462	0.0654076	5.30462	0.00686584	5.30462	0.0132823	5.30462	0.0205417	5.30462	0.00959478	5.30462	0.0189539	5.30462	0.0283746	5.30462	0.0446	5.30462	0.0139137	5.30462	0.0141439	5.30462	0.0125525
	5.31212	0.0648342	5.31212	0.00661648	5.31212	0.0126117	5.31212	0.0210332	5.31212	0.00941142	5.31212	0.0190502	5.31212	0.0290235	5.31212	0.045	5.31212	0.0126821	5.31212	0.0147549	5.31212	0.0123623
	5.32593	0.0651256	5.32593	0.00683184	5.32593	0.0128097	5.32593	0.0211432	5.32593	0.00976998	5.32593	0.019944	5.32593	0.0288174	5.32593	0.0412	5.32593	0.0130463	5.32593	0.0141751	5.32593	0.0129547
	5.32921	0.0665142	5.32921	0.00683548	5.32921	0.0136884	5.32921	0.0200237	5.32921	0.00952494	5.32921	0.0203614	5.32921	0.0303891	5.32921	0.0444	5.32921	0.0138357	5.32921	0.0146558	5.32921	0.0125722
	5.33974	0.0665092	5.33974	0.00665224	5.33974	0.0128318	5.33974	0.0186686	5.33974	0.0091407	5.33974	0.0183037	5.33974	0.0300702	5.33974	0.0415	5.33974	0.0128489	5.33974	0.0138876	5.33974	0.0129768
	5.35355	0.065379	5.35355	0.00642808	5.35355	0.0123335	5.35355	0.0193074	5.35355	0.0092598	5.35355	0.0170417	5.35355	0.0292291	5.35355	0.042	5.35355	0.0135024	5.35355	0.0133759	5.35355	0.0120379
	5.3538	0.0644846	5.3538	0.00630364	5.3538	0.0131504	5.3538	0.0198426	5.3538	0.00997716	5.3538	0.0195168	5.3538	0.0312645	5.3538	0.0447	5.3538	0.0142147	5.3538	0.0146331	5.3538	0.0127523
	5.36736	0.0660756	5.36736	0.00625508	5.36736	0.0137599	5.36736	0.0205063	5.36736	0.0100792	5.36736	0.0183569	5.36736	0.0298571	5.36736	0.0427	5.36736	0.0141394	5.36736	0.0138629	5.36736	0.0119327
	5.37839	0.0657506	5.37839	0.00661736	5.37839	0.0143508	5.37839	0.0205719	5.37839	0.00912738	5.37839	0.0192931	5.37839	0.0322877	5.37839	0.0448	5.37839	0.013204	5.37839	0.0149622	5.37839	0.0128233
	5.38117	0.0645918	5.38117	0.00645124	5.38117	0.0132518	5.38117	0.0202269	5.38117	0.0097584	5.38117	0.0173206	5.38117	0.0288429	5.38117	0.0436	5.38117	0.0140085	5.38117	0.0156123	5.38117	0.011942
	5.39498	0.0688788	5.39498	0.0065842	5.39498	0.0134463	5.39498	0.0202522	5.39498	0.00920118	5.39498	0.0185822	5.39498	0.0301603	5.39498	0.0483	5.39498	0.0132287	5.39498	0.0143344	5.39498	0.0126986
	5.40298	0.0634868	5.40298	0.00637504	5.40298	0.0133153	5.40298	0.0202145	5.40298	0.00960582	5.40298	0.0177067	5.40298	0.0289768	5.40298	0.0455	5.40298	0.0139455	5.40298	0.0141175	5.40298	0.013391
	5.40879	0.063306	5.40879	0.00689584	5.40879	0.0133387	5.40879	0.0194548	5.40879	0.00954156	5.40879	0.0189964	5.40879	0.0313314	5.40879	0.0433	5.40879	0.0128978	5.40879	0.0134353	5.40879	0.011741
	5.4226	0.06482	5.4226	0.00680288	5.4226	0.0122846	5.4226	0.019067	5.4226	0.00990954	5.4226	0.0201364	5.4226	0.0301686	5.4226	0.0479	5.4226	0.0138044	5.4226	0.0139845	5.4226	0.0115813
	5.42757	0.0647536	5.42757	0.00679692	5.42757	0.0132539	5.42757	0.0201586	5.42757	0.00962724	5.42757	0.0195552	5.42757	0.0287515	5.42757	0.0444	5.42757	0.0135895	5.42757	0.0140527	5.42757	0.0127661
	5.43641	0.0683146	5.43641	0.0066562	5.43641	0.0137119	5.43641	0.0202974	5.43641	0.00965922	5.43641	0.017598	5.43641	0.0306376	5.43641	0.0463	5.43641	0.0127233	5.43641	0.0139075	5.43641	0.0132209
	5.45022	0.0683146	5.45022	0.00651872	5.45022	0.0129602	5.45022	0.0198115	5.45022	0.0090684	5.45022	0.0188774	5.45022	0.0280789	5.45022	0.0427	5.45022	0.0132223	5.45022	0.0131103	5.45022	0.0119879
	5.45216	0.0730376	5.45216	0.00656	5.45216	0.0131819	5.45216	0.0202557	5.45216	0.00989382	5.45216	0.0179312	5.45216	0.0296069	5.45216	0.0458	5.45216	0.0130312	5.45216	0.0145944	5.45216	0.0128891
	5.46402	0.0665246	5.46402	0.00652708	5.46402	0.0133585	5.46402	0.0209148	5.46402	0.00931698	5.46402	0.0187066	5.46402	0.0318392	5.46402	0.0431	5.46402	0.0133689	5.46402	0.0144393	5.46402	0.0130879
	5.47675	0.0683216	5.47675	0.0065506	5.47675	0.01337	5.47675	0.0195362	5.47675	0.0102176	5.47675	0.0193585	5.47675	0.0287534	5.47675	0.0452	5.47675	0.0135397	5.47675	0.0142224	5.47675	0.0132964
	5.47783	0.0652432	5.47783	0.0073336	5.47783	0.0132206	5.47783	0.0202429	5.47783	0.00924156	5.47783	0.0187104	5.47783	0.0300702	5.47783	0.0451	5.47783	0.0138912	5.47783	0.0152246	5.47783	0.0119151
	5.49164	0.067369	5.49164	0.0062396	5.49164	0.0130618	5.49164	0.0211897	5.49164	0.00985638	5.49164	0.0195073	5.49164	0.0309664	5.49164	0.0481	5.49164	0.0137599	5.49164	0.0124069	5.49164	0.0120959
	5.50135	0.0672112	5.50135	0.00620052	5.50135	0.0131646	5.50135	0.0204187	5.50135	0.00954342	5.50135	0.0182723	5.50135	0.0290277	5.50135	0.0462	5.50135	0.0142997	5.50135	0.0140723	5.50135	0.0118772
	5.50545	0.0646792	5.50545	0.00654676	5.50545	0.0128657	5.50545	0.0221304	5.50545	0.009111	5.50545	0.0179616	5.50545	0.0312269	5.50545	0.047	5.50545	0.0133437	5.50545	0.0145561	5.50545	0.0127169
	5.51926	0.0673614	5.51926	0.0065358	5.51926	0.0140954	5.51926	0.0220703	5.51926	0.00942324	5.51926	0.0192361	5.51926	0.0277154	5.51926	0.046	5.51926	0.0134931	5.51926	0.0157652	5.51926	0.0124913
	5.52594	0.0659948	5.52594	0.00681828	5.52594	0.0124091	5.52594	0.0219832	5.52594	0.00948978	5.52594	0.0188746	5.52594	0.0289739	5.52594	0.0463	5.52594	0.0128719	5.52594	0.0136176	5.52594	0.0120507
	5.53307	0.0646472	5.53307	0.0068558	5.53307	0.0127921	5.53307	0.0211897	5.53307	0.0101938	5.53307	0.0180058	5.53307	0.029309	5.53307	0.0443	5.53307	0.0127033	5.53307	0.0144028	5.53307	0.0119598
	5.54688	0.0651076	5.54688	0.00683416	5.54688	0.0131802	5.54688	0.0211668	5.54688	0.00958098	5.54688	0.019626	5.54688	0.0310101	5.54688	0.0486	5.54688	0.0139306	5.54688	0.0136176	5.54688	0.0125703
	5.55053	0.0659986	5.55053	0.0065928	5.55053	0.0136913	5.55053	0.0208324	5.55053	0.00967812	5.55053	0.0175357	5.55053	0.0293917	5.55053	0.0478	5.55053	0.0131465	5.55053	0.0147362	5.55053	0.0125736
	5.56069	0.0662534	5.56069	0.00630588	5.56069	0.0121065	5.56069	0.0202458	5.56069	0.00949368	5.56069	0.0194843	5.56069	0.0292696	5.56069	0.0462	5.56069	0.0128803	5.56069	0.0142423	5.56069	0.0123395
	5.5745	0.0658766	5.5745	0.00667124	5.5745	0.0131907	5.5745	0.0225927	5.5745	0.0099399	5.5745	0.0191455	5.5745	0.0325456	5.5745	0.0439	5.5745	0.0130239	5.5745	0.0140051	5.5745	0.0128795
	5.57512	0.0680216	5.57512	0.00621412	5.57512	0.0128767	5.57512	0.0213154	5.57512	0.00955848	5.57512	0.0205068	5.57512	0.0302973	5.57512	0.0455	5.57512	0.0131267	5.57512	0.0146034	5.57512	0.0122425
	5.58831	0.0682008	5.58831	0.00662264	5.58831	0.0138557	5.58831	0.0214314	5.58831	0.00971442	5.58831	0.0181036	5.58831	0.0302515	5.58831	0.045	5.58831	0.0123224	5.58831	0.0140955	5.58831	0.0131331
	5.59971	0.0707638	5.59971	0.0065384	5.59971	0.0129488	5.59971	0.0203702	5.59971	0.00960582	5.59971	0.0181925	5.59971	0.0300702	5.59971	0.0459	5.59971	0.0130146	5.59971	0.0148533	5.59971	0.0134948
	5.60212	0.0699174	5.60212	0.00676076	5.60212	0.013101	5.60212	0.0204397	5.60212	0.0096354	5.60212	0.0196939	5.60212	0.030263	5.60212	0.0487	5.60212	0.0144311	5.60212	0.0143938	5.60212	0.0126793
	5.61593	0.0679782	5.61593	0.00640012	5.61593	0.0145925	5.61593	0.0224238	5.61593	0.00946554	5.61593	0.0182726	5.61593	0.0279635	5.61593	0.0456	5.61593	0.0138191	5.61593	0.0144632	5.61593	0.0129258
	5.6243	0.0672768	5.6243	0.00682204	5.6243	0.0129869	5.6243	0.022093	5.6243	0.00941964	5.6243	0.0204355	5.6243	0.0312229	5.6243	0.0495	5.6243	0.0136142	5.6243	0.0152181	5.6243	0.0134778
	5.62974	0.0676194	5.62974	0.00661872	5.62974	0.0144969	5.62974	0.0216757	5.62974	0.0103709	5.62974	0.019048	5.62974	0.0311771	5.62974	0.0466	5.62974	0.0134826	5.62974	0.0129943	5.62974	0.0119598
	5.64355	0.0659248	5.64355	0.00686388	5.64355	0.0136256	5.64355	0.0217311	5.64355	0.00983502	5.64355	0.0191071	5.64355	0.0308776	5.64355	0.0468	5.64355	0.0132912	5.64355	0.0145764	5.64355	0.0126879
	5.64889	0.0669974	5.64889	0.00676584	5.64889	0.0137505	5.64889	0.0213268	5.64889	0.00942636	5.64889	0.0193378	5.64889	0.0304422	5.64889	0.0474	5.64889	0.013458	5.64889	0.016186	5.64889	0.0129893
	5.65736	0.0675008	5.65736	0.00641628	5.65736	0.0139634	5.65736	0.021415	5.65736	0.00969924	5.65736	0.0190957	5.65736	0.0302619	5.65736	0.0462	5.65736	0.0128065	5.65736	0.0147146	5.65736	0.0129323
	5.67117	0.068226	5.67117	0.00662732	5.67117	0.0140954	5.67117	0.0207959	5.67117	0.00887634	5.67117	0.0197744	5.67117	0.0302462	5.67117	0.0463	5.67117	0.0131391	5.67117	0.0147775	5.67117	0.0130844
	5.67348	0.066823	5.67348	0.00670568	5.67348	0.0126911	5.67348	0.0210774	5.67348	0.0100744	5.67348	0.0203345	5.67348	0.0312528	5.67348	0.0469	5.67348	0.0137265	5.67348	0.014798	5.67348	0.0131159
	5.68498	0.071865	5.68498	0.0064136	5.68498	0.0131021	5.68498	0.0219807	5.68498	0.00990954	5.68498	0.0191867	5.68498	0.0310101	5.68498	0.0473	5.68498	0.013513	5.68498	0.0143157	5.68498	0.0123371
	5.69807	0.068677	5.69807	0.00655856	5.69807	0.0135635	5.69807	0.0215796	5.69807	0.0101828	5.69807	0.0188416	5.69807	0.0314371	5.69807	0.0457	5.69807	0.0136869	5.69807	0.0157815	5.69807	0.013391
	5.69879	0.068262	5.69879	0.00639232	5.69879	0.0129209	5.69879	0.0217848	5.69879	0.0101249	5.69879	0.020004	5.69879	0.0314454	5.69879	0.0462	5.69879	0.0137039	5.69879	0.01529	5.69879	0.0130141
	5.71259	0.066217	5.71259	0.00634764	5.71259	0.0131558	5.71259	0.0223485	5.71259	0.00949998	5.71259	0.0207808	5.71259	0.0292246	5.71259	0.0475	5.71259	0.0136333	5.71259	0.0143355	5.71259	0.0127453
	5.72266	0.0680242	5.72266	0.00656708	5.72266	0.0126323	5.72266	0.0212383	5.72266	0.00924222	5.72266	0.0187075	5.72266	0.0314464	5.72266	0.0466	5.72266	0.0146469	5.72266	0.0151008	5.72266	0.0129514
	5.7264	0.0674654	5.7264	0.00650168	5.7264	0.0135391	5.7264	0.0224328	5.7264	0.0100442	5.7264	0.0180274	5.7264	0.0311317	5.7264	0.0463	5.7264	0.0136833	5.7264	0.0160876	5.7264	0.0132507
	5.74021	0.0728744	5.74021	0.00707384	5.74021	0.0134306	5.74021	0.0214087	5.74021	0.0101411	5.74021	0.0192408	5.74021	0.0308904	5.74021	0.0508	5.74021	0.0135284	5.74021	0.0149528	5.74021	0.0115997
	5.74725	0.067867	5.74725	0.00656656	5.74725	0.0133441	5.74725	0.0223908	5.74725	0.0101393	5.74725	0.021425	5.74725	0.0303846	5.74725	0.046	5.74725	0.0129745	5.74725	0.0151442	5.74725	0.0137735
	5.75402	0.0666246	5.75402	0.0069172	5.75402	0.0138738	5.75402	0.0221947	5.75402	0.00993216	5.75402	0.0194573	5.75402	0.0307493	5.75402	0.047	5.75402	0.0148413	5.75402	0.0161751	5.75402	0.0128173
	5.76783	0.065583	5.76783	0.00717168	5.76783	0.0124937	5.76783	0.0203702	5.76783	0.00946554	5.76783	0.0194204	5.76783	0.028841	5.76783	0.0495	5.76783	0.0136604	5.76783	0.0148848	5.76783	0.0135205
	5.77184	0.069918	5.77184	0.00683032	5.77184	0.0129032	5.77184	0.021535	5.77184	0.0101676	5.77184	0.0199505	5.77184	0.0289624	5.77184	0.0486	5.77184	0.0130039	5.77184	0.0157766	5.77184	0.0140293
	5.78164	0.0681406	5.78164	0.00673448	5.78164	0.0136697	5.78164	0.0222667	5.78164	0.0103544	5.78164	0.0208067	5.78164	0.0298835	5.78164	0.045	5.78164	0.014464	5.78164	0.015279	5.78164	0.0132385
	5.79545	0.066823	5.79545	0.00686644	5.79545	0.0140954	5.79545	0.0208461	5.79545	0.0101084	5.79545	0.0197336	5.79545	0.0317088	5.79545	0.0507	5.79545	0.0138947	5.79545	0.0142378	5.79545	0.0136043
	5.79643	0.0702178	5.79643	0.00661028	5.79643	0.0129255	5.79643	0.0231674	5.79643	0.0104274	5.79643	0.0199615	5.79643	0.033568	5.79643	0.0474	5.79643	0.0136281	5.79643	0.0148988	5.79643	0.0135915
	5.80926	0.0696942	5.80926	0.00709992	5.80926	0.0130952	5.80926	0.0226327	5.80926	0.0103367	5.80926	0.0186305	5.80926	0.0319266	5.80926	0.05	5.80926	0.0145298	5.80926	0.0163917	5.80926	0.013092
	5.82102	0.0727074	5.82102	0.00687656	5.82102	0.0141755	5.82102	0.0223074	5.82102	0.0101402	5.82102	0.0201052	5.82102	0.0318072	5.82102	0.0491	5.82102	0.0136809	5.82102	0.0145924	5.82102	0.0128212
	5.82307	0.0687154	5.82307	0.0067606	5.82307	0.0133124	5.82307	0.0234371	5.82307	0.0104766	5.82307	0.0204646	5.82307	0.0320229	5.82307	0.0466	5.82307	0.0139112	5.82307	0.0144806	5.82307	0.0128752
	5.83688	0.0652432	5.83688	0.00661356	5.83688	0.0141413	5.83688	0.0204577	5.83688	0.0105762	5.83688	0.0201146	5.83688	0.0284877	5.83688	0.0474	5.83688	0.0145653	5.83688	0.0153903	5.83688	0.0123746
	5.84561	0.070932	5.84561	0.00682748	5.84561	0.0131507	5.84561	0.0219377	5.84561	0.0103907	5.84561	0.0198944	5.84561	0.0325592	5.84561	0.0494	5.84561	0.0150084	5.84561	0.0144325	5.84561	0.0141384
	5.85069	0.0677924	5.85069	0.00660472	5.85069	0.0145956	5.85069	0.0219561	5.85069	0.00983844	5.85069	0.0196753	5.85069	0.0286608	5.85069	0.0489	5.85069	0.0143385	5.85069	0.0159026	5.85069	0.0134471
	5.8645	0.0670934	5.8645	0.00779696	5.8645	0.0131088	5.8645	0.0245521	5.8645	0.00995196	5.8645	0.0206316	5.8645	0.0325608	5.8645	0.0479	5.8645	0.0143766	5.8645	0.0157537	5.8645	0.0144824
	5.8702	0.0707276	5.8702	0.00663908	5.8702	0.0138835	5.8702	0.0218502	5.8702	0.0104221	5.8702	0.019723	5.8702	0.0317115	5.8702	0.0496	5.8702	0.0142663	5.8702	0.0150271	5.8702	0.0129426
	5.87831	0.06708	5.87831	0.00655248	5.87831	0.0149469	5.87831	0.0236266	5.87831	0.00977982	5.87831	0.0189918	5.87831	0.0304509	5.87831	0.0447	5.87831	0.013734	5.87831	0.0146254	5.87831	0.0143517
	5.89212	0.0657788	5.89212	0.00711484	5.89212	0.0123988	5.89212	0.0220216	5.89212	0.0102217	5.89212	0.0206734	5.89212	0.0304221	5.89212	0.0485	5.89212	0.0140573	5.89212	0.0149807	5.89212	0.0138361
	5.89479	0.0675336	5.89479	0.00724076	5.89479	0.0135014	5.89479	0.0222249	5.89479	0.00993396	5.89479	0.0204862	5.89479	0.0310438	5.89479	0.0516	5.89479	0.0137305	5.89479	0.0163234	5.89479	0.0131513
	5.90593	0.0694688	5.90593	0.00715844	5.90593	0.0136604	5.90593	0.0231622	5.90593	0.0104817	5.90593	0.0195937	5.90593	0.0324685	5.90593	0.0462	5.90593	0.0142082	5.90593	0.0142834	5.90593	0.0139097
	5.91938	0.0714058	5.91938	0.00659972	5.91938	0.0136566	5.91938	0.0211986	5.91938	0.0100748	5.91938	0.0192065	5.91938	0.0328453	5.91938	0.0523	5.91938	0.0136348	5.91938	0.0164134	5.91938	0.0137432
	5.91974	0.0753696	5.91974	0.00700268	5.91974	0.0135119	5.91974	0.023388	5.91974	0.00974544	5.91974	0.0198643	5.91974	0.0320686	5.91974	0.0522	5.91974	0.0146175	5.91974	0.0157084	5.91974	0.0136555
	5.93355	0.0696252	5.93355	0.00687832	5.93355	0.0137386	5.93355	0.0242502	5.93355	0.0101488	5.93355	0.021264	5.93355	0.030712	5.93355	0.0485	5.93355	0.01401	5.93355	0.0152345	5.93355	0.0131413
	5.94397	0.0691132	5.94397	0.00711976	5.94397	0.0140954	5.94397	0.0221251	5.94397	0.0101045	5.94397	0.019964	5.94397	0.0318515	5.94397	0.0492	5.94397	0.0137517	5.94397	0.0152215	5.94397	0.0132447
	5.94736	0.0693266	5.94736	0.0062892	5.94736	0.013836	5.94736	0.0234371	5.94736	0.0102309	5.94736	0.0217202	5.94736	0.0328446	5.94736	0.0479	5.94736	0.014636	5.94736	0.0154774	5.94736	0.0145175
	5.96117	0.0656358	5.96117	0.00707244	5.96117	0.0133954	5.96117	0.0230275	5.96117	0.0103621	5.96117	0.0202823	5.96117	0.0325467	5.96117	0.0505	5.96117	0.0139552	5.96117	0.0146871	5.96117	0.0145925
	5.96856	0.0705462	5.96856	0.00713868	5.96856	0.013201	5.96856	0.022484	5.96856	0.0103439	5.96856	0.0202524	5.96856	0.0324739	5.96856	0.0517	5.96856	0.0142248	5.96856	0.0153805	5.96856	0.0138569
	5.97497	0.0667908	5.97497	0.00711484	5.97497	0.0128922	5.97497	0.0226331	5.97497	0.0104761	5.97497	0.0198746	5.97497	0.0323622	5.97497	0.0521	5.97497	0.0140553	5.97497	0.0151648	5.97497	0.0133787
	5.98878	0.0714562	5.98878	0.00702504	5.98878	0.0135635	5.98878	0.0237588	5.98878	0.00964062	5.98878	0.019131	5.98878	0.0349875	5.98878	0.0533	5.98878	0.0144338	5.98878	0.0146324	5.98878	0.0142575
	5.99315	0.0747296	5.99315	0.00690568	5.99315	0.0133603	5.99315	0.0224118	5.99315	0.0108704	5.99315	0.0200222	5.99315	0.0330174	5.99315	0.0528	5.99315	0.0141394	5.99315	0.0162935	5.99315	0.0140311
	6.00259	0.073503	6.00259	0.00679268	6.00259	0.0138766	6.00259	0.0239084	6.00259	0.0104549	6.00259	0.0183941	6.00259	0.0331658	6.00259	0.0526	6.00259	0.0138191	6.00259	0.0155353	6.00259	0.0133266
	6.0164	0.06783	6.0164	0.00708664	6.0164	0.0143533	6.0164	0.0229569	6.0164	0.0106421	6.0164	0.0206734	6.0164	0.0305232	6.0164	0.0536	6.0164	0.0132564	6.0164	0.0145089	6.0164	0.0138482
	6.01774	0.072985	6.01774	0.00723528	6.01774	0.0134906	6.01774	0.0237978	6.01774	0.0102412	6.01774	0.0204193	6.01774	0.0325166	6.01774	0.0531	6.01774	0.014922	6.01774	0.0152701	6.01774	0.0142648
	6.03021	0.0760476	6.03021	0.00727352	6.03021	0.0125143	6.03021	0.0233525	6.03021	0.0100475	6.03021	0.0196928	6.03021	0.0345901	6.03021	0.0535	6.03021	0.0141343	6.03021	0.0168873	6.03021	0.0131628
	6.04233	0.0726916	6.04233	0.00705136	6.04233	0.0141446	6.04233	0.0218901	6.04233	0.0104681	6.04233	0.0200275	6.04233	0.0317686	6.04233	0.051	6.04233	0.0150921	6.04233	0.0155427	6.04233	0.0147083
	6.04402	0.071169	6.04402	0.00684292	6.04402	0.0132425	6.04402	0.0242502	6.04402	0.010837	6.04402	0.0204116	6.04402	0.0316813	6.04402	0.0536	6.04402	0.0148918	6.04402	0.0155637	6.04402	0.0147611
	6.05783	0.0738054	6.05783	0.00667376	6.05783	0.0150002	6.05783	0.0244927	6.05783	0.0105092	6.05783	0.0195552	6.05783	0.0367526	6.05783	0.0505	6.05783	0.0158802	6.05783	0.0158343	6.05783	0.0141951
	6.06692	0.0747944	6.06692	0.00714032	6.06692	0.0142218	6.06692	0.0238318	6.06692	0.0108845	6.06692	0.0193799	6.06692	0.0333949	6.06692	0.0547	6.06692	0.0147412	6.06692	0.0158881	6.06692	0.0145501
	6.07164	0.0722844	6.07164	0.0064574	6.07164	0.0141882	6.07164	0.0215583	6.07164	0.0106789	6.07164	0.0204673	6.07164	0.0335669	6.07164	0.0558	6.07164	0.0148296	6.07164	0.0155888	6.07164	0.0148141
	6.08545	0.0746938	6.08545	0.00704772	6.08545	0.0140509	6.08545	0.024759	6.08545	0.0110447	6.08545	0.0209418	6.08545	0.0340502	6.08545	0.0522	6.08545	0.0148669	6.08545	0.0166583	6.08545	0.0145021
	6.09151	0.0776632	6.09151	0.00690996	6.09151	0.0140702	6.09151	0.0238473	6.09151	0.0108493	6.09151	0.0193129	6.09151	0.0342162	6.09151	0.0572	6.09151	0.0145379	6.09151	0.016415	6.09151	0.0152383
	6.09926	0.0705016	6.09926	0.00721072	6.09926	0.01405	6.09926	0.0239343	6.09926	0.0110552	6.09926	0.0206257	6.09926	0.0362824	6.09926	0.0526	6.09926	0.0144514	6.09926	0.015395	6.09926	0.014036
	6.11307	0.0735204	6.11307	0.00702164	6.11307	0.0146645	6.11307	0.0235215	6.11307	0.0102118	6.11307	0.0206734	6.11307	0.0340797	6.11307	0.0578	6.11307	0.0159749	6.11307	0.0156857	6.11307	0.0141619
	6.1161	0.0742562	6.1161	0.00717196	6.1161	0.0142882	6.1161	0.023885	6.1161	0.0109596	6.1161	0.0209866	6.1161	0.0366008	6.1161	0.0593	6.1161	0.0148681	6.1161	0.0152199	6.1161	0.0149246
	6.12688	0.0713582	6.12688	0.0073162	6.12688	0.0140514	6.12688	0.0251641	6.12688	0.010813	6.12688	0.020098	6.12688	0.0369579	6.12688	0.0586	6.12688	0.0154689	6.12688	0.0167211	6.12688	0.0152499
	6.14069	0.0745146	6.14069	0.0070446	6.14069	0.0145144	6.14069	0.0238639	6.14069	0.0102991	6.14069	0.0204193	6.14069	0.0353072	6.14069	0.0595	6.14069	0.0158008	6.14069	0.0170276	6.14069	0.0135443
	6.14069	0.076986	6.14069	0.00750428	6.14069	0.0156992	6.14069	0.0241972	6.14069	0.0108269	6.14069	0.023043	6.14069	0.0372506	6.14069	0.0621	6.14069	0.0159861	6.14069	0.017926	6.14069	0.0152575
	6.1545	0.0764288	6.1545	0.0068128	6.1545	0.0151608	6.1545	0.023754	6.1545	0.0117374	6.1545	0.0205544	6.1545	0.0349443	6.1545	0.0598	6.1545	0.0152246	6.1545	0.0159683	6.1545	0.0163023
	6.16528	0.0797368	6.16528	0.00715512	6.16528	0.0145284	6.16528	0.0258964	6.16528	0.0106924	6.16528	0.0227077	6.16528	0.0384336	6.16528	0.062	6.16528	0.0149222	6.16528	0.0159052	6.16528	0.0146525
	6.16831	0.0747902	6.16831	0.00724008	6.16831	0.0147577	6.16831	0.024473	6.16831	0.0102445	6.16831	0.0228475	6.16831	0.0372574	6.16831	0.0614	6.16831	0.0154643	6.16831	0.0170398	6.16831	0.0153608
	6.18212	0.079802	6.18212	0.00711	6.18212	0.0147748	6.18212	0.0240798	6.18212	0.0113827	6.18212	0.02241	6.18212	0.0435936	6.18212	0.0608	6.18212	0.0155254	6.18212	0.0167266	6.18212	0.0137677
	6.18987	0.08203	6.18987	0.00801784	6.18987	0.0159057	6.18987	0.0251181	6.18987	0.0114154	6.18987	0.0232277	6.18987	0.0427605	6.18987	0.065	6.18987	0.0175192	6.18987	0.0165599	6.18987	0.0149119
	6.19593	0.075847	6.19593	0.0079696	6.19593	0.0140954	6.19593	0.0262512	6.19593	0.011883	6.19593	0.0227696	6.19593	0.0403443	6.19593	0.0651	6.19593	0.0158194	6.19593	0.016034	6.19593	0.0149839
	6.20974	0.0760388	6.20974	0.00783652	6.20974	0.0158879	6.20974	0.026938	6.20974	0.0116616	6.20974	0.0232781	6.20974	0.0463379	6.20974	0.0705	6.20974	0.0178804	6.20974	0.0172858	6.20974	0.0150709
	6.21446	0.0793394	6.21446	0.00801252	6.21446	0.0162775	6.21446	0.0294902	6.21446	0.0118023	6.21446	0.0243486	6.21446	0.0469426	6.21446	0.0722	6.21446	0.0181392	6.21446	0.0182256	6.21446	0.0146175
	6.22355	0.0753646	6.22355	0.00850792	6.22355	0.0163919	6.22355	0.0289523	6.22355	0.0118332	6.22355	0.0253063	6.22355	0.0436253	6.22355	0.0724	6.22355	0.0167671	6.22355	0.0179397	6.22355	0.0151509
	6.23735	0.0800956	6.23735	0.00830164	6.23735	0.016472	6.23735	0.0296005	6.23735	0.0118367	6.23735	0.0242336	6.23735	0.0493341	6.23735	0.0798	6.23735	0.0174339	6.23735	0.0173932	6.23735	0.0146175
	6.23905	0.085185	6.23905	0.00841252	6.23905	0.0174026	6.23905	0.0322611	6.23905	0.0120477	6.23905	0.0253343	6.23905	0.0495766	6.23905	0.0818	6.23905	0.0186297	6.23905	0.0190615	6.23905	0.0156116
	6.25116	0.0802838	6.25116	0.008119	6.25116	0.0173148	6.25116	0.0310003	6.25116	0.0127443	6.25116	0.0250433	6.25116	0.050608	6.25116	0.0817	6.25116	0.0193467	6.25116	0.0192025	6.25116	0.0148829
	6.26364	0.085304	6.26364	0.0098772	6.26364	0.0168362	6.26364	0.0357846	6.26364	0.0139136	6.26364	0.0295121	6.26364	0.0541707	6.26364	0.0915	6.26364	0.021102	6.26364	0.0182193	6.26364	0.0152591
	6.26497	0.0796596	6.26497	0.00902548	6.26497	0.0168601	6.26497	0.0316284	6.26497	0.0123533	6.26497	0.0267106	6.26497	0.0508882	6.26497	0.088	6.26497	0.0190218	6.26497	0.018969	6.26497	0.0160597
	6.27878	0.0846706	6.27878	0.00999592	6.27878	0.0177236	6.27878	0.0358259	6.27878	0.0142538	6.27878	0.0285077	6.27878	0.0562835	6.27878	0.0957	6.27878	0.0200804	6.27878	0.0205702	6.27878	0.0148785
	6.28824	0.0830976	6.28824	0.010746	6.28824	0.0178694	6.28824	0.0408003	6.28824	0.0155095	6.28824	0.0319783	6.28824	0.0632637	6.28824	0.1062	6.28824	0.0237476	6.28824	0.0200401	6.28824	0.0156913
	6.29259	0.0816922	6.29259	0.0108116	6.29259	0.0165738	6.29259	0.0388659	6.29259	0.0143573	6.29259	0.0315738	6.29259	0.0608346	6.29259	0.1013	6.29259	0.0225962	6.29259	0.0195042	6.29259	0.0144015
	6.3064	0.0868146	6.3064	0.0112567	6.3064	0.0193813	6.3064	0.0410662	6.3064	0.0160243	6.3064	0.0306502	6.3064	0.064125	6.3064	0.1029	6.3064	0.0232371	6.3064	0.0218373	6.3064	0.0155159
	6.31283	0.0867456	6.31283	0.0125843	6.31283	0.0199832	6.31283	0.0439386	6.31283	0.0163307	6.31283	0.0338646	6.31283	0.0684235	6.31283	0.1185	6.31283	0.0254235	6.31283	0.0202197	6.31283	0.0153424
	6.32021	0.0867262	6.32021	0.0120399	6.32021	0.0188864	6.32021	0.0412522	6.32021	0.0169742	6.32021	0.0357383	6.32021	0.0670029	6.32021	0.1084	6.32021	0.0265237	6.32021	0.020482	6.32021	0.0149929
	6.33402	0.0837978	6.33402	0.0121072	6.33402	0.0193244	6.33402	0.0456424	6.33402	0.0170974	6.33402	0.0324196	6.33402	0.0706267	6.33402	0.1207	6.33402	0.0249919	6.33402	0.0201821	6.33402	0.0151425
	6.33742	0.0883532	6.33742	0.0138258	6.33742	0.0194662	6.33742	0.0487036	6.33742	0.0175979	6.33742	0.035606	6.33742	0.0718058	6.33742	0.1254	6.33742	0.0257568	6.33742	0.0229971	6.33742	0.015701
	6.34783	0.0847174	6.34783	0.0137176	6.34783	0.0216437	6.34783	0.0474571	6.34783	0.0167024	6.34783	0.0351374	6.34783	0.067853	6.34783	0.1185	6.34783	0.0241857	6.34783	0.020433	6.34783	0.0149904
	6.36164	0.091394	6.36164	0.013097	6.36164	0.0195812	6.36164	0.0474974	6.36164	0.0167393	6.36164	0.0357876	6.36164	0.0738021	6.36164	0.1264	6.36164	0.0245029	6.36164	0.0206164	6.36164	0.0150003
	6.36201	0.0883912	6.36201	0.0139783	6.36201	0.0207446	6.36201	0.0492509	6.36201	0.0179696	6.36201	0.0339618	6.36201	0.0738403	6.36201	0.1307	6.36201	0.0262438	6.36201	0.0226201	6.36201	0.0160786
	6.3866	0.0960278	6.3866	0.0133682	6.3866	0.0207564	6.3866	0.0478922	6.3866	0.017413	6.3866	0.0339964	6.3866	0.0665656	6.3866	0.133	6.3866	0.0234054	6.3866	0.0226651	6.3866	0.0152873
	6.41119	0.090211	6.41119	0.0124792	6.41119	0.0203115	6.41119	0.0482927	6.41119	0.0163734	6.41119	0.0346044	6.41119	0.0674128	6.41119	0.1226	6.41119	0.0235989	6.41119	0.0210466	6.41119	0.0154315
	6.43578	0.0905324	6.43578	0.0121078	6.43578	0.020318	6.43578	0.0448417	6.43578	0.0172113	6.43578	0.0310008	6.43578	0.0623981	6.43578	0.1144	6.43578	0.0224948	6.43578	0.0217203	6.43578	0.0156002
	6.46037	0.089954	6.46037	0.0113103	6.46037	0.0189288	6.46037	0.0438738	6.46037	0.0157407	6.46037	0.0285306	6.46037	0.0622637	6.46037	0.1097	6.46037	0.0214701	6.46037	0.0210492	6.46037	0.0161257
	6.48496	0.089148	6.48496	0.0107143	6.48496	0.0196361	6.48496	0.0403414	6.48496	0.0153243	6.48496	0.0298492	6.48496	0.0586856	6.48496	0.1018	6.48496	0.0193002	6.48496	0.0220366	6.48496	0.0164291
	6.50955	0.0922562	6.50955	0.0106963	6.50955	0.0188306	6.50955	0.0408191	6.50955	0.0148659	6.50955	0.0302294	6.50955	0.056191	6.50955	0.1016	6.50955	0.0198238	6.50955	0.0193772	6.50955	0.016362
	6.53414	0.090791	6.53414	0.00992796	6.53414	0.0194942	6.53414	0.0375879	6.53414	0.0142244	6.53414	0.0283764	6.53414	0.0552226	6.53414	0.0929	6.53414	0.0196665	6.53414	0.0203268	6.53414	0.0170217
	6.55873	0.0913848	6.55873	0.0104612	6.55873	0.019142	6.55873	0.0378208	6.55873	0.0144281	6.55873	0.0284561	6.55873	0.052116	6.55873	0.0962	6.55873	0.0196905	6.55873	0.0189571	6.55873	0.0169561
	6.58332	0.0895952	6.58332	0.0103309	6.58332	0.0189491	6.58332	0.0351178	6.58332	0.0139612	6.58332	0.0270559	6.58332	0.0502629	6.58332	0.0893	6.58332	0.0194947	6.58332	0.0197848	6.58332	0.0164328
	6.60791	0.0903744	6.60791	0.0101923	6.60791	0.0185926	6.60791	0.0356142	6.60791	0.0135708	6.60791	0.0291794	6.60791	0.0510202	6.60791	0.0874	6.60791	0.0189245	6.60791	0.0208926	6.60791	0.0174761
	6.6325	0.089057	6.6325	0.0095958	6.6325	0.0177632	6.6325	0.0384535	6.6325	0.0140763	6.6325	0.0292883	6.6325	0.0495083	6.6325	0.0896	6.6325	0.0186037	6.6325	0.0201985	6.6325	0.0174394
	6.65709	0.085824	6.65709	0.010082	6.65709	0.0177977	6.65709	0.034649	6.65709	0.0138706	6.65709	0.028531	6.65709	0.0507658	6.65709	0.0881	6.65709	0.0196599	6.65709	0.0200321	6.65709	0.0167627
	6.68168	0.0900722	6.68168	0.0100657	6.68168	0.0182639	6.68168	0.0361185	6.68168	0.0137983	6.68168	0.0267857	6.68168	0.0511637	6.68168	0.087	6.68168	0.0182275	6.68168	0.0201089	6.68168	0.0170496
	6.70627	0.088958	6.70627	0.00964316	6.70627	0.0186869	6.70627	0.0353392	6.70627	0.0127895	6.70627	0.0276548	6.70627	0.0521461	6.70627	0.0819	6.70627	0.0185302	6.70627	0.0199111	6.70627	0.0171698
	6.73086	0.0854482	6.73086	0.00961012	6.73086	0.0173317	6.73086	0.0345855	6.73086	0.0141054	6.73086	0.0265393	6.73086	0.0491053	6.73086	0.0809	6.73086	0.018282	6.73086	0.0192398	6.73086	0.0184329
	6.75545	0.0906156	6.75545	0.0097064	6.75545	0.0177175	6.75545	0.0355789	6.75545	0.0139136	6.75545	0.0261455	6.75545	0.0481392	6.75545	0.0787	6.75545	0.0176447	6.75545	0.0213568	6.75545	0.0175899
	6.78004	0.0906532	6.78004	0.0096888	6.78004	0.0178253	6.78004	0.0330688	6.78004	0.0132105	6.78004	0.0269592	6.78004	0.0471397	6.78004	0.0804	6.78004	0.0181557	6.78004	0.0192109	6.78004	0.0184939
	6.80463	0.086139	6.80463	0.00960972	6.80463	0.019114	6.80463	0.0337533	6.80463	0.0136523	6.80463	0.0256044	6.80463	0.0464227	6.80463	0.0823	6.80463	0.0188599	6.80463	0.0188268	6.80463	0.0189458
	6.82922	0.086715	6.82922	0.0101397	6.82922	0.0177499	6.82922	0.0341461	6.82922	0.0139545	6.82922	0.027433	6.82922	0.0480554	6.82922	0.0784	6.82922	0.018286	6.82922	0.0195376	6.82922	0.0214873
	6.85381	0.0879646	6.85381	0.00958244	6.85381	0.0173829	6.85381	0.0346472	6.85381	0.0135991	6.85381	0.0274133	6.85381	0.0467861	6.85381	0.0817	6.85381	0.0184784	6.85381	0.0182431	6.85381	0.0218144
	6.8784	0.0841456	6.8784	0.0101702	6.8784	0.0176972	6.8784	0.035082	6.8784	0.0141776	6.8784	0.0272126	6.8784	0.0487086	6.8784	0.0773	6.8784	0.0178048	6.8784	0.0200901	6.8784	0.0228019
	6.90299	0.087086	6.90299	0.00902824	6.90299	0.0176768	6.90299	0.0341216	6.90299	0.0135914	6.90299	0.026167	6.90299	0.0452872	6.90299	0.0798	6.90299	0.0180866	6.90299	0.0190429	6.90299	0.0254775
	6.92758	0.0845728	6.92758	0.00993136	6.92758	0.0173798	6.92758	0.0341217	6.92758	0.0139341	6.92758	0.0268102	6.92758	0.0475037	6.92758	0.0728	6.92758	0.0167803	6.92758	0.0200423	6.92758	0.0274795
	6.95217	0.0847978	6.95217	0.00952808	6.95217	0.017642	6.95217	0.0341647	6.95217	0.0137822	6.95217	0.0255444	6.95217	0.0476114	6.95217	0.0781	6.95217	0.0195139	6.95217	0.0193727	6.95217	0.0282098
	6.97676	0.0882198	6.97676	0.0097132	6.97676	0.0174386	6.97676	0.0346322	6.97676	0.0136226	6.97676	0.0268363	6.97676	0.0461166	6.97676	0.079	6.97676	0.0179397	6.97676	0.0194465	6.97676	0.0294367
	7.00135	0.0878496	7.00135	0.00976072	7.00135	0.0172886	7.00135	0.0340883	7.00135	0.014413	7.00135	0.0269298	7.00135	0.0453739	7.00135	0.0759	7.00135	0.0188668	7.00135	0.0187939	7.00135	0.0314309
	7.02594	0.0850384	7.02594	0.00909896	7.02594	0.0177507	7.02594	0.0320266	7.02594	0.0137758	7.02594	0.0270858	7.02594	0.044693	7.02594	0.0767	7.02594	0.0170276	7.02594	0.0198528	7.02594	0.029235
	7.05053	0.0865884	7.05053	0.00939052	7.05053	0.0168283	7.05053	0.0341442	7.05053	0.01329	7.05053	0.0253321	7.05053	0.046111	7.05053	0.0761	7.05053	0.0176282	7.05053	0.0192672	7.05053	0.030493
	7.07513	0.0893638	7.07513	0.00858648	7.07513	0.0173636	7.07513	0.0335284	7.07513	0.0130588	7.07513	0.0262385	7.07513	0.0459085	7.07513	0.0736	7.07513	0.018053	7.07513	0.0209148	7.07513	0.0296291
	7.09972	0.089915	7.09972	0.00901864	7.09972	0.0168922	7.09972	0.0335466	7.09972	0.0131618	7.09972	0.0265826	7.09972	0.0470605	7.09972	0.0777	7.09972	0.0172512	7.09972	0.0200427	7.09972	0.0296623
	7.12431	0.0874304	7.12431	0.0095546	7.12431	0.0179168	7.12431	0.033577	7.12431	0.0127415	7.12431	0.0269422	7.12431	0.0463547	7.12431	0.0732	7.12431	0.0184522	7.12431	0.0206862	7.12431	0.0276156
	7.1489	0.0884858	7.1489	0.00869928	7.1489	0.0168775	7.1489	0.033795	7.1489	0.0131807	7.1489	0.027048	7.1489	0.0470875	7.1489	0.0747	7.1489	0.0166676	7.1489	0.0204392	7.1489	0.0287907
	7.17349	0.0878986	7.17349	0.00933968	7.17349	0.0164447	7.17349	0.0330646	7.17349	0.0131738	7.17349	0.0263116	7.17349	0.0437622	7.17349	0.0755	7.17349	0.0178437	7.17349	0.0202793	7.17349	0.0281645
	7.19808	0.0878122	7.19808	0.00895172	7.19808	0.0176193	7.19808	0.0341182	7.19808	0.0130912	7.19808	0.0262754	7.19808	0.046003	7.19808	0.0757	7.19808	0.0181494	7.19808	0.019695	7.19808	0.0274373
	7.22267	0.0865066	7.22267	0.00921856	7.22267	0.017812	7.22267	0.032826	7.22267	0.0125956	7.22267	0.0264199	7.22267	0.0457106	7.22267	0.0724	7.22267	0.0175077	7.22267	0.0210179	7.22267	0.0287099
	7.24726	0.0884032	7.24726	0.00958312	7.24726	0.0170015	7.24726	0.0326641	7.24726	0.0129546	7.24726	0.0254944	7.24726	0.0472667	7.24726	0.0725	7.24726	0.0170235	7.24726	0.0209371	7.24726	0.0276273
	7.27185	0.0869496	7.27185	0.00915976	7.27185	0.0171356	7.27185	0.0322245	7.27185	0.0130754	7.27185	0.0259813	7.27185	0.0448288	7.27185	0.0677	7.27185	0.0185859	7.27185	0.0197237	7.27185	0.0280301
	7.29644	0.0855578	7.29644	0.00908964	7.29644	0.0172579	7.29644	0.0337862	7.29644	0.0134234	7.29644	0.0257584	7.29644	0.0446579	7.29644	0.0752	7.29644	0.0194046	7.29644	0.020724	7.29644	0.0280571
	7.32103	0.0890384	7.32103	0.00919884	7.32103	0.016952	7.32103	0.0332193	7.32103	0.0138974	7.32103	0.0264232	7.32103	0.0428288	7.32103	0.0754	7.32103	0.0178754	7.32103	0.0203433	7.32103	0.0263553
	7.34562	0.085044	7.34562	0.00933516	7.34562	0.0170282	7.34562	0.0348344	7.34562	0.0136532	7.34562	0.0260448	7.34562	0.0456522	7.34562	0.07	7.34562	0.018334	7.34562	0.0201722	7.34562	0.0268563
	7.37021	0.0833348	7.37021	0.00947528	7.37021	0.0167687	7.37021	0.0341008	7.37021	0.0128363	7.37021	0.0256895	7.37021	0.0434296	7.37021	0.0711	7.37021	0.0187565	7.37021	0.0201411	7.37021	0.0278786
	7.3948	0.08809	7.3948	0.0093292	7.3948	0.0168562	7.3948	0.0348005	7.3948	0.0133266	7.3948	0.0249743	7.3948	0.0437346	7.3948	0.0734	7.3948	0.017669	7.3948	0.0210068	7.3948	0.0265358
	7.41939	0.0903198	7.41939	0.00917588	7.41939	0.0160726	7.41939	0.0344446	7.41939	0.0130933	7.41939	0.0248533	7.41939	0.0474504	7.41939	0.0734	7.41939	0.0171613	7.41939	0.0198167	7.41939	0.0271773
	7.44398	0.0905726	7.44398	0.00900876	7.44398	0.0175707	7.44398	0.0329889	7.44398	0.0131178	7.44398	0.0272292	7.44398	0.044684	7.44398	0.0703	7.44398	0.0181888	7.44398	0.0203656	7.44398	0.0251137
	7.46857	0.0895712	7.46857	0.009218	7.46857	0.0172331	7.46857	0.0350743	7.46857	0.0132409	7.46857	0.0251066	7.46857	0.0448126	7.46857	0.0741	7.46857	0.0171441	7.46857	0.019577	7.46857	0.0267215
	7.49316	0.0905286	7.49316	0.00921548	7.49316	0.0176305	7.49316	0.0337869	7.49316	0.0127751	7.49316	0.0262768	7.49316	0.0472024	7.49316	0.0758	7.49316	0.0168593	7.49316	0.0206365	7.49316	0.0275751
	7.51775	0.0881168	7.51775	0.00893012	7.51775	0.0172001	7.51775	0.0352914	7.51775	0.0131178	7.51775	0.0250544	7.51775	0.0456803	7.51775	0.0705	7.51775	0.0181724	7.51775	0.0196933	7.51775	0.0278706
	7.54234	0.0921282	7.54234	0.00879072	7.54234	0.0155097	7.54234	0.034125	7.54234	0.0128633	7.54234	0.0257746	7.54234	0.0469906	7.54234	0.0752	7.54234	0.0177578	7.54234	0.0212551	7.54234	0.0260544
	7.56693	0.086978	7.56693	0.00949252	7.56693	0.0170617	7.56693	0.033046	7.56693	0.0136981	7.56693	0.0274958	7.56693	0.0426392	7.56693	0.0738	7.56693	0.0169707	7.56693	0.0204185	7.56693	0.0271157
	7.59152	0.0923668	7.59152	0.0094702	7.59152	0.0175042	7.59152	0.0336512	7.59152	0.0140858	7.59152	0.0264782	7.59152	0.0437638	7.59152	0.073	7.59152	0.0169717	7.59152	0.0203656	7.59152	0.0260224
	7.61611	0.0913002	7.61611	0.00963948	7.61611	0.0168665	7.61611	0.0340968	7.61611	0.0140513	7.61611	0.0267814	7.61611	0.0454344	7.61611	0.0744	7.61611	0.0174897	7.61611	0.0193662	7.61611	0.0267243
	7.6407	0.0948904	7.6407	0.00873436	7.6407	0.0175187	7.6407	0.0333511	7.6407	0.0132534	7.6407	0.0271441	7.6407	0.0451528	7.6407	0.0748	7.6407	0.0172862	7.6407	0.0211666	7.6407	0.0271529
	7.66529	0.0918996	7.66529	0.00927492	7.66529	0.0162006	7.66529	0.0342662	7.66529	0.0137085	7.66529	0.0260644	7.66529	0.046609	7.66529	0.0734	7.66529	0.0179461	7.66529	0.0208008	7.66529	0.0267473
	7.68988	0.0930502	7.68988	0.00933392	7.68988	0.0171226	7.68988	0.0345763	7.68988	0.0143123	7.68988	0.0265489	7.68988	0.044249	7.68988	0.0741	7.68988	0.0177055	7.68988	0.0211993	7.68988	0.0257312
	7.71447	0.088442	7.71447	0.00892104	7.71447	0.0171251	7.71447	0.0341922	7.71447	0.0138457	7.71447	0.0263353	7.71447	0.045553	7.71447	0.07	7.71447	0.018113	7.71447	0.0207529	7.71447	0.0269148
	7.73906	0.0897872	7.73906	0.0092206	7.73906	0.0169373	7.73906	0.0350677	7.73906	0.0130098	7.73906	0.0260609	7.73906	0.045808	7.73906	0.0753	7.73906	0.0181698	7.73906	0.0203229	7.73906	0.0265209
	7.76365	0.0941342	7.76365	0.00939696	7.76365	0.0192683	7.76365	0.0359786	7.76365	0.0136589	7.76365	0.0253439	7.76365	0.0484826	7.76365	0.0753	7.76365	0.0179397	7.76365	0.0207277	7.76365	0.0260871
	7.78824	0.0889388	7.78824	0.00893728	7.78824	0.0161727	7.78824	0.0344518	7.78824	0.0127799	7.78824	0.0262068	7.78824	0.043743	7.78824	0.0727	7.78824	0.0185796	7.78824	0.0210266	7.78824	0.026006
	7.81283	0.0885252	7.81283	0.00901876	7.81283	0.0183629	7.81283	0.0346018	7.81283	0.0135949	7.81283	0.0273756	7.81283	0.0454613	7.81283	0.0741	7.81283	0.0179579	7.81283	0.0210983	7.81283	0.0273815
	7.83743	0.0916542	7.83743	0.0090334	7.83743	0.017836	7.83743	0.0358317	7.83743	0.0134618	7.83743	0.0273007	7.83743	0.0471762	7.83743	0.0733	7.83743	0.0189982	7.83743	0.021036	7.83743	0.0271108
	7.86202	0.0909454	7.86202	0.009451	7.86202	0.0171587	7.86202	0.0346632	7.86202	0.0141673	7.86202	0.0267401	7.86202	0.0453354	7.86202	0.0727	7.86202	0.0179245	7.86202	0.0213596	7.86202	0.0260936
	7.88661	0.0855736	7.88661	0.00948184	7.88661	0.0179694	7.88661	0.0341526	7.88661	0.0133883	7.88661	0.0260837	7.88661	0.0451054	7.88661	0.0736	7.88661	0.017112	7.88661	0.0222526	7.88661	0.0255665
	7.9112	0.0874086	7.9112	0.00877052	7.9112	0.0166436	7.9112	0.034603	7.9112	0.0143792	7.9112	0.0279042	7.9112	0.0448763	7.9112	0.0699	7.9112	0.0174615	7.9112	0.0221756	7.9112	0.0257151
	7.93579	0.0883794	7.93579	0.00921084	7.93579	0.017299	7.93579	0.0344025	7.93579	0.0127704	7.93579	0.0258886	7.93579	0.044529	7.93579	0.0703	7.93579	0.018334	7.93579	0.020642	7.93579	0.0270742
	7.96038	0.0906214	7.96038	0.00931156	7.96038	0.0168251	7.96038	0.0354709	7.96038	0.0130994	7.96038	0.0261655	7.96038	0.044699	7.96038	0.0735	7.96038	0.0182391	7.96038	0.021368	7.96038	0.0258599
	7.98497	0.0936438	7.98497	0.00891336	7.98497	0.0177316	7.98497	0.0353066	7.98497	0.0130645	7.98497	0.0274213	7.98497	0.0449266	7.98497	0.0738	7.98497	0.017742	7.98497	0.020749	7.98497	0.0265784
	8.00956	0.0952152	8.00956	0.00896616	8.00956	0.0182548	8.00956	0.0361712	8.00956	0.0134361	8.00956	0.0271873	8.00956	0.0448218	8.00956	0.0778	8.00956	0.0176325	8.00956	0.0204141	8.00956	0.027637
	8.03415	0.0919524	8.03415	0.00988596	8.03415	0.0178151	8.03415	0.0333831	8.03415	0.0129714	8.03415	0.0254573	8.03415	0.044795	8.03415	0.0731	8.03415	0.017233	8.03415	0.0217962	8.03415	0.0260279
	8.05874	0.0900188	8.05874	0.00927952	8.05874	0.017183	8.05874	0.0358745	8.05874	0.0132151	8.05874	0.0271187	8.05874	0.0446118	8.05874	0.0756	8.05874	0.017878	8.05874	0.0217923	8.05874	0.0255073
	8.08333	0.0919772	8.08333	0.00976324	8.08333	0.017309	8.08333	0.0358981	8.08333	0.0139452	8.08333	0.0272747	8.08333	0.0448354	8.08333	0.0715	8.08333	0.0183291	8.08333	0.0214476	8.08333	0.0248407
	8.10792	0.0888596	8.10792	0.00994972	8.10792	0.0169702	8.10792	0.0335524	8.10792	0.0133931	8.10792	0.0277428	8.10792	0.0460038	8.10792	0.0734	8.10792	0.0173121	8.10792	0.0215347	8.10792	0.0262582
	8.13251	0.0860164	8.13251	0.0089286	8.13251	0.0178452	8.13251	0.0348068	8.13251	0.0135245	8.13251	0.0289214	8.13251	0.0469098	8.13251	0.0719	8.13251	0.0175803	8.13251	0.0205437	8.13251	0.0264284
	8.1571	0.0916338	8.1571	0.00906244	8.1571	0.0173699	8.1571	0.0336268	8.1571	0.0136402	8.1571	0.0265157	8.1571	0.0459582	8.1571	0.0734	8.1571	0.0173898	8.1571	0.0198447	8.1571	0.0247909
	8.18169	0.0927608	8.18169	0.0093606	8.18169	0.0175742	8.18169	0.0329684	8.18169	0.0133031	8.18169	0.0274861	8.18169	0.045791	8.18169	0.0767	8.18169	0.0181877	8.18169	0.0217742	8.18169	0.0261457
	8.20628	0.0842996	8.20628	0.00966892	8.20628	0.017642	8.20628	0.0342172	8.20628	0.0131005	8.20628	0.0265564	8.20628	0.0440512	8.20628	0.0761	8.20628	0.0169005	8.20628	0.0214695	8.20628	0.0242663
	8.23087	0.0894136	8.23087	0.00981172	8.23087	0.017089	8.23087	0.0337612	8.23087	0.0131809	8.23087	0.0261012	8.23087	0.0467976	8.23087	0.0735	8.23087	0.0168156	8.23087	0.0215711	8.23087	0.0249053
	8.25546	0.093917	8.25546	0.00899384	8.25546	0.0164228	8.25546	0.0354855	8.25546	0.0139604	8.25546	0.0266826	8.25546	0.0449232	8.25546	0.0721	8.25546	0.0183307	8.25546	0.0217324	8.25546	0.0259861
	8.28005	0.0873114	8.28005	0.00887588	8.28005	0.0173934	8.28005	0.0347446	8.28005	0.0140674	8.28005	0.0275522	8.28005	0.0429642	8.28005	0.0739	8.28005	0.0191131	8.28005	0.0217583	8.28005	0.0251126
	8.30464	0.0881372	8.30464	0.009385	8.30464	0.0176957	8.30464	0.0355178	8.30464	0.0141864	8.30464	0.0256348	8.30464	0.0455611	8.30464	0.0716	8.30464	0.017511	8.30464	0.0206168	8.30464	0.0249133
	8.32923	0.0910206	8.32923	0.00907424	8.32923	0.0180241	8.32923	0.0344966	8.32923	0.0134449	8.32923	0.0282506	8.32923	0.0461522	8.32923	0.0688	8.32923	0.0187569	8.32923	0.0213815	8.32923	0.0254866
	8.35382	0.0847864	8.35382	0.0088282	8.35382	0.0187145	8.35382	0.0339573	8.35382	0.0136597	8.35382	0.0273698	8.35382	0.04386	8.35382	0.0737	8.35382	0.0187607	8.35382	0.0220585	8.35382	0.0252566
	8.37841	0.0892446	8.37841	0.00886172	8.37841	0.017597	8.37841	0.0332798	8.37841	0.0136195	8.37841	0.0262517	8.37841	0.0472723	8.37841	0.0707	8.37841	0.018066	8.37841	0.0226668	8.37841	0.0259227
	8.403	0.0876694	8.403	0.00909156	8.403	0.0169735	8.403	0.0351822	8.403	0.0132685	8.403	0.0265931	8.403	0.0424946	8.403	0.0723	8.403	0.0187939	8.403	0.0227992	8.403	0.0248407
	8.42759	0.087631	8.42759	0.00902108	8.42759	0.0169335	8.42759	0.0327393	8.42759	0.0134794	8.42759	0.0280385	8.42759	0.0465019	8.42759	0.0755	8.42759	0.0180197	8.42759	0.0223987	8.42759	0.0255115
	8.45218	0.0935154	8.45218	0.009506	8.45218	0.0173909	8.45218	0.0351867	8.45218	0.0135354	8.45218	0.0285923	8.45218	0.0448136	8.45218	0.0737	8.45218	0.0180737	8.45218	0.0211353	8.45218	0.0265824
	8.47677	0.0916468	8.47677	0.00935384	8.47677	0.0170339	8.47677	0.033861	8.47677	0.0133282	8.47677	0.0253075	8.47677	0.043959	8.47677	0.075	8.47677	0.0182391	8.47677	0.0210139	8.47677	0.025888
	8.50136	0.0899734	8.50136	0.00909384	8.50136	0.0165106	8.50136	0.0339155	8.50136	0.0133772	8.50136	0.0264995	8.50136	0.0452872	8.50136	0.0752	8.50136	0.0171553	8.50136	0.0217567	8.50136	0.0258484
	8.52595	0.0887462	8.52595	0.00959512	8.52595	0.0173192	8.52595	0.0349524	8.52595	0.0143096	8.52595	0.028049	8.52595	0.0456098	8.52595	0.0776	8.52595	0.0187208	8.52595	0.0215885	8.52595	0.0256561
	8.55054	0.0882448	8.55054	0.0095214	8.55054	0.017911	8.55054	0.0339451	8.55054	0.0139788	8.55054	0.026429	8.55054	0.0426406	8.55054	0.0766	8.55054	0.0179957	8.55054	0.0220467	8.55054	0.0261924
	8.57513	0.0925282	8.57513	0.00890112	8.57513	0.0172325	8.57513	0.0335168	8.57513	0.0139761	8.57513	0.0274356	8.57513	0.0435611	8.57513	0.0727	8.57513	0.0186947	8.57513	0.0212768	8.57513	0.0255925
	8.59972	0.0873522	8.59972	0.00891372	8.59972	0.0160444	8.59972	0.0336501	8.59972	0.0131737	8.59972	0.0287228	8.59972	0.0459482	8.59972	0.0734	8.59972	0.0183448	8.59972	0.0227317	8.59972	0.0260019
	8.62432	0.0884836	8.62432	0.00886784	8.62432	0.0174547	8.62432	0.0342271	8.62432	0.013987	8.62432	0.0278102	8.62432	0.0425618	8.62432	0.0722	8.62432	0.0180165	8.62432	0.0223796	8.62432	0.0267158
	8.64891	0.0844906	8.64891	0.00919476	8.64891	0.0174784	8.64891	0.0347199	8.64891	0.0134914	8.64891	0.0273366	8.64891	0.0474842	8.64891	0.0707	8.64891	0.0185429	8.64891	0.0216099	8.64891	0.0259353
	8.6735	0.089018	8.6735	0.00805092	8.6735	0.0174314	8.6735	0.0354757	8.6735	0.0135277	8.6735	0.0264156	8.6735	0.0448661	8.6735	0.0736	8.6735	0.0183917	8.6735	0.0234149	8.6735	0.0267431
	8.69809	0.0861836	8.69809	0.00896036	8.69809	0.0174581	8.69809	0.0338928	8.69809	0.0132432	8.69809	0.0274616	8.69809	0.046529	8.69809	0.0778	8.69809	0.0182531	8.69809	0.0225294	8.69809	0.0260224
	8.72268	0.084358	8.72268	0.00907088	8.72268	0.0169558	8.72268	0.0336131	8.72268	0.0141045	8.72268	0.0272483	8.72268	0.0438816	8.72268	0.0791	8.72268	0.0188636	8.72268	0.0223583	8.72268	0.0265347
	8.74727	0.0852172	8.74727	0.00921828	8.74727	0.0174642	8.74727	0.0332062	8.74727	0.0138261	8.74727	0.0273221	8.74727	0.0466406	8.74727	0.0754	8.74727	0.0187599	8.74727	0.0234772	8.74727	0.0270436
	8.77186	0.084147	8.77186	0.00922952	8.77186	0.0176693	8.77186	0.0336013	8.77186	0.0137638	8.77186	0.0268002	8.77186	0.0478563	8.77186	0.0773	8.77186	0.0185657	8.77186	0.022031	8.77186	0.0257631
	8.79645	0.0883588	8.79645	0.00935988	8.79645	0.0178036	8.79645	0.0351038	8.79645	0.0140426	8.79645	0.0273854	8.79645	0.0487378	8.79645	0.0762	8.79645	0.0197237	8.79645	0.0227376	8.79645	0.0262752
	8.82104	0.0837568	8.82104	0.00882656	8.82104	0.0170848	8.82104	0.0362998	8.82104	0.0142457	8.82104	0.0268252	8.82104	0.0459978	8.82104	0.0804	8.82104	0.0191631	8.82104	0.0230492	8.82104	0.0263222
	8.84563	0.0891906	8.84563	0.00897412	8.84563	0.0167384	8.84563	0.0365046	8.84563	0.0137341	8.84563	0.0272951	8.84563	0.0463734	8.84563	0.0807	8.84563	0.0191801	8.84563	0.0242853	8.84563	0.027207
	8.87022	0.0848986	8.87022	0.0088986	8.87022	0.0176193	8.87022	0.0363782	8.87022	0.0138679	8.87022	0.0282269	8.87022	0.0477086	8.87022	0.079	8.87022	0.0194561	8.87022	0.0252063	8.87022	0.0267557
	8.89481	0.0843172	8.89481	0.0092524	8.89481	0.0165266	8.89481	0.0350365	8.89481	0.0139665	8.89481	0.0275353	8.89481	0.0483238	8.89481	0.0828	8.89481	0.0193252	8.89481	0.0251925	8.89481	0.0267152
	8.9194	0.0804632	8.9194	0.00883948	8.9194	0.0169445	8.9194	0.034345	8.9194	0.0148548	8.9194	0.0295399	8.9194	0.0472595	8.9194	0.0773	8.9194	0.0203756	8.9194	0.0231083	8.9194	0.0272821
	8.94399	0.0824904	8.94399	0.00879872	8.94399	0.017007	8.94399	0.0355067	8.94399	0.0138359	8.94399	0.029654	8.94399	0.0511107	8.94399	0.0793	8.94399	0.0200096	8.94399	0.0247515	8.94399	0.0263831
	8.96858	0.0832382	8.96858	0.00905904	8.96858	0.0173783	8.96858	0.0354462	8.96858	0.013887	8.96858	0.0286669	8.96858	0.0476114	8.96858	0.0851	8.96858	0.0190505	8.96858	0.0235822	8.96858	0.0276306
	8.99317	0.0795946	8.99317	0.00923624	8.99317	0.0172622	8.99317	0.0356694	8.99317	0.0140954	8.99317	0.0293914	8.99317	0.0477424	8.99317	0.0808	8.99317	0.019617	8.99317	0.023719	8.99317	0.0255822
	9.01776	0.0807034	9.01776	0.00877052	9.01776	0.0164762	9.01776	0.0362352	9.01776	0.0142369	9.01776	0.0285226	9.01776	0.0476266	9.01776	0.08	9.01776	0.0187939	9.01776	0.023601	9.01776	0.0273775
	9.04235	0.0843012	9.04235	0.00982096	9.04235	0.0172525	9.04235	0.0346109	9.04235	0.0139729	9.04235	0.0287296	9.04235	0.0462723	9.04235	0.0795	9.04235	0.0188281	9.04235	0.0227952	9.04235	0.0276497
	9.06694	0.0837718	9.06694	0.00960448	9.06694	0.0165359	9.06694	0.0355067	9.06694	0.0145815	9.06694	0.0286608	9.06694	0.0447075	9.06694	0.0826	9.06694	0.0188251	9.06694	0.0237397	9.06694	0.0267899
	9.09153	0.0848492	9.09153	0.0088442	9.09153	0.0166008	9.09153	0.0338291	9.09153	0.0136721	9.09153	0.0273803	9.09153	0.0456522	9.09153	0.0755	9.09153	0.0182738	9.09153	0.0210693	9.09153	0.0282363
	9.11612	0.0812648	9.11612	0.00884036	9.11612	0.0172504	9.11612	0.0343727	9.11612	0.0132083	9.11612	0.0287341	9.11612	0.0471758	9.11612	0.0778	9.11612	0.0185092	9.11612	0.0226105	9.11612	0.0256735
	9.14071	0.0776294	9.14071	0.00860372	9.14071	0.0170814	9.14071	0.0338081	9.14071	0.0139621	9.14071	0.027412	9.14071	0.0449307	9.14071	0.0764	9.14071	0.0186974	9.14071	0.022466	9.14071	0.028796
	9.1653	0.080782	9.1653	0.00902848	9.1653	0.0165317	9.1653	0.0357726	9.1653	0.0131742	9.1653	0.0271292	9.1653	0.0453701	9.1653	0.0736	9.1653	0.0176569	9.1653	0.0245138	9.1653	0.0271111
	9.18989	0.081205	9.18989	0.00905356	9.18989	0.0167825	9.18989	0.032735	9.18989	0.0131374	9.18989	0.0264449	9.18989	0.0443917	9.18989	0.0716	9.18989	0.0193467	9.18989	0.0233117	9.18989	0.0281728
	9.21448	0.0810934	9.21448	0.00833028	9.21448	0.0162052	9.21448	0.0331387	9.21448	0.0133907	9.21448	0.027774	9.21448	0.0451054	9.21448	0.0753	9.21448	0.0177428	9.21448	0.0225468	9.21448	0.0284277
	9.23907	0.078185	9.23907	0.00891116	9.23907	0.0163325	9.23907	0.034686	9.23907	0.0137171	9.23907	0.0259279	9.23907	0.0432022	9.23907	0.0726	9.23907	0.0187225	9.23907	0.0227457	9.23907	0.0297334
	9.26366	0.0810522	9.26366	0.0087052	9.26366	0.0160791	9.26366	0.0323866	9.26366	0.012795	9.26366	0.0260448	9.26366	0.0431698	9.26366	0.0722	9.26366	0.018268	9.26366	0.0235805	9.26366	0.0284997
	9.28825	0.0788914	9.28825	0.0084722	9.28825	0.0174592	9.28825	0.0312087	9.28825	0.0126303	9.28825	0.0260609	9.28825	0.0457357	9.28825	0.0708	9.28825	0.0197569	9.28825	0.0235073	9.28825	0.0290694
	9.31284	0.0778684	9.31284	0.00859328	9.31284	0.0152817	9.31284	0.0314352	9.31284	0.0132497	9.31284	0.0247283	9.31284	0.046664	9.31284	0.0693	9.31284	0.0186125	9.31284	0.0235816	9.31284	0.0283794
	9.33743	0.0803526	9.33743	0.008392	9.33743	0.0156722	9.33743	0.0317606	9.33743	0.0141706	9.33743	0.0277718	9.33743	0.0435922	9.33743	0.0722	9.33743	0.0198381	9.33743	0.0230624	9.33743	0.0294961
	9.36202	0.0810008	9.36202	0.00827192	9.36202	0.0155237	9.36202	0.0307978	9.36202	0.0130754	9.36202	0.0268184	9.36202	0.0439883	9.36202	0.0685	9.36202	0.0182738	9.36202	0.0231058	9.36202	0.0290152
	9.38661	0.078317	9.38661	0.00844796	9.38661	0.0155792	9.38661	0.0313268	9.38661	0.0138343	9.38661	0.0271642	9.38661	0.0410174	9.38661	0.0718	9.38661	0.0190264	9.38661	0.0242297	9.38661	0.0296468
	9.41121	0.0762498	9.41121	0.0081072	9.41121	0.0156187	9.41121	0.0312835	9.41121	0.0134327	9.41121	0.0258756	9.41121	0.0405547	9.41121	0.0729	9.41121	0.0189296	9.41121	0.0229238	9.41121	0.0300382
	9.4358	0.0779922	9.4358	0.00843584	9.4358	0.0150958	9.4358	0.0302436	9.4358	0.0127401	9.4358	0.0273378	9.4358	0.0444984	9.4358	0.0682	9.4358	0.0181652	9.4358	0.0225167	9.4358	0.0297165
	9.46039	0.0754086	9.46039	0.00815064	9.46039	0.0155405	9.46039	0.0320021	9.46039	0.0120673	9.46039	0.0258466	9.46039	0.0444243	9.46039	0.0722	9.46039	0.018538	9.46039	0.0226294	9.46039	0.0306229
	9.48498	0.0826404	9.48498	0.0083958	9.48498	0.0158285	9.48498	0.0320407	9.48498	0.0137586	9.48498	0.0260251	9.48498	0.0428394	9.48498	0.073	9.48498	0.0189648	9.48498	0.0228796	9.48498	0.0299545
	9.50957	0.0770392	9.50957	0.00897064	9.50957	0.0164293	9.50957	0.0306012	9.50957	0.0132218	9.50957	0.0254105	9.50957	0.0451054	9.50957	0.0713	9.50957	0.0178707	9.50957	0.0234333	9.50957	0.0292469
	9.53416	0.0728536	9.53416	0.00827948	9.53416	0.0164205	9.53416	0.0309104	9.53416	0.012986	9.53416	0.0276013	9.53416	0.0437555	9.53416	0.0709	9.53416	0.0168533	9.53416	0.0237789	9.53416	0.0295513
	9.55875	0.076226	9.55875	0.00782236	9.55875	0.0161325	9.55875	0.0315872	9.55875	0.013772	9.55875	0.0253992	9.55875	0.0417283	9.55875	0.0657	9.55875	0.0184433	9.55875	0.0238726	9.55875	0.0298761
	9.58334	0.0709994	9.58334	0.0074062	9.58334	0.0157064	9.58334	0.0307852	9.58334	0.0130051	9.58334	0.0263498	9.58334	0.0416021	9.58334	0.0688	9.58334	0.018539	9.58334	0.0232567	9.58334	0.0303141
	9.60793	0.0790714	9.60793	0.00839464	9.60793	0.0163927	9.60793	0.0303237	9.60793	0.0131069	9.60793	0.0252918	9.60793	0.0448454	9.60793	0.0707	9.60793	0.018053	9.60793	0.0235366	9.60793	0.0303055
	9.63252	0.077264	9.63252	0.00776324	9.63252	0.0152549	9.63252	0.0312758	9.63252	0.0139884	9.63252	0.0255053	9.63252	0.0426925	9.63252	0.072	9.63252	0.0183794	9.63252	0.0232742	9.63252	0.0298627
	9.65711	0.0749592	9.65711	0.00759456	9.65711	0.0157592	9.65711	0.030524	9.65711	0.01321	9.65711	0.0251437	9.65711	0.0422195	9.65711	0.067	9.65711	0.0183712	9.65711	0.0227583	9.65711	0.0301777
	9.6817	0.0774158	9.6817	0.00821748	9.6817	0.0161258	9.6817	0.0321682	9.6817	0.0126223	9.6817	0.0256475	9.6817	0.0421446	9.6817	0.0708	9.6817	0.0166911	9.6817	0.0227262	9.6817	0.0312869
	9.70629	0.0766476	9.70629	0.00795588	9.70629	0.0161828	9.70629	0.0316187	9.70629	0.0125789	9.70629	0.0276714	9.70629	0.0442571	9.70629	0.0717	9.70629	0.0180979	9.70629	0.0233832	9.70629	0.0317125
	9.73088	0.0768124	9.73088	0.00791644	9.73088	0.015505	9.73088	0.0318051	9.73088	0.012748	9.73088	0.0264424	9.73088	0.0421707	9.73088	0.071	9.73088	0.0183608	9.73088	0.0233931	9.73088	0.029299
	9.75547	0.0788168	9.75547	0.0082488	9.75547	0.0162693	9.75547	0.0309834	9.75547	0.0120158	9.75547	0.025861	9.75547	0.0410419	9.75547	0.0726	9.75547	0.0175002	9.75547	0.0235515	9.75547	0.0309328
	9.78006	0.0771798	9.78006	0.00809096	9.78006	0.015846	9.78006	0.0306336	9.78006	0.0134365	9.78006	0.025615	9.78006	0.0421619	9.78006	0.0725	9.78006	0.0167678	9.78006	0.0235527	9.78006	0.0303898
	9.80465	0.0796796	9.80465	0.00813944	9.80465	0.0164942	9.80465	0.0322086	9.80465	0.0132366	9.80465	0.0268484	9.80465	0.0412758	9.80465	0.0725	9.80465	0.0179007	9.80465	0.0234611	9.80465	0.0305565
	9.82924	0.0771598	9.82924	0.0082058	9.82924	0.0157219	9.82924	0.0306057	9.82924	0.0127621	9.82924	0.0270329	9.82924	0.0422014	9.82924	0.0691	9.82924	0.0176778	9.82924	0.0244504	9.82924	0.0309056
	9.85383	0.0772522	9.85383	0.00756888	9.85383	0.0150923	9.85383	0.0317575	9.85383	0.0137184	9.85383	0.0265411	9.85383	0.0416048	9.85383	0.0727	9.85383	0.0186218	9.85383	0.0233363	9.85383	0.0316907
	9.87842	0.0783884	9.87842	0.0078684	9.87842	0.015926	9.87842	0.0315865	9.87842	0.0132794	9.87842	0.025932	9.87842	0.0411656	9.87842	0.072	9.87842	0.0183912	9.87842	0.0249607	9.87842	0.0320953
	9.90301	0.0741952	9.90301	0.00797756	9.90301	0.0156296	9.90301	0.0310566	9.90301	0.0138116	9.90301	0.0265457	9.90301	0.0426686	9.90301	0.0713	9.90301	0.0180917	9.90301	0.0237102	9.90301	0.0315219
	9.9276	0.0749528	9.9276	0.00809384	9.9276	0.0157219	9.9276	0.0309795	9.9276	0.0136789	9.9276	0.027164	9.9276	0.0456306	9.9276	0.0751	9.9276	0.0176708	9.9276	0.023828	9.9276	0.0316374
	9.95219	0.0755026	9.95219	0.00780196	9.95219	0.0153683	9.95219	0.0298736	9.95219	0.0136553	9.95219	0.0251839	9.95219	0.0417696	9.95219	0.0712	9.95219	0.0187259	9.95219	0.0230105	9.95219	0.0320233
	9.97678	0.0753888	9.97678	0.00839592	9.97678	0.0150428	9.97678	0.031971	9.97678	0.013055	9.97678	0.0274428	9.97678	0.0413133	9.97678	0.069	9.97678	0.0175943	9.97678	0.0234043	9.97678	0.0319585
	9.99637	0.0800674	9.99637	0.00782072	9.99637	0.0156869	9.99637	0.0327174	9.99637	0.0125293	9.99637	0.0250586	9.99637	0.0464933	9.99637	0.0737	9.99637	0.0161344	9.99637	0.0223737	9.99637	0.0336403
	10.0014	0.0747462	10.0014	0.00794236	10.0014	0.0165152	10.0014	0.0312808	10.0014	0.0125689	10.0014	0.0264076	10.0014	0.041789	10.0014	0.0685	10.0014	0.0185176	10.0014	0.023796	10.0014	0.030935
	10.026	0.0783724	10.026	0.00815872	10.026	0.0160091	10.026	0.0313881	10.026	0.0127504	10.026	0.0260422	10.026	0.0434141	10.026	0.0697	10.026	0.0193047	10.026	0.0254012	10.026	0.0318781
	10.0317	0.0775472	10.0317	0.00806832	10.0317	0.0151092	10.0317	0.0301403	10.0317	0.0125541	10.0317	0.026246	10.0317	0.0415419	10.0317	0.0728	10.0317	0.0189726	10.0317	0.0235078	10.0317	0.0321254
	10.0506	0.0779948	10.0506	0.0080466	10.0506	0.0153724	10.0506	0.0305621	10.0506	0.0130335	10.0506	0.0281717	10.0506	0.0439339	10.0506	0.0717	10.0506	0.0189431	10.0506	0.0234433	10.0506	0.0316873
	10.0669	0.0728882	10.0669	0.00774704	10.0669	0.0151023	10.0669	0.0319726	10.0669	0.0127012	10.0669	0.0257746	10.0669	0.042459	10.0669	0.07	10.0669	0.0176058	10.0669	0.0232663	10.0669	0.0322161
	10.0751	0.072652	10.0751	0.00795836	10.0751	0.0156767	10.0751	0.0305967	10.0751	0.0130886	10.0751	0.0265013	10.0751	0.0423347	10.0751	0.0739	10.0751	0.0182869	10.0751	0.0237202	10.0751	0.0316032
	10.0997	0.076688	10.0997	0.00795756	10.0997	0.0155146	10.0997	0.031217	10.0997	0.0128873	10.0997	0.0263581	10.0997	0.0422779	10.0997	0.0718	10.0997	0.0189953	10.0997	0.0245176	10.0997	0.0311127
	10.1022	0.0753982	10.1022	0.00821628	10.1022	0.0159239	10.1022	0.031425	10.1022	0.013969	10.1022	0.0270383	10.1022	0.0438131	10.1022	0.0702	10.1022	0.0191817	10.1022	0.0251764	10.1022	0.0324856
	10.1243	0.0722392	10.1243	0.0079858	10.1243	0.0167354	10.1243	0.0303519	10.1243	0.0141999	10.1243	0.0254348	10.1243	0.0442728	10.1243	0.0704	10.1243	0.0189272	10.1243	0.0232687	10.1243	0.03164
	10.1375	0.0768236	10.1375	0.00862524	10.1375	0.0149912	10.1375	0.0299618	10.1375	0.0131872	10.1375	0.0271429	10.1375	0.0417104	10.1375	0.0739	10.1375	0.0179243	10.1375	0.0240528	10.1375	0.0325864
	10.1489	0.0795212	10.1489	0.00804912	10.1489	0.0156142	10.1489	0.0308286	10.1489	0.0130441	10.1489	0.0264881	10.1489	0.0429251	10.1489	0.0722	10.1489	0.0183079	10.1489	0.0254975	10.1489	0.0326773
	10.1728	0.0755926	10.1728	0.00808408	10.1728	0.0161138	10.1728	0.030329	10.1728	0.0132845	10.1728	0.0270581	10.1728	0.0434278	10.1728	0.0755	10.1728	0.018369	10.1728	0.0243082	10.1728	0.0326242
	10.1735	0.0762612	10.1735	0.0078682	10.1735	0.0166839	10.1735	0.0306949	10.1735	0.0126179	10.1735	0.0265136	10.1735	0.0446173	10.1735	0.0731	10.1735	0.0185494	10.1735	0.0251424	10.1735	0.032667
	10.1981	0.0767596	10.1981	0.00846036	10.1981	0.0161725	10.1981	0.0310518	10.1981	0.0127303	10.1981	0.0253808	10.1981	0.0443	10.1981	0.0738	10.1981	0.0187939	10.1981	0.0231548	10.1981	0.0322307
	10.208	0.0739916	10.208	0.00803636	10.208	0.0153089	10.208	0.0317816	10.208	0.0133113	10.208	0.0275927	10.208	0.0434635	10.208	0.0727	10.208	0.0183995	10.208	0.0251137	10.208	0.0329646
	10.2227	0.078326	10.2227	0.0080852	10.2227	0.0162658	10.2227	0.0313517	10.2227	0.0131558	10.2227	0.0261732	10.2227	0.0422635	10.2227	0.0722	10.2227	0.0189231	10.2227	0.0243284	10.2227	0.0329997
	10.2433	0.0780914	10.2433	0.00827852	10.2433	0.0156503	10.2433	0.0316273	10.2433	0.0132121	10.2433	0.0266581	10.2433	0.0447779	10.2433	0.0743	10.2433	0.0183779	10.2433	0.0242262	10.2433	0.0330527
	10.2473	0.0735648	10.2473	0.0079034	10.2473	0.0161393	10.2473	0.0309829	10.2473	0.0129239	10.2473	0.0260651	10.2473	0.0435251	10.2473	0.0751	10.2473	0.0185582	10.2473	0.0243096	10.2473	0.0326937
	10.2719	0.075822	10.2719	0.00780572	10.2719	0.0156884	10.2719	0.0316212	10.2719	0.0130452	10.2719	0.0266368	10.2719	0.0419544	10.2719	0.073	10.2719	0.0185283	10.2719	0.0246153	10.2719	0.0332644
	10.2786	0.0751758	10.2786	0.00790892	10.2786	0.0167081	10.2786	0.0313961	10.2786	0.013519	10.2786	0.0266052	10.2786	0.0434706	10.2786	0.0731	10.2786	0.0187939	10.2786	0.0235123	10.2786	0.0327958
	10.2965	0.0798454	10.2965	0.00774496	10.2965	0.0151588	10.2965	0.0323852	10.2965	0.0131289	10.2965	0.0271274	10.2965	0.0438565	10.2965	0.0723	10.2965	0.0189693	10.2965	0.0247853	10.2965	0.0338635
	10.3139	0.0785108	10.3139	0.00830988	10.3139	0.0160145	10.3139	0.0316522	10.3139	0.0136659	10.3139	0.0275968	10.3139	0.0426051	10.3139	0.0754	10.3139	0.0184566	10.3139	0.0240145	10.3139	0.0327111
	10.321	0.0737504	10.321	0.00806548	10.321	0.0154294	10.321	0.0316507	10.321	0.0134996	10.321	0.0271532	10.321	0.0426963	10.321	0.0724	10.321	0.017914	10.321	0.023164	10.321	0.0321783
	10.3456	0.0761396	10.3456	0.00810064	10.3456	0.0158978	10.3456	0.0302393	10.3456	0.0130523	10.3456	0.0274555	10.3456	0.0440219	10.3456	0.074	10.3456	0.0178441	10.3456	0.0255806	10.3456	0.0337663
	10.3492	0.078446	10.3492	0.00811936	10.3492	0.0168987	10.3492	0.0315769	10.3492	0.013096	10.3492	0.0282166	10.3492	0.0425462	10.3492	0.0735	10.3492	0.0184154	10.3492	0.0248349	10.3492	0.0336319
	10.3702	0.0786996	10.3702	0.00818164	10.3702	0.0154056	10.3702	0.0318329	10.3702	0.0135611	10.3702	0.0260809	10.3702	0.0439027	10.3702	0.0768	10.3702	0.0188912	10.3702	0.0242827	10.3702	0.0328894
	10.3844	0.0773382	10.3844	0.00826004	10.3844	0.0158156	10.3844	0.0328374	10.3844	0.0129586	10.3844	0.0270208	10.3844	0.0449381	10.3844	0.0753	10.3844	0.0194141	10.3844	0.0246449	10.3844	0.0339521
	10.3948	0.077613	10.3948	0.00815052	10.3948	0.0165314	10.3948	0.0321934	10.3948	0.0128486	10.3948	0.0259973	10.3948	0.0437469	10.3948	0.0725	10.3948	0.0183419	10.3948	0.0247194	10.3948	0.0333516
	10.4194	0.0795572	10.4194	0.00861156	10.4194	0.0162273	10.4194	0.0315089	10.4194	0.0125126	10.4194	0.027447	10.4194	0.0435672	10.4194	0.0733	10.4194	0.0197265	10.4194	0.0246746	10.4194	0.0331213
	10.4197	0.081093	10.4197	0.00802388	10.4197	0.0152001	10.4197	0.031452	10.4197	0.0133609	10.4197	0.0263526	10.4197	0.0433707	10.4197	0.0784	10.4197	0.0195615	10.4197	0.0242031	10.4197	0.0347448
	10.444	0.0764358	10.444	0.0082918	10.444	0.0157236	10.444	0.0311174	10.444	0.0133104	10.444	0.0275684	10.444	0.0438488	10.444	0.076	10.444	0.019639	10.444	0.0255353	10.444	0.0330933
	10.455	0.0774706	10.455	0.00807008	10.455	0.0158316	10.455	0.0316445	10.455	0.013142	10.455	0.0249923	10.455	0.0470768	10.455	0.0756	10.455	0.0195653	10.455	0.0241575	10.455	0.0331751
	10.4686	0.0762466	10.4686	0.00862672	10.4686	0.0157746	10.4686	0.0307862	10.4686	0.0127978	10.4686	0.0271828	10.4686	0.0446147	10.4686	0.0794	10.4686	0.0186929	10.4686	0.024266	10.4686	0.0333881
	10.4903	0.0800866	10.4903	0.00825876	10.4903	0.0156565	10.4903	0.032932	10.4903	0.01412	10.4903	0.0266966	10.4903	0.0465595	10.4903	0.0748	10.4903	0.0183931	10.4903	0.0242108	10.4903	0.0333054
	10.4932	0.0774118	10.4932	0.0077764	10.4932	0.015944	10.4932	0.0319443	10.4932	0.0136408	10.4932	0.0264067	10.4932	0.0441382	10.4932	0.0761	10.4932	0.0196335	10.4932	0.0247738	10.4932	0.0335644
	10.5178	0.0782726	10.5178	0.00810148	10.5178	0.0155544	10.5178	0.0324115	10.5178	0.0130297	10.5178	0.0269111	10.5178	0.0457952	10.5178	0.0761	10.5178	0.0188879	10.5178	0.0242465	10.5178	0.0344733
	10.5256	0.0801554	10.5256	0.00830384	10.5256	0.016473	10.5256	0.0319821	10.5256	0.0132056	10.5256	0.027466	10.5256	0.0450712	10.5256	0.077	10.5256	0.018958	10.5256	0.0250586	10.5256	0.0333231
	10.5424	0.0822236	10.5424	0.00860316	10.5424	0.0165585	10.5424	0.0323462	10.5424	0.0132199	10.5424	0.0264899	10.5424	0.045201	10.5424	0.0782	10.5424	0.0191811	10.5424	0.0240452	10.5424	0.0344174
	10.5608	0.0803414	10.5608	0.00841128	10.5608	0.0158811	10.5608	0.0315058	10.5608	0.0136142	10.5608	0.0263689	10.5608	0.0460566	10.5608	0.077	10.5608	0.0195994	10.5608	0.0251056	10.5608	0.0334276
	10.5669	0.0759654	10.5669	0.0084386	10.5669	0.0161566	10.5669	0.0325479	10.5669	0.0132267	10.5669	0.0259644	10.5669	0.0414794	10.5669	0.0751	10.5669	0.0186699	10.5669	0.025897	10.5669	0.0349355
	10.5915	0.080258	10.5915	0.0080046	10.5915	0.0161588	10.5915	0.0338081	10.5915	0.0135352	10.5915	0.0268166	10.5915	0.0436107	10.5915	0.0762	10.5915	0.0199452	10.5915	0.0248126	10.5915	0.0333475
	10.5961	0.0804178	10.5961	0.00843016	10.5961	0.0165491	10.5961	0.0325762	10.5961	0.0134069	10.5961	0.0266604	10.5961	0.0453658	10.5961	0.0746	10.5961	0.0196588	10.5961	0.0257203	10.5961	0.0343719
	10.6161	0.0822168	10.6161	0.008119	10.6161	0.0170094	10.6161	0.0331283	10.6161	0.0127129	10.6161	0.0271495	10.6161	0.0442502	10.6161	0.079	10.6161	0.0198523	10.6161	0.0247765	10.6161	0.0343941
	10.6314	0.0815924	10.6314	0.00805588	10.6314	0.0158218	10.6314	0.0320626	10.6314	0.0143045	10.6314	0.0284044	10.6314	0.0449466	10.6314	0.0789	10.6314	0.0190841	10.6314	0.0252277	10.6314	0.0338391
	10.6407	0.0796042	10.6407	0.00821992	10.6407	0.0168221	10.6407	0.0323982	10.6407	0.0133069	10.6407	0.0264649	10.6407	0.0451054	10.6407	0.0784	10.6407	0.0194398	10.6407	0.0242707	10.6407	0.0345987
	10.6653	0.083566	10.6653	0.00817632	10.6653	0.0159227	10.6653	0.0332826	10.6653	0.01324	10.6653	0.0271915	10.6653	0.0440621	10.6653	0.0756	10.6653	0.0195827	10.6653	0.0255238	10.6653	0.0366797
	10.6667	0.0806272	10.6667	0.00852052	10.6667	0.0175126	10.6667	0.0322921	10.6667	0.0135888	10.6667	0.0274972	10.6667	0.0459955	10.6667	0.0743	10.6667	0.0189782	10.6667	0.0259739	10.6667	0.0341019
	10.6899	0.0809168	10.6899	0.00891476	10.6899	0.0161431	10.6899	0.0331937	10.6899	0.0138703	10.6899	0.0261773	10.6899	0.0442211	10.6899	0.0744	10.6899	0.0206534	10.6899	0.0263344	10.6899	0.0338255
	10.702	0.08194	10.702	0.00819676	10.702	0.015887	10.702	0.033427	10.702	0.0135556	10.702	0.027185	10.702	0.0456184	10.702	0.0805	10.702	0.0199546	10.702	0.0253383	10.702	0.0357559
	10.7145	0.0790404	10.7145	0.00855536	10.7145	0.0155544	10.7145	0.0340291	10.7145	0.013309	10.7145	0.0272274	10.7145	0.0462829	10.7145	0.0776	10.7145	0.0199254	10.7145	0.0250311	10.7145	0.0354997
	10.7372	0.0815286	10.7372	0.00807344	10.7372	0.0157805	10.7372	0.0329862	10.7372	0.013671	10.7372	0.0277084	10.7372	0.0448802	10.7372	0.0792	10.7372	0.0193085	10.7372	0.0260208	10.7372	0.0355247
	10.7391	0.0832152	10.7391	0.00839988	10.7391	0.016704	10.7391	0.032804	10.7391	0.0136513	10.7391	0.0268925	10.7391	0.0455094	10.7391	0.08	10.7391	0.0194629	10.7391	0.0245189	10.7391	0.0356997
	10.7637	0.081351	10.7637	0.00809384	10.7637	0.0160176	10.7637	0.0334186	10.7637	0.0130893	10.7637	0.0274837	10.7637	0.0442803	10.7637	0.0773	10.7637	0.0192507	10.7637	0.0248126	10.7637	0.0366473
	10.7725	0.0835898	10.7725	0.0081256	10.7725	0.0169311	10.7725	0.0339227	10.7725	0.0141677	10.7725	0.0292978	10.7725	0.0471168	10.7725	0.0804	10.7725	0.0203337	10.7725	0.0249307	10.7725	0.0361871
	10.7883	0.0788792	10.7883	0.00839976	10.7883	0.0162311	10.7883	0.0340281	10.7883	0.0131746	10.7883	0.0275888	10.7883	0.0442211	10.7883	0.0797	10.7883	0.0196482	10.7883	0.0267406	10.7883	0.0343099
	10.8078	0.0810212	10.8078	0.00811656	10.8078	0.0168681	10.8078	0.0342682	10.8078	0.0143425	10.8078	0.0276871	10.8078	0.0479499	10.8078	0.081	10.8078	0.0207526	10.8078	0.0261181	10.8078	0.0351066
	10.8129	0.0825828	10.8129	0.0084762	10.8129	0.0163379	10.8129	0.0320096	10.8129	0.0138856	10.8129	0.0294978	10.8129	0.0478146	10.8129	0.0807	10.8129	0.0201814	10.8129	0.0265567	10.8129	0.0367213
	10.8374	0.0792936	10.8374	0.00869444	10.8374	0.0155479	10.8374	0.0332411	10.8374	0.0138344	10.8374	0.0275683	10.8374	0.0461166	10.8374	0.0778	10.8374	0.0191932	10.8374	0.0254406	10.8374	0.0353891
	10.8431	0.0842144	10.8431	0.0081394	10.8431	0.017039	10.8431	0.0348873	10.8431	0.0144944	10.8431	0.0270738	10.8431	0.0455046	10.8431	0.0805	10.8431	0.0199244	10.8431	0.0258892	10.8431	0.0366666
	10.862	0.0796228	10.862	0.00840968	10.862	0.0169685	10.862	0.0348028	10.862	0.0139729	10.862	0.0272188	10.862	0.0463046	10.862	0.0772	10.862	0.0196569	10.862	0.0255665	10.862	0.0360348
	10.8784	0.0857984	10.8784	0.0081142	10.8784	0.0172454	10.8784	0.0329024	10.8784	0.0140273	10.8784	0.0277496	10.8784	0.0457498	10.8784	0.0819	10.8784	0.0201584	10.8784	0.0253797	10.8784	0.0362244
	10.8866	0.0817082	10.8866	0.00819416	10.8866	0.0170473	10.8866	0.0336906	10.8866	0.0135853	10.8866	0.0271468	10.8866	0.0484318	10.8866	0.0806	10.8866	0.019246	10.8866	0.0262467	10.8866	0.0346232
	10.9112	0.0824722	10.9112	0.00867112	10.9112	0.0159158	10.9112	0.0324292	10.9112	0.0133083	10.9112	0.0271873	10.9112	0.0475202	10.9112	0.0772	10.9112	0.0204502	10.9112	0.0270563	10.9112	0.0354152
	10.9136	0.0844544	10.9136	0.00871856	10.9136	0.016535	10.9136	0.0341938	10.9136	0.0136983	10.9136	0.0278419	10.9136	0.0496902	10.9136	0.0803	10.9136	0.0202727	10.9136	0.0257071	10.9136	0.035588
	10.9358	0.080671	10.9358	0.0084042	10.9358	0.0176557	10.9358	0.0334632	10.9358	0.0136225	10.9358	0.0264864	10.9358	0.0481955	10.9358	0.0845	10.9358	0.0199686	10.9358	0.0257974	10.9358	0.0357249
	10.9489	0.0859786	10.9489	0.0084856	10.9489	0.0170266	10.9489	0.0331484	10.9489	0.0138877	10.9489	0.0287191	10.9489	0.0495912	10.9489	0.0818	10.9489	0.0202788	10.9489	0.0258815	10.9489	0.0363447
	10.9604	0.0822898	10.9604	0.00835288	10.9604	0.016888	10.9604	0.0340071	10.9604	0.0139122	10.9604	0.0276306	10.9604	0.0471277	10.9604	0.0838	10.9604	0.0201095	10.9604	0.0258707	10.9604	0.0366855
	10.9842	0.086907	10.9842	0.00805716	10.9842	0.0165337	10.9842	0.0340606	10.9842	0.0140221	10.9842	0.0285686	10.9842	0.0495198	10.9842	0.0788	10.9842	0.0197239	10.9842	0.0265277	10.9842	0.0369417
	10.985	0.0860368	10.985	0.00836908	10.985	0.0161465	10.985	0.0339141	10.985	0.014174	10.985	0.0291715	10.985	0.0454541	10.985	0.0806	10.985	0.0190787	10.985	0.0248565	10.985	0.0362653
	11.0096	0.0830468	11.0096	0.00839896	11.0096	0.0170798	11.0096	0.0324555	11.0096	0.0141394	11.0096	0.0280664	11.0096	0.0476627	11.0096	0.0796	11.0096	0.0199126	11.0096	0.0260808	11.0096	0.0353882
	11.0195	0.0828108	11.0195	0.00841292	11.0195	0.0170654	11.0195	0.0348462	11.0195	0.0145297	11.0195	0.0300947	11.0195	0.0465782	11.0195	0.083	11.0195	0.0209675	11.0195	0.0262268	11.0195	0.0373681
	11.0342	0.082442	11.0342	0.00802044	11.0342	0.0163749	11.0342	0.0324523	11.0342	0.0142995	11.0342	0.0302046	11.0342	0.0477936	11.0342	0.0773	11.0342	0.0204173	11.0342	0.0257687	11.0342	0.0367669
	11.0547	0.0879356	11.0547	0.00798412	11.0547	0.0173483	11.0547	0.0341194	11.0547	0.0138553	11.0547	0.0287011	11.0547	0.0475576	11.0547	0.0815	11.0547	0.0206172	11.0547	0.0262019	11.0547	0.0367763
	11.0588	0.0843476	11.0588	0.00862236	11.0588	0.0174986	11.0588	0.0341338	11.0588	0.0136927	11.0588	0.0273802	11.0588	0.0479368	11.0588	0.0819	11.0588	0.0184221	11.0588	0.0256138	11.0588	0.0371753
	11.0833	0.0832902	11.0833	0.0083398	11.0833	0.0167249	11.0833	0.0348051	11.0833	0.0135214	11.0833	0.0280036	11.0833	0.049345	11.0833	0.0797	11.0833	0.02059	11.0833	0.0258976	11.0833	0.0363523
	11.09	0.086759	11.09	0.00870316	11.09	0.0167465	11.09	0.0357353	11.09	0.0143792	11.09	0.0292434	11.09	0.0492819	11.09	0.0848	11.09	0.0197315	11.09	0.0277824	11.09	0.0380435
	11.1079	0.080756	11.1079	0.00867872	11.1079	0.0179121	11.1079	0.0345259	11.1079	0.0139612	11.1079	0.0281047	11.1079	0.0483211	11.1079	0.0778	11.1079	0.0195559	11.1079	0.0271841	11.1079	0.0370659
	11.1253	0.0840402	11.1253	0.00824372	11.1253	0.0166583	11.1253	0.0352946	11.1253	0.0137822	11.1253	0.0292637	11.1253	0.0494194	11.1253	0.0891	11.1253	0.0194053	11.1253	0.0270341	11.1253	0.0366337
	11.1325	0.0848656	11.1325	0.00864404	11.1325	0.0176086	11.1325	0.0355032	11.1325	0.0138814	11.1325	0.028261	11.1325	0.0477666	11.1325	0.0807	11.1325	0.0190139	11.1325	0.0269567	11.1325	0.0367608
	11.1571	0.0861746	11.1571	0.0085472	11.1571	0.0162445	11.1571	0.0352319	11.1571	0.013997	11.1571	0.0298555	11.1571	0.0496602	11.1571	0.0825	11.1571	0.0186368	11.1571	0.0262943	11.1571	0.0371291
	11.1606	0.0862742	11.1606	0.00864888	11.1606	0.01782	11.1606	0.0356777	11.1606	0.0146942	11.1606	0.0288956	11.1606	0.0502253	11.1606	0.0863	11.1606	0.0207866	11.1606	0.0270757	11.1606	0.0371139
	11.1817	0.0837084	11.1817	0.00882328	11.1817	0.0163977	11.1817	0.0351044	11.1817	0.0140591	11.1817	0.0305278	11.1817	0.0502738	11.1817	0.0833	11.1817	0.0201128	11.1817	0.0272571	11.1817	0.0362797
	11.1959	0.0859206	11.1959	0.00892196	11.1959	0.0173047	11.1959	0.0350721	11.1959	0.0140893	11.1959	0.028634	11.1959	0.0494371	11.1959	0.0865	11.1959	0.0207489	11.1959	0.0267331	11.1959	0.0380955
	11.2063	0.088063	11.2063	0.00882552	11.2063	0.0170908	11.2063	0.0350172	11.2063	0.0146983	11.2063	0.0311242	11.2063	0.0495018	11.2063	0.0855	11.2063	0.0213345	11.2063	0.0261793	11.2063	0.035928
	11.2309	0.0902004	11.2309	0.009311	11.2309	0.0167896	11.2309	0.0357033	11.2309	0.014281	11.2309	0.0281209	11.2309	0.0504814	11.2309	0.0798	11.2309	0.0211432	11.2309	0.0265879	11.2309	0.0375532
	11.2311	0.089028	11.2311	0.0086226	11.2311	0.0173432	11.2311	0.0379147	11.2311	0.0146388	11.2311	0.0282424	11.2311	0.0481635	11.2311	0.0859	11.2311	0.0214659	11.2311	0.0271974	11.2311	0.0394777
	11.2555	0.087652	11.2555	0.0086816	11.2555	0.0167163	11.2555	0.0353137	11.2555	0.0147269	11.2555	0.0273007	11.2555	0.0498232	11.2555	0.0856	11.2555	0.0209765	11.2555	0.02678	11.2555	0.0376055
	11.2664	0.092083	11.2664	0.00846752	11.2664	0.0174156	11.2664	0.0365012	11.2664	0.013886	11.2664	0.0294042	11.2664	0.0492416	11.2664	0.085	11.2664	0.0206987	11.2664	0.0263272	11.2664	0.0391141
	11.2801	0.0867698	11.2801	0.00875448	11.2801	0.0169912	11.2801	0.0345299	11.2801	0.0149511	11.2801	0.0289264	11.2801	0.0495942	11.2801	0.0901	11.2801	0.0202793	11.2801	0.0273082	11.2801	0.0382723
	11.3017	0.0909754	11.3017	0.00858392	11.3017	0.0172458	11.3017	0.0365971	11.3017	0.0146008	11.3017	0.0298402	11.3017	0.0514378	11.3017	0.0876	11.3017	0.0204292	11.3017	0.0276271	11.3017	0.0402298
	11.3047	0.0883096	11.3047	0.0088844	11.3047	0.0173954	11.3047	0.0344757	11.3047	0.0148579	11.3047	0.0294085	11.3047	0.0501942	11.3047	0.0844	11.3047	0.0208822	11.3047	0.0275279	11.3047	0.0382779
	11.337	0.0891232	11.337	0.00887984	11.337	0.0180161	11.337	0.0358633	11.337	0.0147298	11.337	0.0303128	11.337	0.0501374	11.337	0.0881	11.337	0.0202164	11.337	0.0271511	11.337	0.0379311
	11.3723	0.0893114	11.3723	0.00918508	11.3723	0.0164228	11.3723	0.03754	11.3723	0.014519	11.3723	0.0302506	11.3723	0.0524917	11.3723	0.085	11.3723	0.020659	11.3723	0.0270321	11.3723	0.0399701
	11.4075	0.089838	11.4075	0.00907716	11.4075	0.0179599	11.4075	0.0375149	11.4075	0.0146787	11.4075	0.0313549	11.4075	0.0517245	11.4075	0.0865	11.4075	0.0212857	11.4075	0.0270602	11.4075	0.0386906
	11.4428	0.0892328	11.4428	0.00915184	11.4428	0.0183498	11.4428	0.0363197	11.4428	0.0150733	11.4428	0.0297424	11.4428	0.0523725	11.4428	0.09	11.4428	0.020127	11.4428	0.0272633	11.4428	0.0381954
	11.4781	0.088149	11.4781	0.0087504	11.4781	0.0175958	11.4781	0.0355975	11.4781	0.0147296	11.4781	0.0310411	11.4781	0.0514774	11.4781	0.0926	11.4781	0.0203855	11.4781	0.0272712	11.4781	0.0395291
	11.5134	0.0919696	11.5134	0.00924848	11.5134	0.0169737	11.5134	0.0365442	11.5134	0.0153504	11.5134	0.0304853	11.5134	0.0527936	11.5134	0.0896	11.5134	0.0216701	11.5134	0.0276335	11.5134	0.0385903
	11.5487	0.0944756	11.5487	0.0093628	11.5487	0.0185483	11.5487	0.0377581	11.5487	0.0153256	11.5487	0.0314038	11.5487	0.0515491	11.5487	0.0907	11.5487	0.0217473	11.5487	0.0269857	11.5487	0.0381667
	11.5839	0.0931154	11.5839	0.00946596	11.5839	0.0172631	11.5839	0.0370234	11.5839	0.0150271	11.5839	0.0303312	11.5839	0.0548448	11.5839	0.091	11.5839	0.0213337	11.5839	0.0285568	11.5839	0.0394341
	11.6192	0.0917332	11.6192	0.009143	11.6192	0.0180839	11.6192	0.0379489	11.6192	0.015073	11.6192	0.0298507	11.6192	0.0530086	11.6192	0.0911	11.6192	0.0214851	11.6192	0.0287279	11.6192	0.0390306
	11.6545	0.0926748	11.6545	0.00914476	11.6545	0.0184107	11.6545	0.0394081	11.6545	0.0149671	11.6545	0.0311956	11.6545	0.0524579	11.6545	0.0901	11.6545	0.0213803	11.6545	0.0291091	11.6545	0.0393165
	11.6898	0.0955128	11.6898	0.00975184	11.6898	0.0187499	11.6898	0.0373346	11.6898	0.0141752	11.6898	0.0325818	11.6898	0.0536416	11.6898	0.0926	11.6898	0.0212753	11.6898	0.0284021	11.6898	0.0395973
	11.7251	0.0937148	11.7251	0.00949632	11.7251	0.0184067	11.7251	0.0390476	11.7251	0.0150391	11.7251	0.0304906	11.7251	0.0518246	11.7251	0.0929	11.7251	0.0211859	11.7251	0.0293727	11.7251	0.0412694
	11.7603	0.0939304	11.7603	0.00949008	11.7603	0.0188761	11.7603	0.0374621	11.7603	0.0158638	11.7603	0.0312386	11.7603	0.0534262	11.7603	0.0906	11.7603	0.0211769	11.7603	0.0286463	11.7603	0.0410335
	11.7956	0.0969528	11.7956	0.00954848	11.7956	0.0179823	11.7956	0.0390885	11.7956	0.0157627	11.7956	0.0304276	11.7956	0.0556691	11.7956	0.0944	11.7956	0.0218983	11.7956	0.0286763	11.7956	0.0409905
	11.8309	0.0955328	11.8309	0.0101159	11.8309	0.0191864	11.8309	0.0396201	11.8309	0.0153814	11.8309	0.0310162	11.8309	0.0546536	11.8309	0.0971	11.8309	0.0224803	11.8309	0.0303275	11.8309	0.0409855
	11.8662	0.0968612	11.8662	0.00937156	11.8662	0.0192439	11.8662	0.0393486	11.8662	0.0149941	11.8662	0.031189	11.8662	0.0541016	11.8662	0.0942	11.8662	0.021023	11.8662	0.0292394	11.8662	0.0427768
	11.9014	0.0980962	11.9014	0.0102072	11.9014	0.0180645	11.9014	0.0400638	11.9014	0.0159116	11.9014	0.0325762	11.9014	0.0556179	11.9014	0.0964	11.9014	0.0227419	11.9014	0.0285048	11.9014	0.0424135
	11.9367	0.0957244	11.9367	0.0096058	11.9367	0.0195752	11.9367	0.0399439	11.9367	0.0153746	11.9367	0.0321316	11.9367	0.0566366	11.9367	0.0951	11.9367	0.022912	11.9367	0.0293962	11.9367	0.0428213
	11.972	0.0957018	11.972	0.0098798	11.972	0.0190319	11.972	0.0407067	11.972	0.0147152	11.972	0.0320437	11.972	0.0570058	11.972	0.0969	11.972	0.0222246	11.972	0.0295694	11.972	0.042553
	12.0073	0.100379	12.0073	0.0102	12.0073	0.0198208	12.0073	0.039377	12.0073	0.0159602	12.0073	0.0326964	12.0073	0.0537291	12.0073	0.0975	12.0073	0.0231343	12.0073	0.0292976	12.0073	0.0426127
	12.0426	0.1017	12.0426	0.010053	12.0426	0.0187145	12.0426	0.0408833	12.0426	0.0160953	12.0426	0.0324284	12.0426	0.0562107	12.0426	0.1022	12.0426	0.0231873	12.0426	0.0285613	12.0426	0.0441323
	12.0778	0.101527	12.0778	0.0103388	12.0778	0.019508	12.0778	0.0400511	12.0778	0.0159982	12.0778	0.0325039	12.0778	0.0590437	12.0778	0.1035	12.0778	0.0222536	12.0778	0.0287186	12.0778	0.0451582
	12.1131	0.10315	12.1131	0.0100055	12.1131	0.0195026	12.1131	0.0422485	12.1131	0.0166541	12.1131	0.0321628	12.1131	0.0581418	12.1131	0.1027	12.1131	0.0212574	12.1131	0.0281719	12.1131	0.0452353
	12.1484	0.101122	12.1484	0.0101746	12.1484	0.0198814	12.1484	0.0409138	12.1484	0.0156899	12.1484	0.0324827	12.1484	0.0614064	12.1484	0.1043	12.1484	0.0240354	12.1484	0.0293035	12.1484	0.0446119
	12.1837	0.101699	12.1837	0.010468	12.1837	0.0199973	12.1837	0.04118	12.1837	0.0164086	12.1837	0.0325308	12.1837	0.0579486	12.1837	0.1055	12.1837	0.0229051	12.1837	0.0297803	12.1837	0.0447331
	12.219	0.105576	12.219	0.0109823	12.219	0.01916	12.219	0.0420179	12.219	0.0159628	12.219	0.034284	12.219	0.0593288	12.219	0.1048	12.219	0.0236869	12.219	0.0308399	12.219	0.0446605
	12.2542	0.105716	12.2542	0.0102036	12.2542	0.019856	12.2542	0.0418881	12.2542	0.0158144	12.2542	0.0333664	12.2542	0.0617627	12.2542	0.1072	12.2542	0.0234263	12.2542	0.0296864	12.2542	0.0451311
	12.2895	0.103071	12.2895	0.0104842	12.2895	0.0191805	12.2895	0.0414941	12.2895	0.0161993	12.2895	0.0350347	12.2895	0.0590325	12.2895	0.1076	12.2895	0.0235928	12.2895	0.0293824	12.2895	0.044651
	12.3248	0.105926	12.3248	0.0104793	12.3248	0.0188468	12.3248	0.0410804	12.3248	0.0168023	12.3248	0.0330888	12.3248	0.0618362	12.3248	0.1057	12.3248	0.0241361	12.3248	0.0299257	12.3248	0.0458192
	12.3601	0.107206	12.3601	0.0105765	12.3601	0.020128	12.3601	0.0435582	12.3601	0.017296	12.3601	0.033968	12.3601	0.0601406	12.3601	0.109	12.3601	0.024135	12.3601	0.0305167	12.3601	0.0461151
	12.3954	0.102992	12.3954	0.0101794	12.3954	0.0209234	12.3954	0.0439502	12.3954	0.01631	12.3954	0.031891	12.3954	0.0611621	12.3954	0.1095	12.3954	0.0252491	12.3954	0.0304943	12.3954	0.0466834
	12.4306	0.109383	12.4306	0.0106057	12.4306	0.0205702	12.4306	0.0435206	12.4306	0.0170763	12.4306	0.0337834	12.4306	0.0639725	12.4306	0.1062	12.4306	0.024569	12.4306	0.0303448	12.4306	0.0469425
	12.4659	0.10918	12.4659	0.0107382	12.4659	0.0201752	12.4659	0.0452274	12.4659	0.0171291	12.4659	0.0348076	12.4659	0.0674117	12.4659	0.1156	12.4659	0.0247546	12.4659	0.0311747	12.4659	0.0477252
	12.5012	0.109977	12.5012	0.0111562	12.5012	0.0200762	12.5012	0.0444413	12.5012	0.0168082	12.5012	0.0359522	12.5012	0.063421	12.5012	0.1127	12.5012	0.0261027	12.5012	0.0318561	12.5012	0.0473482
	12.5365	0.108158	12.5365	0.0114261	12.5365	0.0212891	12.5365	0.0464303	12.5365	0.0180047	12.5365	0.036094	12.5365	0.0663651	12.5365	0.119	12.5365	0.0255638	12.5365	0.0318613	12.5365	0.0476658
	12.5718	0.116307	12.5718	0.0118042	12.5718	0.0214444	12.5718	0.0468462	12.5718	0.0179188	12.5718	0.0357892	12.5718	0.0677203	12.5718	0.1194	12.5718	0.0267803	12.5718	0.0326999	12.5718	0.0478112
	12.607	0.110488	12.607	0.0116208	12.607	0.0219311	12.607	0.0475722	12.607	0.017866	12.607	0.0354694	12.607	0.0683034	12.607	0.1168	12.607	0.025298	12.607	0.0331004	12.607	0.0468013
	12.6423	0.113821	12.6423	0.0109879	12.6423	0.0209743	12.6423	0.0466619	12.6423	0.0179816	12.6423	0.0361979	12.6423	0.0662928	12.6423	0.1198	12.6423	0.0252124	12.6423	0.0332665	12.6423	0.0463039
	12.6776	0.111198	12.6776	0.0112686	12.6776	0.0215315	12.6776	0.0472908	12.6776	0.017782	12.6776	0.0368423	12.6776	0.0669109	12.6776	0.1185	12.6776	0.0257369	12.6776	0.032747	12.6776	0.0468085
	12.7129	0.112724	12.7129	0.0112764	12.7129	0.0218966	12.7129	0.0463399	12.7129	0.0180472	12.7129	0.0365552	12.7129	0.0640123	12.7129	0.1229	12.7129	0.025782	12.7129	0.0317482	12.7129	0.0465111
	12.7482	0.116191	12.7482	0.011528	12.7482	0.0212708	12.7482	0.045899	12.7482	0.018442	12.7482	0.0381281	12.7482	0.0684128	12.7482	0.1231	12.7482	0.0250977	12.7482	0.0316284	12.7482	0.047051
	12.7834	0.114117	12.7834	0.0111674	12.7834	0.0213394	12.7834	0.0464982	12.7834	0.0175793	12.7834	0.03551	12.7834	0.0666936	12.7834	0.1199	12.7834	0.0256754	12.7834	0.0316955	12.7834	0.0455406
	12.8187	0.113903	12.8187	0.0114303	12.8187	0.0228596	12.8187	0.0469734	12.8187	0.0181715	12.8187	0.0358661	12.8187	0.0688549	12.8187	0.1201	12.8187	0.0261714	12.8187	0.0310929	12.8187	0.0455071
	12.854	0.118096	12.854	0.0115784	12.854	0.0215984	12.854	0.0443803	12.854	0.0173265	12.854	0.0359027	12.854	0.0649218	12.854	0.1199	12.854	0.0256878	12.854	0.031627	12.854	0.0464669
	12.8893	0.122219	12.8893	0.0111424	12.8893	0.021008	12.8893	0.0463894	12.8893	0.0179484	12.8893	0.037099	12.8893	0.0669861	12.8893	0.1178	12.8893	0.0255735	12.8893	0.0323584	12.8893	0.0463533
	12.9245	0.119807	12.9245	0.0111441	12.9245	0.0211291	12.9245	0.0467435	12.9245	0.018367	12.9245	0.0348644	12.9245	0.0667314	12.9245	0.1216	12.9245	0.0256281	12.9245	0.0318859	12.9245	0.0463097
	12.9598	0.119644	12.9598	0.0117555	12.9598	0.021611	12.9598	0.0462669	12.9598	0.0176834	12.9598	0.0364909	12.9598	0.0692434	12.9598	0.1222	12.9598	0.0252864	12.9598	0.0312765	12.9598	0.0470897
	12.9951	0.119572	12.9951	0.0110419	12.9951	0.0226442	12.9951	0.0457876	12.9951	0.0182062	12.9951	0.0372434	12.9951	0.0652205	12.9951	0.1182	12.9951	0.0262054	12.9951	0.0312796	12.9951	0.0467978
	13.0304	0.120689	13.0304	0.0112603	13.0304	0.0210837	13.0304	0.0459677	13.0304	0.0184703	13.0304	0.0375088	13.0304	0.0694539	13.0304	0.1176	13.0304	0.0269904	13.0304	0.0318671	13.0304	0.046293
	13.0657	0.124566	13.0657	0.0106486	13.0657	0.0209516	13.0657	0.0451506	13.0657	0.0175629	13.0657	0.0365954	13.0657	0.0675518	13.0657	0.1224	13.0657	0.0261535	13.0657	0.033272	13.0657	0.0452655
	13.1009	0.119584	13.1009	0.0108734	13.1009	0.0215646	13.1009	0.0453427	13.1009	0.0180115	13.1009	0.0360659	13.1009	0.0677619	13.1009	0.1201	13.1009	0.0274851	13.1009	0.031873	13.1009	0.0467686
	13.1362	0.120335	13.1362	0.0107934	13.1362	0.0212787	13.1362	0.0469657	13.1362	0.0182785	13.1362	0.0364093	13.1362	0.071183	13.1362	0.1179	13.1362	0.0245157	13.1362	0.0309797	13.1362	0.0466582
	13.1715	0.122802	13.1715	0.011657	13.1715	0.022196	13.1715	0.0469849	13.1715	0.0174714	13.1715	0.0365906	13.1715	0.0686091	13.1715	0.1189	13.1715	0.0270284	13.1715	0.0311394	13.1715	0.0451689
	13.2068	0.122551	13.2068	0.0110132	13.2068	0.0216213	13.2068	0.0472129	13.2068	0.0176679	13.2068	0.0362315	13.2068	0.068128	13.2068	0.1196	13.2068	0.0258525	13.2068	0.0300499	13.2068	0.0452822
	13.2421	0.120042	13.2421	0.0109235	13.2421	0.0215927	13.2421	0.0464697	13.2421	0.0180629	13.2421	0.036221	13.2421	0.0696758	13.2421	0.1198	13.2421	0.0247091	13.2421	0.0319199	13.2421	0.0441301
	13.2773	0.121265	13.2773	0.0113872	13.2773	0.0222672	13.2773	0.0450902	13.2773	0.0178259	13.2773	0.0359669	13.2773	0.0693408	13.2773	0.1228	13.2773	0.0267388	13.2773	0.0315498	13.2773	0.0449789
	13.3126	0.12061	13.3126	0.0113788	13.3126	0.0217439	13.3126	0.0469998	13.3126	0.0180799	13.3126	0.0372773	13.3126	0.0726899	13.3126	0.1256	13.3126	0.0258667	13.3126	0.0339292	13.3126	0.0457097
	13.3479	0.124389	13.3479	0.0113314	13.3479	0.0226513	13.3479	0.0471151	13.3479	0.0182509	13.3479	0.0365429	13.3479	0.0675835	13.3479	0.1213	13.3479	0.0263761	13.3479	0.0325339	13.3479	0.0443478
	13.3832	0.123102	13.3832	0.011179	13.3832	0.0224097	13.3832	0.0481982	13.3832	0.0185306	13.3832	0.0378258	13.3832	0.0717728	13.3832	0.1239	13.3832	0.0265765	13.3832	0.032919	13.3832	0.0455715
	13.4185	0.125013	13.4185	0.0116073	13.4185	0.0223348	13.4185	0.0480861	13.4185	0.0179156	13.4185	0.0361072	13.4185	0.0700757	13.4185	0.1217	13.4185	0.0263272	13.4185	0.032638	13.4185	0.0464364
	13.4537	0.128172	13.4537	0.0111939	13.4537	0.021916	13.4537	0.0472378	13.4537	0.0186765	13.4537	0.0381122	13.4537	0.0706274	13.4537	0.1231	13.4537	0.0267532	13.4537	0.0324844	13.4537	0.046309
	13.489	0.126616	13.489	0.0116091	13.489	0.02279	13.489	0.0478614	13.489	0.0186286	13.489	0.0392618	13.489	0.071825	13.489	0.1283	13.489	0.0263193	13.489	0.032288	13.489	0.0457764
	13.5243	0.130256	13.5243	0.0119576	13.5243	0.0230504	13.5243	0.0484738	13.5243	0.0184687	13.5243	0.0385745	13.5243	0.0701952	13.5243	0.1313	13.5243	0.0270316	13.5243	0.0317678	13.5243	0.0466397
	13.5596	0.125022	13.5596	0.012083	13.5596	0.0228978	13.5596	0.0493359	13.5596	0.0190619	13.5596	0.0374255	13.5596	0.0730067	13.5596	0.1294	13.5596	0.0270411	13.5596	0.034269	13.5596	0.0465603
	13.5949	0.129371	13.5949	0.0121099	13.5949	0.0228943	13.5949	0.0499244	13.5949	0.0189397	13.5949	0.0385295	13.5949	0.0741317	13.5949	0.1283	13.5949	0.0273512	13.5949	0.0324397	13.5949	0.0468304
	13.6301	0.129376	13.6301	0.0117512	13.6301	0.023807	13.6301	0.0477596	13.6301	0.0192013	13.6301	0.0382967	13.6301	0.0728746	13.6301	0.1308	13.6301	0.0289451	13.6301	0.0327815	13.6301	0.048063
	13.6654	0.132721	13.6654	0.0125598	13.6654	0.0237826	13.6654	0.0508927	13.6654	0.0187183	13.6654	0.0396367	13.6654	0.0731322	13.6654	0.1353	13.6654	0.0268185	13.6654	0.0331267	13.6654	0.0489274
	13.7007	0.131987	13.7007	0.0123318	13.7007	0.0240111	13.7007	0.0514221	13.7007	0.0190456	13.7007	0.0397198	13.7007	0.075679	13.7007	0.1379	13.7007	0.0279652	13.7007	0.0320497	13.7007	0.0497533
	13.736	0.136346	13.736	0.012484	13.736	0.0250159	13.736	0.051543	13.736	0.0191608	13.736	0.0405016	13.736	0.0775405	13.736	0.1368	13.736	0.0283443	13.736	0.0338515	13.736	0.0506573
	13.7712	0.139287	13.7712	0.0134594	13.7712	0.0242804	13.7712	0.0530012	13.7712	0.0205771	13.7712	0.0408275	13.7712	0.0847546	13.7712	0.1453	13.7712	0.0301331	13.7712	0.032531	13.7712	0.0537474
	13.8065	0.140114	13.8065	0.0135072	13.8065	0.0263967	13.8065	0.056352	13.8065	0.0205221	13.8065	0.0416044	13.8065	0.0824982	13.8065	0.1478	13.8065	0.0306279	13.8065	0.0333526	13.8065	0.0538089
	13.8418	0.143216	13.8418	0.013744	13.8418	0.0259735	13.8418	0.0556536	13.8418	0.0199306	13.8418	0.0416549	13.8418	0.0836957	13.8418	0.1517	13.8418	0.0312652	13.8418	0.0336897	13.8418	0.0522136
	13.8771	0.136323	13.8771	0.0137667	13.8771	0.0258967	13.8771	0.055544	13.8771	0.0202283	13.8771	0.0425341	13.8771	0.0908566	13.8771	0.163	13.8771	0.0329491	13.8771	0.0356885	13.8771	0.0516705
	13.9124	0.13909	13.9124	0.0151982	13.9124	0.0264845	13.9124	0.0602132	13.9124	0.0221207	13.9124	0.0459424	13.9124	0.0962192	13.9124	0.1716	13.9124	0.0335208	13.9124	0.0365479	13.9124	0.0512419
	13.9476	0.145466	13.9476	0.0154563	13.9476	0.0275074	13.9476	0.0617989	13.9476	0.0222463	13.9476	0.0480024	13.9476	0.0997301	13.9476	0.1839	13.9476	0.0382922	13.9476	0.0374464	13.9476	0.0510497
	13.9829	0.1455	13.9829	0.0171395	13.9829	0.0296087	13.9829	0.0670711	13.9829	0.0252526	13.9829	0.0517618	13.9829	0.109665	13.9829	0.2005	13.9829	0.040356	13.9829	0.038889	13.9829	0.0500217
	14.0182	0.145579	14.0182	0.019086	14.0182	0.0308785	14.0182	0.0718943	14.0182	0.0276046	14.0182	0.0577942	14.0182	0.11694	14.0182	0.2133	14.0182	0.0447493	14.0182	0.041591	14.0182	0.0503787
	14.0535	0.146171	14.0535	0.020696	14.0535	0.0318506	14.0535	0.0800624	14.0535	0.0293636	14.0535	0.0592576	14.0535	0.123799	14.0535	0.2303	14.0535	0.0460395	14.0535	0.0412181	14.0535	0.0493279
	14.0888	0.153083	14.0888	0.0215601	14.0888	0.0339585	14.0888	0.0826496	14.0888	0.0298802	14.0888	0.0641412	14.0888	0.130013	14.0888	0.2401	14.0888	0.0457234	14.0888	0.0415357	14.0888	0.0499472
	14.124	0.148367	14.124	0.02165	14.124	0.0333956	14.124	0.08274	14.124	0.0296765	14.124	0.0606251	14.124	0.128188	14.124	0.2355	14.124	0.043119	14.124	0.0391149	14.124	0.0500653
	14.1593	0.151248	14.1593	0.0218615	14.1593	0.0338536	14.1593	0.0833248	14.1593	0.0291954	14.1593	0.0580388	14.1593	0.125561	14.1593	0.2205	14.1593	0.0418774	14.1593	0.0403378	14.1593	0.0481685
	14.1946	0.151419	14.1946	0.0205655	14.1946	0.0321063	14.1946	0.0801472	14.1946	0.0291152	14.1946	0.056267	14.1946	0.11711	14.1946	0.2109	14.1946	0.0385296	14.1946	0.0385198	14.1946	0.0483636
	14.2299	0.149836	14.2299	0.0194881	14.2299	0.0332747	14.2299	0.0784334	14.2299	0.0270321	14.2299	0.0535849	14.2299	0.113825	14.2299	0.2059	14.2299	0.0375879	14.2299	0.0364273	14.2299	0.0460803
	14.2652	0.147336	14.2652	0.0186825	14.2652	0.0313715	14.2652	0.0742766	14.2652	0.0265465	14.2652	0.053524	14.2652	0.110219	14.2652	0.1988	14.2652	0.0360029	14.2652	0.03858	14.2652	0.0465497
	14.3004	0.146349	14.3004	0.0180453	14.3004	0.0303153	14.3004	0.0718363	14.3004	0.025511	14.3004	0.0505825	14.3004	0.104087	14.3004	0.1845	14.3004	0.0347069	14.3004	0.0350924	14.3004	0.0459873
	14.3357	0.146586	14.3357	0.0172788	14.3357	0.0300325	14.3357	0.0685273	14.3357	0.0250451	14.3357	0.0504016	14.3357	0.0989018	14.3357	0.1802	14.3357	0.0339028	14.3357	0.036112	14.3357	0.045808
	14.371	0.14162	14.371	0.016954	14.371	0.0286548	14.371	0.0656807	14.371	0.0238793	14.371	0.0480078	14.371	0.101323	14.371	0.1711	14.371	0.0319417	14.371	0.0341269	14.371	0.0461104
	14.4063	0.140687	14.4063	0.0160966	14.4063	0.0287195	14.4063	0.0639849	14.4063	0.0218683	14.4063	0.0445448	14.4063	0.0916659	14.4063	0.1662	14.4063	0.0316986	14.4063	0.0336679	14.4063	0.0450509
	14.4416	0.137847	14.4416	0.01576	14.4416	0.027797	14.4416	0.0622716	14.4416	0.0217979	14.4416	0.045534	14.4416	0.0918123	14.4416	0.1601	14.4416	0.0309253	14.4416	0.0338057	14.4416	0.0455297
	14.4768	0.136076	14.4768	0.0147103	14.4768	0.027723	14.4768	0.0607481	14.4768	0.0221467	14.4768	0.0437365	14.4768	0.0885099	14.4768	0.1631	14.4768	0.0313757	14.4768	0.033046	14.4768	0.0444094
	14.5121	0.139633	14.5121	0.0145726	14.5121	0.025837	14.5121	0.0594611	14.5121	0.0217489	14.5121	0.043599	14.5121	0.0859941	14.5121	0.1543	14.5121	0.0298785	14.5121	0.0333991	14.5121	0.0435145
	14.5474	0.133398	14.5474	0.0144074	14.5474	0.0250232	14.5474	0.0570148	14.5474	0.0209503	14.5474	0.0411947	14.5474	0.0857851	14.5474	0.1487	14.5474	0.0286218	14.5474	0.0317097	14.5474	0.041433
	14.5827	0.130879	14.5827	0.0141842	14.5827	0.025574	14.5827	0.05541	14.5827	0.0208026	14.5827	0.0406168	14.5827	0.0813448	14.5827	0.1452	14.5827	0.0285091	14.5827	0.0318973	14.5827	0.0439359
	14.6179	0.132521	14.6179	0.0139451	14.6179	0.0257102	14.6179	0.0558554	14.6179	0.0201542	14.6179	0.0415564	14.6179	0.0807619	14.6179	0.1432	14.6179	0.0275183	14.6179	0.0332596	14.6179	0.0423203
	14.6532	0.128192	14.6532	0.0134736	14.6532	0.0242483	14.6532	0.0525026	14.6532	0.0201199	14.6532	0.0401996	14.6532	0.0781464	14.6532	0.1358	14.6532	0.0283303	14.6532	0.0318945	14.6532	0.0417517
	14.6885	0.129747	14.6885	0.0133096	14.6885	0.0241878	14.6885	0.0510732	14.6885	0.019796	14.6885	0.0391277	14.6885	0.077667	14.6885	0.1333	14.6885	0.0270308	14.6885	0.0294363	14.6885	0.0404058
	14.7238	0.127394	14.7238	0.0122321	14.7238	0.0239438	14.7238	0.0513312	14.7238	0.0191313	14.7238	0.0388435	14.7238	0.0750507	14.7238	0.1297	14.7238	0.0277553	14.7238	0.0295853	14.7238	0.0396675
	14.7591	0.125544	14.7591	0.0125566	14.7591	0.0230038	14.7591	0.0500076	14.7591	0.018208	14.7591	0.037321	14.7591	0.0756942	14.7591	0.1285	14.7591	0.0267334	14.7591	0.03025	14.7591	0.0407739
	14.7943	0.120467	14.7943	0.0126948	14.7943	0.0229699	14.7943	0.048827	14.7943	0.0179263	14.7943	0.0361129	14.7943	0.0727955	14.7943	0.1249	14.7943	0.0255147	14.7943	0.0286763	14.7943	0.0401185
	14.8296	0.120131	14.8296	0.0120001	14.8296	0.0222195	14.8296	0.0492853	14.8296	0.0183711	14.8296	0.0368516	14.8296	0.0692046	14.8296	0.1211	14.8296	0.0255206	14.8296	0.0288329	14.8296	0.0395675
	14.8649	0.117863	14.8649	0.0118836	14.8649	0.021401	14.8649	0.0475483	14.8649	0.0175879	14.8649	0.035606	14.8649	0.069115	14.8649	0.1182	14.8649	0.0248849	14.8649	0.029356	14.8649	0.0385124
	14.9002	0.121044	14.9002	0.0120426	14.9002	0.0209002	14.9002	0.04623	14.9002	0.0176973	14.9002	0.0353424	14.9002	0.067925	14.9002	0.1133	14.9002	0.0233866	14.9002	0.0290898	14.9002	0.0395303
	14.9355	0.118612	14.9355	0.0112989	14.9355	0.0227172	14.9355	0.0463893	14.9355	0.0169831	14.9355	0.0355777	14.9355	0.0666539	14.9355	0.1148	14.9355	0.0247615	14.9355	0.0276825	14.9355	0.0395137
	14.9707	0.117876	14.9707	0.0112216	14.9707	0.0216865	14.9707	0.0452848	14.9707	0.0167951	14.9707	0.0344263	14.9707	0.0644666	14.9707	0.1158	14.9707	0.0240122	14.9707	0.0279579	14.9707	0.0386237
	15.006	0.109751	15.006	0.0109245	15.006	0.0207147	15.006	0.0461538	15.006	0.0163618	15.006	0.0329947	15.006	0.0630691	15.006	0.1117	15.006	0.0240897	15.006	0.0264379	15.006	0.039048
	15.0413	0.112547	15.0413	0.0112386	15.0413	0.0217586	15.0413	0.0430029	15.0413	0.0164342	15.0413	0.0329048	15.0413	0.0619354	15.0413	0.1086	15.0413	0.0233264	15.0413	0.0273696	15.0413	0.0405218
	15.0766	0.111754	15.0766	0.011169	15.0766	0.020222	15.0766	0.0440958	15.0766	0.0161753	15.0766	0.0334316	15.0766	0.0634325	15.0766	0.1059	15.0766	0.0235139	15.0766	0.026902	15.0766	0.0413854
	15.1119	0.112228	15.1119	0.0106829	15.1119	0.0196198	15.1119	0.0419922	15.1119	0.0160671	15.1119	0.0325914	15.1119	0.0613085	15.1119	0.1035	15.1119	0.0224302	15.1119	0.0267497	15.1119	0.0417325
	15.1471	0.10772	15.1471	0.0105387	15.1471	0.0199188	15.1471	0.0400493	15.1471	0.0163267	15.1471	0.0323987	15.1471	0.0601104	15.1471	0.103	15.1471	0.0221639	15.1471	0.0248838	15.1471	0.0426045
	15.1824	0.10557	15.1824	0.0104674	15.1824	0.0195265	15.1824	0.0406709	15.1824	0.0161039	15.1824	0.0308551	15.1824	0.0578086	15.1824	0.1027	15.1824	0.0214449	15.1824	0.0257539	15.1824	0.0428377
	15.2177	0.10572	15.2177	0.0102176	15.2177	0.0200758	15.2177	0.0399786	15.2177	0.0148342	15.2177	0.0312943	15.2177	0.058509	15.2177	0.1036	15.2177	0.0215736	15.2177	0.0249533	15.2177	0.0415691
	15.253	0.102821	15.253	0.00992664	15.253	0.0186987	15.253	0.039312	15.253	0.0148597	15.253	0.0307766	15.253	0.055529	15.253	0.0978	15.253	0.0229627	15.253	0.0246214	15.253	0.0398789
	15.2883	0.102935	15.2883	0.00987936	15.2883	0.0189191	15.2883	0.0380622	15.2883	0.0144295	15.2883	0.0314514	15.2883	0.0568771	15.2883	0.0997	15.2883	0.0213452	15.2883	0.0248755	15.2883	0.0405954
	15.3235	0.100564	15.3235	0.00974016	15.3235	0.0190712	15.3235	0.0373236	15.3235	0.0146259	15.3235	0.0285478	15.3235	0.055429	15.3235	0.0972	15.3235	0.0213296	15.3235	0.0241017	15.3235	0.0376856
	15.3588	0.0998548	15.3588	0.00979588	15.3588	0.0189427	15.3588	0.0375423	15.3588	0.0146445	15.3588	0.0283759	15.3588	0.0529163	15.3588	0.096	15.3588	0.0220016	15.3588	0.022909	15.3588	0.0355207
	15.3941	0.0992002	15.3941	0.0101307	15.3941	0.0185246	15.3941	0.0372573	15.3941	0.0146785	15.3941	0.0305208	15.3941	0.0518742	15.3941	0.0925	15.3941	0.0204357	15.3941	0.0239906	15.3941	0.0341249
	15.4294	0.10091	15.4294	0.00975968	15.4294	0.0181633	15.4294	0.0367752	15.4294	0.0143849	15.4294	0.0284863	15.4294	0.0532403	15.4294	0.0884	15.4294	0.0217263	15.4294	0.0243352	15.4294	0.0343516
	15.4646	0.0972444	15.4646	0.00926192	15.4646	0.0176264	15.4646	0.0366074	15.4646	0.0145691	15.4646	0.0288481	15.4646	0.0520002	15.4646	0.0906	15.4646	0.0204049	15.4646	0.0233384	15.4646	0.0349589
	15.4999	0.095393	15.4999	0.00971672	15.4999	0.017887	15.4999	0.0373089	15.4999	0.0140339	15.4999	0.0281429	15.4999	0.0514618	15.4999	0.0881	15.4999	0.0201993	15.4999	0.0241149	15.4999	0.0329443
	15.5352	0.0942398	15.5352	0.0099012	15.5352	0.018305	15.5352	0.0346176	15.5352	0.0147364	15.5352	0.0273283	15.5352	0.0504842	15.5352	0.0898	15.5352	0.0203295	15.5352	0.0227586	15.5352	0.0326941
	15.5705	0.0964804	15.5705	0.00990388	15.5705	0.0162904	15.5705	0.0344052	15.5705	0.0140399	15.5705	0.0288278	15.5705	0.0496131	15.5705	0.0848	15.5705	0.0210948	15.5705	0.0213827	15.5705	0.0316706
	15.6058	0.0929964	15.6058	0.0096748	15.6058	0.0168026	15.6058	0.0339052	15.6058	0.0136267	15.6058	0.0286494	15.6058	0.0506267	15.6058	0.0856	15.6058	0.0219854	15.6058	0.0233387	15.6058	0.0311471
	15.641	0.091713	15.641	0.00966664	15.641	0.017402	15.641	0.0335675	15.641	0.0129384	15.641	0.0273673	15.641	0.0463635	15.641	0.0837	15.641	0.01976	15.641	0.0221277	15.641	0.0295423
	15.6763	0.0867806	15.6763	0.00978272	15.6763	0.0171269	15.6763	0.0343702	15.6763	0.0133922	15.6763	0.027315	15.6763	0.0495859	15.6763	0.0826	15.6763	0.0198452	15.6763	0.0218026	15.6763	0.0302913
	15.7116	0.0905914	15.7116	0.00874996	15.7116	0.0163454	15.7116	0.0333055	15.7116	0.013754	15.7116	0.0276904	15.7116	0.0496814	15.7116	0.0825	15.7116	0.0194128	15.7116	0.0217983	15.7116	0.0302018
	15.7469	0.0880742	15.7469	0.0092616	15.7469	0.0169568	15.7469	0.0332757	15.7469	0.0133937	15.7469	0.0263352	15.7469	0.0492387	15.7469	0.0787	15.7469	0.0191943	15.7469	0.0221981	15.7469	0.0292551
	15.7822	0.0865036	15.7822	0.0092524	15.7822	0.0164603	15.7822	0.0328987	15.7822	0.0134154	15.7822	0.0260472	15.7822	0.045804	15.7822	0.0798	15.7822	0.0188402	15.7822	0.0212746	15.7822	0.0305051
	15.8174	0.0878816	15.8174	0.0090352	15.8174	0.0162	15.8174	0.031377	15.8174	0.0131644	15.8174	0.0255547	15.8174	0.0478886	15.8174	0.0829	15.8174	0.0183333	15.8174	0.0213156	15.8174	0.0308578
	15.8527	0.0869266	15.8527	0.00918076	15.8527	0.0161912	15.8527	0.0311922	15.8527	0.0136642	15.8527	0.0259682	15.8527	0.0468126	15.8527	0.0792	15.8527	0.0187038	15.8527	0.0202648	15.8527	0.029139
	15.888	0.0842868	15.888	0.00867144	15.888	0.0160883	15.888	0.030286	15.888	0.0123368	15.888	0.0258384	15.888	0.0442021	15.888	0.0792	15.888	0.017801	15.888	0.0212091	15.888	0.0294083
	15.9233	0.084463	15.9233	0.00868552	15.9233	0.0154379	15.9233	0.0308383	15.9233	0.0123541	15.9233	0.0255361	15.9233	0.045228	15.9233	0.0771	15.9233	0.0187243	15.9233	0.0214335	15.9233	0.0278009
	15.9586	0.0831888	15.9586	0.00887924	15.9586	0.01634	15.9586	0.029779	15.9586	0.0130691	15.9586	0.0249041	15.9586	0.0438499	15.9586	0.0771	15.9586	0.0183517	15.9586	0.0205103	15.9586	0.0274765
	15.9938	0.081544	15.9938	0.00834268	15.9938	0.016273	15.9938	0.0311979	15.9938	0.0126859	15.9938	0.0252634	15.9938	0.043977	15.9938	0.0759	15.9938	0.0184742	15.9938	0.0200079	15.9938	0.0267327
	16.0291	0.0813336	16.0291	0.00843656	16.0291	0.0152805	16.0291	0.029379	16.0291	0.0123127	16.0291	0.0248471	16.0291	0.044147	16.0291	0.0717	16.0291	0.017923	16.0291	0.0194607	16.0291	0.0265525
	16.0644	0.0794016	16.0644	0.00865636	16.0644	0.0155624	16.0644	0.0291157	16.0644	0.0127608	16.0644	0.0264761	16.0644	0.0442894	16.0644	0.0736	16.0644	0.0187014	16.0644	0.0210526	16.0644	0.0261151
	16.0997	0.078479	16.0997	0.0081264	16.0997	0.0154527	16.0997	0.029677	16.0997	0.011946	16.0997	0.0246341	16.0997	0.0420795	16.0997	0.0724	16.0997	0.0178814	16.0997	0.0195638	16.0997	0.0252484
	16.135	0.0819444	16.135	0.00811632	16.135	0.0148732	16.135	0.0279162	16.135	0.0116126	16.135	0.0247361	16.135	0.042695	16.135	0.0709	16.135	0.0183616	16.135	0.0201804	16.135	0.0259501
	16.1702	0.0806876	16.1702	0.007992	16.1702	0.0151517	16.1702	0.0286481	16.1702	0.0121448	16.1702	0.0238342	16.1702	0.0434243	16.1702	0.068	16.1702	0.0173656	16.1702	0.018948	16.1702	0.0248157
	16.2055	0.0774878	16.2055	0.00800948	16.2055	0.0156763	16.2055	0.0297714	16.2055	0.0116237	16.2055	0.0235075	16.2055	0.0400205	16.2055	0.0693	16.2055	0.0169427	16.2055	0.019935	16.2055	0.0239241
