# Supplementary material for: Mechanically robust supramolecular polymer co-assemblies
Source: Nat Commun. 2022 Jan 18;13:356. doi: 10.1038/s41467-022-28017-0 (PMC8766479; doi:10.1038/s41467-022-28017-0)
Supplement: Supplementary file 3 — Source Data [file 41467_2022_28017_MOESM3_ESM.zip › NCOMMS-21-41006-T_Source Data/Supplementary Figure 14/Supplementary Figure 14.xlsx]

## Sheet: Figure_S14
Temperature	Complex viscosity
[°C]	[Pa.s]
80	10444600
100	8350200
120	6092680
140	4057670
160	2989400
180	2461190
200	1130080
210	45089.1
220	1807.56
230	827.953
