# Supplementary material for: Mechanically robust supramolecular polymer co-assemblies
Source: Nat Commun. 2022 Jan 18;13:356. doi: 10.1038/s41467-022-28017-0 (PMC8766479; doi:10.1038/s41467-022-28017-0)
Supplement: Supplementary file 3 — Source Data [file 41467_2022_28017_MOESM3_ESM.zip › NCOMMS-21-41006-T_Source Data/Supplementary Figure 13/Supplementary Figure 13.xlsx]

## Sheet: Figure_S12-S13
TAB/BKB	40/60			30/70			20/80			10/90			0/100
	Temperature	Storage Modulus	tan(delta)	Temperature	Storage Modulus	tan(delta)	Temperature	Storage Modulus	tan(delta)	Temperature	Storage Modulus	tan(delta)	Temperature	Storage Modulus	tan(delta)
	[°C]	[Mpa]	[-]	[°C]	[Mpa]	[-]	[°C]	[Mpa]	[-]	[°C]	[Mpa]	[-]	[°C]	[Mpa]	[-]
	-79.96	2332	0.02462	-79.76	2204	0.02017	-79.97	1848	0.0231	-80	1727	0.02407	-79.98	1932	0.02105
	-79.96	2335	0.02292	-79.87	2211	0.02009	-79.94	1849	0.0213	-79.96	1724	0.02104	-79.96	1931	0.01938
	-79.93	2334	0.02283	-79.78	2205	0.02536	-79.95	1850	0.02028	-79.94	1724	0.02233	-79.83	1928	0.02089
	-79.94	2331	0.02095	-79.76	2205	0.02268	-79.88	1851	0.02221	-79.92	1728	0.02278	-79.83	1929	0.01853
	-79.9	2329	0.02279	-79.73	2205	0.01959	-79.88	1851	0.01864	-79.87	1728	0.0231	-79.61	1927	0.02431
	-79.86	2331	0.02457	-79.76	2204	0.02262	-79.83	1849	0.02246	-79.86	1729	0.02438	-79.62	1925	0.01945
	-79.82	2333	0.0232	-79.68	2205	0.02036	-79.76	1849	0.02285	-79.78	1727	0.02321	-79.49	1923	0.02355
	-79.75	2332	0.02587	-79.66	2202	0.0196	-79.71	1844	0.02381	-79.71	1729	0.02553	-79.47	1924	0.02476
	-79.68	2331	0.02597	-79.64	2200	0.02283	-79.64	1845	0.02083	-79.67	1727	0.0239	-79.35	1924	0.02267
	-79.65	2331	0.02499	-79.51	2198	0.0206	-79.61	1840	0.02287	-79.58	1729	0.02429	-79.3	1924	0.02291
	-79.57	2330	0.02216	-79.51	2199	0.02194	-79.51	1841	0.02149	-79.49	1727	0.02395	-79.2	1928	0.02363
	-79.48	2326	0.02578	-79.44	2200	0.02337	-79.46	1840	0.02367	-79.39	1728	0.025	-79.15	1929	0.02139
	-79.41	2324	0.0247	-79.4	2200	0.02237	-79.37	1840	0.02198	-79.31	1726	0.02357	-79.04	1928	0.02169
	-79.34	2323	0.02478	-79.32	2203	0.02156	-79.3	1843	0.02373	-79.25	1725	0.0242	-78.95	1931	0.02306
	-79.24	2324	0.0251	-79.23	2204	0.02059	-79.19	1845	0.02137	-79.13	1726	0.02407	-78.86	1930	0.0214
	-79.15	2323	0.02647	-79.13	2203	0.01982	-79.09	1844	0.02451	-79.07	1724	0.02398	-78.73	1930	0.02237
	-79.06	2326	0.02507	-79.05	2202	0.02071	-79.02	1846	0.0231	-78.94	1723	0.02409	-78.65	1929	0.02208
	-78.94	2328	0.02381	-78.94	2200	0.01929	-78.93	1849	0.02173	-78.85	1721	0.02372	-78.52	1925	0.02067
	-78.85	2330	0.02499	-78.86	2200	0.02074	-78.82	1846	0.02175	-78.74	1723	0.02419	-78.42	1925	0.02348
	-78.74	2331	0.0256	-78.74	2198	0.0209	-78.72	1844	0.02385	-78.61	1722	0.02405	-78.3	1925	0.0213
	-78.62	2333	0.02399	-78.64	2197	0.02024	-78.62	1843	0.023	-78.52	1720	0.02244	-78.24	1927	0.0219
	-78.53	2331	0.02559	-78.44	2199	0.0205	-78.46	1844	0.02443	-78.42	1722	0.02319	-78.09	1928	0.02288
	-78.38	2331	0.02346	-78.32	2200	0.01995	-78.41	1846	0.02242	-78.32	1722	0.02392	-77.98	1927	0.02179
	-78.32	2327	0.02436	-78.26	2200	0.02129	-78.24	1846	0.02306	-78.22	1724	0.02369	-77.85	1927	0.02295
	-78.15	2325	0.02514	-78.16	2200	0.02083	-78.16	1847	0.02231	-78.07	1726	0.02411	-77.72	1926	0.02076
	-78.08	2325	0.02479	-78.03	2202	0.02142	-78.05	1844	0.02362	-77.99	1724	0.02385	-77.64	1924	0.02355
	-77.92	2328	0.0245	-77.91	2201	0.02116	-77.91	1846	0.02255	-77.84	1725	0.02366	-77.42	1924	0.02223
	-77.85	2327	0.02575	-77.78	2200	0.02119	-77.79	1844	0.02362	-77.75	1728	0.02473	-77.34	1923	0.02259
	-77.67	2329	0.02402	-77.66	2201	0.02031	-77.69	1841	0.02213	-77.59	1727	0.02366	-77.2	1921	0.01982
	-77.62	2329	0.02413	-77.5	2199	0.01993	-77.57	1840	0.02195	-77.49	1729	0.0245	-77.1	1918	0.02297
	-77.43	2327	0.02356	-77.38	2199	0.02075	-77.4	1837	0.02356	-77.37	1727	0.02273	-76.97	1917	0.0236
	-77.31	2325	0.02552	-77.27	2198	0.0209	-77.32	1836	0.02235	-77.23	1728	0.02331	-76.8	1916	0.02091
	-77.15	2325	0.0252	-77.08	2197	0.02138	-77.18	1838	0.02247	-77.12	1728	0.02405	-76.65	1917	0.02069
	-77.07	2323	0.02473	-77	2196	0.02065	-77.06	1838	0.02293	-76.98	1727	0.02364	-76.59	1918	0.02204
	-76.91	2324	0.02334	-76.81	2194	0.0218	-76.92	1840	0.02311	-76.86	1728	0.02429	-76.43	1919	0.02501
	-76.82	2320	0.02384	-76.66	2194	0.02026	-76.82	1840	0.02299	-76.7	1725	0.02296	-76.31	1919	0.02309
	-76.66	2318	0.02403	-76.53	2192	0.01985	-76.65	1842	0.02181	-76.6	1724	0.02376	-76.11	1921	0.02164
	-76.53	2316	0.02458	-76.39	2191	0.01994	-76.53	1842	0.024	-76.45	1724	0.02396	-75.99	1921	0.02031
	-76.41	2315	0.02409	-76.22	2191	0.02018	-76.43	1843	0.02166	-76.34	1723	0.02383	-75.8	1922	0.02257
	-76.26	2315	0.02429	-76.07	2192	0.02178	-76.28	1844	0.02346	-76.19	1722	0.02295	-75.74	1922	0.02289
	-76.14	2316	0.02296	-75.91	2192	0.02204	-76.15	1841	0.02382	-76.06	1724	0.02398	-75.5	1922	0.02296
	-75.97	2315	0.02571	-75.79	2191	0.02026	-75.99	1840	0.02343	-75.92	1723	0.02346	-75.38	1918	0.02316
	-75.9	2317	0.02328	-75.63	2192	0.02051	-75.86	1840	0.0234	-75.8	1723	0.02311	-75.25	1918	0.02329
	-75.73	2319	0.0236	-75.54	2192	0.02156	-75.72	1840	0.02095	-75.65	1724	0.02325	-75.14	1916	0.02089
	-75.62	2319	0.02427	-75.38	2192	0.02107	-75.58	1838	0.02304	-75.53	1724	0.02386	-74.98	1915	0.02255
	-75.47	2319	0.0247	-75.2	2192	0.01971	-75.49	1838	0.02216	-75.37	1723	0.02261	-74.89	1915	0.02301
	-75.33	2321	0.02418	-75.07	2194	0.01959	-75.3	1838	0.02146	-75.22	1726	0.02462	-74.74	1916	0.02165
	-75.21	2319	0.02392	-74.92	2193	0.02033	-75.12	1838	0.02458	-75.12	1724	0.02324	-74.6	1915	0.02296
	-75.06	2318	0.02429	-74.75	2195	0.02031	-75.03	1839	0.02192	-74.95	1724	0.02372	-74.49	1916	0.02233
	-74.93	2316	0.02368	-74.64	2195	0.02154	-74.84	1839	0.02318	-74.82	1725	0.02436	-74.33	1917	0.02251
	-74.79	2315	0.02463	-74.54	2195	0.02224	-74.73	1838	0.02306	-74.69	1722	0.02284	-74.23	1916	0.02318
	-74.62	2313	0.02377	-74.35	2196	0.0211	-74.57	1837	0.02295	-74.53	1723	0.02386	-74.03	1913	0.02288
	-74.52	2311	0.02405	-74.25	2195	0.0192	-74.42	1836	0.02369	-74.37	1721	0.02345	-73.91	1914	0.02038
	-74.32	2311	0.02305	-74.11	2198	0.02258	-74.3	1835	0.02165	-74.26	1721	0.0241	-73.74	1913	0.02316
	-74.2	2310	0.02514	-73.86	2195	0.01991	-74.14	1833	0.02308	-74.1	1721	0.02343	-73.6	1911	0.023
	-74.06	2312	0.02326	-73.71	2194	0.01975	-74.02	1832	0.02272	-73.98	1720	0.02331	-73.42	1909	0.02353
	-73.93	2310	0.02389	-73.56	2195	0.02039	-73.87	1831	0.02279	-73.8	1720	0.0236	-73.3	1906	0.0213
	-73.77	2312	0.02255	-73.51	2194	0.02249	-73.72	1830	0.02163	-73.69	1718	0.02356	-73.13	1905	0.02308
	-73.61	2310	0.02494	-73.3	2193	0.0209	-73.57	1827	0.02282	-73.54	1717	0.02308	-72.98	1903	0.02286
	-73.52	2309	0.0242	-73.12	2191	0.02043	-73.46	1825	0.02299	-73.42	1717	0.02411	-72.83	1903	0.02264
	-73.33	2309	0.02402	-73	2191	0.01993	-73.31	1825	0.02277	-73.23	1717	0.02395	-72.73	1902	0.02384
	-73.19	2308	0.02319	-72.94	2189	0.02077	-73.18	1824	0.02216	-73.15	1714	0.02337	-72.63	1900	0.02249
	-73.08	2306	0.02413	-72.81	2188	0.02235	-72.98	1823	0.02351	-72.97	1715	0.02307	-72.38	1901	0.02378
	-72.94	2305	0.02181	-72.6	2187	0.02049	-72.86	1823	0.02303	-72.81	1715	0.02383	-72.3	1899	0.02365
	-72.77	2303	0.02413	-72.48	2187	0.02037	-72.75	1825	0.02239	-72.69	1714	0.02368	-72.12	1901	0.01994
	-72.64	2301	0.02453	-72.32	2187	0.0212	-72.56	1825	0.02325	-72.54	1713	0.0236	-72.01	1901	0.02393
	-72.5	2299	0.0228	-72.15	2186	0.02073	-72.45	1825	0.02266	-72.4	1715	0.02397	-71.85	1900	0.02287
	-72.37	2294	0.02362	-72.01	2186	0.02012	-72.25	1825	0.02218	-72.29	1713	0.02381	-71.7	1902	0.02118
	-72.22	2294	0.02475	-71.82	2188	0.02099	-72.19	1826	0.02223	-72.1	1714	0.02316	-71.57	1901	0.0238
	-72.05	2292	0.02357	-71.66	2186	0.02064	-71.96	1826	0.02384	-71.92	1716	0.02484	-71.43	1900	0.02311
	-71.94	2291	0.02418	-71.51	2188	0.02122	-71.81	1825	0.02367	-71.8	1714	0.02377	-71.3	1902	0.02301
	-71.77	2292	0.02325	-71.38	2186	0.02034	-71.7	1825	0.02203	-71.63	1716	0.0238	-71.16	1900	0.02496
	-71.64	2289	0.02454	-71.24	2187	0.02186	-71.52	1825	0.02185	-71.48	1716	0.02419	-70.98	1899	0.02053
	-71.49	2290	0.02316	-71.13	2187	0.02037	-71.44	1824	0.02333	-71.35	1716	0.02403	-70.86	1897	0.02368
	-71.32	2289	0.02369	-70.87	2186	0.0218	-71.25	1824	0.02163	-71.2	1717	0.02342	-70.6	1896	0.02345
	-71.22	2289	0.02415	-70.72	2185	0.0195	-71.12	1821	0.02237	-71.05	1717	0.02369	-70.56	1893	0.02262
	-71.01	2292	0.02307	-70.63	2183	0.02154	-70.95	1820	0.02252	-70.95	1717	0.02408	-70.36	1893	0.0244
	-70.89	2292	0.02403	-70.52	2184	0.02125	-70.78	1817	0.02338	-70.75	1714	0.02322	-70.18	1891	0.02181
	-70.78	2292	0.02367	-70.31	2183	0.02048	-70.64	1818	0.02265	-70.6	1714	0.02399	-70.15	1889	0.02336
	-70.6	2292	0.02258	-70.13	2182	0.01955	-70.45	1816	0.02379	-70.5	1714	0.02405	-69.88	1888	0.02173
	-70.48	2289	0.02433	-69.99	2182	0.01888	-70.4	1817	0.02111	-70.35	1712	0.02385	-69.67	1890	0.02542
	-70.28	2288	0.02289	-69.84	2182	0.02079	-70.21	1816	0.0225	-70.19	1712	0.02402	-69.61	1888	0.02401
	-70.17	2287	0.02587	-69.73	2182	0.02334	-70.06	1816	0.02413	-70.05	1711	0.02354	-69.5	1887	0.02232
	-70	2287	0.02218	-69.44	2178	0.01975	-69.93	1815	0.0245	-69.87	1711	0.02446	-69.29	1887	0.02314
	-69.81	2283	0.02439	-69.33	2178	0.0201	-69.76	1815	0.02189	-69.75	1709	0.02386	-69.22	1886	0.02447
	-69.68	2283	0.02384	-69.16	2177	0.02127	-69.62	1815	0.02257	-69.63	1708	0.0241	-68.99	1884	0.02315
	-69.55	2280	0.02415	-68.96	2176	0.02062	-69.44	1815	0.02284	-69.47	1708	0.02358	-68.85	1881	0.02479
	-69.4	2279	0.02319	-68.89	2174	0.02068	-69.32	1813	0.02208	-69.34	1708	0.02526	-68.79	1880	0.02467
	-69.25	2277	0.02419	-68.74	2172	0.02183	-69.12	1812	0.02415	-69.12	1706	0.02415	-68.56	1881	0.02276
	-69.09	2278	0.0234	-68.52	2170	0.02161	-68.99	1811	0.02331	-69.04	1706	0.02401	-68.39	1879	0.02546
	-69	2275	0.02203	-68.29	2172	0.02024	-68.84	1810	0.02257	-68.87	1704	0.0235	-68.38	1878	0.02543
	-68.81	2276	0.02422	-68.17	2172	0.02046	-68.78	1810	0.02253	-68.71	1706	0.02457	-68.05	1874	0.02283
	-68.71	2275	0.024	-68	2170	0.02336	-68.53	1808	0.02252	-68.59	1707	0.02487	-67.85	1871	0.02479
	-68.53	2277	0.02436	-67.76	2168	0.02055	-68.41	1804	0.02414	-68.47	1704	0.02341	-67.66	1871	0.02011
	-68.35	2273	0.02455	-67.62	2165	0.01959	-68.2	1804	0.02354	-68.25	1705	0.02503	-67.62	1867	0.02302
	-68.28	2273	0.02111	-67.58	2166	0.02242	-68.07	1804	0.02236	-68.11	1704	0.02403	-67.49	1866	0.02679
	-68.02	2269	0.0246	-67.36	2163	0.02079	-67.94	1800	0.02312	-68.01	1703	0.02475	-67.43	1863	0.0265
	-67.9	2269	0.0244	-67.11	2163	0.01926	-67.76	1800	0.02258	-67.8	1702	0.02417	-67.09	1863	0.02288
	-67.76	2268	0.02326	-66.98	2162	0.02136	-67.6	1798	0.02453	-67.64	1700	0.02357	-67	1861	0.02414
	-67.59	2266	0.02393	-66.87	2159	0.02305	-67.58	1797	0.02232	-67.55	1700	0.02459	-66.8	1861	0.02383
	-67.48	2263	0.02324	-66.6	2158	0.01979	-67.35	1798	0.02214	-67.43	1698	0.02428	-66.69	1862	0.02221
	-67.3	2263	0.02239	-66.6	2159	0.02139	-67.1	1795	0.02514	-67.18	1698	0.0246	-66.53	1861	0.02396
	-67.2	2261	0.02296	-66.55	2159	0.02201	-66.98	1796	0.02568	-67.07	1696	0.02438	-66.47	1862	0.02493
	-67.02	2257	0.02298	-66.38	2156	0.02134	-66.9	1797	0.02274	-66.98	1693	0.02388	-66.32	1862	0.02799
	-66.92	2255	0.02295	-66.26	2157	0.02084	-66.74	1797	0.02267	-66.7	1694	0.02438	-66.22	1859	0.0235
	-66.74	2253	0.02222	-66.03	2154	0.01812	-66.63	1797	0.02248	-66.57	1693	0.0253	-66	1862	0.0238
	-66.64	2251	0.02323	-65.78	2152	0.02054	-66.46	1796	0.02348	-66.37	1690	0.02516	-65.91	1861	0.02368
	-66.39	2249	0.02289	-65.66	2152	0.021	-66.31	1797	0.02338	-66.32	1688	0.02403	-65.66	1860	0.02416
	-66.3	2245	0.02244	-65.66	2156	0.02208	-66.15	1795	0.02434	-66.13	1688	0.02358	-65.61	1859	0.02646
	-66.06	2244	0.02461	-65.46	2153	0.0223	-66.04	1797	0.02397	-66.02	1685	0.02418	-65.49	1856	0.02475
	-66	2247	0.0236	-65.34	2152	0.01951	-65.83	1796	0.02334	-65.84	1687	0.02495	-65.23	1857	0.02585
	-65.79	2247	0.02259	-65.17	2151	0.02399	-65.72	1794	0.02475	-65.71	1684	0.02395	-65.2	1855	0.02568
	-65.62	2247	0.02477	-64.81	2152	0.01836	-65.59	1795	0.02299	-65.61	1685	0.02572	-64.93	1851	0.02259
	-65.48	2244	0.02487	-64.68	2153	0.02132	-65.41	1795	0.02409	-65.43	1682	0.02462	-64.79	1850	0.02471
	-65.34	2245	0.02419	-64.75	2151	0.0213	-65.26	1793	0.02496	-65.25	1683	0.02504	-64.77	1850	0.02345
	-65.19	2247	0.02221	-64.51	2149	0.02337	-65.22	1793	0.02051	-65.13	1683	0.02479	-64.55	1845	0.02445
	-64.97	2243	0.02555	-64.26	2150	0.01972	-64.93	1788	0.02388	-64.98	1682	0.02522	-64.43	1844	0.02839
	-64.92	2243	0.02395	-64.23	2150	0.02107	-64.73	1787	0.0253	-64.79	1683	0.02491	-64.35	1843	0.02311
	-64.79	2243	0.02274	-64.08	2148	0.02034	-64.69	1785	0.02397	-64.75	1680	0.02524	-64.11	1841	0.02277
	-64.52	2242	0.02351	-64.04	2149	0.02004	-64.55	1785	0.02231	-64.5	1681	0.02441	-64	1841	0.02827
	-64.46	2239	0.02429	-63.8	2148	0.02159	-64.35	1785	0.0251	-64.28	1683	0.02636	-63.96	1840	0.02587
	-64.24	2239	0.02394	-63.49	2149	0.02031	-64.16	1785	0.02566	-64.18	1681	0.02593	-63.69	1839	0.02336
	-64.19	2236	0.02408	-63.4	2147	0.01898	-63.99	1784	0.02462	-64.03	1681	0.02494	-63.62	1837	0.02711
	-63.94	2236	0.02357	-63.26	2148	0.02219	-63.99	1783	0.02291	-63.81	1681	0.02496	-63.42	1839	0.02288
	-63.85	2230	0.02403	-63.18	2147	0.02315	-63.75	1784	0.02166	-63.76	1681	0.02529	-63.29	1838	0.02648
	-63.63	2231	0.02476	-62.99	2145	0.02187	-63.4	1779	0.02645	-63.54	1678	0.02493	-63.25	1835	0.02793
	-63.56	2228	0.02352	-62.88	2146	0.01956	-63.4	1779	0.02523	-63.45	1677	0.02606	-63.08	1834	0.02545
	-63.37	2226	0.02218	-62.9	2146	0.02327	-63.19	1780	0.02442	-63.31	1676	0.02555	-62.85	1832	0.02841
	-63.16	2223	0.02458	-62.74	2142	0.02228	-63.07	1780	0.02627	-63.1	1676	0.02562	-62.7	1828	0.02578
	-63.13	2225	0.02541	-62.54	2142	0.02194	-62.91	1777	0.02486	-63.05	1675	0.02404	-62.54	1830	0.0233
	-62.91	2226	0.02167	-62.47	2142	0.02177	-62.68	1777	0.02448	-62.89	1674	0.02624	-62.51	1826	0.02699
	-62.81	2223	0.02413	-62.25	2139	0.02227	-62.59	1774	0.02527	-62.74	1672	0.02504	-62.35	1825	0.02665
	-62.6	2225	0.0241	-62.12	2138	0.02182	-62.53	1773	0.02283	-62.57	1671	0.02628	-62.22	1821	0.02925
	-62.52	2221	0.0249	-62.06	2136	0.02207	-62.24	1773	0.02322	-62.39	1668	0.02692	-61.99	1817	0.02623
	-62.39	2218	0.02286	-61.76	2135	0.02203	-62.06	1768	0.02596	-62.2	1667	0.02655	-61.8	1816	0.02553
	-62.17	2218	0.02362	-61.52	2134	0.02131	-61.97	1768	0.02526	-62.16	1665	0.02623	-61.74	1816	0.02558
	-62.04	2217	0.02322	-61.56	2130	0.02106	-61.83	1767	0.02516	-62.03	1663	0.0245	-61.47	1816	0.02683
	-61.9	2213	0.02321	-61.3	2131	0.02196	-61.64	1764	0.02539	-61.74	1664	0.0265	-61.35	1812	0.02772
	-61.75	2212	0.02437	-61.07	2127	0.02016	-61.53	1765	0.02484	-61.53	1663	0.02597	-61.17	1810	0.02977
	-61.62	2210	0.0241	-60.91	2126	0.02016	-61.43	1763	0.02235	-61.53	1663	0.02671	-61.02	1811	0.02544
	-61.43	2209	0.02294	-60.9	2127	0.02263	-61.24	1761	0.025	-61.35	1660	0.02667	-60.87	1809	0.02587
	-61.35	2205	0.02421	-60.72	2123	0.02177	-61.12	1758	0.02401	-61.18	1659	0.02565	-60.61	1805	0.02824
	-61.28	2200	0.02267	-60.49	2122	0.02082	-60.91	1759	0.02547	-60.99	1662	0.02666	-60.51	1807	0.02541
	-60.98	2199	0.02228	-60.35	2120	0.02255	-60.88	1756	0.0257	-60.88	1661	0.02597	-60.31	1806	0.02697
	-60.88	2198	0.02375	-60.31	2121	0.02265	-60.71	1755	0.0251	-60.73	1659	0.02624	-60.15	1805	0.02831
	-60.73	2195	0.02378	-59.91	2120	0.02329	-60.48	1755	0.02561	-60.58	1658	0.02567	-60.11	1803	0.02722
	-60.55	2196	0.0249	-59.89	2118	0.02168	-60.35	1754	0.02673	-60.44	1656	0.02575	-60	1806	0.02926
	-60.4	2194	0.02519	-59.87	2119	0.02549	-60.25	1754	0.025	-60.19	1658	0.02657	-59.85	1801	0.02791
	-60.23	2192	0.02537	-59.64	2116	0.02155	-60.03	1753	0.02475	-60.11	1653	0.02565	-59.79	1800	0.02489
	-60.15	2193	0.02339	-59.59	2117	0.02027	-59.9	1753	0.02478	-59.98	1654	0.02742	-59.61	1797	0.02339
	-60.02	2193	0.02383	-59.34	2116	0.02056	-59.8	1752	0.0256	-59.78	1651	0.02461	-59.41	1793	0.02855
	-59.86	2190	0.02352	-59.23	2113	0.02356	-59.61	1753	0.02422	-59.53	1654	0.02837	-59.25	1792	0.02606
	-59.68	2193	0.02626	-58.94	2114	0.02184	-59.46	1751	0.02629	-59.47	1648	0.02603	-59.14	1791	0.02969
	-59.58	2193	0.02253	-58.69	2111	0.01885	-59.3	1751	0.02693	-59.35	1648	0.0274	-58.95	1793	0.03133
	-59.4	2191	0.02612	-58.56	2109	0.02215	-59.27	1751	0.02526	-59.22	1647	0.02747	-58.85	1787	0.0317
	-59.31	2189	0.02693	-58.36	2110	0.0235	-59.07	1750	0.02555	-59.06	1645	0.02648	-58.54	1786	0.02901
	-59.18	2190	0.02406	-58.19	2108	0.02097	-58.86	1749	0.02781	-58.93	1643	0.02766	-58.47	1787	0.0286
	-59.05	2185	0.02389	-58.1	2109	0.02264	-58.72	1750	0.02769	-58.8	1642	0.02678	-58.31	1785	0.02619
	-58.75	2184	0.02254	-58.26	2108	0.02398	-58.6	1749	0.0243	-58.63	1639	0.02768	-58.06	1787	0.03169
	-58.6	2182	0.02572	-58.14	2102	0.02694	-58.38	1746	0.02726	-58.5	1639	0.02821	-58.03	1782	0.03048
	-58.51	2178	0.02635	-57.91	2101	0.02178	-58.26	1746	0.02757	-58.42	1638	0.02802	-57.76	1781	0.02391
	-58.28	2179	0.02344	-57.76	2099	0.01841	-58.11	1745	0.02507	-58.25	1633	0.02567	-57.63	1781	0.03036
	-58.2	2175	0.02206	-57.53	2099	0.02207	-57.99	1745	0.02617	-57.99	1633	0.02694	-57.45	1780	0.02992
	-57.94	2172	0.02551	-57.3	2095	0.02432	-57.88	1741	0.02683	-57.86	1633	0.0287	-57.27	1780	0.03043
	-57.88	2171	0.02518	-57.38	2095	0.0216	-57.67	1740	0.02625	-57.71	1630	0.02741	-57.23	1773	0.03063
	-57.72	2169	0.02404	-57.42	2096	0.02613	-57.5	1739	0.02824	-57.48	1632	0.02886	-57.01	1776	0.03175
	-57.5	2171	0.02524	-57.15	2091	0.02358	-57.43	1738	0.02625	-57.39	1630	0.02785	-56.87	1769	0.03186
	-57.36	2166	0.02766	-57.01	2087	0.02205	-57.27	1737	0.02455	-57.17	1625	0.02697	-56.8	1768	0.02711
	-57.25	2169	0.02298	-56.97	2085	0.02549	-57.03	1735	0.02698	-57.03	1628	0.02785	-56.67	1764	0.02924
	-57.05	2165	0.02589	-56.63	2082	0.02258	-56.85	1734	0.02757	-56.88	1625	0.02784	-56.56	1764	0.03236
	-57.02	2161	0.02394	-56.44	2081	0.02107	-56.74	1733	0.02699	-56.84	1625	0.02828	-56.35	1760	0.02883
	-56.78	2166	0.02548	-56.15	2078	0.02138	-56.47	1734	0.02757	-56.53	1626	0.02833	-56.1	1757	0.03115
	-56.62	2162	0.02447	-56.11	2077	0.02225	-56.41	1731	0.02551	-56.43	1625	0.02957	-56.03	1756	0.02984
	-56.58	2158	0.02478	-55.96	2078	0.02431	-56.28	1731	0.02589	-56.32	1622	0.02796	-55.84	1752	0.03347
	-56.3	2160	0.02391	-55.7	2076	0.02502	-56.26	1730	0.02571	-56.04	1624	0.02826	-55.65	1751	0.03114
	-56.14	2154	0.02768	-55.58	2076	0.02512	-56.03	1730	0.02784	-55.87	1625	0.03023	-55.63	1746	0.03279
	-55.98	2150	0.02397	-55.59	2073	0.02204	-55.77	1729	0.02854	-55.84	1624	0.02889	-55.47	1748	0.02897
	-55.81	2148	0.02692	-55.37	2072	0.02832	-55.68	1727	0.0272	-55.68	1621	0.02881	-55.15	1744	0.03003
	-55.69	2147	0.02211	-55.2	2069	0.02133	-55.49	1725	0.02739	-55.53	1622	0.02875	-55.02	1745	0.03144
	-55.54	2144	0.02552	-55.09	2073	0.02386	-55.39	1725	0.02547	-55.41	1620	0.02955	-54.84	1739	0.03058
	-55.38	2139	0.02722	-54.96	2069	0.0233	-55.18	1722	0.02897	-55.24	1618	0.0288	-54.77	1741	0.03074
	-55.28	2139	0.02444	-54.96	2068	0.0245	-55.04	1721	0.02766	-55.1	1617	0.02931	-54.58	1737	0.0349
	-55.16	2139	0.02535	-54.86	2068	0.02501	-55	1721	0.02755	-55.02	1616	0.02833	-54.43	1740	0.03402
	-54.97	2136	0.02744	-54.71	2064	0.02435	-54.76	1720	0.02684	-54.92	1614	0.02853	-54.26	1740	0.03172
	-54.81	2132	0.025	-54.7	2066	0.02389	-54.63	1717	0.02738	-54.78	1613	0.02974	-54.18	1736	0.03202
	-54.68	2133	0.02586	-54.34	2061	0.02427	-54.34	1716	0.02836	-54.46	1613	0.03016	-54.04	1734	0.03335
	-54.57	2130	0.02503	-54.12	2063	0.02316	-54.23	1715	0.02729	-54.32	1610	0.02937	-53.94	1734	0.03221
	-54.41	2127	0.02672	-53.9	2062	0.02246	-54.05	1713	0.0284	-54.2	1607	0.02886	-53.72	1733	0.03714
	-54.29	2129	0.02448	-53.75	2064	0.02426	-53.97	1710	0.02894	-54.07	1606	0.03026	-53.57	1728	0.03314
	-54.12	2127	0.0269	-53.86	2062	0.02407	-53.9	1708	0.02818	-54.02	1602	0.0282	-53.38	1730	0.03418
	-54.05	2126	0.02713	-53.54	2061	0.02599	-53.74	1708	0.02759	-53.74	1604	0.03112	-53.05	1724	0.03171
	-53.82	2124	0.02569	-52.88	2059	0.02495	-53.55	1705	0.02827	-53.66	1602	0.02986	-53.12	1723	0.03421
	-53.69	2125	0.02702	-52.79	2058	0.02378	-53.44	1704	0.02918	-53.49	1601	0.03095	-52.84	1719	0.0351
	-53.45	2120	0.02884	-52.51	2055	0.02446	-53.29	1702	0.02791	-53.43	1598	0.03068	-52.69	1720	0.03438
	-53.31	2121	0.02642	-52.43	2057	0.02455	-53.16	1702	0.02735	-53.25	1599	0.03072	-52.65	1714	0.0339
	-53.24	2120	0.02661	-52.28	2055	0.02643	-53.05	1698	0.02825	-53.07	1598	0.03017	-52.3	1711	0.02973
	-53.06	2118	0.0268	-52.14	2052	0.02435	-52.88	1697	0.02868	-52.92	1599	0.03084	-52.24	1710	0.03701
	-52.95	2116	0.02673	-52	2047	0.02306	-52.77	1694	0.02879	-52.94	1596	0.03096	-52.16	1707	0.03506
	-52.74	2113	0.02727	-51.7	2047	0.02438	-52.65	1697	0.0274	-52.63	1594	0.02989	-52.06	1704	0.03441
	-52.7	2109	0.02702	-51.85	2047	0.02424	-52.39	1693	0.03144	-52.31	1593	0.03116	-51.77	1703	0.0339
	-52.48	2106	0.0287	-51.78	2046	0.0296	-52.26	1694	0.02925	-52.16	1594	0.03291	-51.6	1699	0.03657
	-52.39	2106	0.02739	-51.49	2041	0.02559	-52.21	1694	0.02902	-51.97	1590	0.03187	-51.4	1699	0.03595
	-52.21	2101	0.02781	-51.07	2041	0.02416	-52.03	1694	0.02953	-51.84	1588	0.03059	-51.23	1696	0.03927
	-51.98	2099	0.02857	-51.13	2037	0.02705	-51.83	1693	0.02969	-51.72	1587	0.03315	-51.24	1692	0.03615
	-51.89	2101	0.02752	-51.2	2034	0.02617	-51.84	1694	0.02779	-51.61	1585	0.03204	-50.89	1690	0.03957
	-51.68	2097	0.02737	-51.17	2033	0.02405	-51.46	1692	0.02942	-51.56	1581	0.03112	-50.83	1689	0.03699
	-51.56	2097	0.02609	-51.02	2031	0.02819	-51.23	1689	0.03157	-51.34	1581	0.03025	-50.74	1683	0.03429
	-51.34	2093	0.02987	-51	2033	0.02385	-51.19	1689	0.03051	-51.18	1580	0.03347	-50.59	1680	0.03844
	-51.28	2093	0.03032	-50.73	2028	0.02292	-51.04	1692	0.02933	-50.99	1579	0.03353	-50.41	1675	0.03858
	-51.09	2092	0.02757	-50.35	2028	0.02487	-50.95	1689	0.02929	-50.9	1577	0.03261	-50.34	1674	0.03441
	-50.99	2089	0.0295	-50.02	2025	0.02673	-50.79	1686	0.03156	-50.76	1574	0.03166	-50.32	1669	0.04132
	-50.82	2086	0.02934	-50.03	2022	0.02806	-50.61	1685	0.02845	-50.63	1572	0.03225	-50.09	1665	0.04211
	-50.63	2087	0.02873	-49.98	2020	0.02823	-50.51	1681	0.03191	-50.46	1572	0.033	-49.85	1662	0.04123
	-50.57	2082	0.02966	-49.52	2017	0.02557	-50.4	1682	0.02985	-50.42	1567	0.03406	-49.61	1662	0.03549
	-50.32	2082	0.02857	-49.22	2018	0.02738	-50.18	1680	0.03106	-50.3	1565	0.03289	-49.42	1664	0.04238
	-50.23	2075	0.03119	-49.22	2011	0.02398	-50.09	1678	0.03174	-50.09	1565	0.03359	-49.18	1658	0.04442
	-50.11	2070	0.03004	-49.06	2012	0.02806	-49.84	1675	0.03185	-49.74	1563	0.03441	-49.26	1660	0.04178
	-50.01	2068	0.02885	-49.06	2009	0.02585	-49.67	1673	0.03202	-49.78	1561	0.03245	-49	1655	0.04343
	-49.73	2067	0.02957	-48.96	2008	0.0281	-49.45	1672	0.03388	-49.62	1559	0.03308	-48.88	1653	0.0441
	-49.63	2058	0.03184	-49.04	2009	0.0287	-49.45	1671	0.03109	-49.47	1558	0.03408	-48.8	1654	0.03883
	-49.47	2058	0.02796	-48.81	2008	0.02983	-49.24	1667	0.03	-49.33	1557	0.03515	-48.59	1652	0.03948
	-49.35	2055	0.03236	-48.81	2004	0.02645	-49.04	1665	0.03296	-49.08	1556	0.03605	-48.67	1651	0.04567
	-49.17	2052	0.02963	-48.59	1996	0.02708	-48.87	1664	0.03418	-48.83	1555	0.03478	-48.38	1648	0.04326
	-49	2049	0.03039	-48.18	1994	0.02702	-48.82	1663	0.03442	-48.72	1555	0.03506	-48.12	1645	0.03871
	-48.86	2048	0.03435	-48.15	1993	0.02443	-48.65	1665	0.03212	-48.6	1551	0.03341	-48.04	1644	0.04434
	-48.65	2048	0.03029	-48.02	1992	0.02777	-48.48	1660	0.03347	-48.34	1552	0.03602	-47.85	1640	0.04466
	-48.56	2043	0.03431	-47.86	1992	0.03129	-48.36	1660	0.03439	-48.3	1551	0.03586	-47.78	1636	0.04647
	-48.43	2043	0.03021	-47.92	1988	0.02973	-48.19	1659	0.03382	-48.31	1547	0.03385	-47.58	1631	0.04218
	-48.26	2039	0.03196	-47.72	1983	0.02901	-48.15	1658	0.03133	-48.05	1548	0.03555	-47.54	1626	0.04635
	-48.12	2043	0.03164	-47.38	1980	0.02824	-47.92	1659	0.03122	-47.96	1547	0.03656	-47.41	1623	0.04535
	-47.83	2039	0.03513	-47.17	1975	0.02618	-47.65	1655	0.03428	-47.8	1544	0.03615	-47.19	1622	0.04574
	-47.81	2039	0.03252	-47.36	1979	0.02991	-47.49	1650	0.03621	-47.54	1543	0.03732	-47.12	1620	0.04445
	-47.59	2038	0.03025	-47.01	1976	0.02825	-47.39	1648	0.0357	-47.35	1544	0.03842	-47.04	1615	0.04725
	-47.45	2034	0.03436	-46.97	1974	0.03095	-47.17	1647	0.03447	-47.25	1542	0.037	-46.78	1615	0.05058
	-47.28	2033	0.03241	-46.42	1968	0.03479	-47.12	1646	0.03357	-47.31	1538	0.0357	-46.53	1610	0.04793
	-47.15	2030	0.03509	-46.07	1968	0.02887	-46.96	1646	0.03507	-47.05	1536	0.03641	-46.27	1605	0.04822
	-47.02	2029	0.03184	-45.79	1967	0.02572	-46.85	1640	0.03571	-46.89	1533	0.03851	-46.28	1603	0.05191
	-46.93	2028	0.03523	-45.59	1969	0.03236	-46.82	1639	0.03565	-46.79	1532	0.03888	-46.11	1603	0.04838
	-46.75	2025	0.03149	-45.76	1966	0.03028	-46.62	1638	0.03589	-46.6	1529	0.0388	-45.9	1595	0.0509
	-46.58	2017	0.03599	-45.51	1966	0.0302	-46.52	1633	0.03584	-46.37	1526	0.03854	-45.76	1588	0.05073
	-46.5	2012	0.03659	-45.43	1964	0.03379	-46.36	1631	0.03454	-46.24	1526	0.03942	-45.76	1587	0.05103
	-46.36	2007	0.03487	-45.31	1960	0.0291	-46.14	1627	0.03774	-46.14	1520	0.03951	-45.52	1581	0.05125
	-46.19	2003	0.03513	-45.23	1959	0.02894	-46.01	1626	0.03651	-46.08	1521	0.03987	-45.43	1579	0.05334
	-46.05	2000	0.03703	-45.24	1957	0.03418	-45.78	1620	0.03967	-45.98	1519	0.03982	-45.45	1573	0.05607
	-45.8	2000	0.03759	-45.21	1954	0.03115	-45.61	1619	0.03727	-45.79	1516	0.03925	-45.04	1571	0.05587
	-45.75	1998	0.03643	-44.96	1953	0.0304	-45.48	1617	0.03829	-45.59	1514	0.04118	-45.17	1565	0.05543
	-45.59	1998	0.03546	-44.85	1949	0.03325	-45.29	1616	0.03963	-45.38	1515	0.04339	-45.06	1561	0.04913
	-45.43	1992	0.03454	-44.82	1944	0.02958	-45.24	1615	0.03802	-45.34	1510	0.04102	-44.95	1560	0.0563
	-45.19	1992	0.03858	-44.66	1947	0.03187	-44.74	1613	0.03957	-44.98	1509	0.04235	-44.48	1556	0.05992
	-44.99	1987	0.0391	-44.55	1944	0.03306	-44.65	1611	0.0387	-44.9	1506	0.04085	-44.45	1551	0.05767
	-44.89	1986	0.03843	-44.7	1941	0.03536	-44.58	1610	0.03931	-44.72	1505	0.04193	-44.19	1546	0.05915
	-44.78	1984	0.03587	-44.32	1939	0.03321	-44.32	1610	0.03873	-44.49	1504	0.04383	-44.1	1540	0.05654
	-44.56	1979	0.04052	-44.26	1934	0.0351	-44.22	1606	0.04196	-44.41	1499	0.04367	-43.87	1535	0.0614
	-44.56	1972	0.03957	-44.25	1933	0.03296	-44.14	1603	0.04027	-44.24	1497	0.04227	-43.53	1529	0.06148
	-44.32	1973	0.04059	-43.92	1929	0.03494	-44.04	1602	0.04183	-43.97	1496	0.04482	-43.52	1526	0.06503
	-44.18	1964	0.0407	-43.72	1926	0.03421	-44.04	1601	0.04104	-44.11	1491	0.04287	-43.34	1522	0.06441
	-44.05	1962	0.04269	-43.69	1925	0.03235	-43.85	1602	0.0413	-43.78	1488	0.04437	-43.21	1516	0.06797
	-43.83	1957	0.04038	-43.72	1921	0.03524	-43.61	1599	0.04129	-43.68	1487	0.04517	-43.07	1514	0.06331
	-43.66	1952	0.04468	-43.63	1921	0.03716	-43.57	1597	0.04326	-43.52	1483	0.04552	-43	1507	0.06762
	-43.47	1948	0.04279	-43.47	1919	0.03573	-43.51	1594	0.04226	-43.42	1478	0.04509	-42.84	1503	0.06892
	-43.45	1947	0.04295	-43.34	1913	0.03735	-43.22	1591	0.04372	-43.1	1476	0.04567	-42.47	1500	0.06533
	-43.34	1941	0.04191	-43.03	1911	0.03416	-43.06	1587	0.04653	-43	1473	0.04676	-42.37	1493	0.06939
	-43.19	1935	0.0434	-43.09	1909	0.03611	-43.05	1587	0.04333	-42.67	1469	0.047	-42.26	1486	0.07265
	-42.95	1930	0.04587	-42.86	1908	0.03825	-42.92	1585	0.04264	-42.67	1466	0.0488	-41.9	1480	0.07259
	-42.82	1926	0.04708	-42.89	1904	0.03861	-42.75	1582	0.04242	-42.4	1462	0.04734	-41.95	1476	0.07106
	-42.77	1925	0.04695	-42.67	1898	0.037	-42.62	1573	0.04783	-42.36	1459	0.04975	-41.84	1469	0.07455
	-42.68	1923	0.04032	-42.42	1896	0.03862	-42.53	1571	0.04692	-42.16	1455	0.04977	-41.87	1460	0.0776
	-42.36	1915	0.04816	-42.45	1892	0.03896	-42.28	1568	0.04661	-42.06	1455	0.0517	-41.49	1453	0.07813
	-42.24	1912	0.04847	-42.28	1888	0.03977	-42.12	1566	0.04769	-41.95	1451	0.05063	-41.29	1448	0.07612
	-42.01	1910	0.05096	-42.32	1882	0.04154	-41.84	1560	0.04916	-41.69	1448	0.05228	-41.13	1444	0.08144
	-41.83	1903	0.0518	-41.79	1876	0.03945	-41.74	1558	0.05121	-41.57	1446	0.05252	-41.08	1438	0.08484
	-41.89	1904	0.04778	-41.44	1871	0.03966	-41.64	1558	0.04886	-41.48	1443	0.0529	-41	1432	0.08077
	-41.52	1899	0.04914	-41.26	1868	0.04104	-41.38	1556	0.04907	-41.43	1441	0.05426	-40.77	1427	0.08583
	-41.27	1892	0.05255	-41.06	1864	0.04465	-41.31	1552	0.05119	-41.18	1438	0.05362	-40.67	1418	0.08637
	-41.19	1888	0.05023	-40.85	1860	0.03973	-41.05	1547	0.05053	-40.92	1435	0.05525	-40.69	1412	0.0882
	-40.89	1875	0.06044	-40.94	1857	0.04495	-40.95	1544	0.05407	-40.84	1433	0.05741	-40.56	1402	0.09193
	-40.92	1874	0.05567	-40.71	1855	0.04518	-40.86	1543	0.05319	-40.74	1430	0.0577	-40.61	1395	0.09154
	-40.73	1869	0.05721	-40.41	1852	0.04084	-40.62	1540	0.05269	-40.67	1425	0.05669	-40.25	1384	0.09543
	-40.61	1862	0.05681	-40.38	1850	0.0446	-40.49	1535	0.05545	-40.35	1422	0.05815	-40.05	1373	0.09728
	-40.34	1860	0.05592	-40.25	1849	0.04512	-40.5	1533	0.05283	-40.3	1419	0.0611	-39.85	1365	0.09661
	-40.36	1851	0.05728	-40.19	1846	0.04478	-40.12	1528	0.05747	-40.16	1414	0.05958	-39.61	1354	0.1031
	-40.01	1845	0.06194	-40.09	1842	0.04479	-39.91	1525	0.05625	-39.9	1410	0.0601	-39.38	1343	0.1107
	-39.88	1841	0.06224	-39.81	1839	0.04656	-39.73	1518	0.05842	-39.97	1405	0.06256	-39.22	1328	0.1061
	-39.75	1837	0.06395	-39.71	1836	0.04806	-39.62	1517	0.05825	-39.77	1399	0.06247	-39.22	1319	0.1103
	-39.6	1833	0.06237	-39.69	1835	0.04685	-39.61	1511	0.05864	-39.63	1395	0.06419	-39.05	1311	0.1133
	-39.45	1824	0.06226	-39.67	1835	0.04912	-39.32	1510	0.05948	-39.34	1392	0.06543	-38.91	1302	0.1189
	-39.33	1821	0.06491	-39.53	1829	0.05134	-39.18	1504	0.06115	-39.21	1389	0.06719	-38.94	1295	0.1209
	-39.22	1814	0.06544	-39.16	1823	0.04909	-38.9	1498	0.06252	-39.3	1383	0.0659	-38.92	1289	0.1202
	-39.23	1809	0.06915	-39.1	1820	0.05254	-38.98	1494	0.06242	-38.98	1379	0.0689	-38.45	1273	0.1309
	-38.91	1803	0.06691	-39.19	1813	0.05186	-38.73	1489	0.06222	-38.81	1374	0.06963	-38.35	1264	0.1307
	-38.75	1792	0.07202	-39.05	1806	0.05159	-38.3	1481	0.06577	-38.6	1368	0.07078	-37.98	1255	0.1293
	-38.63	1787	0.07216	-38.67	1797	0.05461	-38.28	1477	0.0659	-38.33	1364	0.07439	-37.59	1244	0.1366
	-38.35	1781	0.07165	-38.58	1791	0.05212	-38.08	1472	0.06711	-38.53	1357	0.074	-37.78	1234	0.1411
	-38.18	1774	0.07636	-38.56	1784	0.0547	-37.86	1466	0.07054	-38.4	1351	0.07442	-37.56	1218	0.143
	-38.25	1770	0.07453	-38.52	1782	0.05935	-37.59	1460	0.07151	-38.05	1344	0.07757	-37.43	1205	0.1469
	-38.03	1763	0.07491	-37.89	1772	0.05876	-37.45	1454	0.07293	-37.96	1335	0.07892	-37.34	1185	0.1486
	-37.72	1753	0.07775	-37.61	1770	0.05611	-37.25	1449	0.07534	-37.75	1331	0.08256	-37.04	1171	0.1516
	-37.77	1746	0.07748	-37.81	1764	0.06336	-37.21	1447	0.07378	-37.6	1326	0.08315	-36.74	1160	0.1586
	-37.47	1733	0.08057	-37.29	1755	0.05953	-37.09	1441	0.07611	-37.53	1318	0.08308	-36.68	1151	0.1646
	-37.33	1722	0.08461	-37.03	1751	0.06492	-37.1	1436	0.07903	-37.4	1312	0.08659	-36.68	1138	0.1697
	-37.12	1716	0.08751	-37.04	1744	0.06522	-36.96	1434	0.07594	-37.4	1307	0.08719	-36.66	1121	0.1764
	-36.92	1708	0.0874	-36.67	1736	0.06554	-36.69	1427	0.08156	-36.99	1299	0.08918	-36.54	1108	0.1805
	-36.95	1703	0.08729	-36.56	1730	0.0648	-36.76	1420	0.08409	-36.88	1295	0.09226	-36.37	1099	0.1842
	-36.76	1691	0.0934	-36.48	1725	0.06914	-36.45	1414	0.084	-36.64	1288	0.09281	-36.31	1091	0.1908
	-36.67	1682	0.09383	-36.31	1718	0.07051	-36.16	1406	0.08784	-36.55	1283	0.09568	-36.13	1079	0.1962
	-36.33	1677	0.09537	-36.22	1710	0.06963	-36.02	1401	0.08815	-36.47	1277	0.09711	-36.04	1063	0.1996
	-36.29	1672	0.09418	-36.09	1708	0.07095	-35.96	1396	0.08979	-36.51	1271	0.09848	-36	1051	0.2024
	-36.18	1660	0.0987	-36.13	1702	0.07283	-35.71	1388	0.09232	-36.29	1264	0.1019	-35.73	1038	0.2037
	-36.15	1652	0.1021	-35.82	1691	0.07701	-35.72	1382	0.09189	-36.15	1256	0.1034	-35.71	1020	0.2112
	-36.07	1648	0.1017	-35.89	1682	0.07677	-35.6	1373	0.09732	-35.94	1250	0.1062	-35.29	1004	0.2177
	-35.74	1638	0.1054	-35.81	1672	0.07855	-35.23	1367	0.0979	-36.02	1241	0.1088	-35.55	990.3	0.219
	-35.54	1631	0.1043	-35.56	1661	0.07906	-35.27	1359	0.09998	-35.69	1232	0.1118	-35.06	961.9	0.2269
	-35.46	1621	0.1086	-35.26	1654	0.0825	-35.24	1353	0.09891	-35.59	1223	0.1147	-34.99	927.3	0.2342
	-35.27	1610	0.112	-35.17	1646	0.08209	-35.07	1343	0.1038	-35.38	1213	0.117	-34.74	909.8	0.2399
	-35.23	1605	0.1104	-34.98	1643	0.08473	-34.87	1334	0.1083	-35.13	1204	0.12	-34.36	892.2	0.2474
	-35.09	1594	0.1137	-34.93	1635	0.08749	-34.77	1328	0.1089	-35.02	1197	0.1242	-34.52	880.7	0.2691
	-34.78	1587	0.1135	-34.7	1629	0.08622	-34.83	1320	0.1114	-34.65	1189	0.1268	-33.98	857.6	0.2787
	-34.82	1575	0.1151	-34.69	1624	0.09012	-34.77	1314	0.1121	-34.74	1180	0.1294	-33.77	840.8	0.2832
	-34.64	1562	0.1209	-34.57	1617	0.09096	-34.42	1305	0.1163	-34.79	1170	0.1321	-33.43	813.7	0.2887
	-34.44	1547	0.1234	-34.61	1611	0.09391	-34.3	1298	0.1173	-34.47	1161	0.1362	-33.21	775.8	0.2975
	-34.32	1536	0.126	-34.26	1602	0.09586	-34.22	1290	0.1202	-34.29	1151	0.1402	-33.25	748.8	0.3043
	-34.32	1524	0.1279	-34.21	1590	0.09858	-34.09	1279	0.1239	-34.07	1142	0.1429	-32.7	728.2	0.319
	-34.3	1507	0.1302	-34.09	1581	0.09982	-33.96	1271	0.1258	-33.96	1131	0.1458	-32.06	716.4	0.3383
	-33.95	1490	0.137	-34	1570	0.1022	-33.94	1261	0.1283	-33.55	1121	0.1501	-32.19	706.8	0.3428
	-33.85	1480	0.1401	-33.96	1561	0.1052	-33.67	1251	0.1325	-33.58	1108	0.1532	-31.82	696.1	0.3572
	-33.72	1468	0.145	-33.79	1548	0.1107	-33.79	1243	0.1345	-33.45	1097	0.1582	-31.67	687	0.3601
	-33.31	1461	0.1449	-33.58	1537	0.1089	-33.37	1235	0.1363	-33.13	1085	0.1628	-31.47	680.8	0.3688
	-33.35	1452	0.148	-33.41	1528	0.1114	-33.31	1223	0.1408	-33.2	1075	0.1663	-31.67	672.3	0.3683
	-33.18	1443	0.1482	-33.36	1523	0.1116	-32.9	1214	0.1423	-32.98	1064	0.1704	-31.18	658.4	0.3766
	-32.94	1432	0.1507	-33.41	1515	0.1174	-32.82	1200	0.1484	-32.81	1052	0.173	-31.2	647.1	0.3779
	-32.71	1420	0.1537	-33.22	1502	0.1226	-32.63	1191	0.1494	-32.44	1042	0.1801	-31.11	632.4	0.382
	-32.65	1411	0.1547	-32.84	1492	0.1198	-32.56	1177	0.1554	-32.57	1031	0.1839	-31.12	611.4	0.3876
	-32.48	1397	0.1585	-32.8	1480	0.1249	-32.31	1170	0.1564	-32.4	1021	0.1878	-30.9	588.3	0.3932
	-32.57	1385	0.1627	-32.82	1468	0.1314	-31.94	1161	0.1584	-32.25	1009	0.1922	-30.41	566.5	0.398
	-32.28	1373	0.1662	-32.54	1455	0.1319	-31.84	1150	0.1627	-32.2	995.9	0.1969	-30.26	543.1	0.409
	-32.22	1364	0.1657	-32.46	1436	0.1357	-31.95	1140	0.1659	-31.89	983.4	0.2044	-30.56	530.4	0.4166
	-32.07	1351	0.1684	-32.26	1422	0.1402	-31.77	1125	0.1696	-32.15	972.1	0.2066	-30.14	516.2	0.4357
	-31.82	1333	0.1773	-32.06	1410	0.1409	-31.59	1116	0.1735	-31.87	955.9	0.2123	-29.47	498.3	0.4462
	-31.67	1325	0.176	-31.84	1403	0.1441	-31.63	1107	0.176	-31.8	942.4	0.2191	-29.36	486.5	0.4496
	-31.62	1318	0.1771	-31.85	1395	0.1492	-31.37	1094	0.1792	-31.37	928	0.2263	-29.61	484.1	0.457
	-31.51	1301	0.1796	-31.79	1380	0.1532	-31.25	1082	0.1839	-31.42	915.3	0.2298	-29.72	478.5	0.4648
	-31.19	1290	0.1861	-31.64	1367	0.1516	-31.32	1073	0.1855	-31.16	901.8	0.2344	-29.52	467.6	0.4733
	-31.18	1282	0.1843	-31.4	1352	0.1605	-31.09	1058	0.1922	-30.8	890.5	0.2401	-29.34	460.9	0.4723
	-30.94	1266	0.1884	-31.23	1332	0.1615	-30.95	1049	0.1946	-30.71	879.2	0.2447	-29.04	439.8	0.4739
	-30.95	1254	0.1927	-31.26	1316	0.1683	-30.72	1041	0.1961	-30.42	866.7	0.2494	-29.37	429	0.4783
	-30.78	1243	0.1936	-31.07	1296	0.1726	-30.66	1029	0.1985	-30.4	852.6	0.2542	-28.97	416.4	0.4808
	-30.59	1229	0.1973	-30.67	1284	0.1756	-30.49	1016	0.2046	-30.4	838.3	0.2616	-28.56	402.9	0.495
	-30.6	1216	0.2015	-30.49	1268	0.1784	-30.39	1008	0.2064	-30.16	822.3	0.2677	-28.36	395.6	0.5038
	-30.37	1205	0.2036	-30.38	1259	0.1836	-30.15	992.6	0.2095	-29.66	804.9	0.2763	-28.64	388.3	0.5083
	-30.17	1192	0.2049	-30.31	1244	0.1854	-29.74	976.8	0.2166	-29.45	792.2	0.2834	-28.35	380.9	0.513
	-29.94	1179	0.2082	-30.26	1235	0.1885	-29.5	964.2	0.2212	-29.35	779.7	0.2876	-28.29	372.9	0.5165
	-29.94	1172	0.2104	-29.87	1226	0.1905	-29.47	955.9	0.2206	-29.18	766.1	0.2917	-28.09	365.7	0.5235
	-29.68	1158	0.213	-29.62	1209	0.1959	-29.23	937	0.2296	-28.88	749.5	0.2994	-27.85	359.7	0.5298
	-29.65	1151	0.2142	-29.46	1194	0.1985	-29.22	930.6	0.231	-28.75	736.1	0.3079	-27.71	354.4	0.5295
	-29.31	1136	0.2176	-29.34	1177	0.2015	-29.03	919.9	0.2326	-28.63	725.4	0.3111	-27.8	347.7	0.5348
	-29.27	1122	0.2214	-29.13	1166	0.2064	-28.76	907.5	0.2386	-28.55	714.3	0.3154	-27.86	340.3	0.5375
	-29.2	1106	0.222	-28.93	1153	0.2117	-28.69	900.6	0.2405	-28.52	702.8	0.3211	-27.7	328.4	0.5402
	-28.77	1088	0.2277	-28.75	1140	0.2128	-28.53	892.8	0.2422	-28.01	691.5	0.3244	-27.44	318.4	0.5434
	-28.78	1072	0.2331	-28.66	1130	0.2155	-28.43	880.6	0.246	-28.11	677.3	0.3298	-27.14	311.7	0.5505
	-28.5	1063	0.233	-28.46	1121	0.2206	-28.12	870.7	0.2489	-28.04	662.4	0.3392	-27.14	309	0.5499
	-28.43	1051	0.236	-28.3	1102	0.2223	-28.08	860.5	0.251	-27.95	649.7	0.3458	-26.9	304.4	0.5499
	-28.34	1042	0.2399	-28.27	1092	0.2287	-27.93	850.2	0.2544	-27.71	639.1	0.3493	-27.04	297.5	0.5528
	-28.09	1036	0.2398	-27.86	1065	0.2323	-27.78	838.4	0.2594	-27.5	629.1	0.3544	-26.71	286.6	0.5525
	-27.85	1028	0.2418	-27.61	1056	0.2361	-27.7	827.9	0.2623	-27.44	619.3	0.3569	-26.62	279.5	0.5518
	-27.87	1020	0.2411	-27.58	1040	0.2411	-27.57	820	0.2646	-27.38	607.8	0.3636	-26.46	275.6	0.5521
	-27.8	1006	0.2445	-27.5	1032	0.2437	-27.46	811.2	0.2654	-26.95	597.3	0.3665	-26.53	272.1	0.5618
	-27.49	989.2	0.2491	-27.41	1019	0.2469	-27.22	799.1	0.2699	-26.79	586.1	0.3735	-26.53	267.3	0.565
	-27.26	977.6	0.2504	-26.86	1003	0.249	-27.28	789.4	0.2731	-27.04	577.4	0.3753	-26.37	263.4	0.5679
	-27.21	964.9	0.255	-26.84	995.1	0.2505	-27.29	779.2	0.2747	-26.83	561.9	0.38	-26.27	255.5	0.5678
	-27.17	959.6	0.2528	-26.88	981.5	0.2566	-27.16	769.3	0.2778	-26.78	546.8	0.3898	-26.12	249.1	0.5728
	-26.85	947.8	0.2548	-26.65	965.5	0.2586	-27.03	757.6	0.2823	-26.54	534.4	0.3959	-25.84	242.2	0.5741
	-26.8	934.5	0.2566	-26.44	953.9	0.2639	-26.71	748.5	0.2842	-26.46	522.6	0.3983	-26.04	234.7	0.5767
	-26.8	919.1	0.26	-26.39	939.3	0.2653	-26.74	739	0.2858	-25.86	510	0.4056	-25.65	227.3	0.5725
	-26.34	907.3	0.2638	-26.23	927.3	0.2677	-26.37	728.5	0.2891	-25.71	501.1	0.4091	-25.37	221.4	0.5694
	-26.34	896.4	0.2647	-25.96	915	0.2718	-26.35	716.8	0.2922	-25.82	494	0.4113	-25.3	217.6	0.5696
	-26.05	883.5	0.2674	-25.7	904.7	0.2734	-26.13	708.3	0.2948	-25.6	485.8	0.4128	-25.39	214.2	0.5707
	-25.86	877.4	0.2661	-25.43	894.3	0.2774	-25.93	700.4	0.2955	-25.59	476.3	0.4192	-25.11	209.8	0.5717
	-25.59	867.9	0.2678	-25.45	886.8	0.2805	-25.77	692.2	0.2983	-25.44	469.6	0.4224	-24.94	206.7	0.5733
	-25.61	858	0.2689	-25.22	867.2	0.2827	-25.71	685	0.3005	-25.25	462.8	0.4236	-25.04	203.2	0.5748
	-25.39	843.4	0.2712	-24.84	861.3	0.2846	-25.61	675.8	0.3013	-25.31	453.6	0.4268	-24.9	199.2	0.5768
	-25.28	832.4	0.2728	-24.91	854.4	0.286	-25.4	665.5	0.3044	-25.29	443.8	0.4305	-24.84	195.5	0.5753
	-25.08	821.5	0.274	-24.79	842.4	0.2886	-25.24	657.1	0.3084	-24.85	430.5	0.4339	-24.55	192.6	0.575
	-24.91	813.9	0.2759	-24.44	827.4	0.2915	-25.15	651.8	0.3083	-24.84	421.1	0.4435	-24.65	189.9	0.5751
	-24.88	806.8	0.2767	-24.11	814.5	0.2942	-25.16	644.5	0.3086	-24.81	413.4	0.4466	-24.41	185.6	0.5718
	-24.48	796.3	0.2774	-24.19	800.3	0.297	-24.87	635.2	0.3122	-24.98	404.2	0.4501	-24.4	182.9	0.5714
	-24.6	791.1	0.2785	-23.85	784	0.2995	-24.98	629	0.3131	-24.85	393.9	0.4527	-24.41	180.4	0.5721
	-24.43	784.3	0.2758	-23.67	767.7	0.3015	-25	619.9	0.3133	-24.45	384.7	0.4531	-24.3	177.5	0.5674
	-24	769.7	0.2788	-23.36	757.5	0.3036	-24.87	609.7	0.3155	-24.09	377.5	0.4566	-24.02	174.4	0.5637
	-23.92	759.1	0.2817	-23.15	751.2	0.3058	-24.52	599.2	0.3192	-24.04	371.3	0.4574	-23.89	172.1	0.5641
	-23.87	749.9	0.2809	-22.89	743.7	0.3065	-24.51	592	0.3192	-24.28	365.8	0.461	-23.76	169.8	0.5645
	-23.86	743	0.2813	-22.87	734.2	0.3076	-24.16	585.1	0.3199	-23.76	356.4	0.4609	-23.9	167.7	0.5628
	-23.45	730.5	0.2799	-22.76	722.6	0.3104	-23.92	577.2	0.3209	-23.65	346.5	0.4578	-23.77	164.3	0.5586
	-23.2	720.8	0.2818	-22.63	712.4	0.3095	-23.78	569.7	0.3214	-23.17	336.3	0.4619	-23.84	161.4	0.558
	-23.13	712.5	0.2827	-22.57	704.8	0.3104	-23.7	559.6	0.3235	-23.14	331.1	0.4601	-23.22	158.7	0.5584
	-22.96	706.8	0.2822	-22.56	694.4	0.3128	-23.37	551.2	0.3233	-22.7	324.6	0.4619	-23.16	154.9	0.5551
	-22.83	701.1	0.2839	-22.51	685.3	0.3132	-23.15	541.9	0.3259	-22.5	320.5	0.4628	-22.96	151.5	0.5506
	-22.76	694.8	0.2805	-22.08	671.5	0.3146	-22.98	535.6	0.3255	-22.82	316.9	0.4603	-22.84	149	0.5494
	-22.6	687.2	0.2808	-22.07	661.8	0.3122	-22.74	529	0.3257	-22.54	309.3	0.4624	-22.9	146.7	0.5416
	-22.51	681	0.2826	-21.85	651.1	0.3147	-22.79	522.4	0.3269	-22.36	303.4	0.4641	-22.63	144.8	0.5377
	-22.3	675.8	0.2825	-21.58	644.3	0.3155	-22.57	516.1	0.3255	-22.09	297.4	0.4591	-22.54	142.8	0.5349
	-22.36	671.5	0.2805	-21.57	639.6	0.3151	-22.12	508	0.327	-21.62	288.8	0.4637	-22.72	140.6	0.5346
	-22.48	663.1	0.2793	-21.71	630.9	0.3139	-22.15	501.4	0.3273	-21.55	283.7	0.461	-22.08	137.8	0.5279
	-22.05	653.4	0.2794	-21.13	619.9	0.316	-21.94	494.6	0.327	-21.18	278.7	0.462	-21.85	134.8	0.5256
	-21.66	644.7	0.2805	-21.09	613.1	0.3153	-21.73	489.1	0.327	-21.24	274.5	0.4621	-21.84	133.3	0.52
	-21.61	640.1	0.2791	-20.91	606.8	0.3148	-21.81	483.4	0.3275	-21.06	272.9	0.4622	-22.01	131.4	0.5159
	-21.25	633.7	0.277	-20.73	592.7	0.3152	-21.46	477.8	0.326	-21.06	270.3	0.4604	-21.79	129.2	0.5214
	-21.21	623.3	0.2762	-20.81	585.1	0.3143	-21.14	470.4	0.3267	-21.19	267.3	0.4591	-21.49	127.3	0.515
	-21.11	616.7	0.2752	-20.57	579.4	0.3113	-21.03	464.8	0.3267	-21.22	262.2	0.4582	-21.34	125.8	0.5084
	-20.96	609.4	0.2765	-20.51	569.7	0.3117	-21.16	460.5	0.3258	-21	257	0.4571	-21.17	124.2	0.5035
	-20.64	605.4	0.2743	-20.31	561.4	0.3075	-20.66	454	0.3231	-20.71	252.9	0.4577	-21.02	123.2	0.5021
	-20.62	599.9	0.274	-19.74	550.7	0.311	-20.68	446.9	0.3249	-20.59	249.4	0.4558	-20.94	121.6	0.5009
	-20.5	595.3	0.2738	-19.72	544.7	0.3078	-20.19	440.8	0.3205	-20.63	246.1	0.4539	-21.04	119.9	0.4968
	-20.17	590.4	0.2725	-19.55	538.3	0.3076	-19.93	433.6	0.3237	-20.34	241.4	0.4511	-20.51	117.5	0.4934
	-20.17	587.6	0.2719	-19.48	534.1	0.3062	-20.06	431.1	0.3217	-20.35	237.4	0.4522	-20.2	115.9	0.4893
	-20.48	582.9	0.2664	-19.15	527.8	0.3066	-19.58	426.2	0.3199	-20.31	235.2	0.4502	-20.02	114.8	0.4805
	-20.18	572.5	0.2647	-18.91	523.2	0.3063	-19.47	421.6	0.3199	-20.3	232.6	0.4466	-20.06	113.4	0.4807
	-19.79	562.8	0.268	-19.05	518.8	0.3043	-19.41	418.1	0.3188	-20.14	229.1	0.4458	-19.93	111.9	0.4761
	-19.7	558.7	0.2665	-18.9	511.9	0.3045	-19.41	414.3	0.3174	-19.97	225.6	0.4428	-19.91	110.4	0.4741
	-19.51	555.6	0.2651	-19.17	508.1	0.3013	-19.36	409.2	0.3161	-19.54	221.3	0.4418	-19.36	109	0.47
	-19.59	552.6	0.2642	-18.91	500.5	0.2954	-19.11	405.3	0.3151	-19.48	218.5	0.44	-19.25	107.4	0.4673
	-19.32	549.5	0.2595	-18.63	490.4	0.2992	-19.17	401.1	0.3139	-19.37	215.6	0.4365	-19.17	106.4	0.4614
	-19.1	544.1	0.2596	-18.08	485.6	0.2971	-18.8	396.4	0.3119	-19.12	212.8	0.4355	-18.93	105.4	0.4565
	-19	537.7	0.2606	-17.99	481.4	0.2979	-18.72	392.3	0.3105	-19.18	210.4	0.4325	-18.6	104.1	0.453
	-18.8	535.5	0.2548	-17.86	479	0.2931	-18.56	388.2	0.3097	-19	207.5	0.4291	-18.66	103.6	0.4476
	-18.67	529.1	0.2571	-17.86	475.2	0.2934	-18.43	384.2	0.3075	-19.2	204.2	0.4258	-18.84	102.4	0.4422
	-18.63	526.2	0.2545	-17.8	471.6	0.291	-18.21	380.6	0.3057	-18.62	199	0.4194	-18.37	100.5	0.4366
	-18.46	522.6	0.2528	-17.79	465.7	0.2918	-17.91	376	0.3032	-18.59	195.4	0.4217	-18.17	100	0.4365
	-18.53	517.6	0.2512	-17.72	463.1	0.2897	-18.15	371.6	0.3031	-18.11	193	0.4188	-18.19	98.62	0.4348
	-18.13	512.5	0.2491	-17.68	458.9	0.2877	-18.04	368.1	0.2999	-18.06	191	0.4157	-17.95	97.45	0.4313
	-18.06	508.7	0.2477	-17.42	455.4	0.287	-17.46	363.7	0.2977	-17.77	188.8	0.4133	-17.93	96.75	0.4208
	-18.02	503.7	0.2444	-17.38	451.3	0.2856	-17.54	359.6	0.2944	-17.54	187.3	0.4121	-17.72	95.02	0.4198
	-17.69	498.5	0.2431	-17.56	447	0.283	-17.27	354.9	0.2866	-17.69	185.6	0.4096	-17.46	94.1	0.4142
	-17.54	494.4	0.2418	-17.52	442.8	0.2798	-17	347	0.2921	-17.3	182.3	0.4017	-16.82	92.5	0.4084
	-17.44	491.2	0.2399	-17.26	437.3	0.2784	-16.44	345.9	0.2873	-17.33	179.8	0.405	-16.64	92.17	0.4103
	-17.13	487.6	0.2372	-17.11	433.3	0.2759	-16.35	342.5	0.2875	-17.17	178.4	0.4001	-16.65	91.58	0.3969
	-17.1	483.4	0.2382	-17.25	429.1	0.2746	-16.25	341.1	0.2847	-17.35	176.8	0.398	-16.59	90.64	0.3915
	-16.98	480.9	0.2338	-16.98	426	0.2718	-16.28	338.9	0.2835	-16.97	174.9	0.3945	-16.18	90.21	0.3842
	-16.76	477.7	0.2344	-16.81	421.4	0.2722	-16.25	336.1	0.2801	-16.9	173.2	0.3924	-16.06	89.68	0.3837
	-16.85	474.7	0.2321	-16.75	418.9	0.2689	-15.9	332.9	0.2803	-16.76	171.6	0.3907	-15.92	89.04	0.3811
	-16.54	471.4	0.2292	-16.47	416.3	0.2678	-15.68	330.9	0.278	-16.61	170.1	0.3887	-15.98	88.63	0.3808
	-16.48	467.2	0.2284	-16.48	413.8	0.2653	-15.62	328.3	0.2774	-16.53	168.8	0.3863	-15.95	87.6	0.3768
	-16.4	464.4	0.2276	-16.38	410.7	0.2649	-15.52	326.4	0.275	-16.43	167.4	0.3839	-15.84	86.55	0.3741
	-16.05	461.6	0.2221	-16.36	407.7	0.2628	-15.47	324.1	0.2733	-16.27	165.8	0.3813	-15.53	85.32	0.3727
	-15.83	457.8	0.224	-16.47	404.2	0.2605	-15.5	321.8	0.2716	-16.3	164.3	0.3776	-15.09	84.41	0.3716
	-15.78	455.9	0.2212	-15.55	401.1	0.2545	-15.41	319.3	0.2688	-16.18	162.2	0.3735	-15.2	83.86	0.3685
	-15.64	453.6	0.2207	-15.6	394.9	0.2533	-15.24	316.3	0.2687	-15.99	159.6	0.3715	-14.78	82.88	0.3595
	-15.69	451.9	0.218	-15.57	390.2	0.2538	-15.32	314.7	0.2663	-15.89	158.5	0.3699	-14.62	82.52	0.3423
	-15.83	449.3	0.211	-15.39	387.2	0.248	-15.35	312.7	0.2635	-16.07	157.3	0.3659	-14.45	81.94	0.3399
	-15.69	442.9	0.214	-15.05	383.5	0.2471	-15.21	310	0.2622	-15.67	155.8	0.3625	-14.73	81.44	0.3424
	-15.32	439.6	0.2133	-14.96	380.7	0.2458	-14.98	307.8	0.2601	-15.49	154.4	0.3604	-14.25	80.61	0.335
	-15.05	437.8	0.2107	-14.8	378.7	0.2445	-15.13	305.8	0.2574	-15.16	152.9	0.3582	-13.96	80.17	0.334
	-15.09	435.4	0.2088	-14.82	376.6	0.2423	-14.74	303.1	0.2559	-15.21	151.8	0.3548	-14.05	79.79	0.335
	-14.99	433.6	0.2064	-14.54	374.5	0.2407	-14.43	300.9	0.2538	-15.01	149.6	0.3499	-14.01	78.39	0.3315
	-14.78	430.7	0.2057	-14.27	372.4	0.2393	-14.41	298.9	0.2513	-14.83	148.1	0.3489	-13.54	77.95	0.326
	-14.84	428.1	0.2029	-14.3	370	0.2382	-14.32	296.8	0.2493	-15.08	147.1	0.3461	-13.5	77.75	0.3207
	-14.42	425.8	0.1983	-14.39	367.7	0.2349	-14.12	294.7	0.2469	-14.78	144.9	0.338	-13.47	77.2	0.3292
	-14.21	422.3	0.1973	-13.97	364.6	0.2334	-13.86	291.9	0.2455	-14.18	143.3	0.3383	-13.31	76.64	0.3003
	-14.16	419	0.1982	-13.92	362.8	0.2312	-13.64	289.8	0.2435	-14.01	142.2	0.3353	-12.93	76.37	0.3015
	-13.89	416.8	0.1952	-13.61	360.2	0.2317	-13.81	288.4	0.2406	-14.01	141.2	0.3322	-12.93	75.97	0.3
	-13.51	414.6	0.1938	-13.7	358.8	0.2275	-13.47	286.3	0.2382	-14.14	139.7	0.3269	-12.93	75.55	0.2993
	-13.37	413.4	0.1933	-13.38	356	0.226	-13.52	284.3	0.2361	-13.88	137.7	0.3216	-12.71	74.96	0.2935
	-13.45	412.9	0.1902	-13.12	352.9	0.2259	-13.56	281.9	0.2333	-13.41	136	0.3222	-12.45	74.62	0.2951
	-13.27	410.6	0.1884	-13.16	351.3	0.2216	-13.11	279.5	0.2314	-13.32	135.1	0.3186	-12.38	74.26	0.2958
	-13.13	408.3	0.1865	-12.84	348.5	0.2208	-13.14	277	0.2294	-13.1	134.2	0.3169	-12.64	73.83	0.2884
	-13.19	405.6	0.1895	-12.98	346.5	0.2174	-12.87	275.5	0.2275	-12.84	133.4	0.3138	-11.98	73.04	0.2808
	-12.89	405.1	0.184	-12.67	342.6	0.2154	-12.61	273.9	0.2261	-12.85	132.8	0.3118	-11.66	72.85	0.2781
	-12.59	403.1	0.1825	-12.35	340	0.215	-12.47	272.5	0.2229	-12.66	131.6	0.3073	-11.64	72.52	0.2827
	-12.71	401.1	0.1815	-12.11	339	0.2122	-12.46	271	0.2221	-12.56	130.5	0.3079	-11.57	72.07	0.2856
	-12.53	399.9	0.1744	-11.97	336.8	0.2112	-12.01	269.5	0.2204	-12.71	130	0.3058	-11.21	71.48	0.2666
	-12.07	393.5	0.1815	-11.84	335.3	0.2109	-11.72	268.1	0.2187	-12.07	129	0.3005	-10.96	71.12	0.2592
	-11.93	392.9	0.1767	-11.74	334.2	0.2079	-11.51	266.9	0.2174	-12.17	127.5	0.2962	-11.09	70.82	0.2688
	-11.78	392.1	0.1757	-11.52	332.3	0.2069	-11.62	265.7	0.2156	-11.66	125.9	0.2927	-11.14	70.33	0.258
	-11.64	391.5	0.1744	-11.55	330.9	0.2044	-11.31	264.3	0.2131	-11.82	124.9	0.2929	-10.65	69.86	0.2581
	-11.6	390.5	0.1728	-11.47	328.9	0.2015	-11.2	262.6	0.2127	-11.46	124.1	0.2882	-10.44	69.55	0.2525
	-11.72	389.3	0.1706	-10.99	326.7	0.2014	-11.4	261.5	0.2102	-11.05	123	0.2858	-10.37	69.24	0.2583
	-11.33	386.6	0.1691	-10.9	324.9	0.2009	-11.05	260.2	0.2069	-11.03	122.3	0.2835	-10.36	68.82	0.2527
	-11.4	384.3	0.1693	-11.03	323.7	0.1967	-10.54	257.8	0.2066	-10.94	121.3	0.2803	-10.11	68.81	0.2418
	-11.24	382.5	0.1651	-10.78	321.2	0.1961	-10.46	256.2	0.2045	-11.01	120.7	0.2796	-10.11	68.64	0.239
	-10.78	380.5	0.1626	-10.5	319.2	0.1947	-10.33	254.9	0.2024	-10.69	119.7	0.2741	-9.84	68.18	0.2401
	-10.67	376.9	0.1644	-10.49	317.6	0.1911	-10.04	253.9	0.2001	-10.38	119.1	0.2761	-10.19	68.13	0.2366
	-10.62	376.1	0.159	-10.13	315	0.1917	-10.08	252.6	0.1984	-10.41	118.7	0.2739	-9.87	67.15	0.2364
	-10.42	374.1	0.1563	-9.85	313.6	0.1901	-9.82	250.8	0.196	-10.28	118.3	0.2711	-9.29	66.06	0.2382
	-10.16	371.7	0.162	-9.74	312.5	0.1877	-9.85	249.7	0.1961	-10.19	117.7	0.2705	-8.92	65.7	0.2324
	-10.02	371.4	0.1593	-9.92	310.9	0.1869	-9.73	248.7	0.1918	-10	117.1	0.268	-8.62	64.93	0.2458
	-10.12	371.6	0.153	-9.59	309.3	0.1849	-9.55	247.3	0.1934	-10.11	116.5	0.2661	-8.56	65.23	0.2112
	-9.84	369.9	0.151	-9.58	307.9	0.1838	-9.34	246.7	0.1915	-9.96	115.6	0.2624	-8.59	65.75	0.2084
	-9.75	366.8	0.1571	-9.28	306.4	0.1824	-9.38	246	0.1905	-9.7	114.7	0.2606	-8.76	65.65	0.2101
	-9.58	366.9	0.1535	-9.16	305.3	0.1812	-9.57	245.3	0.1872	-9.5	114	0.2602	-8.45	65.78	0.2121
	-9.44	366	0.1526	-9.01	303.8	0.1794	-9	243.9	0.1829	-9.35	113.7	0.2588	-8.01	64.75	0.2079
	-9.33	364.8	0.1506	-8.66	302.3	0.1801	-8.82	241.8	0.1866	-9.59	112.9	0.2533	-7.89	64.51	0.2055
	-9.31	364.4	0.1449	-8.91	301.3	0.1764	-8.67	241.2	0.1845	-9.47	111.8	0.2486	-7.67	64.52	0.1993
	-9.26	361.3	0.1469	-8.52	299.7	0.1741	-8.78	240.6	0.1832	-8.81	110.7	0.2482	-7.6	64.21	0.2033
	-8.98	359.8	0.1415	-8.21	297.8	0.1747	-8.64	240	0.1806	-8.64	110.2	0.249	-7.54	64.07	0.2021
	-8.67	356.6	0.1424	-8.03	296.5	0.1737	-8.64	239	0.179	-8.97	109.3	0.242	-7.87	64.34	0.1963
	-8.49	353.8	0.1438	-7.9	295.7	0.1715	-8.59	237.9	0.1756	-7.97	108.2	0.2384	-7.24	63.11	0.1955
	-8.41	353.6	0.1409	-7.87	294.1	0.1705	-8.16	235.9	0.1735	-7.87	107.3	0.2369	-7	63.06	0.1944
	-8.33	351.6	0.1381	-7.63	293.2	0.1687	-7.82	233.8	0.1754	-7.34	106.6	0.2354	-6.94	62.88	0.1717
	-7.88	350.3	0.1357	-7.7	291.9	0.1671	-8.02	233.2	0.1702	-7.33	105.9	0.2327	-7.33	62.65	0.1804
	-7.7	348.4	0.1378	-7.67	290.4	0.1655	-7.34	231.4	0.1675	-7.01	105.2	0.229	-7.09	62.2	0.1903
	-7.63	347.9	0.1355	-7.32	289.3	0.1645	-7.03	230.1	0.1689	-6.87	105	0.2314	-6.47	61.75	0.1865
	-7.54	347.5	0.1322	-7.13	288.1	0.1641	-6.97	229.8	0.1663	-6.87	104.8	0.2286	-6.73	61.67	0.1769
	-7.5	345.6	0.1303	-7.18	287.1	0.1619	-6.75	229	0.1659	-7.05	104.2	0.2237	-6.04	61.47	0.1604
	-7.14	343.7	0.132	-6.9	286	0.161	-6.72	228.6	0.1651	-6.67	103.7	0.2238	-5.62	61.34	0.1707
	-7.09	342.4	0.1306	-6.8	284.8	0.1612	-6.87	228.1	0.1622	-6.43	103.2	0.223	-5.59	61.29	0.1717
	-7.01	341.9	0.1276	-6.85	284.4	0.1589	-6.51	227.2	0.1618	-6.52	103	0.2229	-5.71	61.14	0.1625
	-6.62	340.5	0.1253	-6.66	283.4	0.1574	-6.41	226.3	0.1571	-6.9	102.3	0.2168	-5.25	60.9	0.1736
	-6.59	339.2	0.1288	-6.72	282	0.1555	-5.83	224.5	0.1584	-6.13	101.4	0.2142	-5.11	60.95	0.1716
	-6.52	338.9	0.1256	-6.32	280.7	0.1544	-5.82	223.5	0.1586	-5.67	100.9	0.2152	-5.18	60.75	0.1633
	-6.24	338	0.1255	-6.16	279.4	0.1543	-5.86	223	0.1545	-5.67	100.5	0.2135	-5.19	60.52	0.154
	-6.33	337.4	0.1247	-6.09	278.6	0.1536	-5.74	222.2	0.1558	-5.47	100.1	0.2098	-4.66	60.46	0.1582
	-6.16	337.3	0.1196	-6.28	277.9	0.1504	-5.75	221.6	0.1523	-5.5	99.56	0.2083	-4.76	60.27	0.1556
	-5.96	335.8	0.1215	-5.85	276.2	0.1498	-5.71	220.8	0.1529	-5.42	99.27	0.2084	-4.4	59.92	0.1587
	-5.83	334.3	0.1223	-5.81	274.9	0.1486	-5.38	220.2	0.1515	-5.24	98.81	0.2062	-4.5	59.96	0.1566
	-5.81	334.1	0.1175	-5.94	273.9	0.144	-5.33	219.6	0.1511	-5.26	98.5	0.2038	-4.14	59.55	0.1555
	-5.46	333	0.1157	-5.3	271.6	0.1457	-5.22	219.2	0.1495	-5.1	98.08	0.2028	-4.08	59.54	0.1468
	-5.38	331.2	0.118	-5.08	270.2	0.1454	-5.23	218.7	0.1465	-5.19	97.7	0.2014	-3.91	59.44	0.1541
	-5.06	330.2	0.1174	-5.28	269.5	0.1421	-5.13	217.5	0.148	-5.14	97.16	0.1984	-4.03	59.32	0.1469
	-5.11	329.5	0.1166	-4.78	268	0.1424	-4.88	216.8	0.1444	-4.75	96.62	0.1987	-4	59.06	0.1432
	-4.9	329.2	0.1118	-4.5	267.2	0.1395	-4.96	215.9	0.1447	-4.64	96.25	0.1957	-4.32	58.97	0.15
	-4.79	327.6	0.1116	-4.1	266.1	0.1383	-4.9	215.3	0.1398	-4.63	95.83	0.1948	-4.13	58.76	0.1449
	-4.78	326.7	0.1082	-3.92	264.9	0.1399	-4.48	213.6	0.1433	-4.48	95.54	0.1941	-3.59	58.5	0.1343
	-4.02	324.1	0.1086	-3.64	264.6	0.1374	-4.54	213.3	0.1416	-4.5	95.12	0.191	-3.33	58.65	0.1345
	-3.92	322.4	0.1099	-3.68	264.1	0.1359	-4.76	213	0.1379	-4.23	94.77	0.1906	-3.09	58.34	0.1376
	-3.47	321.1	0.1104	-3.72	263.4	0.1358	-4.45	212	0.1374	-4.03	94.47	0.19	-3.09	58.34	0.1371
	-3.54	320.2	0.1063	-3.37	262.4	0.1346	-4.5	211.1	0.1355	-4.14	94.2	0.1886	-3.04	58.32	0.145
	-3.16	320.2	0.104	-3.2	261.6	0.1342	-3.77	209.6	0.1338	-3.8	93.57	0.1843	-2.83	58.17	0.1331
	-2.94	318.7	0.1094	-3.54	260.7	0.1301	-3.38	208.4	0.1329	-3.59	93.21	0.1846	-2.77	58.13	0.1392
	-2.88	319.1	0.1047	-2.53	259.4	0.1279	-3.27	207.9	0.1348	-3.56	92.76	0.1824	-3.05	57.78	0.1313
	-2.87	318.5	0.1041	-2.33	257	0.1327	-3.5	208	0.1308	-3.54	92.29	0.1799	-2.38	57.79	0.1284
	-2.82	318.6	0.09953	-2.08	256.8	0.1302	-3.76	207.2	0.1259	-3.24	91.94	0.18	-2.44	57.74	0.1323
	-2.63	316.8	0.1006	-2.22	255.9	0.1296	-3.65	205.7	0.1278	-2.98	91.56	0.1788	-2.18	57.39	0.1191
	-2.48	316.2	0.1007	-1.91	255.7	0.1275	-2.82	205	0.1261	-3.11	91.18	0.1758	-2.38	57.4	0.1237
	-2.2	314.8	0.1006	-1.83	255.4	0.1262	-2.29	204.4	0.129	-2.81	90.64	0.1737	-2.2	56.96	0.129
	-2.18	314.2	0.1028	-1.77	254.6	0.1262	-2.18	204.3	0.1259	-2.66	90.34	0.1738	-1.52	56.97	0.1237
	-1.91	313.9	0.09782	-1.66	254.1	0.125	-2.28	204.1	0.1261	-2.73	90.03	0.1716	-1.44	56.99	0.1256
	-1.97	313	0.09603	-1.8	253.4	0.1239	-2.24	203.9	0.1231	-2.28	89.71	0.1717	-1.04	57	0.1101
	-1.63	311.5	0.09877	-1.49	252.9	0.123	-1.79	203.2	0.1216	-2.57	89.38	0.1691	-1.13	56.76	0.1134
	-1.48	310.5	0.09899	-1.28	252.1	0.1222	-1.6	202.5	0.1237	-1.84	88.75	0.1643	-0.98	56.68	0.1229
	-1.32	310.1	0.0975	-1.28	251.4	0.1219	-1.47	202.3	0.119	-1.55	88.36	0.1658	-0.87	56.61	0.1243
	-0.96	309.4	0.09486	-1.28	250.7	0.1201	-1.57	201.3	0.1206	-1.46	88.15	0.1664	-0.62	56.66	0.1193
	-1	308.3	0.09809	-1	250	0.1205	-1.11	200.9	0.1178	-1.25	87.81	0.1636	-0.63	56.29	0.1079
	-0.84	308.8	0.09207	-0.82	249.1	0.1197	-0.89	199.9	0.1211	-1.31	87.52	0.1631	-0.45	56.4	0.1124
	-0.72	307.7	0.09482	-0.77	248.4	0.1199	-1.02	200.2	0.1155	-1.01	87.24	0.1605	-0.65	56.07	0.1137
	-0.84	307.4	0.0895	-0.58	248.2	0.1187	-1.14	199.2	0.1182	-0.84	86.87	0.1595	-0.56	55.98	0.1067
	-0.39	306.3	0.09338	-0.55	247.6	0.1175	-0.99	199.2	0.1117	-0.77	86.64	0.1596	0.12	55.86	0.1152
	-0.55	305.6	0.09472	-0.41	247.1	0.1171	-0.2	198.1	0.1129	-0.63	86.4	0.158	0.45	55.92	0.1048
	-0.31	306	0.08408	-0.48	246.7	0.1153	0.06	197	0.1147	-0.54	86.11	0.1567	0.08	55.78	0.1082
	-0.21	304.1	0.0918	-0.52	246.2	0.1144	-0.04	196.8	0.1126	-0.44	85.89	0.1556	0.03	55.44	0.1092
	0.14	303.8	0.09153	-0.06	245.2	0.1132	0.3	196.4	0.1121	-0.3	85.73	0.1558	0.43	55.43	0.1097
	0.37	303.5	0.09175	0.08	244.4	0.1134	0.15	196	0.1128	-0.65	85.38	0.1511	0.85	55.38	0.1107
	0.25	302.7	0.09121	0.33	243.6	0.1124	-0.34	196.1	0.1084	-0.12	84.88	0.1514	0.74	55.15	0.0941
	0.35	303.3	0.08649	0.46	242.9	0.1105	0.62	195.7	0.1046	0.32	84.78	0.151	1.26	55.07	0.1059
	0.56	302.7	0.08637	0.52	241.7	0.1135	1.22	194.4	0.1082	0.25	84.47	0.1501	1.41	55.13	0.107
	0.8	302	0.08882	0.74	241.5	0.1114	0.89	193.8	0.1083	0.52	84.13	0.1481	2.02	55.1	0.1071
	0.56	301.8	0.08613	0.61	241.2	0.1092	0.96	193.5	0.1023	0.78	83.94	0.1486	1.73	54.77	0.08921
	0.75	301	0.08342	0.62	240.7	0.1046	1.51	192.6	0.1026	0.79	83.61	0.1461	2.38	54.69	0.1029
	0.82	299.4	0.08961	0.83	238.8	0.1085	1.88	191.3	0.1065	1.19	83.45	0.1451	2.29	54.84	0.09804
	1.11	299.8	0.08508	1.22	238.1	0.11	2.13	191.2	0.1052	1.23	83.22	0.1452	2.6	54.34	0.09613
	1.41	298.8	0.08682	1.11	237.9	0.1053	1.91	191.1	0.1034	1.29	82.98	0.1437	3.07	54.48	0.09356
	1.45	298.8	0.08394	0.94	237.1	0.1044	2.56	190.9	0.09992	1.32	82.71	0.1414	2.68	54.33	0.1036
	1.61	298.5	0.08383	1.63	236.2	0.103	2.4	190.2	0.1025	1.51	82.5	0.141	3.35	54.09	0.09155
	1.53	297.8	0.08424	2.05	235.2	0.107	2.61	189.9	0.09643	1.8	82.29	0.1412	3.8	54.34	0.0978
	1.83	297.5	0.08068	1.93	234.9	0.104	3.21	189	0.09994	1.92	82.14	0.1415	3.87	54.11	0.09086
	1.85	297	0.07685	2.37	234.3	0.1027	3.54	188.5	0.1009	1.79	81.77	0.1366	3.78	53.92	0.08699
	2.3	295.1	0.08304	2.58	233.9	0.1036	3.54	188.3	0.09961	2.36	81.49	0.1365	3.95	53.7	0.1043
	2.24	294.7	0.07985	2.65	233.3	0.1038	3.68	188.5	0.09936	2.57	81.39	0.1388	4.43	53.91	0.09441
	2.52	293.6	0.08427	2.82	233.4	0.1005	3.36	188.3	0.09707	2.56	81.07	0.1363	4.29	53.89	0.08953
	2.75	293.7	0.07983	2.91	232.7	0.1033	3.17	188	0.09368	2.76	80.77	0.1353	3.99	53.38	0.08407
	3.08	292.9	0.08354	2.66	232.5	0.09993	3.89	187.1	0.09729	2.89	80.65	0.1354	4.79	53.72	0.09078
	3.12	292.5	0.08349	3.42	232.3	0.09519	4.17	186.6	0.09829	2.72	80.36	0.1341	4.9	53.54	0.09775
	3.05	293.1	0.07464	3.58	230.6	0.09954	4.14	186.5	0.09505	2.74	79.85	0.1307	4.94	53.67	0.07749
	2.97	292.3	0.07622	3.44	230	0.102	4.32	186	0.09667	3.41	79.67	0.1319	5.08	53.4	0.09398
	3.34	291.6	0.07843	3.7	230	0.09619	4.25	185.8	0.09535	3.49	79.49	0.1326	5.13	53.63	0.0869
	3.59	290.1	0.08356	4.01	228.6	0.09982	4.29	185.7	0.09373	3.38	79.08	0.1289	5.07	53.48	0.0977
	3.56	290.3	0.07865	4.12	228.3	0.09991	4.48	185.4	0.09373	3.69	78.91	0.1291	4.94	53.31	0.08694
	3.68	290	0.07514	4.11	228.2	0.0984	4.55	185.1	0.09446	3.85	78.66	0.1281	5.02	53.42	0.09084
	3.78	289	0.07795	4.07	228	0.09605	4.36	184.9	0.0935	4.23	78.54	0.1284	4.76	53.41	0.08704
	3.93	288.7	0.07426	4.25	227.4	0.09362	4.45	184.8	0.09098	4.44	78.42	0.1279	5.37	53.11	0.08572
	4.3	287.4	0.07751	4.29	226.3	0.09343	4.06	184.4	0.09036	4.3	78.19	0.1257	5.6	53.34	0.08279
	4.36	286.8	0.07979	4.77	225.2	0.09506	4.67	183.9	0.08929	4.09	77.85	0.124	5.51	52.88	0.08118
	4.27	286.9	0.07588	4.73	224.5	0.09842	4.96	183.1	0.09365	4.56	77.66	0.1233	5.74	52.95	0.07611
	4.5	286.9	0.07382	5.03	224.5	0.09587	4.82	182.8	0.092	4.46	77.41	0.1245	6.22	52.88	0.09486
	4.71	285.5	0.07589	5	224.6	0.0926	5.38	182.7	0.09128	5.06	77.18	0.1233	6.4	53.01	0.08071
	5.03	285.6	0.07345	4.96	223.6	0.0938	5.31	182.7	0.08961	5.52	76.92	0.1228	6.58	52.95	0.07731
	4.91	284.9	0.07471	5.09	223.3	0.08761	5.4	182.5	0.08868	5.57	76.79	0.1224	6.29	52.78	0.0826
	5.44	284.5	0.07429	5.91	221.8	0.09612	5.28	181.9	0.08988	5.4	76.45	0.1195	6.39	52.42	0.09095
	5.33	283.7	0.07434	6.03	221.4	0.09505	5.42	181.7	0.08935	5.9	76.27	0.1199	6.7	52.57	0.09082
	5.85	283.5	0.07196	6.23	221.3	0.09279	5.66	181.4	0.08718	6.18	76.18	0.1213	6.57	52.53	0.08617
	6	282.4	0.07629	6.27	221.1	0.09053	5.61	181	0.08601	6.21	76.03	0.1203	6.84	52.52	0.07033
	6.12	282.4	0.07237	6.34	220.4	0.09193	6.22	180.3	0.08666	6.05	75.74	0.1183	7.02	52.35	0.08384
	6.18	282.1	0.07373	6.51	220.3	0.08692	6.39	179.5	0.08949	6.38	75.54	0.1186	6.86	52.26	0.08706
	6.16	282.1	0.07075	6.6	219.3	0.08956	6.5	179.5	0.08794	6.77	75.42	0.1179	6.91	52.38	0.08627
	6.22	281.7	0.07234	6.89	218.9	0.08907	6.42	179.5	0.0872	6.68	75.28	0.1181	6.68	52.16	0.08106
	6.29	281.4	0.07148	7.22	218.2	0.09101	6.48	179.3	0.08518	6.86	75.06	0.1169	7.04	52.07	0.082
	6.57	281.4	0.07102	7.41	217.6	0.09026	6.66	178.9	0.08734	6.58	74.81	0.116	7.26	52.42	0.07922
	6.53	280.1	0.07141	7.32	217.5	0.08818	6.51	178.8	0.08652	6.96	74.43	0.1145	7.35	52.23	0.07844
	6.83	279.4	0.06901	7.93	217.1	0.09055	6.44	178.8	0.0847	7.13	74.32	0.1163	7.28	52	0.07388
	6.95	278.7	0.07331	8.06	216.6	0.08863	6.75	178.7	0.08259	7.51	74.15	0.1154	7.38	52.17	0.08777
	7.08	278.2	0.07266	8.09	216.3	0.08884	6.82	178.1	0.08566	7.71	73.92	0.1149	7.54	51.92	0.08498
	7.12	277.8	0.07163	7.91	215.8	0.08859	6.69	177.8	0.08498	7.59	73.76	0.1146	7.31	51.7	0.07653
	7.28	277.3	0.06847	8.27	215.7	0.08793	7.11	177.6	0.08134	7.74	73.54	0.1132	7.9	51.85	0.07791
	7.41	276.7	0.06977	8.41	215.2	0.08891	7.39	176.7	0.08571	7.89	73.41	0.114	8.25	51.74	0.07864
	7.59	276.1	0.06882	8.48	214.9	0.08634	7.44	176.5	0.08425	8.06	73.23	0.1127	7.9	51.71	0.07556
	8.01	275.8	0.0729	8.29	214.1	0.0889	7.53	176.3	0.08353	8.3	73.06	0.1129	8.12	51.24	0.08188
	7.88	275.8	0.06896	8.4	214	0.08194	7.59	175.9	0.08472	8.23	72.94	0.1121	9.08	51.48	0.08084
	7.88	275.4	0.06952	9.09	212.7	0.08711	7.16	175.9	0.0795	8.36	72.68	0.111	9.09	51.3	0.08
	8.17	275.4	0.06726	9.15	212.1	0.08741	7.6	175	0.08137	8.68	72.59	0.112	9.04	51.31	0.06563
	8.49	274.6	0.07207	9.6	211.4	0.08617	8.1	174.4	0.08413	8.67	72.43	0.1118	8.87	51.03	0.07698
	8.57	273.8	0.06711	9.9	210.8	0.09072	8.31	174.2	0.08412	8.68	72.17	0.1084	9.24	51.13	0.08331
	8.45	273	0.06753	9.68	210.8	0.08644	8.31	174.1	0.08209	8.76	72.02	0.1101	9.37	51.1	0.08315
	8.88	272.1	0.0668	9.83	210.6	0.08211	8.52	174	0.08144	8.87	71.84	0.1096	9.36	51.21	0.075
	9.02	271.1	0.07439	9.78	209.8	0.08346	8.5	173.7	0.08203	8.84	71.61	0.1097	10.13	50.94	0.07428
	9.16	271	0.07317	10.39	209.3	0.08145	8.3	173.5	0.07948	9.24	71.5	0.1106	9.86	50.85	0.0783
	9.63	270.6	0.0661	10.3	208.2	0.08895	8.99	173.3	0.07762	9.65	71.41	0.1102	10.25	50.75	0.08345
	10.05	269.3	0.07279	10.77	207.8	0.08366	8.86	172.4	0.08114	9.38	71.1	0.1075	10.51	50.69	0.07153
	10.14	269.3	0.0721	10.57	207.1	0.08657	9.35	172.3	0.07967	9.96	70.9	0.1062	10.85	50.94	0.07173
	10.2	269.8	0.06925	11.17	207.1	0.0833	9.5	171.7	0.08018	9.96	70.85	0.1081	10.92	50.82	0.07417
	9.91	269.4	0.06527	11.51	206.4	0.08905	9.76	171.2	0.0825	10.24	70.74	0.1078	10.84	50.47	0.07383
	9.81	269.2	0.06482	11.55	206.2	0.08918	9.88	171	0.08191	10.23	70.57	0.1092	10.79	50.61	0.08577
	9.97	268.2	0.06864	11.7	206.5	0.08383	9.9	171.1	0.07865	10.61	70.34	0.1063	11.14	50.45	0.08156
	10.22	266.9	0.0701	11.47	206.4	0.08436	9.4	170.9	0.07897	10.56	70.26	0.1071	11.33	50.75	0.07446
	10.37	266.9	0.07046	11.79	206.3	0.08073	9.85	170.6	0.07645	10.48	70.07	0.1058	11.27	50.53	0.07684
	10.34	266.5	0.07037	11.73	205.9	0.08366	10.02	169.9	0.07948	10.7	69.84	0.1065	11.43	50.47	0.06985
	10.66	267.1	0.06551	11.43	205.2	0.0825	10.81	169.5	0.08137	10.65	69.75	0.1068	10.96	50.21	0.07927
	10.96	265.7	0.06995	12.1	204.6	0.08411	11.18	169.4	0.0804	11.26	69.28	0.1048	11.75	50.17	0.07483
	10.95	266	0.07226	12.41	203.9	0.08812	10.73	169.2	0.07856	11.6	69.45	0.1087	12.17	50.14	0.07152
	11.05	265.3	0.06921	12.4	203.9	0.08485	11.45	169	0.07692	11.51	69.05	0.1044	11.81	50.13	0.0669
	11.25	265.2	0.06676	12.41	203.8	0.08472	11.95	168.5	0.08047	11.52	68.92	0.1047	12.41	49.97	0.07042
	11.59	264.9	0.06676	12.59	203.5	0.0863	11.96	168.4	0.08002	11.92	68.8	0.1071	12.7	50.2	0.07968
	11.42	264.6	0.06476	12.14	203.7	0.07994	11.49	168.4	0.0769	12.1	68.67	0.1073	13.22	49.96	0.07954
	11.91	263.3	0.06955	12.45	203	0.07758	12.24	168	0.07788	12.16	68.5	0.1058	12.97	49.74	0.07044
	12.29	262.8	0.0695	12.91	201.5	0.08612	12.65	167.6	0.07949	12.26	68.24	0.1035	13.08	49.8	0.0792
	12.25	262.4	0.06866	12.88	201.1	0.08779	12.63	167.4	0.07889	12.23	68.02	0.1046	13.3	49.78	0.07545
	12.15	261.7	0.06849	12.81	201.2	0.08057	12.67	167.2	0.07927	12.43	67.94	0.1057	13.44	49.84	0.06958
	12.59	260.9	0.06824	13.33	200.2	0.08542	12.88	167.1	0.0764	12.86	67.76	0.1063	13.55	49.62	0.07253
	12.69	260.7	0.07088	12.84	200	0.08348	12.76	166.7	0.07769	12.97	67.61	0.1046	13.46	49.67	0.07949
	12.63	260.2	0.0691	13.73	199.4	0.08013	13.21	166.3	0.08006	12.87	67.53	0.1056	13.33	49.43	0.0779
	12.44	260.5	0.06492	13.95	198.3	0.08434	13.38	166	0.07829	12.83	67.27	0.1036	13.99	49.64	0.07544
	12.66	259.7	0.06933	13.91	197.8	0.08547	13.38	165.7	0.07717	12.78	67.08	0.1037	13.98	49.55	0.07349
	12.93	259.4	0.06788	14.25	197.4	0.08417	13.8	165.2	0.08033	13.38	67.07	0.1053	14.1	49.58	0.06633
	12.88	258.9	0.06919	14.33	197.1	0.08321	13.94	165.1	0.07824	13.62	66.78	0.1045	14.16	49.45	0.0753
	12.95	258.6	0.06684	14.21	196.6	0.08437	14.09	164.9	0.0786	13.75	66.66	0.1049	14.31	49.41	0.07569
	13.21	258	0.07022	14.26	196.6	0.08312	13.72	164.9	0.07527	14.05	66.52	0.105	14.43	49.35	0.07312
	13.08	257.8	0.06574	14.77	196	0.0853	14.41	164.3	0.07789	14.33	66.43	0.1058	14.39	49.29	0.07522
	13.46	257	0.07117	14.89	195.6	0.08736	13.92	163.9	0.07737	14.08	66.17	0.1032	14.29	49.19	0.07438
	13.54	256.7	0.06923	14.63	195.8	0.08467	14.64	163.4	0.07629	14	66.05	0.1043	14.18	49.07	0.0708
	13.53	256.7	0.0657	14.67	196	0.07676	15.02	162.7	0.08109	14.41	65.83	0.1038	14.39	48.87	0.07197
	13.96	255.6	0.07064	15.65	195.2	0.08198	15.1	162.5	0.07977	14.77	65.67	0.1037	14.99	49.01	0.07409
	14.12	255.3	0.06957	15.84	194.5	0.0888	15.29	162.5	0.07747	14.58	65.57	0.1054	15.37	49	0.0731
	14.23	255	0.06752	15.22	194.1	0.08569	15.73	162	0.08014	15.02	65.41	0.1046	15.44	49.1	0.06555
	14.36	254.8	0.06745	15.63	194.4	0.07833	15.97	162	0.07675	15.15	65.19	0.1034	15.83	48.9	0.07177
	14.5	254.2	0.06813	16.05	193.3	0.08501	16.22	161.5	0.08017	15.34	65.03	0.1041	15.58	48.85	0.07379
	14.67	253.6	0.0675	16.32	192.3	0.08986	16.28	161.5	0.07912	15.57	64.96	0.1055	15.76	48.62	0.07766
	14.82	253	0.06995	15.98	192.5	0.08553	16.03	161.3	0.07787	15.4	64.73	0.104	15.57	48.69	0.07918
	15.21	252.6	0.0686	16.43	192.7	0.08085	16.21	161.1	0.07512	15.64	64.51	0.104	16.04	48.43	0.07488
	15.45	252.2	0.06927	16.78	191.8	0.0871	16.1	160.6	0.0794	16.32	64.4	0.104	16.56	48.5	0.06684
	15.52	252.1	0.06649	16.45	191.9	0.08004	16.47	160.4	0.07982	16.42	64.17	0.1044	16.61	48.44	0.07585
	15.86	251.3	0.06931	16.94	191	0.08299	16.49	160.3	0.07874	16.64	63.98	0.1044	16.42	48.32	0.06611
	15.93	251.3	0.06824	16.79	190.3	0.08723	16.84	160	0.08076	16.7	63.74	0.1037	16.77	48.35	0.07138
	16.12	250.7	0.06972	17.13	190	0.08445	16.25	160	0.07802	16.67	63.54	0.1051	16.67	47.75	0.07592
	16.35	250.5	0.06964	17.09	189.5	0.08266	16.42	159.7	0.07499	16.94	63.42	0.1055	17.42	48.15	0.07375
	16.44	250.3	0.06838	18	188.9	0.08453	17.1	159	0.07907	17.26	63.26	0.1044	17.53	48.15	0.07646
	16.63	249.8	0.07012	18.28	188.2	0.08845	16.9	158.6	0.08014	17.54	63.08	0.1044	17.8	48.29	0.06952
	16.75	249.7	0.06776	17.91	187.9	0.08711	17.33	158.2	0.08032	17.57	63	0.1049	17.69	48.26	0.06921
	16.93	249.1	0.07106	18.51	188.2	0.08284	17.38	158	0.07946	17.43	62.86	0.1044	17.91	47.65	0.07165
	17.18	248.9	0.06898	18.49	187.9	0.08605	17.3	157.7	0.08085	17.47	62.62	0.1033	18.22	47.7	0.07018
	17.08	248.5	0.0677	18.17	187.8	0.08253	18.13	157.5	0.07919	17.5	62.57	0.1056	18.14	47.88	0.06959
	17.71	247.9	0.0693	18.59	187.4	0.0844	17.85	157.2	0.07958	17.46	62.33	0.1047	18.62	47.88	0.07537
	18.01	247.1	0.07132	18.56	186.8	0.08603	18.02	156.9	0.079	17.68	62.33	0.1057	18.66	47.86	0.07256
	17.92	246.9	0.06894	19.3	186.6	0.08665	18.4	156.5	0.08114	17.83	62.1	0.1045	18.84	47.84	0.07141
	18.09	246.3	0.07035	19.52	186.4	0.08854	18.58	156.3	0.08169	17.99	62.03	0.1048	19.11	47.93	0.07066
	18.44	246.2	0.06992	19.36	186.4	0.0862	18.71	156.3	0.08165	17.96	61.81	0.1041	18.84	47.74	0.07017
	18.51	245.8	0.07039	19.18	186.6	0.08457	18.77	156.3	0.07887	18.04	61.78	0.1047	18.94	47.37	0.06979
	18.41	245.6	0.0684	19.19	186.3	0.08183	18.75	156	0.08032	18.18	61.67	0.1049	19.41	47.7	0.07035
	18.98	245.2	0.06837	19.38	185.8	0.08533	18.45	155.8	0.07908	18.1	61.38	0.1036	19.42	47.96	0.0714
	19.07	244.7	0.07141	19.44	185.4	0.08734	18.61	155.6	0.07734	18.36	61.4	0.106	19.53	47.33	0.0731
	19.23	244.5	0.06962	19.4	185.2	0.08603	19.23	154.8	0.08146	18.5	61.22	0.1049	19.7	47.25	0.06914
	19.58	244.5	0.06847	19.36	185.2	0.08463	19.26	154.5	0.0809	18.6	61.07	0.104	20.15	47.25	0.06975
	19.51	244.3	0.0668	19.43	184.8	0.08499	19.07	154.2	0.08008	18.62	60.96	0.105	20.51	47.43	0.07834
	19.42	243.6	0.06806	19.54	184.2	0.08822	19.25	153.9	0.08136	18.92	60.73	0.1031	20.46	47.13	0.07853
	20.08	243.2	0.07087	19.98	184.3	0.08241	19.43	153.5	0.0833	18.94	60.63	0.1055	20.55	47.22	0.0739
	20.31	242.5	0.07244	20.11	183.6	0.08728	19.36	153.6	0.08105	19.1	60.48	0.1052	20.7	47.03	0.06307
	20.24	242.4	0.07001	19.72	183.2	0.08738	19.47	153.4	0.08028	19.17	60.32	0.1052	21.12	47.41	0.07329
	20.52	242.5	0.06748	19.97	183.3	0.07924	19.42	153	0.08335	19.57	60.19	0.1052	21.13	47.27	0.06679
	20.64	241.8	0.07009	20.56	182.1	0.08554	19.29	153.2	0.07741	19.59	60.02	0.1047	20.9	46.97	0.07308
	20.58	241.8	0.06926	20.21	181.4	0.08742	19.86	152.6	0.08144	19.71	59.86	0.1044	21.06	46.82	0.06143
	20.77	240.9	0.0702	20.57	181.6	0.08195	19.89	152.3	0.08203	19.97	59.65	0.1048	21.11	46.8	0.06733
	21	240.7	0.07015	20.78	180.6	0.08557	20.3	152	0.08304	20.18	59.5	0.1041	21.44	46.9	0.07257
	20.98	240.2	0.06955	20.57	180.1	0.08736	20.38	151.9	0.08248	20.23	59.35	0.105	21.67	46.78	0.07935
	21.01	240	0.06934	20.72	179.6	0.08611	19.8	151.8	0.08001	20.64	59.23	0.1051	21.93	46.77	0.07024
	21.22	239.7	0.06882	21.05	179.4	0.08478	20.76	151.6	0.0803	20.75	59.05	0.1039	22.02	46.83	0.06704
	21.39	239.2	0.07133	21.18	178.9	0.08783	21.09	151.2	0.08241	20.85	58.95	0.1051	21.8	46.71	0.06872
	21.49	239.1	0.06956	21.48	178.9	0.08628	21.4	150.9	0.08421	21.07	58.74	0.1036	21.94	46.63	0.07193
	21.55	239	0.06788	21.69	178.7	0.08589	21.49	150.9	0.08176	21.31	58.68	0.1043	22.55	46.63	0.0652
	21.73	238.6	0.06943	21.38	178.4	0.08274	21.44	150.6	0.08301	21.36	58.55	0.104	22.83	46.71	0.07099
	21.83	238.1	0.07083	21.97	177.9	0.08302	21.64	150.7	0.08058	21.8	58.42	0.1034	22.59	46.52	0.07174
	21.87	238.1	0.06678	22.3	177.1	0.09121	21.53	150.3	0.08134	21.81	58.28	0.1037	22.58	46.13	0.06886
	22.02	237.6	0.07083	22.14	177.5	0.08584	22.17	149.9	0.08391	22	58.11	0.1027	22.82	46.31	0.06537
	22.18	237.5	0.06826	22.64	177.3	0.08426	21.64	149.9	0.08298	22.14	57.99	0.1029	22.82	46.41	0.06985
	22.21	237.1	0.06959	22.63	177	0.08648	22.28	149.6	0.08047	22.5	57.91	0.1038	22.91	46.35	0.08185
	22.44	237	0.06872	22.57	176.8	0.08487	22.68	149.2	0.08424	22.56	57.73	0.1034	22.99	46.43	0.07175
	22.53	236.5	0.06964	23.05	176.6	0.08597	22.84	148.7	0.08422	22.81	57.57	0.1022	23.24	46.34	0.06723
	22.59	236.4	0.0682	23.1	176.5	0.083	23.09	148.5	0.08466	22.97	57.52	0.1033	22.85	46.22	0.06392
	22.85	236.2	0.06856	23.59	175.8	0.08587	22.77	148.5	0.08277	23.08	57.37	0.1028	23.21	45.91	0.06725
	22.83	235.9	0.06978	23.17	175.7	0.08494	23.51	148.2	0.08336	23.46	57.19	0.1016	23.63	46.1	0.0651
	23.06	235.8	0.06794	23.3	175.5	0.08505	23.64	147.8	0.08378	23.52	57.1	0.1021	23.53	45.94	0.07108
	23.12	235.5	0.06933	23.25	175.2	0.08329	23.55	147.6	0.08213	23.7	56.99	0.1015	23.78	46	0.07613
	23.28	235.4	0.06843	23.96	174.9	0.08525	23.55	147.3	0.08237	23.68	56.83	0.1012	23.91	46.07	0.06414
	23.51	235.2	0.06896	23.85	174.5	0.08505	23.7	146.7	0.08606	24.01	56.72	0.1011	23.84	45.9	0.06824
	23.55	234.8	0.06933	23.76	174.3	0.08302	23.89	146.6	0.08466	23.89	56.58	0.1009	24.12	45.74	0.06753
	23.69	234.8	0.06757	24.25	173.7	0.08417	24.3	146.5	0.08165	24.32	56.44	0.1	24.19	45.86	0.06422
	23.84	234.5	0.06682	23.96	173.4	0.08427	24.37	146.2	0.0834	24.52	56.32	0.1005	24.29	45.73	0.07163
	24.02	234	0.06957	24.22	172.9	0.08195	24.55	145.8	0.08411	24.8	56.14	0.1001	24.61	45.76	0.06838
	24.1	233.8	0.06761	24.52	172.2	0.08671	24.61	145.7	0.0833	24.8	56.05	0.09961	24.51	45.52	0.06558
	24.33	233.4	0.06839	24.45	172	0.08553	24.33	145.6	0.08338	25.26	55.92	0.09914	24.69	45.39	0.06522
	24.37	233.1	0.06895	24.66	171.9	0.08372	25.02	145.3	0.08203	25.16	55.86	0.09945	24.9	45.55	0.06471
	24.59	232.8	0.06719	24.72	171.6	0.08168	25.13	144.9	0.08368	25.26	55.68	0.09827	25.08	45.59	0.07029
	24.7	232.2	0.06807	24.95	171	0.0846	24.83	144.7	0.08289	25.61	55.59	0.09877	25.25	45.54	0.07038
	24.86	232.1	0.06743	25.05	171.2	0.08181	25.14	144.5	0.08273	25.55	55.48	0.09777	25.33	45.49	0.06454
	24.94	231.6	0.06726	24.93	170.6	0.08284	25.41	144.1	0.08528	25.72	55.36	0.0969	25.49	45.43	0.06206
	25.17	231.3	0.06726	25.71	170.2	0.08657	25.32	144.1	0.08425	25.81	55.28	0.09734	25.59	45.39	0.06671
	25.27	230.9	0.06844	25.92	170	0.08448	24.83	144	0.08193	26.18	55.19	0.09724	25.9	45.37	0.06498
	25.45	230.8	0.06681	26.08	169.9	0.08554	25.27	143.8	0.07988	26.11	55.1	0.0964	25.88	45.31	0.06758
	25.57	230.5	0.0676	25.76	170.1	0.08192	25.72	143.1	0.0848	26.42	55.04	0.09634	26.16	45.15	0.06769
	25.76	230.2	0.06722	25.79	170.3	0.07841	25.49	142.8	0.08407	26.37	54.93	0.0958	26.22	45.29	0.06535
	25.89	230.1	0.06736	25.7	169.6	0.08102	26.02	142.6	0.08445	26.74	54.84	0.0949	26.22	44.97	0.06505
	26.05	229.9	0.06567	26.28	169.1	0.08247	26.52	142.3	0.08423	27.05	54.79	0.09546	26.73	44.97	0.0682
	26.19	229.5	0.06743	26.41	168.7	0.08333	26.23	142.3	0.08128	27.15	54.74	0.09502	26.63	45.11	0.06216
	26.34	229.2	0.06739	26.64	168.3	0.08137	26.78	141.8	0.08345	27.23	54.64	0.09438	27.12	44.85	0.07095
	26.48	229.2	0.06469	26.74	168	0.08049	26.57	141.6	0.08164	27.24	54.54	0.09311	27.4	44.86	0.06563
	26.61	228.5	0.06642	26.83	167.7	0.08205	26.79	141.1	0.08436	27.57	54.53	0.09411	27.31	44.69	0.05934
	26.85	228.2	0.06717	27.18	167.3	0.08283	27.45	140.8	0.08445	27.59	54.45	0.09316	27.54	44.72	0.06755
	26.99	227.9	0.06725	27.11	167	0.0811	27.1	140.8	0.08049	27.68	54.38	0.0931	27.69	44.79	0.0647
	27.14	227.7	0.06506	27.39	166.8	0.07987	27.6	140.4	0.08241	27.81	54.34	0.09251	28.14	44.7	0.06562
	27.31	227.5	0.06593	27.62	166.2	0.08381	27.57	140.2	0.08302	27.99	54.27	0.09198	28.17	44.76	0.06195
	27.47	227.1	0.06551	27.64	166.6	0.07818	28.05	139.9	0.0821	28.04	54.19	0.092	28.1	44.46	0.06041
	27.65	226.8	0.0649	27.8	166.1	0.0785	27.9	139.7	0.08327	28.19	54.13	0.09123	28.26	44.44	0.06056
	27.76	226.4	0.06558	28.07	165.9	0.07687	28.23	139.7	0.08154	28.32	54.07	0.09099	28.5	44.48	0.05936
	27.92	226.1	0.06468	28.57	165.2	0.08176	28.68	139.3	0.08193	28.39	53.99	0.09021	28.96	44.74	0.06553
	28.05	225.6	0.06459	28.26	165	0.07819	28.84	139	0.08491	28.62	53.94	0.09044	28.7	44.43	0.06781
	28.23	225.2	0.06462	28.31	164.5	0.07776	28.74	139.2	0.08169	28.71	53.87	0.09047	28.81	44.27	0.06038
	28.42	224.9	0.06561	28.75	164.3	0.07857	28.65	139.2	0.07825	28.81	53.78	0.08901	29.21	44.49	0.05491
	28.53	224.6	0.06504	28.83	163.8	0.07909	28.36	138.5	0.08111	29.04	53.74	0.08901	29.37	44.39	0.0661
	28.69	224.4	0.06415	29.36	163.7	0.07876	28.92	138.2	0.07978	29.13	53.67	0.08886	29.47	44.28	0.06559
	28.84	224.1	0.06406	29.46	163.6	0.0791	29.17	137.8	0.08257	29.28	53.56	0.08801	29.78	44.3	0.05966
	29	223.9	0.06354	29.1	163.4	0.07428	29.19	137.7	0.08162	29.43	53.51	0.08779	29.91	44.28	0.0614
	29.17	223.7	0.0633	29.8	163.3	0.07541	28.95	137.5	0.07997	29.52	53.45	0.08741	29.95	44.28	0.0597
	29.31	223.5	0.06421	30.28	162.7	0.07906	29.72	137.2	0.07971	29.76	53.37	0.08714	30.05	44.01	0.06274
	29.49	223.3	0.06327	29.93	162.6	0.0792	29.83	136.9	0.08023	29.89	53.31	0.08676	30.11	44.16	0.05931
	29.61	223.1	0.06434	30.17	163	0.07128	29.97	136.7	0.0803	29.99	53.24	0.08629	30.18	43.98	0.0591
	29.8	223.1	0.06201	30.55	162.2	0.07444	30.05	136.4	0.08078	30.24	53.15	0.08555	30.28	44.05	0.06557
	30.03	222.7	0.06491	30.82	161.8	0.08015	30.66	136.3	0.07895	30.33	53.11	0.08536	30.84	43.85	0.05826
	30.07	222.7	0.06219	30.71	162	0.07597	30.63	136.1	0.08051	30.58	53.05	0.08514	30.73	44.05	0.0637
	30.29	222.5	0.06406	31.24	161.8	0.07548	30.86	136	0.08087	30.73	53	0.08474	30.57	43.95	0.06099
	30.43	222.4	0.06189	30.92	161.9	0.07269	30.95	136	0.0799	31.02	52.89	0.08408	31.32	43.65	0.06106
	30.63	222.1	0.06333	31.21	161.8	0.07292	30.85	136	0.07783	31.13	52.84	0.08318	31.89	43.76	0.05964
	30.7	222	0.06171	31.29	161.3	0.07442	31.2	135.8	0.07832	31.42	52.81	0.08321	31.88	43.79	0.06057
	30.95	221.8	0.06182	31.52	161.2	0.07386	30.94	135.6	0.07888	31.53	52.76	0.08292	31.79	43.78	0.06508
	31.07	221.5	0.06299	31.57	160.9	0.07395	31.61	135.5	0.07775	31.78	52.74	0.08269	32.16	43.8	0.04911
	31.19	221.3	0.06051	31.52	160.6	0.07361	31.76	135.2	0.08044	31.85	52.65	0.08194	32.49	43.68	0.05258
	31.44	220.8	0.06229	31.53	160.3	0.07309	31.77	135.1	0.07847	32.06	52.64	0.08182	32.46	43.82	0.06061
	31.56	220.5	0.06099	31.78	160.1	0.07195	31.82	135	0.07827	32.27	52.56	0.08059	32.58	43.64	0.06146
	31.69	220.4	0.06038	31.79	160	0.0713	31.76	135	0.07618	32.4	52.55	0.08091	32.8	43.57	0.05314
	31.93	220	0.06169	31.95	159.7	0.07006	31.92	134.7	0.07767	32.71	52.5	0.08008	32.71	43.58	0.0567
	32.02	219.7	0.06215	31.99	159.3	0.07423	31.86	134.5	0.07671	32.72	52.45	0.07981	32.97	43.38	0.05579
	32.2	219.5	0.06088	31.89	159.3	0.06946	31.81	134.4	0.07498	33.11	52.39	0.07882	33.39	43.47	0.05855
	32.38	219.4	0.06065	32.77	159	0.07068	31.88	134	0.07822	33.18	52.34	0.07884	33.21	43.46	0.0609
	32.52	219.2	0.05981	32.52	158.9	0.06983	31.89	133.8	0.07642	33.39	52.34	0.07885	33.29	43.5	0.05538
	32.66	219	0.06046	32.71	158.8	0.06571	31.96	133.7	0.07464	33.53	52.25	0.07773	33.79	43.41	0.05275
	32.81	219	0.05987	33.09	158.4	0.06923	32.33	133.4	0.07701	33.59	52.22	0.07794	33.98	43.46	0.05221
	32.91	218.8	0.05852	33.2	158.1	0.07039	32.57	133.4	0.07654	33.87	52.15	0.07699	34.22	43.3	0.05698
	33.14	218.5	0.05983	33.22	158.1	0.06916	32.38	133.2	0.0742	33.83	52.1	0.0767	34.18	43.51	0.05122
	33.2	218.1	0.06066	33.79	157.8	0.06839	32.46	133	0.07293	34.24	52.08	0.07662	34.71	43.27	0.0529
	33.44	218	0.05938	33.83	157.8	0.06913	32.49	132.7	0.07596	34.31	52.02	0.07594	34.85	43.19	0.05183
	33.57	217.6	0.06	33.78	157.8	0.06695	32.79	132.5	0.07291	34.53	51.99	0.07579	34.73	43.23	0.06121
	33.71	217.5	0.0593	33.91	157.6	0.06674	33	132.2	0.07367	34.69	51.93	0.07531	34.72	43.18	0.04976
	33.86	217.2	0.05783	33.98	157.3	0.06892	33.17	132.1	0.07253	34.68	51.9	0.0749	35.02	43.09	0.04922
	34.08	216.8	0.0598	34.11	157.1	0.06706	33.64	131.7	0.07271	34.99	51.83	0.07391	35.17	43.08	0.05724
	34.14	216.6	0.0593	34.15	157	0.06413	33.6	131.6	0.07198	34.91	51.79	0.07361	35.28	42.91	0.05312
	34.38	216.5	0.05813	34.28	156.7	0.0669	33.91	131.3	0.07495	35.36	51.76	0.07359	35.1	42.94	0.04977
	34.49	216.2	0.05899	34.26	156.6	0.06597	34.01	131.2	0.07437	35.29	51.71	0.07294	35.55	42.94	0.04949
	34.66	216	0.05749	34.53	156.3	0.06677	34.13	131.3	0.06891	35.54	51.67	0.07255	36	42.88	0.04722
	34.84	215.7	0.05752	34.75	156.4	0.06338	34.26	131	0.07219	35.6	51.61	0.07232	35.91	42.95	0.04847
	34.92	215.4	0.05724	34.82	156	0.06471	34.57	130.9	0.07219	35.65	51.58	0.07233	35.98	43	0.05523
	35.12	215	0.05729	34.87	155.8	0.06524	34.39	130.7	0.06932	35.85	51.51	0.07095	36.13	42.91	0.04778
	35.22	214.7	0.05768	34.98	155.7	0.0637	34.95	130.5	0.07147	35.92	51.49	0.07122	36.36	42.88	0.05111
	35.43	214.5	0.057	35.09	155.5	0.06292	34.98	130.5	0.06965	36.2	51.42	0.07047	36.5	42.91	0.04712
	35.54	214.1	0.05867	35.48	155.4	0.06285	34.89	130.4	0.07111	36.11	51.38	0.07019	36.81	42.83	0.05155
	35.71	214	0.05711	35.85	154.8	0.06645	35.26	130.2	0.06989	36.56	51.33	0.0697	36.88	42.78	0.04897
	35.84	213.9	0.05641	35.6	155.1	0.05978	35.44	130.1	0.06985	36.56	51.31	0.06976	37.02	42.78	0.05089
	36.05	213.8	0.05661	36.15	154.8	0.06119	35.49	130.1	0.06892	36.69	51.28	0.06949	36.76	42.73	0.049
	36.17	213.6	0.05701	35.99	154.4	0.06365	35.58	130	0.06859	36.74	51.22	0.06821	36.87	42.73	0.04938
	36.35	213.5	0.0563	36.75	154.4	0.06153	35.6	129.7	0.06911	36.91	51.2	0.06871	36.8	42.72	0.05149
	36.45	213.4	0.05608	37.06	154.2	0.064	35.7	129.6	0.06558	37.04	51.14	0.06766	36.99	42.63	0.04821
	36.63	213.4	0.05491	36.73	154.5	0.05798	35.83	129.3	0.06978	37.07	51.13	0.06759	37.11	42.53	0.05611
	36.81	213.1	0.0565	36.95	154.2	0.05674	35.87	129.2	0.06767	37.36	51.07	0.06665	37.21	42.55	0.04546
	36.87	213	0.05641	37.26	153.8	0.06284	35.91	129.2	0.06624	37.33	51.08	0.06658	37.37	42.55	0.04989
	37.09	212.9	0.05605	37.04	153.9	0.06031	36.17	128.9	0.06718	37.7	51.05	0.06665	37.51	42.47	0.04101
	37.28	212.9	0.05556	37.45	153.7	0.05899	36.43	128.8	0.06546	37.66	51.04	0.06629	37.72	42.43	0.04708
	37.4	212.6	0.05565	37.11	153.5	0.06008	36.48	128.7	0.06592	37.89	51.01	0.06569	37.54	42.45	0.04851
	37.55	212.7	0.05422	37.72	153.5	0.05738	36.71	128.5	0.0655	37.9	50.99	0.06479	37.78	42.5	0.042
	37.7	212.4	0.05513	38.3	153.3	0.05982	36.84	128.4	0.06549	38.05	50.97	0.06491	37.9	42.48	0.04676
	37.84	212.2	0.05538	38.16	153.2	0.05805	37	128.1	0.06482	38.21	50.92	0.06405	37.95	42.45	0.04295
	37.99	212	0.05438	38.47	153.4	0.05529	36.97	128	0.06621	38.16	50.96	0.06458	38.23	42.39	0.05053
	38.15	211.7	0.05433	38.66	152.9	0.05954	37.41	128	0.06492	38.54	50.91	0.0636	38.26	42.33	0.04558
	38.28	211.4	0.05514	38.62	153	0.05597	37.5	127.8	0.0651	38.57	50.94	0.0639	38.36	42.35	0.0425
	38.46	211.1	0.05373	38.68	152.8	0.05754	37.77	127.8	0.06298	38.8	50.89	0.06268	38.7	42.34	0.04475
	38.58	210.8	0.055	38.65	152.5	0.05865	37.74	127.7	0.06246	38.82	50.88	0.06284	38.75	42.31	0.04378
	38.74	210.7	0.05389	38.84	152.7	0.0545	38.15	127.4	0.06439	38.89	50.86	0.06263	38.92	42.31	0.04518
	38.85	210.5	0.05285	38.98	152.3	0.05748	38.09	127.2	0.06247	38.98	50.84	0.06175	39.7	42.26	0.04526
	39	210.3	0.05433	39.1	152.3	0.05524	38.28	127.1	0.06226	38.98	50.84	0.0617	39.7	42.2	0.03963
	39.21	210.2	0.0542	39.3	152.1	0.05624	38.34	126.9	0.06407	39.25	50.82	0.06092	39.68	42.15	0.04645
	39.33	210	0.05431	39.21	152.1	0.05257	38.52	126.8	0.06254	39.21	50.82	0.06127	40.15	42.08	0.04518
	39.5	210	0.05286	39.7	151.9	0.05496	38.69	126.7	0.06181	39.53	50.79	0.06042	40.54	42.04	0.03891
	39.62	209.8	0.05409	39.49	151.5	0.05496	39.02	126.5	0.06177	39.57	50.79	0.0606	40.46	42.05	0.04761
	39.81	209.7	0.05247	39.68	151.6	0.05317	39.28	126.4	0.06162	39.67	50.75	0.05963	40.35	42.08	0.03993
	39.97	209.5	0.0531	39.64	151.3	0.05527	39.12	126.3	0.06019	39.82	50.7	0.05956	40.79	42.06	0.04084
	40.06	209.3	0.05359	39.92	151.1	0.05419	39.48	126.1	0.06094	39.91	50.7	0.05974	41	42.06	0.04087
	40.24	209.1	0.05292	40.17	151	0.05603	39.31	126.1	0.06002	40.16	50.66	0.05858	40.94	42.12	0.04744
	40.36	208.9	0.05234	40.24	151	0.05452	39.38	125.9	0.05799	40.17	50.64	0.0585	41.15	42.09	0.04358
	40.51	208.7	0.05237	40.26	151	0.05123	39.74	125.7	0.06132	40.4	50.61	0.05841	41.7	42.06	0.03733
	40.69	208.3	0.05407	40.46	150.9	0.05148	39.67	125.6	0.05985	40.41	50.56	0.0585	41.72	42.01	0.04357
	40.83	208.2	0.0523	40.54	150.8	0.05432	39.76	125.5	0.0581	40.73	50.53	0.0576	41.71	41.96	0.04218
	40.98	208	0.05273	40.56	150.9	0.05131	39.94	125.3	0.05918	40.74	50.51	0.05747	41.9	41.97	0.04238
	41.1	207.8	0.05137	40.72	150.8	0.05138	39.97	125.2	0.05862	40.88	50.46	0.05681	42.24	41.92	0.03709
	41.27	207.5	0.0521	40.83	150.7	0.05062	40.1	125.3	0.05726	41.06	50.42	0.0569	42.23	41.91	0.04477
	41.42	207.2	0.05238	40.86	150.4	0.0511	40.25	125.1	0.0583	41.04	50.41	0.0563	42.36	42.01	0.04219
	41.57	206.9	0.05247	41.07	150.3	0.05053	40.44	125.1	0.05685	41.39	50.39	0.05647	42.48	41.89	0.03742
	41.71	206.8	0.0516	41.42	150.2	0.05216	40.65	124.9	0.05729	41.44	50.37	0.05608	42.64	41.9	0.03747
	41.86	206.5	0.05092	41.52	150	0.05255	40.69	124.9	0.05571	41.69	50.35	0.0557	42.72	41.88	0.04635
	41.99	206.2	0.05211	41.74	150	0.04892	40.86	124.8	0.05663	41.75	50.31	0.05546	42.91	41.78	0.03919
	42.16	206.1	0.05183	41.72	149.8	0.0503	41.23	124.7	0.05713	41.85	50.31	0.05491	43.06	41.82	0.03893
	42.33	206	0.05145	42	149.7	0.05078	41.34	124.6	0.05651	41.98	50.3	0.05449	43.15	41.77	0.04203
	42.45	205.8	0.0514	42.38	149.5	0.05175	41.67	124.6	0.05505	42.06	50.27	0.05463	43.35	41.69	0.0393
	42.63	205.8	0.05073	42.45	149.6	0.0509	42.01	124.5	0.05581	42.27	50.28	0.05412	43.51	41.68	0.03907
	42.69	205.7	0.05166	42.48	149.5	0.04784	41.75	124.5	0.05487	42.36	50.28	0.05412	43.68	41.67	0.04019
	42.93	205.6	0.05106	42.36	149.5	0.04899	42.35	124.5	0.0534	42.53	50.26	0.05361	43.86	41.7	0.03971
	43.06	205.6	0.05132	42.17	149.4	0.04521	43.01	124.2	0.05575	42.59	50.25	0.05328	43.98	41.69	0.03557
	43.19	205.4	0.05097	42.58	149	0.04948	43.15	124.1	0.05599	42.78	50.24	0.05315	44.2	41.68	0.03701
	43.36	205.4	0.05095	43.11	148.8	0.05077	43.24	124.1	0.05356	42.91	50.21	0.05283	44.31	41.72	0.04237
	43.48	205.2	0.05125	43.3	148.8	0.05052	43.52	124.1	0.05402	43.01	50.21	0.05244	44.47	41.71	0.04108
	43.7	205.2	0.05109	43.33	148.7	0.04809	43.56	123.9	0.05327	43.22	50.18	0.05191	44.58	41.76	0.04009
	43.81	205	0.05081	43.44	148.5	0.04863	43.73	123.8	0.05392	43.26	50.17	0.05224	44.78	41.74	0.03901
	44	204.9	0.05059	43.21	148.6	0.04303	43.93	123.8	0.05352	43.52	50.13	0.05181	44.9	41.71	0.03885
	44.12	204.6	0.05061	43.63	148.3	0.04813	43.96	123.7	0.05303	43.65	50.13	0.05123	45.05	41.71	0.03932
	44.29	204.4	0.05041	43.82	148.1	0.04938	44.2	123.5	0.05259	43.74	50.1	0.05122	45.21	41.65	0.03903
	44.47	204.1	0.05137	43.94	148	0.04632	44.35	123.4	0.05303	43.95	50.08	0.05078	45.34	41.61	0.03765
	44.57	204	0.04983	43.71	147.9	0.04603	44.45	123.3	0.05295	44.01	50.06	0.05073	45.49	41.59	0.03825
	44.72	203.7	0.04955	43.72	147.9	0.0428	44.64	123.2	0.05252	44.32	50.04	0.05072	45.57	41.58	0.03872
	44.87	203.5	0.05045	44.22	147.6	0.04665	44.79	123.1	0.05246	44.43	50.02	0.05014	45.74	41.62	0.03752
	45.05	203.3	0.05026	44.21	147.3	0.04691	44.92	123	0.05185	44.58	49.99	0.04987	45.9	41.58	0.03802
	45.21	203.2	0.05022	44.31	147.4	0.04539	45.12	122.9	0.05192	44.72	49.97	0.04963	46	41.59	0.03884
	45.33	203.1	0.05012	44.65	147.3	0.04664	45.34	122.9	0.05251	44.89	49.94	0.04952	46.14	41.57	0.03816
	45.48	203	0.04997	44.85	147.2	0.04633	45.5	122.8	0.05163	45.04	49.91	0.04905	46.32	41.52	0.03777
	45.61	202.9	0.04991	44.84	147.2	0.04373	45.65	122.8	0.05138	45.19	49.89	0.04894	46.48	41.49	0.03757
	45.78	202.8	0.04934	44.87	147.1	0.0441	45.91	122.7	0.05214	45.38	49.87	0.04848	46.57	41.45	0.03748
	45.91	202.5	0.05031	45.18	147	0.04501	46.06	122.7	0.05112	45.5	49.85	0.04861	46.77	41.41	0.03679
	46.09	202.4	0.05032	45.24	146.9	0.04511	46.26	122.6	0.05143	45.68	49.81	0.04788	46.86	41.37	0.037
	46.22	202.2	0.04945	45.63	146.9	0.04492	46.35	122.6	0.05008	45.8	49.78	0.04785	47	41.34	0.03723
	46.4	202	0.05	45.84	146.8	0.04434	46.55	122.5	0.05039	45.96	49.77	0.0478	47.15	41.37	0.03702
	46.52	201.8	0.04917	45.95	146.8	0.04319	46.65	122.5	0.05037	46.13	49.74	0.04752	47.3	41.36	0.03697
	46.66	201.6	0.04947	45.97	146.7	0.04295	46.84	122.4	0.05127	46.29	49.73	0.04703	47.48	41.36	0.03778
	46.83	201.3	0.04975	46.32	146.7	0.04251	46.96	122.4	0.05006	46.46	49.71	0.04723	47.56	41.39	0.03693
	46.96	201	0.05001	46.53	146.5	0.04525	47.11	122.3	0.04983	46.61	49.69	0.04659	47.72	41.42	0.03619
	47.12	200.9	0.04938	46.65	146.6	0.04202	47.32	122.3	0.05057	46.74	49.69	0.0464	47.9	41.4	0.03611
	47.31	200.6	0.04951	47.14	146.4	0.04297	47.43	122.2	0.05019	46.9	49.69	0.04651	48	41.38	0.036
	47.44	200.3	0.04945	47.31	146.3	0.0446	47.61	122.2	0.04951	47.05	49.69	0.0462	48.16	41.35	0.03808
	47.56	200.1	0.04886	47.42	146.3	0.04098	47.78	122.1	0.05	47.24	49.68	0.04587	48.31	41.3	0.03422
	47.74	199.9	0.0489	47.57	146.2	0.04284	47.88	122.1	0.04921	47.43	49.69	0.04574	48.45	41.28	0.03546
	47.87	199.7	0.04912	47.62	146.1	0.04019	48.04	122	0.04963	47.6	49.68	0.04578	48.62	41.27	0.03657
	48.04	199.5	0.04873	48.17	145.9	0.04316	48.2	121.9	0.04965	47.74	49.68	0.0449	48.75	41.3	0.03516
	48.18	199.4	0.04925	48.24	145.8	0.04274	48.34	121.9	0.04884	47.86	49.69	0.04497	48.91	41.28	0.03608
	48.34	199.3	0.04856	48.41	145.7	0.04139	48.5	121.8	0.04929	48.07	49.68	0.04473	49	41.27	0.03548
	48.45	199.3	0.0488	48.57	145.6	0.0415	48.6	121.8	0.04841	48.2	49.7	0.04481	49.19	41.23	0.03568
	48.62	199.2	0.04866	48.9	145.5	0.04204	48.74	121.7	0.04897	48.39	49.69	0.04418	49.33	41.2	0.03531
	48.74	199	0.04942	48.92	145.3	0.04307	48.9	121.6	0.04876	48.54	49.69	0.04439	49.48	41.15	0.03602
	48.92	199	0.04914	49.16	145.4	0.03895	49.02	121.5	0.0488	48.7	49.7	0.04418	49.59	41.11	0.03612
	49.09	199	0.04902	49.4	145.2	0.04139	49.18	121.4	0.04845	48.85	49.69	0.04365	49.8	41.06	0.03493
	49.21	198.9	0.0488	49.49	145	0.04129	49.33	121.4	0.04816	49.01	49.69	0.04387	49.92	41.04	0.03499
	49.39	198.8	0.04869	49.66	145	0.04099	49.46	121.3	0.04864	49.17	49.67	0.0436	50.08	41.06	0.03465
	49.52	198.7	0.04847	49.77	144.9	0.04151	49.61	121.2	0.04797	49.36	49.67	0.04311	50.32	41.04	0.0348
	49.66	198.4	0.04935	50.02	144.9	0.04094	49.72	121.1	0.04809	49.51	49.67	0.04293	50.38	41.08	0.03428
	49.83	198.3	0.04815	50.21	144.8	0.04166	49.91	121	0.04759	49.66	49.65	0.04293	50.55	41.11	0.03503
	49.98	197.9	0.04922	50.3	144.7	0.04051	50.03	121	0.048	49.83	49.61	0.04306	50.72	41.11	0.03409
	50.13	197.7	0.04864	50.57	144.8	0.03953	50.15	120.9	0.04785	50.01	49.59	0.04225	50.84	41.1	0.03453
	50.28	197.6	0.04794	50.71	144.6	0.04182	50.34	120.8	0.04767	50.17	49.57	0.04216	51.02	41.07	0.03538
	50.42	197.3	0.04853	50.86	144.6	0.03925	50.48	120.7	0.04757	50.27	49.54	0.0421	51.15	41.05	0.03454
	50.55	197.1	0.04859	51.2	144.6	0.0408	50.57	120.6	0.04742	50.47	49.53	0.04219	51.35	40.99	0.03382
	50.74	197	0.04834	51.31	144.5	0.04102	50.77	120.5	0.0472	50.63	49.49	0.04181	51.49	40.97	0.03401
	50.88	196.9	0.04926	51.51	144.4	0.04085	50.9	120.5	0.04749	50.79	49.46	0.04159	51.67	40.94	0.03487
	51	196.9	0.04763	51.65	144.4	0.03947	51.03	120.4	0.04696	50.96	49.45	0.04139	51.81	41.03	0.03323
	51.17	196.7	0.04919	51.84	144.4	0.03943	51.21	120.3	0.04677	51.07	49.46	0.04115	51.97	40.98	0.03463
	51.33	196.6	0.04836	52	144.3	0.03949	51.35	120.2	0.04713	51.26	49.43	0.04118	52.07	40.95	0.03397
	51.5	196.5	0.04829	52.15	144.2	0.03968	51.49	120.1	0.04699	51.45	49.44	0.04121	52.25	40.94	0.03415
	51.59	196.3	0.0489	52.28	144.2	0.03902	51.61	120.1	0.0467	51.6	49.42	0.04056	52.44	40.85	0.03415
	51.76	196.1	0.04809	52.46	144.1	0.03951	51.79	120	0.04643	51.75	49.42	0.04035	52.61	40.85	0.03341
	51.97	195.9	0.04815	52.55	144	0.03973	51.92	120	0.04658	51.88	49.43	0.04062	52.75	40.79	0.03526
	52.03	195.7	0.049	52.74	144	0.03909	52.06	119.9	0.0468	52.05	49.44	0.04053	52.87	40.77	0.03239
	52.2	195.5	0.04759	52.86	143.9	0.03939	52.23	119.8	0.04653	52.21	49.43	0.04003	53.02	40.77	0.03323
	52.39	195.2	0.04933	53	143.8	0.03928	52.38	119.8	0.04656	52.35	49.43	0.03999	53.22	40.75	0.03367
	52.45	194.9	0.04822	53.13	143.7	0.03837	52.52	119.8	0.04586	52.52	49.41	0.03972	53.35	40.76	0.03364
	52.69	194.8	0.04799	53.3	143.6	0.03995	52.68	119.7	0.04639	52.68	49.42	0.03991	53.51	40.8	0.03432
	52.82	194.4	0.04889	53.44	143.6	0.03883	52.85	119.7	0.04636	52.87	49.41	0.0397	53.66	40.81	0.03283
	52.99	194.2	0.04834	53.57	143.5	0.03917	52.99	119.6	0.04638	52.98	49.39	0.03941	53.81	40.83	0.03297
	53.1	194	0.04811	53.68	143.4	0.03884	53.1	119.6	0.04572	53.14	49.38	0.03954	53.98	40.76	0.03342
	53.29	193.9	0.04841	53.82	143.3	0.03806	53.29	119.6	0.04583	53.33	49.35	0.03949	54.11	40.78	0.0322
	53.4	193.7	0.04797	53.97	143.2	0.03899	53.41	119.5	0.04623	53.49	49.34	0.03855	54.26	40.72	0.03448
	53.64	193.7	0.04881	54.1	143.1	0.03807	53.57	119.5	0.04592	53.65	49.32	0.03869	54.39	40.68	0.03205
	53.67	193.6	0.04754	54.21	143	0.03841	53.75	119.5	0.04595	53.78	49.31	0.0384	54.61	40.69	0.03405
	53.95	193.6	0.04841	54.33	142.9	0.0383	53.89	119.4	0.04603	53.94	49.27	0.03885	54.74	40.69	0.03209
	54.02	193.4	0.0489	54.49	142.8	0.03833	54.07	119.5	0.04558	54.07	49.29	0.03875	54.92	40.69	0.03352
	54.14	193.5	0.04696	54.63	142.7	0.03854	54.19	119.4	0.04542	54.25	49.27	0.03826	55.06	40.66	0.03268
	54.36	193.4	0.04905	54.77	142.6	0.03864	54.34	119.4	0.04546	54.42	49.24	0.03829	55.13	40.66	0.03176
	54.47	193.2	0.04912	54.89	142.5	0.0379	54.52	119.4	0.04555	54.56	49.21	0.03782	55.33	40.61	0.03331
	54.63	193.2	0.04793	55.03	142.4	0.03777	54.65	119.3	0.04543	54.7	49.2	0.03767	55.48	40.53	0.03247
	54.76	193.1	0.04746	55.2	142.3	0.03833	54.81	119.3	0.04529	54.82	49.18	0.03789	55.66	40.55	0.03427
	54.91	192.8	0.04882	55.28	142.2	0.03764	54.94	119.2	0.04508	55.01	49.17	0.03804	55.82	40.46	0.03353
	55.05	192.6	0.04864	55.49	142.1	0.0376	55.12	119.2	0.04559	55.17	49.16	0.03766	55.86	40.49	0.03147
	55.19	192.4	0.04849	55.61	142	0.03819	55.26	119.1	0.04512	55.33	49.12	0.03737	56.07	40.46	0.03306
	55.39	192.2	0.04813	55.75	142	0.03718	55.43	119	0.04564	55.49	49.1	0.03717	56.29	40.46	0.03079
	55.5	191.9	0.04826	55.9	141.9	0.03775	55.55	118.9	0.0451	55.65	49.08	0.03717	56.32	40.51	0.03372
	55.66	191.7	0.04888	56	141.8	0.03723	55.72	118.9	0.04438	55.79	49.07	0.03681	56.52	40.54	0.0334
	55.79	191.7	0.04758	56.2	141.8	0.03795	55.94	118.8	0.04557	55.93	49.08	0.03682	56.75	40.52	0.03053
	55.95	191.5	0.04837	56.34	141.7	0.03782	56.05	118.7	0.04505	56.09	49.09	0.03685	56.83	40.53	0.0332
	56.08	191.4	0.04871	56.41	141.7	0.0368	56.18	118.6	0.04475	56.24	49.08	0.03677	56.99	40.46	0.03321
	56.27	191.3	0.04887	56.6	141.7	0.03693	56.37	118.6	0.04477	56.4	49.07	0.03624	57.15	40.42	0.0312
	56.39	191.2	0.04837	56.76	141.6	0.03766	56.5	118.5	0.04498	56.55	49.08	0.03642	57.28	40.39	0.03289
	56.57	191.1	0.04882	56.9	141.5	0.03752	56.62	118.4	0.04449	56.7	49.07	0.03607	57.41	40.41	0.03096
	56.67	190.9	0.04823	57	141.5	0.03688	56.85	118.3	0.04499	56.85	49.11	0.03635	57.6	40.41	0.03287
	56.82	190.7	0.04845	57.2	141.6	0.03672	56.98	118.3	0.04446	56.99	49.11	0.03599	57.71	40.43	0.0324
	57.02	190.5	0.0487	57.35	141.5	0.0374	57.13	118.3	0.04451	57.15	49.1	0.03602	57.87	40.34	0.03117
	57.13	190.3	0.04879	57.46	141.5	0.03681	57.27	118.2	0.04444	57.29	49.11	0.03587	58	40.34	0.03311
	57.26	190	0.04857	57.64	141.5	0.03716	57.44	118.2	0.04446	57.45	49.13	0.03573	58.23	40.31	0.03235
	57.48	189.8	0.04904	57.78	141.4	0.03706	57.56	118.1	0.04448	57.62	49.13	0.03553	58.37	40.25	0.03239
	57.52	189.6	0.04818	57.88	141.3	0.03654	57.73	118.1	0.04455	57.75	49.14	0.03566	58.45	40.23	0.03183
	57.7	189.3	0.04861	58.13	141.3	0.03717	57.84	118	0.04468	57.91	49.14	0.03571	58.65	40.19	0.03112
	57.9	189	0.04968	58.23	141.2	0.03714	58.01	118	0.0441	58.08	49.14	0.0352	58.84	40.17	0.0312
	57.98	188.8	0.048	58.36	141.2	0.03646	58.19	117.9	0.04461	58.21	49.13	0.03516	58.96	40.18	0.03144
	58.22	188.5	0.04922	58.56	141.2	0.0366	58.33	117.9	0.04427	58.37	49.1	0.03511	59.12	40.17	0.03386
	58.35	188.4	0.0489	58.67	141.1	0.03689	58.47	117.8	0.04424	58.51	49.12	0.03481	59.25	40.25	0.02971
	58.47	188.2	0.04919	58.79	141	0.03622	58.63	117.8	0.04426	58.64	49.1	0.03501	59.42	40.24	0.03219
	58.63	188.2	0.0486	59.01	140.9	0.03672	58.79	117.7	0.04455	58.82	49.06	0.03488	59.58	40.21	0.03209
	58.77	188	0.04873	59.14	140.8	0.03647	58.9	117.7	0.0441	58.95	49.06	0.03472	59.66	40.2	0.03356
	58.97	187.8	0.04956	59.25	140.7	0.03653	59.09	117.6	0.04422	59.13	49.02	0.03476	59.83	40.13	0.0314
	59.1	187.8	0.04898	59.49	140.6	0.0361	59.2	117.6	0.04439	59.3	49.01	0.03393	60.06	40.09	0.0316
	59.24	187.7	0.04835	59.58	140.5	0.03675	59.35	117.5	0.04404	59.43	48.98	0.03451	60.17	40.09	0.03174
	59.39	187.7	0.04972	59.67	140.4	0.03551	59.54	117.4	0.04427	59.57	48.96	0.03437	60.31	40.11	0.03181
	59.55	187.6	0.04884	59.9	140.3	0.03637	59.66	117.3	0.04415	59.74	48.96	0.03423	60.48	40.1	0.03143
	59.72	187.5	0.04951	60.01	140.2	0.03661	59.87	117.3	0.04379	59.9	48.94	0.03435	60.6	40.12	0.0308
	59.84	187.4	0.04915	60.18	140.1	0.03593	60.02	117.2	0.04438	60.02	48.93	0.0338	60.79	40.01	0.03263
	59.99	187.3	0.04902	60.34	140	0.03636	60.1	117.1	0.04422	60.17	48.94	0.03386	60.94	40.02	0.03157
	60.19	187.1	0.04984	60.48	140	0.03614	60.28	117	0.04411	60.34	48.94	0.0341	61.04	39.95	0.03227
	60.33	186.9	0.04949	60.67	139.9	0.036	60.41	116.9	0.04383	60.47	48.95	0.03361	61.24	39.92	0.03175
	60.43	186.7	0.04931	60.79	139.9	0.03598	60.59	116.8	0.044	60.64	48.95	0.03367	61.41	39.89	0.03281
	60.67	186.5	0.04921	60.92	139.9	0.03539	60.75	116.8	0.04368	60.75	48.95	0.03336	61.52	39.87	0.03136
	60.75	186.2	0.04925	61.09	139.8	0.03669	60.85	116.7	0.04405	60.94	48.94	0.03365	61.65	39.91	0.03159
	60.88	186	0.04923	61.21	139.8	0.03497	61.02	116.6	0.04343	61.06	48.94	0.03335	61.88	39.9	0.03105
	61.12	185.8	0.04964	61.4	139.7	0.03612	61.22	116.5	0.04413	61.24	48.94	0.03344	62.01	39.88	0.03259
	61.19	185.6	0.04978	61.52	139.6	0.03588	61.27	116.5	0.04343	61.38	48.91	0.03337	62.06	39.96	0.03128
	61.36	185.6	0.04891	61.72	139.6	0.0357	61.47	116.4	0.04378	61.54	48.92	0.03306	62.3	39.89	0.03188
	61.5	185.4	0.04972	61.9	139.5	0.03585	61.65	116.3	0.04416	61.69	48.91	0.03316	62.46	39.88	0.03003
	61.64	185.3	0.05023	61.96	139.4	0.03593	61.8	116.3	0.04417	61.85	48.88	0.03323	62.6	39.84	0.03414
	61.81	185.2	0.04915	62.13	139.3	0.03525	61.92	116.3	0.04337	61.97	48.86	0.03314	62.77	39.81	0.03083
	61.9	185	0.04993	62.35	139.2	0.03581	62.1	116.3	0.04406	62.14	48.85	0.03259	62.88	39.8	0.02943
	62.1	184.8	0.04927	62.43	139.1	0.03554	62.26	116.2	0.04359	62.27	48.83	0.0331	63.04	39.78	0.03312
	62.25	184.6	0.05022	62.59	139.1	0.03547	62.39	116.2	0.04419	62.44	48.81	0.0328	63.22	39.78	0.0319
	62.39	184.4	0.05033	62.79	139	0.03573	62.53	116.2	0.04367	62.58	48.8	0.03247	63.32	39.79	0.03161
	62.54	184.1	0.04987	62.96	138.9	0.03608	62.71	116.2	0.04405	62.73	48.78	0.03251	63.5	39.73	0.03178
	62.68	183.9	0.04982	63.03	138.8	0.03472	62.85	116.2	0.04368	62.88	48.74	0.03252	63.61	39.7	0.03073
	62.85	183.7	0.05017	63.2	138.7	0.03584	63.04	116.2	0.0437	63.02	48.71	0.03242	63.8	39.65	0.03327
	62.99	183.4	0.05089	63.45	138.6	0.03523	63.15	116.2	0.04337	63.17	48.73	0.03249	63.99	39.59	0.03103
	63.16	183.2	0.04979	63.47	138.5	0.03501	63.29	116.1	0.04361	63.34	48.68	0.03221	64.07	39.58	0.03161
	63.29	182.9	0.05128	63.61	138.4	0.03496	63.5	116.1	0.0442	63.47	48.65	0.03216	64.24	39.58	0.03262
	63.51	182.7	0.04976	63.84	138.2	0.03607	63.6	116.1	0.0431	63.63	48.65	0.0325	64.39	39.58	0.03012
	63.63	182.4	0.0513	63.91	138.2	0.03517	63.7	116	0.04345	63.75	48.65	0.03196	64.48	39.62	0.03263
	63.69	182.3	0.04938	64.02	138.1	0.03455	63.89	115.9	0.04459	63.94	48.66	0.0318	64.67	39.65	0.03158
	63.95	182	0.05081	64.24	138	0.03638	64.05	115.9	0.04364	64.06	48.64	0.03201	64.8	39.63	0.03048
	64.03	181.8	0.0503	64.37	137.9	0.03468	64.21	115.8	0.044	64.25	48.64	0.03183	64.98	39.61	0.03313
	64.18	181.7	0.05043	64.49	137.8	0.03489	64.35	115.7	0.0437	64.34	48.66	0.03185	65.21	39.53	0.03207
	64.33	181.5	0.05172	64.72	137.6	0.03599	64.45	115.7	0.04282	64.52	48.68	0.0319	65.32	39.52	0.0296
	64.53	181.5	0.05114	64.83	137.6	0.03462	64.6	115.6	0.04337	64.67	48.67	0.0317	65.4	39.53	0.03378
	64.65	181.3	0.05166	65	137.6	0.03499	64.84	115.5	0.04392	64.81	48.69	0.03154	65.62	39.49	0.02956
	64.79	181.3	0.05057	65.17	137.5	0.03585	64.94	115.5	0.04344	64.97	48.7	0.03144	65.81	39.48	0.03132
	64.97	181.2	0.052	65.3	137.5	0.03499	65.06	115.4	0.04334	65.12	48.71	0.03157	65.88	39.48	0.03438
	65.06	181.1	0.05095	65.47	137.5	0.03474	65.28	115.3	0.04413	65.25	48.7	0.0315	66.05	39.45	0.03245
	65.25	181	0.05218	65.62	137.4	0.03548	65.4	115.3	0.0428	65.42	48.71	0.03167	66.19	39.42	0.0301
	65.4	180.9	0.05183	65.76	137.5	0.03485	65.52	115.3	0.04344	65.54	48.74	0.03161	66.35	39.36	0.03248
	65.57	180.7	0.05192	65.94	137.4	0.03493	65.73	115.2	0.04406	65.71	48.71	0.03192	66.48	39.33	0.03364
	65.67	180.5	0.05204	66.07	137.4	0.03491	65.8	115.2	0.04408	65.87	48.71	0.03157	66.63	39.25	0.03172
	65.83	180.3	0.05182	66.21	137.4	0.03518	66	115.2	0.04311	66.01	48.7	0.03147	66.76	39.25	0.03065
	65.99	180.1	0.05179	66.32	137.4	0.0347	66.21	115.1	0.04415	66.18	48.66	0.03141	66.92	39.28	0.03244
	66.13	179.8	0.0526	66.58	137.3	0.03585	66.23	115.1	0.04303	66.29	48.65	0.03106	67.09	39.28	0.03139
	66.27	179.6	0.05212	66.6	137.3	0.03417	66.45	115.1	0.04369	66.48	48.64	0.03145	67.25	39.29	0.03348
	66.48	179.4	0.05223	66.84	137.3	0.03525	66.6	115	0.04411	66.62	48.59	0.03111	67.37	39.32	0.03213
	66.56	179.2	0.05158	66.99	137.1	0.03606	66.75	115	0.04356	66.77	48.59	0.03111	67.55	39.33	0.03038
	66.74	179	0.05222	67.09	137.1	0.03405	66.87	114.9	0.04341	66.89	48.56	0.03105	67.74	39.26	0.0324
	66.92	179	0.05272	67.28	137	0.03433	67.07	114.9	0.04354	67.09	48.55	0.03112	67.84	39.22	0.0316
	67.05	178.8	0.0524	67.43	136.9	0.03508	67.22	114.8	0.04355	67.23	48.54	0.03108	67.93	39.19	0.03294
	67.18	178.7	0.05238	67.55	136.8	0.03524	67.32	114.7	0.0438	67.37	48.55	0.03097	68.19	39.19	0.03164
	67.36	178.6	0.05272	67.71	136.7	0.03463	67.52	114.6	0.04361	67.51	48.53	0.031	68.32	39.16	0.03217
	67.48	178.4	0.05281	67.92	136.6	0.03522	67.67	114.5	0.04361	67.68	48.55	0.03068	68.44	39.17	0.034
	67.76	178.3	0.05346	67.99	136.5	0.0344	67.83	114.5	0.04347	67.83	48.54	0.03042	68.58	39.16	0.03171
	67.72	178	0.05252	68.15	136.5	0.03462	67.98	114.4	0.04386	67.95	48.55	0.03087	68.76	39.12	0.0318
	67.97	177.9	0.05312	68.29	136.4	0.03461	68.06	114.3	0.04325	68.13	48.52	0.03076	68.9	39.07	0.03157
	68.13	177.7	0.05336	68.43	136.4	0.0349	68.26	114.2	0.04374	68.25	48.52	0.03079	68.99	39.04	0.03311
	68.23	177.4	0.05326	68.66	136.3	0.03561	68.42	114.1	0.04367	68.42	48.5	0.03047	69.2	38.97	0.0331
	68.41	177.3	0.05272	68.79	136.3	0.03416	68.59	114.1	0.04375	68.56	48.49	0.03064	69.32	38.93	0.0318
	68.61	177	0.05367	68.96	136.2	0.03478	68.68	114	0.04369	68.72	48.49	0.03075	69.42	38.98	0.03266
	68.68	176.8	0.05301	69.06	136.1	0.03449	68.88	114	0.04303	68.88	48.47	0.03047	69.65	38.95	0.0335
	68.8	176.6	0.05285	69.23	136.1	0.03426	69.04	113.8	0.04459	69	48.45	0.0311	69.81	39	0.03126
	69.01	176.3	0.05378	69.42	136	0.03595	69.13	113.9	0.04301	69.18	48.43	0.03066	69.91	39	0.03492
	69.14	176.1	0.0534	69.54	136	0.03456	69.3	113.8	0.04355	69.3	48.42	0.03048	70.07	39.01	0.03254
	69.26	175.8	0.05336	69.66	135.9	0.03414	69.46	113.7	0.04377	69.47	48.39	0.03036	70.23	38.93	0.03154
	69.46	175.6	0.05364	69.82	135.8	0.03487	69.59	113.7	0.04406	69.62	48.35	0.03012	70.39	38.93	0.03341
	69.56	175.5	0.05346	70	135.7	0.03526	69.75	113.7	0.04282	69.74	48.3	0.03054	70.5	38.9	0.0327
	69.74	175.4	0.05389	70.13	135.6	0.03432	69.91	113.7	0.04451	69.93	48.32	0.03	70.67	38.86	0.03269
	69.89	175.2	0.05399	70.32	135.5	0.03451	70.03	113.7	0.04303	70.03	48.3	0.03063	70.81	38.88	0.03305
	70.01	175.1	0.05379	70.46	135.4	0.03529	70.23	113.7	0.04377	70.24	48.26	0.03028	70.96	38.85	0.0322
	70.18	175.1	0.05427	70.6	135.4	0.0348	70.36	113.7	0.04411	70.34	48.24	0.03038	71.16	38.84	0.03506
	70.33	175	0.05379	70.78	135.3	0.03392	70.47	113.7	0.04389	70.51	48.24	0.03012	71.33	38.8	0.03325
	70.5	174.9	0.05455	70.95	135.2	0.03484	70.58	113.7	0.04353	70.67	48.25	0.03027	71.44	38.76	0.03345
	70.59	174.8	0.05402	71.06	135.1	0.035	70.8	113.6	0.04429	70.81	48.26	0.03029	71.52	38.76	0.03269
	70.8	174.8	0.05414	71.25	134.9	0.03484	70.99	113.6	0.04381	70.97	48.27	0.03022	71.72	38.67	0.03217
	70.94	174.6	0.05502	71.33	134.9	0.0342	71.04	113.6	0.04351	71.1	48.27	0.03032	71.86	38.63	0.03333
	71.09	174.6	0.05407	71.54	134.7	0.03468	71.23	113.5	0.04433	71.28	48.28	0.03002	71.99	38.63	0.03492
	71.25	174.4	0.05495	71.65	134.7	0.03491	71.38	113.5	0.04355	71.43	48.27	0.03022	72.21	38.63	0.0342
	71.34	174.3	0.05397	71.82	134.5	0.03477	71.6	113.4	0.04456	71.54	48.31	0.03008	72.3	38.65	0.03203
	71.53	174.1	0.05494	71.94	134.5	0.03444	71.69	113.3	0.04391	71.72	48.33	0.03007	72.44	38.65	0.03476
	71.69	173.9	0.05512	72.14	134.4	0.03557	71.8	113.2	0.04346	71.86	48.34	0.03039	72.61	38.7	0.03442
	71.82	173.6	0.05449	72.29	134.4	0.03457	71.98	113.1	0.04411	72.01	48.32	0.02986	72.76	38.66	0.0324
	71.96	173.4	0.05519	72.44	134.4	0.03418	72.15	113.1	0.04331	72.15	48.34	0.03021	72.93	38.6	0.0338
	72.1	173.2	0.05423	72.58	134.3	0.03504	72.26	113	0.04411	72.28	48.31	0.0304	73.1	38.58	0.03486
	72.35	173	0.05563	72.64	134.4	0.03389	72.4	113	0.0439	72.47	48.3	0.03048	73.24	38.54	0.03387
	72.38	172.7	0.05514	72.89	134.3	0.0355	72.58	112.9	0.04438	72.62	48.26	0.02963	73.36	38.56	0.03286
	72.59	172.7	0.0548	73.05	134.3	0.0341	72.76	112.9	0.04404	72.77	48.23	0.03008	73.52	38.55	0.03365
	72.76	172.5	0.05611	73.16	134.3	0.03513	72.9	112.9	0.04414	72.89	48.21	0.03001	73.69	38.54	0.03435
	72.85	172.5	0.05472	73.3	134.3	0.03478	73.02	112.8	0.04376	73.08	48.18	0.02946	73.81	38.52	0.0356
	73.02	172.3	0.0557	73.46	134.3	0.03503	73.16	112.8	0.04381	73.21	48.16	0.03027	73.94	38.48	0.03449
	73.17	172.2	0.05567	73.68	134.2	0.03513	73.35	112.7	0.0443	73.35	48.14	0.03002	74.14	38.44	0.03323
	73.33	172.1	0.05531	73.77	134.2	0.0344	73.5	112.6	0.04472	73.52	48.18	0.02982	74.31	38.42	0.03472
	73.44	172	0.05586	73.9	134.1	0.03435	73.61	112.6	0.04371	73.67	48.13	0.02979	74.43	38.34	0.03552
	73.65	171.8	0.05567	74.1	134	0.03494	73.77	112.6	0.04399	73.81	48.16	0.02992	74.59	38.31	0.03337
	73.76	171.7	0.05594	74.15	134	0.03435	73.93	112.5	0.04416	73.96	48.16	0.03022	74.8	38.29	0.03419
	73.9	171.5	0.05481	74.35	133.9	0.03503	74.06	112.4	0.04435	74.1	48.16	0.02961	74.92	38.31	0.03492
	74.11	171.3	0.0563	74.48	133.8	0.03514	74.23	112.4	0.04426	74.25	48.14	0.02975	74.98	38.36	0.03564
	74.25	171.1	0.05634	74.68	133.7	0.03452	74.36	112.3	0.04479	74.43	48.15	0.03002	75.22	38.33	0.03399
	74.33	171	0.05533	74.88	133.6	0.03555	74.55	112.2	0.04441	74.54	48.13	0.03022	75.33	38.36	0.03407
	74.56	170.8	0.05599	74.96	133.6	0.03417	74.69	112.1	0.04461	74.71	48.09	0.02935	75.49	38.35	0.03724
	74.64	170.6	0.05573	75.15	133.5	0.03502	74.82	112.1	0.04397	74.84	48.09	0.03016	75.64	38.3	0.03357
	74.85	170.3	0.05633	75.3	133.4	0.03473	74.96	112	0.04443	74.99	48.05	0.02999	75.77	38.26	0.03558
	74.99	170.1	0.0566	75.45	133.4	0.03472	75.12	111.9	0.04443	75.16	48.03	0.02998	75.84	38.25	0.03523
	75.11	169.9	0.05618	75.57	133.3	0.03479	75.29	111.8	0.04498	75.28	48.02	0.02979	76.04	38.21	0.03485
	75.29	169.8	0.05623	75.68	133.3	0.0347	75.39	111.7	0.04394	75.46	47.99	0.03041	76.19	38.2	0.03491
	75.42	169.5	0.05621	75.87	133.2	0.03483	75.57	111.6	0.04485	75.61	47.96	0.02949	76.39	38.21	0.03802
	75.57	169.4	0.05615	76.04	133.1	0.03517	75.72	111.6	0.04474	75.77	47.9	0.03013	76.56	38.18	0.03621
	75.71	169.1	0.05608	76.2	133.1	0.03528	75.85	111.6	0.04433	75.87	47.9	0.02985	76.68	38.17	0.03458
	75.88	169	0.05648	76.32	133.1	0.03488	76.02	111.5	0.0447	76.08	47.88	0.02982	76.83	38.13	0.03499
	75.99	168.9	0.05636	76.5	133	0.03468	76.17	111.5	0.04509	76.19	47.87	0.02995	77.02	38.09	0.03516
	76.21	168.7	0.05685	76.59	132.9	0.03477	76.33	111.5	0.0448	76.37	47.88	0.03025	77.09	38.05	0.03577
	76.28	168.6	0.0569	76.72	132.8	0.03518	76.45	111.5	0.0445	76.48	47.88	0.02981	77.24	37.97	0.03597
	76.51	168.6	0.05624	76.88	132.8	0.03441	76.62	111.5	0.04496	76.68	47.88	0.03011	77.43	38	0.03697
	76.69	168.4	0.05749	77.05	132.6	0.03521	76.76	111.4	0.04496	76.78	47.89	0.02918	77.54	37.98	0.0362
	76.79	168.4	0.057	77.17	132.6	0.0343	76.88	111.4	0.04499	76.97	47.92	0.03054	77.72	38	0.03727
	76.98	168.4	0.05659	77.37	132.4	0.03598	77.03	111.4	0.04449	77.09	47.92	0.03008	77.87	38.03	0.03581
	77.07	168.2	0.05756	77.51	132.3	0.03542	77.18	111.3	0.04508	77.27	47.93	0.02998	78.04	38.01	0.03727
	77.23	168.2	0.0562	77.67	132.2	0.03465	77.38	111.3	0.04589	77.44	47.95	0.03008	78.2	38.02	0.0364
	77.37	168.1	0.05759	77.8	132.1	0.03462	77.5	111.3	0.04484	77.56	47.94	0.03008	78.27	38	0.03621
	77.56	168.1	0.05725	77.97	132	0.0352	77.69	111.2	0.04529	77.72	47.97	0.03	78.43	37.95	0.03609
	77.65	167.9	0.05771	78.11	131.9	0.03503	77.84	111.2	0.04556	77.89	47.94	0.02981	78.61	37.88	0.03657
	77.95	167.9	0.057	78.21	131.8	0.035	77.95	111.1	0.04484	78.03	47.91	0.03054	78.75	37.87	0.03862
	77.93	167.6	0.05754	78.37	131.8	0.03446	78.1	111	0.04519	78.15	47.9	0.03025	78.91	37.91	0.03747
	78.2	167.6	0.05785	78.52	131.7	0.03584	78.24	111	0.04543	78.32	47.85	0.03021	79.08	37.86	0.03688
	78.21	167.4	0.05702	78.67	131.7	0.0351	78.4	110.9	0.04493	78.49	47.82	0.02993	79.21	37.87	0.03655
	78.47	167.2	0.0575	78.85	131.7	0.03518	78.53	110.8	0.04528	78.62	47.81	0.02998	79.39	37.83	0.03758
	78.61	167	0.05738	79.01	131.7	0.03556	78.71	110.7	0.04636	78.76	47.79	0.03029	79.53	37.8	0.03702
	78.7	166.8	0.05782	79.17	131.7	0.03529	78.84	110.7	0.04534	78.91	47.78	0.03035	79.68	37.78	0.03733
	78.88	166.6	0.05741	79.3	131.7	0.03546	79	110.7	0.04534	79.08	47.8	0.03021	79.85	37.72	0.03805
	79	166.4	0.05798	79.42	131.7	0.03484	79.15	110.6	0.0457	79.2	47.79	0.03014	79.99	37.69	0.03695
	79.21	166.3	0.0572	79.55	131.6	0.03491	79.34	110.6	0.04573	79.35	47.79	0.02992	80.16	37.64	0.03857
	79.31	166.1	0.05847	79.72	131.6	0.03635	79.46	110.5	0.04578	79.5	47.8	0.03028	80.26	37.67	0.03741
	79.57	166.1	0.05778	79.89	131.6	0.0353	79.59	110.5	0.04567	79.66	47.78	0.03015	80.41	37.67	0.03853
	79.58	165.9	0.05743	80.01	131.5	0.03551	79.74	110.4	0.04552	79.8	47.77	0.03057	80.58	37.67	0.03831
	79.81	165.8	0.05797	80.15	131.4	0.03506	79.92	110.3	0.04615	79.94	47.76	0.0302	80.74	37.7	0.03883
	79.97	165.6	0.0583	80.34	131.3	0.036	80.08	110.3	0.0459	80.12	47.73	0.03013	80.89	37.7	0.03922
	80.04	165.5	0.05783	80.49	131.2	0.03484	80.24	110.2	0.04628	80.24	47.71	0.03052	81.01	37.7	0.03831
	80.21	165.4	0.05827	80.65	131.2	0.03602	80.36	110.1	0.04595	80.4	47.68	0.03046	81.14	37.65	0.0376
	80.37	165.3	0.0584	80.81	131.1	0.03542	80.52	110	0.04624	80.56	47.66	0.03023	81.29	37.59	0.0382
	80.53	165.2	0.05822	80.97	130.9	0.03581	80.67	109.9	0.04589	80.7	47.62	0.03045	81.46	37.56	0.03883
	80.66	165	0.05846	81.12	130.9	0.03573	80.87	109.8	0.04648	80.86	47.6	0.03033	81.58	37.57	0.03984
	80.86	164.9	0.05852	81.23	130.9	0.0354	80.98	109.8	0.0463	80.98	47.57	0.03045	81.75	37.58	0.03988
	80.99	164.7	0.05897	81.32	130.8	0.03527	81.1	109.7	0.04609	81.17	47.54	0.03038	81.9	37.56	0.0383
	81.04	164.6	0.05841	81.55	130.7	0.0361	81.27	109.6	0.04606	81.29	47.54	0.03086	82.07	37.52	0.03924
	81.25	164.4	0.05843	81.69	130.6	0.03657	81.42	109.5	0.04617	81.47	47.51	0.03013	82.2	37.49	0.04013
	81.39	164.2	0.05841	81.79	130.5	0.03479	81.54	109.4	0.04636	81.58	47.53	0.03066	82.34	37.44	0.03904
	81.55	164	0.05839	81.97	130.5	0.03585	81.73	109.4	0.04692	81.75	47.54	0.03106	82.51	37.4	0.03947
	81.71	163.8	0.05912	82.12	130.5	0.03577	81.86	109.3	0.04651	81.89	47.57	0.03051	82.67	37.38	0.03944
	81.83	163.6	0.05901	82.31	130.3	0.03661	82.05	109.2	0.04699	82.07	47.56	0.03078	82.82	37.33	0.04059
	82	163.4	0.05877	82.38	130.2	0.03593	82.12	109.2	0.0464	82.16	47.57	0.03064	83.02	37.3	0.03923
	82.16	163.2	0.05875	82.61	130.1	0.03558	82.3	109.2	0.04673	82.39	47.61	0.03093	83.09	37.34	0.0398
	82.32	163	0.05924	82.72	129.9	0.03698	82.45	109.2	0.04681	82.47	47.61	0.03061	83.26	37.37	0.04065
	82.47	162.8	0.05915	82.88	130	0.03501	82.65	109.2	0.04738	82.65	47.63	0.03119	83.41	37.35	0.03951
	82.57	162.6	0.05978	83.08	129.8	0.03693	82.73	109.2	0.04666	82.8	47.6	0.03063	83.62	37.36	0.04184
	82.79	162.5	0.05908	83.18	129.7	0.03625	82.91	109.2	0.04722	82.96	47.56	0.03115	83.73	37.37	0.04063
	82.94	162.2	0.0597	83.32	129.6	0.03538	83.07	109.1	0.04732	83.11	47.56	0.03109	83.85	37.35	0.04171
	83	162.1	0.05856	83.5	129.5	0.03654	83.18	109.1	0.04718	83.27	47.5	0.03076	84.01	37.29	0.03984
	83.22	162	0.0591	83.64	129.4	0.03602	83.36	109	0.0473	83.38	47.5	0.0313	84.15	37.25	0.04044
	83.33	161.8	0.05969	83.82	129.3	0.03629	83.54	109	0.04808	83.58	47.49	0.03095	84.35	37.22	0.04312
	83.56	161.7	0.05957	83.96	129.2	0.0367	83.65	108.9	0.0469	83.7	47.45	0.03111	84.43	37.24	0.04083
	83.64	161.6	0.05942	84.08	129.3	0.03597	83.81	108.8	0.04775	83.87	47.46	0.03126	84.59	37.24	0.04166
	83.85	161.5	0.06003	84.2	129.2	0.03603	83.96	108.7	0.04727	84.01	47.47	0.03124	84.74	37.23	0.03992
	83.94	161.3	0.05988	84.41	129.2	0.03683	84.1	108.7	0.04734	84.15	47.47	0.03138	84.91	37.19	0.04304
	84.13	161.3	0.05998	84.54	129.1	0.03676	84.26	108.6	0.04761	84.31	47.47	0.03141	85.09	37.15	0.04307
	84.31	161.2	0.0601	84.72	129.1	0.03671	84.39	108.5	0.0479	84.48	47.45	0.03127	85.22	37.15	0.04231
	84.42	161.2	0.05967	84.82	129.1	0.03674	84.56	108.4	0.04785	84.58	47.45	0.03117	85.36	37.09	0.04164
	84.54	161	0.05999	84.97	129.1	0.03668	84.73	108.4	0.04763	84.78	47.42	0.03119	85.53	37.03	0.04198
	84.71	161	0.05967	85.12	129	0.0371	84.81	108.3	0.0477	84.88	47.38	0.03132	85.63	37	0.04182
	84.89	160.9	0.0609	85.23	129	0.03654	85.01	108.2	0.04806	85.07	47.37	0.03152	85.81	36.99	0.04342
	85	160.8	0.05972	85.49	128.9	0.03784	85.19	108.1	0.04856	85.21	47.36	0.03165	85.94	37	0.04191
	85.22	160.7	0.06092	85.61	128.8	0.03725	85.32	108.1	0.04783	85.35	47.32	0.03179	86.11	37.03	0.04421
	85.29	160.6	0.06073	85.73	128.8	0.03635	85.49	108.1	0.04804	85.52	47.27	0.03175	86.32	37.02	0.04358
	85.57	160.4	0.06131	85.92	128.7	0.0367	85.63	108	0.04849	85.65	47.24	0.0319	86.38	37.02	0.0421
	85.54	160.3	0.0603	86.08	128.5	0.03751	85.79	107.9	0.04838	85.79	47.22	0.03162	86.59	37.03	0.04363
	85.79	160.2	0.06099	86.17	128.5	0.03677	85.89	107.9	0.04781	85.97	47.23	0.03098	86.69	36.98	0.04259
	85.88	160.1	0.06042	86.28	128.4	0.03611	86.05	107.8	0.04882	86.07	47.2	0.03222	86.83	36.96	0.04461
	86.1	159.9	0.06099	86.44	128.3	0.03757	86.2	107.7	0.0489	86.23	47.22	0.03179	87.01	36.89	0.04426
	86.23	159.7	0.06108	86.6	128.2	0.03765	86.36	107.6	0.04882	86.41	47.2	0.03117	87.16	36.9	0.04329
	86.38	159.5	0.06131	86.82	128.1	0.03808	86.52	107.5	0.04854	86.53	47.26	0.03209	87.29	36.91	0.04484
	86.6	159.3	0.06078	86.98	128.1	0.0381	86.67	107.4	0.04924	86.7	47.27	0.03223	87.46	36.89	0.04362
	86.69	159	0.062	87.12	128	0.03722	86.83	107.3	0.04888	86.85	47.27	0.03215	87.59	36.89	0.04453
	86.82	158.9	0.06076	87.22	127.9	0.0373	87.01	107.2	0.04899	86.99	47.32	0.0323	87.79	36.85	0.04513
	86.96	158.8	0.06166	87.38	127.8	0.03699	87.08	107.1	0.04878	87.13	47.3	0.03222	87.91	36.83	0.04449
	87.13	158.7	0.06053	87.54	127.7	0.03814	87.28	107	0.04938	87.3	47.25	0.03224	88.03	36.79	0.04532
	87.21	158.4	0.06239	87.62	127.7	0.0368	87.41	106.9	0.04893	87.46	47.26	0.03235	88.22	36.72	0.04497
	87.45	158.3	0.06124	87.81	127.6	0.03818	87.55	106.9	0.04942	87.59	47.21	0.03274	88.36	36.69	0.04457
	87.57	158.2	0.06214	87.98	127.4	0.03789	87.7	106.8	0.04933	87.77	47.21	0.03219	88.52	36.66	0.04613
	87.72	158.1	0.06212	88.16	127.2	0.03818	87.85	106.8	0.04942	87.92	47.15	0.03271	88.67	36.66	0.04502
	87.9	158.1	0.06179	88.29	127.1	0.03783	88	106.7	0.04952	88.06	47.15	0.03238	88.84	36.66	0.04618
	88.03	157.8	0.06225	88.43	127.1	0.03797	88.18	106.7	0.05005	88.2	47.14	0.03272	89	36.66	0.04543
	88.19	157.7	0.06247	88.64	127	0.03873	88.3	106.6	0.04955	88.39	47.14	0.03208	89.13	36.69	0.04661
	88.27	157.6	0.0616	88.74	126.9	0.03782	88.47	106.6	0.04995	88.5	47.16	0.03256	89.24	36.7	0.04555
	88.45	157.4	0.06221	88.89	126.7	0.03758	88.62	106.6	0.05029	88.67	47.16	0.03332	89.42	36.67	0.04593
	88.65	157.3	0.06243	89.06	126.7	0.0383	88.74	106.6	0.04992	88.81	47.16	0.03271	89.55	36.64	0.047
	88.8	157.1	0.06248	89.15	126.7	0.03788	88.9	106.5	0.0497	88.96	47.11	0.03307	89.71	36.58	0.04736
	88.99	156.9	0.06304	89.32	126.6	0.03835	89.09	106.4	0.05069	89.07	47.11	0.0334	89.86	36.55	0.04723
	89.08	156.7	0.06239	89.43	126.6	0.03864	89.2	106.3	0.04993	89.27	47.09	0.03302	90.03	36.54	0.04648
	89.23	156.5	0.06243	89.63	126.5	0.03891	89.36	106.3	0.05021	89.38	47.04	0.03311	90.16	36.55	0.0482
	89.4	156.4	0.06257	89.84	126.5	0.03925	89.49	106.2	0.05062	89.53	47.03	0.0333	90.28	36.54	0.04768
	89.52	156.2	0.06288	89.96	126.5	0.03876	89.68	106.1	0.05034	89.71	47	0.03281	90.46	36.52	0.04767
	89.67	156	0.06331	90.05	126.5	0.0382	89.8	106	0.05075	89.85	46.95	0.03348	90.59	36.49	0.04691
	89.73	155.8	0.06185	90.2	126.5	0.03831	89.97	105.9	0.05041	90	46.92	0.0332	90.74	36.45	0.04962
	89.95	155.6	0.06346	90.37	126.4	0.03914	90.09	105.8	0.05107	90.13	46.9	0.03345	90.92	36.4	0.04803
	90.09	155.5	0.06293	90.52	126.3	0.03945	90.24	105.8	0.05067	90.32	46.9	0.034	91.1	36.35	0.04943
	90.34	155.3	0.06331	90.67	126.2	0.03892	90.46	105.8	0.05156	90.45	46.91	0.0335	91.19	36.34	0.04801
	90.43	155	0.06329	90.84	126	0.03924	90.56	105.7	0.05074	90.58	46.92	0.03374	91.35	36.3	0.04821
	90.56	154.8	0.06331	90.95	125.9	0.03911	90.74	105.6	0.05126	90.77	46.91	0.03355	91.53	36.28	0.04876
	90.7	154.6	0.06336	91.13	125.8	0.03931	90.85	105.6	0.0514	90.85	46.94	0.03401	91.69	36.3	0.05036
	90.86	154.4	0.06342	91.22	125.8	0.03893	91.01	105.5	0.05129	91.06	46.98	0.03411	91.79	36.32	0.04995
	91.09	154.2	0.06432	91.48	125.7	0.03966	91.15	105.3	0.05173	91.19	47	0.03374	91.96	36.32	0.04966
	91.15	154	0.06391	91.58	125.5	0.03972	91.3	105.3	0.05164	91.35	46.96	0.03431	92.1	36.33	0.04881
	91.38	153.9	0.0638	91.69	125.5	0.03863	91.45	105.2	0.05155	91.47	46.97	0.03452	92.26	36.29	0.04989
	91.45	153.8	0.06346	91.92	125.4	0.04021	91.6	105	0.05185	91.64	46.91	0.0342	92.42	36.25	0.05054
	91.64	153.6	0.06426	92.08	125.4	0.04006	91.75	104.9	0.05165	91.8	46.88	0.03478	92.57	36.2	0.05023
	91.8	153.5	0.06432	92.22	125.3	0.03942	91.93	104.8	0.05203	91.93	46.85	0.03425	92.73	36.19	0.05144
	92	153.4	0.06499	92.45	125.1	0.04027	92.1	104.7	0.05233	92.1	46.83	0.03426	92.88	36.21	0.05036
	92.09	153.3	0.06452	92.5	125	0.03965	92.2	104.6	0.05231	92.23	46.84	0.03483	93.02	36.19	0.05139
	92.24	153.2	0.0645	92.54	125	0.03841	92.38	104.5	0.05232	92.43	46.83	0.03469	93.17	36.19	0.05092
	92.39	153	0.06467	92.76	124.8	0.03971	92.47	104.5	0.05224	92.51	46.84	0.03438	93.31	36.16	0.05181
	92.47	153	0.06434	92.96	124.7	0.04076	92.64	104.4	0.0523	92.7	46.83	0.03479	93.47	36.1	0.05234
	92.71	152.9	0.06501	93.09	124.6	0.04059	92.83	104.3	0.05276	92.84	46.82	0.03471	93.61	36.08	0.0521
	92.82	152.7	0.06507	93.28	124.5	0.04025	92.97	104.2	0.05242	92.96	46.79	0.03518	93.75	36	0.05212
	92.96	152.5	0.06556	93.41	124.3	0.04045	93.17	104.2	0.05302	93.19	46.78	0.03498	93.95	35.97	0.05239
	93.15	152.5	0.065	93.55	124.3	0.03974	93.28	104.1	0.05292	93.29	46.73	0.03539	94.12	35.94	0.05229
	93.25	152.3	0.06528	93.78	124.1	0.04068	93.44	104.1	0.05308	93.45	46.72	0.03529	94.2	35.93	0.05206
	93.42	152.2	0.06548	93.81	124	0.04057	93.58	104.1	0.05304	93.58	46.67	0.03485	94.39	35.93	0.05258
	93.59	152.1	0.06524	93.97	124.1	0.03952	93.72	104	0.05293	93.73	46.66	0.03554	94.55	35.96	0.05301
	93.68	151.9	0.06531	94.2	123.9	0.04177	93.87	104	0.05357	93.89	46.58	0.0357	94.64	35.95	0.05469
	93.88	151.7	0.06615	94.24	123.9	0.04047	94.02	103.9	0.05361	94.06	46.58	0.0354	94.84	35.98	0.05346
	94.01	151.6	0.06552	94.42	123.8	0.04015	94.15	103.8	0.05342	94.17	46.57	0.03547	94.97	35.94	0.0533
	94.14	151.4	0.06623	94.61	123.7	0.04185	94.29	103.7	0.0535	94.35	46.57	0.03566	95.1	35.9	0.054
	94.32	151.2	0.06578	94.72	123.8	0.04071	94.49	103.6	0.05363	94.51	46.58	0.03547	95.27	35.85	0.05429
	94.41	151	0.06547	94.88	123.8	0.0413	94.63	103.5	0.0541	94.62	46.63	0.03606	95.41	35.8	0.05479
	94.57	150.8	0.0662	95.09	123.7	0.0416	94.78	103.4	0.05369	94.79	46.63	0.03629	95.55	35.81	0.05362
	94.77	150.6	0.06657	95.17	123.6	0.0413	94.93	103.3	0.05404	94.95	46.64	0.03622	95.72	35.83	0.05514
	94.91	150.3	0.06685	95.29	123.6	0.04048	95.07	103.2	0.05392	95.11	46.65	0.0364	95.84	35.82	0.05518
	95.07	150.1	0.0667	95.48	123.4	0.04182	95.23	103.2	0.05394	95.23	46.63	0.03652	96.03	35.77	0.05513
	95.24	150	0.06675	95.61	123.4	0.04178	95.4	103.1	0.05463	95.4	46.62	0.0366	96.16	35.73	0.05545
	95.42	149.9	0.06629	95.73	123.2	0.0412	95.49	103	0.05459	95.55	46.57	0.0366	96.33	35.68	0.05529
	95.47	149.7	0.06702	95.88	123	0.04148	95.68	102.9	0.05462	95.66	46.54	0.03646	96.5	35.62	0.05589
	95.7	149.6	0.06654	96.14	122.9	0.04275	95.79	102.8	0.05453	95.86	46.5	0.03668	96.61	35.6	0.05665
	95.78	149.4	0.0665	96.24	122.9	0.0422	95.99	102.7	0.05471	96	46.51	0.0369	96.8	35.55	0.05665
	95.95	149.3	0.0669	96.36	122.8	0.04132	96.11	102.6	0.05492	96.15	46.49	0.03711	96.91	35.55	0.05547
	96.12	149.1	0.06673	96.6	122.7	0.04246	96.31	102.5	0.05512	96.33	46.51	0.03638	97.09	35.56	0.05714
	96.27	149	0.06723	96.75	122.6	0.04259	96.43	102.3	0.05516	96.44	46.51	0.0375	97.21	35.59	0.05719
	96.48	148.8	0.0677	96.88	122.6	0.04167	96.59	102.2	0.05556	96.6	46.46	0.03635	97.37	35.57	0.05717
	96.56	148.6	0.06759	97	122.4	0.04187	96.72	102.1	0.05528	96.72	46.45	0.03729	97.52	35.57	0.05759
	96.72	148.5	0.06732	97.12	122.4	0.04205	96.87	102	0.0552	96.9	46.42	0.0372	97.69	35.58	0.05749
	96.85	148.3	0.06737	97.27	122.3	0.04213	97	101.9	0.05572	97.02	46.38	0.03785	97.82	35.52	0.05836
	97	148.1	0.06846	97.44	122.1	0.04314	97.2	101.8	0.05588	97.18	46.34	0.03731	97.96	35.46	0.05798
	97.19	148	0.06763	97.54	122	0.04209	97.28	101.8	0.05583	97.33	46.31	0.03805	98.14	35.42	0.05897
	97.32	147.8	0.06824	97.71	121.8	0.0427	97.45	101.7	0.05599	97.53	46.28	0.03786	98.3	35.41	0.05832
	97.42	147.6	0.06846	97.9	121.7	0.04323	97.58	101.6	0.05626	97.63	46.25	0.03841	98.45	35.42	0.05894
	97.63	147.4	0.06796	98.05	121.7	0.04339	97.73	101.5	0.05564	97.81	46.22	0.03705	98.57	35.4	0.05903
	97.74	147.2	0.06805	98.15	121.5	0.04223	97.92	101.5	0.05646	97.9	46.23	0.03816	98.73	35.36	0.05901
	97.9	147	0.0689	98.33	121.4	0.04289	98.03	101.5	0.05633	98.14	46.27	0.03832	98.88	35.34	0.0593
	98.07	146.8	0.06858	98.44	121.2	0.04314	98.21	101.4	0.0564	98.19	46.27	0.03803	99.02	35.3	0.05963
	98.18	146.6	0.06877	98.68	121.1	0.04333	98.36	101.4	0.05691	98.42	46.29	0.03832	99.22	35.22	0.06065
	98.38	146.5	0.06833	98.76	121.1	0.04386	98.56	101.3	0.05694	98.54	46.31	0.03895	99.36	35.2	0.0606
	98.51	146	0.0695	98.87	121.1	0.04266	98.66	101.2	0.05674	98.69	46.31	0.03859	99.45	35.16	0.06093
	98.67	145.9	0.06884	99.08	121	0.04364	98.83	101.1	0.05695	98.86	46.27	0.03899	99.64	35.14	0.06036
	98.8	145.8	0.06874	99.22	120.9	0.04351	98.98	101	0.05726	98.98	46.27	0.03871	99.76	35.15	0.06069
	98.99	145.6	0.06894	99.41	120.9	0.04397	99.13	100.9	0.05717	99.14	46.18	0.03904	99.95	35.17	0.06225
	99.1	145.3	0.06942	99.55	120.9	0.04429	99.28	100.8	0.05752	99.29	46.18	0.03939	100.05	35.19	0.06162
	99.28	145.2	0.06883	99.66	120.9	0.04328	99.43	100.7	0.05693	99.46	46.12	0.03908	100.22	35.16	0.06156
	99.39	144.9	0.06944	99.8	120.8	0.04431	99.58	100.6	0.05733	99.58	46.15	0.03974	100.35	35.13	0.06196
	99.56	144.6	0.0693	100.02	120.7	0.04405	99.78	100.5	0.0581	99.75	46.17	0.03877	100.5	35.09	0.06279
	99.7	144.5	0.06964	100.1	120.6	0.04401	99.87	100.4	0.05761	99.89	46.13	0.03962	100.7	35.04	0.0622
	99.84	144.4	0.06966	100.32	120.5	0.04413	100.05	100.3	0.05825	100.05	46.15	0.03964	100.82	35.01	0.0628
	100.05	144.3	0.0698	100.38	120.3	0.04428	100.16	100.2	0.05803	100.2	46.08	0.0392	100.94	35.01	0.06324
	100.16	144.1	0.07015	100.55	120.2	0.04417	100.32	100.1	0.05788	100.35	46.08	0.03966	101.13	35	0.06342
	100.35	144	0.06986	100.8	120	0.04531	100.49	99.98	0.05822	100.5	46.03	0.04001	101.25	34.98	0.06256
	100.46	143.8	0.06987	100.82	120	0.04422	100.62	99.89	0.05829	100.64	45.99	0.04035	101.39	34.93	0.0647
	100.64	143.7	0.07071	100.98	120	0.04411	100.79	99.75	0.05873	100.82	45.92	0.03997	101.53	34.89	0.06485
	100.74	143.6	0.06964	101.15	119.8	0.04492	100.91	99.64	0.05919	100.93	45.9	0.04055	101.68	34.86	0.06432
	100.92	143.4	0.07079	101.37	119.7	0.04544	101.07	99.52	0.05859	101.13	45.88	0.04066	101.87	34.78	0.06499
	101.06	143.2	0.07065	101.5	119.6	0.04512	101.2	99.39	0.05925	101.28	45.88	0.04041	101.98	34.77	0.06465
	101.22	143	0.07132	101.66	119.6	0.04503	101.36	99.27	0.05889	101.39	45.85	0.04035	102.15	34.71	0.06521
	101.33	143	0.07065	101.82	119.5	0.04523	101.53	99.19	0.05915	101.57	45.91	0.04097	102.29	34.74	0.06501
	101.53	142.9	0.07138	101.96	119.3	0.04503	101.67	99.06	0.05922	101.74	45.93	0.04121	102.47	34.71	0.06601
	101.63	142.6	0.07165	102.07	119.1	0.04479	101.81	98.94	0.0599	101.85	45.94	0.04084	102.61	34.74	0.06624
	101.81	142.6	0.07032	102.28	119	0.04575	101.95	98.87	0.05944	101.99	45.93	0.04111	102.77	34.73	0.0664
	101.92	142.3	0.0712	102.39	119	0.04527	102.12	98.77	0.05957	102.23	45.94	0.04144	102.9	34.73	0.06643
	102.14	142.2	0.0716	102.58	118.8	0.04579	102.27	98.69	0.06001	102.29	45.88	0.04107	103.09	34.69	0.06651
	102.3	142	0.0717	102.73	118.6	0.04559	102.44	98.63	0.06028	102.49	45.82	0.04156	103.21	34.63	0.06698
	102.42	141.7	0.07224	102.81	118.5	0.04505	102.56	98.58	0.06037	102.59	45.78	0.04153	103.38	34.57	0.06693
	102.62	141.6	0.07171	103.05	118.4	0.04609	102.7	98.57	0.06018	102.79	45.78	0.04182	103.5	34.57	0.06789
	102.73	141.4	0.07192	103.19	118.3	0.04679	102.89	98.51	0.06057	102.89	45.79	0.0417	103.64	34.54	0.06869
	102.88	141.1	0.07182	103.22	118.3	0.04482	103.03	98.43	0.06063	103.06	45.79	0.04158	103.8	34.56	0.06822
	103.05	140.9	0.0728	103.47	118.2	0.04643	103.19	98.35	0.0605	103.22	45.78	0.04206	103.95	34.53	0.06846
	103.18	140.7	0.07218	103.57	118	0.046	103.36	98.22	0.06071	103.35	45.75	0.04187	104.1	34.48	0.06899
	103.33	140.4	0.07211	103.74	118	0.04627	103.48	98.1	0.0607	103.5	45.68	0.04213	104.27	34.44	0.0701
	103.5	140.2	0.0728	103.85	118	0.04634	103.63	97.97	0.06102	103.66	45.69	0.04285	104.37	34.38	0.06973
	103.62	140	0.07301	104.02	118	0.04639	103.77	97.84	0.06101	103.8	45.63	0.04263	104.55	34.32	0.06987
	103.8	139.8	0.07254	104.21	117.9	0.04714	103.95	97.72	0.06136	103.98	45.58	0.04246	104.68	34.3	0.0692
	103.9	139.6	0.0727	104.29	117.9	0.04654	104.09	97.61	0.06136	104.06	45.55	0.04292	104.86	34.25	0.07036
	104.11	139.5	0.07293	104.45	117.7	0.0463	104.19	97.52	0.06125	104.25	45.52	0.04282	105	34.27	0.07107
	104.22	139.3	0.07308	104.61	117.6	0.0472	104.39	97.42	0.06187	104.41	45.48	0.04256	105.17	34.25	0.07095
	104.4	139.1	0.07356	104.82	117.5	0.04719	104.55	97.3	0.06173	104.54	45.52	0.04327	105.29	34.29	0.07024
	104.51	139	0.07267	104.9	117.4	0.04687	104.69	97.18	0.06201	104.73	45.51	0.0434	105.45	34.27	0.07161
	104.69	138.8	0.07392	105.04	117.3	0.04663	104.81	97.11	0.06174	104.84	45.55	0.04292	105.61	34.25	0.07173
	104.84	138.6	0.07353	105.23	117.1	0.04784	104.98	96.97	0.06254	105.03	45.56	0.04364	105.74	34.2	0.07143
	104.95	138.3	0.07362	105.4	117	0.04735	105.1	96.89	0.06187	105.14	45.55	0.04357	105.91	34.14	0.07348
	105.15	138.2	0.07371	105.5	116.9	0.04749	105.3	96.77	0.06263	105.29	45.54	0.04392	106.08	34.1	0.07267
	105.26	137.9	0.07425	105.7	116.9	0.04741	105.44	96.61	0.06264	105.42	45.51	0.04403	106.24	34.1	0.07339
	105.4	137.6	0.07532	105.85	116.7	0.04818	105.57	96.5	0.06283	105.64	45.45	0.04402	106.4	34.1	0.07303
	105.56	137.6	0.07372	105.95	116.7	0.04703	105.75	96.36	0.06253	105.71	45.4	0.04415	106.55	34.08	0.07262
	105.72	137.3	0.07424	106.1	116.6	0.04729	105.87	96.22	0.06299	105.94	45.41	0.04473	106.66	34.04	0.07386
	105.9	137.1	0.0746	106.23	116.4	0.04824	106.03	96.1	0.06294	106.02	45.39	0.04404	106.82	33.99	0.07447
	105.96	136.9	0.07452	106.41	116.3	0.04822	106.18	95.97	0.06325	106.2	45.39	0.04428	106.97	33.97	0.07449
	106.19	136.7	0.07456	106.68	116.2	0.04863	106.36	95.83	0.06383	106.3	45.35	0.04451	107.14	33.89	0.0751
	106.32	136.5	0.07469	106.87	116	0.04883	106.46	95.78	0.06321	106.53	45.35	0.04465	107.28	33.84	0.0756
	106.47	136.2	0.07474	106.89	115.9	0.04743	106.63	95.66	0.06387	106.64	45.31	0.04525	107.41	33.79	0.07523
	106.62	136	0.07474	107.01	115.8	0.04694	106.77	95.65	0.06378	106.8	45.25	0.045	107.59	33.78	0.07566
	106.74	135.7	0.07528	107.17	115.6	0.04882	106.92	95.58	0.06405	106.93	45.2	0.0449	107.74	33.76	0.07615
	106.92	135.5	0.07509	107.35	115.5	0.04906	107.07	95.53	0.06399	107.1	45.15	0.04533	107.86	33.77	0.07699
	107.07	135.3	0.07556	107.45	115.4	0.0483	107.21	95.45	0.06413	107.22	45.12	0.04539	108.01	33.78	0.07633
	107.15	135	0.07536	107.59	115.2	0.0487	107.38	95.35	0.06441	107.41	45.1	0.04502	108.17	33.77	0.07666
	107.4	134.7	0.07575	107.8	115.1	0.04911	107.54	95.23	0.06458	107.55	45.1	0.0458	108.32	33.75	0.07801
	107.51	134.5	0.07597	107.99	115.1	0.0496	107.68	95.14	0.06436	107.69	45.12	0.04584	108.48	33.7	0.07826
	107.7	134.2	0.07726	108.09	115.1	0.04887	107.81	95	0.06485	107.86	45.15	0.04596	108.66	33.64	0.07753
	107.81	134.1	0.0752	108.28	115	0.04927	107.99	94.89	0.06465	107.97	45.15	0.04597	108.78	33.6	0.07862
	107.95	133.9	0.07556	108.48	114.9	0.04959	108.13	94.73	0.06494	108.15	45.16	0.04618	108.94	33.58	0.07874
	108.14	133.6	0.07664	108.55	114.9	0.049	108.28	94.63	0.06512	108.32	45.13	0.04659	109.08	33.56	0.07777
	108.27	133.4	0.07681	108.65	114.9	0.04871	108.41	94.53	0.06487	108.43	45.08	0.0462	109.19	33.57	0.08024
	108.4	133.3	0.07608	108.86	114.8	0.04949	108.56	94.41	0.0652	108.63	45.03	0.04667	109.38	33.53	0.07977
	108.55	133	0.07732	108.91	114.6	0.05004	108.74	94.3	0.06574	108.72	44.99	0.04686	109.53	33.48	0.07955
	108.74	132.9	0.07676	109.11	114.5	0.04969	108.85	94.18	0.06564	108.89	44.98	0.04623	109.66	33.44	0.08111
	108.86	132.7	0.07667	109.26	114.3	0.05052	109.06	94.08	0.06615	109	44.98	0.04706	109.79	33.39	0.08112
	108.98	132.5	0.0765	109.41	114.3	0.05006	109.17	93.97	0.06584	109.22	44.99	0.04697	109.97	33.32	0.08006
	109.18	132.4	0.07734	109.58	114.1	0.05041	109.32	93.86	0.0661	109.38	44.97	0.04793	110.13	33.26	0.08174
	109.27	132.1	0.07772	109.74	114	0.0505	109.49	93.77	0.06605	109.48	44.91	0.04712	110.27	33.23	0.08205
	109.47	132.1	0.07771	109.88	113.9	0.05004	109.62	93.62	0.06623	109.67	44.86	0.04728	110.41	33.23	0.08124
	109.6	131.9	0.07723	110.04	113.8	0.05032	109.8	93.48	0.06654	109.81	44.8	0.04793	110.54	33.22	0.08186
	109.79	131.6	0.07821	110.18	113.7	0.05012	109.92	93.32	0.06663	109.94	44.77	0.04796	110.71	33.22	0.0831
	109.95	131.5	0.07813	110.37	113.6	0.05086	110.06	93.19	0.06633	110.1	44.72	0.04759	110.86	33.22	0.08311
	110.1	131.4	0.07783	110.54	113.6	0.051	110.21	93.01	0.06694	110.22	44.68	0.04766	111.01	33.21	0.084
	110.14	131.1	0.07792	110.72	113.4	0.05093	110.37	92.88	0.06692	110.36	44.69	0.04797	111.14	33.17	0.08327
	110.35	131	0.07734	110.76	113.3	0.05018	110.52	92.75	0.06708	110.54	44.72	0.04849	111.32	33.12	0.08375
	110.51	130.6	0.07891	110.95	113.1	0.05067	110.65	92.6	0.06757	110.67	44.73	0.04866	111.43	33.07	0.08457
	110.69	130.5	0.0783	111.05	113	0.05094	110.79	92.54	0.067	110.86	44.76	0.04858	111.6	33.03	0.08513
	110.84	130.2	0.07891	111.21	112.8	0.05111	110.93	92.46	0.06756	110.98	44.73	0.04881	111.76	33	0.08456
	111.02	130.1	0.07885	111.42	112.7	0.05186	111.11	92.4	0.06768	111.15	44.74	0.04895	111.92	32.99	0.08605
	111.11	129.8	0.07898	111.53	112.5	0.05166	111.26	92.32	0.06773	111.33	44.66	0.04874	112.06	32.98	0.08603
	111.29	129.6	0.07815	111.71	112.4	0.05129	111.42	92.23	0.0681	111.49	44.62	0.04951	112.21	32.94	0.0863
	111.47	129.4	0.07925	111.88	112.3	0.05183	111.56	92.16	0.06773	111.6	44.57	0.04912	112.36	32.89	0.08681
	111.57	129.2	0.07897	112.1	112.1	0.05152	111.72	92.04	0.06805	111.74	44.55	0.04871	112.52	32.85	0.08703
	111.73	129	0.07825	112.21	112.1	0.05177	111.89	91.91	0.0686	111.87	44.56	0.04912	112.65	32.8	0.08694
	111.9	128.6	0.07974	112.27	112.1	0.05052	112.02	91.81	0.06839	112.06	44.56	0.04978	112.82	32.73	0.08777
	112.04	128.4	0.07981	112.43	111.9	0.05213	112.19	91.7	0.06825	112.19	44.52	0.04983	112.97	32.69	0.08823
	112.19	128.3	0.07936	112.58	111.9	0.05179	112.33	91.56	0.06901	112.31	44.46	0.04956	113.13	32.65	0.08848
	112.31	128.1	0.07967	112.77	111.8	0.05277	112.5	91.43	0.06864	112.47	44.43	0.05011	113.24	32.62	0.08805
	112.52	127.9	0.08051	112.87	111.8	0.05233	112.65	91.32	0.06893	112.64	44.37	0.04994	113.4	32.62	0.08868
	112.64	127.7	0.07975	113.03	111.7	0.0525	112.75	91.18	0.06892	112.78	44.32	0.0504	113.55	32.62	0.08857
	112.82	127.5	0.0802	113.17	111.6	0.05249	112.94	91.09	0.06861	112.99	44.29	0.05031	113.7	32.62	0.09068
	112.94	127.3	0.07999	113.37	111.5	0.05271	113.07	90.97	0.06921	113.11	44.28	0.05062	113.85	32.6	0.09127
	113.12	127.1	0.08024	113.44	111.4	0.05272	113.24	90.89	0.0694	113.26	44.27	0.05074	114.01	32.58	0.09117
	113.21	126.9	0.08088	113.59	111.3	0.05232	113.42	90.79	0.06984	113.37	44.28	0.05044	114.15	32.52	0.09085
	113.37	126.7	0.0795	113.72	111.1	0.05315	113.53	90.68	0.06979	113.51	44.28	0.05052	114.3	32.46	0.09066
	113.55	126.4	0.08131	113.87	111	0.05289	113.73	90.56	0.06985	113.7	44.33	0.05127	114.48	32.41	0.09177
	113.7	126.2	0.08061	114.05	110.8	0.05347	113.84	90.42	0.06966	113.82	44.31	0.05122	114.63	32.38	0.09216
	113.82	125.9	0.08145	114.16	110.7	0.05335	113.99	90.25	0.06975	114	44.26	0.05174	114.76	32.37	0.09241
	114.03	125.7	0.08043	114.3	110.6	0.05275	114.13	90.13	0.06997	114.12	44.2	0.05118	114.91	32.34	0.09314
	114.15	125.4	0.08142	114.49	110.5	0.05367	114.29	89.95	0.07018	114.27	44.14	0.05167	115.06	32.31	0.09253
	114.28	125.2	0.0807	114.64	110.4	0.05392	114.47	89.79	0.0706	114.46	44.15	0.05198	115.23	32.27	0.09409
	114.41	125	0.08029	114.81	110.3	0.05403	114.57	89.64	0.07023	114.57	44.13	0.05203	115.36	32.25	0.09428
	114.6	124.7	0.0822	114.95	110.3	0.05376	114.74	89.52	0.07024	114.74	44.12	0.05205	115.51	32.18	0.09447
	114.69	124.4	0.08115	115.12	110.1	0.05373	114.87	89.38	0.07078	114.9	44.11	0.05239	115.68	32.14	0.09414
	114.87	124.1	0.08127	115.25	110	0.05404	115	89.3	0.07038	115.04	44.03	0.05183	115.81	32.09	0.09518
	114.98	123.8	0.08128	115.37	109.8	0.05368	115.14	89.19	0.07078	115.16	44	0.0524	115.97	32.03	0.09706
	115.18	123.6	0.08242	115.54	109.6	0.05466	115.35	89.1	0.07117	115.31	43.94	0.05243	116.14	31.99	0.09466
	115.31	123.3	0.08218	115.63	109.5	0.0537	115.47	89.02	0.07146	115.46	43.88	0.05232	116.26	31.93	0.09638
	115.46	123.1	0.08216	115.84	109.3	0.05476	115.59	88.96	0.07079	115.65	43.86	0.0534	116.42	31.94	0.09708
	115.62	122.9	0.08214	115.97	109.2	0.05458	115.77	88.86	0.07151	115.76	43.82	0.05275	116.59	31.92	0.09655
	115.77	122.6	0.08255	116.12	109	0.0548	115.92	88.79	0.07113	115.93	43.85	0.05295	116.73	31.91	0.09756
	115.92	122.4	0.08183	116.35	108.9	0.05497	116.06	88.67	0.07161	116.11	43.84	0.05345	116.88	31.9	0.09793
	116.08	122.3	0.08254	116.52	108.8	0.05529	116.21	88.57	0.0714	116.21	43.88	0.05381	117.01	31.9	0.09778
	116.21	122.1	0.08244	116.61	108.7	0.05422	116.35	88.43	0.07142	116.4	43.87	0.05309	117.17	31.85	0.09885
	116.37	121.9	0.08252	116.78	108.7	0.05457	116.51	88.26	0.07231	116.51	43.84	0.05385	117.34	31.82	0.09892
	116.52	121.7	0.08338	116.92	108.7	0.05513	116.68	88.16	0.07195	116.66	43.79	0.05403	117.49	31.77	0.09982
	116.7	121.5	0.08291	117.07	108.6	0.0553	116.81	88.03	0.07199	116.87	43.74	0.05424	117.62	31.71	0.09987
	116.83	121.3	0.08285	117.21	108.5	0.05574	116.96	87.92	0.07211	116.96	43.69	0.05432	117.75	31.67	0.09995
	116.98	121.2	0.08297	117.34	108.4	0.05507	117.1	87.82	0.07196	117.14	43.69	0.05417	117.92	31.64	0.1001
	117.13	121	0.0829	117.49	108.4	0.05545	117.29	87.72	0.07293	117.27	43.69	0.05428	118.07	31.61	0.1014
	117.28	120.8	0.08354	117.64	108.2	0.05595	117.42	87.64	0.07213	117.45	43.67	0.05464	118.21	31.6	0.1018
	117.45	120.6	0.08381	117.79	108.1	0.05646	117.59	87.54	0.07263	117.56	43.6	0.05469	118.4	31.55	0.1017
	117.56	120.4	0.08375	118	107.9	0.05631	117.74	87.41	0.07255	117.79	43.57	0.05507	118.53	31.54	0.1021
	117.75	120.3	0.08363	118.09	107.8	0.0564	117.88	87.29	0.07261	117.89	43.53	0.05506	118.7	31.48	0.1029
	117.86	120.1	0.08377	118.27	107.7	0.05574	118.05	87.13	0.07304	118.07	43.46	0.05506	118.81	31.44	0.1029
	117.98	119.8	0.08367	118.42	107.6	0.05611	118.17	87	0.0727	118.19	43.4	0.05531	118.98	31.39	0.1033
	118.21	119.6	0.08476	118.56	107.4	0.05635	118.32	86.85	0.073	118.37	43.39	0.05494	119.13	31.32	0.1039
	118.31	119.3	0.08437	118.75	107.3	0.05655	118.44	86.69	0.07286	118.56	43.4	0.05582	119.29	31.27	0.1046
	118.49	119	0.0851	118.87	107.2	0.05675	118.62	86.51	0.07323	118.65	43.39	0.0557	119.44	31.22	0.1042
	118.66	118.8	0.08456	119.03	107.2	0.05638	118.77	86.36	0.0736	118.8	43.42	0.05583	119.59	31.19	0.1052
	118.76	118.6	0.08397	119.18	107	0.05673	118.93	86.25	0.07304	118.97	43.42	0.05563	119.7	31.16	0.1053
	118.93	118.3	0.08497	119.28	106.9	0.05683	119.09	86.1	0.07376	119.09	43.43	0.05629	119.85	31.13	0.1059
	119.11	118.1	0.08439	119.47	106.9	0.05684	119.25	86.03	0.07334	119.27	43.35	0.05614	120.03	31.11	0.1068
	119.25	117.9	0.08527	119.6	106.6	0.05754	119.37	85.95	0.07328	119.37	43.29	0.05697	120.16	31.1	0.107
	119.36	117.8	0.08481	119.73	106.5	0.05691	119.5	85.87	0.0736	119.58	43.26	0.05645	120.32	31.09	0.1069
	119.55	117.6	0.08492	119.92	106.3	0.05779	119.66	85.8	0.07367	119.68	43.26	0.05655	120.47	31.06	0.1069
	119.68	117.3	0.08537	120.05	106.1	0.05762	119.83	85.74	0.07383	119.85	43.24	0.05707	120.61	31.04	0.1079
	119.84	117.1	0.08491	120.22	106	0.05755	119.95	85.63	0.07404	120.02	43.21	0.05701	120.77	30.99	0.1084
	119.94	116.9	0.08494	120.41	105.9	0.05789	120.11	85.58	0.07337	120.2	43.19	0.05759	120.93	30.95	0.1081
	120.15	116.7	0.08591	120.51	105.7	0.05766	120.29	85.43	0.07457	120.34	43.12	0.05676	121.08	30.9	0.1098
	120.27	116.5	0.08582	120.67	105.6	0.05771	120.41	85.36	0.07411	120.45	43.08	0.05724	121.21	30.84	0.1094
	120.43	116.2	0.08541	120.83	105.5	0.05793	120.55	85.23	0.07391	120.65	43.01	0.05741	121.36	30.81	0.1106
	120.57	116	0.08551	120.98	105.4	0.05845	120.74	85.07	0.07411	120.73	42.96	0.05753	121.53	30.76	0.1098
	120.74	115.7	0.08597	121.12	105.4	0.05807	120.83	84.92	0.07414	120.92	42.93	0.0574	121.63	30.76	0.1107
	120.87	115.5	0.0857	121.26	105.4	0.05855	121.04	84.8	0.07435	121.07	42.94	0.05812	121.81	30.73	0.112
	121.04	115.3	0.08531	121.44	105.3	0.05893	121.17	84.7	0.07482	121.23	42.95	0.05797	121.97	30.68	0.1119
	121.19	115	0.08683	121.55	105.2	0.0584	121.28	84.64	0.07411	121.35	42.96	0.05814	122.1	30.64	0.1125
	121.35	114.8	0.08541	121.76	105.1	0.05857	121.49	84.54	0.0745	121.52	42.98	0.05817	122.25	30.59	0.1124
	121.5	114.4	0.08683	121.89	105	0.0593	121.63	84.45	0.07482	121.67	42.94	0.05865	122.43	30.55	0.1128
	121.59	114.3	0.08527	122.03	104.9	0.0587	121.74	84.36	0.07444	121.78	42.9	0.05853	122.55	30.51	0.1135
	121.75	114	0.08615	122.17	104.8	0.05963	121.92	84.24	0.07466	121.94	42.84	0.05854	122.72	30.46	0.1145
	121.96	113.7	0.08713	122.34	104.6	0.05927	122.07	84.1	0.07513	122.09	42.79	0.05954	122.84	30.41	0.1137
	122.05	113.5	0.08614	122.51	104.4	0.05954	122.17	83.97	0.07463	122.23	42.77	0.05867	123.01	30.35	0.1144
	122.26	113.3	0.08682	122.62	104.3	0.05926	122.35	83.82	0.07474	122.41	42.8	0.05957	123.14	30.3	0.1149
	122.36	113	0.08656	122.79	104.2	0.05967	122.5	83.65	0.07527	122.53	42.75	0.05906	123.28	30.24	0.1159
	122.53	112.9	0.08688	122.89	104.2	0.05941	122.66	83.51	0.07489	122.7	42.69	0.05972	123.44	30.2	0.1168
	122.69	112.7	0.08709	123.05	104.1	0.05968	122.8	83.38	0.07486	122.87	42.67	0.05942	123.6	30.16	0.1161
	122.79	112.5	0.08715	123.24	103.9	0.06015	122.96	83.23	0.07528	122.97	42.59	0.05992	123.75	30.14	0.1177
	122.99	112.3	0.08751	123.39	103.8	0.06005	123.11	83.11	0.07502	123.13	42.52	0.05926	123.95	30.12	0.1177
	123.13	112.2	0.08754	123.53	103.7	0.05995	123.3	83.01	0.07522	123.29	42.51	0.0601	124.09	30.1	0.1173
	123.29	112.1	0.08751	123.68	103.6	0.06028	123.44	82.92	0.0759	123.41	42.47	0.05996	124.22	30.09	0.1185
	123.42	111.9	0.08731	123.81	103.5	0.06027	123.56	82.88	0.0746	123.58	42.48	0.06046	124.37	30.06	0.1184
	123.58	111.8	0.08777	123.99	103.3	0.06047	123.69	82.79	0.0754	123.74	42.5	0.06026	124.49	30.04	0.1186
	123.7	111.6	0.08729	124.11	103.1	0.06082	123.84	82.75	0.07527	123.91	42.5	0.06065	124.62	30.02	0.1204
	123.87	111.4	0.08818	124.28	102.9	0.06087	124.01	82.69	0.07524	124.03	42.53	0.06076	124.8	29.95	0.1207
	124.03	111.3	0.08707	124.42	102.8	0.06104	124.14	82.6	0.07583	124.19	42.45	0.06076	124.93	29.91	0.1207
	124.19	111	0.08858	124.6	102.6	0.06109	124.29	82.55	0.07538	124.35	42.41	0.0616	125.08	29.85	0.1214
	124.33	110.8	0.08815	124.74	102.5	0.06098	124.48	82.44	0.07559	124.47	42.34	0.06072	125.23	29.78	0.121
	124.47	110.6	0.08781	124.92	102.4	0.06111	124.58	82.29	0.07589	124.63	42.32	0.06155	125.4	29.75	0.1217
	124.61	110.3	0.08783	125.02	102.3	0.06113	124.77	82.18	0.07515	124.81	42.34	0.06158	125.55	29.7	0.1224
	124.77	110	0.08817	125.19	102.3	0.06129	124.92	82.02	0.07581	124.93	42.29	0.06133	125.71	29.68	0.1232
	124.9	109.8	0.0884	125.36	102.2	0.0616	125.07	81.89	0.07579	125.11	42.27	0.06162	125.87	29.65	0.1225
	125.09	109.6	0.088	125.49	102.1	0.062	125.27	81.81	0.07594	125.22	42.21	0.06212	126.04	29.61	0.1235
	125.18	109.4	0.08874	125.62	102.1	0.06147	125.4	81.74	0.07568	125.38	42.14	0.06204	126.2	29.59	0.1239
	125.37	109.2	0.08783	125.78	102	0.06202	125.53	81.67	0.07552	125.56	42.11	0.06245	126.31	29.56	0.1243
	125.51	109	0.0887	125.93	101.9	0.06225	125.7	81.61	0.07538	125.74	42.07	0.06262	126.48	29.5	0.1255
	125.67	108.8	0.0887	126.07	101.8	0.06238	125.8	81.52	0.076	125.82	42	0.06223	126.64	29.46	0.1253
	125.82	108.6	0.08907	126.25	101.7	0.06258	125.96	81.41	0.07576	125.96	42	0.06182	126.8	29.43	0.1265
	125.96	108.4	0.08846	126.4	101.5	0.06272	126.14	81.28	0.0761	126.14	42.05	0.06323	126.94	29.38	0.1271
	126.12	108.2	0.08858	126.51	101.4	0.06175	126.25	81.15	0.07617	126.26	42.04	0.06298	127.08	29.32	0.1255
	126.26	108	0.0889	126.69	101.2	0.06269	126.44	81.04	0.076	126.41	42.04	0.06298	127.19	29.27	0.1278
	126.4	107.8	0.08825	126.82	101.1	0.06247	126.6	80.9	0.07614	126.57	42.02	0.06324	127.36	29.21	0.1272
	126.57	107.5	0.08911	126.96	101	0.0626	126.72	80.78	0.07586	126.72	41.94	0.06353	127.5	29.17	0.1288
	126.69	107.2	0.08858	127.17	100.9	0.06374	126.86	80.64	0.0758	126.88	41.89	0.06359	127.67	29.09	0.1292
	126.88	107.1	0.08902	127.28	100.9	0.06271	127.04	80.5	0.07575	127.05	41.87	0.06421	127.81	29.04	0.1292
	126.97	106.8	0.08931	127.43	100.8	0.06346	127.18	80.36	0.07591	127.18	41.87	0.06364	127.99	29	0.1295
	127.17	106.6	0.08943	127.62	100.6	0.06324	127.32	80.26	0.07607	127.36	41.85	0.06389	128.14	28.97	0.1302
	127.29	106.3	0.0892	127.77	100.5	0.06349	127.47	80.2	0.0757	127.49	41.81	0.06437	128.29	28.94	0.1302
	127.46	106.1	0.08883	127.91	100.4	0.06316	127.63	80.11	0.07608	127.66	41.76	0.06412	128.42	28.9	0.1311
	127.63	105.9	0.08979	128.07	100.3	0.06368	127.78	80.08	0.07642	127.81	41.7	0.06451	128.57	28.88	0.1308
	127.75	105.7	0.08931	128.23	100.1	0.06408	127.93	80.03	0.07595	127.95	41.63	0.0645	128.7	28.86	0.1319
	127.92	105.5	0.08933	128.34	99.95	0.06328	128.06	80	0.07581	128.09	41.58	0.06464	128.88	28.82	0.133
	128.06	105.3	0.0899	128.48	99.76	0.06397	128.21	79.93	0.07628	128.24	41.56	0.06466	129.03	28.8	0.1327
	128.23	105.3	0.08924	128.64	99.57	0.0644	128.38	79.88	0.07599	128.36	41.54	0.06465	129.21	28.77	0.1346
	128.37	105.1	0.09022	128.79	99.48	0.0643	128.53	79.77	0.07637	128.54	41.58	0.06511	129.32	28.74	0.1331
	128.51	105	0.0895	128.93	99.35	0.06461	128.68	79.69	0.07627	128.71	41.59	0.06573	129.47	28.69	0.1339
	128.7	104.8	0.08986	129.12	99.26	0.0646	128.82	79.55	0.07605	128.87	41.6	0.06563	129.62	28.66	0.1337
	128.84	104.7	0.08981	129.27	99.2	0.0649	128.99	79.44	0.0761	129.01	41.55	0.06566	129.77	28.62	0.1354
	128.97	104.5	0.09005	129.43	99.12	0.06495	129.12	79.3	0.0764	129.14	41.49	0.06563	129.93	28.55	0.1366
	129.13	104.4	0.08967	129.57	99.1	0.06465	129.3	79.24	0.07605	129.32	41.43	0.06595	130.07	28.51	0.1355
	129.29	104.1	0.09032	129.71	99.07	0.0649	129.41	79.16	0.07603	129.48	41.42	0.06636	130.22	28.46	0.1368
	129.4	104	0.09011	129.89	99.02	0.06524	129.55	79.11	0.07609	129.67	41.43	0.06614	130.38	28.4	0.1367
	129.59	103.8	0.09011	130.04	98.96	0.06555	129.71	79.02	0.07661	129.77	41.38	0.06621	130.5	28.35	0.1373
	129.72	103.5	0.09002	130.2	98.84	0.06572	129.86	78.96	0.07602	129.93	41.34	0.06625	130.64	28.3	0.138
	129.89	103.3	0.08995	130.36	98.73	0.06533	130.01	78.86	0.07632	130.05	41.28	0.0665	130.81	28.27	0.1389
	130	103.1	0.08972	130.45	98.58	0.06508	130.13	78.76	0.0765	130.2	41.24	0.06675	130.96	28.24	0.1389
	130.18	102.9	0.09067	130.64	98.42	0.06573	130.3	78.65	0.07621	130.35	41.17	0.06716	131.11	28.21	0.1406
	130.33	102.7	0.08976	130.76	98.26	0.06612	130.46	78.5	0.0768	130.52	41.12	0.06685	131.26	28.17	0.1396
	130.46	102.5	0.09003	130.9	98.16	0.06581	130.58	78.39	0.07604	130.69	41.11	0.0676	131.41	28.13	0.1397
	130.61	102.4	0.08954	131.09	98.03	0.06641	130.76	78.27	0.07616	130.83	41.11	0.06712	131.57	28.08	0.1403
	130.77	102.2	0.09078	131.21	97.96	0.06618	130.88	78.12	0.07648	130.99	41.11	0.06774	131.72	28.05	0.1414
	130.93	102	0.09021	131.39	97.88	0.06634	131.05	78	0.07632	131.13	41.13	0.06761	131.89	28	0.1421
	131.04	101.8	0.08958	131.49	97.78	0.06642	131.22	77.91	0.07658	131.26	41.13	0.06788	132.03	27.96	0.142
	131.19	101.7	0.09022	131.65	97.71	0.06604	131.35	77.85	0.07633	131.41	41.08	0.06789	132.18	27.9	0.1423
	131.38	101.4	0.09105	131.8	97.55	0.06703	131.5	77.78	0.07626	131.55	41.02	0.06835	132.34	27.87	0.1432
	131.49	101.2	0.08979	131.91	97.46	0.0665	131.68	77.72	0.07651	131.73	40.97	0.06825	132.47	27.8	0.1439
	131.64	101	0.09021	132.07	97.3	0.06691	131.83	77.69	0.0765	131.85	40.95	0.06872	132.58	27.74	0.144
	131.83	100.8	0.09093	132.23	97.08	0.06758	131.98	77.67	0.07644	131.98	40.95	0.06806	132.74	27.69	0.1434
	131.94	100.5	0.09054	132.35	96.95	0.06704	132.12	77.63	0.07636	132.12	40.9	0.06885	132.89	27.63	0.1454
	132.14	100.3	0.09054	132.54	96.78	0.06755	132.23	77.58	0.07628	132.32	40.89	0.06941	133.08	27.58	0.1461
	132.26	100.1	0.09055	132.65	96.66	0.0673	132.42	77.52	0.07626	132.43	40.82	0.06919	133.23	27.54	0.1461
	132.43	99.98	0.09045	132.77	96.56	0.06692	132.55	77.44	0.07667	132.59	40.76	0.06897	133.39	27.47	0.1467
	132.57	99.8	0.09037	132.9	96.42	0.06795	132.73	77.32	0.07637	132.75	40.7	0.06943	133.49	27.43	0.1458
	132.69	99.67	0.09063	133.11	96.29	0.06819	132.85	77.21	0.07665	132.89	40.64	0.06882	133.66	27.4	0.1466
	132.85	99.56	0.0909	133.21	96.27	0.06798	133	77.1	0.0763	133.03	40.64	0.06972	133.81	27.35	0.148
	133.02	99.44	0.09081	133.37	96.22	0.06841	133.16	77	0.07665	133.18	40.64	0.06957	133.98	27.31	0.1493
	133.16	99.3	0.09154	133.51	96.23	0.06832	133.28	76.91	0.07645	133.34	40.68	0.07002	134.13	27.28	0.1493
	133.29	99.2	0.0905	133.67	96.18	0.06856	133.45	76.9	0.07656	133.48	40.69	0.06998	134.27	27.25	0.1494
	133.47	99.11	0.09097	133.88	96.06	0.06892	133.62	76.84	0.07684	133.66	40.65	0.07059	134.39	27.23	0.1493
	133.57	98.91	0.09088	133.99	96.01	0.06858	133.79	76.77	0.07713	133.8	40.6	0.07057	134.54	27.19	0.1502
	133.76	98.69	0.0909	134.15	95.9	0.06848	133.92	76.7	0.0767	133.94	40.55	0.07059	134.73	27.16	0.1515
	133.92	98.51	0.09097	134.32	95.72	0.06883	134.08	76.62	0.07645	134.08	40.49	0.07078	134.88	27.13	0.151
	134.02	98.29	0.09104	134.44	95.57	0.06886	134.24	76.52	0.07694	134.24	40.5	0.07074	135.02	27.09	0.1529
	134.22	98.04	0.09104	134.6	95.42	0.06907	134.37	76.41	0.07672	134.41	40.48	0.07098	135.16	27.06	0.1512
	134.35	97.88	0.09087	134.73	95.3	0.06883	134.54	76.32	0.07702	134.53	40.44	0.07139	135.31	27.02	0.1516
	134.54	97.78	0.09089	134.97	95.2	0.07006	134.68	76.2	0.07673	134.68	40.39	0.07117	135.45	26.97	0.1535
	134.66	97.59	0.09087	135.13	95.14	0.07005	134.82	76.07	0.07654	134.83	40.32	0.07183	135.57	26.91	0.1538
	134.85	97.41	0.09099	135.27	95.09	0.06945	134.98	75.95	0.07702	134.98	40.27	0.07165	135.76	26.86	0.1537
	134.96	97.28	0.09136	135.41	95.04	0.06946	135.11	75.87	0.07687	135.17	40.22	0.0722	135.89	26.81	0.1548
	135.1	97.18	0.09041	135.57	94.92	0.06978	135.23	75.79	0.07656	135.31	40.21	0.07232	136.06	26.75	0.1558
	135.26	96.93	0.09078	135.74	94.8	0.07009	135.43	75.72	0.07725	135.47	40.19	0.07233	136.24	26.7	0.1551
	135.4	96.73	0.09126	135.88	94.66	0.07013	135.55	75.72	0.07663	135.6	40.2	0.07218	136.41	26.66	0.1555
	135.57	96.57	0.09133	136.11	94.48	0.07074	135.7	75.65	0.07714	135.79	40.23	0.07236	136.51	26.61	0.1565
	135.72	96.34	0.09142	136.19	94.37	0.07	135.83	75.65	0.07693	135.88	40.2	0.07274	136.66	26.57	0.1564
	135.86	96.14	0.09093	136.29	94.24	0.06957	136.01	75.63	0.07711	136.03	40.16	0.07315	136.78	26.54	0.1564
	136.03	95.93	0.09136	136.45	94.05	0.07059	136.13	75.62	0.07703	136.17	40.11	0.07299	136.97	26.51	0.159
	136.2	95.72	0.09138	136.57	93.9	0.0708	136.28	75.54	0.07717	136.33	40.06	0.07339	137.12	26.46	0.1588
	136.32	95.51	0.09112	136.78	93.77	0.07127	136.42	75.47	0.07711	136.48	40.05	0.07304	137.26	26.43	0.1592
	136.48	95.36	0.09092	136.88	93.67	0.07099	136.56	75.36	0.07733	136.66	40.03	0.07416	137.41	26.38	0.1591
	136.59	95.26	0.09132	137.01	93.61	0.07062	136.7	75.25	0.07678	136.82	40.01	0.07363	137.55	26.34	0.1589
	136.81	95.11	0.09236	137.18	93.54	0.07137	136.87	75.13	0.07747	136.93	39.94	0.07402	137.7	26.3	0.16
	136.9	94.99	0.09191	137.32	93.47	0.07123	137.06	75.05	0.07772	137.07	39.89	0.07384	137.82	26.25	0.1607
	137.1	95.03	0.09148	137.48	93.48	0.07199	137.19	75.03	0.07724	137.26	39.85	0.07467	138	26.19	0.1614
	137.18	94.94	0.09075	137.59	93.42	0.0716	137.34	74.99	0.07721	137.36	39.77	0.07405	138.14	26.14	0.1607
	137.34	94.8	0.09107	137.77	93.38	0.07184	137.48	74.96	0.0773	137.54	39.74	0.07466	138.28	26.09	0.1621
	137.52	94.64	0.0919	137.96	93.26	0.07277	137.66	74.9	0.07753	137.7	39.74	0.07469	138.46	26.04	0.1629
	137.69	94.48	0.09185	138.07	93.17	0.07186	137.81	74.82	0.07787	137.82	39.74	0.07483	138.61	25.99	0.1616
	137.85	94.29	0.0919	138.26	93	0.07209	137.95	74.74	0.0774	138.02	39.78	0.07538	138.77	25.91	0.1642
	137.96	94.07	0.091	138.43	92.86	0.0726	138.13	74.66	0.07782	138.15	39.77	0.0755	138.91	25.88	0.1631
	138.17	93.88	0.09171	138.55	92.72	0.0726	138.3	74.55	0.07766	138.28	39.73	0.07523	139.04	25.82	0.1645
	138.25	93.72	0.09108	138.71	92.64	0.07212	138.41	74.44	0.07766	138.44	39.67	0.0758	139.23	25.79	0.1647
	138.45	93.54	0.09138	138.83	92.57	0.07235	138.57	74.34	0.07765	138.62	39.62	0.07584	139.37	25.72	0.1654
	138.53	93.44	0.09138	139.01	92.5	0.0731	138.7	74.24	0.07741	138.74	39.59	0.07606	139.48	25.69	0.1661
	138.74	93.32	0.09152	139.18	92.41	0.0735	138.86	74.11	0.07824	138.87	39.59	0.0756	139.64	25.67	0.1657
	138.83	93.15	0.09151	139.34	92.36	0.07331	139	74.03	0.07769	139.02	39.57	0.07638	139.81	25.62	0.1666
	139	92.97	0.09149	139.5	92.22	0.07368	139.18	73.99	0.0779	139.19	39.51	0.07671	139.95	25.6	0.1677
	139.15	92.78	0.09214	139.54	92.14	0.07207	139.32	73.96	0.07824	139.36	39.47	0.07666	140.14	25.56	0.1682
	139.31	92.59	0.09213	139.7	91.95	0.07322	139.47	73.95	0.0778	139.5	39.4	0.0771	140.25	25.54	0.1677
	139.49	92.36	0.09207	139.93	91.78	0.07471	139.6	73.93	0.07816	139.65	39.34	0.0768	140.4	25.51	0.1687
	139.61	92.21	0.09152	140.03	91.66	0.07392	139.76	73.95	0.07798	139.78	39.29	0.07707	140.55	25.48	0.169
	139.76	92.06	0.09175	140.13	91.54	0.07304	139.9	73.91	0.07839	139.95	39.28	0.07712	140.68	25.42	0.1695
	139.94	91.79	0.09198	140.33	91.34	0.07431	140.09	73.86	0.0787	140.07	39.3	0.07745	140.83	25.38	0.1705
	140.05	91.65	0.09205	140.56	91.18	0.07537	140.17	73.82	0.07828	140.24	39.31	0.07781	141	25.33	0.1706
	140.2	91.58	0.09169	140.69	91.1	0.07482	140.35	73.74	0.07833	140.39	39.31	0.07789	141.15	25.28	0.1713
	140.39	91.43	0.09239	140.81	91.09	0.07378	140.55	73.62	0.07915	140.53	39.28	0.07823	141.28	25.22	0.1713
	140.51	91.35	0.09183	140.98	90.96	0.07548	140.68	73.53	0.07867	140.72	39.24	0.07866	141.43	25.16	0.1716
	140.68	91.3	0.09244	141.09	90.97	0.07409	140.83	73.45	0.07875	140.85	39.16	0.07861	141.61	25.12	0.1717
	140.8	91.24	0.09191	141.27	90.91	0.07503	141.01	73.39	0.07873	140.98	39.12	0.07831	141.76	25.09	0.1731
	140.97	91.12	0.09251	141.39	90.91	0.07457	141.14	73.38	0.07874	141.1	39.12	0.07814	141.9	25.04	0.173
	141.15	90.98	0.09288	141.58	90.82	0.0756	141.27	73.36	0.07864	141.29	39.13	0.07911	142.06	25.02	0.1739
	141.3	90.86	0.09237	141.7	90.77	0.07513	141.45	73.31	0.07923	141.46	39.09	0.07946	142.22	24.98	0.1739
	141.43	90.69	0.09208	141.85	90.67	0.07521	141.58	73.26	0.07902	141.6	39.01	0.07941	142.35	24.93	0.1745
	141.59	90.45	0.09233	142.04	90.55	0.07618	141.72	73.19	0.0792	141.72	38.95	0.0791	142.51	24.88	0.1756
	141.74	90.32	0.09194	142.18	90.42	0.07609	141.88	73.1	0.07949	141.89	38.89	0.07967	142.65	24.84	0.1758
	141.87	90.2	0.09259	142.31	90.31	0.07558	142.01	73.02	0.07948	142.04	38.86	0.07996	142.81	24.78	0.1759
	142.01	90.09	0.09203	142.39	90.18	0.07551	142.16	72.92	0.07935	142.18	38.82	0.07987	142.96	24.73	0.1772
	142.18	89.97	0.09278	142.56	90.05	0.07604	142.32	72.8	0.07991	142.4	38.84	0.08038	143.11	24.68	0.1764
	142.3	89.8	0.0932	142.69	89.94	0.07625	142.46	72.71	0.07975	142.47	38.84	0.08044	143.26	24.61	0.1767
	142.49	89.74	0.09251	142.85	89.89	0.07659	142.6	72.64	0.07908	142.64	38.85	0.07996	143.42	24.55	0.178
	142.6	89.55	0.09222	143.03	89.85	0.077	142.76	72.52	0.07968	142.8	38.85	0.08092	143.55	24.51	0.1781
	142.77	89.3	0.09318	143.16	89.74	0.07668	142.92	72.49	0.07982	142.97	38.79	0.0811	143.69	24.47	0.1789
	142.94	89.15	0.09274	143.31	89.63	0.07746	143.06	72.47	0.08008	143.11	38.74	0.08101	143.84	24.42	0.179
	143.08	88.98	0.09309	143.48	89.51	0.07668	143.19	72.46	0.07976	143.22	38.68	0.08113	144.02	24.39	0.1796
	143.21	88.76	0.09225	143.63	89.35	0.07736	143.38	72.43	0.08046	143.39	38.68	0.08148	144.16	24.37	0.1802
	143.35	88.56	0.09278	143.76	89.26	0.07683	143.51	72.45	0.08031	143.52	38.66	0.08147	144.33	24.34	0.181
	143.51	88.49	0.09283	143.9	89.07	0.07716	143.64	72.42	0.0805	143.62	38.61	0.08126	144.49	24.32	0.1805
	143.68	88.39	0.09311	144.1	88.9	0.07832	143.8	72.42	0.08043	143.83	38.59	0.08201	144.63	24.3	0.1816
	143.85	88.32	0.09312	144.27	88.79	0.07848	143.96	72.36	0.08086	143.98	38.53	0.08259	144.79	24.25	0.1816
	143.98	88.24	0.09321	144.39	88.7	0.07773	144.09	72.3	0.08059	144.11	38.46	0.08236	144.93	24.21	0.1822
	144.11	88.19	0.09305	144.55	88.68	0.07753	144.25	72.2	0.08065	144.27	38.39	0.08237	145.04	24.15	0.1829
	144.25	88.13	0.09296	144.73	88.52	0.07848	144.4	72.11	0.08095	144.45	38.39	0.08288	145.22	24.08	0.1838
	144.45	87.98	0.09371	144.83	88.53	0.07809	144.54	72.03	0.0812	144.58	38.38	0.08265	145.37	24.05	0.1833
	144.6	87.83	0.09373	144.96	88.48	0.07807	144.67	71.99	0.08117	144.76	38.38	0.08325	145.53	24	0.1849
	144.71	87.65	0.09289	145.13	88.49	0.07912	144.83	71.97	0.08142	144.91	38.41	0.0835	145.65	23.98	0.1847
	144.88	87.45	0.09308	145.28	88.4	0.07911	145.02	71.95	0.0817	145.01	38.38	0.08318	145.83	23.95	0.1852
	145.01	87.32	0.09335	145.44	88.35	0.07948	145.15	71.91	0.08159	145.21	38.37	0.08388	145.98	23.91	0.1852
	145.14	87.26	0.09298	145.62	88.25	0.07898	145.33	71.85	0.08197	145.37	38.31	0.08412	146.11	23.84	0.186
	145.33	87.13	0.09402	145.78	88.13	0.07985	145.47	71.78	0.08179	145.51	38.24	0.08409	146.23	23.79	0.1856
	145.49	86.96	0.09435	145.86	88.05	0.07849	145.59	71.71	0.082	145.66	38.23	0.08392	146.38	23.73	0.1863
	145.61	86.89	0.09349	146.01	87.88	0.07905	145.74	71.65	0.08184	145.84	38.22	0.08482	146.57	23.67	0.1878
	145.78	86.73	0.0935	146.21	87.76	0.0806	145.9	71.53	0.08258	145.94	38.18	0.08431	146.71	23.61	0.188
	145.91	86.5	0.094	146.42	87.64	0.08058	146.04	71.45	0.08204	146.14	38.16	0.08492	146.86	23.55	0.1888
	146.08	86.36	0.0939	146.54	87.6	0.07992	146.2	71.35	0.08238	146.28	38.1	0.08501	147.02	23.53	0.1885
	146.21	86.16	0.09411	146.67	87.57	0.07921	146.35	71.26	0.08281	146.4	38.05	0.08517	147.17	23.5	0.1889
	146.37	85.98	0.09398	146.85	87.47	0.08029	146.45	71.18	0.08225	146.59	37.99	0.08531	147.34	23.49	0.1898
	146.5	85.83	0.09432	147	87.41	0.08063	146.65	71.15	0.08303	146.69	37.92	0.08555	147.48	23.47	0.1904
	146.65	85.8	0.094	147.08	87.34	0.0802	146.79	71.13	0.08326	146.89	37.92	0.08577	147.61	23.44	0.1903
	146.8	85.71	0.09517	147.25	87.19	0.08062	146.94	71.13	0.08303	146.97	37.89	0.08584	147.75	23.4	0.1909
	146.96	85.69	0.09481	147.42	87.05	0.08143	147.08	71.13	0.08282	147.16	37.93	0.08608	147.93	23.34	0.1915
	147.1	85.63	0.0943	147.56	86.9	0.08126	147.22	71.13	0.08372	147.29	37.93	0.08677	148.05	23.28	0.192
	147.26	85.57	0.0949	147.72	86.77	0.08152	147.4	71.1	0.08364	147.5	37.94	0.08692	148.22	23.24	0.1929
	147.39	85.44	0.09462	147.88	86.63	0.08143	147.54	71.09	0.084	147.62	37.89	0.08668	148.38	23.2	0.192
	147.54	85.28	0.09461	148.02	86.51	0.08166	147.72	71.06	0.08403	147.76	37.82	0.08717	148.52	23.19	0.1923
	147.66	85.05	0.09476	148.13	86.4	0.08137	147.88	70.97	0.08432	147.88	37.77	0.08663	148.66	23.15	0.1932
	147.81	84.88	0.09558	148.26	86.32	0.08148	148.03	70.9	0.084	148.05	37.75	0.08747	148.8	23.08	0.1934
	148.01	84.81	0.09529	148.43	86.24	0.08246	148.17	70.81	0.08417	148.21	37.76	0.08804	148.97	23.04	0.1943
	148.13	84.73	0.09546	148.58	86.22	0.08259	148.27	70.75	0.08411	148.37	37.73	0.08767	149.1	22.96	0.195
	148.3	84.66	0.09523	148.78	86.15	0.08278	148.47	70.71	0.08481	148.5	37.68	0.088	149.25	22.9	0.1954
	148.47	84.49	0.09553	148.87	86.16	0.08237	148.62	70.68	0.08516	148.66	37.62	0.0881	149.41	22.86	0.1955
	148.6	84.34	0.096	148.98	86.14	0.08183	148.75	70.68	0.08484	148.81	37.57	0.08812	149.55	22.83	0.1961
	148.76	84.22	0.09543	149.25	86.04	0.08413	148.9	70.64	0.08501	148.93	37.5	0.08867	149.67	22.82	0.197
	148.92	84.01	0.09579	149.32	85.99	0.08317	149.06	70.56	0.08546	149.06	37.45	0.08868	149.86	22.79	0.1965
	149.04	83.81	0.09542	149.45	85.9	0.08225	149.19	70.51	0.0856	149.23	37.44	0.08928	150	22.77	0.1977
	149.19	83.69	0.09569	149.63	85.71	0.08364	149.36	70.41	0.08603	149.37	37.44	0.08886	150.17	22.73	0.198
	149.39	83.52	0.09713	149.78	85.58	0.08383	149.52	70.35	0.08584	149.51	37.45	0.08941	150.3	22.67	0.1987
	149.52	83.45	0.09614	150	85.48	0.08421	149.65	70.25	0.08611	149.68	37.46	0.08989	150.46	22.63	0.1988
	149.64	83.46	0.09558	150.12	85.39	0.08393	149.81	70.15	0.08627	149.81	37.45	0.0899	150.62	22.59	0.1985
	149.8	83.44	0.09629	150.18	85.38	0.08255	149.99	70.05	0.08627	149.99	37.41	0.0901	150.75	22.57	0.2
	149.97	83.35	0.09657	150.39	85.3	0.0843	150.11	69.99	0.08673	150.14	37.34	0.09033	150.93	22.52	0.1992
	150.09	83.2	0.09671	150.54	85.21	0.08486	150.25	69.95	0.08606	150.27	37.3	0.09014	151.07	22.48	0.2001
	150.25	83.18	0.09682	150.66	85.14	0.08437	150.42	69.91	0.0868	150.42	37.27	0.09059	151.22	22.41	0.201
	150.39	83.02	0.09679	150.81	85.02	0.08477	150.55	69.92	0.087	150.6	37.28	0.0909	151.38	22.34	0.2017
	150.56	82.82	0.09706	150.99	84.87	0.08549	150.68	69.91	0.08706	150.72	37.24	0.0913	151.53	22.3	0.2019
	150.73	82.7	0.09751	151.12	84.81	0.08491	150.85	69.89	0.08764	150.88	37.2	0.09108	151.69	22.26	0.2022
	150.86	82.67	0.09695	151.24	84.66	0.08523	151	69.9	0.08742	151.04	37.15	0.09169	151.83	22.25	0.2032
	150.99	82.6	0.09688	151.46	84.49	0.08615	151.16	69.9	0.08813	151.22	37.12	0.09178	151.97	22.24	0.2029
	151.19	82.45	0.09775	151.57	84.37	0.08567	151.3	69.85	0.08797	151.34	37.05	0.09205	152.11	22.2	0.2038
	151.33	82.31	0.09798	151.72	84.28	0.08546	151.44	69.79	0.08825	151.46	36.97	0.09186	152.25	22.14	0.2042
	151.48	82.14	0.09771	151.88	84.11	0.08641	151.61	69.7	0.08857	151.63	36.96	0.09212	152.4	22.13	0.2043
	151.65	81.97	0.09803	152.05	84.08	0.08622	151.81	69.61	0.08905	151.79	36.96	0.09271	152.57	22.07	0.2058
	151.79	81.78	0.09763	152.24	83.97	0.08685	151.95	69.55	0.0889	151.94	36.95	0.09258	152.71	22.01	0.2051
	151.92	81.63	0.09782	152.39	83.98	0.08674	152.1	69.5	0.08904	152.1	36.97	0.09301	152.85	21.99	0.2056
	152.08	81.51	0.09812	152.55	83.95	0.08663	152.22	69.49	0.08887	152.24	36.95	0.0936	153.02	21.94	0.2061
	152.23	81.42	0.09886	152.65	83.95	0.08644	152.39	69.49	0.08933	152.39	36.93	0.09362	153.16	21.85	0.2065
	152.37	81.4	0.09834	152.84	83.9	0.08674	152.5	69.45	0.08961	152.53	36.89	0.09364	153.33	21.81	0.2069
	152.52	81.35	0.09868	153.02	83.83	0.08801	152.66	69.4	0.08999	152.72	36.83	0.09391	153.45	21.79	0.2068
	152.65	81.31	0.09909	153.09	83.82	0.08657	152.81	69.33	0.09021	152.83	36.79	0.09438	153.59	21.77	0.2078
	152.83	81.24	0.09939	153.31	83.65	0.08772	152.96	69.23	0.09035	153.01	36.77	0.09416	153.73	21.77	0.2083
	152.97	81.06	0.09916	153.4	83.56	0.08751	153.12	69.18	0.0904	153.15	36.77	0.09442	153.9	21.71	0.2095
	153.11	80.93	0.09933	153.55	83.42	0.08737	153.27	69.07	0.09093	153.34	36.75	0.09486	154.08	21.66	0.2097
	153.26	80.76	0.09927	153.69	83.29	0.0882	153.42	69.01	0.09063	153.47	36.7	0.09505	154.19	21.63	0.2101
	153.4	80.68	0.0997	153.82	83.19	0.08804	153.56	68.89	0.09114	153.61	36.65	0.09483	154.33	21.6	0.2099
	153.55	80.61	0.09968	153.99	83.11	0.08874	153.72	68.81	0.09121	153.72	36.59	0.09528	154.51	21.55	0.2092
	153.72	80.52	0.1003	154.15	83.09	0.08843	153.85	68.73	0.0913	153.9	36.54	0.09538	154.66	21.49	0.2113
	153.87	80.38	0.1004	154.3	82.99	0.08909	154	68.69	0.09148	154.06	36.49	0.09601	154.82	21.41	0.2121
	154	80.24	0.1003	154.43	82.97	0.08847	154.15	68.68	0.09188	154.2	36.45	0.09625	154.98	21.38	0.2114
	154.14	80.1	0.1	154.59	82.86	0.08921	154.3	68.66	0.0921	154.37	36.45	0.09633	155.09	21.37	0.2121
	154.31	79.88	0.101	154.8	82.71	0.09025	154.45	68.66	0.09246	154.49	36.42	0.09645	155.22	21.33	0.213
	154.47	79.68	0.1015	154.92	82.64	0.08941	154.58	68.67	0.09266	154.66	36.45	0.09642	155.4	21.34	0.2127
	154.61	79.59	0.1012	155.03	82.54	0.08915	154.77	68.65	0.09307	154.78	36.45	0.09716	155.55	21.27	0.2143
	154.77	79.56	0.1013	155.25	82.37	0.09022	154.92	68.63	0.09327	154.93	36.43	0.0973	155.71	21.24	0.2149
	154.9	79.53	0.1011	155.34	82.26	0.09011	155.09	68.6	0.09324	155.08	36.39	0.09721	155.85	21.18	0.2138
	155.07	79.5	0.1018	155.53	82.13	0.08988	155.22	68.53	0.09353	155.23	36.35	0.09777	156	21.17	0.2147
	155.22	79.47	0.102	155.67	81.99	0.09083	155.39	68.44	0.09365	155.38	36.27	0.09787	156.16	21.08	0.2149
	155.37	79.37	0.1018	155.77	81.91	0.0902	155.49	68.35	0.09387	155.53	36.27	0.09796	156.32	21.02	0.2164
	155.52	79.22	0.1022	155.94	81.86	0.09106	155.64	68.31	0.09393	155.7	36.25	0.09834	156.45	20.99	0.2161
	155.68	79.04	0.1026	156.11	81.79	0.09142	155.81	68.23	0.09456	155.84	36.22	0.09874	156.62	20.99	0.2167
	155.83	78.92	0.1025	156.2	81.74	0.09114	155.97	68.23	0.09495	155.99	36.19	0.09855	156.78	20.98	0.2162
	155.97	78.84	0.1026	156.37	81.73	0.09115	156.12	68.19	0.09514	156.14	36.14	0.09881	156.9	20.92	0.2182
	156.13	78.77	0.1029	156.59	81.66	0.09274	156.3	68.17	0.09518	156.3	36.09	0.09929	157.02	20.87	0.2187
	156.26	78.68	0.1035	156.71	81.66	0.09171	156.42	68.12	0.09529	156.46	36.06	0.09939	157.2	20.84	0.2176
	156.45	78.55	0.1035	156.83	81.61	0.09154	156.58	68.04	0.09545	156.58	35.99	0.09939	157.38	20.8	0.2192
	156.59	78.39	0.1037	156.98	81.5	0.09206	156.73	67.95	0.09602	156.74	35.94	0.09999	157.53	20.73	0.22
	156.76	78.25	0.1039	157.16	81.4	0.0925	156.89	67.89	0.09607	156.9	35.91	0.1003	157.68	20.66	0.2201
	156.89	78.07	0.104	157.33	81.26	0.09305	157.01	67.79	0.09621	157.07	35.9	0.1002	157.78	20.66	0.2191
	157.04	77.91	0.1036	157.39	81.15	0.09214	157.18	67.7	0.09664	157.21	35.91	0.1005	157.96	20.64	0.2208
	157.21	77.79	0.1046	157.61	81.06	0.09286	157.34	67.58	0.09697	157.35	35.9	0.1005	158.13	20.62	0.2208
	157.31	77.78	0.1043	157.75	80.93	0.09375	157.47	67.51	0.09666	157.51	35.89	0.1012	158.27	20.56	0.2223
	157.49	77.75	0.1045	157.91	80.93	0.09334	157.63	67.43	0.09723	157.64	35.89	0.1013	158.44	20.54	0.2225
	157.62	77.72	0.1054	158.08	80.83	0.09387	157.76	67.41	0.09756	157.78	35.84	0.1013	158.53	20.47	0.2218
	157.77	77.66	0.1052	158.19	80.8	0.09351	157.94	67.38	0.09788	157.94	35.8	0.1021	158.71	20.44	0.2229
	157.92	77.49	0.1056	158.34	80.75	0.09365	158.08	67.37	0.09778	158.07	35.74	0.1019	158.9	20.35	0.2227
	158.08	77.36	0.1059	158.48	80.6	0.09376	158.23	67.36	0.09785	158.22	35.7	0.1025	159.04	20.36	0.2253
	158.22	77.2	0.1061	158.68	80.48	0.09524	158.39	67.34	0.09859	158.39	35.69	0.1022	159.16	20.32	0.2239
	158.38	77.11	0.1062	158.78	80.4	0.09438	158.52	67.35	0.09866	158.53	35.68	0.1027	159.32	20.3	0.2235
	158.54	77.09	0.1062	158.94	80.27	0.09472	158.7	67.31	0.09943	158.7	35.65	0.1029	159.5	20.25	0.2253
	158.67	76.92	0.1066	159.07	80.14	0.09469	158.81	67.27	0.09908	158.84	35.61	0.1031	159.63	20.24	0.2269
	158.82	76.85	0.1072	159.22	80	0.09512	159.02	67.18	0.09991	158.98	35.56	0.1033	159.8	20.19	0.2256
	159	76.72	0.1075	159.41	79.84	0.09553	159.13	67.12	0.09973	159.13	35.51	0.1035	159.92	20.12	0.2256
	159.15	76.57	0.1074	159.54	79.77	0.09585	159.27	67.04	0.09957	159.27	35.47	0.1039	160.05	20.05	0.2265
	159.3	76.38	0.1072	159.69	79.7	0.09557	159.41	66.94	0.1001	159.41	35.41	0.1041	160.27	20.05	0.227
	159.42	76.27	0.1071	159.89	79.61	0.09731	159.55	66.9	0.1006	159.59	35.36	0.1042	160.4	20.06	0.2282
	159.59	76.17	0.1078	159.98	79.6	0.09547	159.72	66.87	0.1008	159.75	35.34	0.1046	160.51	19.99	0.2286
	159.72	76.13	0.1082	160.12	79.6	0.09554	159.85	66.85	0.1012	159.91	35.31	0.1048	160.68	19.96	0.2279
	159.87	76.1	0.1084	160.33	79.53	0.09686	160.03	66.79	0.1014	160.03	35.3	0.1048	160.84	19.93	0.2285
	160.01	76.08	0.1086	160.46	79.49	0.09686	160.2	66.75	0.102	160.2	35.3	0.1052	160.98	19.86	0.2294
	160.18	75.99	0.109	160.62	79.45	0.09735	160.32	66.67	0.1016	160.34	35.32	0.1055	161.14	19.79	0.2297
	160.32	75.86	0.1092	160.7	79.41	0.09632	160.46	66.57	0.1023	160.49	35.3	0.1058	161.28	19.77	0.2293
	160.49	75.69	0.1097	160.87	79.3	0.09736	160.61	66.5	0.1022	160.65	35.26	0.1057	161.44	19.78	0.2312
	160.62	75.57	0.1095	161.02	79.15	0.09746	160.77	66.41	0.1028	160.79	35.24	0.1062	161.54	19.73	0.2311
	160.78	75.5	0.1095	161.19	78.99	0.0982	160.92	66.3	0.1029	160.96	35.18	0.1065	161.73	19.69	0.2323
	160.94	75.45	0.1102	161.37	78.91	0.09813	161.07	66.21	0.103	161.08	35.12	0.1064	161.88	19.65	0.2316
	161.08	75.34	0.1104	161.51	78.83	0.09805	161.21	66.11	0.1032	161.24	35.1	0.107	162.04	19.61	0.2333
	161.23	75.17	0.1105	161.61	78.81	0.09737	161.39	66.06	0.1035	161.41	35.07	0.1069	162.16	19.48	0.2328
	161.38	75.04	0.1108	161.77	78.72	0.09843	161.53	66	0.1037	161.57	35.06	0.1077	162.33	19.57	0.2335
	161.54	74.87	0.1114	161.89	78.63	0.0991	161.69	65.97	0.1042	161.71	35.04	0.1073	162.48	19.51	0.2334
	161.68	74.66	0.1114	162.12	78.55	0.09914	161.82	65.96	0.1041	161.84	34.99	0.1073	162.6	19.46	0.2349
	161.8	74.55	0.1115	162.28	78.48	0.1	162.01	65.93	0.1046	161.98	34.95	0.1081	162.76	19.42	0.235
	161.99	74.54	0.1119	162.4	78.41	0.09856	162.15	65.94	0.1051	162.12	34.91	0.108	162.93	19.38	0.2346
	162.13	74.48	0.1125	162.54	78.3	0.09955	162.3	65.93	0.1049	162.3	34.88	0.1088	163.08	19.29	0.236
	162.27	74.51	0.1123	162.7	78.21	0.09945	162.44	65.9	0.1053	162.45	34.8	0.1085	163.21	19.26	0.2369
	162.43	74.46	0.1127	162.8	78.06	0.09987	162.58	65.84	0.1059	162.58	34.76	0.1088	163.39	19.28	0.2361
	162.57	74.32	0.1131	162.96	77.94	0.09966	162.73	65.78	0.1058	162.73	34.7	0.1089	163.51	19.23	0.2363
	162.74	74.12	0.1136	163.15	77.78	0.1007	162.89	65.68	0.1066	162.9	34.69	0.1095	163.69	19.19	0.2385
	162.88	74.01	0.1135	163.26	77.65	0.1007	163.02	65.58	0.1066	163.05	34.67	0.1095	163.85	19.15	0.2384
	163.02	73.96	0.1132	163.4	77.57	0.1005	163.16	65.5	0.1067	163.19	34.66	0.1097	163.97	19.07	0.2377
	163.18	73.87	0.1142	163.57	77.51	0.1007	163.32	65.45	0.1071	163.34	34.66	0.1097	164.13	19.06	0.239
	163.32	73.8	0.1143	163.73	77.44	0.101	163.5	65.41	0.1074	163.5	34.66	0.1105	164.29	19.05	0.2386
	163.48	73.63	0.1147	163.89	77.43	0.1017	163.64	65.4	0.1076	163.65	34.65	0.1108	164.43	19.04	0.24
	163.62	73.48	0.1149	164.01	77.41	0.1012	163.81	65.34	0.1077	163.81	34.63	0.1105	164.57	18.96	0.241
	163.76	73.33	0.115	164.21	77.34	0.102	163.92	65.29	0.1079	163.96	34.59	0.111	164.71	18.91	0.2401
	163.92	73.13	0.1158	164.33	77.32	0.1018	164.07	65.23	0.1081	164.1	34.54	0.1111	164.9	18.86	0.2404
	164.1	73	0.1161	164.48	77.3	0.1018	164.25	65.1	0.109	164.25	34.5	0.1113	165.03	18.83	0.2419
	164.23	72.97	0.1159	164.6	77.22	0.1023	164.36	65.05	0.1089	164.39	34.44	0.1116	165.15	18.83	0.2419
	164.35	72.99	0.1156	164.73	77.13	0.1019	164.52	64.94	0.1095	164.56	34.41	0.1119	165.32	18.79	0.2424
	164.51	72.95	0.1162	164.94	76.96	0.1034	164.68	64.84	0.1097	164.71	34.4	0.1119	165.48	18.72	0.2429
	164.66	72.87	0.117	165.03	76.84	0.1029	164.8	64.77	0.1094	164.84	34.38	0.1118	165.62	18.7	0.2447
	164.8	72.78	0.1171	165.22	76.73	0.1031	164.99	64.66	0.1099	165.01	34.35	0.1124	165.78	18.61	0.2432
	164.98	72.59	0.1177	165.45	76.63	0.1038	165.15	64.56	0.11	165.14	34.32	0.1122	165.88	18.63	0.2437
	165.13	72.46	0.118	165.54	76.59	0.1035	165.25	64.5	0.1099	165.28	34.28	0.1128	166.06	18.59	0.2453
	165.28	72.42	0.1178	165.69	76.57	0.1031	165.42	64.47	0.1104	165.46	34.24	0.1133	166.29	18.56	0.2455
	165.42	72.35	0.118	165.85	76.47	0.1041	165.6	64.42	0.1112	165.61	34.21	0.1136	166.42	18.52	0.2463
	165.58	72.26	0.1191	166.03	76.39	0.1043	165.74	64.41	0.1112	165.74	34.15	0.1136	166.51	18.44	0.2467
	165.74	72.1	0.1186	166.11	76.34	0.1037	165.88	64.4	0.1112	165.92	34.12	0.1138	166.68	18.42	0.2449
	165.88	71.93	0.1193	166.25	76.26	0.104	166.02	64.4	0.1119	166.05	34.05	0.1139	166.84	18.42	0.2465
	166.04	71.76	0.1193	166.43	76.1	0.1053	166.17	64.34	0.1116	166.21	34.01	0.1139	166.99	18.38	0.2491
	166.18	71.58	0.1198	166.6	75.98	0.1053	166.35	64.31	0.1125	166.38	33.97	0.1146	167.16	18.34	0.248
	166.35	71.49	0.1199	166.75	75.87	0.1052	166.46	64.25	0.1125	166.52	33.95	0.1145	167.32	18.25	0.2478
	166.48	71.47	0.12	166.9	75.74	0.1059	166.62	64.18	0.1126	166.66	33.93	0.1146	167.47	18.22	0.2492
	166.62	71.52	0.1204	167	75.65	0.1047	166.8	64.06	0.1132	166.8	33.91	0.1147	167.6	18.24	0.2491
	166.79	71.45	0.121	167.24	75.48	0.1065	166.92	63.99	0.1133	166.96	33.91	0.1157	167.73	18.19	0.2497
	166.92	71.4	0.121	167.39	75.4	0.1064	167.08	63.9	0.1135	167.13	33.91	0.1158	167.89	18.14	0.2507
	167.09	71.23	0.1216	167.48	75.35	0.1055	167.21	63.84	0.1135	167.25	33.89	0.1157	168.06	18.07	0.2507
	167.24	71.07	0.1216	167.65	75.32	0.1057	167.41	63.79	0.1143	167.4	33.87	0.1159	168.21	18.04	0.2509
	167.38	70.97	0.1221	167.86	75.2	0.1072	167.51	63.78	0.1142	167.55	33.85	0.1159	168.33	18.04	0.2537
	167.53	70.96	0.1223	168.06	75.21	0.1075	167.66	63.73	0.1144	167.69	33.83	0.1165	168.44	17.99	0.2516
	167.68	70.86	0.1225	168.1	75.23	0.106	167.84	63.66	0.115	167.83	33.76	0.1165	168.59	17.96	0.2523
	167.83	70.71	0.1232	168.23	75.2	0.1059	167.98	63.58	0.1151	168	33.72	0.1167	168.75	17.87	0.2532
	168	70.54	0.1234	168.37	75.13	0.1071	168.1	63.5	0.1154	168.14	33.68	0.117	168.94	17.85	0.2543
	168.15	70.38	0.1234	168.55	75.01	0.1081	168.31	63.43	0.1155	168.3	33.63	0.1173	169.15	17.86	0.2547
	168.28	70.18	0.1234	168.69	74.97	0.1078	168.43	63.32	0.116	168.43	33.61	0.1171	169.24	17.81	0.254
	168.43	70.11	0.1242	168.82	74.86	0.1076	168.56	63.24	0.1157	168.6	33.59	0.1176	169.41	17.77	0.2548
	168.57	70.06	0.1243	169.05	74.72	0.1087	168.7	63.13	0.1162	168.73	33.57	0.1177	169.54	17.69	0.2541
	168.73	70.07	0.125	169.21	74.58	0.1088	168.88	63	0.1166	168.91	33.54	0.1177	169.67	17.7	0.2561
	168.88	70.02	0.1255	169.26	74.56	0.107	169.03	62.94	0.1167	169.05	33.53	0.1185	169.82	17.66	0.2569
	169.01	69.99	0.1249	169.47	74.47	0.1083	169.19	62.86	0.1168	169.2	33.48	0.118	169.99	17.64	0.2572
	169.22	69.82	0.1259	169.62	74.4	0.1088	169.36	62.82	0.1174	169.35	33.44	0.1182	170.14	17.56	0.2576
	169.34	69.66	0.126	169.78	74.32	0.1094	169.52	62.78	0.1173	169.5	33.4	0.1186	170.24	17.52	0.2583
	169.48	69.58	0.1262	169.87	74.3	0.1086	169.64	62.77	0.1174	169.66	33.37	0.1191	170.42	17.53	0.2579
	169.62	69.55	0.1263	170.09	74.2	0.1099	169.79	62.74	0.1178	169.81	33.34	0.1189	170.56	17.47	0.2588
	169.78	69.49	0.1269	170.17	74.12	0.1096	169.95	62.7	0.1183	169.94	33.27	0.1189	170.7	17.42	0.2607
	169.92	69.31	0.1273	170.3	74.02	0.109	170.09	62.68	0.1181	170.09	33.24	0.1195	170.86	17.38	0.2591
	170.09	69.14	0.1275	170.52	73.86	0.1108	170.23	62.63	0.1191	170.24	33.2	0.1195	171.07	17.35	0.2599
	170.23	68.98	0.1278	170.67	73.76	0.111	170.41	62.6	0.1188	170.41	33.15	0.1198	171.18	17.32	0.2616
	170.37	68.8	0.1278	170.78	73.7	0.1099	170.53	62.51	0.1191	170.55	33.11	0.1204	171.3	17.29	0.2616
	170.54	68.7	0.128	170.95	73.54	0.1104	170.65	62.41	0.1196	170.71	33.08	0.1202	171.51	17.2	0.2612
	170.68	68.68	0.1291	171.13	73.4	0.1112	170.8	62.33	0.1194	170.84	33.05	0.1204	171.62	17.21	0.2614
	170.81	68.66	0.1282	171.21	73.3	0.1104	170.94	62.22	0.1202	171.01	33.04	0.1204	171.77	17.17	0.2644
	170.98	68.63	0.1292	171.38	73.24	0.1106	171.14	62.14	0.1202	171.16	33.02	0.1207	171.93	17.13	0.2629
	171.12	68.56	0.1296	171.56	73.16	0.1117	171.31	62.07	0.121	171.31	33.01	0.1211	172.09	17.05	0.2638
	171.27	68.42	0.1297	171.74	73.1	0.1116	171.42	62.06	0.1201	171.45	33	0.1208	172.19	17.04	0.2648
	171.45	68.26	0.1304	171.81	73.06	0.1111	171.6	62.02	0.1205	171.59	32.98	0.1216	172.37	17.02	0.2652
	171.59	68.16	0.1305	171.99	73.06	0.111	171.71	61.97	0.1207	171.74	32.97	0.1214	172.59	17	0.2658
	171.74	68.1	0.1313	172.18	72.99	0.1132	171.85	61.91	0.1213	171.9	32.95	0.122	172.64	16.91	0.2667
	171.89	68.05	0.1305	172.25	72.99	0.1116	172.01	61.81	0.1217	172.05	32.94	0.1219	172.78	16.88	0.2667
	172.02	67.89	0.1306	172.4	72.91	0.1117	172.15	61.72	0.1218	172.2	32.9	0.1226	172.94	16.87	0.2647
	172.18	67.75	0.1318	172.6	72.86	0.1128	172.31	61.65	0.1221	172.36	32.87	0.1223	173.08	16.83	0.2688
	172.3	67.54	0.1321	172.75	72.73	0.1135	172.49	61.55	0.122	172.51	32.82	0.1225	173.26	16.75	0.2694
	172.49	67.37	0.1323	172.83	72.7	0.1116	172.64	61.47	0.1223	172.66	32.78	0.1227	173.35	16.73	0.2682
	172.62	67.3	0.1325	173.07	72.51	0.1133	172.79	61.39	0.1227	172.79	32.74	0.1225	173.52	16.7	0.2691
	172.78	67.31	0.1327	173.2	72.4	0.1139	172.92	61.26	0.1227	172.95	32.69	0.1229	173.69	16.66	0.269
	172.93	67.32	0.1333	173.33	72.35	0.1127	173.12	61.17	0.1227	173.09	32.66	0.123	173.85	16.59	0.2708
	173.08	67.25	0.1335	173.51	72.24	0.1138	173.32	61.09	0.1236	173.25	32.62	0.1236	174	16.59	0.2705
	173.24	67.18	0.1335	173.66	72.19	0.1137	173.37	61.05	0.1227	173.41	32.61	0.1234	174.12	16.55	0.2709
	173.39	67.01	0.1339	173.77	72.15	0.1139	173.57	61.02	0.1229	173.57	32.58	0.1235	174.3	16.49	0.2714
	173.54	66.87	0.1341	173.94	72.09	0.1139	173.69	60.95	0.1242	173.7	32.56	0.1236	174.49	16.42	0.2721
	173.69	66.84	0.1345	174.13	72	0.1148	173.81	60.95	0.1235	173.85	32.53	0.1238	174.62	16.44	0.2729
	173.82	66.75	0.135	174.24	71.92	0.1145	173.96	60.9	0.1242	174.01	32.52	0.1242	174.76	16.4	0.2735
	173.99	66.63	0.1353	174.44	71.83	0.1146	174.14	60.88	0.1247	174.17	32.49	0.124	174.89	16.32	0.274
	174.11	66.44	0.1356	174.54	71.74	0.1145	174.26	60.83	0.1249	174.31	32.46	0.1244	175.08	16.3	0.2741
	174.27	66.28	0.1357	174.74	71.62	0.1153	174.42	60.8	0.1245	174.45	32.41	0.1243	175.23	16.28	0.2751
	174.42	66.07	0.1363	174.81	71.53	0.1148	174.58	60.7	0.1251	174.59	32.38	0.1244	175.32	16.22	0.2759
	174.59	66	0.1377	175	71.38	0.1156	174.71	60.64	0.125	174.75	32.34	0.1251	175.48	16.15	0.2753
	174.74	66.01	0.1364	175.12	71.28	0.1155	174.88	60.53	0.1254	174.89	32.32	0.1252	175.73	16.16	0.2753
	174.88	66.01	0.1366	175.26	71.15	0.1154	175	60.43	0.1258	175.04	32.27	0.1251	175.88	16.14	0.2774
	175.02	65.98	0.137	175.46	71.02	0.1165	175.15	60.36	0.1256	175.2	32.24	0.1254	175.96	16.06	0.2777
	175.2	65.87	0.1376	175.58	70.97	0.1159	175.32	60.27	0.1262	175.36	32.19	0.1256	176.05	16.03	0.2774
	175.33	65.7	0.138	175.73	70.98	0.1157	175.5	60.25	0.1261	175.5	32.15	0.1255	176.23	15.99	0.2763
	175.46	65.59	0.1379	175.87	70.86	0.1156	175.59	60.2	0.1264	175.64	32.11	0.1259	176.36	15.95	0.2802
	175.63	65.53	0.1386	176.05	70.82	0.1168	175.74	60.16	0.1265	175.8	32.07	0.1265	176.5	15.87	0.2801
	175.77	65.44	0.139	176.23	70.77	0.1172	175.92	60.09	0.1272	175.96	32.03	0.1262	176.7	15.87	0.2795
	175.95	65.32	0.1394	176.28	70.79	0.1159	176.06	60.01	0.1272	176.1	32.01	0.1262	176.88	15.84	0.2805
	176.09	65.16	0.1392	176.55	70.73	0.1173	176.2	59.95	0.1272	176.24	31.96	0.1265	177.02	15.76	0.2809
	176.23	65	0.1399	176.71	70.67	0.1184	176.39	59.86	0.1275	176.41	31.95	0.1266	177.15	15.76	0.2801
	176.37	64.85	0.1394	176.79	70.67	0.1162	176.53	59.77	0.1276	176.55	31.91	0.1268	177.35	15.72	0.281
	176.55	64.76	0.1406	176.98	70.56	0.117	176.65	59.69	0.1275	176.7	31.9	0.1272	177.49	15.66	0.2816
	176.69	64.75	0.1405	177.06	70.45	0.1176	176.8	59.59	0.1279	176.85	31.88	0.1271	177.59	15.64	0.2841
	176.82	64.75	0.141	177.23	70.35	0.1172	176.96	59.48	0.1282	176.99	31.86	0.1272	177.77	15.6	0.2819
	176.96	64.7	0.1411	177.51	70.18	0.1201	177.14	59.38	0.1283	177.16	31.84	0.1275	177.92	15.54	0.2835
	177.17	64.57	0.142	177.53	70.15	0.117	177.33	59.3	0.1286	177.31	31.82	0.1277	178.05	15.52	0.2841
	177.33	64.38	0.1434	177.76	70.1	0.1182	177.4	59.24	0.1285	177.45	31.81	0.1278	178.23	15.48	0.2851
	177.46	64.35	0.141	177.87	69.97	0.1192	177.54	59.18	0.1283	177.61	31.79	0.1278	178.4	15.44	0.2842
	177.6	64.31	0.1417	177.95	70.02	0.117	177.73	59.09	0.13	177.76	31.77	0.128	178.53	15.39	0.2845
	177.75	64.22	0.1424	178.13	69.89	0.1186	177.85	59.1	0.1288	177.9	31.76	0.1284	178.68	15.38	0.2855
	177.89	64.02	0.1434	178.36	69.79	0.1199	178.04	59.03	0.1293	178.04	31.73	0.1283	178.83	15.3	0.2842
	178.05	63.89	0.1436	178.49	69.75	0.1193	178.24	59.02	0.1296	178.21	31.71	0.1286	178.93	15.27	0.2863
	178.17	63.73	0.1432	178.64	69.67	0.119	178.36	58.99	0.1295	178.35	31.68	0.1288	179.03	15.25	0.2862
	178.33	63.61	0.1438	178.73	69.58	0.1191	178.45	58.96	0.1296	178.51	31.66	0.1287	179.25	15.18	0.2884
	178.5	63.57	0.1441	178.93	69.49	0.1196	178.62	58.9	0.1298	178.66	31.62	0.1291	179.42	15.15	0.2878
	178.64	63.57	0.1448	179.1	69.35	0.1206	178.8	58.81	0.1307	178.81	31.58	0.129	179.5	15.13	0.288
	178.84	63.52	0.1447	179.22	69.31	0.1191	178.92	58.75	0.1304	178.96	31.55	0.1292	179.67	15.06	0.2877
	178.96	63.5	0.1448	179.38	69.16	0.1191	179.04	58.65	0.1305	179.11	31.5	0.1294	179.86	15.04	0.2872
	179.08	63.35	0.1448	179.5	69.05	0.1197	179.2	58.52	0.1307	179.25	31.47	0.1296	180.06	15.01	0.2895
	179.25	63.2	0.1454	179.69	68.91	0.1211	179.39	58.44	0.131	179.41	31.44	0.1297	180.19	14.97	0.2904
	179.43	63.11	0.1463	179.79	68.88	0.1196	179.59	58.38	0.1316	179.55	31.4	0.1294	180.28	14.94	0.2885
	179.54	63.07	0.1465	179.97	68.8	0.1206	179.72	58.35	0.1309	179.7	31.36	0.1296	180.52	14.91	0.289
	179.67	62.98	0.1459	180.03	68.73	0.1204	179.85	58.32	0.1312	179.84	31.34	0.1303	180.65	14.84	0.29
	179.87	62.75	0.1469	180.21	68.72	0.1206	179.95	58.26	0.1313	179.99	31.32	0.13	180.79	14.81	0.2911
	179.97	62.58	0.1484	180.4	68.64	0.1217	180.13	58.2	0.1317	180.15	31.28	0.1304	180.92	14.8	0.2893
	180.14	62.47	0.1468	180.54	68.63	0.1215	180.28	58.11	0.1322	180.3	31.27	0.1298	181.08	14.74	0.2896
	180.29	62.44	0.147	180.59	68.61	0.1206	180.47	58.06	0.1328	180.44	31.25	0.1309	181.22	14.74	0.2917
	180.44	62.41	0.1477	180.86	68.51	0.1218	180.54	57.96	0.132	180.61	31.21	0.1307	181.29	14.68	0.2917
	180.63	62.41	0.1484	180.99	68.49	0.1222	180.71	57.83	0.132	180.74	31.19	0.1305	181.45	14.61	0.2914
	180.77	62.34	0.1485	181.09	68.43	0.1212	180.91	57.8	0.1328	180.92	31.17	0.1311	181.65	14.62	0.29
	180.9	62.16	0.1483	181.31	68.31	0.1224	181.05	57.69	0.1329	181.05	31.15	0.131	181.84	14.58	0.2923
	181.01	62.06	0.1484	181.47	68.21	0.1224	181.2	57.6	0.1323	181.21	31.11	0.1313	182	14.51	0.2913
	181.15	62.03	0.149	181.63	68.14	0.1228	181.36	57.51	0.1328	181.36	31.09	0.1314	182.17	14.52	0.2904
	181.33	61.87	0.1499	181.7	67.99	0.122	181.47	57.44	0.133	181.5	31.06	0.1312	182.29	14.47	0.2897
	181.5	61.79	0.1505	181.89	67.91	0.1218	181.61	57.36	0.133	181.65	31.02	0.1314	182.45	14.44	0.2924
	181.64	61.6	0.1503	182	67.88	0.1225	181.81	57.3	0.1335	181.8	30.99	0.1319	182.6	14.42	0.2921
	181.75	61.46	0.1501	182.2	67.78	0.1227	181.92	57.25	0.1333	181.95	30.96	0.1317	182.75	14.34	0.2924
	181.91	61.37	0.1508	182.33	67.74	0.1233	182.11	57.22	0.1338	182.09	30.93	0.1323	182.95	14.38	0.2925
	182.13	61.24	0.1514	182.5	67.67	0.1233	182.23	57.18	0.1336	182.26	30.9	0.1323	183.05	14.33	0.2917
	182.24	61.34	0.1516	182.68	67.62	0.1239	182.39	57.19	0.1344	182.4	30.87	0.1323	183.17	14.27	0.2912
	182.38	61.33	0.151	182.78	67.52	0.1233	182.51	57.12	0.1338	182.55	30.83	0.1326	183.36	14.27	0.2899
	182.55	61.17	0.1522	182.83	67.53	0.122	182.66	57.05	0.1342	182.71	30.8	0.1326	183.52	14.23	0.2929
	182.64	60.97	0.152	183.04	67.12	0.1253	182.81	57.02	0.1345	182.85	30.76	0.1328	183.6	14.2	0.291
	182.84	60.94	0.1521	183.25	67.4	0.1221	182.92	56.94	0.1346	183	30.73	0.1328	183.77	14.19	0.2909
	182.97	60.85	0.1532	183.33	67.09	0.1243	183.07	56.85	0.1345	183.16	30.7	0.133	183.88	14.11	0.2906
	183.12	60.78	0.1526	183.55	67.03	0.1248	183.28	56.73	0.135	183.31	30.65	0.1337	184.05	14.13	0.2929
	183.24	60.61	0.1534	183.67	66.89	0.1245	183.43	56.66	0.1354	183.45	30.63	0.1333	184.24	14.09	0.2907
	183.42	60.43	0.1537	183.85	66.8	0.1246	183.56	56.6	0.1351	183.6	30.58	0.1337	184.37	14.05	0.2913
	183.58	60.26	0.1541	184	66.69	0.1248	183.71	56.54	0.1357	183.75	30.56	0.1336	184.53	14.03	0.2894
	183.72	60.27	0.1543	184.17	66.66	0.1249	183.88	56.48	0.1352	183.9	30.53	0.1339	184.72	14	0.2903
	183.93	60.25	0.1545	184.32	66.61	0.1252	184.01	56.45	0.1356	184.05	30.48	0.1338	184.79	13.99	0.2887
	184.09	60.25	0.1552	184.37	66.49	0.1245	184.14	56.34	0.1353	184.2	30.48	0.1339	184.94	13.96	0.2909
	184.19	60.2	0.1546	184.59	66.52	0.1255	184.3	56.3	0.136	184.35	30.45	0.1342	185.1	13.91	0.2881
	184.28	60.02	0.154	184.72	66.49	0.126	184.44	56.23	0.136	184.51	30.41	0.1346	185.25	13.91	0.2898
	184.44	59.88	0.1558	184.91	66.48	0.1257	184.56	56.19	0.1362	184.65	30.41	0.1338	185.41	13.86	0.29
	184.63	59.84	0.1561	185.06	66.41	0.126	184.72	56.02	0.1364	184.8	30.38	0.1346	185.53	13.86	0.288
	184.83	59.68	0.1574	185.21	66.36	0.1261	184.89	55.97	0.1364	184.96	30.36	0.1349	185.69	13.83	0.2881
	184.9	59.6	0.1558	185.34	66.26	0.1257	185.02	55.89	0.1363	185.1	30.34	0.135	185.89	13.79	0.2878
	185.04	59.43	0.1562	185.52	66.23	0.1264	185.16	55.81	0.1364	185.25	30.33	0.135	186.02	13.79	0.2883
	185.21	59.25	0.1576	185.7	66.14	0.1273	185.34	55.71	0.1367	185.4	30.3	0.1354	186.2	13.74	0.2883
	185.37	59.27	0.1571	185.79	66.05	0.1256	185.54	55.6	0.1372	185.56	30.31	0.1352	186.37	13.75	0.2866
	185.52	59.29	0.1574	185.96	65.96	0.1257	185.73	55.54	0.1373	185.69	30.27	0.1359	186.47	13.72	0.2867
	185.63	59.26	0.1572	186.07	65.78	0.1279	185.84	55.5	0.137	185.85	30.25	0.1356	186.61	13.68	0.2861
	185.8	59.06	0.1583	186.28	65.82	0.1268	185.96	55.46	0.1368	186.01	30.23	0.1357	186.78	13.68	0.2856
	185.95	58.93	0.158	186.43	65.75	0.1272	186.2	55.42	0.1373	186.15	30.23	0.1356	186.95	13.63	0.2878
	186.11	58.92	0.1585	186.56	65.67	0.1271	186.33	55.37	0.138	186.31	30.2	0.136	187.08	13.64	0.2858
	186.27	58.79	0.1593	186.71	65.63	0.1278	186.39	55.39	0.1369	186.47	30.18	0.136	187.24	13.61	0.2833
	186.41	58.69	0.1591	186.83	65.52	0.1272	186.55	55.32	0.1377	186.62	30.15	0.1361	187.4	13.56	0.2849
	186.56	58.51	0.1595	186.99	65.48	0.1274	186.7	55.26	0.1382	186.76	30.11	0.1364	187.54	13.56	0.2833
	186.67	58.38	0.1592	187.16	65.39	0.1281	186.86	55.22	0.1381	186.91	30.1	0.1363	187.63	13.51	0.2847
	186.83	58.32	0.1601	187.3	65.29	0.1282	186.99	55.14	0.1382	187.07	30.06	0.1368	187.78	13.51	0.2841
	186.95	58.33	0.1605	187.42	65.18	0.1281	187.15	55.04	0.1382	187.21	30.03	0.1368	187.93	13.48	0.2833
	187.11	58.29	0.1606	187.58	65.1	0.1282	187.35	54.95	0.139	187.35	30	0.1369	187.98	13.45	0.2846
	187.31	58.12	0.1615	187.77	64.98	0.1285	187.43	54.86	0.1386	187.5	29.95	0.1368	188.28	13.44	0.2831
	187.45	57.99	0.1612	187.91	64.98	0.1287	187.59	54.8	0.1384	187.65	29.92	0.1371	188.44	13.4	0.2815
	187.66	57.97	0.1623	188.03	64.75	0.1288	187.77	54.74	0.1391	187.8	29.88	0.1373	188.54	13.39	0.2839
	187.79	57.94	0.1613	188.23	64.74	0.1286	187.92	54.69	0.139	187.96	29.85	0.137	188.66	13.36	0.2811
	187.88	57.81	0.1612	188.35	64.61	0.1293	188.1	54.65	0.1393	188.11	29.82	0.1375	188.85	13.35	0.28
	188.01	57.58	0.1618	188.52	64.63	0.1287	188.21	54.61	0.1392	188.25	29.79	0.1377	188.97	13.32	0.2825
	188.24	57.42	0.1629	188.63	64.54	0.129	188.33	54.54	0.1393	188.4	29.78	0.1374	189.13	13.28	0.282
	188.4	57.41	0.1637	188.78	64.52	0.1292	188.51	54.47	0.1395	188.53	29.76	0.138	189.24	13.28	0.2806
	188.48	57.46	0.1622	188.95	64.5	0.1293	188.68	54.36	0.1398	188.68	29.74	0.1379	189.37	13.22	0.2804
	188.62	57.36	0.1633	189.16	64.52	0.1303	188.86	54.28	0.1397	188.85	29.72	0.1383	189.6	13.22	0.2812
	188.82	57.14	0.1645	189.25	64.41	0.13	189.02	54.21	0.1399	189	29.7	0.1383	189.77	13.19	0.2806
	188.98	57.09	0.1644	189.37	64.32	0.1291	189.14	54.14	0.1391	189.15	29.68	0.1382	189.96	13.17	0.2812
	189.1	57.11	0.1636	189.49	64.29	0.13	189.29	54.03	0.1409	189.3	29.64	0.1385	190.11	13.16	0.2788
	189.29	56.97	0.1644	189.69	64.21	0.1299	189.45	53.93	0.1402	189.44	29.62	0.1388	190.2	13.1	0.2789
	189.48	56.8	0.1651	189.84	64.15	0.1308	189.56	53.86	0.1401	189.6	29.6	0.1392	190.37	13.1	0.2799
	189.62	56.65	0.1645	189.97	64	0.1305	189.69	53.81	0.14	189.75	29.54	0.1392	190.49	13.07	0.2787
	189.76	56.58	0.1658	190.13	63.91	0.1307	189.85	53.73	0.1405	189.91	29.53	0.1392	190.65	13.05	0.2815
	189.95	56.6	0.1644	190.29	63.87	0.1308	189.99	53.73	0.1405	190.02	29.5	0.1394	190.82	13.03	0.2797
	190.11	56.57	0.1666	190.34	63.73	0.1306	190.15	53.68	0.1408	190.19	29.46	0.1395	190.99	12.98	0.2792
	190.18	56.49	0.1641	190.58	63.77	0.1312	190.28	53.6	0.1403	190.35	29.43	0.1402	191.08	12.98	0.2786
	190.42	56.28	0.1665	190.71	63.68	0.1317	190.43	53.7	0.1415	190.49	29.39	0.1396	191.19	12.92	0.2779
	190.54	56.26	0.1664	190.84	63.62	0.1309	190.65	53.58	0.1413	190.63	29.35	0.1401	191.39	12.92	0.2787
	190.68	56.19	0.1663	191.06	63.56	0.132	190.79	53.52	0.1415	190.79	29.32	0.1403	191.56	12.89	0.2786
	190.88	56	0.1673	191.12	63.41	0.1317	190.98	53.46	0.1411	190.96	29.28	0.14	191.71	12.85	0.2812
	190.99	55.83	0.1674	191.25	63.34	0.1315	191.11	53.35	0.1417	191.1	29.24	0.1406	191.84	12.84	0.2771
	191.05	55.78	0.1665	191.44	63.21	0.1321	191.2	53.28	0.141	191.26	29.21	0.1406	192.04	12.8	0.2773
	191.2	55.75	0.1676	191.67	63.23	0.1331	191.41	53.19	0.1418	191.41	29.19	0.1405	192.12	12.79	0.2783
	191.37	55.72	0.1683	191.77	63.02	0.1323	191.56	53.13	0.1418	191.54	29.15	0.1408	192.28	12.76	0.2797
	191.51	55.55	0.1687	191.87	62.92	0.1322	191.71	53.11	0.142	191.7	29.13	0.1411	192.43	12.71	0.2782
	191.67	55.44	0.1683	191.98	62.82	0.1325	191.82	53.07	0.1418	191.85	29.11	0.1411	192.61	12.7	0.2792
	191.79	55.46	0.17	192.17	62.81	0.1329	191.96	53.02	0.1423	192.01	29.09	0.1417	192.79	12.66	0.2789
	191.93	55.27	0.1679	192.39	62.77	0.1332	192.08	52.94	0.1422	192.14	29.08	0.141	192.89	12.66	0.2786
	192.11	55.11	0.1692	192.56	62.72	0.1337	192.32	52.86	0.1429	192.31	29.06	0.1417	193.02	12.62	0.278
	192.22	54.93	0.1698	192.65	62.66	0.1332	192.44	52.78	0.1426	192.45	29.05	0.1418	193.2	12.59	0.2772
	192.4	54.92	0.1696	192.82	62.63	0.1327	192.56	52.69	0.1423	192.61	29.05	0.1415	193.28	12.57	0.2779
	192.57	54.92	0.1703	192.99	62.64	0.1338	192.73	52.6	0.1425	192.75	29.02	0.1422	193.46	12.51	0.2806
	192.71	54.87	0.1701	193.04	62.55	0.1333	192.87	52.5	0.1428	192.9	29.02	0.1418	193.68	12.52	0.2767
	192.89	54.7	0.1703	193.25	62.54	0.1337	193.04	52.41	0.1427	193.03	29	0.1422	193.84	12.48	0.277
	192.98	54.63	0.1703	193.32	62.4	0.134	193.21	52.33	0.1429	193.2	28.98	0.1426	193.95	12.44	0.2799
	193.1	54.58	0.1706	193.48	62.28	0.1342	193.35	52.29	0.1432	193.34	28.94	0.1422	194.05	12.43	0.2766
	193.29	54.39	0.1717	193.76	62.27	0.1352	193.44	52.27	0.1427	193.49	28.92	0.1427	194.17	12.38	0.2788
	193.48	54.18	0.1718	193.87	62.12	0.1353	193.6	52.24	0.1435	193.66	28.86	0.143	194.36	12.37	0.2794
	193.58	54.12	0.1718	193.99	62.04	0.1334	193.78	52.2	0.1435	193.8	28.83	0.1426	194.46	12.34	0.2803
	193.76	54.13	0.1722	194.2	62.04	0.1348	193.94	52.19	0.1439	193.95	28.79	0.1428	194.74	12.3	0.2819
	193.91	54.07	0.1738	194.39	62.02	0.1355	194.04	52.17	0.1434	194.09	28.76	0.143	194.91	12.3	0.2781
	194.13	53.95	0.1728	194.49	61.9	0.135	194.18	52.11	0.1443	194.24	28.74	0.1434	195.07	12.24	0.2791
	194.27	53.85	0.1724	194.61	61.81	0.1348	194.33	52.01	0.1441	194.4	28.72	0.1432	195.19	12.22	0.2778
	194.33	53.83	0.1716	194.82	61.77	0.1347	194.46	51.92	0.1437	194.55	28.71	0.1435	195.32	12.19	0.2775
	194.51	53.66	0.1729	195	61.69	0.1358	194.67	51.83	0.1442	194.69	28.68	0.1434	195.42	12.14	0.2817
	194.66	53.44	0.1739	195.1	61.55	0.1356	194.81	51.74	0.1443	194.84	28.67	0.1444	195.51	12.14	0.2797
	194.81	53.35	0.1737	195.23	61.56	0.1352	194.95	51.74	0.1441	195	28.64	0.1439	195.68	12.07	0.2808
	194.96	53.37	0.1745	195.4	61.32	0.1361	195.08	51.68	0.1444	195.14	28.59	0.1439	195.81	12.07	0.2811
	195.12	53.32	0.1743	195.53	61.22	0.1361	195.24	51.65	0.1444	195.29	28.56	0.1446	195.97	12.02	0.2807
	195.22	53.16	0.1743	195.74	61.21	0.1365	195.38	51.55	0.1448	195.44	28.53	0.1446	196.23	11.98	0.2805
	195.5	53.06	0.1757	195.87	61.11	0.1364	195.56	51.5	0.145	195.58	28.49	0.1447	196.37	11.97	0.279
	195.67	53	0.1758	195.99	61.05	0.1363	195.74	51.41	0.145	195.73	28.45	0.1451	196.49	11.9	0.2819
	195.78	52.92	0.1748	196.18	61.05	0.1369	195.9	51.33	0.1451	195.93	28.43	0.1451	196.6	11.89	0.2791
	195.84	52.76	0.1739	196.37	61.09	0.1373	196.07	51.25	0.1452	196.04	28.37	0.1454	196.84	11.86	0.2809
	195.99	52.65	0.1756	196.45	60.99	0.1369	196.16	51.15	0.1445	196.19	28.34	0.1451	197.01	11.81	0.2835
	196.16	52.64	0.1763	196.66	60.97	0.1373	196.31	51.06	0.1455	196.34	28.31	0.1452	197.15	11.82	0.2827
	196.26	52.56	0.1754	196.74	60.9	0.1371	196.45	51.01	0.1452	196.49	28.28	0.1457	197.3	11.75	0.2829
	196.37	52.38	0.1756	196.9	60.79	0.1373	196.55	50.97	0.1451	196.64	28.27	0.1457	197.41	11.74	0.2821
	196.59	52.27	0.1773	197.03	60.7	0.1377	196.72	50.91	0.1458	196.8	28.27	0.1457	197.52	11.68	0.2822
	196.75	52.17	0.1774	197.16	60.57	0.1374	196.87	50.92	0.1458	196.94	28.26	0.1461	197.69	11.67	0.283
	196.85	52.01	0.1764	197.35	60.55	0.1381	197.01	50.9	0.1459	197.09	28.26	0.1462	197.86	11.63	0.2837
	197.09	51.85	0.178	197.49	60.49	0.1386	197.17	50.86	0.146	197.26	28.26	0.1461	198	11.58	0.2849
	197.22	51.89	0.1775	197.62	60.42	0.138	197.29	50.8	0.1458	197.38	28.22	0.1464	198.14	11.56	0.2832
	197.3	51.86	0.1763	197.75	60.37	0.138	197.42	50.69	0.1458	197.57	28.21	0.1465	198.26	11.51	0.2831
	197.44	51.63	0.1781	197.86	60.27	0.1385	197.59	50.59	0.1464	197.7	28.17	0.1467	198.49	11.5	0.2839
	197.68	51.57	0.1793	198.03	60.17	0.1391	197.79	50.52	0.1468	197.83	28.13	0.1467	198.69	11.46	0.2836
	197.79	51.52	0.1798	198.19	60.1	0.1393	197.94	50.5	0.1463	197.99	28.08	0.1468	198.85	11.42	0.2866
	197.89	51.35	0.1774	198.31	59.94	0.139	198.12	50.45	0.1468	198.17	28.05	0.1474	198.95	11.4	0.2845
	198.08	51.16	0.1785	198.54	59.88	0.1396	198.23	50.42	0.1465	198.31	28.03	0.1469	199.09	11.33	0.2833
	198.21	51.16	0.179	198.73	59.83	0.1396	198.36	50.36	0.1466	198.47	28.02	0.147	199.26	11.33	0.2853
	198.45	51.12	0.1799	198.85	59.71	0.14	198.51	50.26	0.1469	198.59	28	0.1473	199.4	11.26	0.287
	198.6	50.92	0.18	199.02	59.69	0.1395	198.71	50.15	0.1474	198.72	27.98	0.1478	199.56	11.25	0.2868
	198.69	50.91	0.1784	199.11	59.64	0.1394	198.85	50.04	0.1472	198.91	27.96	0.1483	199.7	11.21	0.2859
	198.83	50.8	0.1795	199.28	59.65	0.1396	198.99	49.97	0.147	199.09	27.9	0.1482	199.83	11.16	0.2872
	199.03	50.58	0.1801	199.5	59.67	0.1403	199.15	49.88	0.1465	199.23	27.86	0.1479	200	11.13	0.2866
	199.19	50.41	0.1814	199.63	59.61	0.1409	199.32	49.81	0.1472	199.37	27.83	0.1483	200.07	11.07	0.2876
	199.27	50.47	0.1797	199.71	59.44	0.1401	199.46	49.8	0.1472	199.52	27.77	0.1484	200.19	11.05	0.2886
	199.41	50.39	0.1804	199.94	59.4	0.1406	199.61	49.79	0.1475	199.66	27.73	0.1486	200.41	10.99	0.2869
	199.59	50.2	0.1817	200.1	59.32	0.1409	199.76	49.77	0.1473	199.8	27.71	0.1487	200.53	10.99	0.2898
	199.76	50.14	0.1812	200.21	59.24	0.1411	199.91	49.75	0.1477	199.96	27.7	0.1489	200.66	10.9	0.2903
	199.98	49.99	0.1818	200.24	59.2	0.1416	200.09	49.68	0.1481	200.1	27.69	0.149	200.88	10.9	0.2885
	200.08	49.81	0.1813	200.46	59.08	0.1406	200.24	49.57	0.1481	200.26	27.69	0.1491	201.04	10.85	0.2893
	200.17	49.78	0.1808	200.63	59.05	0.1421	200.38	49.49	0.1479	200.4	27.69	0.1496	201.12	10.81	0.2923
	200.27	49.76	0.181	200.85	58.94	0.1415	200.54	49.43	0.1482	200.55	27.67	0.1494	201.28	10.75	0.2889
	200.48	49.53	0.1827	201	58.87	0.142	200.63	49.41	0.1481	200.68	27.66	0.1497	201.45	10.74	0.2904
	200.61	49.43	0.183	201.09	58.71	0.1416	200.79	49.36	0.1481	200.86	27.6	0.1503	201.57	10.68	0.2924
	200.76	49.36	0.1823	201.3	58.65	0.1422	200.99	49.29	0.1487	200.98	27.56	0.15	201.73	10.65	0.2933
	200.92	49.13	0.1827	201.44	58.54	0.1421	201.13	49.2	0.1489	201.12	27.54	0.1499	201.91	10.6	0.2907
	201.1	49.01	0.1838	201.52	58.47	0.1423	201.25	49.12	0.1479	201.31	27.52	0.1501	202.1	10.57	0.2938
	201.33	48.97	0.1841	201.63	58.45	0.142	201.44	49	0.149	201.45	27.51	0.1505	202.16	10.51	0.2928
	201.47	48.98	0.1827	201.8	58.46	0.1425	201.53	48.91	0.1485	201.57	27.47	0.1506	202.29	10.47	0.2919
	201.61	48.81	0.1821	202.06	58.5	0.1436	201.68	48.83	0.1484	201.73	27.44	0.1504	202.49	10.43	0.2933
	201.8	48.72	0.1845	202.16	58.41	0.1434	201.87	48.79	0.1491	201.92	27.41	0.1511	202.64	10.4	0.2948
	201.93	48.59	0.1834	202.21	58.25	0.1422	202	48.78	0.149	202.05	27.35	0.1507	202.78	10.33	0.2964
	202.15	48.36	0.1842	202.45	58.2	0.1434	202.1	48.79	0.1488	202.18	27.29	0.1509	202.92	10.32	0.2959
	202.33	48.38	0.1844	202.53	58.11	0.1436	202.28	48.74	0.1493	202.32	27.27	0.1514	203	10.25	0.2934
	202.36	48.36	0.1829	202.8	58.07	0.1436	202.44	48.65	0.1493	202.48	27.24	0.1516	203.15	10.22	0.2962
	202.48	48.18	0.1835	202.94	58.05	0.1444	202.54	48.59	0.1493	202.66	27.24	0.151	203.42	10.16	0.2956
	202.61	48.06	0.1848	202.94	57.87	0.1434	202.69	48.47	0.1505	202.79	27.24	0.1517	203.6	10.15	0.2993
	202.83	47.86	0.1859	203.14	57.84	0.1436	202.89	48.41	0.1497	202.94	27.24	0.1522	203.74	10.07	0.2984
	203.05	47.59	0.1867	203.34	57.75	0.1448	203.05	48.39	0.1497	203.11	27.23	0.1516	203.88	10.05	0.2963
	203.07	47.72	0.1834	203.47	57.64	0.1449	203.2	48.34	0.1498	203.24	27.2	0.1519	204.04	9.998	0.2963
	203.2	47.68	0.1836	203.63	57.51	0.1443	203.35	48.27	0.1496	203.4	27.15	0.1523	204.19	9.953	0.3005
	203.33	47.41	0.1858	203.83	57.46	0.1452	203.51	48.16	0.1499	203.55	27.13	0.1522	204.36	9.92	0.3
	203.47	47.38	0.1853	203.94	57.38	0.145	203.66	48.03	0.15	203.68	27.15	0.152	204.52	9.868	0.2999
	203.67	47.12	0.1866	204.12	57.4	0.1452	203.88	47.93	0.1505	203.85	27.08	0.1523	204.71	9.839	0.3003
	203.85	46.98	0.1862	204.27	57.42	0.1447	203.97	47.88	0.1498	204.03	27.06	0.1523	204.85	9.775	0.3006
	203.99	46.97	0.186	204.43	57.38	0.1456	204.09	47.87	0.1499	204.15	26.99	0.1529	204.96	9.763	0.301
	204.14	46.91	0.1856	204.51	57.23	0.1452	204.3	47.83	0.1508	204.29	26.97	0.1529	205.03	9.688	0.3003
	204.24	46.72	0.1862	204.62	57.11	0.1456	204.45	47.84	0.1505	204.45	26.91	0.1534	205.21	9.637	0.3048
	204.37	46.66	0.1859	204.84	57.08	0.1459	204.55	47.8	0.15	204.57	26.87	0.1532	205.4	9.612	0.3017
	204.57	46.37	0.1873	204.99	57.14	0.1469	204.7	47.68	0.151	204.74	26.84	0.1536	205.6	9.559	0.3059
	204.72	46.19	0.1876	205.18	56.92	0.1464	204.86	47.57	0.1509	204.89	26.86	0.1535	205.72	9.528	0.3061
	204.83	46.29	0.1859	205.34	56.86	0.1463	205.03	47.55	0.1506	205.05	26.87	0.1535	205.88	9.468	0.3024
	204.96	46.08	0.1874	205.41	56.72	0.1462	205.18	47.51	0.1513	205.2	26.88	0.1538	205.99	9.424	0.3029
	205.17	46.01	0.1875	205.62	56.62	0.1464	205.34	47.45	0.1509	205.32	26.82	0.1535	206.09	9.382	0.3069
	205.48	45.82	0.1894	205.79	56.54	0.1476	205.45	47.37	0.1508	205.49	26.78	0.1544	206.22	9.321	0.3053
	205.52	45.69	0.1871	205.93	56.45	0.1469	205.59	47.25	0.151	205.65	26.76	0.1543	206.37	9.273	0.3075
	205.59	45.68	0.1853	206.12	56.47	0.1474	205.75	47.11	0.1515	205.78	26.76	0.1539	206.59	9.249	0.308
	205.73	45.57	0.1868	206.19	56.42	0.1468	205.88	47.03	0.1511	205.92	26.71	0.1545	206.67	9.186	0.308
	205.92	45.35	0.188	206.36	56.41	0.147	206.05	47.01	0.1513	206.08	26.67	0.1548	206.76	9.141	0.308
	206.05	45.25	0.1883	206.52	56.37	0.1477	206.18	47.02	0.1511	206.23	26.62	0.1552	206.97	9.092	0.3078
	206.25	45.03	0.1886	206.59	56.16	0.1473	206.42	47	0.1524	206.36	26.56	0.1549	207.1	9.046	0.3082
	206.38	44.82	0.1894	206.71	56.1	0.1479	206.51	46.92	0.1525	206.54	26.56	0.1555	207.31	8.998	0.3125
	206.5	44.93	0.1868	206.89	56.06	0.1482	206.66	46.85	0.1509	206.7	26.53	0.1545	207.43	8.975	0.3088
	206.67	44.74	0.1878	207.1	56.04	0.1489	206.83	46.75	0.1522	206.86	26.54	0.1552	207.55	8.908	0.3119
	206.76	44.62	0.1882	207.22	55.9	0.1485	206.99	46.72	0.152	207.03	26.55	0.1549	207.78	8.853	0.3104
	206.99	44.44	0.1885	207.44	55.77	0.149	207.12	46.67	0.152	207.18	26.51	0.1559	207.94	8.818	0.3123
	207.17	44.19	0.1896	207.58	55.69	0.149	207.26	46.57	0.1522	207.3	26.47	0.156	208	8.778	0.3142
	207.3	44.23	0.1881	207.74	55.58	0.1488	207.42	46.47	0.1523	207.44	26.46	0.1558	208.22	8.72	0.3142
	207.49	44.09	0.1889	207.85	55.55	0.1491	207.58	46.34	0.1521	207.59	26.44	0.1563	208.41	8.685	0.3134
	207.64	43.97	0.1891	207.99	55.54	0.1487	207.75	46.24	0.1524	207.78	26.4	0.1563	208.48	8.634	0.3162
	207.81	43.83	0.1891	208.19	55.57	0.1499	207.94	46.23	0.1527	207.91	26.34	0.1569	208.68	8.587	0.3157
	207.91	43.6	0.1886	208.29	55.38	0.1495	208.05	46.23	0.1521	208.03	26.28	0.1565	208.82	8.548	0.3128
	208	43.48	0.19	208.51	55.3	0.1498	208.22	46.23	0.1529	208.18	26.26	0.1565	208.95	8.488	0.3177
	208.14	43.47	0.1882	208.66	55.26	0.15	208.34	46.14	0.1527	208.32	26.26	0.157	209.1	8.444	0.3175
	208.32	43.27	0.1892	208.84	55.21	0.15	208.51	46.04	0.153	208.48	26.28	0.1569	209.28	8.389	0.3191
	208.5	43.1	0.1902	208.99	55.12	0.1501	208.67	45.98	0.1529	208.64	26.27	0.157	209.39	8.349	0.3196
	208.6	42.88	0.1891	209.06	54.87	0.1501	208.84	45.94	0.1536	208.8	26.22	0.1572	209.46	8.305	0.3187
	208.76	42.81	0.1897	209.25	54.79	0.1504	208.97	45.9	0.1528	208.99	26.19	0.1576	209.65	8.247	0.3192
	208.89	42.75	0.1893	209.35	54.75	0.1508	209.07	45.79	0.1532	209.17	26.19	0.1575	209.81	8.214	0.3212
	209.09	42.54	0.1901	209.45	54.67	0.1505	209.27	45.64	0.1539	209.28	26.14	0.1573	209.92	8.153	0.3223
	209.24	42.42	0.1901	209.63	54.73	0.1512	209.34	45.56	0.1529	209.43	26.11	0.1585	210.07	8.099	0.3216
	209.47	42.14	0.1911	209.8	54.65	0.1513	209.49	45.52	0.1531	209.53	26.04	0.158	210.3	8.058	0.3208
	209.6	42.14	0.1897	209.88	54.46	0.1515	209.74	45.51	0.1543	209.66	25.99	0.1579	210.44	8.011	0.3248
	209.73	42.04	0.1888	210.07	54.43	0.1512	209.88	45.52	0.1549	209.84	26.02	0.1586	210.55	7.968	0.3261
	209.98	41.86	0.1905	210.3	54.41	0.1523	210.04	45.44	0.1539	209.98	26.02	0.1579	210.77	7.914	0.324
	210.02	41.8	0.19	210.43	54.3	0.152	210.19	45.33	0.1538	210.12	26.01	0.1585	210.86	7.871	0.3239
	210.1	41.56	0.1878	210.52	54.13	0.1514	210.28	45.29	0.1536	210.31	25.97	0.1583	211.01	7.803	0.3268
	210.17	41.43	0.1899	210.71	54.03	0.1524	210.41	45.24	0.154	210.49	25.93	0.159	211.17	7.765	0.328
	210.26	41.3	0.1892	210.85	53.95	0.1522	210.55	45.15	0.1543	210.6	25.92	0.1591	211.31	7.712	0.3272
	210.44	41.06	0.191	210.94	53.89	0.1518	210.7	45.03	0.1546	210.76	25.88	0.1593	211.41	7.667	0.3303
	210.67	40.83	0.1925	211.2	53.96	0.1525	210.82	44.91	0.1542	210.91	25.82	0.1593	211.54	7.613	0.3292
	210.76	40.64	0.1906	211.29	53.85	0.153	211	44.84	0.1544	211.06	25.78	0.1591	211.86	7.586	0.3302
	210.9	40.64	0.1919	211.43	53.7	0.1524	211.21	44.84	0.1551	211.19	25.76	0.1593	212.01	7.533	0.3317
	211.12	40.43	0.1901	211.58	53.65	0.1528	211.36	44.85	0.1549	211.32	25.8	0.1594	212.15	7.479	0.3352
	211.35	40.27	0.1916	211.71	53.58	0.153	211.42	44.81	0.1543	211.49	25.78	0.1601	212.27	7.431	0.328
	211.49	40.1	0.1905	211.83	53.46	0.1531	211.58	44.66	0.1549	211.67	25.74	0.1599	212.49	7.399	0.3301
	211.56	39.92	0.1895	212.03	53.34	0.1536	211.72	44.6	0.1555	211.79	25.71	0.16	212.73	7.351	0.3343
	211.79	39.86	0.191	212.16	53.3	0.1549	211.86	44.59	0.1551	211.97	25.7	0.1598	212.78	7.306	0.3363
	211.94	39.65	0.1911	212.33	53.09	0.1535	212.05	44.48	0.1555	212.13	25.63	0.1605	212.94	7.246	0.3347
	212.24	39.5	0.1922	212.51	53.15	0.1536	212.25	44.36	0.1558	212.26	25.59	0.1607	213.01	7.21	0.3325
	212.3	39.34	0.1905	212.58	53.1	0.1535	212.38	44.25	0.1553	212.42	25.55	0.1604	213.14	7.139	0.3361
	212.28	39.25	0.1886	212.63	52.88	0.1531	212.54	44.23	0.1549	212.63	25.56	0.1608	213.28	7.095	0.3398
	212.48	39.08	0.1904	212.88	52.88	0.1542	212.71	44.24	0.1558	212.74	25.58	0.1606	213.41	7.037	0.3373
	212.65	38.77	0.1926	213.01	52.8	0.1549	212.82	44.21	0.1555	212.88	25.54	0.1606	213.61	6.983	0.34
	212.74	38.7	0.1902	213.11	52.66	0.1543	212.96	44.11	0.1576	213.04	25.5	0.1608	213.78	6.949	0.3387
	212.96	38.41	0.1913	213.35	52.54	0.155	213.12	44.01	0.1559	213.15	25.5	0.1612	213.93	6.899	0.3415
	213.17	38.35	0.1921	213.55	52.45	0.1554	213.36	44	0.1562	213.26	25.44	0.1622	214.04	6.842	0.339
	213.34	38.18	0.1919	213.63	52.34	0.1546	213.46	43.95	0.1561	213.42	25.38	0.162	214.15	6.784	0.3409
	213.44	38.1	0.1906	213.88	52.42	0.1549	213.52	43.87	0.155	213.6	25.34	0.1615	214.4	6.733	0.3408
	213.6	37.85	0.191	214.06	52.36	0.1556	213.72	43.68	0.1564	213.76	25.37	0.1616	214.53	6.699	0.3429
	213.71	37.68	0.1904	214.19	52.17	0.1546	213.87	43.61	0.1569	213.97	25.39	0.1617	214.62	6.646	0.3472
	213.86	37.6	0.1912	214.32	52.14	0.1551	214.01	43.66	0.1565	214.12	25.34	0.1623	214.77	6.577	0.3434
	213.92	37.3	0.1934	214.35	51.98	0.1549	214.16	43.64	0.157	214.22	25.31	0.1617	214.91	6.528	0.3439
	214.07	37.21	0.1906	214.55	51.91	0.1559	214.27	43.58	0.1566	214.33	25.28	0.1619	215.03	6.473	0.3478
	214.36	36.87	0.193	214.7	51.76	0.1562	214.44	43.44	0.1571	214.48	25.21	0.1624	215.21	6.413	0.347
	214.56	36.81	0.1929	214.93	51.67	0.1564	214.61	43.46	0.1574	214.64	25.17	0.1629	215.4	6.36	0.3485
	214.71	36.7	0.1916	215.06	51.69	0.1564	214.73	43.38	0.157	214.79	25.18	0.1626	215.49	6.321	0.3502
	214.8	36.57	0.1915	215.12	51.58	0.1558	214.83	43.26	0.1567	214.93	25.2	0.1626	215.71	6.266	0.349
	214.99	36.32	0.1912	215.32	51.54	0.1579	215.09	43.09	0.1579	215.06	25.16	0.1624	215.88	6.209	0.3479
	215.17	36.14	0.1926	215.44	51.33	0.1558	215.29	43.09	0.1581	215.21	25.13	0.1634	216.01	6.151	0.3507
	215.3	36.07	0.1917	215.63	51.3	0.1565	215.47	43.14	0.1577	215.37	25.12	0.1636	216.15	6.107	0.3518
	215.4	35.87	0.1912	215.75	51.16	0.1569	215.63	43.12	0.1579	215.57	25.06	0.1643	216.29	6.04	0.3518
	215.52	35.71	0.1936	215.85	50.97	0.1569	215.77	43	0.1575	215.7	24.98	0.1637	216.47	5.984	0.3548
	215.6	35.44	0.191	215.95	50.87	0.1561	215.85	42.98	0.1589	215.86	24.99	0.1637	216.59	5.934	0.3517
	215.63	35.36	0.1905	216.11	50.84	0.1569	215.99	42.92	0.1579	215.99	25.02	0.1639	216.75	5.887	0.3557
	215.86	35.07	0.1928	216.4	50.85	0.1594	216.15	42.81	0.1577	216.18	24.98	0.1638	216.95	5.829	0.3544
	216.01	34.87	0.1941	216.45	50.68	0.1574	216.28	42.68	0.1587	216.38	24.96	0.1642	217.05	5.783	0.3571
	216.16	34.63	0.1924	216.66	50.59	0.1578	216.42	42.6	0.1581	216.5	24.94	0.1644	217.18	5.724	0.3568
	216.49	34.51	0.1943	216.79	50.48	0.158	216.64	42.66	0.1592	216.65	24.88	0.1643	217.34	5.654	0.3568
	216.66	34.35	0.1939	216.92	50.35	0.1579	216.73	42.57	0.1593	216.76	24.83	0.1651	217.54	5.601	0.3589
	216.79	34.25	0.1927	217.15	50.23	0.1582	217.06	42.17	0.1546	216.88	24.81	0.1643	217.66	5.556	0.3589
	216.85	34.03	0.1933	217.27	50.15	0.1584	217.28	42.19	0.1605	217.02	24.84	0.1647	217.74	5.501	0.3567
[truncated: 416 more rows]
