# Supplementary material for: Mechanically robust supramolecular polymer co-assemblies
Source: Nat Commun. 2022 Jan 18;13:356. doi: 10.1038/s41467-022-28017-0 (PMC8766479; doi:10.1038/s41467-022-28017-0)
Supplement: Supplementary file 3 — Source Data [file 41467_2022_28017_MOESM3_ESM.zip › NCOMMS-21-41006-T_Source Data/Supplementary Figure 25/Supplementary Figure 25b.xlsx]

## Sheet: Figure_S25b
Compression-molded		Quenched
Temperature	Heat Flow	Temperature	Heat Flow
[°C]	[W/g]	[°C]	[W/g]
-80	0.01175	-80	-0.03043
-80	0.0107	-79.833	-0.08531
-80	0.00962	-79.667	-0.14314
-80	0.00862	-79.5	-0.19369
-80	0.00803	-79.333	-0.21696
-80	0.0073	-79.167	-0.23119
-80	0.00658	-79	-0.2402
-80	0.00587	-78.833	-0.24763
-80	0.00522	-78.667	-0.25448
-80	0.00486	-78.5	-0.26189
-80	0.00435	-78.333	-0.26913
-80	0.00367	-78.167	-0.27636
-80	0.00386	-78	-0.28022
-80	0.00359	-77.833	-0.28378
-80	0.00311	-77.667	-0.2877
-80	0.00261	-77.5	-0.29074
-80	0.00221	-77.333	-0.2938
-80	0.00205	-77.167	-0.29606
-80	0.0017	-77	-0.2977
-80	0.00115	-76.833	-0.29859
-80	0.0013	-76.667	-0.30032
-80	0.00122	-76.5	-0.30147
-80	0.00112	-76.333	-0.30236
-80	0.000968812	-76.167	-0.30307
-80	0.000765961	-76	-0.30342
-80	0.00070156	-75.833	-0.30385
-80	0.000683521	-75.667	-0.30428
-80	0.000352581	-75.5	-0.30472
-80	0.0001737	-75.333	-0.30507
-80	0.000455642	-75.167	-0.30546
-80	0.000570201	-75	-0.30571
-80	0.000145182	-74.833	-0.30585
-80	-0.000201359	-74.667	-0.30588
-80	-0.000284711	-74.5	-0.3059
-80	-0.000179549	-74.333	-0.30596
-80	-1.03704e-05	-74.167	-0.306
-80	-0.000167407	-74	-0.30597
-80	-0.000221925	-73.833	-0.30599
-80	-0.000263336	-73.667	-0.30589
-80	-0.000348449	-73.5	-0.30562
-80	-0.000388893	-73.333	-0.30581
-80	-0.000675377	-73.167	-0.3056
-80	-0.000829961	-73	-0.30554
-80	-0.000342225	-72.833	-0.30563
-80	-0.000542854	-72.667	-0.30572
-80	-0.000631289	-72.5	-0.30578
-80	-0.000665414	-72.333	-0.3057
-80	-0.000656791	-72.167	-0.30558
-80	-0.000691592	-72	-0.30542
-80	-0.00069235	-71.833	-0.30526
-80	-0.000685651	-71.667	-0.30513
-80	-0.000684071	-71.5	-0.30499
-80	-0.000680984	-71.333	-0.30485
-80	-0.000561081	-71.167	-0.30476
-80	-0.000529009	-71	-0.30468
-80	-0.000531506	-70.833	-0.30461
-80	-0.000394069	-70.667	-0.30454
-80	-8.0369e-05	-70.5	-0.30449
-80	-0.000178235	-70.333	-0.30442
-80	-0.000275005	-70.167	-0.30436
-80	-0.0003618	-70	-0.3043
-80	-0.000368507	-69.833	-0.30422
-80	-0.000397061	-69.667	-0.30413
-80	-0.000430732	-69.5	-0.30404
-80	-0.000465368	-69.333	-0.30396
-80	-0.000426915	-69.167	-0.30389
-80	-0.00042728	-69	-0.30383
-80	-0.000426185	-68.833	-0.30378
-80	-0.00040774	-68.667	-0.30376
-80	-0.000400125	-68.5	-0.30377
-80	-0.000416213	-68.333	-0.30375
-80	-0.000437278	-68.167	-0.30371
-80	-0.000497749	-68	-0.30366
-80	-0.000483082	-67.833	-0.30365
-80	-0.000481005	-67.667	-0.30363
-80	-0.000350977	-67.5	-0.30361
-80	-9.33267e-05	-67.333	-0.3036
-80	-0.000505518	-67.167	-0.30361
-80	-0.000600788	-67	-0.3036
-80	-0.000352403	-66.833	-0.3036
-80	-0.000497738	-66.667	-0.30362
-80	-0.000428166	-66.5	-0.30364
-80	-0.000386858	-66.333	-0.30365
-80	-0.00031603	-66.167	-0.30365
-80	-0.000155542	-66	-0.30364
-80	-0.000274196	-65.833	-0.30368
-80	-0.00028488	-65.667	-0.3037
-80	-0.000294265	-65.5	-0.30372
-80	-0.000317304	-65.333	-0.30375
-80	-0.000296287	-65.167	-0.30379
-80	-0.000294674	-65	-0.30382
-80	-0.000300513	-64.833	-0.30383
-80	-0.000329051	-64.667	-0.30384
-80	-0.000386585	-64.5	-0.30383
-80	-0.000425575	-64.333	-0.30384
-80	-0.000447761	-64.167	-0.30385
-80	-0.000444418	-64	-0.30388
-80	-0.000478293	-63.833	-0.30391
-80	-0.00049729	-63.667	-0.30395
-80	-0.000511611	-63.5	-0.304
-80	-0.00045417	-63.333	-0.30403
-80	-0.000414766	-63.167	-0.30408
-80	-0.000546971	-63	-0.3041
-80	-0.000963679	-62.833	-0.30413
-80	-0.000881373	-62.667	-0.30415
-80	-0.000582678	-62.5	-0.30418
-80	-0.000364975	-62.333	-0.30424
-80	-0.000226042	-62.167	-0.30428
-80	-0.000186643	-62	-0.30431
-80	-0.000528773	-61.833	-0.30442
-80	-0.000682934	-61.667	-0.3045
-80	-0.00085405	-61.5	-0.30457
-80	-0.00102	-61.333	-0.30463
-80	-0.000946167	-61.167	-0.3047
-80	-0.000506134	-61	-0.30478
-80	-0.000426195	-60.833	-0.30487
-80	-0.000418135	-60.667	-0.30496
-80	-0.000425123	-60.5	-0.30504
-80	-0.00177	-60.333	-0.30512
-80	-0.01974	-60.167	-0.3052
-80	-0.08887	-60	-0.30529
-79.833	-0.20322	-59.833	-0.30532
-79.667	-0.33393	-59.667	-0.30536
-79.5	-0.42236	-59.5	-0.30542
-79.333	-0.46029	-59.333	-0.30547
-79.167	-0.4696	-59.167	-0.30543
-79	-0.44778	-59	-0.30552
-78.833	-0.42547	-58.833	-0.30565
-78.667	-0.40691	-58.667	-0.30548
-78.5	-0.3918	-58.5	-0.30526
-78.333	-0.38288	-58.333	-0.3055
-78.167	-0.37581	-58.167	-0.30571
-78	-0.37023	-58	-0.30578
-77.833	-0.36536	-57.833	-0.30573
-77.667	-0.3613	-57.667	-0.30577
-77.5	-0.35803	-57.5	-0.30581
-77.333	-0.35515	-57.333	-0.30592
-77.167	-0.35251	-57.167	-0.30599
-77	-0.35033	-57	-0.30606
-76.833	-0.34847	-56.833	-0.30612
-76.667	-0.34719	-56.667	-0.30618
-76.5	-0.34599	-56.5	-0.30626
-76.333	-0.34488	-56.333	-0.30634
-76.167	-0.34387	-56.167	-0.30643
-76	-0.3431	-56	-0.30653
-75.833	-0.34236	-55.833	-0.30662
-75.667	-0.3418	-55.667	-0.30671
-75.5	-0.34127	-55.5	-0.3068
-75.333	-0.3407	-55.333	-0.30689
-75.167	-0.34016	-55.167	-0.30687
-75	-0.33959	-55	-0.3069
-74.833	-0.33886	-54.833	-0.30686
-74.667	-0.3381	-54.667	-0.30669
-74.5	-0.33803	-54.5	-0.30697
-74.333	-0.33787	-54.333	-0.30708
-74.167	-0.33764	-54.167	-0.30718
-74	-0.33724	-54	-0.30728
-73.833	-0.33689	-53.833	-0.30737
-73.667	-0.33657	-53.667	-0.30746
-73.5	-0.3362	-53.5	-0.30755
-73.333	-0.3359	-53.333	-0.30764
-73.167	-0.33566	-53.167	-0.30772
-73	-0.33555	-53	-0.30778
-72.833	-0.33533	-52.833	-0.30786
-72.667	-0.33513	-52.667	-0.30794
-72.5	-0.33494	-52.5	-0.30801
-72.333	-0.3346	-52.333	-0.3081
-72.167	-0.33424	-52.167	-0.30819
-72	-0.33427	-52	-0.30828
-71.833	-0.33443	-51.833	-0.30836
-71.667	-0.33444	-51.667	-0.30847
-71.5	-0.33402	-51.5	-0.30857
-71.333	-0.33397	-51.333	-0.30866
-71.167	-0.33388	-51.167	-0.30872
-71	-0.33369	-51	-0.30883
-70.833	-0.33352	-50.833	-0.30896
-70.667	-0.33338	-50.667	-0.30896
-70.5	-0.33325	-50.5	-0.3089
-70.333	-0.33313	-50.333	-0.3089
-70.167	-0.33301	-50.167	-0.30894
-70	-0.33288	-50	-0.30898
-69.833	-0.33273	-49.833	-0.30905
-69.667	-0.33259	-49.667	-0.30911
-69.5	-0.33243	-49.5	-0.30917
-69.333	-0.33228	-49.333	-0.30924
-69.167	-0.33215	-49.167	-0.30935
-69	-0.33197	-49	-0.30944
-68.833	-0.3318	-48.833	-0.30951
-68.667	-0.33171	-48.667	-0.30961
-68.5	-0.33174	-48.5	-0.30973
-68.333	-0.3317	-48.333	-0.30983
-68.167	-0.33172	-48.167	-0.30991
-68	-0.33171	-48	-0.31
-67.833	-0.33156	-47.833	-0.31008
-67.667	-0.33152	-47.667	-0.31016
-67.5	-0.33145	-47.5	-0.31025
-67.333	-0.33149	-47.333	-0.31035
-67.167	-0.3316	-47.167	-0.31047
-67	-0.33151	-47	-0.31058
-66.833	-0.33114	-46.833	-0.31069
-66.667	-0.33088	-46.667	-0.31081
-66.5	-0.3308	-46.5	-0.31092
-66.333	-0.33086	-46.333	-0.31101
-66.167	-0.33086	-46.167	-0.31108
-66	-0.33086	-46	-0.31114
-65.833	-0.331	-45.833	-0.31116
-65.667	-0.33114	-45.667	-0.31121
-65.5	-0.3306	-45.5	-0.31126
-65.333	-0.33018	-45.333	-0.31132
-65.167	-0.33031	-45.167	-0.31142
-65	-0.33048	-45	-0.3115
-64.833	-0.33052	-44.833	-0.31158
-64.667	-0.33053	-44.667	-0.31166
-64.5	-0.3305	-44.5	-0.31176
-64.333	-0.33041	-44.333	-0.31186
-64.167	-0.33036	-44.167	-0.31197
-64	-0.33031	-44	-0.31208
-63.833	-0.33026	-43.833	-0.31219
-63.667	-0.33023	-43.667	-0.3123
-63.5	-0.3302	-43.5	-0.31241
-63.333	-0.33019	-43.333	-0.31253
-63.167	-0.33018	-43.167	-0.31264
-63	-0.33027	-43	-0.31273
-62.833	-0.33032	-42.833	-0.31282
-62.667	-0.33036	-42.667	-0.31291
-62.5	-0.3304	-42.5	-0.31297
-62.333	-0.33044	-42.333	-0.31304
-62.167	-0.33045	-42.167	-0.31312
-62	-0.33044	-42	-0.31322
-61.833	-0.33043	-41.833	-0.31331
-61.667	-0.33033	-41.667	-0.3134
-61.5	-0.33029	-41.5	-0.31357
-61.333	-0.33026	-41.333	-0.3139
-61.167	-0.33025	-41.167	-0.31374
-61	-0.33022	-41	-0.31372
-60.833	-0.3302	-40.833	-0.31372
-60.667	-0.3302	-40.667	-0.31383
-60.5	-0.33019	-40.5	-0.31404
-60.333	-0.33016	-40.333	-0.31415
-60.167	-0.33013	-40.167	-0.31426
-60	-0.3301	-40	-0.31436
-59.833	-0.33008	-39.833	-0.3144
-59.667	-0.33008	-39.667	-0.31449
-59.5	-0.33007	-39.5	-0.31458
-59.333	-0.33023	-39.333	-0.31468
-59.167	-0.33055	-39.167	-0.31477
-59	-0.33013	-39	-0.31486
-58.833	-0.33003	-38.833	-0.31494
-58.667	-0.33016	-38.667	-0.31501
-58.5	-0.33028	-38.5	-0.31506
-58.333	-0.33035	-38.333	-0.31513
-58.167	-0.33041	-38.167	-0.3152
-58	-0.33042	-38	-0.31528
-57.833	-0.33045	-37.833	-0.31537
-57.667	-0.33042	-37.667	-0.31546
-57.5	-0.33043	-37.5	-0.31555
-57.333	-0.33044	-37.333	-0.31563
-57.167	-0.33044	-37.167	-0.3157
-57	-0.33045	-37	-0.31579
-56.833	-0.33045	-36.833	-0.31588
-56.667	-0.33049	-36.667	-0.31598
-56.5	-0.33053	-36.5	-0.31603
-56.333	-0.33058	-36.333	-0.3161
-56.167	-0.33062	-36.167	-0.31618
-56	-0.33068	-36	-0.31625
-55.833	-0.33077	-35.833	-0.3163
-55.667	-0.33071	-35.667	-0.31637
-55.5	-0.33071	-35.5	-0.31644
-55.333	-0.3307	-35.333	-0.31653
-55.167	-0.3307	-35.167	-0.3166
-55	-0.33069	-35	-0.31667
-54.833	-0.3307	-34.833	-0.31676
-54.667	-0.33069	-34.667	-0.31684
-54.5	-0.33068	-34.5	-0.3169
-54.333	-0.33068	-34.333	-0.317
-54.167	-0.33064	-34.167	-0.31711
-54	-0.3306	-34	-0.31722
-53.833	-0.33056	-33.833	-0.31735
-53.667	-0.33051	-33.667	-0.31747
-53.5	-0.3304	-33.5	-0.31757
-53.333	-0.33036	-33.333	-0.31767
-53.167	-0.3305	-33.167	-0.31775
-53	-0.3307	-33	-0.31785
-52.833	-0.33082	-32.833	-0.31795
-52.667	-0.33084	-32.667	-0.31806
-52.5	-0.33086	-32.5	-0.31814
-52.333	-0.33084	-32.333	-0.31823
-52.167	-0.33086	-32.167	-0.31832
-52	-0.33089	-32	-0.31842
-51.833	-0.33092	-31.833	-0.31849
-51.667	-0.33096	-31.667	-0.31857
-51.5	-0.33101	-31.5	-0.31865
-51.333	-0.33106	-31.333	-0.31874
-51.167	-0.33112	-31.167	-0.31886
-51	-0.33114	-31	-0.31898
-50.833	-0.33116	-30.833	-0.31909
-50.667	-0.33119	-30.667	-0.3192
-50.5	-0.3312	-30.5	-0.31932
-50.333	-0.33117	-30.333	-0.31943
-50.167	-0.33115	-30.167	-0.31953
-50	-0.33115	-30	-0.31963
-49.833	-0.33117	-29.833	-0.3197
-49.667	-0.33121	-29.667	-0.31978
-49.5	-0.33125	-29.5	-0.31987
-49.333	-0.33128	-29.333	-0.31998
-49.167	-0.33131	-29.167	-0.3201
-49	-0.33135	-29	-0.32021
-48.833	-0.33139	-28.833	-0.32032
-48.667	-0.33142	-28.667	-0.32044
-48.5	-0.33145	-28.5	-0.32057
-48.333	-0.33144	-28.333	-0.32068
-48.167	-0.33144	-28.167	-0.32078
-48	-0.33147	-28	-0.32088
-47.833	-0.33151	-27.833	-0.32097
-47.667	-0.33153	-27.667	-0.32107
-47.5	-0.33157	-27.5	-0.32116
-47.333	-0.3316	-27.333	-0.32124
-47.167	-0.33163	-27.167	-0.32132
-47	-0.33159	-27	-0.32142
-46.833	-0.3316	-26.833	-0.32154
-46.667	-0.33161	-26.667	-0.32164
-46.5	-0.33163	-26.5	-0.32175
-46.333	-0.33163	-26.333	-0.32186
-46.167	-0.33165	-26.167	-0.32198
-46	-0.33167	-26	-0.3221
-45.833	-0.33173	-25.833	-0.3222
-45.667	-0.33176	-25.667	-0.32231
-45.5	-0.3318	-25.5	-0.32243
-45.333	-0.33181	-25.333	-0.32255
-45.167	-0.33184	-25.167	-0.32266
-45	-0.33188	-25	-0.32276
-44.833	-0.33188	-24.833	-0.32286
-44.667	-0.33187	-24.667	-0.32297
-44.5	-0.33185	-24.5	-0.32307
-44.333	-0.33185	-24.333	-0.32317
-44.167	-0.33179	-24.167	-0.32327
-44	-0.33174	-24	-0.32336
-43.833	-0.33186	-23.833	-0.32344
-43.667	-0.33202	-23.667	-0.32354
-43.5	-0.33211	-23.5	-0.32364
-43.333	-0.33217	-23.333	-0.32372
-43.167	-0.33224	-23.167	-0.32384
-43	-0.33231	-23	-0.32396
-42.833	-0.3323	-22.833	-0.32408
-42.667	-0.33232	-22.667	-0.3242
-42.5	-0.33236	-22.5	-0.32434
-42.333	-0.33238	-22.333	-0.32446
-42.167	-0.33234	-22.167	-0.32456
-42	-0.33234	-22	-0.32466
-41.833	-0.33235	-21.833	-0.32475
-41.667	-0.33235	-21.667	-0.32484
-41.5	-0.33239	-21.5	-0.32493
-41.333	-0.33243	-21.333	-0.32502
-41.167	-0.33247	-21.167	-0.32509
-41	-0.33249	-21	-0.32515
-40.833	-0.33252	-20.833	-0.32521
-40.667	-0.33254	-20.667	-0.3253
-40.5	-0.33256	-20.5	-0.32539
-40.333	-0.33259	-20.333	-0.32549
-40.167	-0.33255	-20.167	-0.3256
-40	-0.33255	-20	-0.32571
-39.833	-0.33257	-19.833	-0.32586
-39.667	-0.33259	-19.667	-0.32597
-39.5	-0.33264	-19.5	-0.32608
-39.333	-0.33267	-19.333	-0.32619
-39.167	-0.33268	-19.167	-0.32627
-39	-0.33268	-19	-0.32637
-38.833	-0.33271	-18.833	-0.32647
-38.667	-0.33272	-18.667	-0.32656
-38.5	-0.33272	-18.5	-0.32666
-38.333	-0.33272	-18.333	-0.32676
-38.167	-0.33271	-18.167	-0.32687
-38	-0.33272	-18	-0.32697
-37.833	-0.33273	-17.833	-0.32711
-37.667	-0.33275	-17.667	-0.32724
-37.5	-0.33275	-17.5	-0.32736
-37.333	-0.33274	-17.333	-0.32749
-37.167	-0.33275	-17.167	-0.32761
-37	-0.33277	-17	-0.3277
-36.833	-0.33281	-16.833	-0.3278
-36.667	-0.33286	-16.667	-0.32792
-36.5	-0.33294	-16.5	-0.32802
-36.333	-0.33301	-16.333	-0.32814
-36.167	-0.33316	-16.167	-0.32826
-36	-0.33324	-16	-0.32839
-35.833	-0.33336	-15.833	-0.32845
-35.667	-0.33356	-15.667	-0.32853
-35.5	-0.33361	-15.5	-0.32858
-35.333	-0.33336	-15.333	-0.32854
-35.167	-0.33319	-15.167	-0.3288
-35	-0.333	-15	-0.329
-34.833	-0.33302	-14.833	-0.32916
-34.667	-0.33305	-14.667	-0.32916
-34.5	-0.3331	-14.5	-0.32912
-34.333	-0.33316	-14.333	-0.32938
-34.167	-0.33322	-14.167	-0.32954
-34	-0.33329	-14	-0.32969
-33.833	-0.33335	-13.833	-0.32983
-33.667	-0.33339	-13.667	-0.32996
-33.5	-0.33343	-13.5	-0.33008
-33.333	-0.33348	-13.333	-0.33021
-33.167	-0.33352	-13.167	-0.33032
-33	-0.33359	-13	-0.33039
-32.833	-0.33361	-12.833	-0.3305
-32.667	-0.33363	-12.667	-0.33061
-32.5	-0.33363	-12.5	-0.33068
-32.333	-0.3336	-12.333	-0.33086
-32.167	-0.33359	-12.167	-0.33098
-32	-0.33362	-12	-0.33111
-31.833	-0.33365	-11.833	-0.33124
-31.667	-0.33367	-11.667	-0.33135
-31.5	-0.33375	-11.5	-0.33147
-31.333	-0.33379	-11.333	-0.33159
-31.167	-0.33384	-11.167	-0.3317
-31	-0.33388	-11	-0.33182
-30.833	-0.33388	-10.833	-0.33193
-30.667	-0.33387	-10.667	-0.33203
-30.5	-0.33385	-10.5	-0.33213
-30.333	-0.33381	-10.333	-0.33221
-30.167	-0.33378	-10.167	-0.3323
-30	-0.33377	-10	-0.3324
-29.833	-0.33378	-9.833	-0.33252
-29.667	-0.33385	-9.667	-0.33268
-29.5	-0.3339	-9.5	-0.33281
-29.333	-0.33392	-9.333	-0.33293
-29.167	-0.33394	-9.167	-0.33305
-29	-0.33396	-9	-0.33316
-28.833	-0.33391	-8.833	-0.33325
-28.667	-0.33391	-8.667	-0.33334
-28.5	-0.33395	-8.5	-0.33344
-28.333	-0.33398	-8.333	-0.3335
-28.167	-0.33402	-8.167	-0.33359
-28	-0.33405	-8	-0.3337
-27.833	-0.33407	-7.833	-0.33383
-27.667	-0.3341	-7.667	-0.334
-27.5	-0.33413	-7.5	-0.33416
-27.333	-0.33416	-7.333	-0.33431
-27.167	-0.33417	-7.167	-0.33447
-27	-0.33415	-7	-0.33464
-26.833	-0.33412	-6.833	-0.33479
-26.667	-0.33412	-6.667	-0.33491
-26.5	-0.33411	-6.5	-0.33504
-26.333	-0.3341	-6.333	-0.33515
-26.167	-0.33411	-6.167	-0.33527
-26	-0.33413	-6	-0.3354
-25.833	-0.33416	-5.833	-0.33553
-25.667	-0.33419	-5.667	-0.33566
-25.5	-0.33425	-5.5	-0.33577
-25.333	-0.33429	-5.333	-0.33589
-25.167	-0.33433	-5.167	-0.33599
-25	-0.33437	-5	-0.3361
-24.833	-0.33439	-4.833	-0.33619
-24.667	-0.33441	-4.667	-0.3363
-24.5	-0.33442	-4.5	-0.33641
-24.333	-0.33442	-4.333	-0.33653
-24.167	-0.33441	-4.167	-0.33667
-24	-0.33441	-4	-0.33678
-23.833	-0.33441	-3.833	-0.3369
-23.667	-0.33443	-3.667	-0.33701
-23.5	-0.33447	-3.5	-0.33713
-23.333	-0.33452	-3.333	-0.33726
-23.167	-0.33456	-3.167	-0.3374
-23	-0.33459	-3	-0.33753
-22.833	-0.33462	-2.833	-0.33765
-22.667	-0.33463	-2.667	-0.3378
-22.5	-0.33464	-2.5	-0.33795
-22.333	-0.33464	-2.333	-0.3381
-22.167	-0.33466	-2.167	-0.33825
-22	-0.33468	-2	-0.33839
-21.833	-0.33469	-1.833	-0.33852
-21.667	-0.33471	-1.667	-0.33866
-21.5	-0.33472	-1.5	-0.33878
-21.333	-0.33473	-1.333	-0.33891
-21.167	-0.33473	-1.167	-0.33903
-21	-0.33474	-1	-0.33919
-20.833	-0.33475	-0.833	-0.33933
-20.667	-0.33477	-0.667	-0.33947
-20.5	-0.3348	-0.5	-0.33962
-20.333	-0.33481	-0.333	-0.33978
-20.167	-0.33482	-0.167	-0.33992
-20	-0.33488	0	-0.34006
-19.833	-0.33493	0.167	-0.34021
-19.667	-0.33496	0.333	-0.34034
-19.5	-0.33499	0.5	-0.34049
-19.333	-0.33501	0.667	-0.34063
-19.167	-0.33502	0.833	-0.34077
-19	-0.33504	1	-0.34089
-18.833	-0.33507	1.167	-0.34101
-18.667	-0.33507	1.333	-0.34115
-18.5	-0.3351	1.5	-0.34131
-18.333	-0.33513	1.667	-0.34142
-18.167	-0.33515	1.833	-0.34156
-18	-0.3352	2	-0.34171
-17.833	-0.33524	2.167	-0.34186
-17.667	-0.33525	2.333	-0.342
-17.5	-0.33525	2.5	-0.34213
-17.333	-0.33526	2.667	-0.34227
-17.167	-0.33527	2.833	-0.34242
-17	-0.3353	3	-0.34257
-16.833	-0.33535	3.167	-0.34271
-16.667	-0.33535	3.333	-0.34286
-16.5	-0.33534	3.5	-0.343
-16.333	-0.33536	3.667	-0.34317
-16.167	-0.33539	3.833	-0.34332
-16	-0.33535	4	-0.34347
-15.833	-0.33535	4.167	-0.34362
-15.667	-0.33538	4.333	-0.34378
-15.5	-0.33541	4.5	-0.34395
-15.333	-0.33543	4.667	-0.34411
-15.167	-0.33545	4.833	-0.34425
-15	-0.33547	5	-0.3444
-14.833	-0.33549	5.167	-0.34455
-14.667	-0.33552	5.333	-0.34469
-14.5	-0.33556	5.5	-0.34483
-14.333	-0.33561	5.667	-0.34496
-14.167	-0.33566	5.833	-0.3451
-14	-0.33567	6	-0.34523
-13.833	-0.33568	6.167	-0.34538
-13.667	-0.33568	6.333	-0.34553
-13.5	-0.33569	6.5	-0.34567
-13.333	-0.33566	6.667	-0.34582
-13.167	-0.33566	6.833	-0.34597
-13	-0.33566	7	-0.3461
-12.833	-0.33567	7.167	-0.34624
-12.667	-0.33576	7.333	-0.3464
-12.5	-0.33583	7.5	-0.34657
-12.333	-0.33589	7.667	-0.34673
-12.167	-0.33594	7.833	-0.34689
-12	-0.33602	8	-0.34705
-11.833	-0.33606	8.167	-0.34721
-11.667	-0.3361	8.333	-0.34739
-11.5	-0.33612	8.5	-0.34757
-11.333	-0.33612	8.667	-0.34774
-11.167	-0.33615	8.833	-0.34791
-11	-0.33617	9	-0.34806
-10.833	-0.33618	9.167	-0.3482
-10.667	-0.33622	9.333	-0.34834
-10.5	-0.33625	9.5	-0.34849
-10.333	-0.33625	9.667	-0.34862
-10.167	-0.33626	9.833	-0.34877
-10	-0.33628	10	-0.34893
-9.833	-0.33631	10.167	-0.34909
-9.667	-0.33633	10.333	-0.34925
-9.5	-0.33634	10.5	-0.3494
-9.333	-0.33635	10.667	-0.34955
-9.167	-0.33636	10.833	-0.3497
-9	-0.33637	11	-0.34981
-8.833	-0.33638	11.167	-0.34995
-8.667	-0.33638	11.333	-0.35011
-8.5	-0.33641	11.5	-0.35027
-8.333	-0.33646	11.667	-0.35045
-8.167	-0.33652	11.833	-0.35061
-8	-0.33659	12	-0.35076
-7.833	-0.33666	12.167	-0.35092
-7.667	-0.33674	12.333	-0.35106
-7.5	-0.33682	12.5	-0.3512
-7.333	-0.33688	12.667	-0.35136
-7.167	-0.33693	12.833	-0.35153
-7	-0.33697	13	-0.35171
-6.833	-0.337	13.167	-0.35191
-6.667	-0.33702	13.333	-0.3521
-6.5	-0.33706	13.5	-0.35229
-6.333	-0.3371	13.667	-0.35246
-6.167	-0.33715	13.833	-0.35264
-6	-0.3372	14	-0.3528
-5.833	-0.33725	14.167	-0.35295
-5.667	-0.33728	14.333	-0.3531
-5.5	-0.3373	14.5	-0.35323
-5.333	-0.33732	14.667	-0.35338
-5.167	-0.33735	14.833	-0.35352
-5	-0.33739	15	-0.35366
-4.833	-0.33741	15.167	-0.35385
-4.667	-0.33742	15.333	-0.35404
-4.5	-0.33744	15.5	-0.35421
-4.333	-0.33749	15.667	-0.35438
-4.167	-0.33756	15.833	-0.35459
-4	-0.33762	16	-0.35477
-3.833	-0.3377	16.167	-0.35494
-3.667	-0.33778	16.333	-0.35511
-3.5	-0.33787	16.5	-0.35527
-3.333	-0.33795	16.667	-0.35544
-3.167	-0.33802	16.833	-0.35561
-3	-0.33809	17	-0.35578
-2.833	-0.33814	17.167	-0.35596
-2.667	-0.33817	17.333	-0.35614
-2.5	-0.33819	17.5	-0.35631
-2.333	-0.33824	17.667	-0.35649
-2.167	-0.3383	17.833	-0.35665
-2	-0.33838	18	-0.3568
-1.833	-0.33843	18.167	-0.35697
-1.667	-0.33846	18.333	-0.35716
-1.5	-0.33853	18.5	-0.35732
-1.333	-0.3386	18.667	-0.35749
-1.167	-0.33864	18.833	-0.35766
-1	-0.3387	19	-0.35784
-0.833	-0.33877	19.167	-0.358
-0.667	-0.33883	19.333	-0.35817
-0.5	-0.33891	19.5	-0.35835
-0.333	-0.33899	19.667	-0.35851
-0.167	-0.33908	19.833	-0.35867
0	-0.33915	20	-0.35883
0.167	-0.33922	20.167	-0.359
0.333	-0.33928	20.333	-0.35917
0.5	-0.33934	20.5	-0.35935
0.667	-0.33941	20.667	-0.35953
0.833	-0.33945	20.833	-0.35971
1	-0.3395	21	-0.35987
1.167	-0.33955	21.167	-0.36007
1.333	-0.3396	21.333	-0.36027
1.5	-0.33964	21.5	-0.36046
1.667	-0.33969	21.667	-0.36063
1.833	-0.33974	21.833	-0.36084
2	-0.3398	22	-0.36103
2.167	-0.33987	22.167	-0.36122
2.333	-0.33994	22.333	-0.3614
2.5	-0.34002	22.5	-0.36158
2.667	-0.3401	22.667	-0.36175
2.833	-0.34016	22.833	-0.36192
3	-0.3402	23	-0.36207
3.167	-0.34026	23.167	-0.36222
3.333	-0.34032	23.333	-0.36239
3.5	-0.34037	23.5	-0.36255
3.667	-0.34045	23.667	-0.36272
3.833	-0.34052	23.833	-0.36288
4	-0.34058	24	-0.36306
4.167	-0.34068	24.167	-0.36323
4.333	-0.34075	24.333	-0.36338
4.5	-0.34082	24.5	-0.36352
4.667	-0.34088	24.667	-0.36367
4.833	-0.34093	24.833	-0.36384
5	-0.34098	25	-0.36403
5.167	-0.34103	25.167	-0.36421
5.333	-0.34108	25.333	-0.36441
5.5	-0.34114	25.5	-0.3646
5.667	-0.3412	25.667	-0.36479
5.833	-0.34127	25.833	-0.36497
6	-0.34137	26	-0.36514
6.167	-0.34144	26.167	-0.36532
6.333	-0.34153	26.333	-0.36549
6.5	-0.34161	26.5	-0.36567
6.667	-0.34169	26.667	-0.36585
6.833	-0.34176	26.833	-0.36604
7	-0.34181	27	-0.36623
7.167	-0.34186	27.167	-0.36642
7.333	-0.34191	27.333	-0.36661
7.5	-0.34194	27.5	-0.36681
7.667	-0.34199	27.667	-0.36701
7.833	-0.34205	27.833	-0.3672
8	-0.3421	28	-0.36739
8.167	-0.34218	28.167	-0.36758
8.333	-0.34228	28.333	-0.36776
8.5	-0.34238	28.5	-0.36795
8.667	-0.34248	28.667	-0.36811
8.833	-0.34258	28.833	-0.3683
9	-0.34266	29	-0.36848
9.167	-0.34273	29.167	-0.36867
9.333	-0.34278	29.333	-0.36884
9.5	-0.34282	29.5	-0.36901
9.667	-0.34288	29.667	-0.36919
9.833	-0.34297	29.833	-0.36937
10	-0.34306	30	-0.36954
10.167	-0.34317	30.167	-0.36972
10.333	-0.34326	30.333	-0.36989
10.5	-0.34334	30.5	-0.37006
10.667	-0.34341	30.667	-0.37025
10.833	-0.34348	30.833	-0.37043
11	-0.34353	31	-0.3706
11.167	-0.34357	31.167	-0.37079
11.333	-0.34361	31.333	-0.37101
11.5	-0.34365	31.5	-0.37121
11.667	-0.34371	31.667	-0.3714
11.833	-0.34379	31.833	-0.37158
12	-0.34389	32	-0.37178
12.167	-0.34399	32.167	-0.37199
12.333	-0.34411	32.333	-0.37221
12.5	-0.3442	32.5	-0.37242
12.667	-0.3443	32.667	-0.37263
12.833	-0.3444	32.833	-0.37284
13	-0.34445	33	-0.37304
13.167	-0.34452	33.167	-0.37325
13.333	-0.34459	33.333	-0.37345
13.5	-0.34466	33.5	-0.37364
13.667	-0.34471	33.667	-0.37383
13.833	-0.34475	33.833	-0.37402
14	-0.34482	34	-0.37421
14.167	-0.34489	34.167	-0.37438
14.333	-0.34498	34.333	-0.37455
14.5	-0.3451	34.5	-0.37474
14.667	-0.34522	34.667	-0.37494
14.833	-0.34534	34.833	-0.37514
15	-0.34548	35	-0.37534
15.167	-0.34558	35.167	-0.37555
15.333	-0.34568	35.333	-0.37575
15.5	-0.34578	35.5	-0.37597
15.667	-0.34582	35.667	-0.37617
15.833	-0.34589	35.833	-0.37636
16	-0.34597	36	-0.37655
16.167	-0.34606	36.167	-0.37671
16.333	-0.34615	36.333	-0.37687
16.5	-0.34621	36.5	-0.37703
16.667	-0.34627	36.667	-0.37718
16.833	-0.34633	36.833	-0.37736
17	-0.34638	37	-0.37754
17.167	-0.34646	37.167	-0.37773
17.333	-0.34656	37.333	-0.37791
17.5	-0.34666	37.5	-0.37814
17.667	-0.34678	37.667	-0.37833
17.833	-0.34688	37.833	-0.37852
18	-0.34696	38	-0.3787
18.167	-0.34705	38.167	-0.37887
18.333	-0.34716	38.333	-0.37904
18.5	-0.34726	38.5	-0.37923
18.667	-0.34734	38.667	-0.37943
18.833	-0.34743	38.833	-0.37961
19	-0.34755	39	-0.37979
19.167	-0.34766	39.167	-0.37995
19.333	-0.34775	39.333	-0.38012
19.5	-0.34784	39.5	-0.3803
19.667	-0.34793	39.667	-0.38047
19.833	-0.34803	39.833	-0.38064
20	-0.34812	40	-0.3808
20.167	-0.34821	40.167	-0.38097
20.333	-0.34828	40.333	-0.38114
20.5	-0.34838	40.5	-0.38132
20.667	-0.34847	40.667	-0.3815
20.833	-0.34856	40.833	-0.38165
21	-0.34865	41	-0.38181
21.167	-0.34873	41.167	-0.38197
21.333	-0.34882	41.333	-0.38214
21.5	-0.34892	41.5	-0.3823
21.667	-0.34902	41.667	-0.38248
21.833	-0.34911	41.833	-0.38266
22	-0.34919	42	-0.38283
22.167	-0.34929	42.167	-0.38299
22.333	-0.34939	42.333	-0.38315
22.5	-0.3495	42.5	-0.38332
22.667	-0.34961	42.667	-0.38347
22.833	-0.34973	42.833	-0.38359
23	-0.34989	43	-0.38373
23.167	-0.35004	43.167	-0.38388
23.333	-0.35017	43.333	-0.38402
23.5	-0.3503	43.5	-0.38419
23.667	-0.35045	43.667	-0.38435
23.833	-0.3506	43.833	-0.38452
24	-0.35074	44	-0.3847
24.167	-0.35088	44.167	-0.38488
24.333	-0.35103	44.333	-0.38504
24.5	-0.35117	44.5	-0.38521
24.667	-0.35129	44.667	-0.38537
24.833	-0.35141	44.833	-0.38553
25	-0.35153	45	-0.3857
25.167	-0.35164	45.167	-0.38587
25.333	-0.35175	45.333	-0.38603
25.5	-0.35186	45.5	-0.3862
25.667	-0.35196	45.667	-0.38635
25.833	-0.35206	45.833	-0.38649
26	-0.35218	46	-0.38664
26.167	-0.35231	46.167	-0.38677
26.333	-0.35242	46.333	-0.38691
26.5	-0.35253	46.5	-0.38704
26.667	-0.35264	46.667	-0.38719
26.833	-0.35276	46.833	-0.38736
27	-0.35287	47	-0.38753
27.167	-0.35299	47.167	-0.38769
27.333	-0.35312	47.333	-0.38784
27.5	-0.35324	47.5	-0.38802
27.667	-0.35339	47.667	-0.38818
27.833	-0.35352	47.833	-0.38833
28	-0.35362	48	-0.38848
28.167	-0.35372	48.167	-0.38861
28.333	-0.35379	48.333	-0.38874
28.5	-0.35386	48.5	-0.38886
28.667	-0.35396	48.667	-0.38899
28.833	-0.35406	48.833	-0.38912
29	-0.35413	49	-0.38926
29.167	-0.3542	49.167	-0.3894
29.333	-0.35428	49.333	-0.38954
29.5	-0.35438	49.5	-0.38969
29.667	-0.3545	49.667	-0.38983
29.833	-0.35461	49.833	-0.38998
30	-0.35473	50	-0.39012
30.167	-0.35486	50.167	-0.39025
30.333	-0.35499	50.333	-0.39039
30.5	-0.35509	50.5	-0.39052
30.667	-0.35519	50.667	-0.39064
30.833	-0.35528	50.833	-0.39077
31	-0.35532	51	-0.3909
31.167	-0.35539	51.167	-0.39104
31.333	-0.35547	51.333	-0.3912
31.5	-0.35555	51.5	-0.39134
31.667	-0.35563	51.667	-0.39148
31.833	-0.35573	51.833	-0.39162
32	-0.35585	52	-0.39177
32.167	-0.35597	52.167	-0.3919
32.333	-0.3561	52.333	-0.39204
32.5	-0.35621	52.5	-0.39219
32.667	-0.35633	52.667	-0.39236
32.833	-0.35645	52.833	-0.39252
33	-0.35657	53	-0.39268
33.167	-0.3567	53.167	-0.39283
33.333	-0.35682	53.333	-0.39298
33.5	-0.35694	53.5	-0.39314
33.667	-0.35708	53.667	-0.39328
33.833	-0.35721	53.833	-0.39342
34	-0.35733	54	-0.39355
34.167	-0.35746	54.167	-0.39369
34.333	-0.35759	54.333	-0.39382
34.5	-0.35773	54.5	-0.39395
34.667	-0.35787	54.667	-0.39408
34.833	-0.35802	54.833	-0.39421
35	-0.35821	55	-0.39434
35.167	-0.35838	55.167	-0.39448
35.333	-0.35854	55.333	-0.39462
35.5	-0.35871	55.5	-0.39476
35.667	-0.35887	55.667	-0.39489
35.833	-0.35903	55.833	-0.39504
36	-0.35917	56	-0.39519
36.167	-0.35933	56.167	-0.39534
36.333	-0.35949	56.333	-0.39547
36.5	-0.35965	56.5	-0.3956
36.667	-0.3598	56.667	-0.39573
36.833	-0.35996	56.833	-0.39588
37	-0.3601	57	-0.39602
37.167	-0.36025	57.167	-0.39617
37.333	-0.36041	57.333	-0.39632
37.5	-0.36056	57.5	-0.39648
37.667	-0.36066	57.667	-0.39661
37.833	-0.36079	57.833	-0.39676
38	-0.36092	58	-0.39691
38.167	-0.36105	58.167	-0.39703
38.333	-0.36118	58.333	-0.39716
38.5	-0.36131	58.5	-0.3974
38.667	-0.36145	58.667	-0.3978
38.833	-0.36159	58.833	-0.3982
39	-0.36175	59	-0.39852
39.167	-0.36188	59.167	-0.39862
39.333	-0.36199	59.333	-0.39864
39.5	-0.36212	59.5	-0.39861
39.667	-0.36225	59.667	-0.39864
39.833	-0.36238	59.833	-0.39866
40	-0.36252	60	-0.39868
40.167	-0.36266	60.167	-0.39873
40.333	-0.36283	60.333	-0.39879
40.5	-0.363	60.5	-0.39886
40.667	-0.36317	60.667	-0.39893
40.833	-0.36334	60.833	-0.39905
41	-0.36352	61	-0.39915
41.167	-0.36367	61.167	-0.39924
41.333	-0.36381	61.333	-0.39933
41.5	-0.36397	61.5	-0.39943
41.667	-0.36411	61.667	-0.39953
41.833	-0.36425	61.833	-0.39964
42	-0.36441	62	-0.39974
42.167	-0.36458	62.167	-0.39988
42.333	-0.36477	62.333	-0.40001
42.5	-0.36494	62.5	-0.40014
42.667	-0.36511	62.667	-0.40027
42.833	-0.36527	62.833	-0.40038
43	-0.36542	63	-0.40049
43.167	-0.36558	63.167	-0.40059
43.333	-0.36574	63.333	-0.40071
43.5	-0.36591	63.5	-0.40078
43.667	-0.36611	63.667	-0.40087
43.833	-0.3663	63.833	-0.40096
44	-0.36648	64	-0.40104
44.167	-0.36664	64.167	-0.40117
44.333	-0.36683	64.333	-0.40128
44.5	-0.36702	64.5	-0.40139
44.667	-0.3672	64.667	-0.40151
44.833	-0.36738	64.833	-0.40166
45	-0.36752	65	-0.4018
45.167	-0.36768	65.167	-0.40192
45.333	-0.36784	65.333	-0.40203
45.5	-0.36801	65.5	-0.40216
45.667	-0.36819	65.667	-0.40229
45.833	-0.36836	65.833	-0.4024
46	-0.36854	66	-0.40253
46.167	-0.36873	66.167	-0.40266
46.333	-0.36891	66.333	-0.40278
46.5	-0.36907	66.5	-0.40289
46.667	-0.36925	66.667	-0.40298
46.833	-0.36943	66.833	-0.40307
47	-0.36959	67	-0.40317
47.167	-0.36975	67.167	-0.40328
47.333	-0.36991	67.333	-0.40339
47.5	-0.37006	67.5	-0.4035
47.667	-0.37022	67.667	-0.40364
47.833	-0.37038	67.833	-0.40377
48	-0.37054	68	-0.40389
48.167	-0.37069	68.167	-0.40402
48.333	-0.37085	68.333	-0.40414
48.5	-0.37102	68.5	-0.40426
48.667	-0.37118	68.667	-0.40439
48.833	-0.37135	68.833	-0.40451
49	-0.3715	69	-0.40461
49.167	-0.37166	69.167	-0.40472
49.333	-0.37181	69.333	-0.40482
49.5	-0.37198	69.5	-0.40494
49.667	-0.37212	69.667	-0.40505
49.833	-0.37227	69.833	-0.40516
50	-0.37243	70	-0.40527
50.167	-0.37258	70.167	-0.40538
50.333	-0.37276	70.333	-0.4055
50.5	-0.37294	70.5	-0.40561
50.667	-0.37311	70.667	-0.40571
50.833	-0.37327	70.833	-0.40582
51	-0.37343	71	-0.40592
51.167	-0.37358	71.167	-0.40601
51.333	-0.37373	71.333	-0.40611
51.5	-0.37388	71.5	-0.40622
51.667	-0.37398	71.667	-0.40632
51.833	-0.3741	71.833	-0.40643
52	-0.37424	72	-0.40653
52.167	-0.37439	72.167	-0.40663
52.333	-0.37456	72.333	-0.40674
52.5	-0.37473	72.5	-0.40683
52.667	-0.37487	72.667	-0.40693
52.833	-0.37501	72.833	-0.40704
53	-0.37516	73	-0.40714
53.167	-0.37531	73.167	-0.40724
53.333	-0.37545	73.333	-0.40735
53.5	-0.37558	73.5	-0.40746
53.667	-0.37569	73.667	-0.40757
53.833	-0.37582	73.833	-0.40768
54	-0.37595	74	-0.40779
54.167	-0.37608	74.167	-0.40789
54.333	-0.37621	74.333	-0.40798
54.5	-0.37634	74.5	-0.40808
54.667	-0.37646	74.667	-0.40819
54.833	-0.37658	74.833	-0.40829
55	-0.3767	75	-0.40841
55.167	-0.37683	75.167	-0.40852
55.333	-0.37695	75.333	-0.40862
55.5	-0.37707	75.5	-0.40874
55.667	-0.37717	75.667	-0.40887
55.833	-0.37726	75.833	-0.40899
56	-0.37737	76	-0.40912
56.167	-0.37748	76.167	-0.40924
56.333	-0.37757	76.333	-0.40936
56.5	-0.37767	76.5	-0.40948
56.667	-0.37778	76.667	-0.4096
56.833	-0.37789	76.833	-0.40972
57	-0.37802	77	-0.40981
57.167	-0.37814	77.167	-0.40991
57.333	-0.37826	77.333	-0.41001
57.5	-0.37837	77.5	-0.41011
57.667	-0.37847	77.667	-0.41021
57.833	-0.37858	77.833	-0.41031
58	-0.37869	78	-0.41041
58.167	-0.37879	78.167	-0.41053
58.333	-0.37891	78.333	-0.41066
58.5	-0.37902	78.5	-0.41078
58.667	-0.37913	78.667	-0.41089
58.833	-0.37925	78.833	-0.41099
59	-0.37938	79	-0.4111
59.167	-0.3795	79.167	-0.4112
59.333	-0.3796	79.333	-0.4113
59.5	-0.37971	79.5	-0.4114
59.667	-0.3798	79.667	-0.41152
59.833	-0.37987	79.833	-0.41164
60	-0.37995	80	-0.41175
60.167	-0.38002	80.167	-0.41187
60.333	-0.38009	80.333	-0.41201
60.5	-0.38014	80.5	-0.41213
60.667	-0.3802	80.667	-0.41224
60.833	-0.38026	80.833	-0.41235
61	-0.38031	81	-0.41246
61.167	-0.38038	81.167	-0.41258
61.333	-0.38045	81.333	-0.41268
61.5	-0.38053	81.5	-0.41279
61.667	-0.38059	81.667	-0.41291
61.833	-0.38067	81.833	-0.41303
62	-0.38074	82	-0.41314
62.167	-0.38081	82.167	-0.41324
62.333	-0.38089	82.333	-0.41334
62.5	-0.38095	82.5	-0.41345
62.667	-0.38101	82.667	-0.41355
62.833	-0.38106	82.833	-0.41366
63	-0.38111	83	-0.41375
63.167	-0.38117	83.167	-0.41386
63.333	-0.38123	83.333	-0.41397
63.5	-0.3813	83.5	-0.41409
63.667	-0.38137	83.667	-0.41422
63.833	-0.38145	83.833	-0.41433
64	-0.38151	84	-0.41446
64.167	-0.38156	84.167	-0.41459
64.333	-0.38161	84.333	-0.41472
64.5	-0.38166	84.5	-0.41485
64.667	-0.38172	84.667	-0.41497
64.833	-0.38179	84.833	-0.41507
65	-0.38185	85	-0.41516
65.167	-0.38187	85.167	-0.41526
65.333	-0.38189	85.333	-0.41537
65.5	-0.38191	85.5	-0.41548
65.667	-0.38193	85.667	-0.41558
65.833	-0.3819	85.833	-0.41568
66	-0.38191	86	-0.41577
66.167	-0.38193	86.167	-0.41588
66.333	-0.38196	86.333	-0.41599
66.5	-0.38203	86.5	-0.41609
66.667	-0.38206	86.667	-0.41619
66.833	-0.38209	86.833	-0.4163
67	-0.38213	87	-0.41641
67.167	-0.38219	87.167	-0.41653
67.333	-0.38224	87.333	-0.41665
67.5	-0.38228	87.5	-0.41677
67.667	-0.38232	87.667	-0.41689
67.833	-0.38237	87.833	-0.417
68	-0.3824	88	-0.4171
68.167	-0.38243	88.167	-0.41721
68.333	-0.38244	88.333	-0.4173
68.5	-0.38243	88.5	-0.41739
68.667	-0.38242	88.667	-0.41749
68.833	-0.38241	88.833	-0.41759
69	-0.38241	89	-0.41769
69.167	-0.38242	89.167	-0.41779
69.333	-0.38243	89.333	-0.41789
69.5	-0.38245	89.5	-0.418
69.667	-0.38248	89.667	-0.41811
69.833	-0.38253	89.833	-0.41822
70	-0.38257	90	-0.41831
70.167	-0.3826	90.167	-0.4184
70.333	-0.38263	90.333	-0.41851
70.5	-0.38266	90.5	-0.41861
70.667	-0.38268	90.667	-0.41872
70.833	-0.3827	90.833	-0.41883
71	-0.38271	91	-0.41894
71.167	-0.38273	91.167	-0.41904
71.333	-0.38274	91.333	-0.41915
71.5	-0.38276	91.5	-0.41926
71.667	-0.38278	91.667	-0.41936
71.833	-0.38279	91.833	-0.41946
72	-0.38282	92	-0.41956
72.167	-0.38284	92.167	-0.41966
72.333	-0.38286	92.333	-0.41976
72.5	-0.38289	92.5	-0.41987
72.667	-0.38292	92.667	-0.41998
72.833	-0.38295	92.833	-0.42009
73	-0.38297	93	-0.42021
73.167	-0.38297	93.167	-0.42032
73.333	-0.38297	93.333	-0.42043
73.5	-0.38297	93.5	-0.42054
73.667	-0.38297	93.667	-0.42065
73.833	-0.38297	93.833	-0.42076
74	-0.38296	94	-0.42088
74.167	-0.38296	94.167	-0.421
74.333	-0.38297	94.333	-0.42111
74.5	-0.38299	94.5	-0.42119
74.667	-0.383	94.667	-0.42129
74.833	-0.38301	94.833	-0.4214
75	-0.38301	95	-0.42149
75.167	-0.38301	95.167	-0.4216
75.333	-0.383	95.333	-0.42171
75.5	-0.383	95.5	-0.42181
75.667	-0.383	95.667	-0.42194
75.833	-0.38301	95.833	-0.42205
76	-0.383	96	-0.42216
76.167	-0.383	96.167	-0.42227
76.333	-0.383	96.333	-0.42235
76.5	-0.38302	96.5	-0.42244
76.667	-0.383	96.667	-0.42253
76.833	-0.38298	96.833	-0.42262
77	-0.38297	97	-0.4227
77.167	-0.38296	97.167	-0.42279
77.333	-0.38294	97.333	-0.42288
77.5	-0.38295	97.5	-0.42296
77.667	-0.38296	97.667	-0.42306
77.833	-0.38296	97.833	-0.42317
78	-0.38299	98	-0.42328
78.167	-0.38299	98.167	-0.42339
78.333	-0.38301	98.333	-0.42349
78.5	-0.38304	98.5	-0.42362
78.667	-0.38305	98.667	-0.42373
78.833	-0.38305	98.833	-0.42384
79	-0.38304	99	-0.42396
79.167	-0.38303	99.167	-0.42405
79.333	-0.38303	99.333	-0.42415
79.5	-0.38305	99.5	-0.42424
79.667	-0.38306	99.667	-0.42434
79.833	-0.38307	99.833	-0.42444
80	-0.38312	100	-0.42454
80.167	-0.38315	100.167	-0.42465
80.333	-0.38316	100.333	-0.42476
80.5	-0.38316	100.5	-0.42486
80.667	-0.38316	100.667	-0.42496
80.833	-0.38316	100.833	-0.42505
81	-0.38317	101	-0.42515
81.167	-0.38319	101.167	-0.42523
81.333	-0.38321	101.333	-0.42532
81.5	-0.38322	101.5	-0.42542
81.667	-0.38323	101.667	-0.42553
81.833	-0.38322	101.833	-0.42564
82	-0.38324	102	-0.42574
82.167	-0.38325	102.167	-0.42585
82.333	-0.38324	102.333	-0.42596
82.5	-0.38324	102.5	-0.42606
82.667	-0.38323	102.667	-0.42616
82.833	-0.38323	102.833	-0.42626
83	-0.38322	103	-0.42636
83.167	-0.38322	103.167	-0.42644
83.333	-0.38322	103.333	-0.42653
83.5	-0.38322	103.5	-0.42663
83.667	-0.38321	103.667	-0.42674
83.833	-0.38319	103.833	-0.42685
84	-0.38316	104	-0.42696
84.167	-0.38313	104.167	-0.42707
84.333	-0.38312	104.333	-0.42718
84.5	-0.38312	104.5	-0.4273
84.667	-0.38313	104.667	-0.42741
84.833	-0.38313	104.833	-0.42752
85	-0.38314	105	-0.42761
85.167	-0.38316	105.167	-0.4277
85.333	-0.38318	105.333	-0.42778
85.5	-0.38318	105.5	-0.42788
85.667	-0.38318	105.667	-0.42799
85.833	-0.38319	105.833	-0.4281
86	-0.3832	106	-0.42822
86.167	-0.38319	106.167	-0.42833
86.333	-0.38319	106.333	-0.42845
86.5	-0.38319	106.5	-0.42857
86.667	-0.38321	106.667	-0.42868
86.833	-0.38324	106.833	-0.42878
87	-0.38328	107	-0.42889
87.167	-0.38332	107.167	-0.429
87.333	-0.38336	107.333	-0.42912
87.5	-0.38342	107.5	-0.42925
87.667	-0.38346	107.667	-0.42937
87.833	-0.3835	107.833	-0.42951
88	-0.38353	108	-0.42962
88.167	-0.38356	108.167	-0.42973
88.333	-0.38359	108.333	-0.42984
88.5	-0.38363	108.5	-0.42995
88.667	-0.38366	108.667	-0.43006
88.833	-0.38369	108.833	-0.43018
89	-0.38373	109	-0.4303
89.167	-0.38379	109.167	-0.43045
89.333	-0.38385	109.333	-0.43058
89.5	-0.38394	109.5	-0.43071
89.667	-0.38401	109.667	-0.43084
89.833	-0.38408	109.833	-0.43095
90	-0.38416	110	-0.43107
90.167	-0.38425	110.167	-0.43119
90.333	-0.38432	110.333	-0.43132
90.5	-0.38436	110.5	-0.43144
90.667	-0.38439	110.667	-0.43157
90.833	-0.38441	110.833	-0.4317
91	-0.38444	111	-0.43183
91.167	-0.38448	111.167	-0.43197
91.333	-0.38451	111.333	-0.43211
91.5	-0.38453	111.5	-0.43223
91.667	-0.38456	111.667	-0.43236
91.833	-0.38459	111.833	-0.43249
92	-0.38463	112	-0.43262
92.167	-0.38466	112.167	-0.43277
92.333	-0.38469	112.333	-0.43291
92.5	-0.38473	112.5	-0.43307
92.667	-0.38477	112.667	-0.43322
92.833	-0.38483	112.833	-0.43337
93	-0.38487	113	-0.43353
93.167	-0.38492	113.167	-0.43367
93.333	-0.38497	113.333	-0.43381
93.5	-0.38503	113.5	-0.43395
93.667	-0.38508	113.667	-0.43409
93.833	-0.38512	113.833	-0.43421
94	-0.38517	114	-0.43435
94.167	-0.38522	114.167	-0.43449
94.333	-0.38528	114.333	-0.43465
94.5	-0.38534	114.5	-0.43481
94.667	-0.3854	114.667	-0.43497
94.833	-0.38546	114.833	-0.43513
95	-0.3855	115	-0.43529
95.167	-0.38555	115.167	-0.43547
95.333	-0.38558	115.333	-0.43564
95.5	-0.38559	115.5	-0.4358
95.667	-0.38562	115.667	-0.43597
95.833	-0.38564	115.833	-0.43613
96	-0.38568	116	-0.4363
96.167	-0.38574	116.167	-0.43646
96.333	-0.38581	116.333	-0.43661
96.5	-0.38589	116.5	-0.43677
96.667	-0.38597	116.667	-0.43693
96.833	-0.38606	116.833	-0.43709
97	-0.38617	117	-0.43725
97.167	-0.38626	117.167	-0.43744
97.333	-0.38633	117.333	-0.43762
97.5	-0.38639	117.5	-0.43781
97.667	-0.38643	117.667	-0.438
97.833	-0.38648	117.833	-0.43819
98	-0.38654	118	-0.43838
98.167	-0.3866	118.167	-0.43858
98.333	-0.38668	118.333	-0.43877
98.5	-0.38675	118.5	-0.43894
98.667	-0.3868	118.667	-0.43913
98.833	-0.38685	118.833	-0.43933
99	-0.38691	119	-0.43953
99.167	-0.38698	119.167	-0.43975
99.333	-0.38704	119.333	-0.43996
99.5	-0.3871	119.5	-0.44017
99.667	-0.38715	119.667	-0.44039
99.833	-0.3872	119.833	-0.44061
100	-0.38725	120	-0.44082
100.167	-0.3873	120.167	-0.44104
100.333	-0.38735	120.333	-0.44124
100.5	-0.38742	120.5	-0.44145
100.667	-0.38749	120.667	-0.44164
100.833	-0.38755	120.833	-0.44184
101	-0.38764	121	-0.44205
101.167	-0.38773	121.167	-0.44226
101.333	-0.38783	121.333	-0.44247
101.5	-0.38792	121.5	-0.44269
101.667	-0.38799	121.667	-0.4429
101.833	-0.38806	121.833	-0.44312
102	-0.38812	122	-0.44333
102.167	-0.38818	122.167	-0.44354
102.333	-0.3882	122.333	-0.44376
102.5	-0.38826	122.5	-0.44398
102.667	-0.38832	122.667	-0.44419
102.833	-0.38839	122.833	-0.4444
103	-0.38847	123	-0.44461
103.167	-0.38854	123.167	-0.44481
103.333	-0.38862	123.333	-0.44502
103.5	-0.3887	123.5	-0.44524
103.667	-0.38878	123.667	-0.44547
103.833	-0.38885	123.833	-0.4457
104	-0.38891	124	-0.44593
104.167	-0.38895	124.167	-0.44615
104.333	-0.38897	124.333	-0.44636
104.5	-0.38901	124.5	-0.44658
104.667	-0.38905	124.667	-0.44678
104.833	-0.3891	124.833	-0.44699
105	-0.38914	125	-0.4472
105.167	-0.38919	125.167	-0.44741
105.333	-0.38925	125.333	-0.44762
105.5	-0.3893	125.5	-0.44783
105.667	-0.38937	125.667	-0.44803
105.833	-0.38943	125.833	-0.44823
106	-0.3895	126	-0.44844
106.167	-0.38956	126.167	-0.44865
106.333	-0.38963	126.333	-0.44886
106.5	-0.38969	126.5	-0.44907
106.667	-0.38975	126.667	-0.4493
106.833	-0.38981	126.833	-0.44953
107	-0.38987	127	-0.44976
107.167	-0.38993	127.167	-0.44999
107.333	-0.38999	127.333	-0.45022
107.5	-0.39006	127.5	-0.45044
107.667	-0.39013	127.667	-0.45065
107.833	-0.39019	127.833	-0.45085
108	-0.39024	128	-0.45105
108.167	-0.39029	128.167	-0.45125
108.333	-0.39033	128.333	-0.45146
108.5	-0.39037	128.5	-0.45166
108.667	-0.39042	128.667	-0.45187
108.833	-0.39048	128.833	-0.45207
109	-0.39054	129	-0.45227
109.167	-0.3906	129.167	-0.45247
109.333	-0.39063	129.333	-0.45267
109.5	-0.39068	129.5	-0.45287
109.667	-0.39074	129.667	-0.45306
109.833	-0.39076	129.833	-0.45325
110	-0.3908	130	-0.45343
110.167	-0.39084	130.167	-0.45361
110.333	-0.39087	130.333	-0.4538
110.5	-0.39092	130.5	-0.45399
110.667	-0.39097	130.667	-0.45416
110.833	-0.39103	130.833	-0.45434
111	-0.39109	131	-0.45452
111.167	-0.39115	131.167	-0.45469
111.333	-0.39121	131.333	-0.45486
111.5	-0.39125	131.5	-0.45503
111.667	-0.3913	131.667	-0.45519
111.833	-0.39133	131.833	-0.45537
112	-0.39137	132	-0.45551
112.167	-0.39142	132.167	-0.45567
112.333	-0.39148	132.333	-0.45582
112.5	-0.39155	132.5	-0.45596
112.667	-0.39161	132.667	-0.4561
112.833	-0.39166	132.833	-0.45624
113	-0.39172	133	-0.45637
113.167	-0.39178	133.167	-0.45652
113.333	-0.39184	133.333	-0.45664
113.5	-0.39189	133.5	-0.45677
113.667	-0.39195	133.667	-0.4569
113.833	-0.39199	133.833	-0.45702
114	-0.39205	134	-0.45712
114.167	-0.39211	134.167	-0.45723
114.333	-0.39217	134.333	-0.45733
114.5	-0.39224	134.5	-0.45743
114.667	-0.39231	134.667	-0.45752
114.833	-0.39237	134.833	-0.4576
115	-0.39244	135	-0.45769
115.167	-0.39248	135.167	-0.45778
115.333	-0.39252	135.333	-0.45785
115.5	-0.39255	135.5	-0.45793
115.667	-0.39258	135.667	-0.458
115.833	-0.3926	135.833	-0.45806
116	-0.39266	136	-0.45813
116.167	-0.39272	136.167	-0.45818
116.333	-0.39278	136.333	-0.45823
116.5	-0.39286	136.5	-0.45827
116.667	-0.39293	136.667	-0.45831
116.833	-0.393	136.833	-0.45832
117	-0.39306	137	-0.45834
117.167	-0.3931	137.167	-0.45835
117.333	-0.39314	137.333	-0.45836
117.5	-0.39316	137.5	-0.45833
117.667	-0.39318	137.667	-0.45831
117.833	-0.39319	137.833	-0.45829
118	-0.39322	138	-0.45826
118.167	-0.39325	138.167	-0.45821
118.333	-0.39328	138.333	-0.45815
118.5	-0.39333	138.5	-0.45809
118.667	-0.39337	138.667	-0.45804
118.833	-0.39342	138.833	-0.45794
119	-0.39348	139	-0.45785
119.167	-0.39354	139.167	-0.45773
119.333	-0.3936	139.333	-0.45761
119.5	-0.39365	139.5	-0.45744
119.667	-0.3937	139.667	-0.45727
119.833	-0.39374	139.833	-0.45709
120	-0.39378	140	-0.4569
120.167	-0.3938	140.167	-0.45666
120.333	-0.39381	140.333	-0.45643
120.5	-0.39381	140.5	-0.45618
120.667	-0.39382	140.667	-0.45593
120.833	-0.39383	140.833	-0.45565
121	-0.39384	141	-0.45537
121.167	-0.39383	141.167	-0.45507
121.333	-0.39385	141.333	-0.45475
121.5	-0.39386	141.5	-0.4544
121.667	-0.39387	141.667	-0.45405
121.833	-0.39391	141.833	-0.45371
122	-0.39396	142	-0.45336
122.167	-0.394	142.167	-0.45296
122.333	-0.39406	142.333	-0.45257
122.5	-0.39413	142.5	-0.45217
122.667	-0.39417	142.667	-0.45177
122.833	-0.39421	142.833	-0.45134
123	-0.39423	143	-0.45094
123.167	-0.39424	143.167	-0.45054
123.333	-0.39426	143.333	-0.45015
123.5	-0.39429	143.5	-0.44978
123.667	-0.39431	143.667	-0.44941
123.833	-0.39434	143.833	-0.44905
124	-0.39438	144	-0.44869
124.167	-0.39441	144.167	-0.44835
124.333	-0.39444	144.333	-0.44802
124.5	-0.39447	144.5	-0.44771
124.667	-0.39449	144.667	-0.44741
124.833	-0.39452	144.833	-0.44717
125	-0.39454	145	-0.44692
125.167	-0.39454	145.167	-0.44674
125.333	-0.39454	145.333	-0.44655
125.5	-0.39455	145.5	-0.44645
125.667	-0.39456	145.667	-0.44631
125.833	-0.39457	145.833	-0.4462
126	-0.39459	146	-0.4461
126.167	-0.39462	146.167	-0.44605
126.333	-0.39464	146.333	-0.446
126.5	-0.39465	146.5	-0.44597
126.667	-0.39466	146.667	-0.44596
126.833	-0.39467	146.833	-0.44604
127	-0.39466	147	-0.44612
127.167	-0.39464	147.167	-0.44621
127.333	-0.39464	147.333	-0.44632
127.5	-0.39464	147.5	-0.44652
127.667	-0.39464	147.667	-0.44671
127.833	-0.39468	147.833	-0.44689
128	-0.39469	148	-0.44708
128.167	-0.3947	148.167	-0.44734
128.333	-0.3947	148.333	-0.44757
128.5	-0.3947	148.5	-0.44782
128.667	-0.39469	148.667	-0.44808
128.833	-0.39468	148.833	-0.44838
129	-0.39468	149	-0.44867
129.167	-0.39466	149.167	-0.44897
129.333	-0.39465	149.333	-0.44929
129.5	-0.39464	149.5	-0.44966
129.667	-0.39462	149.667	-0.45001
129.833	-0.39461	149.833	-0.45035
130	-0.39461	150	-0.4507
130.167	-0.39461	150.167	-0.45108
130.333	-0.39462	150.333	-0.45144
130.5	-0.39462	150.5	-0.45181
130.667	-0.39463	150.667	-0.45217
130.833	-0.39464	150.833	-0.45253
131	-0.39466	151	-0.4529
131.167	-0.39469	151.167	-0.45326
131.333	-0.39473	151.333	-0.45363
131.5	-0.39476	151.5	-0.454
131.667	-0.39478	151.667	-0.45438
131.833	-0.39481	151.833	-0.45475
132	-0.39482	152	-0.45513
132.167	-0.39484	152.167	-0.45552
132.333	-0.39487	152.333	-0.4559
132.5	-0.39485	152.5	-0.45627
132.667	-0.39485	152.667	-0.45664
132.833	-0.39486	152.833	-0.45701
133	-0.39487	153	-0.45738
133.167	-0.39487	153.167	-0.45775
133.333	-0.39486	153.333	-0.4581
133.5	-0.39487	153.5	-0.45844
133.667	-0.39486	153.667	-0.45878
133.833	-0.39485	153.833	-0.45912
134	-0.39483	154	-0.45945
134.167	-0.39482	154.167	-0.45976
134.333	-0.3948	154.333	-0.46008
134.5	-0.39477	154.5	-0.4604
134.667	-0.39475	154.667	-0.46072
134.833	-0.39474	154.833	-0.46105
135	-0.39472	155	-0.46138
135.167	-0.39469	155.167	-0.4617
135.333	-0.39465	155.333	-0.46203
135.5	-0.3946	155.5	-0.46234
135.667	-0.39454	155.667	-0.46265
135.833	-0.39447	155.833	-0.46293
136	-0.39441	156	-0.46321
136.167	-0.39433	156.167	-0.46345
136.333	-0.39426	156.333	-0.4637
136.5	-0.39419	156.5	-0.46394
136.667	-0.39412	156.667	-0.46417
136.833	-0.39404	156.833	-0.46439
137	-0.39397	157	-0.46462
137.167	-0.39389	157.167	-0.46485
137.333	-0.3938	157.333	-0.46508
137.5	-0.39372	157.5	-0.46532
137.667	-0.39365	157.667	-0.46555
137.833	-0.39356	157.833	-0.46577
138	-0.39348	158	-0.46598
138.167	-0.3934	158.167	-0.4662
138.333	-0.39333	158.333	-0.46641
138.5	-0.39327	158.5	-0.46661
138.667	-0.39321	158.667	-0.46682
138.833	-0.39314	158.833	-0.46701
139	-0.39307	159	-0.46721
139.167	-0.39299	159.167	-0.46739
139.333	-0.39289	159.333	-0.46757
139.5	-0.39278	159.5	-0.46774
139.667	-0.39268	159.667	-0.46793
139.833	-0.39259	159.833	-0.46812
140	-0.39249	160	-0.4683
140.167	-0.39241	160.167	-0.46848
140.333	-0.39232	160.333	-0.46867
140.5	-0.39224	160.5	-0.46886
140.667	-0.39218	160.667	-0.46906
140.833	-0.39208	160.833	-0.46926
141	-0.39199	161	-0.46946
141.167	-0.3919	161.167	-0.46967
141.333	-0.3918	161.333	-0.46987
141.5	-0.39173	161.5	-0.47009
141.667	-0.39167	161.667	-0.47031
141.833	-0.39161	161.833	-0.47052
142	-0.39157	162	-0.47073
142.167	-0.39151	162.167	-0.47094
142.333	-0.39146	162.333	-0.47115
142.5	-0.39142	162.5	-0.47135
142.667	-0.39137	162.667	-0.47156
142.833	-0.39132	162.833	-0.47175
143	-0.39127	163	-0.47195
143.167	-0.39121	163.167	-0.47214
143.333	-0.39116	163.333	-0.47233
143.5	-0.39111	163.5	-0.47254
143.667	-0.39106	163.667	-0.47274
143.833	-0.39101	163.833	-0.47295
144	-0.39098	164	-0.47316
144.167	-0.39096	164.167	-0.47337
144.333	-0.39094	164.333	-0.47357
144.5	-0.39092	164.5	-0.47378
144.667	-0.39094	164.667	-0.47399
144.833	-0.39094	164.833	-0.4742
145	-0.39094	165	-0.4744
145.167	-0.39094	165.167	-0.47462
145.333	-0.39094	165.333	-0.47483
145.5	-0.39095	165.5	-0.47505
145.667	-0.39095	165.667	-0.47526
145.833	-0.39096	165.833	-0.47547
146	-0.39099	166	-0.47569
146.167	-0.39102	166.167	-0.47589
146.333	-0.39104	166.333	-0.4761
146.5	-0.39106	166.5	-0.4763
146.667	-0.39108	166.667	-0.4765
146.833	-0.3911	166.833	-0.47669
147	-0.39111	167	-0.47689
147.167	-0.39111	167.167	-0.47709
147.333	-0.39112	167.333	-0.47728
147.5	-0.39115	167.5	-0.47748
147.667	-0.39118	167.667	-0.47767
147.833	-0.39121	167.833	-0.47787
148	-0.39126	168	-0.47807
148.167	-0.3913	168.167	-0.47825
148.333	-0.39134	168.333	-0.47844
148.5	-0.39139	168.5	-0.47862
148.667	-0.39144	168.667	-0.47879
148.833	-0.3915	168.833	-0.47894
149	-0.39155	169	-0.47911
149.167	-0.3916	169.167	-0.47928
149.333	-0.39166	169.333	-0.47945
149.5	-0.39173	169.5	-0.47961
149.667	-0.3918	169.667	-0.47977
149.833	-0.39188	169.833	-0.47993
150	-0.39194	170	-0.4801
150.167	-0.39201	170.167	-0.48026
150.333	-0.39209	170.333	-0.48041
150.5	-0.39216	170.5	-0.48058
150.667	-0.39223	170.667	-0.48074
150.833	-0.39232	170.833	-0.48089
151	-0.39241	171	-0.48105
151.167	-0.39249	171.167	-0.4812
151.333	-0.39256	171.333	-0.48136
151.5	-0.39265	171.5	-0.4815
151.667	-0.39274	171.667	-0.48164
151.833	-0.39283	171.833	-0.48178
152	-0.39292	172	-0.48192
152.167	-0.393	172.167	-0.48206
152.333	-0.39309	172.333	-0.48219
152.5	-0.39318	172.5	-0.48232
152.667	-0.39326	172.667	-0.48243
152.833	-0.39334	172.833	-0.48255
153	-0.39343	173	-0.48268
153.167	-0.39351	173.167	-0.4828
153.333	-0.3936	173.333	-0.48293
153.5	-0.39368	173.5	-0.48307
153.667	-0.39376	173.667	-0.4832
153.833	-0.39385	173.833	-0.48334
154	-0.39395	174	-0.48347
154.167	-0.39404	174.167	-0.48361
154.333	-0.39412	174.333	-0.48374
154.5	-0.39422	174.5	-0.48388
154.667	-0.39431	174.667	-0.48401
154.833	-0.39438	174.833	-0.48415
155	-0.39447	175	-0.48428
155.167	-0.39457	175.167	-0.48442
155.333	-0.39467	175.333	-0.48457
155.5	-0.39476	175.5	-0.48472
155.667	-0.39485	175.667	-0.48488
155.833	-0.39493	175.833	-0.48504
156	-0.39501	176	-0.48519
156.167	-0.39511	176.167	-0.48535
156.333	-0.39522	176.333	-0.48551
156.5	-0.39532	176.5	-0.48567
156.667	-0.39542	176.667	-0.48582
156.833	-0.39553	176.833	-0.48597
157	-0.39561	177	-0.48612
157.167	-0.3957	177.167	-0.48628
157.333	-0.39578	177.333	-0.48643
157.5	-0.39583	177.5	-0.48659
157.667	-0.3959	177.667	-0.48675
157.833	-0.39598	177.833	-0.48691
158	-0.39606	178	-0.48708
158.167	-0.39616	178.167	-0.48724
158.333	-0.39625	178.333	-0.48741
158.5	-0.39633	178.5	-0.48758
158.667	-0.39641	178.667	-0.48774
158.833	-0.39648	178.833	-0.4879
159	-0.39654	179	-0.48807
159.167	-0.39661	179.167	-0.48825
159.333	-0.39668	179.333	-0.48843
159.5	-0.39674	179.5	-0.48863
159.667	-0.39681	179.667	-0.48882
159.833	-0.39688	179.833	-0.48901
160	-0.39695	180	-0.48921
160.167	-0.39702	180.167	-0.48942
160.333	-0.39709	180.333	-0.48964
160.5	-0.39717	180.5	-0.48985
160.667	-0.39724	180.667	-0.49007
160.833	-0.3973	180.833	-0.49029
161	-0.39736	181	-0.49051
161.167	-0.39742	181.167	-0.49073
161.333	-0.39749	181.333	-0.49095
161.5	-0.39755	181.5	-0.49116
161.667	-0.39761	181.667	-0.49136
161.833	-0.39768	181.833	-0.49156
162	-0.39775	182	-0.49176
162.167	-0.39783	182.167	-0.49195
162.333	-0.39791	182.333	-0.49213
162.5	-0.39798	182.5	-0.4923
162.667	-0.39805	182.667	-0.49245
162.833	-0.39812	182.833	-0.49259
163	-0.39819	183	-0.49275
163.167	-0.39825	183.167	-0.49291
163.333	-0.39831	183.333	-0.49307
163.5	-0.39837	183.5	-0.49322
163.667	-0.39843	183.667	-0.49338
163.833	-0.3985	183.833	-0.49354
164	-0.39857	184	-0.49369
164.167	-0.39864	184.167	-0.49385
164.333	-0.39871	184.333	-0.494
164.5	-0.39878	184.5	-0.49416
164.667	-0.39884	184.667	-0.49431
164.833	-0.3989	184.833	-0.49447
165	-0.39895	185	-0.49464
165.167	-0.39902	185.167	-0.49482
165.333	-0.3991	185.333	-0.49501
165.5	-0.3992	185.5	-0.49524
165.667	-0.3993	185.667	-0.49546
165.833	-0.39939	185.833	-0.49567
166	-0.39947	186	-0.49589
166.167	-0.39956	186.167	-0.49612
166.333	-0.39964	186.333	-0.49634
166.5	-0.39972	186.5	-0.49655
166.667	-0.39981	186.667	-0.49674
166.833	-0.39989	186.833	-0.49691
167	-0.39995	187	-0.49709
167.167	-0.40003	187.167	-0.49727
167.333	-0.40009	187.333	-0.49746
167.5	-0.40016	187.5	-0.49764
167.667	-0.40022	187.667	-0.49782
167.833	-0.40029	187.833	-0.49801
168	-0.40035	188	-0.4982
168.167	-0.40042	188.167	-0.49841
168.333	-0.40049	188.333	-0.49861
168.5	-0.40056	188.5	-0.49881
168.667	-0.40064	188.667	-0.49902
168.833	-0.40071	188.833	-0.49923
169	-0.40079	189	-0.49944
169.167	-0.40087	189.167	-0.49966
169.333	-0.40095	189.333	-0.49988
169.5	-0.40103	189.5	-0.50011
169.667	-0.4011	189.667	-0.50034
169.833	-0.40116	189.833	-0.50058
170	-0.40121	190	-0.50083
170.167	-0.40127	190.167	-0.50108
170.333	-0.4013	190.333	-0.50132
170.5	-0.40135	190.5	-0.50157
170.667	-0.4014	190.667	-0.50182
170.833	-0.40145	190.833	-0.50207
171	-0.40151	191	-0.50232
171.167	-0.40156	191.167	-0.50257
171.333	-0.40161	191.333	-0.50283
171.5	-0.40167	191.5	-0.50308
171.667	-0.40174	191.667	-0.50333
171.833	-0.40181	191.833	-0.50359
172	-0.40189	192	-0.50385
172.167	-0.40197	192.167	-0.50411
172.333	-0.40207	192.333	-0.50438
172.5	-0.40217	192.5	-0.50466
172.667	-0.40227	192.667	-0.50496
172.833	-0.40236	192.833	-0.50528
173	-0.40247	193	-0.50559
173.167	-0.40257	193.167	-0.50591
173.333	-0.40267	193.333	-0.50622
173.5	-0.40278	193.5	-0.50655
173.667	-0.4029	193.667	-0.50687
173.833	-0.403	193.833	-0.5072
174	-0.40311	194	-0.50754
174.167	-0.40322	194.167	-0.50788
174.333	-0.40332	194.333	-0.50823
174.5	-0.4034	194.5	-0.50858
174.667	-0.40348	194.667	-0.50893
174.833	-0.40357	194.833	-0.50931
175	-0.40366	195	-0.50968
175.167	-0.40376	195.167	-0.51005
175.333	-0.40387	195.333	-0.51042
175.5	-0.40398	195.5	-0.51081
175.667	-0.40412	195.667	-0.51122
175.833	-0.40424	195.833	-0.51163
176	-0.40438	196	-0.51205
176.167	-0.40451	196.167	-0.51249
176.333	-0.40464	196.333	-0.51293
176.5	-0.40478	196.5	-0.51337
176.667	-0.40493	196.667	-0.51381
176.833	-0.40509	196.833	-0.51425
177	-0.40524	197	-0.5147
177.167	-0.40537	197.167	-0.51515
177.333	-0.40549	197.333	-0.51561
177.5	-0.40561	197.5	-0.5161
177.667	-0.40572	197.667	-0.51659
177.833	-0.40581	197.833	-0.51709
178	-0.40593	198	-0.51759
178.167	-0.40604	198.167	-0.51815
178.333	-0.40616	198.333	-0.51868
178.5	-0.40629	198.5	-0.51921
178.667	-0.40641	198.667	-0.51974
178.833	-0.40652	198.833	-0.52029
179	-0.40663	199	-0.52085
179.167	-0.40672	199.167	-0.52141
179.333	-0.40682	199.333	-0.52197
179.5	-0.40693	199.5	-0.52258
179.667	-0.40705	199.667	-0.52319
179.833	-0.40717	199.833	-0.52381
180	-0.4073	200	-0.52443
180.167	-0.40743	200.167	-0.52509
180.333	-0.40756	200.333	-0.52574
180.5	-0.40772	200.5	-0.52638
180.667	-0.40788	200.667	-0.52703
180.833	-0.40804	200.833	-0.52771
181	-0.40822	201	-0.52839
181.167	-0.40841	201.167	-0.52908
181.333	-0.40859	201.333	-0.52977
181.5	-0.40877	201.5	-0.53049
181.667	-0.40895	201.667	-0.53122
181.833	-0.40915	201.833	-0.53196
182	-0.40934	202	-0.53271
182.167	-0.40952	202.167	-0.53348
182.333	-0.40968	202.333	-0.53425
182.5	-0.40986	202.5	-0.53504
182.667	-0.41005	202.667	-0.53583
182.833	-0.41023	202.833	-0.53666
183	-0.41042	203	-0.53748
183.167	-0.41061	203.167	-0.53831
183.333	-0.41081	203.333	-0.53914
183.5	-0.41101	203.5	-0.54002
183.667	-0.41121	203.667	-0.54088
183.833	-0.41141	203.833	-0.54176
184	-0.41161	204	-0.54265
184.167	-0.41181	204.167	-0.54357
184.333	-0.41201	204.333	-0.5445
184.5	-0.41219	204.5	-0.54544
184.667	-0.41238	204.667	-0.54639
184.833	-0.41257	204.833	-0.54738
185	-0.41276	205	-0.54837
185.167	-0.41295	205.167	-0.54936
185.333	-0.41314	205.333	-0.55036
185.5	-0.41332	205.5	-0.55137
185.667	-0.4135	205.667	-0.55243
185.833	-0.41371	205.833	-0.55348
186	-0.41391	206	-0.55453
186.167	-0.4141	206.167	-0.55559
186.333	-0.4143	206.333	-0.5567
186.5	-0.41453	206.5	-0.5578
186.667	-0.41475	206.667	-0.55892
186.833	-0.41495	206.833	-0.56005
187	-0.41514	207	-0.5612
187.167	-0.41534	207.167	-0.56234
187.333	-0.41553	207.333	-0.5635
187.5	-0.41574	207.5	-0.56466
187.667	-0.41596	207.667	-0.56583
187.833	-0.41618	207.833	-0.567
188	-0.4164	208	-0.56819
188.167	-0.41663	208.167	-0.56938
188.333	-0.41687	208.333	-0.57061
188.5	-0.4171	208.5	-0.57183
188.667	-0.41737	208.667	-0.57307
188.833	-0.41762	208.833	-0.5743
189	-0.41788	209	-0.57556
189.167	-0.41814	209.167	-0.57681
189.333	-0.41841	209.333	-0.57805
189.5	-0.41867	209.5	-0.5793
189.667	-0.41891	209.667	-0.58052
189.833	-0.41916	209.833	-0.58175
190	-0.4194	210	-0.58298
190.167	-0.41967	210.167	-0.58421
190.333	-0.41995	210.333	-0.58543
190.5	-0.42024	210.5	-0.58666
190.667	-0.42056	210.667	-0.58788
190.833	-0.42086	210.833	-0.58911
191	-0.42117	211	-0.59033
191.167	-0.42148	211.167	-0.59155
191.333	-0.42179	211.333	-0.59275
191.5	-0.4221	211.5	-0.59395
191.667	-0.42241	211.667	-0.59511
191.833	-0.42272	211.833	-0.59627
192	-0.42304	212	-0.59742
192.167	-0.42336	212.167	-0.59856
192.333	-0.42366	212.333	-0.59963
192.5	-0.42397	212.5	-0.60072
192.667	-0.42427	212.667	-0.6018
192.833	-0.42458	212.833	-0.60286
193	-0.42491	213	-0.60386
193.167	-0.42524	213.167	-0.60489
193.333	-0.42557	213.333	-0.60588
193.5	-0.42592	213.5	-0.60678
193.667	-0.42627	213.667	-0.6075
193.833	-0.42662	213.833	-0.60789
194	-0.42699	214	-0.60782
194.167	-0.42735	214.167	-0.60745
194.333	-0.42771	214.333	-0.60651
194.5	-0.42807	214.5	-0.60543
194.667	-0.42842	214.667	-0.60415
194.833	-0.4288	214.833	-0.60274
195	-0.42918	215	-0.60096
195.167	-0.42956	215.167	-0.59896
195.333	-0.42995	215.333	-0.59667
195.5	-0.43033	215.5	-0.59419
195.667	-0.43072	215.667	-0.59128
195.833	-0.43112	215.833	-0.58822
196	-0.43153	216	-0.58508
196.167	-0.43195	216.167	-0.58185
196.333	-0.43237	216.333	-0.57837
196.5	-0.43279	216.5	-0.57494
196.667	-0.43322	216.667	-0.57156
196.833	-0.43363	216.833	-0.56818
197	-0.43405	217	-0.56477
197.167	-0.43447	217.167	-0.56136
197.333	-0.43488	217.333	-0.55807
197.5	-0.43529	217.5	-0.55488
197.667	-0.4357	217.667	-0.55187
197.833	-0.43612	217.833	-0.54903
198	-0.43654	218	-0.54641
198.167	-0.43696	218.167	-0.54394
198.333	-0.43739	218.333	-0.5418
198.5	-0.43783	218.5	-0.53981
198.667	-0.43827	218.667	-0.53801
198.833	-0.43871	218.833	-0.53635
199	-0.43915	219	-0.53501
199.167	-0.43959	219.167	-0.53381
199.333	-0.44003	219.333	-0.53284
199.5	-0.44048	219.5	-0.53193
199.667	-0.44094	219.667	-0.53125
199.833	-0.44141	219.833	-0.53061
200	-0.44189	220	-0.53018
200.167	-0.44239	220.167	-0.52982
200.333	-0.44287	220.333	-0.52956
200.5	-0.44334	220.5	-0.52931
200.667	-0.4438	220.667	-0.5291
200.833	-0.44427	220.833	-0.52891
201	-0.44474	221	-0.5289
201.167	-0.44524	221.167	-0.52884
201.333	-0.44575	221.333	-0.52879
201.5	-0.4463	221.5	-0.52876
201.667	-0.44685	221.667	-0.52875
201.833	-0.4474	221.833	-0.52881
202	-0.44796	222	-0.52885
202.167	-0.44857	222.167	-0.52889
202.333	-0.44918	222.333	-0.52894
202.5	-0.44979	222.5	-0.52902
202.667	-0.4504	222.667	-0.52909
202.833	-0.45102	222.833	-0.52917
203	-0.45163	223	-0.52924
203.167	-0.45224	223.167	-0.52932
203.333	-0.45286	223.333	-0.52939
203.5	-0.45348	223.5	-0.52945
203.667	-0.45412	223.667	-0.52951
203.833	-0.45475	223.833	-0.52956
204	-0.45538	224	-0.52962
204.167	-0.45602	224.167	-0.52968
204.333	-0.45665	224.333	-0.52973
204.5	-0.45727	224.5	-0.52979
204.667	-0.45789	224.667	-0.52984
204.833	-0.45847	224.833	-0.52989
205	-0.45906	225	-0.52995
205.167	-0.45965	225.167	-0.53
205.333	-0.46025	225.333	-0.53006
205.5	-0.46082	225.5	-0.53011
205.667	-0.46142	225.667	-0.53015
205.833	-0.46204	225.833	-0.5302
206	-0.46267	226	-0.53025
206.167	-0.46331	226.167	-0.5303
206.333	-0.46393	226.333	-0.53034
206.5	-0.46454	226.5	-0.5304
206.667	-0.46515	226.667	-0.53046
206.833	-0.46574	226.833	-0.53052
207	-0.46634	227	-0.53057
207.167	-0.46695	227.167	-0.53066
207.333	-0.46755	227.333	-0.53074
207.5	-0.46815	227.5	-0.53082
207.667	-0.46877	227.667	-0.53091
207.833	-0.46938	227.833	-0.53099
208	-0.47	228	-0.53107
208.167	-0.47071	228.167	-0.53115
208.333	-0.47163	228.333	-0.53123
208.5	-0.47268	228.5	-0.53131
208.667	-0.47372	228.667	-0.5314
208.833	-0.47426	228.833	-0.53149
209	-0.4748	229	-0.53158
209.167	-0.47523	229.167	-0.53168
209.333	-0.47566	229.333	-0.53178
209.5	-0.47605	229.5	-0.53187
209.667	-0.47647	229.667	-0.53197
209.833	-0.47688	229.833	-0.53206
210	-0.47728	230	-0.53215
210.167	-0.47767	230.167	-0.53225
210.333	-0.47805	230.333	-0.53234
210.5	-0.47843	230.5	-0.53244
210.667	-0.4788	230.667	-0.53252
210.833	-0.47914	230.833	-0.53261
211	-0.47944	231	-0.53269
211.167	-0.47977	231.167	-0.53277
211.333	-0.48005	231.333	-0.53286
211.5	-0.48026	231.5	-0.53294
211.667	-0.4802	231.667	-0.53302
211.833	-0.4802	231.833	-0.53311
212	-0.48013	232	-0.53319
212.167	-0.48001	232.167	-0.53328
212.333	-0.47981	232.333	-0.53336
212.5	-0.47963	232.5	-0.53345
212.667	-0.47944	232.667	-0.53354
212.833	-0.47922	232.833	-0.53363
213	-0.47891	233	-0.53373
213.167	-0.47861	233.167	-0.53384
213.333	-0.47828	233.333	-0.53395
213.5	-0.47794	233.5	-0.53406
213.667	-0.47748	233.667	-0.53417
213.833	-0.47704	233.833	-0.53429
214	-0.47658	234	-0.53441
214.167	-0.47608	234.167	-0.53452
214.333	-0.47551	234.333	-0.53461
214.5	-0.47491	234.5	-0.5347
214.667	-0.47427	234.667	-0.53479
214.833	-0.47365	234.833	-0.53488
215	-0.47274	235	-0.53497
215.167	-0.47179	235.167	-0.53504
215.333	-0.47073	235.333	-0.53511
215.5	-0.46965	235.5	-0.5352
215.667	-0.46839	235.667	-0.5353
215.833	-0.46712	235.833	-0.53538
216	-0.46579	236	-0.53546
216.167	-0.46441	236.167	-0.53555
216.333	-0.46289	236.333	-0.53564
216.5	-0.46129	236.5	-0.53573
216.667	-0.45956	236.667	-0.53582
216.833	-0.45779	236.833	-0.53591
217	-0.45596	237	-0.536
217.167	-0.45414	237.167	-0.53609
217.333	-0.45232	237.333	-0.53619
217.5	-0.45049	237.5	-0.5363
217.667	-0.44863	237.667	-0.53641
217.833	-0.44682	237.833	-0.53652
218	-0.445	238	-0.53664
218.167	-0.44318	238.167	-0.53675
218.333	-0.4416	238.333	-0.53685
218.5	-0.44008	238.5	-0.53694
218.667	-0.43878	238.667	-0.53704
218.833	-0.43754	238.833	-0.53714
219	-0.4365	239	-0.53723
219.167	-0.43553	239.167	-0.53733
219.333	-0.4348	239.333	-0.53744
219.5	-0.43415	239.5	-0.53755
219.667	-0.4338	239.667	-0.53765
219.833	-0.4334	239.833	-0.53774
220	-0.43306	240	-0.53785
220.167	-0.43278	240.167	-0.53795
220.333	-0.4327	240.333	-0.53805
220.5	-0.43256	240.5	-0.53815
220.667	-0.43243	240.667	-0.53826
220.833	-0.43233	240.833	-0.53838
221	-0.43234	241	-0.53849
221.167	-0.43231	241.167	-0.53861
221.333	-0.43229	241.333	-0.53873
221.5	-0.43227	241.5	-0.53885
221.667	-0.43231	241.667	-0.53896
221.833	-0.43232	241.833	-0.53906
222	-0.43234	242	-0.53917
222.167	-0.43236	242.167	-0.53927
222.333	-0.43239	242.333	-0.53937
222.5	-0.43242	242.5	-0.53948
222.667	-0.43245	242.667	-0.53958
222.833	-0.43248	242.833	-0.53969
223	-0.43253	243	-0.53979
223.167	-0.43257	243.167	-0.5399
223.333	-0.43261	243.333	-0.54002
223.5	-0.43264	243.5	-0.54014
223.667	-0.43269	243.667	-0.54026
223.833	-0.43272	243.833	-0.54037
224	-0.43274	244	-0.5405
224.167	-0.43275	244.167	-0.54063
224.333	-0.43274	244.333	-0.54074
224.5	-0.43273	244.5	-0.54087
224.667	-0.43272	244.667	-0.54099
224.833	-0.4327	244.833	-0.54112
225	-0.43268	245	-0.54124
225.167	-0.43267	245.167	-0.54135
225.333	-0.43267	245.333	-0.54147
225.5	-0.43267	245.5	-0.54158
225.667	-0.43268	245.667	-0.54169
225.833	-0.43268	245.833	-0.54179
226	-0.43267	246	-0.54187
226.167	-0.43267	246.167	-0.54197
226.333	-0.43267	246.333	-0.54207
226.5	-0.43268	246.5	-0.54217
226.667	-0.4327	246.667	-0.54227
226.833	-0.43272	246.833	-0.54238
227	-0.43276	247	-0.54249
227.167	-0.43279	247.167	-0.54261
227.333	-0.43282	247.333	-0.54274
227.5	-0.43286	247.5	-0.54287
227.667	-0.43289	247.667	-0.543
227.833	-0.43292	247.833	-0.54313
228	-0.43294	248	-0.54328
228.167	-0.43296	248.167	-0.54341
228.333	-0.433	248.333	-0.54354
228.5	-0.43304	248.5	-0.54366
228.667	-0.43309	248.667	-0.54377
228.833	-0.43314	248.833	-0.54389
229	-0.43322	249	-0.54401
229.167	-0.43328	249.167	-0.54412
229.333	-0.43333	249.333	-0.54425
229.5	-0.43339	249.5	-0.54281
229.667	-0.43345	249.667	-0.52666
229.833	-0.43351	--	--
230	-0.43358	--	--
230.167	-0.43365	--	--
230.333	-0.43371
230.5	-0.43376
230.667	-0.43382
230.833	-0.43387
231	-0.43392
231.167	-0.43397
231.333	-0.43402
231.5	-0.43408
231.667	-0.43413
231.833	-0.43418
232	-0.43423
232.167	-0.43427
232.333	-0.43432
232.5	-0.43432
232.667	-0.43434
[truncated: 133 more rows]
