# Supplementary material for: Mechanically robust supramolecular polymer co-assemblies
Source: Nat Commun. 2022 Jan 18;13:356. doi: 10.1038/s41467-022-28017-0 (PMC8766479; doi:10.1038/s41467-022-28017-0)
Supplement: Supplementary file 3 — Source Data [file 41467_2022_28017_MOESM3_ESM.zip › NCOMMS-21-41006-T_Source Data/Supplementary Figure 25/Supplementary Figure 25c.xlsx]

## Sheet: Figure_S25c
Compression-molded at 180°C			Compression-molded at 220°C			Annealed (24h) at 180°C
Temperature	Storage Modulus	Tan(Delta)	Temperature	Storage Modulus	Tan(Delta)	Temperature	Storage Modulus	Tan(Delta)
[°C]	[MPa]	[-]	[°C]	[MPa]	[-]	[°C]	[MPa]	[-]
-80.02	2100	0.03843	-20	1557	0.02975	-80	2159	0.03966
-80.02	2100	0.03522	-19.98	1557	0.02982	-80	2158	0.03603
-80.05	2101	0.03833	-19.95	1557	0.03001	-79.98	2158	0.03689
-79.97	2101	0.03602	-19.98	1557	0.02976	-79.97	2157	0.03353
-79.91	2104	0.0374	-19.94	1558	0.02974	-79.91	2156	0.03865
-79.82	2103	0.03988	-19.86	1558	0.02914	-79.88	2157	0.03801
-79.83	2101	0.03761	-19.82	1558	0.02928	-79.82	2162	0.03524
-79.67	2106	0.03745	-19.75	1558	0.02935	-79.76	2163	0.03816
-79.71	2104	0.03892	-19.72	1558	0.02961	-79.72	2161	0.03636
-79.49	2104	0.0349	-19.62	1559	0.0291	-79.62	2164	0.04185
-79.4	2105	0.03801	-19.55	1559	0.0293	-79.57	2164	0.03915
-79.33	2104	0.03778	-19.47	1559	0.02947	-79.5	2161	0.03578
-79.25	2105	0.0374	-19.38	1559	0.02931	-79.4	2163	0.04274
-79.17	2105	0.03796	-19.28	1560	0.02907	-79.31	2158	0.0379
-79.03	2106	0.03908	-19.17	1560	0.0289	-79.23	2160	0.03755
-78.97	2105	0.03593	-19.08	1560	0.02917	-79.13	2161	0.03848
-78.82	2104	0.03662	-18.97	1560	0.02934	-79.02	2163	0.04014
-78.74	2104	0.0371	-18.88	1560	0.02918	-78.97	2165	0.03763
-78.67	2104	0.03743	-18.75	1560	0.02933	-78.83	2161	0.03671
-78.56	2104	0.03777	-18.65	1561	0.02907	-78.73	2162	0.03828
-78.49	2102	0.03674	-18.54	1561	0.0294	-78.63	2161	0.0388
-78.37	2100	0.03644	-18.41	1561	0.02922	-78.52	2160	0.03841
-78.26	2104	0.03843	-18.25	1561	0.02876	-78.43	2157	0.03662
-78.19	2101	0.03695	-18.19	1561	0.02906	-78.3	2155	0.03995
-78.07	2099	0.0372	-18.01	1561	0.02914	-78.19	2155	0.03813
-77.94	2101	0.03726	-17.91	1562	0.02903	-78.08	2153	0.0379
-77.84	2101	0.03791	-17.77	1562	0.02898	-77.94	2150	0.03653
-77.72	2101	0.03709	-17.64	1562	0.02914	-77.83	2152	0.0399
-77.6	2103	0.03804	-17.54	1562	0.02877	-77.7	2151	0.03632
-77.47	2102	0.0363	-17.41	1562	0.02929	-77.59	2152	0.03825
-77.39	2103	0.03757	-17.24	1562	0.02851	-77.46	2152	0.03501
-77.21	2103	0.03652	-17.13	1562	0.02898	-77.34	2154	0.03897
-77.1	2103	0.03724	-16.99	1562	0.02917	-77.22	2154	0.03743
-76.98	2103	0.03661	-16.87	1562	0.0289	-77.1	2156	0.03721
-76.8	2104	0.03737	-16.71	1562	0.02847	-76.96	2156	0.03833
-76.76	2102	0.03733	-16.6	1562	0.02905	-76.87	2156	0.03621
-76.56	2103	0.03595	-16.45	1562	0.02869	-76.66	2155	0.03746
-76.43	2103	0.03761	-16.32	1562	0.0289	-76.55	2154	0.03694
-76.31	2103	0.03649	-16.16	1562	0.02877	-76.42	2153	0.03727
-76.17	2104	0.03766	-16.05	1562	0.02914	-76.28	2151	0.03651
-76.05	2102	0.03644	-15.89	1562	0.02872	-76.15	2148	0.0375
-75.89	2102	0.03627	-15.74	1562	0.02865	-76.03	2148	0.03522
-75.77	2102	0.03725	-15.59	1562	0.02857	-75.89	2147	0.03655
-75.64	2101	0.03554	-15.46	1562	0.02889	-75.73	2147	0.03629
-75.5	2102	0.03709	-15.33	1562	0.02867	-75.63	2148	0.0375
-75.4	2101	0.03617	-15.16	1562	0.02881	-75.46	2146	0.03558
-75.2	2100	0.03655	-15.07	1562	0.02899	-75.35	2146	0.03764
-75.1	2099	0.03597	-14.89	1562	0.02861	-75.21	2145	0.03594
-74.96	2099	0.03641	-14.77	1562	0.02866	-75.06	2145	0.03609
-74.79	2098	0.03646	-14.6	1562	0.02847	-74.95	2145	0.03692
-74.66	2098	0.03666	-14.47	1562	0.02859	-74.78	2140	0.03466
-74.55	2097	0.03598	-14.31	1562	0.02864	-74.64	2141	0.03857
-74.38	2097	0.03579	-14.17	1562	0.02852	-74.51	2139	0.03512
-74.29	2095	0.03603	-14.07	1561	0.02887	-74.37	2137	0.03607
-74.12	2095	0.03585	-13.86	1562	0.02862	-74.24	2137	0.03559
-73.95	2093	0.0359	-13.81	1561	0.02875	-74.06	2134	0.03526
-73.87	2093	0.03657	-13.58	1561	0.02867	-73.96	2133	0.03503
-73.65	2092	0.03552	-13.46	1561	0.02844	-73.83	2129	0.03579
-73.58	2090	0.03533	-13.31	1561	0.0288	-73.67	2129	0.0361
-73.29	2089	0.03462	-13.21	1561	0.0288	-73.5	2127	0.03651
-73.17	2089	0.03671	-12.93	1561	0.02834	-73.41	2126	0.03426
-73.03	2087	0.03504	-12.86	1561	0.02849	-73.22	2126	0.03429
-72.88	2087	0.0357	-12.7	1560	0.02872	-73.11	2125	0.03588
-72.73	2087	0.03548	-12.52	1560	0.02843	-72.9	2124	0.03569
-72.61	2086	0.03501	-12.44	1560	0.02863	-72.82	2122	0.03423
-72.44	2086	0.03535	-12.24	1560	0.02844	-72.62	2122	0.03652
-72.32	2086	0.03533	-12.13	1560	0.02864	-72.51	2122	0.03351
-72.2	2084	0.03505	-11.95	1560	0.02865	-72.32	2124	0.03578
-72.01	2085	0.03541	-11.89	1560	0.02868	-72.23	2124	0.03456
-71.92	2084	0.0352	-11.67	1559	0.02871	-72.04	2124	0.03512
-71.77	2083	0.03373	-11.5	1560	0.02828	-71.92	2124	0.03574
-71.55	2085	0.0356	-11.42	1559	0.02881	-71.78	2122	0.03385
-71.51	2084	0.03541	-11.29	1559	0.02884	-71.65	2121	0.03401
-71.34	2083	0.03473	-11.1	1559	0.02826	-71.48	2120	0.03463
-71.17	2084	0.03566	-10.96	1559	0.02868	-71.34	2119	0.03542
-71.03	2083	0.03471	-10.85	1559	0.02868	-71.21	2118	0.03343
-70.87	2083	0.03448	-10.71	1559	0.02877	-71.05	2115	0.03509
-70.78	2082	0.03395	-10.56	1559	0.02867	-70.92	2112	0.03282
-70.63	2082	0.0344	-10.39	1559	0.02865	-70.79	2111	0.03472
-70.45	2082	0.03484	-10.3	1559	0.02858	-70.66	2110	0.03281
-70.3	2082	0.03424	-10.12	1559	0.02877	-70.52	2109	0.03363
-70.18	2081	0.03457	-9.88	1559	0.02863	-70.36	2106	0.0334
-70.03	2082	0.03445	-9.84	1559	0.02856	-70.23	2107	0.03533
-69.82	2081	0.03492	-9.69	1559	0.02887	-70.08	2107	0.03214
-69.78	2081	0.03417	-9.47	1559	0.0283	-69.9	2105	0.03532
-69.57	2081	0.03423	-9.27	1559	0.02855	-69.74	2106	0.03403
-69.45	2079	0.03438	-9.23	1559	0.0289	-69.62	2105	0.03435
-69.31	2079	0.03325	-9.01	1559	0.02878	-69.46	2102	0.03164
-69.12	2078	0.03494	-8.8	1559	0.02859	-69.27	2102	0.03526
-68.99	2077	0.03439	-8.73	1559	0.0285	-69.16	2099	0.03251
-68.78	2076	0.03388	-8.54	1559	0.02935	-69.01	2099	0.03266
-68.68	2076	0.03417	-8.39	1560	0.02838	-68.91	2097	0.03253
-68.49	2074	0.03357	-8.19	1559	0.02834	-68.69	2094	0.03276
-68.35	2073	0.03303	-8.19	1560	0.02879	-68.55	2095	0.03346
-68.19	2073	0.03353	-7.95	1559	0.02902	-68.4	2094	0.03447
-68.04	2071	0.03392	-7.79	1559	0.02889	-68.29	2090	0.03097
-67.87	2069	0.03359	-7.68	1560	0.0283	-68.09	2088	0.03295
-67.73	2068	0.03316	-7.57	1559	0.02917	-67.95	2088	0.03397
-67.57	2066	0.03297	-7.45	1559	0.02897	-67.82	2085	0.02926
-67.47	2066	0.03329	-7.17	1560	0.02837	-67.65	2083	0.03491
-67.27	2064	0.03351	-7.03	1560	0.02836	-67.52	2078	0.03099
-67.17	2064	0.03381	-6.9	1559	0.02905	-67.33	2077	0.03207
-66.95	2061	0.03314	-6.77	1559	0.02905	-67.17	2077	0.03414
-66.8	2063	0.03404	-6.57	1559	0.02853	-67.03	2077	0.03152
-66.7	2061	0.0319	-6.46	1559	0.02888	-66.9	2077	0.03012
-66.48	2062	0.03275	-6.36	1559	0.02912	-66.74	2077	0.03113
-66.34	2061	0.03225	-6.07	1558	0.02917	-66.59	2075	0.03008
-66.24	2060	0.03291	-6.02	1558	0.02906	-66.46	2076	0.03325
-66.08	2058	0.03212	-5.79	1558	0.02911	-66.31	2075	0.03142
-65.87	2059	0.03371	-5.61	1558	0.02909	-66.19	2074	0.03114
-65.72	2058	0.03336	-5.6	1557	0.02843	-66.01	2074	0.03064
-65.63	2059	0.0333	-5.39	1557	0.02963	-65.85	2074	0.03252
-65.4	2056	0.03094	-5.24	1556	0.02921	-65.73	2072	0.03289
-65.25	2056	0.03267	-5.1	1555	0.02908	-65.59	2069	0.02912
-65.05	2055	0.03239	-4.91	1555	0.02871	-65.42	2071	0.0313
-64.91	2055	0.03231	-4.88	1554	0.02885	-65.31	2068	0.03004
-64.76	2055	0.03316	-4.74	1554	0.02925	-65.1	2068	0.03154
-64.61	2050	0.03103	-4.43	1553	0.02927	-65.01	2064	0.03116
-64.5	2052	0.03325	-4.23	1552	0.0303	-64.84	2061	0.03019
-64.39	2050	0.03212	-4.17	1551	0.02905	-64.74	2060	0.03133
-64.16	2048	0.03221	-3.99	1551	0.02862	-64.46	2059	0.03292
-64.07	2046	0.03157	-3.82	1550	0.02922	-64.38	2059	0.03196
-63.87	2046	0.03276	-3.75	1550	0.0288	-64.22	2053	0.0285
-63.72	2044	0.03227	-3.71	1549	0.02945	-64.01	2057	0.03027
-63.65	2042	0.0309	-3.5	1549	0.02996	-63.91	2055	0.03121
-63.48	2043	0.03089	-3.35	1548	0.02921	-63.64	2055	0.02984
-63.24	2041	0.03221	-3.18	1548	0.02934	-63.52	2054	0.03055
-63.11	2040	0.03279	-3.01	1548	0.02914	-63.37	2052	0.02927
-63	2038	0.03183	-3.01	1548	0.02953	-63.1	2053	0.03188
-62.86	2038	0.03193	-2.89	1547	0.03034	-63.03	2052	0.02958
-62.74	2035	0.03063	-2.44	1547	0.02948	-62.86	2047	0.02862
-62.57	2034	0.03136	-2.25	1548	0.02884	-62.74	2046	0.03029
-62.44	2032	0.0307	-2.39	1547	0.0297	-62.62	2045	0.02728
-62.3	2030	0.03088	-1.94	1546	0.03155	-62.48	2041	0.02912
-62.12	2030	0.03192	-1.65	1546	0.02822	-62.35	2046	0.03072
-61.96	2028	0.03078	-1.5	1546	0.02877	-62.17	2039	0.03142
-61.93	2026	0.031	-1.33	1545	0.02894	-62.05	2043	0.03057
-61.69	2026	0.03048	-1.34	1544	0.03013	-61.94	2036	0.02794
-61.51	2025	0.03124	-1.23	1543	0.03076	-61.72	2033	0.03087
-61.33	2023	0.03144	-0.95	1544	0.02919	-61.6	2031	0.028
-61.19	2023	0.03034	-0.83	1543	0.02936	-61.43	2032	0.02901
-61.1	2021	0.03118	-0.82	1542	0.02943	-61.3	2027	0.03031
-61.02	2021	0.03015	-0.52	1541	0.03017	-61.15	2027	0.02861
-60.69	2021	0.03087	-0.53	1540	0.03028	-61.04	2027	0.0286
-60.55	2020	0.0323	-0.26	1539	0.03035	-60.88	2024	0.02767
-60.47	2019	0.03138	-0.1	1539	0.02902	-60.74	2026	0.03089
-60.26	2018	0.02931	-0.02	1538	0.03077	-60.57	2022	0.02856
-60.12	2017	0.03082	0.11	1537	0.03011	-60.51	2024	0.02946
-60.04	2018	0.03107	0.36	1535	0.02973	-60.19	2019	0.02615
-59.88	2016	0.03061	0.37	1536	0.02981	-60.06	2022	0.02964
-59.75	2015	0.02917	0.52	1534	0.03084	-59.98	2024	0.02845
-59.66	2016	0.03006	0.66	1534	0.03023	-59.63	2023	0.03051
-59.37	2014	0.03059	0.96	1531	0.03081	-59.6	2018	0.02817
-59.32	2012	0.02947	0.92	1532	0.02905	-59.47	2019	0.02497
-59.11	2015	0.03146	1.03	1531	0.03066	-59.21	2024	0.03094
-59.03	2013	0.02957	1.35	1529	0.03198	-59.11	2019	0.02931
-58.72	2013	0.03007	1.39	1528	0.02966	-58.97	2015	0.02697
-58.67	2013	0.02968	1.51	1527	0.03023	-58.87	2013	0.02645
-58.4	2011	0.02828	1.55	1528	0.02872	-58.68	2014	0.0291
-58.26	2010	0.02974	1.76	1526	0.03132	-58.6	2012	0.02705
-58.19	2010	0.02864	1.91	1526	0.03025	-58.32	2015	0.02779
-58	2008	0.03013	2.14	1525	0.03061	-58.23	2013	0.03074
-57.9	2009	0.03031	1.99	1525	0.03064	-58.09	2010	0.02552
-57.8	2007	0.0295	2.14	1523	0.03142	-57.96	2006	0.02915
-57.64	2006	0.02935	2.25	1524	0.02989	-57.89	2006	0.023
-57.46	2005	0.03039	2.48	1523	0.03103	-57.76	2000	0.02867
-57.32	2002	0.02877	2.53	1523	0.0303	-57.64	2000	0.02507
-57.09	2000	0.03029	2.61	1522	0.03198	-57.38	2003	0.0299
-56.99	2001	0.02993	2.82	1522	0.03132	-57.32	2000	0.02719
-56.82	1998	0.02933	3.06	1523	0.03039	-57.14	1997	0.02518
-56.72	1997	0.028	3.01	1522	0.03088	-56.96	1999	0.02961
-56.63	1996	0.02835	3.3	1521	0.03122	-56.82	1997	0.02853
-56.39	1994	0.02895	3.43	1521	0.03089	-56.73	1994	0.0288
-56.21	1994	0.02958	3.62	1521	0.03086	-56.52	1994	0.02471
-56.16	1993	0.02862	3.68	1521	0.03096	-56.43	1993	0.02384
-56.03	1989	0.02834	3.61	1519	0.03252	-56.25	1995	0.02824
-55.88	1990	0.02872	3.84	1519	0.03115	-56.08	1991	0.02578
-55.8	1987	0.02831	4.13	1519	0.0311	-55.92	1990	0.02851
-55.7	1987	0.02827	4.07	1518	0.03163	-55.87	1989	0.02698
-55.46	1988	0.02779	4.26	1517	0.03175	-55.65	1987	0.02177
-55.29	1987	0.0299	4.39	1515	0.03163	-55.52	1989	0.02918
-55.11	1985	0.02886	4.39	1514	0.03125	-55.36	1982	0.0266
-54.9	1984	0.02737	4.64	1513	0.03169	-55.15	1983	0.02933
-54.89	1984	0.0291	4.89	1512	0.03099	-55.12	1977	0.02552
-54.77	1985	0.02713	5.08	1511	0.03186	-54.82	1981	0.02767
-54.59	1981	0.0277	5.3	1510	0.03145	-54.73	1977	0.02568
-54.36	1981	0.02901	5.4	1509	0.03207	-54.6	1978	0.02657
-54.14	1981	0.03074	5.34	1506	0.03306	-54.44	1972	0.0241
-54.01	1979	0.02706	5.81	1505	0.03225	-54.28	1976	0.02763
-53.96	1979	0.0284	5.96	1504	0.03245	-54.16	1968	0.02368
-53.87	1974	0.02595	6.27	1504	0.03184	-54	1972	0.02569
-53.62	1976	0.02863	6.29	1502	0.03244	-53.85	1973	0.02813
-53.38	1977	0.02946	6.49	1501	0.03296	-53.75	1968	0.02413
-53.31	1973	0.02873	6.78	1501	0.03233	-53.45	1970	0.02378
-53.12	1972	0.02794	6.75	1501	0.03295	-53.36	1970	0.02523
-52.99	1972	0.02766	6.96	1500	0.03296	-53.18	1970	0.02682
-52.82	1974	0.02938	7.19	1499	0.03218	-53.09	1964	0.02983
-52.8	1968	0.0266	7.19	1498	0.03289	-52.97	1968	0.02579
-52.51	1968	0.02673	7.41	1498	0.03265	-52.76	1967	0.02451
-52.44	1968	0.02879	7.66	1497	0.03281	-52.49	1968	0.02533
-52.31	1966	0.02697	7.82	1496	0.03272	-52.4	1970	0.02861
-52.08	1966	0.02843	8.03	1494	0.03346	-52.2	1967	0.02331
-52.04	1963	0.02758	8.13	1494	0.03262	-52.11	1963	0.02488
-51.72	1962	0.02702	8.29	1492	0.03353	-52	1964	0.02606
-51.67	1962	0.02845	8.45	1491	0.03347	-51.95	1964	0.0237
-51.53	1958	0.02623	8.86	1489	0.03315	-51.7	1963	0.02387
-51.21	1959	0.02836	9.03	1488	0.03202	-51.62	1960	0.0255
-51.05	1957	0.02551	9.22	1487	0.03327	-51.38	1962	0.02224
-50.92	1956	0.02695	9.65	1486	0.0333	-51.27	1956	0.02807
-50.84	1954	0.02678	9.92	1485	0.03288	-51.14	1955	0.02576
-50.7	1952	0.0277	9.76	1483	0.03466	-50.95	1953	0.02356
-50.55	1951	0.02691	10.04	1482	0.03393	-50.82	1954	0.02498
-50.51	1951	0.02708	10.32	1481	0.03295	-50.69	1950	0.02304
-50.38	1948	0.02785	10.5	1481	0.03347	-50.48	1952	0.02514
-50.17	1946	0.026	10.61	1478	0.03467	-50.37	1949	0.02516
-49.9	1947	0.02784	10.72	1477	0.03414	-50.22	1946	0.02423
-49.77	1946	0.02811	10.89	1477	0.03241	-50.03	1948	0.02903
-49.72	1943	0.02709	11	1476	0.03352	-49.99	1946	0.02124
-49.43	1945	0.02581	11.04	1474	0.03419	-49.74	1942	0.02094
-49.17	1943	0.02819	11.24	1473	0.03441	-49.54	1948	0.02519
-49.27	1941	0.026	11.35	1472	0.03366	-49.5	1948	0.02768
-48.9	1941	0.02554	11.33	1472	0.03465	-49.35	1943	0.01832
-48.55	1943	0.02833	11.56	1471	0.0342	-49.02	1945	0.02264
-48.53	1937	0.02766	11.83	1471	0.03364	-48.91	1943	0.02642
-48.1	1940	0.02768	11.95	1470	0.03358	-48.76	1943	0.02537
-47.96	1940	0.02832	12.09	1469	0.03392	-48.68	1944	0.02298
-47.88	1939	0.02788	12.08	1468	0.03638	-48.57	1941	0.0215
-47.64	1938	0.02635	12.44	1468	0.03359	-48.35	1938	0.02609
-47.44	1935	0.02459	12.65	1468	0.0331	-48.28	1935	0.02279
-47.5	1938	0.0279	12.71	1467	0.03444	-47.98	1938	0.02392
-47.25	1935	0.02788	12.91	1467	0.03419	-47.94	1935	0.02364
-47.11	1936	0.02709	12.93	1467	0.03419	-47.73	1931	0.0234
-47.01	1938	0.02647	13.09	1466	0.03528	-47.52	1930	0.02434
-46.98	1935	0.02731	13.18	1466	0.0342	-47.45	1931	0.02293
-46.83	1933	0.02716	13.19	1465	0.03529	-47.35	1931	0.02434
-46.68	1934	0.02772	13.42	1464	0.03487	-47.19	1924	0.02563
-46.41	1934	0.02651	13.51	1465	0.03398	-46.92	1923	0.02185
-46.42	1932	0.02657	13.73	1464	0.03427	-46.83	1923	0.0239
-46.34	1931	0.0259	13.89	1463	0.0343	-46.69	1922	0.0214
-46.13	1932	0.0262	13.89	1462	0.03531	-46.5	1922	0.02429
-45.9	1930	0.02544	14.08	1461	0.03535	-46.41	1913	0.02141
-45.95	1930	0.02752	14.19	1460	0.03567	-46.18	1919	0.0248
-45.86	1927	0.02471	14.29	1459	0.03455	-45.98	1918	0.02375
-45.42	1927	0.027	14.46	1458	0.03491	-45.87	1920	0.02432
-45.25	1924	0.02628	14.55	1457	0.03452	-45.71	1919	0.02621
-45.06	1925	0.02635	14.67	1456	0.0353	-45.69	1919	0.02216
-45.05	1923	0.02541	14.82	1454	0.03515	-45.48	1919	0.02196
-44.9	1922	0.02648	14.96	1454	0.03527	-45.31	1919	0.0257
-44.84	1920	0.02534	15.01	1452	0.03537	-45.15	1920	0.02465
-44.63	1919	0.02694	15.25	1451	0.03545	-44.98	1914	0.02536
-44.43	1920	0.02658	15.38	1450	0.03495	-44.93	1916	0.01929
-44.41	1916	0.02512	15.48	1449	0.03519	-44.74	1920	0.02054
-44.32	1915	0.02626	15.66	1448	0.03576	-44.55	1913	0.02192
-44.3	1914	0.02503	15.72	1447	0.03596	-44.38	1917	0.02753
-44.12	1912	0.02387	15.97	1446	0.03616	-44.31	1914	0.01931
-43.73	1913	0.02613	15.98	1446	0.03546	-44.23	1912	0.02239
-43.74	1913	0.02758	16.11	1444	0.03689	-43.95	1911	0.02434
-43.65	1909	0.02531	16.31	1444	0.03487	-43.84	1911	0.02268
-43.44	1908	0.02478	16.45	1443	0.03544	-43.66	1913	0.02158
-43.43	1907	0.02579	16.59	1441	0.03567	-43.56	1909	0.02289
-43.16	1908	0.02601	16.75	1441	0.03586	-43.43	1906	0.01827
-43.1	1907	0.026	16.87	1440	0.03639	-43.21	1908	0.02458
-42.91	1906	0.02565	17.08	1439	0.03605	-43.04	1908	0.02356
-42.75	1905	0.02546	17.21	1438	0.03646	-43.04	1901	0.02226
-42.65	1906	0.02633	17.28	1437	0.03644	-42.81	1899	0.01713
-42.35	1903	0.02374	17.44	1436	0.03609	-42.8	1900	0.02044
-42.27	1904	0.02535	17.59	1435	0.03622	-42.58	1899	0.02278
-42.1	1902	0.02536	17.7	1434	0.03615	-42.28	1902	0.02669
-41.85	1902	0.02614	17.99	1433	0.03582	-42.24	1900	0.01897
-41.84	1901	0.0259	18.07	1431	0.03644	-41.99	1903	0.02406
-41.88	1899	0.02425	18.28	1431	0.03637	-41.83	1902	0.02808
-41.77	1900	0.02558	18.36	1429	0.03664	-41.67	1897	0.01829
-41.61	1899	0.02557	18.56	1428	0.03661	-41.42	1897	0.02445
-41.55	1897	0.02473	18.7	1427	0.03643	-41.37	1898	0.0207
-41.19	1896	0.02607	18.77	1425	0.03729	-41.26	1893	0.02276
-41.03	1895	0.02608	19.05	1424	0.03628	-41.14	1890	0.0222
-40.87	1895	0.02529	19.13	1423	0.03674	-40.86	1892	0.02306
-40.94	1893	0.02531	19.38	1421	0.03694	-40.78	1889	0.02209
-40.52	1892	0.02562	19.46	1420	0.03659	-40.45	1890	0.02297
-40.32	1891	0.0245	19.62	1419	0.03687	-40.37	1889	0.02121
-40.07	1890	0.02555	19.81	1417	0.03698	-40.26	1890	0.02273
-39.92	1890	0.02618	19.89	1416	0.03701	-40.17	1883	0.02234
-39.89	1888	0.02513	20.03	1415	0.03762	-39.96	1888	0.02381
-39.68	1886	0.02487	20.21	1415	0.03684	-39.88	1887	0.02353
-39.31	1885	0.02392	20.45	1414	0.03663	-39.85	1879	0.02036
-39.44	1883	0.02452	20.52	1413	0.03743	-39.67	1881	0.02289
-39.21	1883	0.02483	20.68	1412	0.03722	-39.45	1880	0.02363
-38.91	1883	0.02461	20.83	1412	0.03756	-39.41	1879	0.01858
-38.83	1882	0.02643	20.96	1411	0.03728	-39.21	1877	0.01658
-39	1880	0.02379	21.06	1411	0.03721	-39.06	1877	0.02695
-38.67	1878	0.02487	21.3	1410	0.0374	-38.88	1875	0.01941
-38.67	1876	0.02498	21.42	1410	0.03696	-38.74	1875	0.02258
-38.2	1874	0.02404	21.57	1409	0.03789	-38.68	1871	0.01582
-37.98	1874	0.02597	21.81	1409	0.03716	-38.46	1881	0.02596
-37.94	1873	0.0236	21.95	1409	0.0372	-38.12	1877	0.02905
-38.01	1871	0.02367	22.11	1408	0.03782	-38.05	1876	0.02074
-37.59	1871	0.02489	22.26	1407	0.03782	-37.86	1875	0.01835
-37.13	1871	0.02554	22.4	1406	0.03782	-37.73	1876	0.02408
-37.09	1870	0.02485	22.55	1405	0.038	-37.73	1875	0.0231
-37.12	1869	0.02523	22.7	1404	0.03796	-37.6	1878	0.02043
-36.78	1867	0.02444	22.78	1403	0.03796	-37.44	1875	0.02179
-36.39	1868	0.02419	23.1	1401	0.03848	-37.35	1876	0.01999
-36.39	1868	0.02538	23.3	1400	0.03774	-37.18	1873	0.01604
-36.27	1866	0.02449	23.48	1399	0.03781	-37.13	1876	0.0184
-36.19	1866	0.0252	23.62	1397	0.03806	-36.75	1872	0.02553
-35.93	1865	0.02583	23.77	1396	0.03838	-36.66	1869	0.02407
-35.91	1865	0.02485	23.9	1395	0.03848	-36.56	1869	0.02028
-35.82	1864	0.02387	23.95	1394	0.03828	-36.41	1869	0.02146
-35.88	1865	0.02475	24.17	1392	0.03855	-36.02	1866	0.01955
-35.92	1862	0.02301	24.3	1392	0.03813	-35.91	1866	0.0206
-35.63	1865	0.02475	24.51	1391	0.03833	-36.01	1869	0.02347
-35.54	1863	0.02495	24.58	1391	0.03855	-35.87	1861	0.01786
-35.45	1863	0.02417	24.79	1390	0.03866	-35.45	1859	0.02369
-35.41	1861	0.0241	24.83	1389	0.03906	-35.47	1863	0.02083
-35.04	1863	0.02532	25.05	1389	0.03864	-35.25	1862	0.01879
-34.85	1861	0.0246	25.16	1388	0.0384	-35	1864	0.01958
-34.83	1860	0.02487	25.37	1387	0.03853	-34.86	1863	0.02497
-34.93	1859	0.02394	25.5	1386	0.0389	-34.73	1857	0.0228
-34.66	1858	0.02402	25.64	1385	0.03893	-34.7	1859	0.01672
-34.14	1858	0.0246	25.84	1384	0.03885	-34.5	1857	0.01999
-34.22	1856	0.02337	25.9	1383	0.03939	-34.23	1858	0.0234
-34.1	1857	0.02489	26.05	1381	0.03919	-34.26	1859	0.01703
-33.95	1854	0.02457	26.21	1380	0.03913	-33.94	1861	0.0253
-33.66	1854	0.02492	26.35	1379	0.03864	-33.92	1853	0.02111
-33.82	1852	0.02418	26.55	1377	0.03896	-33.67	1855	0.02241
-33.9	1851	0.02355	26.63	1376	0.03921	-33.6	1851	0.02214
-33.52	1849	0.02343	26.85	1375	0.03904	-33.44	1850	0.02069
-33.15	1849	0.02449	26.98	1374	0.03931	-33.38	1851	0.02138
-33.32	1845	0.02305	27.13	1373	0.03916	-33.28	1852	0.01506
-32.45	1841	0.02301	27.35	1371	0.03943	-33.13	1849	0.02396
-31.83	1845	0.02835	27.4	1370	0.03981	-32.93	1850	0.02146
-31.9	1845	0.02658	27.8	1368	0.03976	-32.82	1850	0.01941
-31.9	1840	0.02135	27.83	1367	0.03957	-32.43	1851	0.022
-31.65	1843	0.02528	28.03	1366	0.0394	-32.27	1846	0.02145
-31.24	1841	0.02445	28.2	1365	0.0394	-32.48	1848	0.01868
-31.05	1841	0.02434	28.3	1364	0.03941	-32.22	1841	0.01983
-30.94	1841	0.02452	28.47	1363	0.03994	-31.91	1840	0.02263
-31.06	1839	0.02328	28.55	1362	0.0401	-31.65	1842	0.02208
-30.99	1838	0.02394	28.72	1362	0.03964	-31.72	1839	0.01708
-30.77	1839	0.02366	28.84	1361	0.03959	-31.57	1840	0.02222
-30.65	1836	0.02485	29	1361	0.03994	-31.35	1837	0.02122
-30.42	1836	0.02578	29.15	1361	0.03967	-31.26	1838	0.01891
-30.19	1835	0.02397	29.23	1360	0.03979	-31.22	1837	0.0205
-30.04	1834	0.02459	29.43	1360	0.04043	-31.03	1839	0.01848
-29.97	1833	0.02408	29.5	1359	0.04018	-30.87	1838	0.02194
-29.71	1831	0.02246	29.76	1358	0.0402	-30.83	1836	0.02124
-29.47	1831	0.02468	29.87	1358	0.03957	-30.6	1836	0.02109
-29.43	1830	0.02437	30	1357	0.04047	-30.44	1834	0.02181
-29.31	1829	0.02357	30.16	1356	0.04034	-30.39	1834	0.01673
-29.45	1827	0.02441	30.32	1355	0.03995	-30.13	1835	0.02273
-29.09	1826	0.02309	30.47	1354	0.03995	-29.99	1839	0.02086
-29.14	1825	0.02415	30.62	1352	0.04075	-29.78	1837	0.02555
-28.94	1824	0.02298	30.76	1351	0.04016	-29.68	1834	0.01669
-29.1	1823	0.02313	30.94	1350	0.04056	-29.54	1833	0.02061
-29	1820	0.02289	31.04	1348	0.04028	-29.17	1837	0.02298
-28.49	1820	0.02545	31.23	1347	0.04047	-29	1836	0.02177
-28.48	1817	0.02503	31.48	1345	0.0409	-29.22	1832	0.01903
-28.03	1816	0.02176	31.49	1344	0.04108	-28.89	1829	0.01545
-28.1	1816	0.02387	31.79	1343	0.04058	-28.65	1832	0.0223
-27.7	1815	0.02511	31.94	1342	0.04074	-28.46	1834	0.02452
-27.52	1814	0.02495	32	1341	0.04111	-28.55	1827	0.02005
-27.43	1812	0.02344	32.2	1341	0.04093	-28.29	1827	0.01922
-27.49	1812	0.02435	32.32	1340	0.04086	-28.04	1827	0.01966
-27.26	1811	0.02345	32.47	1339	0.04077	-28.1	1826	0.02019
-27.04	1811	0.02323	32.67	1338	0.04117	-27.63	1823	0.01872
-27.16	1810	0.02395	32.77	1338	0.04115	-27.34	1821	0.0215
-26.94	1809	0.02327	33.07	1337	0.04087	-27.16	1824	0.02015
-26.95	1808	0.02275	33.07	1336	0.04129	-26.88	1823	0.02142
-26.65	1808	0.02359	33.35	1334	0.04128	-26.96	1822	0.01949
-26.45	1809	0.02454	33.45	1333	0.04109	-26.85	1819	0.02343
-26.52	1808	0.02472	33.59	1332	0.04148	-26.62	1822	0.0214
-26.57	1806	0.02159	33.66	1331	0.04124	-26.35	1822	0.02134
-26.6	1808	0.02473	33.86	1329	0.04153	-26.43	1818	0.01819
-26.63	1806	0.02278	33.96	1329	0.04101	-26.32	1821	0.01876
-26.35	1806	0.02397	34.13	1327	0.04168	-26.33	1817	0.01862
-26.29	1806	0.02431	34.22	1326	0.04129	-25.93	1817	0.018
-26.11	1804	0.02338	34.39	1324	0.04191	-25.8	1819	0.02465
-26.13	1805	0.02456	34.51	1323	0.04135	-25.78	1814	0.02248
-25.93	1805	0.02351	34.61	1322	0.04151	-25.73	1812	0.01595
-25.73	1805	0.02315	34.78	1320	0.04131	-25.59	1814	0.02109
-25.8	1804	0.02346	34.87	1318	0.04223	-25.5	1814	0.01872
-25.69	1804	0.02364	35.11	1317	0.04164	-25.16	1812	0.02143
-25.65	1803	0.02274	35.24	1317	0.04163	-25.2	1810	0.01805
-25.56	1802	0.02337	35.34	1315	0.04189	-24.99	1805	0.01839
-25.22	1803	0.02348	35.54	1314	0.04243	-24.74	1806	0.02209
-25.14	1802	0.0238	35.62	1314	0.04197	-24.67	1806	0.01945
-25.08	1800	0.02371	35.82	1313	0.04195	-24.75	1803	0.01879
-24.68	1798	0.02307	36.03	1313	0.04198	-24.37	1804	0.02051
-24.61	1799	0.02428	36.11	1312	0.04225	-24.26	1804	0.02224
-24.48	1798	0.02332	36.37	1311	0.0423	-24.13	1799	0.01699
-24.63	1796	0.02294	36.58	1311	0.04199	-24.06	1802	0.02294
-24.33	1794	0.02219	36.59	1310	0.04227	-23.67	1800	0.02107
-24.01	1794	0.02422	36.97	1310	0.04229	-23.44	1802	0.02
-23.98	1793	0.02444	36.98	1309	0.04247	-23.5	1798	0.01831
-23.89	1790	0.02336	37.41	1309	0.04217	-23.44	1797	0.01818
-23.72	1791	0.02353	37.52	1308	0.04266	-23.17	1802	0.01994
-23.57	1787	0.02223	37.59	1307	0.04252	-23.03	1802	0.0206
-23.56	1790	0.02454	37.78	1306	0.0424	-22.97	1800	0.02025
-23.38	1786	0.02121	37.88	1305	0.04293	-22.52	1800	0.01803
-23.01	1785	0.02354	38.01	1303	0.04286	-22.3	1800	0.0218
-23.11	1785	0.02315	38.27	1302	0.04229	-22.2	1801	0.02242
-22.83	1787	0.02409	38.28	1300	0.04277	-22.42	1796	0.01487
-22.67	1785	0.02212	38.58	1299	0.04274	-21.97	1800	0.01927
-22.32	1786	0.02496	38.64	1297	0.04327	-21.84	1796	0.02269
-22.03	1783	0.02489	38.78	1296	0.04294	-21.55	1794	0.02292
-21.84	1783	0.0229	38.83	1295	0.04335	-21.3	1794	0.02248
-21.74	1782	0.02476	39.13	1294	0.04258	-21.38	1794	0.01812
-21.47	1780	0.02063	39.26	1293	0.0436	-21.36	1792	0.01838
-21.16	1782	0.02554	39.43	1293	0.04278	-21.16	1791	0.01955
-21.03	1780	0.02501	39.43	1292	0.04353	-21.05	1793	0.02087
-21.1	1778	0.02298	39.69	1291	0.04289	-20.97	1788	0.01834
-20.97	1775	0.0217	39.73	1290	0.0436	-20.64	1789	0.02248
-20.68	1775	0.02109	39.97	1290	0.04258	-20.49	1789	0.01846
-20.57	1774	0.02438	40.03	1289	0.04347	-20.47	1787	0.01646
-20.63	1773	0.02446	40.09	1287	0.04378	-20.14	1788	0.02004
-20.13	1771	0.02266	40.42	1286	0.04364	-20.07	1785	0.02072
-19.93	1770	0.024	40.5	1285	0.04333	-19.95	1787	0.01593
-19.87	1771	0.02554	40.62	1284	0.04347	-20.03	1786	0.02367
-20	1769	0.02411	40.8	1282	0.04437	-19.79	1784	0.01708
-19.64	1769	0.02196	40.93	1281	0.04301	-19.48	1785	0.02185
-19.75	1763	0.02126	41.11	1280	0.04375	-19.28	1785	0.02154
-19.18	1765	0.02472	41.17	1279	0.04339	-19.09	1780	0.01957
-18.99	1764	0.02512	41.38	1277	0.04369	-19.3	1783	0.02028
-19.02	1761	0.02255	41.51	1275	0.04451	-18.94	1776	0.01583
-18.69	1761	0.02306	41.62	1274	0.04367	-18.43	1781	0.02506
-18.47	1761	0.02313	41.89	1272	0.04448	-18.42	1778	0.01937
-18.35	1760	0.02434	41.92	1271	0.044	-18.18	1778	0.02079
-18.35	1758	0.02335	42.17	1270	0.04398	-18.04	1776	0.01994
-18.32	1758	0.02211	42.26	1269	0.04387	-18.2	1773	0.01643
-18.04	1758	0.02326	42.32	1268	0.04432	-18.27	1771	0.01892
-17.9	1756	0.02301	42.54	1267	0.04435	-17.85	1772	0.01771
-17.93	1755	0.02119	42.49	1267	0.04441	-17.84	1767	0.02018
-17.77	1757	0.02335	42.98	1266	0.04449	-17.39	1767	0.01932
-17.64	1758	0.02482	43.09	1266	0.04451	-17.26	1771	0.02351
-17.63	1756	0.02463	43.17	1265	0.04425	-17.22	1769	0.02109
-17.8	1753	0.02004	43.45	1265	0.04491	-17.04	1769	0.02234
-17.82	1754	0.0227	43.47	1264	0.0451	-17.07	1767	0.01719
-17.48	1754	0.02177	43.92	1264	0.04373	-17	1764	0.01479
-16.9	1755	0.02463	43.97	1263	0.04498	-16.98	1769	0.02396
-16.56	1757	0.0279	44.12	1262	0.04439	-16.55	1768	0.01901
-16.85	1754	0.02518	44.42	1261	0.04462	-16.38	1764	0.01592
-16.19	1750	0.01872	44.37	1260	0.04491	-16.37	1767	0.02391
-15.86	1751	0.02331	44.61	1258	0.04481	-15.88	1768	0.02301
-15.84	1749	0.02403	44.61	1257	0.04494	-15.93	1767	0.02181
-15.44	1747	0.02452	44.78	1256	0.04509	-15.59	1762	0.01231
-15.22	1749	0.0275	44.95	1254	0.04547	-15.24	1759	0.02004
-15.2	1747	0.02336	45.15	1252	0.04519	-14.68	1761	0.02491
-15.1	1743	0.02124	45.26	1251	0.04505	-14.5	1758	0.02512
-14.96	1745	0.02666	45.26	1250	0.04541	-14.4	1758	0.01931
-14.8	1742	0.02174	45.47	1249	0.04504	-14.31	1759	0.01872
-14.81	1741	0.02155	45.58	1248	0.04582	-14.31	1761	0.0243
-14.61	1741	0.0242	45.68	1248	0.04541	-14.21	1757	0.02051
-14.66	1738	0.02229	45.96	1247	0.04553	-14.24	1754	0.01444
-14.38	1741	0.0244	45.9	1246	0.04527	-13.97	1757	0.02252
-14.18	1740	0.02484	46.22	1245	0.04564	-13.97	1760	0.02182
-14.06	1738	0.02133	46.29	1244	0.04596	-13.83	1758	0.02097
-14.13	1736	0.02116	46.52	1243	0.04543	-13.86	1757	0.01829
-13.8	1738	0.02297	46.66	1242	0.04634	-13.71	1756	0.01742
-13.65	1739	0.02715	46.75	1241	0.0455	-13.58	1754	0.01911
-13.67	1738	0.02475	47.03	1239	0.04642	-13.5	1756	0.0218
-13.57	1733	0.02191	46.96	1238	0.04587	-13.5	1753	0.02264
-13.36	1735	0.02208	47.36	1236	0.04613	-13.26	1754	0.01845
-13.21	1735	0.02463	47.32	1235	0.04589	-13.21	1751	0.01888
-13.08	1734	0.02568	47.7	1234	0.04588	-13.41	1749	0.01362
-13.07	1732	0.02232	47.62	1233	0.04594	-13.35	1747	0.01771
-12.87	1733	0.02311	47.97	1231	0.04624	-12.93	1743	0.02571
-12.92	1729	0.02294	47.95	1229	0.04695	-12.68	1747	0.026
-12.54	1729	0.02222	48.37	1228	0.04597	-12.54	1745	0.02036
-12.4	1728	0.02412	48.34	1226	0.04633	-12.62	1743	0.01793
-12.31	1727	0.02319	48.57	1225	0.04632	-12.33	1739	0.00985
-12.12	1727	0.02471	48.67	1224	0.0467	-12.17	1740	0.02516
-12.24	1722	0.02188	48.69	1224	0.04639	-12.08	1740	0.01918
-11.91	1722	0.02377	48.95	1222	0.04725	-12.03	1738	0.02353
-11.59	1722	0.02514	49.09	1222	0.04647	-11.92	1736	0.01491
-11.59	1721	0.02453	49.29	1221	0.04712	-11.87	1739	0.0227
-11.26	1719	0.02327	49.33	1221	0.04628	-11.66	1736	0.02066
-11.24	1718	0.02352	49.54	1220	0.04729	-11.58	1738	0.01936
-11.2	1716	0.02305	49.45	1220	0.04681	-11.56	1736	0.01607
-11.13	1713	0.02215	49.81	1219	0.04696	-11.05	1739	0.0196
-10.63	1715	0.02348	49.74	1219	0.04683	-11.11	1741	0.022
-10.66	1714	0.02472	50.02	1218	0.0474	-10.7	1740	0.02266
-10.16	1712	0.02243	50.01	1217	0.04719	-10.56	1737	0.02305
-9.97	1714	0.02607	50.19	1216	0.04692	-10.38	1735	0.02263
-10.11	1711	0.02356	50.22	1214	0.04777	-10.38	1737	0.02254
-9.78	1710	0.02207	50.39	1212	0.04719	-10.34	1731	0.01326
-9.63	1712	0.02428	50.69	1210	0.04819	-10.04	1735	0.01854
-9.35	1710	0.02481	50.78	1209	0.04708	-10.01	1730	0.02266
-8.96	1711	0.02343	51.17	1207	0.04826	-9.8	1724	0.01494
-8.94	1711	0.02396	51.32	1206	0.04717	-9.67	1729	0.02436
-8.76	1710	0.02313	51.45	1205	0.04756	-9.26	1726	0.02059
-8.46	1708	0.02435	51.38	1204	0.04823	-9.14	1730	0.02249
-8.49	1707	0.02428	51.71	1203	0.04821	-9.16	1725	0.02056
-8.05	1707	0.02438	51.68	1203	0.04798	-8.62	1725	0.01767
-7.64	1708	0.02472	51.97	1202	0.04781	-8.48	1724	0.02331
-7.73	1705	0.02211	51.9	1201	0.04844	-8.28	1725	0.02356
-7.35	1704	0.02578	52.38	1199	0.0484	-8.28	1721	0.02057
-7.19	1703	0.02437	52.37	1199	0.04794	-8.27	1722	0.02055
-7.13	1702	0.02377	52.45	1197	0.04849	-8.33	1721	0.01483
-6.97	1700	0.02264	52.56	1196	0.04838	-7.64	1716	0.0182
-7.2	1696	0.02288	52.6	1194	0.04813	-7.52	1717	0.02244
-6.79	1698	0.02573	52.85	1193	0.04914	-7.56	1714	0.02073
-6.44	1696	0.02505	52.86	1192	0.04834	-7.18	1714	0.02293
-6.34	1698	0.02548	53.06	1190	0.04874	-7.11	1714	0.02601
-6.28	1695	0.02437	53.09	1189	0.04857	-7.01	1709	0.01706
-6.24	1695	0.02394	53.25	1187	0.04935	-6.77	1709	0.02034
-6.32	1693	0.022	53.39	1185	0.04836	-6.56	1711	0.02254
-6.06	1691	0.02164	53.47	1184	0.04953	-6.64	1708	0.01957
-5.87	1693	0.02575	53.53	1182	0.04895	-6.45	1705	0.01675
-5.63	1692	0.02531	53.81	1181	0.04942	-6.63	1707	0.02036
-5.62	1692	0.02459	53.78	1180	0.04914	-6.29	1702	0.017
-5.66	1689	0.02281	54.15	1178	0.05018	-6.09	1710	0.02603
-5.65	1688	0.02352	54.24	1178	0.04913	-5.8	1707	0.02256
-5.46	1689	0.02302	54.47	1177	0.0489	-5.6	1708	0.01997
-5.03	1689	0.0248	54.59	1177	0.04917	-5.42	1711	0.02294
-5.09	1686	0.02491	54.69	1176	0.04957	-5.23	1709	0.02122
-4.92	1684	0.02327	54.81	1175	0.05013	-5.23	1709	0.02216
-5	1685	0.02394	54.9	1175	0.05	-5.19	1707	0.01817
-4.47	1684	0.02427	55.06	1174	0.04977	-4.9	1707	0.02085
-4.28	1681	0.02371	55.09	1173	0.04959	-4.8	1706	0.02645
-4.18	1679	0.02335	55.28	1172	0.05042	-4.68	1704	0.01836
-4.13	1681	0.02476	55.35	1171	0.05036	-4.54	1704	0.01869
-4.02	1674	0.02156	55.6	1170	0.0497	-4.47	1702	0.0199
-3.95	1676	0.02527	55.65	1168	0.05025	-4.44	1701	0.02015
-3.75	1676	0.02819	55.9	1167	0.04984	-4.31	1699	0.01616
-3.8	1672	0.02376	56	1165	0.05109	-4.15	1698	0.02226
-3.68	1667	0.02257	56.17	1163	0.05018	-4.06	1696	0.01871
-3.56	1671	0.02579	56.3	1161	0.05092	-3.7	1696	0.01911
-3.56	1669	0.02571	56.41	1160	0.05042	-3.42	1697	0.02646
-3.26	1669	0.0256	56.64	1159	0.05053	-3.26	1695	0.02323
-2.8	1668	0.02561	56.66	1158	0.05148	-3.27	1696	0.02195
-2.85	1668	0.02478	56.94	1157	0.05082	-3.15	1693	0.01596
-2.85	1662	0.02088	56.99	1156	0.05112	-3.04	1691	0.02049
-2.52	1666	0.02344	57.21	1156	0.05076	-2.93	1688	0.01641
-2.23	1666	0.02709	57.27	1154	0.0517	-2.88	1693	0.01903
-1.96	1667	0.02768	57.49	1153	0.05143	-2.72	1689	0.02058
-2.34	1660	0.02173	57.54	1152	0.05163	-2.37	1683	0.02612
-2.24	1664	0.02299	57.79	1150	0.05139	-2.29	1682	0.02616
-1.86	1665	0.02546	57.91	1149	0.05112	-1.96	1681	0.02122
-1.43	1665	0.02631	58.09	1147	0.05137	-1.86	1680	0.01617
-1.36	1663	0.02458	58.2	1145	0.05195	-1.79	1674	0.01594
-1.41	1661	0.02391	58.36	1144	0.05134	-1.76	1679	0.02279
-1.48	1662	0.02161	58.54	1142	0.05242	-1.51	1678	0.01809
-1.25	1660	0.02424	58.7	1141	0.05159	-1.18	1682	0.02616
-0.84	1663	0.02679	58.87	1139	0.05224	-0.61	1678	0.02296
-0.7	1662	0.02647	59.02	1137	0.05229	-0.35	1677	0.02392
-0.43	1661	0.02697	59.16	1135	0.05211	0.04	1677	0.02459
-0.39	1658	0.02491	59.28	1134	0.05225	0.12	1676	0.02178
-0.2	1658	0.02529	59.46	1133	0.05276	0.09	1678	0.02151
-0.33	1656	0.01989	59.57	1131	0.05265	0.16	1673	0.02143
-0.36	1653	0.02344	59.79	1130	0.05316	0.22	1676	0.0185
0.01	1655	0.02714	59.92	1130	0.05213	0.55	1677	0.02338
0	1650	0.02504	60.16	1129	0.05266	0.84	1677	0.03028
0.58	1648	0.02199	60.26	1128	0.05239	0.58	1674	0.01859
0.34	1652	0.02872	60.5	1127	0.05296	0.9	1669	0.01146
0.69	1649	0.02537	60.58	1126	0.05296	0.98	1665	0.02198
1.01	1649	0.0266	60.84	1125	0.05335	1.27	1667	0.02211
0.87	1647	0.02328	60.92	1125	0.05344	1.45	1671	0.0295
0.95	1643	0.02373	61.12	1123	0.05338	1.43	1666	0.02462
1.18	1646	0.02842	61.21	1122	0.05336	1.44	1664	0.01661
1.38	1646	0.02557	61.47	1120	0.05373	1.63	1664	0.0218
1.47	1644	0.02424	61.52	1119	0.05341	1.58	1664	0.02222
1.36	1641	0.02598	61.79	1117	0.05406	1.31	1667	0.01594
1.51	1644	0.02527	61.88	1115	0.05376	1.89	1658	0.01832
1.8	1640	0.02536	62.07	1113	0.05396	2.23	1662	0.02409
1.51	1639	0.02643	62.22	1112	0.05408	2.2	1662	0.02883
1.79	1638	0.02446	62.39	1110	0.05444	2.36	1655	0.01977
1.98	1637	0.02632	62.56	1109	0.05434	2.74	1656	0.0242
2.22	1637	0.02677	62.68	1108	0.05435	2.56	1651	0.02237
2.51	1634	0.02446	62.83	1107	0.0548	2.82	1655	0.01883
2.81	1634	0.02622	63.04	1106	0.05413	3.07	1651	0.02147
2.76	1628	0.02485	63.15	1105	0.0545	3.17	1652	0.02649
2.62	1632	0.02585	63.35	1103	0.05475	3.5	1646	0.01612
2.73	1630	0.02577	63.5	1102	0.05475	3.49	1651	0.02488
3.14	1626	0.0244	63.67	1100	0.05527	3.96	1643	0.01539
2.97	1627	0.02582	63.8	1099	0.05497	4.07	1648	0.02575
3.16	1622	0.02309	63.98	1097	0.05509	4.56	1650	0.0235
3.47	1625	0.02911	64.11	1096	0.05509	4.73	1642	0.01592
3.27	1621	0.0269	64.26	1094	0.05549	5.01	1648	0.02541
3.4	1619	0.02322	64.43	1092	0.05571	5.17	1643	0.0238
3.82	1620	0.02768	64.58	1090	0.05524	5.15	1646	0.02326
4.1	1617	0.02786	64.76	1088	0.0556	5.28	1645	0.02345
4.15	1617	0.02571	64.89	1087	0.05599	5.17	1642	0.02294
4.21	1616	0.0266	65.05	1085	0.05606	5.41	1643	0.02382
4.39	1615	0.02551	65.19	1083	0.05581	5.05	1639	0.021
4.54	1615	0.02602	65.37	1082	0.05612	5.82	1639	0.01751
4.69	1616	0.02669	65.53	1081	0.05636	6.04	1639	0.02702
4.81	1613	0.02481	65.63	1079	0.05693	6.01	1640	0.02654
4.96	1615	0.02812	65.86	1079	0.05598	6.47	1636	0.02086
5.16	1614	0.0267	65.98	1078	0.05652	6.6	1635	0.0246
5.24	1613	0.02639	66.15	1077	0.05672	6.49	1632	0.02086
5.29	1613	0.027	66.34	1076	0.05653	6.73	1635	0.01938
5.43	1611	0.02463	66.45	1075	0.05674	6.77	1635	0.02723
5.62	1613	0.02891	66.64	1074	0.05687	6.75	1633	0.02327
5.7	1610	0.02774	66.76	1073	0.05709	6.54	1630	0.02042
6.01	1610	0.02779	66.91	1072	0.05701	6.62	1633	0.01673
6.13	1607	0.02645	67.12	1071	0.05715	6.83	1634	0.02795
6.35	1607	0.027	67.25	1069	0.05745	6.79	1630	0.02085
6.76	1607	0.02815	67.39	1068	0.05727	7.03	1633	0.01949
6.86	1604	0.02627	67.56	1066	0.05768	7.42	1628	0.0227
7	1602	0.0259	67.69	1064	0.05774	7.21	1625	0.01997
7.24	1602	0.02932	67.82	1062	0.05807	7.49	1627	0.01752
7.5	1600	0.02777	68	1060	0.05817	7.74	1621	0.0236
7.47	1598	0.02552	68.14	1059	0.05809	7.67	1618	0.01952
8.05	1598	0.02845	68.3	1057	0.05786	7.95	1617	0.03017
8.07	1594	0.0259	68.48	1056	0.05821	8.37	1617	0.02674
8.69	1597	0.02911	68.59	1055	0.05867	8.59	1614	0.02909
8.76	1596	0.0288	68.77	1054	0.05837	8.52	1616	0.02181
9.1	1593	0.02593	68.9	1053	0.05863	8.82	1613	0.02493
9.3	1593	0.0266	69.07	1051	0.05917	8.93	1614	0.02024
9.26	1592	0.02653	69.22	1050	0.05857	9.02	1608	0.02311
9.76	1593	0.0285	69.38	1049	0.05899	8.91	1609	0.0225
9.73	1593	0.02875	69.52	1047	0.059	9.01	1609	0.01809
9.86	1591	0.02873	69.67	1046	0.05871	9.38	1611	0.02155
10.06	1590	0.02638	69.8	1044	0.05962	9.48	1610	0.02025
10.07	1588	0.02668	69.98	1042	0.05967	9.96	1613	0.0226
10.51	1588	0.02855	70.16	1041	0.05927	10.14	1616	0.03338
10.38	1586	0.02866	70.29	1039	0.05943	10.43	1613	0.01969
10.89	1585	0.02712	70.46	1037	0.05979	10.53	1609	0.02588
11.03	1584	0.02857	70.61	1036	0.05982	10.19	1608	0.02731
11.18	1583	0.02897	70.72	1034	0.06022	10.49	1610	0.01953
11.07	1580	0.02633	70.87	1032	0.06018	11.09	1606	0.0238
11.37	1580	0.02905	71.02	1030	0.06052	11.35	1606	0.02363
11.54	1579	0.02871	71.2	1028	0.06039	11.12	1603	0.02614
11.62	1578	0.02879	71.33	1027	0.06021	11.2	1602	0.02457
11.76	1577	0.02805	71.49	1026	0.06057	11.37	1599	0.01816
11.97	1575	0.02761	71.64	1024	0.06019	11.41	1596	0.02361
11.84	1574	0.02732	71.8	1023	0.06066	11.74	1596	0.02948
12.2	1572	0.02796	71.97	1022	0.06162	11.74	1598	0.02702
12.31	1571	0.02832	72.03	1021	0.06107	12.19	1595	0.02359
12.16	1570	0.02798	72.22	1020	0.06097	12.07	1598	0.02605
12.73	1569	0.02843	72.4	1019	0.06106	12.15	1595	0.02424
12.93	1568	0.02929	72.53	1018	0.06159	12.35	1593	0.02505
12.98	1567	0.0271	72.69	1017	0.06161	12.61	1596	0.02459
12.85	1565	0.02578	72.84	1016	0.06148	12.72	1594	0.02776
13.18	1565	0.02939	72.94	1015	0.06148	13.03	1592	0.02465
13.25	1566	0.03021	73.17	1014	0.06218	13.03	1592	0.0233
13.36	1563	0.02805	73.29	1012	0.06203	12.96	1588	0.0202
13.62	1563	0.02867	73.42	1011	0.06208	12.99	1584	0.02221
13.67	1563	0.02822	73.6	1009	0.06205	13.25	1583	0.02171
13.89	1563	0.02915	73.73	1008	0.06229	13.66	1585	0.03283
13.94	1563	0.02926	73.88	1006	0.06288	13.97	1577	0.02856
14.09	1561	0.02721	74.05	1004	0.06236	13.96	1579	0.02269
14.47	1562	0.02941	74.17	1002	0.06328	14.19	1581	0.02689
14.56	1560	0.02747	74.34	1001	0.06279	14.37	1580	0.02791
14.48	1561	0.02708	74.46	998.7	0.06332	14.17	1579	0.02218
14.6	1561	0.02996	74.68	997.5	0.06283	14.28	1580	0.02296
14.83	1561	0.03043	74.78	995.9	0.06396	14.36	1576	0.02241
15.02	1559	0.02932	74.95	994.7	0.06374	14.28	1577	0.01983
14.85	1557	0.02656	75.09	993.9	0.06353	14.48	1578	0.02653
15.05	1557	0.02744	75.21	992.4	0.06377	14.6	1576	0.02591
15.49	1559	0.03048	75.37	991.3	0.06402	14.83	1578	0.02641
15.64	1556	0.02927	75.54	989.8	0.06401	14.89	1576	0.02445
15.75	1554	0.02788	75.69	988.5	0.06417	15.02	1577	0.02294
15.84	1555	0.02971	75.82	987	0.06418	14.78	1576	0.0278
15.87	1552	0.02765	76.05	985.4	0.06422	14.83	1574	0.02379
16.05	1553	0.02983	76.14	983.7	0.0649	14.83	1573	0.02246
16.14	1552	0.02944	76.34	982.3	0.06453	14.87	1574	0.02694
16.25	1550	0.02886	76.46	980.2	0.06542	14.98	1572	0.02221
16.38	1549	0.02838	76.62	978.7	0.06496	15.09	1572	0.03071
16.56	1548	0.02922	76.73	976.9	0.06539	15.16	1570	0.02475
16.62	1547	0.02927	76.95	975.3	0.0649	15.11	1566	0.02103
16.77	1546	0.02856	77.06	973.6	0.06514	15.29	1566	0.02709
16.92	1546	0.02935	77.19	971.9	0.06561	15.42	1565	0.02303
17.04	1545	0.02876	77.35	969.8	0.06621	15.54	1564	0.02853
17.19	1542	0.0275	77.52	967.9	0.06618	15.76	1564	0.0245
17.38	1544	0.0294	77.67	966.3	0.06536	15.82	1560	0.02615
17.29	1542	0.02844	77.78	964.7	0.06616	16.13	1563	0.02323
17.58	1542	0.02847	77.97	962.8	0.06673	16.3	1560	0.02553
17.83	1541	0.02956	78.13	961.6	0.06664	16.35	1562	0.02608
17.95	1541	0.02924	78.26	959.9	0.06711	16.64	1560	0.0279
18.2	1541	0.03039	78.4	958.5	0.06689	16.79	1556	0.02403
18.33	1539	0.02923	78.55	957.1	0.06732	16.95	1557	0.02911
18.42	1539	0.02894	78.71	956	0.06675	16.99	1554	0.02426
18.66	1538	0.02851	78.85	954.3	0.06764	17.31	1554	0.02554
18.75	1538	0.02908	79.01	953.4	0.06748	17.45	1551	0.02661
18.86	1537	0.02883	79.16	952.2	0.06761	17.62	1554	0.02763
19.04	1537	0.02937	79.31	951	0.06763	17.8	1550	0.02501
19.16	1535	0.02901	79.45	949.7	0.06808	17.85	1546	0.02392
19.25	1535	0.02912	79.61	948.5	0.06848	18.17	1546	0.02853
19.47	1534	0.02911	79.73	947.3	0.06828	18.27	1544	0.02553
19.59	1532	0.02846	79.9	945.9	0.06873	18.49	1543	0.02698
19.76	1532	0.02937	80.09	944.7	0.06843	18.63	1541	0.02559
19.84	1531	0.02924	80.18	943	0.0689	18.88	1540	0.02718
20.11	1530	0.02927	80.35	941.3	0.06938	19.06	1539	0.02528
20.19	1529	0.02946	80.45	939.7	0.06929	19.05	1539	0.02737
20.37	1529	0.02958	80.63	938	0.06928	19.65	1538	0.02419
20.43	1527	0.02918	80.78	935.9	0.06967	19.8	1538	0.02798
20.59	1527	0.03009	80.94	933.9	0.07015	19.94	1536	0.02569
20.76	1526	0.02987	81.1	932	0.06961	20.01	1536	0.02687
20.91	1525	0.02938	81.22	929.9	0.07051	20.43	1537	0.02579
21.11	1524	0.02882	81.4	928.1	0.07006	20.41	1536	0.02723
21.23	1523	0.02934	81.53	926.2	0.07078	20.68	1535	0.02546
21.5	1522	0.0294	81.68	924.7	0.07062	20.76	1534	0.02683
21.59	1521	0.02923	81.85	923.1	0.07101	21.1	1534	0.02784
21.79	1520	0.02968	81.98	921.6	0.07132	21.25	1533	0.02601
21.98	1519	0.02933	82.11	920.3	0.07178	21.6	1532	0.02906
22.04	1517	0.02924	82.28	918.9	0.07159	21.49	1530	0.0272
22.43	1517	0.03014	82.43	917.4	0.07133	21.8	1526	0.02238
22.44	1515	0.02962	82.61	916	0.072	22.18	1527	0.02881
22.75	1514	0.02957	82.71	914.2	0.07252	22.29	1524	0.0282
22.82	1513	0.02948	82.91	912.5	0.07248	22.31	1527	0.02633
22.94	1512	0.03	83.06	911	0.07211	22.4	1522	0.02547
23.07	1511	0.02975	83.17	909.2	0.07255	22.85	1523	0.02734
23.28	1510	0.02967	83.35	907.3	0.07309	22.93	1522	0.02953
23.38	1509	0.03002	83.5	905.5	0.0735	23.03	1520	0.02577
23.63	1508	0.02984	83.65	903.7	0.0734	23.18	1520	0.02716
23.74	1508	0.02956	83.8	901.9	0.07336	23.32	1521	0.02704
23.74	1507	0.02984	83.97	900	0.0738	23.51	1519	0.02837
24.15	1506	0.02954	84.12	898.2	0.07364	23.57	1519	0.02886
24.23	1506	0.03015	84.25	896.3	0.07451	23.73	1517	0.02473
24.31	1505	0.03011	84.4	894.3	0.07484	23.91	1517	0.02904
24.56	1505	0.03016	84.57	892.4	0.07431	24.06	1516	0.02776
24.54	1504	0.02964	84.72	890.6	0.07458	24.18	1516	0.02763
24.72	1504	0.03032	84.87	888.3	0.07531	24.29	1514	0.02878
24.83	1504	0.03086	85.03	886.5	0.07521	24.5	1513	0.02633
25	1503	0.03006	85.15	884.4	0.07569	24.66	1512	0.02825
25.18	1502	0.02999	85.3	882.4	0.07572	24.72	1512	0.02791
25.33	1502	0.03035	85.49	880.5	0.07572	24.87	1511	0.02649
25.54	1501	0.0301	85.61	878.9	0.07642	24.94	1510	0.02644
25.64	1501	0.03063	85.77	877	0.0765	25.15	1508	0.02717
25.77	1500	0.03011	85.93	875.7	0.07635	25.34	1508	0.02902
26	1500	0.03043	86.07	874.1	0.07676	25.52	1507	0.02846
25.95	1499	0.03028	86.22	872.2	0.0775	25.56	1505	0.0267
26.37	1499	0.03078	86.33	870.8	0.07769	25.79	1503	0.02663
26.35	1498	0.03082	86.5	869.3	0.07728	25.89	1503	0.02893
26.63	1497	0.03086	86.63	867.6	0.07785	26.03	1502	0.02694
26.69	1495	0.03045	86.76	866.1	0.0781	26.22	1500	0.02774
26.88	1495	0.03137	86.96	864.5	0.07818	26.33	1499	0.02818
26.94	1494	0.03047	87.05	863.3	0.0779	26.47	1498	0.02736
27.19	1493	0.03111	87.24	861.5	0.07896	26.69	1497	0.02771
27.31	1492	0.03064	87.37	860	0.07917	26.78	1496	0.02804
27.34	1491	0.03062	87.53	858.3	0.07926	26.98	1495	0.02745
27.67	1489	0.03053	87.71	856.5	0.07899	27.14	1495	0.02838
27.69	1488	0.0308	87.84	855.1	0.07958	27.34	1494	0.02797
28.07	1487	0.03077	87.97	852.9	0.08035	27.38	1493	0.02767
28.17	1485	0.03103	88.16	851	0.08041	27.67	1494	0.02755
28.29	1484	0.03095	88.28	849.2	0.08037	27.75	1493	0.02928
28.49	1483	0.03083	88.41	846.8	0.08102	28.01	1493	0.02632
28.47	1482	0.03062	88.58	844.8	0.08099	28.02	1492	0.02825
28.71	1482	0.03142	88.72	842.8	0.08086	28.34	1492	0.02724
28.87	1480	0.03081	88.89	840.8	0.0813	28.49	1493	0.03048
29.12	1480	0.03125	89.03	838.4	0.08216	28.59	1491	0.0274
29.27	1479	0.0316	89.18	836.4	0.08239	28.78	1491	0.02923
29.43	1480	0.03168	89.37	834.5	0.08216	28.9	1490	0.02863
29.56	1478	0.03077	89.46	832.6	0.08214	29.02	1490	0.02857
29.62	1478	0.03142	89.61	830.4	0.08346	29.2	1489	0.02847
29.74	1477	0.0311	89.75	828.8	0.08296	29.32	1488	0.02854
29.84	1476	0.03107	89.91	827.2	0.08328	29.45	1486	0.02757
30	1476	0.0318	90.09	825.5	0.08376	29.63	1486	0.02909
30.12	1474	0.03085	90.25	823.6	0.08368	29.7	1484	0.02894
30.41	1474	0.03214	90.37	821.8	0.08433	29.98	1482	0.02775
30.63	1472	0.03164	90.54	820	0.08471	30.05	1481	0.02907
30.68	1471	0.03223	90.7	818.3	0.0842	30.19	1480	0.02837
30.91	1470	0.03119	90.81	816.4	0.08516	30.38	1479	0.02868
30.93	1469	0.03174	91	814.2	0.08554	30.56	1478	0.02877
31.07	1468	0.03177	91.13	812.3	0.08536	30.64	1477	0.02959
31.26	1467	0.03212	91.27	810.2	0.08581	30.85	1477	0.02881
31.35	1466	0.03166	91.45	808	0.0862	30.98	1476	0.02769
31.38	1465	0.03196	91.6	806.1	0.08588	31.16	1476	0.02947
31.55	1464	0.03212	91.74	803.8	0.08695	31.38	1475	0.02835
31.54	1462	0.03174	91.9	802	0.0863	31.45	1475	0.02828
31.81	1462	0.03211	92.01	799.7	0.08745	31.65	1473	0.03013
31.93	1460	0.0317	92.21	797.9	0.08718	31.76	1472	0.02884
32.02	1459	0.03257	92.31	795.6	0.08781	31.88	1471	0.02946
32.32	1458	0.03211	92.5	793.1	0.0883	32.07	1470	0.02979
32.37	1456	0.0319	92.62	791.1	0.08802	32.19	1469	0.02969
32.63	1455	0.03284	92.81	788.9	0.08862	32.36	1468	0.0293
32.78	1453	0.03185	92.92	786.8	0.08854	32.55	1466	0.02759
32.92	1452	0.03266	93.1	784.6	0.08912	32.65	1465	0.02982
32.98	1451	0.03283	93.23	782.5	0.0897	32.93	1464	0.02866
33.19	1449	0.03172	93.4	780.2	0.08998	33	1463	0.02952
33.28	1449	0.0326	93.54	778.2	0.08965	33.19	1461	0.02991
33.59	1448	0.03203	93.67	776	0.09063	33.32	1460	0.0286
33.64	1447	0.03272	93.86	774.3	0.09025	33.52	1458	0.02947
33.83	1446	0.03282	93.99	772.3	0.09104	33.78	1456	0.02856
33.98	1445	0.03252	94.17	770.3	0.09096	33.85	1454	0.02932
34	1444	0.03276	94.27	768.5	0.09159	34.11	1454	0.02987
34.33	1444	0.03287	94.44	766.5	0.09216	34.23	1453	0.03102
34.4	1443	0.03331	94.6	764.9	0.09154	34.35	1452	0.02993
34.57	1443	0.03342	94.72	762.9	0.09259	34.51	1451	0.02977
34.66	1442	0.03299	94.9	761.3	0.09243	34.59	1451	0.02925
34.71	1441	0.03311	95.04	759.5	0.09272	34.78	1450	0.02991
34.89	1440	0.03286	95.18	757.7	0.09338	34.98	1450	0.02916
34.94	1440	0.03307	95.35	755.9	0.09328	35.12	1449	0.03058
35.07	1439	0.0338	95.47	753.9	0.09397	35.45	1449	0.02834
35.18	1438	0.03302	95.64	752.2	0.09396	35.58	1449	0.03072
35.29	1437	0.0336	95.77	750.3	0.0942	35.68	1449	0.03097
35.43	1437	0.03383	95.93	748.3	0.09495	35.97	1448	0.0289
35.53	1435	0.03325	96.07	746.4	0.09482	36	1448	0.03122
35.67	1434	0.03378	96.22	744.3	0.09531	36.42	1447	0.03061
35.79	1434	0.03391	96.39	742	0.0958	36.38	1446	0.02987
35.92	1433	0.03416	96.55	740.1	0.09568	36.72	1445	0.03022
36.08	1431	0.03416	96.68	737.8	0.0963	36.83	1444	0.03166
36.24	1429	0.03434	96.84	735.7	0.0964	36.81	1443	0.03083
36.32	1426	0.03428	97	733.4	0.09664	37.14	1441	0.02994
36.56	1425	0.03498	97.1	731	0.09752	37.18	1439	0.03018
36.7	1423	0.03415	97.29	728.9	0.097	37.18	1438	0.03027
36.75	1422	0.03465	97.4	726.3	0.09823	37.5	1437	0.02981
37.04	1420	0.03432	97.57	724.5	0.09768	37.51	1436	0.03049
36.98	1419	0.03463	97.7	722	0.09843	37.72	1435	0.03127
37.48	1418	0.0345	97.92	720.1	0.0982	37.86	1434	0.0317
37.55	1416	0.03542	98	717.9	0.09945	37.87	1433	0.02981
37.75	1415	0.03453	98.19	715.9	0.0993	38.04	1433	0.03126
37.84	1414	0.03454	98.33	714.3	0.09905	38.2	1431	0.03041
37.98	1413	0.03482	98.46	712.1	0.1002	38.37	1431	0.03093
38.13	1411	0.03474	98.64	710.1	0.1001	38.38	1430	0.0316
38.27	1410	0.03516	98.78	708.1	0.1006	38.63	1429	0.02924
38.5	1410	0.035	98.97	706.4	0.1004	38.76	1429	0.03181
38.55	1409	0.03483	99.08	704.3	0.1011	38.72	1427	0.03046
38.84	1408	0.03496	99.23	702.2	0.1017	39.07	1427	0.03142
38.92	1407	0.03491	99.44	700	0.1015	39.2	1425	0.03118
39.11	1407	0.03533	99.56	698.3	0.1016	39.46	1425	0.03191
39.23	1405	0.03501	99.75	695.8	0.1023	39.52	1422	0.03066
39.33	1405	0.03517	99.85	693.9	0.1028	39.62	1422	0.03136
39.54	1404	0.03533	100.01	691.6	0.1029	39.77	1420	0.0312
39.6	1403	0.035	100.11	689.2	0.1038	39.86	1419	0.03215
39.85	1402	0.03526	100.26	686.7	0.1035	40.08	1417	0.0314
39.95	1401	0.03526	100.45	684.6	0.1034	40.19	1415	0.02911
40.03	1400	0.03543	100.6	682.6	0.1039	40.32	1414	0.03252
40.28	1399	0.0347	100.71	680	0.1047	40.52	1412	0.03082
40.41	1398	0.03583	100.89	677.6	0.105	40.65	1411	0.03252
40.6	1397	0.03558	101.05	675.8	0.1043	40.68	1409	0.03127
40.75	1396	0.03569	101.17	673	0.1059	40.86	1409	0.03137
40.91	1395	0.03544	101.36	670.9	0.1054	41.08	1408	0.03205
41.05	1393	0.03557	101.47	668.7	0.1059	41.21	1407	0.03163
41.12	1392	0.03521	101.63	666.3	0.1065	41.3	1406	0.03211
41.37	1391	0.03572	101.79	664.1	0.1065	41.62	1405	0.03103
41.51	1390	0.03582	101.92	661.8	0.1073	41.74	1405	0.03187
41.68	1389	0.03628	102.08	659.5	0.1071	41.75	1405	0.03254
41.84	1387	0.03574	102.2	657.4	0.1076	42.14	1403	0.02901
41.98	1386	0.0358	102.39	655.2	0.1078	42.18	1404	0.03321
42.14	1385	0.03558	102.5	653.3	0.1081	42.59	1403	0.03137
42.27	1383	0.03593	102.68	651.3	0.1085	42.63	1403	0.03357
42.42	1382	0.03592	102.81	649.2	0.1088	42.81	1403	0.03361
42.58	1381	0.03621	102.96	647.1	0.1095	42.88	1401	0.0317
42.73	1379	0.03574	103.17	645.4	0.1089	43	1401	0.03307
42.91	1378	0.03614	103.28	643.4	0.1097	43.17	1399	0.03103
43.04	1377	0.03629	103.42	641.3	0.1105	43.17	1399	0.03194
43.14	1375	0.03576	103.61	639.6	0.1099	43.35	1398	0.03219
43.37	1375	0.03638	103.74	637.5	0.1107	43.41	1396	0.03281
43.52	1373	0.03625	103.89	635.7	0.1109	43.55	1395	0.03326
43.63	1373	0.03629	104.01	633.7	0.1115	43.54	1393	0.03185
43.82	1372	0.03602	104.18	631.7	0.1113	43.76	1392	0.03313
43.94	1371	0.03628	104.32	629.8	0.1118	43.94	1390	0.03148
44.12	1370	0.03684	104.49	627.7	0.1119	44.09	1389	0.03377
44.27	1369	0.03628	104.62	625.8	0.1126	44.32	1389	0.03182
44.42	1368	0.03675	104.78	623.8	0.1127	44.42	1388	0.03295
44.57	1368	0.03647	104.94	621.7	0.113	44.47	1387	0.03369
44.73	1367	0.03648	105.06	619.3	0.1137	44.74	1386	0.03175
44.88	1366	0.03651	105.24	617.5	0.1134	44.79	1385	0.03363
45.05	1366	0.03706	105.4	615.2	0.1139	44.95	1385	0.03313
45.19	1365	0.03694	105.53	612.9	0.1145	44.98	1384	0.03247
45.33	1365	0.03689	105.67	610.5	0.1148	45.12	1383	0.0336
45.5	1364	0.03704	105.86	608.2	0.1148	45.22	1381	0.03243
45.65	1363	0.03697	105.91	605.7	0.1157	45.33	1381	0.03359
45.81	1362	0.03696	106.11	603.3	0.1157	45.52	1379	0.03262
45.94	1362	0.03712	106.27	601.2	0.1155	45.66	1378	0.03249
46.13	1361	0.03697	106.41	599	0.1163	45.82	1377	0.03404
46.29	1360	0.03728	106.6	596.8	0.1164	46.14	1375	0.03186
46.4	1359	0.03746	106.75	594.9	0.1165	46.2	1374	0.03326
46.56	1358	0.03706	106.88	592.9	0.1171	46.46	1372	0.03404
46.76	1357	0.03756	106.99	590.7	0.118	46.58	1371	0.03368
46.9	1356	0.03695	107.17	588.7	0.118	46.66	1370	0.03361
47.04	1355	0.0373	107.33	586.8	0.1177	46.77	1368	0.03324
47.17	1353	0.03803	107.45	584.7	0.1185	46.9	1366	0.03341
47.37	1352	0.03754	107.62	582.7	0.1187	47.04	1365	0.03391
47.5	1350	0.03746	107.77	580.6	0.1189	47.08	1364	0.03327
47.67	1349	0.03763	107.96	578.8	0.1187	47.33	1363	0.03356
47.83	1348	0.03759	108.03	576.4	0.1202	47.4	1361	0.03138
47.97	1346	0.03755	108.22	574.3	0.1202	47.56	1361	0.03494
48.14	1345	0.03772	108.35	572.1	0.1201	47.82	1360	0.03426
48.28	1344	0.03782	108.49	569.7	0.1207	47.77	1359	0.03388
48.45	1343	0.0382	108.66	567.6	0.1206	48.08	1359	0.03361
48.6	1341	0.03735	108.8	565.3	0.1209	48.19	1359	0.03366
48.72	1341	0.0378	108.93	563.2	0.1214	48.29	1359	0.03585
48.9	1340	0.03797	109.13	560.9	0.1216	48.52	1358	0.03352
49.04	1339	0.03837	109.28	558.8	0.1218	48.64	1357	0.03395
49.21	1338	0.03811	109.41	556.7	0.1225	48.66	1356	0.03437
49.36	1337	0.03736	109.58	554.3	0.1228	49	1356	0.03278
49.49	1336	0.03823	109.73	552.3	0.1229	49.09	1355	0.03489
49.68	1336	0.03845	109.9	550.1	0.1229	49.35	1354	0.03541
49.83	1335	0.03863	110.04	547.8	0.1236	49.4	1352	0.03399
49.97	1333	0.03802	110.2	545.8	0.1237	49.47	1351	0.03505
50.11	1332	0.0381	110.29	543.4	0.1247	49.73	1350	0.03403
50.25	1331	0.0382	110.49	541.1	0.1247	49.82	1348	0.03469
50.38	1330	0.03899	110.66	539.2	0.1243	50.01	1347	0.03618
50.57	1329	0.0387	110.77	536.9	0.1253	50.14	1345	0.03332
50.73	1328	0.0388	110.9	534.6	0.1258	50.24	1344	0.035
50.87	1327	0.03877	111.09	532.5	0.1258	50.42	1343	0.03486
51.02	1326	0.03873	111.22	530.7	0.1254	50.59	1342	0.03403
51.18	1324	0.0388	111.39	528.6	0.1264	50.61	1341	0.03408
51.34	1323	0.03889	111.53	526.6	0.1266	50.85	1341	0.03555
51.49	1322	0.03854	111.64	524.5	0.1274	51.05	1339	0.03459
51.63	1321	0.03884	111.84	522.6	0.1269	51.15	1339	0.03621
51.77	1319	0.03886	111.98	520.8	0.1273	51.37	1338	0.03529
51.96	1318	0.03963	112.12	518.7	0.128	51.44	1337	0.03461
52.07	1317	0.03919	112.24	516.9	0.1281	51.6	1336	0.03575
52.21	1315	0.03894	112.42	514.9	0.1286	51.8	1335	0.03495
52.39	1314	0.03928	112.6	513.2	0.1284	51.82	1333	0.03499
52.52	1313	0.03915	112.72	511.3	0.129	52.12	1332	0.03534
52.7	1311	0.03929	112.87	509.1	0.1297	52.29	1330	0.03487
52.84	1310	0.03968	113.02	507.3	0.1296	52.45	1329	0.03742
52.99	1308	0.03932	113.21	505.5	0.1296	52.67	1327	0.03469
53.08	1307	0.03961	113.39	503.7	0.1296	52.74	1325	0.03616
53.28	1306	0.03921	113.46	501.5	0.1313	52.91	1323	0.03616
53.42	1305	0.04013	113.66	499.5	0.1309	53.13	1322	0.03566
53.61	1304	0.03973	113.76	497.6	0.1311	53.18	1320	0.03573
53.74	1303	0.03986	113.9	495.2	0.1318	53.38	1319	0.03603
53.9	1302	0.03959	114.06	493	0.1318	53.48	1317	0.03464
54.05	1300	0.03942	114.24	490.9	0.1316	53.67	1317	0.03667
54.19	1300	0.04022	114.4	488.7	0.1323	53.87	1316	0.03661
54.36	1299	0.04001	114.52	486.6	0.1327	53.91	1314	0.0345
54.5	1298	0.03981	114.68	484.4	0.133	54.19	1315	0.03776
54.62	1297	0.03973	114.82	482.1	0.1333	54.34	1314	0.03554
54.77	1297	0.04052	114.99	480	0.1338	54.41	1313	0.03738
54.92	1296	0.04102	115.16	478.3	0.1332	54.68	1313	0.03529
55.1	1295	0.04017	115.26	476.2	0.1345	54.76	1313	0.03754
55.25	1294	0.04023	115.48	474.3	0.1343	54.96	1312	0.03778
55.39	1293	0.04059	115.58	472.5	0.1347	55.05	1311	0.03467
55.51	1292	0.04023	115.76	470.6	0.135	55.22	1311	0.03752
55.7	1292	0.04034	115.9	468.8	0.1352	55.41	1309	0.0362
55.83	1291	0.04016	116.04	467	0.1357	55.54	1307	0.03737
55.99	1290	0.04086	116.14	464.9	0.1363	55.76	1307	0.03791
56.13	1289	0.04115	116.3	462.9	0.1363	55.87	1305	0.03602
56.27	1288	0.0406	116.47	460.9	0.1362	55.95	1303	0.03632
56.45	1287	0.0411	116.65	459.1	0.136	56.16	1302	0.03758
56.6	1286	0.04084	116.76	457.1	0.1371	56.25	1300	0.03641
56.75	1285	0.04063	116.97	455	0.1374	56.45	1300	0.03814
56.91	1284	0.04119	117.04	453.1	0.1379	56.59	1298	0.03609
57.01	1282	0.04122	117.22	450.9	0.1384	56.72	1297	0.03737
57.18	1281	0.04132	117.38	449.1	0.1376	56.86	1296	0.03734
57.35	1279	0.04107	117.52	446.9	0.1387	57.01	1296	0.0386
57.48	1277	0.04089	117.66	444.9	0.1386	57.12	1294	0.03694
57.63	1276	0.0419	117.8	442.8	0.1394	57.35	1294	0.03755
57.77	1275	0.04156	117.94	440.7	0.1396	57.44	1293	0.03818
57.95	1273	0.04139	118.13	438.7	0.1394	57.61	1291	0.03751
58.07	1272	0.04136	118.31	436.9	0.1393	57.72	1290	0.0375
58.22	1270	0.04195	118.43	434.9	0.1405	57.9	1289	0.03888
58.38	1269	0.04153	118.56	432.6	0.1413	58.04	1287	0.03718
58.54	1268	0.04165	118.75	430.8	0.1404	58.19	1286	0.03789
58.67	1267	0.04135	118.89	428.7	0.1412	58.3	1285	0.03726
58.83	1266	0.04197	119.04	426.8	0.1415	58.48	1283	0.03795
58.99	1265	0.04187	119.17	424.7	0.1421	58.62	1281	0.03849
59.12	1263	0.04176	119.34	422.8	0.142	58.79	1279	0.03901
59.28	1263	0.04247	119.48	421	0.1421	58.96	1278	0.03873
59.41	1262	0.0424	119.66	419.1	0.1423	59.07	1276	0.03847
59.58	1260	0.04216	119.79	417.5	0.1429	59.26	1275	0.03814
59.72	1260	0.04218	119.9	415.4	0.1437	59.4	1274	0.03839
59.86	1258	0.04265	120.1	413.8	0.1432	59.55	1273	0.03855
60.03	1257	0.04267	120.21	412	0.1439	59.7	1272	0.03885
60.2	1255	0.04243	120.42	410.4	0.1433	59.85	1271	0.03891
60.34	1254	0.04245	120.54	408.7	0.1442	60.01	1271	0.03845
60.5	1253	0.04301	120.69	406.8	0.145	60.15	1270	0.03954
60.6	1251	0.04285	120.82	405.3	0.1446	60.3	1270	0.0387
60.78	1250	0.04275	121	403.5	0.145	60.4	1270	0.03859
60.94	1248	0.04329	121.14	401.9	0.1453	60.65	1269	0.04009
61.07	1247	0.04319	121.3	400.2	0.1455	60.78	1268	0.03851
61.24	1246	0.04338	121.43	398.5	0.146	60.92	1268	0.03981
61.37	1244	0.04314	121.59	396.7	0.1461	61.1	1267	0.03948
61.52	1242	0.04298	121.73	394.9	0.1465	61.23	1265	0.03947
61.66	1241	0.04371	121.92	393.1	0.1464	61.38	1264	0.03831
61.82	1239	0.04362	122.04	391.4	0.1469	61.53	1262	0.03995
61.97	1238	0.04337	122.18	389.4	0.1475	61.7	1260	0.03925
62.12	1236	0.04372	122.34	387.6	0.1475	61.87	1259	0.03998
62.24	1235	0.04404	122.48	385.7	0.1478	61.95	1258	0.03971
62.43	1233	0.04386	122.66	383.8	0.1479	62.19	1256	0.03991
62.57	1231	0.04378	122.74	381.9	0.1487	62.3	1255	0.03972
62.71	1229	0.04355	122.91	379.8	0.1491	62.49	1255	0.0402
62.85	1228	0.04416	123.09	378.2	0.1486	62.63	1255	0.03966
62.99	1227	0.0446	123.19	376.3	0.1494	62.77	1254	0.04086
63.17	1225	0.04448	123.38	374.6	0.1493	62.97	1252	0.03971
63.33	1224	0.04427	123.52	372.8	0.15	63.05	1251	0.04036
63.46	1222	0.04489	123.69	371.3	0.1497	63.24	1251	0.04119
63.6	1221	0.04448	123.82	369.6	0.1506	63.39	1249	0.03896
63.78	1220	0.04499	123.98	367.9	0.1508	63.58	1248	0.0406
63.88	1219	0.04504	124.16	366.4	0.1504	63.71	1246	0.04009
64.08	1218	0.04499	124.28	364.7	0.1514	63.85	1245	0.04031
64.22	1217	0.04525	124.42	363	0.1517	63.98	1244	0.04085
64.34	1216	0.04553	124.6	361.4	0.1513	64.18	1242	0.04079
64.53	1215	0.04546	124.77	359.6	0.1517	64.29	1240	0.0405
64.66	1214	0.04524	124.85	358	0.1524	64.46	1239	0.04074
64.82	1213	0.04591	125.03	356.1	0.1526	64.57	1238	0.04065
64.98	1212	0.04595	125.19	354.5	0.1524	64.74	1236	0.04043
65.12	1210	0.04559	125.3	352.6	0.1532	64.9	1234	0.04121
65.28	1210	0.04622	125.47	350.8	0.1532	65.06	1233	0.04157
65.42	1208	0.046	125.66	349.2	0.1531	65.17	1232	0.04018
65.6	1207	0.04631	125.79	347.5	0.1535	65.35	1232	0.04136
65.72	1205	0.04631	125.95	345.8	0.1539	65.48	1231	0.04109
65.87	1204	0.04647	126.11	344.1	0.1541	65.63	1230	0.04089
66.02	1202	0.04655	126.25	342.4	0.1547	65.72	1230	0.04154
66.16	1201	0.04696	126.37	340.6	0.155	65.92	1230	0.04135
66.33	1199	0.04641	126.54	338.8	0.155	66.12	1229	0.04313
66.47	1198	0.04684	126.73	337.3	0.1546	66.28	1228	0.04118
66.6	1195	0.04694	126.84	335.7	0.1555	66.42	1228	0.04116
66.79	1194	0.04687	126.97	333.9	0.1564	66.56	1227	0.04178
66.9	1192	0.04715	127.12	332.3	0.156	66.71	1226	0.04253
67.08	1190	0.04743	127.28	330.8	0.1562	66.92	1225	0.0416
67.2	1189	0.04749	127.45	329.4	0.156	67.03	1224	0.04146
67.36	1187	0.04761	127.56	327.8	0.1571	67.17	1222	0.04166
67.52	1186	0.04723	127.74	326.3	0.1567	67.3	1221	0.04224
67.67	1184	0.04782	127.9	324.9	0.1568	67.49	1219	0.04247
67.81	1183	0.04777	128.03	323.5	0.1572	67.61	1218	0.04124
67.96	1182	0.04849	128.16	322.1	0.1577	67.81	1217	0.04294
68.1	1181	0.04817	128.3	320.6	0.158	67.94	1216	0.04127
68.26	1180	0.04853	128.46	319.2	0.158	68.07	1215	0.04167
68.4	1178	0.04882	128.63	317.8	0.1579	68.25	1214	0.04334
68.59	1177	0.04845	128.79	316.4	0.1581	68.38	1214	0.04291
68.72	1175	0.04846	128.95	315	0.1587	68.56	1213	0.04237
68.87	1174	0.0489	129.08	313.5	0.1587	68.67	1212	0.04183
69.04	1172	0.04912	129.25	311.9	0.1593	68.82	1211	0.04355
69.19	1171	0.04916	129.35	310.4	0.1597	68.98	1209	0.04258
69.33	1169	0.04925	129.53	308.7	0.1594	69.12	1208	0.04229
69.48	1167	0.0494	129.7	307.2	0.1594	69.33	1207	0.0431
69.62	1166	0.04983	129.84	305.7	0.1597	69.42	1206	0.04237
69.79	1164	0.04919	129.97	304	0.1603	69.6	1204	0.04328
69.95	1162	0.04939	130.14	302.5	0.1603	69.74	1203	0.04278
70.05	1161	0.05016	130.29	301.1	0.1605	69.88	1201	0.04222
70.23	1159	0.05022	130.44	299.7	0.1607	70.03	1200	0.043
70.39	1157	0.04999	130.6	298.4	0.1608	70.18	1198	0.04346
70.5	1155	0.05005	130.72	297	0.1613	70.3	1196	0.04239
70.65	1153	0.05015	130.88	295.6	0.1614	70.4	1196	0.04334
70.79	1152	0.05092	131.02	294.3	0.1614	70.67	1195	0.04345
71	1150	0.05033	131.21	293	0.1614	70.76	1193	0.04405
71.11	1148	0.0505	131.32	291.6	0.162	70.95	1193	0.0437
71.26	1146	0.05075	131.48	290.1	0.1621	71.07	1192	0.04341
71.4	1145	0.05118	131.62	288.7	0.1621	71.27	1192	0.04335
71.56	1143	0.0512	131.79	287.3	0.1622	71.37	1191	0.04291
71.69	1142	0.05147	131.93	285.8	0.1626	71.51	1191	0.04365
71.85	1141	0.05143	132.09	284.4	0.1624	71.67	1190	0.04389
72.03	1139	0.05167	132.26	283.1	0.1625	71.8	1190	0.04408
72.17	1138	0.05152	132.4	281.6	0.1631	71.97	1190	0.04391
72.32	1137	0.05177	132.53	280.2	0.1631	72.12	1189	0.04434
72.49	1136	0.05185	132.69	278.8	0.1631	72.26	1188	0.04445
72.62	1134	0.05208	132.83	277.3	0.1635	72.46	1186	0.04274
72.79	1133	0.05198	132.92	275.9	0.1638	72.58	1185	0.04409
72.92	1132	0.0525	133.12	274.4	0.1638	72.72	1183	0.04427
73.06	1131	0.05283	133.31	273.2	0.163	72.88	1182	0.04503
73.21	1130	0.0528	133.41	271.9	0.1642	73.03	1180	0.04444
73.4	1129	0.05261	133.61	270.7	0.1639	73.21	1179	0.04408
73.54	1128	0.05259	133.73	269.5	0.1643	73.32	1178	0.04419
73.64	1127	0.0531	133.9	268.4	0.1641	73.52	1177	0.04448
73.83	1126	0.05316	134	267.2	0.1646	73.63	1177	0.04461
73.94	1124	0.05351	134.22	266.1	0.1642	73.8	1176	0.04453
74.14	1123	0.05318	134.35	265.1	0.1643	73.96	1175	0.0442
74.28	1121	0.05328	134.52	264	0.1646	74.1	1174	0.045
74.4	1120	0.05376	134.66	262.9	0.1648	74.21	1173	0.04396
74.57	1118	0.05387	134.78	261.8	0.1651	74.4	1172	0.04573
74.68	1116	0.05411	134.94	260.7	0.1649	74.56	1170	0.04471
74.88	1114	0.05369	135.08	259.4	0.165	74.7	1169	0.0446
75	1113	0.05459	135.24	258.2	0.1649	74.82	1168	0.04543
75.18	1111	0.05397	135.39	256.9	0.165	75.02	1167	0.04515
75.3	1109	0.05386	135.53	255.6	0.1654	75.1	1165	0.04485
75.47	1108	0.0541	135.69	254.3	0.1656	75.33	1164	0.04466
75.6	1106	0.05482	135.85	253.1	0.1652	75.42	1162	0.04519
75.76	1105	0.05466	135.99	252	0.1654	75.62	1161	0.04618
75.89	1104	0.05444	136.13	250.8	0.1659	75.74	1159	0.04471
76.08	1103	0.05539	136.26	249.8	0.1656	75.88	1159	0.04513
76.21	1101	0.05476	136.42	248.7	0.1658	76.03	1157	0.04514
76.37	1100	0.05473	136.57	247.7	0.1654	76.18	1156	0.04613
76.5	1099	0.0558	136.73	246.5	0.1658	76.31	1156	0.04522
76.68	1098	0.05549	136.89	245.5	0.1656	76.48	1155	0.04575
76.82	1096	0.0554	137.03	244.4	0.1658	76.62	1154	0.04605
76.95	1095	0.05544	137.19	243.2	0.1658	76.81	1154	0.04627
77.13	1094	0.05537	137.31	242.1	0.1661	76.89	1154	0.0457
77.26	1092	0.05598	137.47	240.9	0.1658	77.08	1153	0.04491
77.4	1091	0.05609	137.63	239.8	0.1657	77.18	1153	0.04716
77.56	1089	0.05618	137.76	238.6	0.1659	77.39	1152	0.04662
77.71	1087	0.05589	137.93	237.5	0.1656	77.51	1151	0.04626
77.87	1086	0.05601	138.06	236.3	0.1661	77.66	1149	0.04599
78.01	1084	0.05675	138.24	235.3	0.1656	77.83	1148	0.04626
78.14	1083	0.05635	138.37	234.2	0.166	77.95	1146	0.04599
78.3	1081	0.05698	138.52	233.3	0.1658	78.11	1145	0.04643
78.46	1080	0.05679	138.66	232.3	0.1663	78.27	1143	0.04658
78.63	1078	0.05668	138.85	231.5	0.1656	78.43	1142	0.04677
78.76	1076	0.05671	138.94	230.6	0.1662	78.57	1142	0.04741
78.91	1075	0.05701	139.15	229.8	0.1655	78.74	1141	0.04555
79.06	1073	0.0569	139.3	229	0.1655	78.9	1140	0.04615
79.22	1071	0.05719	139.4	228.1	0.166	79.04	1139	0.04769
79.37	1070	0.05775	139.59	227.3	0.1656	79.18	1139	0.04723
79.47	1068	0.05745	139.76	226.4	0.1654	79.33	1137	0.04636
79.67	1066	0.05749	139.87	225.4	0.1657	79.5	1136	0.04752
79.81	1065	0.05757	140	224.2	0.1662	79.64	1135	0.0466
79.96	1064	0.05756	140.17	223.2	0.1653	79.78	1134	0.04699
80.09	1062	0.05762	140.31	222.2	0.1655	79.93	1132	0.04665
80.28	1061	0.05752	140.51	221.3	0.165	80.1	1131	0.04799
80.41	1060	0.05801	140.61	220.4	0.1656	80.25	1129	0.04722
80.57	1059	0.05853	140.78	219.6	0.1654	80.39	1128	0.04613
80.72	1058	0.05819	140.95	218.9	0.1651	80.52	1126	0.04763
80.86	1057	0.05884	141.08	218.1	0.1653	80.72	1125	0.04794
80.99	1055	0.05802	141.21	217.2	0.1655	80.82	1123	0.04728
81.19	1054	0.05825	141.38	216.3	0.1651	80.99	1122	0.04686
81.3	1053	0.05874	141.54	215.4	0.1646	81.08	1121	0.04691
81.47	1052	0.05902	141.69	214.5	0.165	81.33	1120	0.04813
81.59	1051	0.05879	141.84	213.6	0.1647	81.42	1119	0.04771
81.77	1050	0.0589	142	212.7	0.1647	81.61	1119	0.04862
81.92	1049	0.0591	142.14	211.8	0.1646	81.73	1118	0.04663
82.07	1048	0.05933	142.3	210.9	0.1647	81.88	1118	0.04791
82.22	1047	0.05888	142.42	210	0.1648	82.03	1118	0.04844
82.39	1045	0.05898	142.6	209.3	0.1641	82.18	1117	0.04754
82.48	1044	0.05953	142.75	208.6	0.1642	82.33	1116	0.04883
82.66	1043	0.05953	142.87	207.9	0.1644	82.52	1115	0.04783
82.8	1041	0.05941	143.02	207.2	0.1643	82.62	1114	0.04831
82.97	1040	0.05979	143.21	206.7	0.1636	82.79	1112	0.04852
83.11	1038	0.05981	143.33	206.1	0.1636	82.9	1111	0.04853
83.24	1037	0.05975	143.47	205.4	0.164	83.05	1109	0.04849
83.43	1035	0.05984	143.63	204.7	0.1634	83.22	1108	0.04767
83.58	1033	0.05979	143.76	203.9	0.1634	83.36	1107	0.04862
83.71	1032	0.06014	143.92	203	0.1636	83.51	1106	0.0487
83.88	1030	0.06049	144.07	202.2	0.1631	83.69	1105	0.04808
84.02	1028	0.06024	144.23	201.4	0.163	83.82	1104	0.04831
84.16	1027	0.06019	144.34	200.7	0.1634	83.97	1104	0.0507
84.36	1025	0.06019	144.53	200.1	0.1628	84.12	1102	0.04802
84.45	1024	0.0605	144.68	199.6	0.1625	84.27	1101	0.04862
84.62	1023	0.06019	144.85	198.9	0.1626	84.4	1100	0.04771
84.76	1022	0.06111	144.95	198.2	0.1629	84.58	1099	0.04899
84.9	1021	0.06075	145.12	197.4	0.1625	84.72	1097	0.04915
85.07	1020	0.06124	145.28	196.7	0.1619	84.86	1096	0.04939
85.21	1018	0.06065	145.44	196	0.1618	85.04	1094	0.04939
85.36	1017	0.06058	145.59	195.3	0.1618	85.17	1092	0.04864
85.51	1016	0.06124	145.67	194.4	0.1626	85.35	1091	0.04947
85.66	1014	0.06088	145.87	193.7	0.1616	85.46	1089	0.04855
85.82	1013	0.06111	146	193.1	0.1614	85.66	1087	0.05044
85.92	1011	0.06137	146.21	192.6	0.161	85.75	1086	0.04837
86.13	1010	0.06189	146.35	192.1	0.1609	85.94	1085	0.04994
86.24	1008	0.06089	146.45	191.6	0.1615	86.07	1085	0.04993
86.41	1007	0.0614	146.6	191.2	0.1611	86.25	1084	0.04852
86.56	1005	0.0616	146.78	190.7	0.1603	86.38	1083	0.05082
86.72	1004	0.06163	146.94	190.2	0.1603	86.51	1083	0.04891
86.82	1002	0.06212	147.1	189.5	0.1602	86.67	1082	0.04972
87.03	1001	0.06183	147.19	188.8	0.1607	86.83	1082	0.04963
87.13	999.1	0.06183	147.38	188.1	0.1601	86.97	1082	0.05061
87.33	997.1	0.06211	147.51	187.6	0.16	87.13	1080	0.0499
87.48	995.6	0.06234	147.65	187	0.1603	87.29	1079	0.0497
87.58	994	0.06225	147.82	186.6	0.1597	87.42	1078	0.04962
87.79	992.3	0.06241	147.95	186.1	0.1594	87.57	1076	0.05039
87.92	990.7	0.0623	148.13	185.5	0.1592	87.69	1074	0.04957
88.03	988.8	0.06239	148.26	184.9	0.1594	87.85	1073	0.05093
88.22	987.2	0.06207	148.44	184.3	0.1589	88	1071	0.04914
88.35	985.8	0.0628	148.55	183.6	0.1592	88.19	1071	0.05136
88.5	984.1	0.06266	148.72	183	0.1588	88.3	1069	0.04977
88.66	982.7	0.06248	148.9	182.4	0.1582	88.48	1069	0.05074
88.8	981.5	0.0633	149.05	182	0.1586	88.63	1068	0.05039
88.95	980.2	0.06292	149.14	181.5	0.1591	88.72	1067	0.04966
89.12	978.9	0.06287	149.3	181.1	0.1584	88.91	1066	0.05114
89.25	977.8	0.06296	149.49	180.9	0.1575	89.11	1065	0.05154
89.43	976.6	0.06363	149.62	180.5	0.1579	89.21	1063	0.04936
89.54	975.3	0.06322	149.79	180.1	0.1576	89.37	1062	0.05078
89.72	974.5	0.06302	149.93	179.6	0.1574	89.55	1060	0.05064
89.86	973.3	0.06329	150.07	178.9	0.1576	89.66	1058	0.05066
90.02	972.3	0.06363	150.23	178.4	0.1574	89.79	1057	0.05212
90.17	970.9	0.06326	150.37	178	0.1571	89.98	1055	0.05063
90.31	970.1	0.06381	150.5	177.6	0.1573	90.14	1053	0.05134
90.45	968.7	0.06359	150.71	177.3	0.1567	90.27	1052	0.05016
90.62	967.3	0.06349	150.85	176.8	0.1565	90.42	1050	0.05086
90.77	966.2	0.06431	150.97	176.3	0.157	90.56	1050	0.05142
90.92	965	0.06448	151.14	175.8	0.1564	90.72	1049	0.0503
91.06	963.5	0.0637	151.31	175.3	0.1561	90.88	1048	0.05138
91.18	961.7	0.06364	151.43	174.7	0.1564	91.03	1048	0.05074
91.37	960.2	0.06405	151.57	174.1	0.1563	91.2	1048	0.05202
91.51	958.7	0.0642	151.75	173.8	0.1558	91.36	1047	0.05048
91.66	956.7	0.06452	151.89	173.5	0.1559	91.47	1046	0.05162
91.81	955.3	0.06448	152.04	173.2	0.1557	91.64	1045	0.05129
91.95	953.4	0.06409	152.17	173	0.1558	91.78	1044	0.05216
92.12	951.6	0.06493	152.33	172.7	0.1553	91.95	1043	0.05091
92.23	950.1	0.06448	152.49	172.4	0.1552	92.04	1041	0.05116
92.45	948.3	0.06443	152.62	171.8	0.1551	92.27	1039	0.05178
92.57	946.9	0.0651	152.78	171.3	0.1551	92.36	1037	0.05073
92.7	945.1	0.06457	152.93	170.9	0.1548	92.53	1036	0.05184
92.87	943.9	0.06441	153.08	170.6	0.1552	92.71	1036	0.05126
93.02	942.7	0.06524	153.26	170.4	0.1547	92.82	1035	0.05195
93.18	941.3	0.06521	153.39	170	0.1547	92.99	1034	0.05188
93.29	939.7	0.06487	153.5	169.5	0.1549	93.15	1033	0.05194
93.47	938.6	0.06524	153.69	169.1	0.1544	93.29	1032	0.05077
93.61	937.3	0.06524	153.82	168.6	0.1544	93.43	1030	0.0524
93.73	936	0.06584	153.98	168.1	0.1542	93.6	1029	0.05197
93.93	934.3	0.06497	154.13	167.7	0.1543	93.67	1028	0.05126
94.05	932.8	0.06554	154.29	167.5	0.1541	93.9	1026	0.05174
94.22	931.2	0.06537	154.42	167.2	0.1544	94.02	1024	0.05251
94.34	929.7	0.06599	154.58	167.1	0.154	94.17	1023	0.05181
94.52	928	0.06537	154.72	166.9	0.1539	94.34	1021	0.05213
94.66	926.5	0.06575	154.87	166.5	0.1538	94.47	1019	0.05173
94.79	924.8	0.06568	155.03	166.1	0.1536	94.61	1018	0.05124
94.97	923.3	0.06602	155.18	165.6	0.1536	94.78	1017	0.05175
95.11	921.9	0.06641	155.35	165.3	0.1536	94.92	1016	0.05173
95.25	919.7	0.0656	155.45	165	0.1539	95.11	1015	0.05225
95.42	918.3	0.06617	155.62	164.8	0.1538	95.21	1014	0.05259
95.53	916.6	0.0663	155.77	164.4	0.1536	95.37	1014	0.05143
95.67	914.4	0.06602	155.96	164.1	0.153	95.5	1014	0.05156
95.88	912.9	0.06685	156.07	163.6	0.1535	95.64	1013	0.05264
95.99	910.9	0.06622	156.21	163.1	0.1537	95.85	1012	0.05262
96.15	909.2	0.06649	156.37	162.8	0.1534	95.94	1011	0.05202
96.31	907.3	0.06668	156.49	162.5	0.1536	96.13	1010	0.05162
96.45	905.8	0.06676	156.68	162.3	0.1533	96.24	1008	0.05373
96.62	903.7	0.06611	156.84	162.2	0.153	96.43	1006	0.05078
96.74	902.5	0.06711	156.98	162.1	0.1533	96.54	1005	0.05207
96.91	900.8	0.06681	157.09	161.8	0.1537	96.74	1004	0.05344
97.05	899.1	0.0667	157.27	161.3	0.1532	96.83	1003	0.0514
97.18	897.7	0.06733	157.41	160.9	0.1533	97.03	1002	0.05209
97.32	896.4	0.06728	157.58	160.6	0.1534	97.14	1001	0.05307
97.5	894.9	0.06715	157.74	160.5	0.1533	97.36	999.9	0.05275
97.67	893.9	0.06737	157.89	160.3	0.1532	97.52	998.5	0.05199
97.78	892.3	0.06686	158.03	159.9	0.1536	97.64	996.7	0.05253
97.96	891.2	0.06775	158.17	159.5	0.1535	97.79	995.8	0.05263
98.12	889.9	0.06745	158.34	159.1	0.1532	97.92	994.3	0.05288
98.25	888.7	0.06791	158.45	158.6	0.1536	98.03	992.3	0.05215
98.4	887.4	0.06749	158.62	158.3	0.1536	98.21	990.6	0.05218
98.52	886	0.06764	158.77	158.1	0.1536	98.4	989.1	0.05296
98.66	884.6	0.06809	158.91	158	0.1539	98.52	987.6	0.05241
98.83	883.4	0.06809	159.06	157.9	0.1538	98.69	985.9	0.05132
98.99	881.9	0.06798	159.22	157.8	0.1536	98.83	984.8	0.05284
99.15	880.3	0.06829	159.4	157.4	0.1535	98.93	983.8	0.05195
99.28	878.7	0.06812	159.53	157	0.154	99.13	983.2	0.05338
99.46	877.1	0.0683	159.68	156.7	0.1543	99.31	982.4	0.05129
99.62	875.2	0.06831	159.85	156.6	0.154	99.44	982.5	0.0543
99.75	873.2	0.06843	159.97	156.3	0.1544	99.6	981.9	0.05199
99.9	871.5	0.06871	160.15	156	0.1542	99.75	981.2	0.05232
100.09	869.6	0.06891	160.31	155.6	0.1541	99.89	980.2	0.05231
100.21	868	0.06875	160.46	155.3	0.1542	100.02	978.7	0.05156
100.35	866	0.06835	160.59	154.8	0.1547	100.18	977.3	0.05345
100.49	864.3	0.06868	160.74	154.6	0.1549	100.35	975.5	0.05178
100.65	862.7	0.06909	160.87	154.4	0.155	100.47	973.8	0.053
100.78	860.9	0.0688	161.03	154.3	0.1551	100.6	972.3	0.0521
101.01	859.6	0.06912	161.15	154.2	0.155	100.79	971.6	0.05323
101.08	857.9	0.06899	161.31	154	0.155	100.89	970.4	0.05231
101.27	856.6	0.06915	161.45	153.6	0.1552	101.1	969.9	0.05296
101.39	855.2	0.06923	161.61	153.2	0.1555	101.21	968.9	0.05258
101.57	853.6	0.06918	161.77	153	0.1554	101.39	967.9	0.05351
101.7	851.9	0.06921	161.93	152.9	0.1557	101.51	966.1	0.05144
101.83	850.5	0.06977	162.08	152.6	0.1558	101.69	964.9	0.05393
102.01	848.8	0.06924	162.24	152.2	0.1561	101.82	963.4	0.05196
102.15	847.4	0.07007	162.37	151.9	0.1561	101.98	961.8	0.05177
102.33	845.5	0.06966	162.54	151.5	0.1566	102.13	960.1	0.0528
102.43	843.8	0.06976	162.69	151.2	0.1566	102.28	958.7	0.0528
102.63	842.1	0.06965	162.85	151	0.1567	102.45	956.7	0.05209
102.75	840.4	0.07022	162.96	150.9	0.1572	102.56	955	0.05222
102.91	838.6	0.06975	163.13	150.9	0.1574	102.72	954.2	0.05273
103.08	837	0.07049	163.29	150.7	0.157	102.86	953.2	0.05159
103.19	835	0.06989	163.43	150.4	0.1573	103	953	0.05286
103.38	833.4	0.07003	163.56	150	0.158	103.16	952.2	0.05197
103.48	831.4	0.07021	163.71	149.7	0.158	103.32	951.5	0.05288
103.67	829.5	0.0703	163.85	149.6	0.1584	103.51	951.4	0.05322
103.82	827.6	0.07083	164.01	149.4	0.1581	103.63	950.6	0.05223
103.99	826	0.0707	164.15	149	0.1587	103.82	949.5	0.05233
104.11	823.8	0.0701	164.31	148.6	0.1586	103.89	947.9	0.05178
104.27	822	0.07086	164.47	148.3	0.1589	104.07	946.5	0.05227
104.4	820	0.07081	164.62	148	0.1593	104.22	944.9	0.05278
104.52	818.2	0.07036	164.77	147.8	0.1597	104.39	943.1	0.05228
104.69	816.4	0.0707	164.93	147.8	0.1598	104.5	941.8	0.05198
104.82	814.4	0.07093	165.09	147.7	0.1599	104.71	941.2	0.05339
104.97	812.9	0.07092	165.24	147.5	0.1602	104.8	940.1	0.05106
105.14	811.3	0.07092	165.39	147.1	0.1604	105	939.3	0.05294
105.29	809.9	0.07179	165.53	146.8	0.1609	105.11	938.3	0.05204
105.45	808.2	0.07123	165.68	146.6	0.1611	105.3	937.3	0.05215
105.58	806.9	0.07163	165.84	146.5	0.1612	105.39	935.2	0.05212
105.76	805.1	0.0715	165.99	146.2	0.1615	105.6	933.7	0.05305
105.92	803.9	0.07161	166.12	145.8	0.162	105.7	932.2	0.05257
106.05	802.4	0.07134	166.3	145.5	0.162	105.9	931.2	0.0522
106.2	801.1	0.07195	166.44	145.1	0.1624	106.01	929.2	0.05174
106.35	799.5	0.07174	166.56	144.9	0.1631	106.17	927.6	0.05226
106.49	798.1	0.07194	166.74	144.9	0.1629	106.32	926	0.05088
106.65	796.5	0.07191	166.89	144.8	0.1631	106.46	925	0.05236
106.77	795.1	0.07245	167.04	144.7	0.1634	106.6	924.3	0.05173
106.95	793.5	0.07204	167.2	144.3	0.1637	106.75	923.8	0.05215
107.11	792	0.07247	167.35	144	0.1641	106.92	923.5	0.05324
107.25	790.3	0.07263	167.49	143.7	0.1646	107.04	922.5	0.05122
107.41	788.6	0.07266	167.63	143.6	0.165	107.22	922.3	0.05256
107.55	786.7	0.07246	167.8	143.4	0.1649	107.34	921.6	0.05212
107.71	784.9	0.07241	167.94	143.1	0.1651	107.5	920.2	0.05167
107.84	782.9	0.07281	168.09	142.7	0.1658	107.66	918.9	0.05288
108	780.9	0.07293	168.24	142.3	0.1662	107.8	916.9	0.05179
108.15	779.1	0.07316	168.4	142.1	0.1664	107.96	915.7	0.05198
108.28	777.2	0.07331	168.55	142	0.1668	108.14	914.2	0.05197
108.44	775	0.07246	168.66	142	0.1674	108.24	913	0.05081
108.59	773.4	0.07356	168.82	141.8	0.1675	108.41	912.2	0.05101
108.72	771.4	0.07287	168.97	141.5	0.1673	108.54	911.7	0.0528
108.9	769.7	0.07341	169.15	141.1	0.1678	108.68	910.6	0.0509
109.03	768	0.07395	169.29	140.9	0.1686	108.87	909.4	0.05266
109.21	766.4	0.07325	169.43	140.8	0.169	108.99	907.7	0.05188
109.35	764.9	0.07398	169.58	140.5	0.1691	109.15	906.3	0.05089
109.47	763.2	0.07335	169.74	140.2	0.1694	109.31	904.7	0.0517
109.62	761.7	0.07396	169.87	139.8	0.17	109.49	903.1	0.05214
109.79	760.1	0.07394	170.03	139.5	0.1703	109.59	901.5	0.05128
109.96	758.5	0.07427	170.19	139.3	0.1708	109.8	899.9	0.05216
110.09	756.6	0.07368	170.34	139.2	0.1712	109.89	898.1	0.05051
110.25	754.8	0.07425	170.48	139.2	0.1716	110.08	897.6	0.05166
110.4	752.9	0.07437	170.64	139	0.1717	110.2	896.6	0.05115
110.55	751.1	0.0747	170.8	138.6	0.172	110.36	896.5	0.05222
110.71	749.2	0.0744	170.95	138.3	0.1725	110.51	895.8	0.05069
110.86	747.4	0.07483	171.08	138.2	0.1733	110.64	895.2	0.05107
111	745.6	0.07447	171.23	138	0.1733	110.82	894.8	0.05201
111.18	743.7	0.07499	171.38	137.7	0.1738	110.96	893.8	0.05119
111.32	741.8	0.07481	171.52	137.3	0.174	111.11	893	0.05157
111.5	740.2	0.07535	171.69	136.9	0.1745	111.26	891.6	0.05106
111.64	738.2	0.07503	171.83	136.7	0.175	111.42	889.7	0.0521
111.76	736.2	0.07443	171.98	136.5	0.1754	111.57	888.2	0.05114
111.95	734.4	0.07558	172.11	136.5	0.1759	111.72	886.8	0.0513
112.03	732.1	0.07474	172.28	136.4	0.1761	111.82	886.2	0.0501
112.22	730.2	0.07559	172.42	136.1	0.1766	112.02	885.6	0.05116
112.31	728.2	0.0759	172.59	135.7	0.1768	112.17	884.5	0.05093
112.52	726.2	0.0754	172.74	135.5	0.1775	112.32	883.5	0.05209
112.66	724.3	0.07608	172.87	135.4	0.1779	112.46	882.2	0.05079
112.77	722.3	0.07533	173.03	135.1	0.1783	112.6	880.6	0.05033
112.96	720.4	0.07595	173.17	134.7	0.1786	112.8	879.5	0.05119
113.1	718.7	0.07607	173.3	134.3	0.1793	112.9	877.7	0.05083
113.23	717.1	0.07612	173.47	134	0.1796	113.09	876.2	0.05123
113.43	715.3	0.0766	173.63	133.9	0.1798	113.21	874.1	0.05046
113.56	713.7	0.07625	173.77	133.9	0.1804	113.39	873.1	0.05147
113.71	712.1	0.07644	173.92	133.8	0.1808	113.52	871.5	0.05037
113.87	710.4	0.07687	174.08	133.5	0.181	113.68	870.8	0.05085
114.03	709	0.07737	174.22	133.1	0.1818	113.84	870.4	0.05103
114.15	707.2	0.07659	174.37	132.9	0.1823	113.97	869.7	0.05043
114.31	705.8	0.07707	174.51	132.8	0.1826	114.13	869.6	0.05143
114.45	704.2	0.07719	174.66	132.4	0.1831	114.3	869.2	0.05039
114.62	702.5	0.07705	174.82	132.1	0.1832	114.42	868.2	0.05067
114.76	701.1	0.0779	174.96	131.7	0.1841	114.57	867.6	0.04978
114.93	699.4	0.07757	175.13	131.5	0.1842	114.77	866.3	0.05174
115.04	697.6	0.07743	175.26	131.3	0.1851	114.85	864.4	0.04985
115.2	696.1	0.07797	175.43	131.3	0.1852	115.03	863.1	0.04991
115.38	694.4	0.07797	175.58	131.2	0.1855	115.16	861.4	0.05084
115.54	692.7	0.0782	175.73	130.8	0.1859	115.32	860.8	0.05023
115.66	690.8	0.07807	175.87	130.5	0.1868	115.5	860.1	0.05042
115.79	688.9	0.07824	176.04	130.4	0.1869	115.67	859.4	0.0514
115.94	687	0.07855	176.18	130.2	0.1876	115.79	858.3	0.05
116.07	685	0.07827	176.36	129.8	0.1878	115.96	857.1	0.04964
116.28	683.1	0.07907	176.5	129.5	0.1884	116.09	855.8	0.0499
116.38	681.1	0.07892	176.65	129.1	0.1889	116.23	854.3	0.04941
116.57	679	0.07871	176.79	128.9	0.1897	116.4	853.1	0.05037
116.71	677.1	0.07933	176.94	128.8	0.1899	116.54	851.1	0.05107
116.9	675.3	0.07943	177.09	128.8	0.1902	116.68	849.6	0.04984
117	673.4	0.07921	177.22	128.5	0.1909	116.85	848.1	0.0502
117.16	671.5	0.07906	177.39	128.2	0.191	116.96	846.9	0.04944
117.35	669.8	0.07996	177.54	127.9	0.1916	117.1	846.1	0.04921
117.49	668.1	0.07991	177.69	127.8	0.1921	117.27	845.6	0.05035
117.6	666.3	0.07952	177.83	127.5	0.1926	117.38	845	0.04935
117.79	664.9	0.08047	177.98	127.1	0.1932	117.58	844.8	0.05122
117.95	663.1	0.08043	178.13	126.7	0.1935	117.7	844.1	0.0494
118.06	661.3	0.08045	178.28	126.5	0.1941	117.84	843.4	0.04936
118.24	659.7	0.08047	178.42	126.3	0.1946	118.01	842.4	0.05061
118.37	657.9	0.08069	178.56	126.3	0.1949	118.16	840.9	0.04971
118.5	656	0.08057	178.74	126.1	0.1952	118.3	839.3	0.04969
118.67	654.2	0.08127	178.88	125.8	0.1958	118.49	838	0.05059
118.79	652.3	0.08113	179.04	125.5	0.1962	118.6	836.7	0.04861
118.97	650.5	0.08162	179.19	125.3	0.1969	118.77	835.9	0.04913
119.16	648.7	0.08199	179.34	125.1	0.1973	118.9	835.6	0.05014
119.25	646.7	0.08122	179.48	124.7	0.1979	119.07	834.4	0.0492
119.42	644.8	0.08162	179.61	124.3	0.1986	119.22	833.5	0.05034
119.57	642.9	0.08234	179.77	124	0.1988	119.39	832.2	0.04949
119.71	641	0.08224	179.93	123.9	0.1992	119.51	830.7	0.04894
119.86	639	0.08245	180.07	123.8	0.1997	119.69	829.9	0.05004
120.02	637.2	0.08284	180.24	123.7	0.1998	119.79	827.8	0.04823
120.19	635.3	0.08294	180.4	123.4	0.2006	119.95	826.4	0.04976
120.28	633.2	0.08235	180.54	123.1	0.2012	120.1	824.4	0.04959
120.49	631.4	0.08338	180.68	122.9	0.2018	120.21	823.2	0.04847
120.62	629.4	0.08325	180.82	122.6	0.2022	120.44	822.5	0.0503
120.77	627.4	0.08324	180.99	122.3	0.2025	120.56	821.9	0.04982
120.9	625.4	0.08364	181.13	121.9	0.203	120.73	821.6	0.04923
121.1	623.5	0.08398	181.29	121.6	0.2035	120.88	821.1	0.04854
121.2	621.5	0.08408	181.43	121.5	0.2042	121.02	820.7	0.0491
121.36	619.6	0.0841	181.59	121.4	0.2045	121.14	820.1	0.0485
121.51	617.9	0.08428	181.73	121.3	0.205	121.28	819	0.04951
121.65	616.1	0.08467	181.88	120.9	0.2054	121.45	817.7	0.04899
121.8	614.4	0.08456	182.02	120.6	0.206	121.6	816	0.05021
121.97	612.8	0.08522	182.19	120.5	0.2065	121.76	814.6	0.04878
122.11	611.1	0.08518	182.34	120.2	0.2068	121.91	813.5	0.04873
122.31	609.4	0.0855	182.49	119.8	0.2074	122.05	812.8	0.049
122.41	607.9	0.08577	182.63	119.4	0.208	122.22	812.2	0.04947
122.54	606.2	0.08488	182.78	119.1	0.2085	122.37	811.1	0.04923
122.71	604.8	0.08648	182.91	119	0.209	122.53	810.1	0.04882
122.86	603	0.08643	183.08	119	0.2092	122.68	809.1	0.04934
122.99	601.5	0.08638	183.22	118.7	0.2098	122.81	807.3	0.04854
123.15	599.7	0.08664	183.37	118.3	0.2102	122.99	806.2	0.04897
123.31	598.2	0.0872	183.53	118.2	0.2108	123.15	804.7	0.04957
123.46	596.6	0.08724	183.68	117.9	0.2112	123.3	803	0.04895
123.6	594.8	0.0871	183.81	117.6	0.2119	123.39	801.6	0.048
123.7	593	0.08723	183.97	117.2	0.2123	123.62	800.5	0.04901
123.88	591.3	0.08761	184.15	116.9	0.2124	123.72	799.6	0.0493
124.05	589.5	0.0884	184.27	116.7	0.2134	123.86	799.1	0.04722
124.18	587.5	0.08799	184.44	116.6	0.2137	123.99	798.7	0.04985
124.36	585.7	0.08861	184.59	116.5	0.2139	124.15	798.2	0.04848
124.49	583.8	0.08855	184.74	116.1	0.2146	124.35	798.1	0.05048
124.64	581.8	0.08841	184.89	115.9	0.2152	124.45	796.7	0.04832
124.81	579.8	0.08929	185.03	115.7	0.2156	124.62	796	0.04876
124.95	577.9	0.08905	185.18	115.4	0.2163	124.78	794.4	0.04879
125.09	576	0.0895	185.33	115	0.2166	124.9	792.8	0.0489
125.27	574.1	0.08951	185.49	114.6	0.2171	125.04	791.4	0.04824
125.41	572.4	0.09008	185.64	114.4	0.2176	125.22	790.8	0.04921
125.58	570.8	0.08995	185.78	114.3	0.2181	125.33	789.7	0.04791
125.7	569.1	0.09019	185.93	114.2	0.2185	125.53	789.2	0.04986
125.88	567.6	0.09025	186.09	113.9	0.2188	125.67	788.2	0.04866
126	565.8	0.0905	186.21	113.5	0.2198	125.79	787	0.04861
126.16	564.2	0.09113	186.38	113.4	0.2199	126	785.5	0.04931
126.31	562.5	0.09109	186.52	113.1	0.2205	126.12	784.4	0.04914
126.5	560.9	0.09198	186.68	112.7	0.2209	126.28	782.9	0.0484
126.58	559	0.09107	186.85	112.3	0.2212	126.44	781.4	0.04967
126.79	557.5	0.0922	186.98	112.1	0.222	126.6	779.8	0.04824
126.88	555.5	0.09181	187.12	112	0.2227	126.72	778.4	0.04828
127.08	553.7	0.09255	187.28	111.9	0.2226	126.92	777.7	0.04985
127.17	551.8	0.09254	187.43	111.6	0.2231	127.04	776.8	0.04793
127.38	550.1	0.09316	187.58	111.2	0.2238	127.21	776.5	0.0495
127.5	548.2	0.09287	187.73	111	0.2241	127.37	776.3	0.04893
127.64	546.4	0.09309	187.88	110.7	0.2247	127.49	775.7	0.04938
127.8	544.6	0.09351	188.04	110.3	0.225	127.66	775	0.04727
127.94	542.7	0.09362	188.19	110	0.2254	127.81	774.4	0.05036
128.11	540.8	0.09424	188.34	109.7	0.2263	127.9	772.7	0.04708
128.23	539	0.09425	188.49	109.7	0.2268	128.1	771.3	0.0497
128.39	537	0.09393	188.63	109.5	0.2272	128.2	769.5	0.04908
128.56	535.2	0.09497	188.78	109.2	0.2276	128.38	768.8	0.04916
128.68	533.3	0.09496	188.93	108.9	0.228	128.51	768	0.04891
128.84	531.3	0.09492	189.07	108.7	0.2286	128.68	767.4	0.04905
129.02	529.6	0.09523	189.23	108.3	0.2289	128.82	766.2	0.04995
129.15	527.9	0.09557	189.38	107.9	0.2294	128.98	765.1	0.0483
129.31	526.3	0.09558	189.54	107.6	0.23	129.11	763.8	0.04952
129.51	524.9	0.09657	189.68	107.4	0.2306	129.3	762.5	0.04955
129.61	523.3	0.09552	189.83	107.3	0.231	129.38	760.9	0.04836
129.79	521.7	0.09644	189.99	107.1	0.2314	129.56	759.4	0.04875
129.87	520.2	0.09605	190.13	106.7	0.2319	129.68	757.9	0.04934
130.08	518.8	0.09702	190.28	106.5	0.2322	129.83	756.1	0.04838
130.21	517.3	0.09695	190.42	106.2	0.2328	130.03	755.7	0.05074
130.36	515.8	0.09732	190.58	105.9	0.2332	130.12	754.6	0.04826
130.5	514.3	0.09749	190.72	105.4	0.2338	130.3	754.3	0.04957
130.65	512.8	0.09764	190.88	105.2	0.2342	130.47	754.2	0.04969
130.8	511.3	0.09795	191.04	105	0.2346	130.63	753.5	0.04962
130.97	509.8	0.0984	191.19	104.9	0.235	130.78	752.8	0.04966
131.06	508.2	0.09775	191.34	104.6	0.2355	130.93	751.4	0.04833
131.26	506.7	0.0988	191.49	104.2	0.2362	131.08	750.4	0.05005
131.38	504.9	0.09867	191.63	104.1	0.2365	131.28	748.9	0.04987
131.56	503.2	0.09886	191.79	103.7	0.237	131.37	747.3	0.04927
131.71	501.5	0.09945	191.93	103.3	0.2375	131.55	746.3	0.04902
131.86	499.6	0.09912	192.09	102.9	0.238	131.67	745.7	0.04967
132	497.9	0.09952	192.23	102.8	0.2384	131.82	744.9	0.04938
132.13	496.1	0.09957	192.37	102.6	0.2392	131.95	743.8	0.04942
132.32	494.5	0.1001	192.53	102.3	0.2392	132.12	742.5	0.04949
132.44	492.9	0.09994	192.68	102	0.2394	132.27	741.3	0.0504
132.59	491.3	0.1003	192.83	101.8	0.2401	132.42	739.9	0.0501
132.74	489.8	0.1004	192.98	101.5	0.2408	132.58	738.5	0.04945
132.91	488.4	0.1009	193.13	101.1	0.2412	132.69	736.6	0.04983
133.04	486.9	0.1007	193.26	100.7	0.2421	132.88	735.2	0.04974
133.23	485.4	0.1014	193.42	100.5	0.2422	133.06	734	0.05052
133.36	484	0.1012	193.57	100.4	0.2423	133.16	733.1	0.05015
133.51	482.5	0.1015	193.72	100.1	0.2428	133.33	732.6	0.04879
133.63	480.9	0.1012	193.86	99.71	0.2433	133.49	732.2	0.0512
133.79	479.2	0.1019	194.02	99.49	0.244	133.6	731.7	0.0491
133.98	477.6	0.1024	194.18	99.16	0.2444	133.77	731.1	0.05014
134.13	476.1	0.1027	194.32	98.73	0.2451	133.93	730.3	0.05159
134.29	474.5	0.1025	194.48	98.36	0.2453	134.01	728.7	0.04878
134.42	472.9	0.1023	194.62	98.15	0.2459	134.21	727.2	0.05101
134.57	471.3	0.1024	194.78	98.03	0.2462	134.33	725.6	0.05074
134.72	469.7	0.1036	194.93	97.72	0.2465	134.52	724.5	0.05115
134.85	467.9	0.1026	195.07	97.35	0.2472	134.66	723.6	0.05032
135.04	466.3	0.1036	195.22	97.11	0.2479	134.83	722.9	0.05107
135.13	464.6	0.1033	195.37	96.74	0.2482	134.94	721.9	0.05016
135.32	462.9	0.1034	195.52	96.29	0.2487	135.14	720.8	0.05095
135.41	461.3	0.1037	195.67	95.95	0.2492	135.28	719.3	0.051
135.6	459.8	0.1042	195.82	95.78	0.2495	135.43	717.9	0.05101
135.7	458.4	0.1041	195.97	95.6	0.2499	135.58	716.4	0.05094
135.92	457	0.1043	196.11	95.22	0.2502	135.72	714.7	0.05083
136.03	455.7	0.1045	196.27	94.92	0.2508	135.89	713.3	0.0515
136.19	454.4	0.1047	196.42	94.65	0.2514	136.01	711.8	0.05037
136.39	453.2	0.1052	196.57	94.22	0.252	136.17	711	0.05111
136.5	452	0.1051	196.72	93.8	0.2523	136.31	710.3	0.05168
136.63	450.7	0.1045	196.87	93.48	0.2529	136.49	710	0.0515
136.81	449.6	0.1055	197.02	93.35	0.2533	136.64	709.5	0.05203
136.95	448.3	0.1054	197.18	93.09	0.2534	136.8	708.8	0.05178
137.11	447.1	0.1058	197.33	92.64	0.2542	136.92	707.8	0.05088
137.26	445.7	0.1058	197.47	92.39	0.2547	137.09	706.5	0.05185
137.41	444.4	0.106	197.63	91.99	0.2552	137.24	705	0.05216
137.57	442.9	0.1062	197.77	91.56	0.2556	137.38	703.3	0.05146
137.71	441.4	0.1061	197.93	91.16	0.2563	137.52	702.1	0.05173
137.85	439.7	0.1062	198.07	90.96	0.2564	137.71	701.3	0.05257
138.05	438.3	0.1069	198.23	90.76	0.2569	137.85	700.3	0.05183
138.16	436.8	0.1066	198.39	90.32	0.2575	138.02	699.5	0.05248
138.29	435.3	0.1063	198.52	89.99	0.2581	138.15	698.1	0.05214
138.46	434	0.107	198.68	89.63	0.2583	138.31	697	0.0523
138.62	432.8	0.1071	198.82	89.18	0.2587	138.46	694.9	0.05222
138.79	431.7	0.1077	198.97	88.75	0.2593	138.6	693.7	0.05256
138.93	430.4	0.1071	199.13	88.51	0.2599	138.74	692.1	0.05185
139.07	429.2	0.1075	199.27	88.31	0.2602	138.88	690.5	0.05249
139.18	427.8	0.1076	199.44	87.85	0.2609	139.08	689.2	0.05374
139.38	426.5	0.1076	199.56	87.49	0.2613	139.19	688.3	0.05287
139.5	425.1	0.108	199.72	87.15	0.2615	139.33	687.5	0.05179
139.67	423.7	0.1082	199.89	86.73	0.2617	139.49	687.2	0.05346
139.8	422.3	0.1081	200.03	86.26	0.263	139.62	686.5	0.05311
139.94	420.9	0.108	200.18	85.98	0.263	139.74	685.8	0.05269
140.11	419.4	0.1087	200.34	85.76	0.2632	139.96	684.8	0.0548
140.24	418	0.1086	200.48	85.35	0.2637	140.03	682.2	0.05283
140.43	416.5	0.1088	200.64	84.99	0.2644	140.24	680.1	0.05522
140.51	415	0.1086	200.78	84.6	0.2651	140.36	679.9	0.05383
140.68	413.6	0.1089	200.93	84.1	0.2653	140.51	678.8	0.05349
140.84	412.2	0.109	201.07	83.65	0.2655	140.69	678.1	0.05402
141.02	411	0.1096	201.23	83.41	0.2658	140.84	677.2	0.05424
141.15	409.8	0.1091	201.38	83.13	0.2664	141.02	676	0.05457
141.29	408.7	0.1094	201.53	82.66	0.267	141.1	674.5	0.05326
141.46	407.7	0.1095	201.68	82.33	0.2676	141.3	672.7	0.05417
141.6	406.7	0.1097	201.83	81.89	0.2678	141.44	671.3	0.05582
141.75	405.7	0.1099	201.99	81.38	0.2686	141.58	670	0.05482
141.92	404.7	0.1098	202.12	81	0.2689	141.74	668.4	0.05444
142.05	403.7	0.11	202.26	80.79	0.2691	141.88	666.8	0.05486
142.21	402.7	0.1103	202.42	80.41	0.2695	142.02	665.7	0.05422
142.37	401.5	0.1103	202.57	79.95	0.2702	142.15	664.6	0.05516
142.53	400.3	0.1106	202.73	79.59	0.2707	142.3	664.2	0.05419
142.67	399.1	0.1105	202.87	79.04	0.2714	142.45	663.6	0.05586
142.82	397.7	0.1105	203.02	78.58	0.2713	142.66	663	0.05607
142.92	396.3	0.1101	203.17	78.27	0.2716	142.76	662.1	0.05581
143.13	395	0.1107	203.32	77.97	0.2721	142.94	660.8	0.05512
143.25	393.8	0.1112	203.47	77.48	0.2726	143.06	659.1	0.05522
143.41	392.6	0.1107	203.61	77.08	0.2737	143.23	657.6	0.05621
143.56	391.6	0.1112	203.75	76.58	0.2738	143.33	656	0.05524
143.69	390.6	0.1111	203.91	76.06	0.2743	143.53	655.3	0.05645
143.82	389.5	0.111	204.06	75.64	0.2748	143.62	654	0.05574
144	388.5	0.1117	204.23	75.34	0.2751	143.8	653.2	0.05624
144.15	387.3	0.1116	204.38	74.82	0.2756	143.92	651.6	0.05656
144.31	386.1	0.1116	204.52	74.33	0.2766	144.11	650.2	0.05745
144.44	384.9	0.1117	204.66	73.82	0.2765	144.23	648.7	0.05662
144.58	383.6	0.1115	204.81	73.25	0.2768	144.43	647.1	0.05692
144.75	382.4	0.1119	204.97	72.84	0.2772	144.55	645.3	0.05715
144.88	381.1	0.112	205.12	72.53	0.278	144.73	643.6	0.05676
145.06	379.8	0.1119	205.26	72.01	0.2788	144.88	642.5	0.05755
145.17	378.5	0.1119	205.42	71.52	0.2794	145.01	641.5	0.0567
145.33	377.2	0.1119	205.58	70.99	0.2794	145.15	640.8	0.05672
145.49	376.1	0.1125	205.72	70.4	0.2799	145.32	640.2	0.05807
145.61	375	0.1118	205.87	69.98	0.2801	145.45	639.5	0.05785
145.82	374.2	0.1128	206.02	69.6	0.281	145.59	638.5	0.0577
145.93	373.3	0.1124	206.16	69.03	0.2816	145.74	637.2	0.05764
146.13	372.5	0.1127	206.31	68.56	0.2818	145.95	635.6	0.05948
146.26	371.7	0.1126	206.47	67.94	0.2824	146.02	633.7	0.05734
146.4	370.8	0.1124	206.61	67.36	0.283	146.24	632.6	0.05908
146.57	370.1	0.113	206.77	66.93	0.2835	146.33	631.3	0.05802
146.7	369	0.1126	206.92	66.47	0.2841	146.49	630.5	0.0582
146.86	368.1	0.1133	207.06	65.88	0.2849	146.64	629.3	0.05906
147	366.9	0.1131	207.22	65.33	0.2852	146.83	627.9	0.06004
147.17	365.7	0.1133	207.39	64.67	0.2854	146.97	626.6	0.05969
147.3	364.5	0.1132	207.53	64.11	0.2861	147.11	624.9	0.05849
147.44	363.4	0.1132	207.69	63.69	0.2866	147.3	623.5	0.05999
147.59	362.3	0.1132	207.82	63.05	0.2877	147.41	621.6	0.05882
147.79	361.6	0.1141	207.97	62.5	0.288	147.56	619.9	0.05942
147.9	360.7	0.1134	208.12	61.8	0.2889	147.71	618.8	0.05983
148.11	359.9	0.1137	208.27	61.18	0.289	147.84	617.8	0.05985
148.22	358.9	0.1136	208.43	60.72	0.2897	148.02	617.2	0.06041
148.33	357.8	0.1129	208.57	60.09	0.2907	148.15	616.4	0.06041
148.49	356.7	0.1138	208.71	59.51	0.2911	148.34	615.7	0.06084
148.64	355.6	0.1141	208.86	58.83	0.2916	148.48	614.6	0.06103
148.78	354.5	0.1138	209.02	58.15	0.2926	148.62	613.2	0.0604
149.01	353.4	0.1147	209.16	57.64	0.2933	148.75	611.4	0.06036
149.07	352.2	0.1135	209.3	57.01	0.2939	148.91	609.7	0.06087
149.24	351.1	0.1136	209.47	56.36	0.2947	149.06	608.5	0.06181
149.39	350	0.1144	209.6	55.63	0.2954	149.23	607.6	0.06187
149.55	349	0.114	209.76	54.94	0.2965	149.37	606.5	0.06139
149.68	348.2	0.1141	209.92	54.38	0.2972	149.53	605.2	0.06198
149.84	347.4	0.1143	210.07	53.64	0.2983	149.66	603.7	0.06128
150.02	346.8	0.1145	210.23	52.93	0.2992	149.82	602.2	0.06238
150.14	346.1	0.1144	210.37	52.14	0.3002	149.97	600.6	0.0618
150.29	345.4	0.1142	210.52	51.51	0.3011	150.15	599	0.06349
150.46	344.8	0.1148	210.67	50.82	0.3021	150.27	597.1	0.06229
150.63	344	0.1149	210.81	50.06	0.3031	150.42	595.7	0.06258
150.75	343	0.1145	210.96	49.25	0.3049	150.55	594.6	0.06206
150.9	341.9	0.1144	211.12	48.6	0.3058	150.71	593.9	0.06329
151.06	340.9	0.115	211.27	47.86	0.307	150.87	593.2	0.06368
151.2	339.8	0.1148	211.43	47.06	0.308	151.02	592.5	0.06359
151.34	338.9	0.1145	211.57	46.31	0.3097	151.19	591.6	0.06389
151.5	338.1	0.115	211.72	45.6	0.3109	151.33	590.3	0.06373
151.64	337.4	0.1148	211.89	44.79	0.3116	151.48	588.7	0.06356
151.78	336.6	0.1148	212.04	43.95	0.3136	151.66	587	0.06483
151.96	335.7	0.1153	212.18	43.22	0.3148	151.77	585.5	0.06347
152.12	334.8	0.1153	212.33	42.36	0.3162	151.94	584.4	0.06422
152.29	334	0.1155	212.48	41.56	0.3181	152.08	583.5	0.06486
152.4	333	0.1146	212.64	40.77	0.3193	152.26	582.4	0.06504
152.57	332	0.1151	212.78	39.88	0.3213	152.37	580.8	0.06468
152.71	330.9	0.1153	212.92	39.12	0.3227	152.5	579.5	0.06412
152.84	329.8	0.1149	213.07	38.23	0.3249	152.66	577.9	0.06574
152.98	328.8	0.1153	213.23	37.39	0.327	152.81	576.2	0.06544
153.17	328	0.1156	213.38	36.57	0.3286	152.98	574.4	0.06621
153.3	327.3	0.1155	213.54	35.67	0.3313	153.13	572.8	0.0659
153.46	326.7	0.1153	213.69	34.83	0.3332	153.29	571.8	0.06592
153.61	326.1	0.1157	213.82	33.94	0.3354	153.44	570.7	0.06605
153.75	325.6	0.1156	213.98	33.05	0.3381	153.6	570.1	0.06608
153.9	325	0.1155	214.13	32.24	0.3412	153.76	569.4	0.06695
154.03	324.4	0.1155	214.28	31.36	0.3435	153.87	568.6	0.06573
154.19	323.5	0.1158	214.45	30.59	0.3429	154.02	567.5	0.06674
154.31	322.6	0.1158	214.6	29.71	0.3408	154.16	566	0.06695
154.51	321.6	0.1162	214.75	28.6	0.3377	154.31	564.3	0.06755
154.67	320.7	0.1163	214.92	27.31	0.3521	154.47	562.6	0.0673
154.81	319.9	0.1157	215.08	26.41	0.3619	154.61	561.5	0.06807
154.95	319.2	0.1157	215.24	25.58	0.3647	154.74	560.5	0.0673
155.1	318.6	0.1159	215.39	24.8	0.3607	154.91	559.4	0.06833
155.27	317.9	0.1163	215.55	23.5	0.3574	155.05	558.1	0.06799
155.38	317.1	0.1157	215.73	22.31	0.3787	155.21	556.6	0.06887
155.56	316.2	0.1162	215.9	21.57	0.3853	155.35	555.1	0.06784
155.73	315.4	0.1166	216.05	20.74	0.3773	155.52	553.6	0.06915
155.86	314.5	0.1162	216.23	19.34	0.3852	155.65	551.8	0.06851
155.99	313.5	0.1161	216.41	18.41	0.4087	155.82	550.2	0.06904
156.14	312.5	0.1158	216.56	17.7	0.3975	155.97	548.9	0.06929
156.31	311.7	0.1169	216.72	16.34	0.406	156.13	548	0.06948
156.45	310.9	0.1161	216.89	15.41	0.4359	156.26	547.2	0.06922
156.6	310.3	0.1164	217.06	14.71	0.4365	156.41	546.6	0.06942
156.75	309.8	0.1165	217.23	13.64	0.4258	156.57	545.8	0.07006
156.89	309.3	0.1165	217.38	12.48	0.4664	156.72	544.8	0.07038
157.03	308.8	0.1165	217.55	11.83	0.4778	156.87	543.5	0.07055
157.2	308.3	0.1168	217.7	10.93	0.4603	157.03	541.9	0.07055
157.36	307.7	0.1172	217.87	9.796	0.5131	157.19	540.4	0.07105
157.5	306.8	0.1165	218.05	9.184	0.5302	157.34	539	0.07104
157.66	306	0.117	218.21	8.373	0.5152	157.45	538	0.07002
157.79	305.1	0.1169	218.37	7.379	0.5776	157.63	537.2	0.07168
157.96	304.3	0.117	218.54	6.831	0.6047	157.76	535.9	0.07138
158.1	303.7	0.117	--	--	--	157.89	534.4	0.07169
158.25	303.2	0.1168	--	--	--	158.07	533	0.07191
158.4	302.5	0.1172	--	--	--	158.21	531.5	0.07262
158.52	301.7	0.117	--	--	--	158.38	529.8	0.07222
158.72	301	0.1173	--	--	--	158.5	528.2	0.07214
158.85	300.1	0.1175	--	--	--	158.67	526.9	0.07253
159.02	299.3	0.1175	--	--	--	158.81	525.9	0.07244
159.15	298.4	0.1171	--	--	--	158.98	525.1	0.07364
159.31	297.5	0.1173	--	--	--	159.13	524.4	0.0729
159.48	296.8	0.1176	--	--	--	159.25	523.6	0.07328
159.62	296.2	0.1176	--	--	--	159.41	522.9	0.07316
159.76	295.7	0.1174	--	--	--	159.56	521.6	0.07457
159.91	295.3	0.1178	--	--	--	159.7	520.1	0.07374
160.08	294.9	0.1181	--	--	--	159.86	518.5	0.07422
160.23	294.5	0.118	--	--	--	160.02	517.2	0.07464
160.35	293.8	0.1177	--	--	--	160.15	516.2	0.07451
160.55	293.2	0.1184	--	--	--	160.34	515.4	0.07486
160.64	292.3	0.1178	--	--	--	160.48	514.3	0.07547
160.79	291.4	0.1179	--	--	--	160.6	513	0.07461
160.98	290.8	0.1185	--	--	--	160.74	511.4	0.07438
161.07	290.2	0.1183	--	--	--	160.92	510	0.07624
161.26	289.7	0.1185	--	--	--	161.08	508.4	0.07637
161.39	289	0.1186	--	--	--	161.22	507	0.076
161.55	288.3	0.1186	--	--	--	161.39	505.5	0.07617
161.72	287.6	0.1188	--	--	--	161.54	504.6	0.07641
161.87	286.8	0.1191	--	--	--	161.68	503.9	0.07603
162.03	286	0.1189	--	--	--	161.82	503.2	0.07651
162.19	285.2	0.119	--	--	--	161.97	502.6	0.07715
162.36	284.5	0.1192	--	--	--	162.12	501.7	0.07704
162.48	283.9	0.1188	--	--	--	162.25	500.6	0.07736
162.61	283.4	0.1188	--	--	--	162.42	499.1	0.07775
162.78	283.1	0.1196	--	--	--	162.56	497.6	0.07788
162.9	282.7	0.1194	--	--	--	162.7	496.3	0.07785
163.05	282.3	0.1194	--	--	--	162.85	495.3	0.078
163.19	281.6	0.1198	--	--	--	163	494.4	0.07811
163.37	280.9	0.1202	--	--	--	163.16	493.5	0.07948
163.51	280	0.1199	--	--	--	163.26	492.1	0.07742
163.67	279.4	0.1201	--	--	--	163.46	490.9	0.07992
163.83	278.9	0.12	--	--	--	163.59	489.5	0.07931
164.01	278.4	0.1205	--	--	--	163.74	487.9	0.07939
164.09	277.8	0.1199	--	--	--	163.9	486.4	0.07976
164.24	277.1	0.12	--	--	--	164.07	485.1	0.07967
164.41	276.4	0.1211	--	--	--	164.22	484.1	0.0802
164.56	275.7	0.1209	--	--	--	164.36	483.4	0.07992
164.72	274.9	0.121	--	--	--	164.52	482.8	0.08012
164.89	274	0.121	--	--	--	164.66	482.1	0.0811
165.04	273.3	0.1212	--	--	--	164.82	481.3	0.08021
165.18	272.8	0.121	--	--	--	164.96	480.3	0.08132
165.33	272.4	0.1213	--	--	--	165.11	478.9	0.08103
165.47	272.1	0.1215	--	--	--	165.27	477.4	0.08173
165.61	271.8	0.1215	--	--	--	165.43	476.2	0.08228
165.75	271.3	0.1218	--	--	--	165.57	475.3	0.08156
165.93	270.7	0.1223	--	--	--	165.72	474.5	0.08212
166.08	270	0.1223	--	--	--	165.88	473.6	0.08224
166.22	269.2	0.1224	--	--	--	166.04	472.4	0.08284
166.38	268.6	0.1224	--	--	--	166.18	471	0.08257
166.52	268.1	0.1226	--	--	--	166.32	469.9	0.08267
166.65	267.6	0.1225	--	--	--	166.48	468.5	0.08333
166.8	267	0.123	--	--	--	166.62	467	0.08294
166.97	266.3	0.1235	--	--	--	166.77	465.8	0.08363
167.09	265.6	0.1231	--	--		166.91	464.7	0.08358
167.27	264.8	0.1236	--	--		167.07	464	0.08386
167.43	264	0.1239	--	--		167.24	463.4	0.08518
167.57	263.3	0.1235	--	--		167.37	462.7	0.08389
167.71	262.7	0.1238	--	--		167.52	462.2	0.08445
167.85	262.3	0.1241	--	--		167.67	461	0.08479
168.01	262	0.1245	--	--		167.82	459.9	0.08533
168.17	261.7	0.1248	--	--		167.98	458.5	0.08549
168.29	261.3	0.1245	--	--		168.14	457.2	0.08584
168.47	260.7	0.1251	--	--		168.29	456.4	0.08543
168.61	259.9	0.1254	--	--		168.44	455.6	0.08556
168.77	259.2	0.1256	--	--		168.59	454.8	0.08633
168.92	258.6	0.1257	--	--		168.73	453.7	0.08552
169.05	258.2	0.1255	--	--		168.89	452.5	0.08676
169.21	257.7	0.1259	--	--		169.05	451.3	0.08682
169.35	257.1	0.1263	--	--		169.18	450.1	0.08725
169.51	256.3	0.1264	--	--		169.33	448.6	0.08669
169.66	255.6	0.1267	--	--		169.47	447.4	0.08737
169.79	254.8	0.1269	--	--		169.62	446.4	0.08747
169.95	254	0.1271	--	--		169.78	445.7	0.08779
170.09	253.3	0.1272	--	--		169.93	445	0.08877
170.26	252.9	0.1276	--	--		170.07	444.5	0.08759
170.37	252.6	0.1275	--	--		170.24	443.9	0.08922
170.54	252.3	0.1284	--	--		170.39	443.1	0.08882
170.72	251.9	0.1288	--	--		170.52	441.9	0.08877
170.83	251.4	0.1284	--	--		170.68	440.7	0.08904
171	250.6	0.1288	--	--		170.82	439.4	0.08966
171.14	249.9	0.1292	--	--		170.99	438.5	0.08952
171.32	249.3	0.1296	--	--		171.12	437.7	0.08974
171.46	248.9	0.1296	--	--		171.28	436.9	0.09024
171.6	248.4	0.1299	--	--		171.42	435.8	0.08983
171.79	247.7	0.1306	--	--		171.58	434.8	0.09094
171.91	247	0.1303	--	--		171.71	433.6	0.09051
172.06	246.3	0.1306	--	--		171.87	432.4	0.09144
172.22	245.5	0.1311	--	--		172.02	431.1	0.09124
172.37	244.7	0.1312	--	--		172.16	429.8	0.09133
172.49	244.1	0.1313	--	--		172.31	428.9	0.09137
172.64	243.6	0.1317	--	--		172.47	428.2	0.092
172.8	243.3	0.1321	--	--		172.63	427.6	0.09233
172.95	243	0.1327	--	--		172.77	427.1	0.09245
173.1	242.6	0.1328	--	--		172.9	426.5	0.09203
173.25	242	0.133	--	--		173.07	425.7	0.09305
173.42	241.2	0.1337	--	--		173.22	424.6	0.09364
173.57	240.5	0.1338	--	--		173.37	423.3	0.09341
173.7	239.9	0.1338	--	--		173.53	422.2	0.09348
173.87	239.5	0.1344	--	--		173.67	421.2	0.09351
174.03	238.9	0.1347	--	--		173.84	420.6	0.09438
174.18	238.3	0.1349	--	--		173.97	419.8	0.09389
174.34	237.6	0.1352	--	--		174.13	418.9	0.0943
174.47	236.9	0.1355	--	--		174.27	417.9	0.09491
174.63	236	0.1359	--	--		174.41	416.8	0.09421
174.77	235.3	0.1361	--	--		174.58	415.6	0.09578
174.93	234.7	0.1364	--	--		174.73	414.4	0.09572
175.08	234.3	0.137	--	--		174.86	413.2	0.09528
175.21	234	0.1369	--	--		175.02	412.2	0.09603
175.37	233.7	0.1375	--	--		175.18	411.6	0.09598
175.52	233.1	0.138	--	--		175.33	410.9	0.0967
175.66	232.4	0.1384	--	--		175.48	410.5	0.09683
175.8	231.6	0.1384	--	--		175.63	409.9	0.09645
175.95	230.9	0.139	--	--		175.78	409.1	0.09733
176.11	230.5	0.1393	--	--		175.94	408.3	0.09744
176.26	229.9	0.1397	--	--		176.07	407	0.09753
176.42	229.3	0.1402	--	--		176.21	405.8	0.09724
176.56	228.6	0.1403	--	--		176.37	404.9	0.09845
176.71	227.9	0.1406	--	--		176.51	404.2	0.09854
176.87	227.1	0.1411	--	--		176.67	403.5	0.09847
177.01	226.3	0.1412	--	--		176.82	402.6	0.0989
177.15	225.6	0.1417	--	--		176.97	401.6	0.09913
177.29	225.2	0.1417	--	--		177.12	400.6	0.09938
177.44	224.8	0.1425	--	--		177.26	399.5	0.09928
177.61	224.5	0.1434	--	--		177.43	398.2	0.09994
177.74	224	0.1432	--	--		177.58	397.1	0.1004
177.89	223.4	0.1435	--	--		177.73	396.2	0.1002
178.07	222.6	0.1443	--	--		177.89	395.5	0.1007
178.22	221.9	0.1444	--	--		178.03	395	0.1006
178.38	221.4	0.1449	--	--		178.17	394.5	0.1004
178.49	220.9	0.1448	--	--		178.32	394	0.1015
178.66	220.3	0.1455	--	--		178.48	393.2	0.1016
178.82	219.6	0.1462	--	--		178.62	392.4	0.102
178.95	218.9	0.1462	--	--		178.78	391.2	0.1021
179.13	218.1	0.1467	--	--		178.93	390.1	0.1025
179.25	217.3	0.147	--	--		179.07	389.2	0.1024
179.42	216.6	0.1475	--	--		179.22	388.6	0.1024
179.59	216.1	0.1482	--	--		179.37	387.9	0.1032
179.73	215.7	0.148	--	--		179.52	387	0.1031
179.86	215.3	0.1484	--	--		179.69	386	0.104
180	214.9	0.149	--	--		179.83	385	0.104
180.16	214.3	0.1497	--	--		179.97	383.9	0.1038
180.33	213.6	0.1502	--	--		180.13	382.8	0.1045
180.45	212.9	0.1503	--	--		180.27	381.6	0.1046
180.62	212.2	0.1507	--	--		180.43	380.8	0.1047
180.75	211.7	0.1511	--	--		180.58	380.2	0.1051
180.93	211.2	0.1516	--	--		180.72	379.7	0.1054
181.09	210.5	0.152	--	--		180.88	379.2	0.1054
181.22	209.8	0.1522	--	--		181.03	378.7	0.1062
181.38	209.1	0.1527	--	--		181.17	378	0.106
181.52	208.4	0.1531	--	--		181.32	377	0.1064
181.68	207.6	0.1536	--	--		181.48	376	0.1069
181.84	206.9	0.154	--	--		181.63	374.9	0.1069
181.97	206.4	0.1543	--	--		181.78	374.1	0.1073
182.13	206	0.1547	--	--		181.94	373.5	0.1074
182.28	205.6	0.1553	--	--		182.07	372.8	0.108
182.44	205.2	0.1556	--	--		182.22	371.9	0.1077
182.56	204.5	0.1558	--	--		182.37	370.9	0.1084
182.72	203.8	0.1566	--	--		182.53	370	0.1088
182.87	203.1	0.157	--	--		182.68	368.8	0.1089
183.03	202.4	0.1574	--	--		182.83	367.7	0.1091
183.18	201.9	0.158	--	--		182.98	366.7	0.1093
183.33	201.3	0.158	--	--		183.13	365.9	0.1098
183.51	200.7	0.1585	--	--		183.28	365.4	0.1099
183.63	200	0.1588	--	--		183.43	364.9	0.11
183.78	199.3	0.1593	--	--		183.59	364.4	0.1108
183.94	198.5	0.1597	--	--		183.72	363.9	0.1104
184.09	197.7	0.1604	--	--		183.86	363.2	0.1107
184.24	197	0.1607	--	--		184.01	362.2	0.1113
184.39	196.4	0.1609	--	--		184.16	361.1	0.1116
184.55	196	0.1616	--	--		184.31	360.1	0.112
184.69	195.6	0.162	--	--		184.47	359.4	0.1119
184.83	195.1	0.1623	--	--		184.62	358.8	0.1127
185	194.6	0.1629	--	--		184.78	358.1	0.1128
185.15	193.9	0.1634	--	--		184.93	357.1	0.1126
185.28	193.1	0.1637	--	--		185.07	356.2	0.113
185.44	192.4	0.164	--	--		185.23	355.2	0.1136
185.57	191.8	0.1646	--	--		185.37	354.1	0.1137
185.74	191.2	0.165	--	--		185.52	353	0.1138
185.86	190.6	0.1652	--	--		185.68	352	0.1142
186.04	189.9	0.1659	--	--		185.81	351.4	0.1143
186.18	189.2	0.1665	--	--		185.97	350.9	0.1148
186.33	188.5	0.1666	--	--		186.13	350.4	0.1153
186.52	187.7	0.1673	--	--		186.28	349.9	0.1153
186.67	186.9	0.1676	--	--		186.45	349.4	0.1157
186.77	186.3	0.1675	--	--		186.59	348.6	0.1162
186.92	185.7	0.1684	--	--		186.73	347.5	0.1158
187.09	185.2	0.1691	--	--		186.88	346.4	0.1166
187.2	184.7	0.1691	--	--		187.02	345.6	0.1166
187.37	184.3	0.1698	--	--		187.18	345	0.1171
187.52	183.6	0.1704	--	--		187.33	344.3	0.1175
187.65	182.9	0.1705	--	--		187.47	343.5	0.1174
187.81	182.1	0.1711	--	--		187.62	342.6	0.1178
187.96	181.3	0.1715	--	--		187.76	341.7	0.1181
188.13	180.7	0.1718	--	--		187.9	340.6	0.1182
188.29	180.2	0.1721	--	--		188.07	339.5	0.1189
188.41	179.6	0.1725	--	--		188.21	338.4	0.1189
188.56	178.9	0.1732	--	--		188.36	337.7	0.1191
188.7	178.2	0.1736	--	--		188.5	337.1	0.1192
188.87	177.4	0.1739	--	--		188.69	336.6	0.1201
189.02	176.6	0.1744	--	--		188.83	336.1	0.1202
189.17	175.8	0.1748	--	--		188.98	335.6	0.1203
189.47	175.1	0.1752	--	--		189.11	334.9	0.1203
189.87	174.7	0.1782	--	--		189.25	333.8	0.1209
189.72	174.2	0.1735	--	--		189.39	332.8	0.1211
189.7	173.7	0.1736	--	--		189.55	331.9	0.1216
189.92	173.1	0.1778	--	--		189.7	331.2	0.122
190.07	172.5	0.178	--	--		189.86	330.6	0.122
190.19	171.7	0.1778	--	--		190.02	329.9	0.1223
190.33	171	0.1781	--	--		190.18	329	0.1228
190.48	170.1	0.1785	--	--		190.33	328.1	0.1228
190.64	169.5	0.1791	--	--		190.45	327.1	0.1228
190.81	168.9	0.179	--	--		190.59	326	0.123
190.94	168.3	0.1794	--	--		190.78	324.9	0.1242
191.12	167.6	0.18	--	--		190.91	324	0.1239
191.24	166.9	0.1802	--	--		191.05	323.3	0.1242
191.4	166.1	0.1808	--	--		191.23	322.8	0.1247
191.51	165.3	0.1809	--	--		191.39	322.3	0.1249
191.72	164.5	0.1816	--	--		191.54	321.9	0.1251
191.86	163.7	0.1822	--	--		191.69	321.2	0.1253
192	163.1	0.182	--	--		191.84	320.4	0.1256
192.15	162.5	0.1827	--	--		191.96	319.3	0.1259
192.32	161.9	0.1832	--	--		192.13	318.2	0.1265
192.48	161.4	0.1837	--	--		192.32	317.5	0.1272
192.58	160.8	0.1837	--	--		192.44	316.9	0.1267
192.72	160.2	0.1841	--	--		192.59	316.2	0.1267
192.9	159.4	0.1851	--	--		192.74	315.3	0.1276
193.04	158.6	0.1849	--	--		192.89	314.3	0.1278
193.2	157.8	0.1854	--	--		193.06	313.3	0.1285
193.34	157.2	0.1857	--	--		193.2	312.3	0.1281
193.55	156.6	0.1865	--	--		193.35	311.2	0.1287
193.68	155.9	0.1864	--	--		193.48	310.3	0.1286
193.85	155.2	0.187	--	--		193.62	309.7	0.1288
193.95	154.5	0.1869	--	--		193.78	309	0.1292
194.07	153.6	0.1874	--	--		193.93	308.5	0.1299
194.21	152.8	0.1882	--	--		194.08	308.1	0.1298
194.36	151.9	0.1886	--	--		194.22	307.2	0.1312
194.52	151.2	0.189	--	--		194.36	306.4	0.1302
194.65	150.6	0.189	--	--		194.52	305.4	0.1312
194.8	150.1	0.1894	--	--		194.67	304.3	0.1318
194.96	149.5	0.19	--	--		194.8	303.6	0.1311
195.11	148.9	0.1902	--	--		194.95	302.9	0.1319
195.31	148.2	0.191	--	--		195.09	302.2	0.1321
195.46	147.4	0.1914	--	--		195.23	301.2	0.1323
195.57	146.6	0.1907	--	--		195.38	300.2	0.1329
195.74	145.9	0.1916	--	--		195.52	299.2	0.1333
195.9	145.2	0.1924	--	--		195.71	298.1	0.1333
196.04	144.6	0.1924	--	--		195.85	297	0.1337
196.22	143.8	0.1929	--	--		196.02	296.2	0.134
196.37	143	0.1933	--	--		196.18	295.5	0.1342
196.52	142.2	0.1935	--	--		196.32	295	0.1342
196.65	141.4	0.1937	--	--		196.46	294.5	0.1347
196.81	140.5	0.1942	--	--		196.62	293.9	0.1354
196.95	139.8	0.1946	--	--		196.78	293.2	0.1355
197.11	139.1	0.195	--	--		196.94	292.1	0.136
197.23	138.6	0.1953	--	--		197.08	291.1	0.136
197.42	138	0.1952	--	--		197.22	290.1	0.1363
197.61	137.4	0.1969	--	--		197.36	289.3	0.1365
197.7	136.6	0.1956	--	--		197.5	288.6	0.1368
197.85	135.8	0.1963	--	--		197.67	287.7	0.1376
197.99	135	0.1973	--	--		197.81	286.7	0.1379
198.12	134.3	0.1969	--	--		197.97	285.8	0.1379
198.28	133.6	0.1979	--	--		198.13	284.7	0.1385
198.45	132.8	0.1982	--	--		198.26	283.5	0.1382
198.56	132	0.1981	--	--		198.4	282.5	0.1384
198.72	131.2	0.1989	--	--		198.55	281.6	0.1396
198.86	130.3	0.1992	--	--		198.7	281	0.1394
199.07	129.4	0.1997	--	--		198.85	280.4	0.1399
199.23	128.8	0.2	--	--		199	279.8	0.1399
199.36	128.2	0.1996	--	--		199.16	279.1	0.1407
199.57	127.6	0.2009	--	--		199.33	278.1	0.1411
199.65	127	0.2002	--	--		199.45	277	0.141
199.79	126.2	0.2004	--	--		199.59	275.9	0.141
199.97	125.3	0.2017	--	--		199.72	275.1	0.1415
200.12	124.5	0.2014	--	--		199.91	274.3	0.1426
200.27	123.9	0.2021	--	--		200.07	273.4	0.1425
200.39	123.1	0.202	--	--		200.2	272.4	0.1426
200.57	122.3	0.2027	--	--		200.34	271.3	0.1426
200.67	121.5	0.2028	--	--		200.51	270.1	0.1439
200.83	120.6	0.2031	--	--		200.67	269	0.1439
200.99	119.7	0.2038	--	--		200.82	268	0.1434
201.15	119	0.2036	--	--		200.97	267.1	0.1443
201.28	118.4	0.2038	--	--		201.12	266.3	0.1446
201.43	117.8	0.2042	--	--		201.28	265.7	0.1452
201.59	117.1	0.2046	--	--		201.41	265.1	0.1453
201.75	116.2	0.2048	--	--		201.55	264.2	0.1454
201.93	115.4	0.2054	--	--		201.7	263.2	0.1463
202.06	114.7	0.2054	--	--		201.87	262	0.1464
202.2	114	0.2057	--	--		202.04	260.8	0.1472
202.42	113.1	0.2066	--	--		202.16	260	0.1467
202.5	112.3	0.2058	--	--		202.32	259.2	0.147
202.61	111.4	0.2062	--	--		202.48	258.2	0.1483
202.79	110.6	0.2073	--	--		202.58	257.1	0.1474
202.97	110	0.2075	--	--		202.74	255.9	0.1484
203.1	109.4	0.2075	--	--		202.92	254.6	0.1492
203.22	108.6	0.207	--	--		203.1	253.4	0.1496
203.41	107.7	0.2086	--	--		203.27	252.5	0.1497
203.54	107	0.2085	--	--		203.42	251.6	0.1494
203.7	106.2	0.2086	--	--		203.56	251	0.1497
203.86	105.4	0.2091	--	--		203.67	250.2	0.1499
204	104.5	0.2096	--	--		203.82	249.3	0.151
204.13	103.6	0.2093	--	--		203.97	248.3	0.1515
204.28	102.9	0.2098	--	--		204.12	247	0.1517
204.41	102.3	0.2099	--	--		204.24	245.8	0.1516
204.59	101.5	0.2104	--	--		204.4	244.8	0.1526
204.78	100.6	0.211	--	--		204.55	243.8	0.1526
204.91	99.84	0.2111	--	--		204.73	242.8	0.1537
205.03	99.09	0.2111	--	--		204.88	241.7	0.1534
205.2	98.15	0.2116	--	--		205.05	240.5	0.1539
205.38	97.26	0.2122	--	--		205.2	239.3	0.1539
205.53	96.51	0.2117	--	--		205.32	237.9	0.1539
205.7	95.94	0.2122	--	--		205.42	236.8	0.1541
205.86	95.14	0.2127	--	--		205.61	235.8	0.1554
205.96	94.28	0.2127	--	--		205.78	234.9	0.1567
206.09	93.46	0.2131	--	--		205.92	234.1	0.1557
206.26	92.5	0.2137	--	--		206.07	233.2	0.1563
206.42	91.58	0.214	--	--		206.23	232	0.157
206.56	90.87	0.2139	--	--		206.38	230.8	0.157
206.67	90.17	0.2138	--	--		206.56	229.5	0.1579
206.8	89.24	0.2146	--	--		206.71	228.5	0.1579
206.98	88.44	0.2155	--	--		206.87	227.5	0.1581
207.16	87.45	0.2155	--	--		207.02	226.3	0.1584
207.31	86.52	0.2156	--	--		207.16	225.1	0.1589
207.41	85.88	0.2152	--	--		207.33	223.8	0.1594
207.58	85.08	0.2161	--	--		207.45	222.5	0.1595
207.74	84.16	0.2169	--	--		207.58	221.1	0.1597
207.87	83.23	0.2166	--	--		207.71	219.9	0.1601
208	82.24	0.2168	--	--		207.89	218.9	0.1611
208.17	81.56	0.2174	--	--		208.08	218	0.1621
208.3	80.67	0.2175	--	--		208.22	217.1	0.1617
208.46	79.74	0.2176	--	--		208.35	216	0.1616
208.61	78.69	0.2183	--	--		208.52	214.7	0.1623
208.79	77.96	0.2186	--	--		208.65	213.3	0.1629
208.99	77.09	0.2191	--	--		208.77	212.1	0.1624
209.08	76.18	0.2187	--	--		208.94	211	0.164
209.21	75.18	0.2186	--	--		209.09	209.8	0.1635
209.39	74.4	0.2198	--	--		209.23	208.4	0.1643
209.52	73.39	0.2203	--	--		209.36	207	0.1641
209.73	72.37	0.2203	--	--		209.51	205.5	0.1649
209.87	71.61	0.2205	--	--		209.68	204	0.1656
210.02	70.62	0.2208	--	--		209.88	202.8	0.1666
210.16	69.61	0.2207	--	--		209.98	201.8	0.1652
210.34	68.77	0.2214	--	--		210.2	200.8	0.1668
210.5	67.72	0.2214	--	--		210.37	199.8	0.1673
210.68	66.88	0.2225	--	--		210.52	198.6	0.1674
210.83	65.88	0.2218	--	--		210.63	197.3	0.1665
210.88	64.95	0.2221	--	--		210.75	195.7	0.1676
211.01	63.92	0.2222	--	--		210.88	194.4	0.1679
211.19	62.91	0.2238	--	--		211.04	193.1	0.1692
211.34	61.86	0.2239	--	--		211.17	191.8	0.1694
211.48	60.92	0.2245	--	--		211.29	190.3	0.1689
211.64	59.83	0.224	--	--		211.47	188.6	0.1701
211.79	58.84	0.2252	--	--		211.64	187.1	0.1705
211.94	57.79	0.2256	--	--		211.8	185.6	0.1708
212.09	56.73	0.226	--	--		211.99	184.4	0.1716
212.28	55.72	0.2271	--	--		211.99	183.3	0.169
212.49	54.74	0.2281	--	--		212.14	182.1	0.1708
212.57	53.77	0.2274	--	--		212.32	180.6	0.1735
212.68	52.69	0.2281	--	--		212.47	179	0.173
212.82	51.6	0.2294	--	--		212.62	177.3	0.1728
212.96	50.5	0.2301	--	--		212.86	175.9	0.1744
213.16	49.45	0.2312	--	--		212.96	174.6	0.1735
213.31	48.41	0.2319	--	--		213.04	173.2	0.1718
213.49	47.37	0.2327	--	--		213.2	171.4	0.1738
213.6	46.34	0.2333	--	--		213.37	169.6	0.1757
213.75	45.31	0.234	--	--		213.56	168	0.176
213.97	44.26	0.2358	--	--		213.68	166.4	0.1753
214.13	43.26	0.237	--	--		213.77	165	0.1747
214.28	41.95	0.2421	--	--		213.93	163.6	0.176
214.4	40.71	0.255	--	--		214.13	162.1	0.1779
214.54	39.73	0.2575	--	--		214.27	160.4	0.1776
214.74	38.74	0.2597	--	--		214.41	158.7	0.1769
214.85	37.83	0.2629	--	--		214.58	156.9	0.178
214.93	36.92	0.2636	--	--		214.75	155.4	0.1784
215.06	35.91	0.2626	--	--		214.88	153.7	0.1784
215.27	34.92	0.2548	--	--		215.02	151.9	0.1784
215.44	33.48	0.2493	--	--		215.18	150	0.1801
215.56	32.04	0.2652	--	--		215.29	148.1	0.1789
215.81	31.2	0.2707	--	--		215.5	146.3	0.1817
215.97	30.35	0.2686	--	--		215.65	144.7	0.181
216.07	29.38	0.2606	--	--		215.76	143.1	0.181
216.26	27.79	0.2598	--	--		215.88	141.4	0.1803
216.39	26.71	0.2787	--	--		216.09	139.2	0.1833
216.55	25.83	0.2817	--	--		216.23	137.3	0.183
216.76	24.96	0.2766	--	--		216.41	135.6	0.1829
216.93	23.73	0.2656	--	--		216.54	133.6	0.1835
217.11	22.41	0.2855	--	--		216.68	131.6	0.1835
217.27	21.68	0.2918	--	--		216.85	129.5	0.1849
[truncated: 63 more rows]
