# Supplementary material for: Mechanically robust supramolecular polymer co-assemblies
Source: Nat Commun. 2022 Jan 18;13:356. doi: 10.1038/s41467-022-28017-0 (PMC8766479; doi:10.1038/s41467-022-28017-0)
Supplement: Supplementary file 3 — Source Data [file 41467_2022_28017_MOESM3_ESM.zip › NCOMMS-21-41006-T_Source Data/Supplementary Figure 25/Supplementary Figure 25d.xlsx]

## Sheet: Figure_S25d
Compression-molded at 220°C		Compression-molded at 180°C		Annealed (24h) at 180°C
Temperature	Heat Flow	Temperature	Heat Flow	Temperature	Heat Flow
[°C]	[W/g]	[°C]	[W/g]	[°C]	[W/g]
-80	0.01175	-80	0.01536	-80	0.00409
-80	0.0107	-80	0.01433	-80	0.00355
-80	0.00962	-80	0.01326	-80	0.00285
-80	0.00862	-80	0.01232	-80	0.00214
-80	0.00803	-80	0.01143	-80	0.00133
-80	0.0073	-80	0.01051	-80	0.000580643
-80	0.00658	-80	0.00968	-80	-0.000230177
-80	0.00587	-80	0.00893	-80	-0.00114
-80	0.00522	-80	0.00765	-80	-0.00143
-80	0.00486	-80	0.00716	-80	-0.00187
-80	0.00435	-80	0.00686	-80	-0.00237
-80	0.00367	-80	0.00661	-80	-0.00206
-80	0.00386	-80	0.00638	-80	-0.00256
-80	0.00359	-80	0.0059	-80	-0.00286
-80	0.00311	-80	0.00501	-80	-0.00313
-80	0.00261	-80	0.00449	-80	-0.00338
-80	0.00221	-80	0.00416	-80	-0.00356
-80	0.00205	-80	0.00365	-80	-0.00378
-80	0.0017	-80	0.0031	-80	-0.00404
-80	0.00115	-80	0.00289	-80	-0.00437
-80	0.0013	-80	0.00284	-80	-0.00428
-80	0.00122	-80	0.00273	-80	-0.0042
-80	0.00112	-80	0.00258	-80	-0.00409
-80	0.000968812	-80	0.00243	-80	-0.00445
-80	0.000765961	-80	0.00233	-80	-0.00445
-80	0.00070156	-80	0.00221	-80	-0.00455
-80	0.000683521	-80	0.00207	-80	-0.00471
-80	0.000352581	-80	0.00193	-80	-0.00479
-80	0.0001737	-80	0.00182	-80	-0.00467
-80	0.000455642	-80	0.00172	-80	-0.00464
-80	0.000570201	-80	0.0016	-80	-0.00459
-80	0.000145182	-80	0.00149	-80	-0.00445
-80	-0.000201359	-80	0.00146	-80	-0.0046
-80	-0.000284711	-80	0.00139	-80	-0.00493
-80	-0.000179549	-80	0.00132	-80	-0.00522
-80	-1.03704e-05	-80	0.00126	-80	-0.00543
-80	-0.000167407	-80	0.00117	-80	-0.00504
-80	-0.000221925	-80	0.00106	-80	-0.00487
-80	-0.000263336	-80	0.000960617	-80	-0.00474
-80	-0.000348449	-80	0.00088657	-80	-0.00474
-80	-0.000388893	-80	0.000751326	-80	-0.00493
-80	-0.000675377	-80	0.000546678	-80	-0.00502
-80	-0.000829961	-80	0.000468844	-80	-0.00511
-80	-0.000342225	-80	0.000746785	-80	-0.0052
-80	-0.000542854	-80	0.000776054	-80	-0.00528
-80	-0.000631289	-80	0.000821395	-80	-0.00534
-80	-0.000665414	-80	0.000833393	-80	-0.00537
-80	-0.000656791	-80	0.00073154	-80	-0.00532
-80	-0.000691592	-80	0.000689949	-80	-0.00527
-80	-0.00069235	-80	0.000669385	-80	-0.00524
-80	-0.000685651	-80	0.000651227	-80	-0.0052
-80	-0.000684071	-80	0.000624389	-80	-0.00517
-80	-0.000680984	-80	0.000717771	-80	-0.00524
-80	-0.000561081	-80	0.000759352	-80	-0.00525
-80	-0.000529009	-80	0.00079448	-80	-0.00524
-80	-0.000531506	-80	0.00082907	-80	-0.00518
-80	-0.000394069	-80	0.000876478	-80	-0.00524
-80	-8.0369e-05	-80	0.000881509	-80	-0.00527
-80	-0.000178235	-80	0.000857303	-80	-0.00527
-80	-0.000275005	-80	0.000829176	-80	-0.00529
-80	-0.0003618	-80	0.000738298	-80	-0.0053
-80	-0.000368507	-80	0.000654261	-80	-0.00529
-80	-0.000397061	-80	0.000559453	-80	-0.00534
-80	-0.000430732	-80	0.000415632	-80	-0.00534
-80	-0.000465368	-80	0.000260089	-80	-0.00518
-80	-0.000426915	-80	3.10806e-05	-80	-0.00513
-80	-0.00042728	-80	-0.000147397	-80	-0.00507
-80	-0.000426185	-80	7.75825e-05	-80	-0.00502
-80	-0.00040774	-80	0.000209312	-80	-0.00503
-80	-0.000400125	-80	0.000142033	-80	-0.005
-80	-0.000416213	-80	-6.87431e-05	-80	-0.00493
-80	-0.000437278	-80	-0.000320028	-80	-0.00485
-80	-0.000497749	-80	0.00032245	-80	-0.00477
-80	-0.000483082	-80	0.000414216	-80	-0.00472
-80	-0.000481005	-80	0.000441035	-80	-0.0046
-80	-0.000350977	-80	0.000465491	-80	-0.00431
-80	-9.33267e-05	-80	0.000740396	-80	-0.00446
-80	-0.000505518	-80	0.000936666	-80	-0.00451
-80	-0.000600788	-80	0.00101	-80	-0.00477
-80	-0.000352403	-80	0.000954246	-80	-0.00548
-80	-0.000497738	-80	0.00088881	-80	-0.00524
-80	-0.000428166	-80	0.000872374	-80	-0.0051
-80	-0.000386858	-80	0.000948452	-80	-0.00502
-80	-0.00031603	-80	0.00119	-80	-0.00495
-80	-0.000155542	-80	0.000955154	-80	-0.00485
-80	-0.000274196	-80	0.00078924	-80	-0.00478
-80	-0.00028488	-80	0.00069366	-80	-0.00473
-80	-0.000294265	-80	0.000617405	-80	-0.0047
-80	-0.000317304	-80	0.000585997	-80	-0.00472
-80	-0.000296287	-80	0.000526289	-80	-0.00471
-80	-0.000294674	-80	0.000509561	-80	-0.00472
-80	-0.000300513	-80	0.000569372	-80	-0.00473
-80	-0.000329051	-80	0.000687585	-80	-0.00478
-80	-0.000386585	-80	0.000712521	-80	-0.0048
-80	-0.000425575	-80	0.000505415	-80	-0.00482
-80	-0.000447761	-80	0.000164854	-80	-0.00487
-80	-0.000444418	-80	-6.3032e-05	-80	-0.00492
-80	-0.000478293	-80	8.6063e-05	-80	-0.00496
-80	-0.00049729	-80	0.000166282	-80	-0.00504
-80	-0.000511611	-80	0.000191172	-80	-0.0051
-80	-0.00045417	-80	0.000296204	-80	-0.00487
-80	-0.000414766	-80	0.000368826	-80	-0.00471
-80	-0.000546971	-80	0.000420411	-80	-0.00458
-80	-0.000963679	-80	0.000470541	-80	-0.00471
-80	-0.000881373	-80	0.000481499	-80	-0.0048
-80	-0.000582678	-80	0.000468043	-80	-0.00493
-80	-0.000364975	-80	0.000443824	-80	-0.00458
-80	-0.000226042	-80	0.000430468	-80	-0.0043
-80	-0.000186643	-80	0.00039734	-80	-0.00452
-80	-0.000528773	-80	0.00038567	-80	-0.00456
-80	-0.000682934	-80	0.000364627	-80	-0.0046
-80	-0.00085405	-80	0.000296729	-80	-0.00466
-80	-0.00102	-80	0.000432937	-80	-0.00475
-80	-0.000946167	-80	0.000512529	-80	-0.00482
-80	-0.000506134	-80	0.000683284	-80	-0.00491
-80	-0.000426195	-80	0.000959998	-80	-0.00504
-80	-0.000418135	-80	0.000458181	-80	-0.00503
-80	-0.000425123	-80	0.000194544	-80	-0.00473
-80	-0.00177	-80	-0.000249454	-80	-0.00559
-80	-0.01974	-80	-0.00183	-80	-0.00925
-80	-0.08887	-80	-0.05642	-80	-0.11036
-79.833	-0.20322	-79.833	-0.14575	-79.833	-0.26841
-79.667	-0.33393	-79.667	-0.24128	-79.667	-0.42889
-79.5	-0.42236	-79.5	-0.32526	-79.5	-0.56142
-79.333	-0.46029	-79.333	-0.35707	-79.333	-0.58957
-79.167	-0.4696	-79.167	-0.36886	-79.167	-0.58226
-79	-0.44778	-79	-0.3676	-79	-0.55364
-78.833	-0.42547	-78.833	-0.36157	-78.833	-0.51871
-78.667	-0.40691	-78.667	-0.35547	-78.667	-0.48754
-78.5	-0.3918	-78.5	-0.3507	-78.5	-0.46371
-78.333	-0.38288	-78.333	-0.34731	-78.333	-0.44684
-78.167	-0.37581	-78.167	-0.34531	-78.167	-0.43545
-78	-0.37023	-78	-0.34408	-78	-0.42461
-77.833	-0.36536	-77.833	-0.34287	-77.833	-0.41605
-77.667	-0.3613	-77.667	-0.34182	-77.667	-0.4098
-77.5	-0.35803	-77.5	-0.34095	-77.5	-0.40422
-77.333	-0.35515	-77.333	-0.34025	-77.333	-0.39968
-77.167	-0.35251	-77.167	-0.33949	-77.167	-0.3961
-77	-0.35033	-77	-0.33875	-77	-0.39315
-76.833	-0.34847	-76.833	-0.33802	-76.833	-0.3906
-76.667	-0.34719	-76.667	-0.33766	-76.667	-0.38876
-76.5	-0.34599	-76.5	-0.33737	-76.5	-0.38679
-76.333	-0.34488	-76.333	-0.33703	-76.333	-0.38483
-76.167	-0.34387	-76.167	-0.33655	-76.167	-0.38276
-76	-0.3431	-76	-0.33607	-76	-0.38219
-75.833	-0.34236	-75.833	-0.33575	-75.833	-0.38157
-75.667	-0.3418	-75.667	-0.33549	-75.667	-0.38093
-75.5	-0.34127	-75.5	-0.3353	-75.5	-0.38024
-75.333	-0.3407	-75.333	-0.33514	-75.333	-0.37963
-75.167	-0.34016	-75.167	-0.33491	-75.167	-0.37904
-75	-0.33959	-75	-0.33464	-75	-0.37845
-74.833	-0.33886	-74.833	-0.3346	-74.833	-0.37785
-74.667	-0.3381	-74.667	-0.3345	-74.667	-0.37747
-74.5	-0.33803	-74.5	-0.3341	-74.5	-0.37706
-74.333	-0.33787	-74.333	-0.33375	-74.333	-0.37661
-74.167	-0.33764	-74.167	-0.33375	-74.167	-0.37617
-74	-0.33724	-74	-0.3337	-74	-0.37591
-73.833	-0.33689	-73.833	-0.33363	-73.833	-0.37563
-73.667	-0.33657	-73.667	-0.33349	-73.667	-0.37519
-73.5	-0.3362	-73.5	-0.33326	-73.5	-0.3754
-73.333	-0.3359	-73.333	-0.33308	-73.333	-0.37474
-73.167	-0.33566	-73.167	-0.33293	-73.167	-0.37429
-73	-0.33555	-73	-0.33278	-73	-0.37421
-72.833	-0.33533	-72.833	-0.33263	-72.833	-0.3747
-72.667	-0.33513	-72.667	-0.33248	-72.667	-0.37401
-72.5	-0.33494	-72.5	-0.33238	-72.5	-0.37373
-72.333	-0.3346	-72.333	-0.33223	-72.333	-0.37379
-72.167	-0.33424	-72.167	-0.33209	-72.167	-0.37401
-72	-0.33427	-72	-0.33197	-72	-0.37325
-71.833	-0.33443	-71.833	-0.3318	-71.833	-0.37333
-71.667	-0.33444	-71.667	-0.33159	-71.667	-0.37324
-71.5	-0.33402	-71.5	-0.33144	-71.5	-0.37325
-71.333	-0.33397	-71.333	-0.33164	-71.333	-0.37282
-71.167	-0.33388	-71.167	-0.33164	-71.167	-0.37251
-71	-0.33369	-71	-0.33164	-71	-0.37227
-70.833	-0.33352	-70.833	-0.33151	-70.833	-0.37202
-70.667	-0.33338	-70.667	-0.33137	-70.667	-0.37179
-70.5	-0.33325	-70.5	-0.3312	-70.5	-0.37155
-70.333	-0.33313	-70.333	-0.33105	-70.333	-0.37133
-70.167	-0.33301	-70.167	-0.33088	-70.167	-0.37118
-70	-0.33288	-70	-0.33067	-70	-0.37151
-69.833	-0.33273	-69.833	-0.33122	-69.833	-0.37172
-69.667	-0.33259	-69.667	-0.33131	-69.667	-0.37132
-69.5	-0.33243	-69.5	-0.33124	-69.5	-0.37083
-69.333	-0.33228	-69.333	-0.33117	-69.333	-0.37041
-69.167	-0.33215	-69.167	-0.33116	-69.167	-0.36999
-69	-0.33197	-69	-0.33114	-69	-0.37064
-68.833	-0.3318	-68.833	-0.33111	-68.833	-0.37067
-68.667	-0.33171	-68.667	-0.33109	-68.667	-0.37065
-68.5	-0.33174	-68.5	-0.33107	-68.5	-0.37059
-68.333	-0.3317	-68.333	-0.33104	-68.333	-0.37041
-68.167	-0.33172	-68.167	-0.33103	-68.167	-0.37014
-68	-0.33171	-68	-0.33104	-68	-0.37012
-67.833	-0.33156	-67.833	-0.33101	-67.833	-0.37002
-67.667	-0.33152	-67.667	-0.33098	-67.667	-0.36998
-67.5	-0.33145	-67.5	-0.33095	-67.5	-0.37008
-67.333	-0.33149	-67.333	-0.33092	-67.333	-0.36985
-67.167	-0.3316	-67.167	-0.33086	-67.167	-0.36999
-67	-0.33151	-67	-0.33083	-67	-0.37063
-66.833	-0.33114	-66.833	-0.33081	-66.833	-0.37037
-66.667	-0.33088	-66.667	-0.33082	-66.667	-0.36962
-66.5	-0.3308	-66.5	-0.33087	-66.5	-0.36957
-66.333	-0.33086	-66.333	-0.3309	-66.333	-0.37012
-66.167	-0.33086	-66.167	-0.33095	-66.167	-0.36932
-66	-0.33086	-66	-0.33103	-66	-0.3695
-65.833	-0.331	-65.833	-0.33097	-65.833	-0.37022
-65.667	-0.33114	-65.667	-0.33091	-65.667	-0.36958
-65.5	-0.3306	-65.5	-0.33087	-65.5	-0.36939
-65.333	-0.33018	-65.333	-0.33098	-65.333	-0.36897
-65.167	-0.33031	-65.167	-0.33118	-65.167	-0.36881
-65	-0.33048	-65	-0.33142	-65	-0.37094
-64.833	-0.33052	-64.833	-0.33162	-64.833	-0.37192
-64.667	-0.33053	-64.667	-0.33143	-64.667	-0.37182
-64.5	-0.3305	-64.5	-0.3314	-64.5	-0.37144
-64.333	-0.33041	-64.333	-0.33141	-64.333	-0.37089
-64.167	-0.33036	-64.167	-0.33143	-64.167	-0.3704
-64	-0.33031	-64	-0.33148	-64	-0.36963
-63.833	-0.33026	-63.833	-0.33153	-63.833	-0.36897
-63.667	-0.33023	-63.667	-0.33155	-63.667	-0.36828
-63.5	-0.3302	-63.5	-0.33157	-63.5	-0.3675
-63.333	-0.33019	-63.333	-0.33159	-63.333	-0.36689
-63.167	-0.33018	-63.167	-0.33158	-63.167	-0.36647
-63	-0.33027	-63	-0.3316	-63	-0.3666
-62.833	-0.33032	-62.833	-0.33164	-62.833	-0.36687
-62.667	-0.33036	-62.667	-0.33168	-62.667	-0.36856
-62.5	-0.3304	-62.5	-0.33174	-62.5	-0.36792
-62.333	-0.33044	-62.333	-0.3318	-62.333	-0.36867
-62.167	-0.33045	-62.167	-0.33188	-62.167	-0.36844
-62	-0.33044	-62	-0.33198	-62	-0.36924
-61.833	-0.33043	-61.833	-0.33209	-61.833	-0.36849
-61.667	-0.33033	-61.667	-0.33226	-61.667	-0.36904
-61.5	-0.33029	-61.5	-0.33239	-61.5	-0.36973
-61.333	-0.33026	-61.333	-0.3325	-61.333	-0.36904
-61.167	-0.33025	-61.167	-0.33291	-61.167	-0.36861
-61	-0.33022	-61	-0.33288	-61	-0.36846
-60.833	-0.3302	-60.833	-0.33282	-60.833	-0.36841
-60.667	-0.3302	-60.667	-0.33281	-60.667	-0.36818
-60.5	-0.33019	-60.5	-0.3329	-60.5	-0.36826
-60.333	-0.33016	-60.333	-0.33294	-60.333	-0.369
-60.167	-0.33013	-60.167	-0.33297	-60.167	-0.3699
-60	-0.3301	-60	-0.33298	-60	-0.36965
-59.833	-0.33008	-59.833	-0.33308	-59.833	-0.36957
-59.667	-0.33008	-59.667	-0.33314	-59.667	-0.3695
-59.5	-0.33007	-59.5	-0.33305	-59.5	-0.36951
-59.333	-0.33023	-59.333	-0.33297	-59.333	-0.36925
-59.167	-0.33055	-59.167	-0.33292	-59.167	-0.36909
-59	-0.33013	-59	-0.33319	-59	-0.36915
-58.833	-0.33003	-58.833	-0.33329	-58.833	-0.36845
-58.667	-0.33016	-58.667	-0.3334	-58.667	-0.36913
-58.5	-0.33028	-58.5	-0.33351	-58.5	-0.36894
-58.333	-0.33035	-58.333	-0.33365	-58.333	-0.36902
-58.167	-0.33041	-58.167	-0.3338	-58.167	-0.36984
-58	-0.33042	-58	-0.33394	-58	-0.36959
-57.833	-0.33045	-57.833	-0.33408	-57.833	-0.36964
-57.667	-0.33042	-57.667	-0.33423	-57.667	-0.36975
-57.5	-0.33043	-57.5	-0.33436	-57.5	-0.36984
-57.333	-0.33044	-57.333	-0.33444	-57.333	-0.36989
-57.167	-0.33044	-57.167	-0.33447	-57.167	-0.36992
-57	-0.33045	-57	-0.3345	-57	-0.36993
-56.833	-0.33045	-56.833	-0.33454	-56.833	-0.36992
-56.667	-0.33049	-56.667	-0.33457	-56.667	-0.3699
-56.5	-0.33053	-56.5	-0.33461	-56.5	-0.36988
-56.333	-0.33058	-56.333	-0.33468	-56.333	-0.36991
-56.167	-0.33062	-56.167	-0.33474	-56.167	-0.36992
-56	-0.33068	-56	-0.33481	-56	-0.36994
-55.833	-0.33077	-55.833	-0.3349	-55.833	-0.37
-55.667	-0.33071	-55.667	-0.33498	-55.667	-0.37002
-55.5	-0.33071	-55.5	-0.33507	-55.5	-0.37002
-55.333	-0.3307	-55.333	-0.33516	-55.333	-0.37001
-55.167	-0.3307	-55.167	-0.33526	-55.167	-0.36997
-55	-0.33069	-55	-0.33534	-55	-0.36998
-54.833	-0.3307	-54.833	-0.33542	-54.833	-0.37
-54.667	-0.33069	-54.667	-0.3355	-54.667	-0.37006
-54.5	-0.33068	-54.5	-0.33558	-54.5	-0.37011
-54.333	-0.33068	-54.333	-0.33562	-54.333	-0.37013
-54.167	-0.33064	-54.167	-0.33569	-54.167	-0.37015
-54	-0.3306	-54	-0.33576	-54	-0.37019
-53.833	-0.33056	-53.833	-0.3358	-53.833	-0.37017
-53.667	-0.33051	-53.667	-0.33586	-53.667	-0.37016
-53.5	-0.3304	-53.5	-0.33601	-53.5	-0.37019
-53.333	-0.33036	-53.333	-0.33608	-53.333	-0.37024
-53.167	-0.3305	-53.167	-0.33569	-53.167	-0.37025
-53	-0.3307	-53	-0.336	-53	-0.37026
-52.833	-0.33082	-52.833	-0.33612	-52.833	-0.3703
-52.667	-0.33084	-52.667	-0.33623	-52.667	-0.37041
-52.5	-0.33086	-52.5	-0.33634	-52.5	-0.37021
-52.333	-0.33084	-52.333	-0.3364	-52.333	-0.37014
-52.167	-0.33086	-52.167	-0.33648	-52.167	-0.37009
-52	-0.33089	-52	-0.33657	-52	-0.37002
-51.833	-0.33092	-51.833	-0.33666	-51.833	-0.36995
-51.667	-0.33096	-51.667	-0.33677	-51.667	-0.3699
-51.5	-0.33101	-51.5	-0.33686	-51.5	-0.36986
-51.333	-0.33106	-51.333	-0.33696	-51.333	-0.36987
-51.167	-0.33112	-51.167	-0.33706	-51.167	-0.3699
-51	-0.33114	-51	-0.33719	-51	-0.36997
-50.833	-0.33116	-50.833	-0.3373	-50.833	-0.36999
-50.667	-0.33119	-50.667	-0.3374	-50.667	-0.37007
-50.5	-0.3312	-50.5	-0.33749	-50.5	-0.37033
-50.333	-0.33117	-50.333	-0.33759	-50.333	-0.37024
-50.167	-0.33115	-50.167	-0.33769	-50.167	-0.37026
-50	-0.33115	-50	-0.33777	-50	-0.37029
-49.833	-0.33117	-49.833	-0.33785	-49.833	-0.37032
-49.667	-0.33121	-49.667	-0.33788	-49.667	-0.37038
-49.5	-0.33125	-49.5	-0.33795	-49.5	-0.37043
-49.333	-0.33128	-49.333	-0.33801	-49.333	-0.37048
-49.167	-0.33131	-49.167	-0.33808	-49.167	-0.37052
-49	-0.33135	-49	-0.33808	-49	-0.37053
-48.833	-0.33139	-48.833	-0.33813	-48.833	-0.37054
-48.667	-0.33142	-48.667	-0.33818	-48.667	-0.37057
-48.5	-0.33145	-48.5	-0.33825	-48.5	-0.37061
-48.333	-0.33144	-48.333	-0.33831	-48.333	-0.3706
-48.167	-0.33144	-48.167	-0.33839	-48.167	-0.3706
-48	-0.33147	-48	-0.33846	-48	-0.3706
-47.833	-0.33151	-47.833	-0.3385	-47.833	-0.37062
-47.667	-0.33153	-47.667	-0.33855	-47.667	-0.37061
-47.5	-0.33157	-47.5	-0.33858	-47.5	-0.37061
-47.333	-0.3316	-47.333	-0.33863	-47.333	-0.37062
-47.167	-0.33163	-47.167	-0.33871	-47.167	-0.37063
-47	-0.33159	-47	-0.3388	-47	-0.37065
-46.833	-0.3316	-46.833	-0.33891	-46.833	-0.37066
-46.667	-0.33161	-46.667	-0.33901	-46.667	-0.37065
-46.5	-0.33163	-46.5	-0.3391	-46.5	-0.37063
-46.333	-0.33163	-46.333	-0.33919	-46.333	-0.37063
-46.167	-0.33165	-46.167	-0.33926	-46.167	-0.37061
-46	-0.33167	-46	-0.33934	-46	-0.37059
-45.833	-0.33173	-45.833	-0.33942	-45.833	-0.37057
-45.667	-0.33176	-45.667	-0.33948	-45.667	-0.37057
-45.5	-0.3318	-45.5	-0.33952	-45.5	-0.37059
-45.333	-0.33181	-45.333	-0.33957	-45.333	-0.3706
-45.167	-0.33184	-45.167	-0.33963	-45.167	-0.37062
-45	-0.33188	-45	-0.3397	-45	-0.37068
-44.833	-0.33188	-44.833	-0.33982	-44.833	-0.37071
-44.667	-0.33187	-44.667	-0.33991	-44.667	-0.37069
-44.5	-0.33185	-44.5	-0.34002	-44.5	-0.37067
-44.333	-0.33185	-44.333	-0.34012	-44.333	-0.37063
-44.167	-0.33179	-44.167	-0.34024	-44.167	-0.37059
-44	-0.33174	-44	-0.34035	-44	-0.37058
-43.833	-0.33186	-43.833	-0.34045	-43.833	-0.37056
-43.667	-0.33202	-43.667	-0.34056	-43.667	-0.37053
-43.5	-0.33211	-43.5	-0.34071	-43.5	-0.37053
-43.333	-0.33217	-43.333	-0.34078	-43.333	-0.37054
-43.167	-0.33224	-43.167	-0.34072	-43.167	-0.37056
-43	-0.33231	-43	-0.34071	-43	-0.37065
-42.833	-0.3323	-42.833	-0.34075	-42.833	-0.3707
-42.667	-0.33232	-42.667	-0.34079	-42.667	-0.37084
-42.5	-0.33236	-42.5	-0.34085	-42.5	-0.37115
-42.333	-0.33238	-42.333	-0.34091	-42.333	-0.37144
-42.167	-0.33234	-42.167	-0.34101	-42.167	-0.37176
-42	-0.33234	-42	-0.34107	-42	-0.37197
-41.833	-0.33235	-41.833	-0.34112	-41.833	-0.37194
-41.667	-0.33235	-41.667	-0.34119	-41.667	-0.37172
-41.5	-0.33239	-41.5	-0.34125	-41.5	-0.37163
-41.333	-0.33243	-41.333	-0.34135	-41.333	-0.37155
-41.167	-0.33247	-41.167	-0.34144	-41.167	-0.37148
-41	-0.33249	-41	-0.34153	-41	-0.3714
-40.833	-0.33252	-40.833	-0.34165	-40.833	-0.37133
-40.667	-0.33254	-40.667	-0.34173	-40.667	-0.37139
-40.5	-0.33256	-40.5	-0.34182	-40.5	-0.37142
-40.333	-0.33259	-40.333	-0.34188	-40.333	-0.37153
-40.167	-0.33255	-40.167	-0.34187	-40.167	-0.37155
-40	-0.33255	-40	-0.34189	-40	-0.37157
-39.833	-0.33257	-39.833	-0.3419	-39.833	-0.37157
-39.667	-0.33259	-39.667	-0.34194	-39.667	-0.37156
-39.5	-0.33264	-39.5	-0.34195	-39.5	-0.37156
-39.333	-0.33267	-39.333	-0.34197	-39.333	-0.37155
-39.167	-0.33268	-39.167	-0.34209	-39.167	-0.37154
-39	-0.33268	-39	-0.3422	-39	-0.37163
-38.833	-0.33271	-38.833	-0.3424	-38.833	-0.37167
-38.667	-0.33272	-38.667	-0.34257	-38.667	-0.37169
-38.5	-0.33272	-38.5	-0.34249	-38.5	-0.37169
-38.333	-0.33272	-38.333	-0.34203	-38.333	-0.37174
-38.167	-0.33271	-38.167	-0.34237	-38.167	-0.37182
-38	-0.33272	-38	-0.34248	-38	-0.37186
-37.833	-0.33273	-37.833	-0.34255	-37.833	-0.37183
-37.667	-0.33275	-37.667	-0.34263	-37.667	-0.37192
-37.5	-0.33275	-37.5	-0.34269	-37.5	-0.37211
-37.333	-0.33274	-37.333	-0.34288	-37.333	-0.37235
-37.167	-0.33275	-37.167	-0.34301	-37.167	-0.37204
-37	-0.33277	-37	-0.3432	-37	-0.372
-36.833	-0.33281	-36.833	-0.34343	-36.833	-0.37195
-36.667	-0.33286	-36.667	-0.34327	-36.667	-0.37192
-36.5	-0.33294	-36.5	-0.34316	-36.5	-0.3719
-36.333	-0.33301	-36.333	-0.34322	-36.333	-0.37194
-36.167	-0.33316	-36.167	-0.34368	-36.167	-0.37189
-36	-0.33324	-36	-0.34353	-36	-0.37192
-35.833	-0.33336	-35.833	-0.34349	-35.833	-0.37214
-35.667	-0.33356	-35.667	-0.34351	-35.667	-0.37228
-35.5	-0.33361	-35.5	-0.34355	-35.5	-0.3724
-35.333	-0.33336	-35.333	-0.34357	-35.333	-0.37244
-35.167	-0.33319	-35.167	-0.34358	-35.167	-0.37234
-35	-0.333	-35	-0.34359	-35	-0.37233
-34.833	-0.33302	-34.833	-0.34362	-34.833	-0.37224
-34.667	-0.33305	-34.667	-0.34364	-34.667	-0.37219
-34.5	-0.3331	-34.5	-0.34369	-34.5	-0.37215
-34.333	-0.33316	-34.333	-0.34375	-34.333	-0.37213
-34.167	-0.33322	-34.167	-0.34381	-34.167	-0.37213
-34	-0.33329	-34	-0.34392	-34	-0.37213
-33.833	-0.33335	-33.833	-0.34401	-33.833	-0.37212
-33.667	-0.33339	-33.667	-0.3441	-33.667	-0.37212
-33.5	-0.33343	-33.5	-0.3442	-33.5	-0.3721
-33.333	-0.33348	-33.333	-0.34428	-33.333	-0.37205
-33.167	-0.33352	-33.167	-0.34433	-33.167	-0.37199
-33	-0.33359	-33	-0.34438	-33	-0.37194
-32.833	-0.33361	-32.833	-0.34444	-32.833	-0.37191
-32.667	-0.33363	-32.667	-0.34446	-32.667	-0.37188
-32.5	-0.33363	-32.5	-0.34449	-32.5	-0.37184
-32.333	-0.3336	-32.333	-0.34451	-32.333	-0.37178
-32.167	-0.33359	-32.167	-0.34452	-32.167	-0.37192
-32	-0.33362	-32	-0.34455	-32	-0.37194
-31.833	-0.33365	-31.833	-0.34457	-31.833	-0.37195
-31.667	-0.33367	-31.667	-0.3446	-31.667	-0.37196
-31.5	-0.33375	-31.5	-0.34465	-31.5	-0.37191
-31.333	-0.33379	-31.333	-0.34473	-31.333	-0.37191
-31.167	-0.33384	-31.167	-0.34481	-31.167	-0.37191
-31	-0.33388	-31	-0.34489	-31	-0.37193
-30.833	-0.33388	-30.833	-0.34495	-30.833	-0.37195
-30.667	-0.33387	-30.667	-0.34502	-30.667	-0.37196
-30.5	-0.33385	-30.5	-0.34506	-30.5	-0.37198
-30.333	-0.33381	-30.333	-0.3451	-30.333	-0.37195
-30.167	-0.33378	-30.167	-0.34514	-30.167	-0.37194
-30	-0.33377	-30	-0.34517	-30	-0.37192
-29.833	-0.33378	-29.833	-0.34524	-29.833	-0.37192
-29.667	-0.33385	-29.667	-0.34533	-29.667	-0.37193
-29.5	-0.3339	-29.5	-0.34542	-29.5	-0.37192
-29.333	-0.33392	-29.333	-0.34554	-29.333	-0.3719
-29.167	-0.33394	-29.167	-0.34561	-29.167	-0.37189
-29	-0.33396	-29	-0.34567	-29	-0.37187
-28.833	-0.33391	-28.833	-0.34574	-28.833	-0.37181
-28.667	-0.33391	-28.667	-0.34574	-28.667	-0.37179
-28.5	-0.33395	-28.5	-0.34576	-28.5	-0.3718
-28.333	-0.33398	-28.333	-0.34575	-28.333	-0.3718
-28.167	-0.33402	-28.167	-0.34574	-28.167	-0.37178
-28	-0.33405	-28	-0.34574	-28	-0.37175
-27.833	-0.33407	-27.833	-0.34575	-27.833	-0.37172
-27.667	-0.3341	-27.667	-0.34571	-27.667	-0.37168
-27.5	-0.33413	-27.5	-0.34561	-27.5	-0.37164
-27.333	-0.33416	-27.333	-0.34585	-27.333	-0.37161
-27.167	-0.33417	-27.167	-0.34597	-27.167	-0.37159
-27	-0.33415	-27	-0.34605	-27	-0.37159
-26.833	-0.33412	-26.833	-0.34615	-26.833	-0.37163
-26.667	-0.33412	-26.667	-0.34626	-26.667	-0.37164
-26.5	-0.33411	-26.5	-0.34631	-26.5	-0.37165
-26.333	-0.3341	-26.333	-0.34635	-26.333	-0.37167
-26.167	-0.33411	-26.167	-0.34639	-26.167	-0.37169
-26	-0.33413	-26	-0.34641	-26	-0.37173
-25.833	-0.33416	-25.833	-0.34642	-25.833	-0.37178
-25.667	-0.33419	-25.667	-0.34644	-25.667	-0.37185
-25.5	-0.33425	-25.5	-0.34646	-25.5	-0.3719
-25.333	-0.33429	-25.333	-0.3465	-25.333	-0.37194
-25.167	-0.33433	-25.167	-0.34658	-25.167	-0.372
-25	-0.33437	-25	-0.34664	-25	-0.37207
-24.833	-0.33439	-24.833	-0.34669	-24.833	-0.37211
-24.667	-0.33441	-24.667	-0.34676	-24.667	-0.37213
-24.5	-0.33442	-24.5	-0.34685	-24.5	-0.37211
-24.333	-0.33442	-24.333	-0.34692	-24.333	-0.3721
-24.167	-0.33441	-24.167	-0.34698	-24.167	-0.37211
-24	-0.33441	-24	-0.34704	-24	-0.37199
-23.833	-0.33441	-23.833	-0.34711	-23.833	-0.37175
-23.667	-0.33443	-23.667	-0.34717	-23.667	-0.37195
-23.5	-0.33447	-23.5	-0.34722	-23.5	-0.37232
-23.333	-0.33452	-23.333	-0.34728	-23.333	-0.37253
-23.167	-0.33456	-23.167	-0.34734	-23.167	-0.37273
-23	-0.33459	-23	-0.34739	-23	-0.37296
-22.833	-0.33462	-22.833	-0.34743	-22.833	-0.37289
-22.667	-0.33463	-22.667	-0.34746	-22.667	-0.37292
-22.5	-0.33464	-22.5	-0.34749	-22.5	-0.37296
-22.333	-0.33464	-22.333	-0.34753	-22.333	-0.37299
-22.167	-0.33466	-22.167	-0.34759	-22.167	-0.37299
-22	-0.33468	-22	-0.34765	-22	-0.37304
-21.833	-0.33469	-21.833	-0.3477	-21.833	-0.37309
-21.667	-0.33471	-21.667	-0.34774	-21.667	-0.37313
-21.5	-0.33472	-21.5	-0.34779	-21.5	-0.37321
-21.333	-0.33473	-21.333	-0.34783	-21.333	-0.37328
-21.167	-0.33473	-21.167	-0.34787	-21.167	-0.37335
-21	-0.33474	-21	-0.34791	-21	-0.37341
-20.833	-0.33475	-20.833	-0.34796	-20.833	-0.37349
-20.667	-0.33477	-20.667	-0.348	-20.667	-0.37355
-20.5	-0.3348	-20.5	-0.34802	-20.5	-0.3736
-20.333	-0.33481	-20.333	-0.34803	-20.333	-0.37367
-20.167	-0.33482	-20.167	-0.34802	-20.167	-0.37373
-20	-0.33488	-20	-0.348	-20	-0.37384
-19.833	-0.33493	-19.833	-0.34798	-19.833	-0.37396
-19.667	-0.33496	-19.667	-0.34801	-19.667	-0.37409
-19.5	-0.33499	-19.5	-0.34804	-19.5	-0.37423
-19.333	-0.33501	-19.333	-0.34808	-19.333	-0.37434
-19.167	-0.33502	-19.167	-0.34814	-19.167	-0.37445
-19	-0.33504	-19	-0.34819	-19	-0.37455
-18.833	-0.33507	-18.833	-0.34824	-18.833	-0.37462
-18.667	-0.33507	-18.667	-0.34829	-18.667	-0.37468
-18.5	-0.3351	-18.5	-0.34829	-18.5	-0.37474
-18.333	-0.33513	-18.333	-0.34831	-18.333	-0.37482
-18.167	-0.33515	-18.167	-0.34833	-18.167	-0.37489
-18	-0.3352	-18	-0.34833	-18	-0.37498
-17.833	-0.33524	-17.833	-0.34835	-17.833	-0.37507
-17.667	-0.33525	-17.667	-0.34839	-17.667	-0.37513
-17.5	-0.33525	-17.5	-0.34843	-17.5	-0.3752
-17.333	-0.33526	-17.333	-0.34849	-17.333	-0.37528
-17.167	-0.33527	-17.167	-0.34857	-17.167	-0.37538
-17	-0.3353	-17	-0.34863	-17	-0.37548
-16.833	-0.33535	-16.833	-0.3487	-16.833	-0.37554
-16.667	-0.33535	-16.667	-0.34876	-16.667	-0.37561
-16.5	-0.33534	-16.5	-0.34881	-16.5	-0.3757
-16.333	-0.33536	-16.333	-0.34888	-16.333	-0.37579
-16.167	-0.33539	-16.167	-0.34893	-16.167	-0.37586
-16	-0.33535	-16	-0.34899	-16	-0.37594
-15.833	-0.33535	-15.833	-0.34908	-15.833	-0.37606
-15.667	-0.33538	-15.667	-0.34918	-15.667	-0.37619
-15.5	-0.33541	-15.5	-0.34926	-15.5	-0.37637
-15.333	-0.33543	-15.333	-0.34935	-15.333	-0.37652
-15.167	-0.33545	-15.167	-0.34945	-15.167	-0.37665
-15	-0.33547	-15	-0.34953	-15	-0.37677
-14.833	-0.33549	-14.833	-0.34959	-14.833	-0.37691
-14.667	-0.33552	-14.667	-0.34965	-14.667	-0.37702
-14.5	-0.33556	-14.5	-0.34972	-14.5	-0.37716
-14.333	-0.33561	-14.333	-0.34977	-14.333	-0.37729
-14.167	-0.33566	-14.167	-0.34983	-14.167	-0.37736
-14	-0.33567	-14	-0.34988	-14	-0.37746
-13.833	-0.33568	-13.833	-0.34991	-13.833	-0.37758
-13.667	-0.33568	-13.667	-0.34991	-13.667	-0.3777
-13.5	-0.33569	-13.5	-0.34993	-13.5	-0.37783
-13.333	-0.33566	-13.333	-0.34995	-13.333	-0.37797
-13.167	-0.33566	-13.167	-0.34997	-13.167	-0.3781
-13	-0.33566	-13	-0.35	-13	-0.37824
-12.833	-0.33567	-12.833	-0.35003	-12.833	-0.37838
-12.667	-0.33576	-12.667	-0.35006	-12.667	-0.37847
-12.5	-0.33583	-12.5	-0.3501	-12.5	-0.37857
-12.333	-0.33589	-12.333	-0.35015	-12.333	-0.37868
-12.167	-0.33594	-12.167	-0.3502	-12.167	-0.37882
-12	-0.33602	-12	-0.35025	-12	-0.37895
-11.833	-0.33606	-11.833	-0.35029	-11.833	-0.37908
-11.667	-0.3361	-11.667	-0.35035	-11.667	-0.3792
-11.5	-0.33612	-11.5	-0.35044	-11.5	-0.37931
-11.333	-0.33612	-11.333	-0.35053	-11.333	-0.37952
-11.167	-0.33615	-11.167	-0.35064	-11.167	-0.37971
-11	-0.33617	-11	-0.35077	-11	-0.37989
-10.833	-0.33618	-10.833	-0.35088	-10.833	-0.38009
-10.667	-0.33622	-10.667	-0.35096	-10.667	-0.38026
-10.5	-0.33625	-10.5	-0.35105	-10.5	-0.38043
-10.333	-0.33625	-10.333	-0.35111	-10.333	-0.38067
-10.167	-0.33626	-10.167	-0.3512	-10.167	-0.38085
-10	-0.33628	-10	-0.35129	-10	-0.3806
-9.833	-0.33631	-9.833	-0.35137	-9.833	-0.38053
-9.667	-0.33633	-9.667	-0.35148	-9.667	-0.38048
-9.5	-0.33634	-9.5	-0.35158	-9.5	-0.38048
-9.333	-0.33635	-9.333	-0.35169	-9.333	-0.38079
-9.167	-0.33636	-9.167	-0.3518	-9.167	-0.38093
-9	-0.33637	-9	-0.3519	-9	-0.38109
-8.833	-0.33638	-8.833	-0.35199	-8.833	-0.3813
-8.667	-0.33638	-8.667	-0.35209	-8.667	-0.38126
-8.5	-0.33641	-8.5	-0.3522	-8.5	-0.38135
-8.333	-0.33646	-8.333	-0.35228	-8.333	-0.38147
-8.167	-0.33652	-8.167	-0.35236	-8.167	-0.3816
-8	-0.33659	-8	-0.35242	-8	-0.38177
-7.833	-0.33666	-7.833	-0.35247	-7.833	-0.38191
-7.667	-0.33674	-7.667	-0.35252	-7.667	-0.38201
-7.5	-0.33682	-7.5	-0.35257	-7.5	-0.38211
-7.333	-0.33688	-7.333	-0.35261	-7.333	-0.38218
-7.167	-0.33693	-7.167	-0.35264	-7.167	-0.38224
-7	-0.33697	-7	-0.3527	-7	-0.38231
-6.833	-0.337	-6.833	-0.35277	-6.833	-0.38239
-6.667	-0.33702	-6.667	-0.35285	-6.667	-0.38247
-6.5	-0.33706	-6.5	-0.35293	-6.5	-0.38256
-6.333	-0.3371	-6.333	-0.35305	-6.333	-0.38266
-6.167	-0.33715	-6.167	-0.35315	-6.167	-0.38275
-6	-0.3372	-6	-0.35324	-6	-0.38292
-5.833	-0.33725	-5.833	-0.35331	-5.833	-0.38307
-5.667	-0.33728	-5.667	-0.35337	-5.667	-0.3832
-5.5	-0.3373	-5.5	-0.35343	-5.5	-0.38332
-5.333	-0.33732	-5.333	-0.35349	-5.333	-0.38346
-5.167	-0.33735	-5.167	-0.35355	-5.167	-0.38361
-5	-0.33739	-5	-0.35361	-5	-0.38374
-4.833	-0.33741	-4.833	-0.35369	-4.833	-0.38387
-4.667	-0.33742	-4.667	-0.35377	-4.667	-0.384
-4.5	-0.33744	-4.5	-0.35384	-4.5	-0.38409
-4.333	-0.33749	-4.333	-0.35391	-4.333	-0.38417
-4.167	-0.33756	-4.167	-0.35404	-4.167	-0.38426
-4	-0.33762	-4	-0.35414	-4	-0.38436
-3.833	-0.3377	-3.833	-0.35421	-3.833	-0.38448
-3.667	-0.33778	-3.667	-0.35428	-3.667	-0.3846
-3.5	-0.33787	-3.5	-0.35436	-3.5	-0.38474
-3.333	-0.33795	-3.333	-0.35442	-3.333	-0.38496
-3.167	-0.33802	-3.167	-0.35449	-3.167	-0.38514
-3	-0.33809	-3	-0.35458	-3	-0.38529
-2.833	-0.33814	-2.833	-0.35465	-2.833	-0.38546
-2.667	-0.33817	-2.667	-0.35473	-2.667	-0.38563
-2.5	-0.33819	-2.5	-0.35482	-2.5	-0.38573
-2.333	-0.33824	-2.333	-0.3549	-2.333	-0.38586
-2.167	-0.3383	-2.167	-0.35498	-2.167	-0.386
-2	-0.33838	-2	-0.35506	-2	-0.38613
-1.833	-0.33843	-1.833	-0.35516	-1.833	-0.38623
-1.667	-0.33846	-1.667	-0.35527	-1.667	-0.38636
-1.5	-0.33853	-1.5	-0.35538	-1.5	-0.38649
-1.333	-0.3386	-1.333	-0.35549	-1.333	-0.38662
-1.167	-0.33864	-1.167	-0.35561	-1.167	-0.38676
-1	-0.3387	-1	-0.35571	-1	-0.38688
-0.833	-0.33877	-0.833	-0.3558	-0.833	-0.38697
-0.667	-0.33883	-0.667	-0.35588	-0.667	-0.38708
-0.5	-0.33891	-0.5	-0.35597	-0.5	-0.3871
-0.333	-0.33899	-0.333	-0.35607	-0.333	-0.38715
-0.167	-0.33908	-0.167	-0.35615	-0.167	-0.38721
0	-0.33915	0	-0.35624	0	-0.38727
0.167	-0.33922	0.167	-0.35633	0.167	-0.3873
0.333	-0.33928	0.333	-0.35643	0.333	-0.38738
0.5	-0.33934	0.5	-0.35659	0.5	-0.38747
0.667	-0.33941	0.667	-0.35671	0.667	-0.38757
0.833	-0.33945	0.833	-0.35682	0.833	-0.38769
1	-0.3395	1	-0.35693	1	-0.38778
1.167	-0.33955	1.167	-0.35703	1.167	-0.38786
1.333	-0.3396	1.333	-0.35713	1.333	-0.38795
1.5	-0.33964	1.5	-0.35725	1.5	-0.38807
1.667	-0.33969	1.667	-0.35736	1.667	-0.38822
1.833	-0.33974	1.833	-0.35745	1.833	-0.38836
2	-0.3398	2	-0.35755	2	-0.38851
2.167	-0.33987	2.167	-0.35766	2.167	-0.3887
2.333	-0.33994	2.333	-0.35777	2.333	-0.38883
2.5	-0.34002	2.5	-0.35787	2.5	-0.38893
2.667	-0.3401	2.667	-0.35798	2.667	-0.389
2.833	-0.34016	2.833	-0.35808	2.833	-0.38904
3	-0.3402	3	-0.35817	3	-0.38912
3.167	-0.34026	3.167	-0.35827	3.167	-0.38923
3.333	-0.34032	3.333	-0.35837	3.333	-0.38934
3.5	-0.34037	3.5	-0.35848	3.5	-0.38947
3.667	-0.34045	3.667	-0.35861	3.667	-0.38958
3.833	-0.34052	3.833	-0.35875	3.833	-0.38972
4	-0.34058	4	-0.35889	4	-0.38986
4.167	-0.34068	4.167	-0.35903	4.167	-0.38999
4.333	-0.34075	4.333	-0.35917	4.333	-0.3901
4.5	-0.34082	4.5	-0.35932	4.5	-0.39019
4.667	-0.34088	4.667	-0.35944	4.667	-0.39028
4.833	-0.34093	4.833	-0.35954	4.833	-0.39039
5	-0.34098	5	-0.35963	5	-0.3905
5.167	-0.34103	5.167	-0.35968	5.167	-0.39059
5.333	-0.34108	5.333	-0.35976	5.333	-0.39067
5.5	-0.34114	5.5	-0.35986	5.5	-0.39079
5.667	-0.3412	5.667	-0.35994	5.667	-0.39094
5.833	-0.34127	5.833	-0.36015	5.833	-0.39108
6	-0.34137	6	-0.36032	6	-0.3912
6.167	-0.34144	6.167	-0.36047	6.167	-0.39135
6.333	-0.34153	6.333	-0.36061	6.333	-0.39147
6.5	-0.34161	6.5	-0.36076	6.5	-0.39158
6.667	-0.34169	6.667	-0.36088	6.667	-0.39167
6.833	-0.34176	6.833	-0.36099	6.833	-0.39171
7	-0.34181	7	-0.36107	7	-0.39178
7.167	-0.34186	7.167	-0.3611	7.167	-0.39188
7.333	-0.34191	7.333	-0.36117	7.333	-0.39199
7.5	-0.34194	7.5	-0.36127	7.5	-0.3921
7.667	-0.34199	7.667	-0.36138	7.667	-0.3922
7.833	-0.34205	7.833	-0.36153	7.833	-0.39233
8	-0.3421	8	-0.36166	8	-0.39248
8.167	-0.34218	8.167	-0.36177	8.167	-0.39266
8.333	-0.34228	8.333	-0.3619	8.333	-0.39281
8.5	-0.34238	8.5	-0.36204	8.5	-0.39293
8.667	-0.34248	8.667	-0.36217	8.667	-0.39305
8.833	-0.34258	8.833	-0.3623	8.833	-0.39321
9	-0.34266	9	-0.36243	9	-0.39335
9.167	-0.34273	9.167	-0.36255	9.167	-0.39347
9.333	-0.34278	9.333	-0.3627	9.333	-0.39356
9.5	-0.34282	9.5	-0.36283	9.5	-0.39368
9.667	-0.34288	9.667	-0.36296	9.667	-0.39382
9.833	-0.34297	9.833	-0.3631	9.833	-0.39394
10	-0.34306	10	-0.36324	10	-0.39406
10.167	-0.34317	10.167	-0.36339	10.167	-0.39417
10.333	-0.34326	10.333	-0.36354	10.333	-0.39431
10.5	-0.34334	10.5	-0.36365	10.5	-0.39446
10.667	-0.34341	10.667	-0.36378	10.667	-0.39463
10.833	-0.34348	10.833	-0.36392	10.833	-0.3948
11	-0.34353	11	-0.36406	11	-0.39497
11.167	-0.34357	11.167	-0.36419	11.167	-0.39513
11.333	-0.34361	11.333	-0.36431	11.333	-0.3953
11.5	-0.34365	11.5	-0.36442	11.5	-0.39543
11.667	-0.34371	11.667	-0.36451	11.667	-0.39555
11.833	-0.34379	11.833	-0.3646	11.833	-0.39568
12	-0.34389	12	-0.36467	12	-0.39581
12.167	-0.34399	12.167	-0.36477	12.167	-0.39588
12.333	-0.34411	12.333	-0.36489	12.333	-0.39599
12.5	-0.3442	12.5	-0.36501	12.5	-0.39611
12.667	-0.3443	12.667	-0.36515	12.667	-0.39623
12.833	-0.3444	12.833	-0.36528	12.833	-0.39636
13	-0.34445	13	-0.3654	13	-0.39651
13.167	-0.34452	13.167	-0.36553	13.167	-0.39667
13.333	-0.34459	13.333	-0.36565	13.333	-0.39683
13.5	-0.34466	13.5	-0.36577	13.5	-0.39704
13.667	-0.34471	13.667	-0.36589	13.667	-0.39722
13.833	-0.34475	13.833	-0.366	13.833	-0.39737
14	-0.34482	14	-0.36611	14	-0.39751
14.167	-0.34489	14.167	-0.36623	14.167	-0.39767
14.333	-0.34498	14.333	-0.36635	14.333	-0.39783
14.5	-0.3451	14.5	-0.36646	14.5	-0.398
14.667	-0.34522	14.667	-0.36658	14.667	-0.39817
14.833	-0.34534	14.833	-0.36669	14.833	-0.39833
15	-0.34548	15	-0.3668	15	-0.39847
15.167	-0.34558	15.167	-0.36691	15.167	-0.3986
15.333	-0.34568	15.333	-0.36701	15.333	-0.39873
15.5	-0.34578	15.5	-0.3671	15.5	-0.39882
15.667	-0.34582	15.667	-0.3672	15.667	-0.39895
15.833	-0.34589	15.833	-0.3673	15.833	-0.3991
16	-0.34597	16	-0.36743	16	-0.39926
16.167	-0.34606	16.167	-0.36756	16.167	-0.39943
16.333	-0.34615	16.333	-0.3677	16.333	-0.3996
16.5	-0.34621	16.5	-0.36786	16.5	-0.39976
16.667	-0.34627	16.667	-0.36808	16.667	-0.39992
16.833	-0.34633	16.833	-0.36825	16.833	-0.40009
17	-0.34638	17	-0.36841	17	-0.40024
17.167	-0.34646	17.167	-0.36859	17.167	-0.40041
17.333	-0.34656	17.333	-0.36876	17.333	-0.4006
17.5	-0.34666	17.5	-0.36894	17.5	-0.40076
17.667	-0.34678	17.667	-0.36911	17.667	-0.40093
17.833	-0.34688	17.833	-0.36927	17.833	-0.40111
18	-0.34696	18	-0.36944	18	-0.40131
18.167	-0.34705	18.167	-0.36962	18.167	-0.40151
18.333	-0.34716	18.333	-0.36979	18.333	-0.4017
18.5	-0.34726	18.5	-0.36995	18.5	-0.40186
18.667	-0.34734	18.667	-0.37008	18.667	-0.40203
18.833	-0.34743	18.833	-0.37021	18.833	-0.40221
19	-0.34755	19	-0.37035	19	-0.40239
19.167	-0.34766	19.167	-0.37049	19.167	-0.40258
19.333	-0.34775	19.333	-0.37059	19.333	-0.40275
19.5	-0.34784	19.5	-0.3707	19.5	-0.40294
19.667	-0.34793	19.667	-0.3708	19.667	-0.40314
19.833	-0.34803	19.833	-0.37092	19.833	-0.40331
20	-0.34812	20	-0.37106	20	-0.40348
20.167	-0.34821	20.167	-0.3712	20.167	-0.40366
20.333	-0.34828	20.333	-0.37134	20.333	-0.40379
20.5	-0.34838	20.5	-0.37147	20.5	-0.40393
20.667	-0.34847	20.667	-0.37163	20.667	-0.40406
20.833	-0.34856	20.833	-0.37177	20.833	-0.40418
21	-0.34865	21	-0.37192	21	-0.40429
21.167	-0.34873	21.167	-0.3721	21.167	-0.40443
21.333	-0.34882	21.333	-0.37227	21.333	-0.40461
21.5	-0.34892	21.5	-0.37243	21.5	-0.40481
21.667	-0.34902	21.667	-0.37259	21.667	-0.40503
21.833	-0.34911	21.833	-0.37273	21.833	-0.40523
22	-0.34919	22	-0.37288	22	-0.40542
22.167	-0.34929	22.167	-0.37303	22.167	-0.4056
22.333	-0.34939	22.333	-0.3732	22.333	-0.40581
22.5	-0.3495	22.5	-0.37338	22.5	-0.40599
22.667	-0.34961	22.667	-0.37355	22.667	-0.40616
22.833	-0.34973	22.833	-0.37375	22.833	-0.40634
23	-0.34989	23	-0.37392	23	-0.40648
23.167	-0.35004	23.167	-0.37407	23.167	-0.40662
23.333	-0.35017	23.333	-0.37422	23.333	-0.40678
23.5	-0.3503	23.5	-0.37434	23.5	-0.40696
23.667	-0.35045	23.667	-0.37449	23.667	-0.40709
23.833	-0.3506	23.833	-0.37465	23.833	-0.40721
24	-0.35074	24	-0.37481	24	-0.40734
24.167	-0.35088	24.167	-0.37499	24.167	-0.40748
24.333	-0.35103	24.333	-0.37518	24.333	-0.40761
24.5	-0.35117	24.5	-0.37537	24.5	-0.40773
24.667	-0.35129	24.667	-0.37556	24.667	-0.40789
24.833	-0.35141	24.833	-0.37574	24.833	-0.40806
25	-0.35153	25	-0.3759	25	-0.40825
25.167	-0.35164	25.167	-0.37604	25.167	-0.40849
25.333	-0.35175	25.333	-0.37618	25.333	-0.40871
25.5	-0.35186	25.5	-0.37632	25.5	-0.40892
25.667	-0.35196	25.667	-0.37647	25.667	-0.40911
25.833	-0.35206	25.833	-0.37664	25.833	-0.40931
26	-0.35218	26	-0.37681	26	-0.40951
26.167	-0.35231	26.167	-0.37702	26.167	-0.4097
26.333	-0.35242	26.333	-0.3772	26.333	-0.40989
26.5	-0.35253	26.5	-0.37738	26.5	-0.41005
26.667	-0.35264	26.667	-0.37755	26.667	-0.4102
26.833	-0.35276	26.833	-0.37771	26.833	-0.41036
27	-0.35287	27	-0.37788	27	-0.41051
27.167	-0.35299	27.167	-0.37804	27.167	-0.41067
27.333	-0.35312	27.333	-0.37819	27.333	-0.41083
27.5	-0.35324	27.5	-0.37834	27.5	-0.41101
27.667	-0.35339	27.667	-0.3785	27.667	-0.41118
27.833	-0.35352	27.833	-0.37866	27.833	-0.41135
28	-0.35362	28	-0.3788	28	-0.41152
28.167	-0.35372	28.167	-0.37895	28.167	-0.41167
28.333	-0.35379	28.333	-0.3791	28.333	-0.4118
28.5	-0.35386	28.5	-0.37926	28.5	-0.41188
28.667	-0.35396	28.667	-0.37942	28.667	-0.41199
28.833	-0.35406	28.833	-0.37958	28.833	-0.41212
29	-0.35413	29	-0.37976	29	-0.41225
29.167	-0.3542	29.167	-0.37993	29.167	-0.41241
29.333	-0.35428	29.333	-0.38009	29.333	-0.41259
29.5	-0.35438	29.5	-0.38028	29.5	-0.41279
29.667	-0.3545	29.667	-0.38047	29.667	-0.413
29.833	-0.35461	29.833	-0.38064	29.833	-0.41326
30	-0.35473	30	-0.3808	30	-0.41346
30.167	-0.35486	30.167	-0.38098	30.167	-0.41364
30.333	-0.35499	30.333	-0.38117	30.333	-0.41382
30.5	-0.35509	30.5	-0.38136	30.5	-0.41395
30.667	-0.35519	30.667	-0.38155	30.667	-0.41409
30.833	-0.35528	30.833	-0.38176	30.833	-0.41421
31	-0.35532	31	-0.38196	31	-0.4143
31.167	-0.35539	31.167	-0.38215	31.167	-0.4144
31.333	-0.35547	31.333	-0.38234	31.333	-0.41454
31.5	-0.35555	31.5	-0.38254	31.5	-0.41467
31.667	-0.35563	31.667	-0.38274	31.667	-0.41473
31.833	-0.35573	31.833	-0.38293	31.833	-0.41508
32	-0.35585	32	-0.38312	32	-0.41531
32.167	-0.35597	32.167	-0.38332	32.167	-0.41551
32.333	-0.3561	32.333	-0.3835	32.333	-0.41573
32.5	-0.35621	32.5	-0.38369	32.5	-0.41586
32.667	-0.35633	32.667	-0.38388	32.667	-0.41595
32.833	-0.35645	32.833	-0.38408	32.833	-0.41601
33	-0.35657	33	-0.38427	33	-0.41597
33.167	-0.3567	33.167	-0.38444	33.167	-0.416
33.333	-0.35682	33.333	-0.38462	33.333	-0.41649
33.5	-0.35694	33.5	-0.38479	33.5	-0.41683
33.667	-0.35708	33.667	-0.38497	33.667	-0.4171
33.833	-0.35721	33.833	-0.38515	33.833	-0.41733
34	-0.35733	34	-0.38534	34	-0.41758
34.167	-0.35746	34.167	-0.38555	34.167	-0.41781
34.333	-0.35759	34.333	-0.38574	34.333	-0.41803
34.5	-0.35773	34.5	-0.38593	34.5	-0.41821
34.667	-0.35787	34.667	-0.38611	34.667	-0.4184
34.833	-0.35802	34.833	-0.38629	34.833	-0.41858
35	-0.35821	35	-0.38645	35	-0.41876
35.167	-0.35838	35.167	-0.38662	35.167	-0.41894
35.333	-0.35854	35.333	-0.3868	35.333	-0.41914
35.5	-0.35871	35.5	-0.38699	35.5	-0.41934
35.667	-0.35887	35.667	-0.38716	35.667	-0.41953
35.833	-0.35903	35.833	-0.38733	35.833	-0.41976
36	-0.35917	36	-0.3875	36	-0.41998
36.167	-0.35933	36.167	-0.38766	36.167	-0.42018
36.333	-0.35949	36.333	-0.38784	36.333	-0.42038
36.5	-0.35965	36.5	-0.38802	36.5	-0.4206
36.667	-0.3598	36.667	-0.38821	36.667	-0.4208
36.833	-0.35996	36.833	-0.38839	36.833	-0.421
37	-0.3601	37	-0.38862	37	-0.42118
37.167	-0.36025	37.167	-0.38882	37.167	-0.42137
37.333	-0.36041	37.333	-0.38901	37.333	-0.42157
37.5	-0.36056	37.5	-0.38922	37.5	-0.42179
37.667	-0.36066	37.667	-0.38941	37.667	-0.42203
37.833	-0.36079	37.833	-0.3896	37.833	-0.42231
38	-0.36092	38	-0.3898	38	-0.42256
38.167	-0.36105	38.167	-0.39001	38.167	-0.42279
38.333	-0.36118	38.333	-0.39021	38.333	-0.423
38.5	-0.36131	38.5	-0.39042	38.5	-0.42321
38.667	-0.36145	38.667	-0.39063	38.667	-0.42342
38.833	-0.36159	38.833	-0.39087	38.833	-0.42361
39	-0.36175	39	-0.3911	39	-0.42381
39.167	-0.36188	39.167	-0.3913	39.167	-0.42401
39.333	-0.36199	39.333	-0.3915	39.333	-0.42421
39.5	-0.36212	39.5	-0.3917	39.5	-0.42441
39.667	-0.36225	39.667	-0.3919	39.667	-0.42463
39.833	-0.36238	39.833	-0.39212	39.833	-0.42484
40	-0.36252	40	-0.39233	40	-0.42503
40.167	-0.36266	40.167	-0.39256	40.167	-0.42523
40.333	-0.36283	40.333	-0.3928	40.333	-0.42544
40.5	-0.363	40.5	-0.39304	40.5	-0.42565
40.667	-0.36317	40.667	-0.39326	40.667	-0.42583
40.833	-0.36334	40.833	-0.39347	40.833	-0.42602
41	-0.36352	41	-0.39368	41	-0.42622
41.167	-0.36367	41.167	-0.3939	41.167	-0.42642
41.333	-0.36381	41.333	-0.39413	41.333	-0.42665
41.5	-0.36397	41.5	-0.39436	41.5	-0.42688
41.667	-0.36411	41.667	-0.39457	41.667	-0.42709
41.833	-0.36425	41.833	-0.39478	41.833	-0.4273
42	-0.36441	42	-0.395	42	-0.42751
42.167	-0.36458	42.167	-0.39521	42.167	-0.42772
42.333	-0.36477	42.333	-0.39542	42.333	-0.42793
42.5	-0.36494	42.5	-0.39564	42.5	-0.42814
42.667	-0.36511	42.667	-0.39587	42.667	-0.42836
42.833	-0.36527	42.833	-0.3961	42.833	-0.42859
43	-0.36542	43	-0.39637	43	-0.42883
43.167	-0.36558	43.167	-0.39661	43.167	-0.42907
43.333	-0.36574	43.333	-0.39683	43.333	-0.42932
43.5	-0.36591	43.5	-0.39705	43.5	-0.42954
43.667	-0.36611	43.667	-0.39728	43.667	-0.42975
43.833	-0.3663	43.833	-0.3975	43.833	-0.42996
44	-0.36648	44	-0.39772	44	-0.43014
44.167	-0.36664	44.167	-0.39793	44.167	-0.43035
44.333	-0.36683	44.333	-0.39813	44.333	-0.43058
44.5	-0.36702	44.5	-0.39832	44.5	-0.43083
44.667	-0.3672	44.667	-0.39851	44.667	-0.43111
44.833	-0.36738	44.833	-0.39871	44.833	-0.43137
45	-0.36752	45	-0.3989	45	-0.43164
45.167	-0.36768	45.167	-0.39912	45.167	-0.4319
45.333	-0.36784	45.333	-0.39935	45.333	-0.43218
45.5	-0.36801	45.5	-0.39957	45.5	-0.43243
45.667	-0.36819	45.667	-0.39984	45.667	-0.43266
45.833	-0.36836	45.833	-0.40008	45.833	-0.43287
46	-0.36854	46	-0.40031	46	-0.43305
46.167	-0.36873	46.167	-0.40052	46.167	-0.43324
46.333	-0.36891	46.333	-0.40072	46.333	-0.43344
46.5	-0.36907	46.5	-0.40092	46.5	-0.43365
46.667	-0.36925	46.667	-0.40112	46.667	-0.43384
46.833	-0.36943	46.833	-0.40133	46.833	-0.43406
47	-0.36959	47	-0.40154	47	-0.43429
47.167	-0.36975	47.167	-0.40176	47.167	-0.43454
47.333	-0.36991	47.333	-0.40197	47.333	-0.4348
47.5	-0.37006	47.5	-0.40219	47.5	-0.43502
47.667	-0.37022	47.667	-0.40242	47.667	-0.43521
47.833	-0.37038	47.833	-0.40264	47.833	-0.43541
48	-0.37054	48	-0.40284	48	-0.4356
48.167	-0.37069	48.167	-0.40304	48.167	-0.43581
48.333	-0.37085	48.333	-0.40322	48.333	-0.43602
48.5	-0.37102	48.5	-0.40341	48.5	-0.43624
48.667	-0.37118	48.667	-0.40362	48.667	-0.43648
48.833	-0.37135	48.833	-0.40383	48.833	-0.43673
49	-0.3715	49	-0.40405	49	-0.43698
49.167	-0.37166	49.167	-0.40427	49.167	-0.43722
49.333	-0.37181	49.333	-0.4045	49.333	-0.43747
49.5	-0.37198	49.5	-0.40474	49.5	-0.43771
49.667	-0.37212	49.667	-0.40497	49.667	-0.43794
49.833	-0.37227	49.833	-0.40519	49.833	-0.43818
50	-0.37243	50	-0.4054	50	-0.43845
50.167	-0.37258	50.167	-0.40561	50.167	-0.43871
50.333	-0.37276	50.333	-0.40581	50.333	-0.43896
50.5	-0.37294	50.5	-0.40602	50.5	-0.43919
50.667	-0.37311	50.667	-0.40623	50.667	-0.43944
50.833	-0.37327	50.833	-0.40646	50.833	-0.43969
51	-0.37343	51	-0.40668	51	-0.43993
51.167	-0.37358	51.167	-0.4069	51.167	-0.44017
51.333	-0.37373	51.333	-0.4071	51.333	-0.4404
51.5	-0.37388	51.5	-0.40729	51.5	-0.44065
51.667	-0.37398	51.667	-0.40748	51.667	-0.44088
51.833	-0.3741	51.833	-0.40766	51.833	-0.4411
52	-0.37424	52	-0.40785	52	-0.44131
52.167	-0.37439	52.167	-0.40804	52.167	-0.44153
52.333	-0.37456	52.333	-0.40822	52.333	-0.44175
52.5	-0.37473	52.5	-0.4084	52.5	-0.44195
52.667	-0.37487	52.667	-0.40858	52.667	-0.44215
52.833	-0.37501	52.833	-0.40876	52.833	-0.44235
53	-0.37516	53	-0.40895	53	-0.44255
53.167	-0.37531	53.167	-0.40913	53.167	-0.44274
53.333	-0.37545	53.333	-0.40931	53.333	-0.44292
53.5	-0.37558	53.5	-0.40948	53.5	-0.44312
53.667	-0.37569	53.667	-0.40962	53.667	-0.4433
53.833	-0.37582	53.833	-0.40977	53.833	-0.44348
54	-0.37595	54	-0.40992	54	-0.44366
54.167	-0.37608	54.167	-0.41007	54.167	-0.44384
54.333	-0.37621	54.333	-0.41022	54.333	-0.444
54.5	-0.37634	54.5	-0.41035	54.5	-0.44416
54.667	-0.37646	54.667	-0.4105	54.667	-0.44433
54.833	-0.37658	54.833	-0.41064	54.833	-0.44447
55	-0.3767	55	-0.41078	55	-0.44464
55.167	-0.37683	55.167	-0.41092	55.167	-0.44482
55.333	-0.37695	55.333	-0.41104	55.333	-0.445
55.5	-0.37707	55.5	-0.41117	55.5	-0.44518
55.667	-0.37717	55.667	-0.4113	55.667	-0.44534
55.833	-0.37726	55.833	-0.41142	55.833	-0.44549
56	-0.37737	56	-0.41157	56	-0.44562
56.167	-0.37748	56.167	-0.41171	56.167	-0.4457
56.333	-0.37757	56.333	-0.41184	56.333	-0.44579
56.5	-0.37767	56.5	-0.41198	56.5	-0.44589
56.667	-0.37778	56.667	-0.41211	56.667	-0.44601
56.833	-0.37789	56.833	-0.41223	56.833	-0.4461
57	-0.37802	57	-0.41234	57	-0.44622
57.167	-0.37814	57.167	-0.41244	57.167	-0.44634
57.333	-0.37826	57.333	-0.41256	57.333	-0.44645
57.5	-0.37837	57.5	-0.41269	57.5	-0.44659
57.667	-0.37847	57.667	-0.4128	57.667	-0.44669
57.833	-0.37858	57.833	-0.41291	57.833	-0.44677
58	-0.37869	58	-0.41302	58	-0.44685
58.167	-0.37879	58.167	-0.41312	58.167	-0.44691
58.333	-0.37891	58.333	-0.41322	58.333	-0.44696
58.5	-0.37902	58.5	-0.41329	58.5	-0.44701
58.667	-0.37913	58.667	-0.41338	58.667	-0.44706
58.833	-0.37925	58.833	-0.41348	58.833	-0.44713
59	-0.37938	59	-0.41358	59	-0.44721
59.167	-0.3795	59.167	-0.41368	59.167	-0.44728
59.333	-0.3796	59.333	-0.41377	59.333	-0.44735
59.5	-0.37971	59.5	-0.41385	59.5	-0.44745
59.667	-0.3798	59.667	-0.41395	59.667	-0.44753
59.833	-0.37987	59.833	-0.41404	59.833	-0.44761
60	-0.37995	60	-0.41412	60	-0.44767
60.167	-0.38002	60.167	-0.41421	60.167	-0.4477
60.333	-0.38009	60.333	-0.41429	60.333	-0.44774
60.5	-0.38014	60.5	-0.41437	60.5	-0.44776
60.667	-0.3802	60.667	-0.41443	60.667	-0.44777
60.833	-0.38026	60.833	-0.41446	60.833	-0.44774
61	-0.38031	61	-0.41449	61	-0.44773
61.167	-0.38038	61.167	-0.41452	61.167	-0.44772
61.333	-0.38045	61.333	-0.41452	61.333	-0.44769
61.5	-0.38053	61.5	-0.41455	61.5	-0.44767
61.667	-0.38059	61.667	-0.4146	61.667	-0.44765
61.833	-0.38067	61.833	-0.41465	61.833	-0.44763
62	-0.38074	62	-0.41473	62	-0.44759
62.167	-0.38081	62.167	-0.41479	62.167	-0.44756
62.333	-0.38089	62.333	-0.41483	62.333	-0.44752
62.5	-0.38095	62.5	-0.41488	62.5	-0.44749
62.667	-0.38101	62.667	-0.4149	62.667	-0.44746
62.833	-0.38106	62.833	-0.41493	62.833	-0.44742
63	-0.38111	63	-0.41496	63	-0.44739
63.167	-0.38117	63.167	-0.41498	63.167	-0.44738
63.333	-0.38123	63.333	-0.41497	63.333	-0.44736
63.5	-0.3813	63.5	-0.41499	63.5	-0.44733
63.667	-0.38137	63.667	-0.41503	63.667	-0.44729
63.833	-0.38145	63.833	-0.41507	63.833	-0.44725
64	-0.38151	64	-0.4151	64	-0.44718
64.167	-0.38156	64.167	-0.41514	64.167	-0.4471
64.333	-0.38161	64.333	-0.41519	64.333	-0.447
64.5	-0.38166	64.5	-0.41524	64.5	-0.44691
64.667	-0.38172	64.667	-0.4153	64.667	-0.44682
64.833	-0.38179	64.833	-0.41537	64.833	-0.44674
65	-0.38185	65	-0.41544	65	-0.44665
65.167	-0.38187	65.167	-0.41552	65.167	-0.44655
65.333	-0.38189	65.333	-0.4156	65.333	-0.44646
65.5	-0.38191	65.5	-0.41567	65.5	-0.44638
65.667	-0.38193	65.667	-0.41572	65.667	-0.44629
65.833	-0.3819	65.833	-0.41578	65.833	-0.4462
66	-0.38191	66	-0.41582	66	-0.44613
66.167	-0.38193	66.167	-0.41587	66.167	-0.44605
66.333	-0.38196	66.333	-0.41593	66.333	-0.446
66.5	-0.38203	66.5	-0.41597	66.5	-0.44592
66.667	-0.38206	66.667	-0.41603	66.667	-0.44584
66.833	-0.38209	66.833	-0.41607	66.833	-0.44575
67	-0.38213	67	-0.4161	67	-0.44569
67.167	-0.38219	67.167	-0.41611	67.167	-0.44562
67.333	-0.38224	67.333	-0.41609	67.333	-0.44553
67.5	-0.38228	67.5	-0.41611	67.5	-0.44542
67.667	-0.38232	67.667	-0.41612	67.667	-0.44528
67.833	-0.38237	67.833	-0.41615	67.833	-0.44516
68	-0.3824	68	-0.41618	68	-0.44504
68.167	-0.38243	68.167	-0.4162	68.167	-0.4449
68.333	-0.38244	68.333	-0.41622	68.333	-0.44469
68.5	-0.38243	68.5	-0.41623	68.5	-0.44452
68.667	-0.38242	68.667	-0.41625	68.667	-0.44435
68.833	-0.38241	68.833	-0.41626	68.833	-0.4442
69	-0.38241	69	-0.41628	69	-0.44403
69.167	-0.38242	69.167	-0.4163	69.167	-0.44389
69.333	-0.38243	69.333	-0.41632	69.333	-0.44376
69.5	-0.38245	69.5	-0.41635	69.5	-0.44363
69.667	-0.38248	69.667	-0.41637	69.667	-0.44355
69.833	-0.38253	69.833	-0.41637	69.833	-0.44346
70	-0.38257	70	-0.41641	70	-0.44337
70.167	-0.3826	70.167	-0.41645	70.167	-0.44328
70.333	-0.38263	70.333	-0.41648	70.333	-0.44319
70.5	-0.38266	70.5	-0.41651	70.5	-0.44308
70.667	-0.38268	70.667	-0.41655	70.667	-0.44295
70.833	-0.3827	70.833	-0.41656	70.833	-0.44283
71	-0.38271	71	-0.41656	71	-0.44266
71.167	-0.38273	71.167	-0.41656	71.167	-0.44251
71.333	-0.38274	71.333	-0.41657	71.333	-0.44236
71.5	-0.38276	71.5	-0.41655	71.5	-0.44222
71.667	-0.38278	71.667	-0.41655	71.667	-0.44207
71.833	-0.38279	71.833	-0.41656	71.833	-0.44191
72	-0.38282	72	-0.41657	72	-0.44178
72.167	-0.38284	72.167	-0.41662	72.167	-0.44165
72.333	-0.38286	72.333	-0.41665	72.333	-0.44156
72.5	-0.38289	72.5	-0.41668	72.5	-0.44147
72.667	-0.38292	72.667	-0.4167	72.667	-0.44139
72.833	-0.38295	72.833	-0.41673	72.833	-0.4413
73	-0.38297	73	-0.41675	73	-0.44119
73.167	-0.38297	73.167	-0.41677	73.167	-0.4411
73.333	-0.38297	73.333	-0.41679	73.333	-0.44099
73.5	-0.38297	73.5	-0.41681	73.5	-0.4409
73.667	-0.38297	73.667	-0.41684	73.667	-0.44081
73.833	-0.38297	73.833	-0.41686	73.833	-0.44065
74	-0.38296	74	-0.41687	74	-0.44052
74.167	-0.38296	74.167	-0.4169	74.167	-0.44042
74.333	-0.38297	74.333	-0.41691	74.333	-0.44031
74.5	-0.38299	74.5	-0.41691	74.5	-0.44017
74.667	-0.383	74.667	-0.41692	74.667	-0.44003
74.833	-0.38301	74.833	-0.41691	74.833	-0.43991
75	-0.38301	75	-0.41692	75	-0.4398
75.167	-0.38301	75.167	-0.41693	75.167	-0.43968
75.333	-0.383	75.333	-0.41694	75.333	-0.43958
75.5	-0.383	75.5	-0.41694	75.5	-0.43948
75.667	-0.383	75.667	-0.41694	75.667	-0.43938
75.833	-0.38301	75.833	-0.41693	75.833	-0.43931
76	-0.383	76	-0.41693	76	-0.43924
76.167	-0.383	76.167	-0.41692	76.167	-0.43917
76.333	-0.383	76.333	-0.41691	76.333	-0.4391
76.5	-0.38302	76.5	-0.41691	76.5	-0.43901
76.667	-0.383	76.667	-0.41692	76.667	-0.43892
76.833	-0.38298	76.833	-0.41695	76.833	-0.43883
77	-0.38297	77	-0.41696	77	-0.43874
77.167	-0.38296	77.167	-0.41697	77.167	-0.43864
77.333	-0.38294	77.333	-0.41699	77.333	-0.43855
77.5	-0.38295	77.5	-0.41702	77.5	-0.43846
77.667	-0.38296	77.667	-0.41705	77.667	-0.43838
77.833	-0.38296	77.833	-0.41708	77.833	-0.43834
78	-0.38299	78	-0.41709	78	-0.43827
78.167	-0.38299	78.167	-0.41712	78.167	-0.4382
78.333	-0.38301	78.333	-0.41712	78.333	-0.43812
78.5	-0.38304	78.5	-0.41712	78.5	-0.43803
78.667	-0.38305	78.667	-0.41712	78.667	-0.43795
78.833	-0.38305	78.833	-0.41708	78.833	-0.43786
79	-0.38304	79	-0.41705	79	-0.43778
79.167	-0.38303	79.167	-0.41702	79.167	-0.43767
79.333	-0.38303	79.333	-0.41699	79.333	-0.43756
79.5	-0.38305	79.5	-0.41697	79.5	-0.43746
79.667	-0.38306	79.667	-0.41698	79.667	-0.43736
79.833	-0.38307	79.833	-0.417	79.833	-0.43727
80	-0.38312	80	-0.41701	80	-0.43719
80.167	-0.38315	80.167	-0.41705	80.167	-0.43711
80.333	-0.38316	80.333	-0.41706	80.333	-0.43703
80.5	-0.38316	80.5	-0.41706	80.5	-0.43694
80.667	-0.38316	80.667	-0.41706	80.667	-0.43684
80.833	-0.38316	80.833	-0.417	80.833	-0.43675
81	-0.38317	81	-0.41696	81	-0.43668
81.167	-0.38319	81.167	-0.41692	81.167	-0.43661
81.333	-0.38321	81.333	-0.41688	81.333	-0.43656
81.5	-0.38322	81.5	-0.41681	81.5	-0.4365
81.667	-0.38323	81.667	-0.41677	81.667	-0.43646
81.833	-0.38322	81.833	-0.41672	81.833	-0.43641
82	-0.38324	82	-0.41668	82	-0.43633
82.167	-0.38325	82.167	-0.41664	82.167	-0.43623
82.333	-0.38324	82.333	-0.41661	82.333	-0.43613
82.5	-0.38324	82.5	-0.41658	82.5	-0.43597
82.667	-0.38323	82.667	-0.41656	82.667	-0.43583
82.833	-0.38323	82.833	-0.41654	82.833	-0.43571
83	-0.38322	83	-0.41652	83	-0.43559
83.167	-0.38322	83.167	-0.41651	83.167	-0.4355
83.333	-0.38322	83.333	-0.41649	83.333	-0.43539
83.5	-0.38322	83.5	-0.41648	83.5	-0.4353
83.667	-0.38321	83.667	-0.41648	83.667	-0.4352
83.833	-0.38319	83.833	-0.41649	83.833	-0.43509
84	-0.38316	84	-0.4165	84	-0.43498
84.167	-0.38313	84.167	-0.41651	84.167	-0.43484
84.333	-0.38312	84.333	-0.41651	84.333	-0.43469
84.5	-0.38312	84.5	-0.41651	84.5	-0.43454
84.667	-0.38313	84.667	-0.41651	84.667	-0.43438
84.833	-0.38313	84.833	-0.4165	84.833	-0.43424
85	-0.38314	85	-0.41649	85	-0.43413
85.167	-0.38316	85.167	-0.4165	85.167	-0.43404
85.333	-0.38318	85.333	-0.41651	85.333	-0.43397
85.5	-0.38318	85.5	-0.41653	85.5	-0.43389
85.667	-0.38318	85.667	-0.41654	85.667	-0.43382
85.833	-0.38319	85.833	-0.41654	85.833	-0.43376
86	-0.3832	86	-0.41655	86	-0.4337
86.167	-0.38319	86.167	-0.41657	86.167	-0.43362
86.333	-0.38319	86.333	-0.41658	86.333	-0.43352
86.5	-0.38319	86.5	-0.4166	86.5	-0.43342
86.667	-0.38321	86.667	-0.41662	86.667	-0.43333
86.833	-0.38324	86.833	-0.41664	86.833	-0.43325
87	-0.38328	87	-0.41667	87	-0.43316
87.167	-0.38332	87.167	-0.4167	87.167	-0.43307
87.333	-0.38336	87.333	-0.41672	87.333	-0.43297
87.5	-0.38342	87.5	-0.41674	87.5	-0.43288
87.667	-0.38346	87.667	-0.41675	87.667	-0.43279
87.833	-0.3835	87.833	-0.41677	87.833	-0.4327
88	-0.38353	88	-0.41678	88	-0.4326
88.167	-0.38356	88.167	-0.41679	88.167	-0.43251
88.333	-0.38359	88.333	-0.41681	88.333	-0.43244
88.5	-0.38363	88.5	-0.41683	88.5	-0.43236
88.667	-0.38366	88.667	-0.41685	88.667	-0.43233
88.833	-0.38369	88.833	-0.41687	88.833	-0.43226
89	-0.38373	89	-0.41689	89	-0.4322
89.167	-0.38379	89.167	-0.4169	89.167	-0.43215
89.333	-0.38385	89.333	-0.4169	89.333	-0.4321
89.5	-0.38394	89.5	-0.41691	89.5	-0.43203
89.667	-0.38401	89.667	-0.41689	89.667	-0.43196
89.833	-0.38408	89.833	-0.41689	89.833	-0.4319
90	-0.38416	90	-0.41688	90	-0.43181
90.167	-0.38425	90.167	-0.41687	90.167	-0.43173
90.333	-0.38432	90.333	-0.41686	90.333	-0.43165
90.5	-0.38436	90.5	-0.41684	90.5	-0.43158
90.667	-0.38439	90.667	-0.41684	90.667	-0.4315
90.833	-0.38441	90.833	-0.41684	90.833	-0.43142
91	-0.38444	91	-0.41684	91	-0.43137
91.167	-0.38448	91.167	-0.41686	91.167	-0.43133
91.333	-0.38451	91.333	-0.41687	91.333	-0.43129
91.5	-0.38453	91.5	-0.41688	91.5	-0.43125
91.667	-0.38456	91.667	-0.4169	91.667	-0.43121
91.833	-0.38459	91.833	-0.41692	91.833	-0.43117
92	-0.38463	92	-0.41695	92	-0.4311
92.167	-0.38466	92.167	-0.41697	92.167	-0.43102
92.333	-0.38469	92.333	-0.41699	92.333	-0.43093
92.5	-0.38473	92.5	-0.41701	92.5	-0.43084
92.667	-0.38477	92.667	-0.41703	92.667	-0.43073
92.833	-0.38483	92.833	-0.41705	92.833	-0.43066
93	-0.38487	93	-0.41707	93	-0.43058
93.167	-0.38492	93.167	-0.41708	93.167	-0.43052
93.333	-0.38497	93.333	-0.41709	93.333	-0.43049
93.5	-0.38503	93.5	-0.41709	93.5	-0.43044
93.667	-0.38508	93.667	-0.41711	93.667	-0.43037
93.833	-0.38512	93.833	-0.41712	93.833	-0.43031
94	-0.38517	94	-0.41715	94	-0.43023
94.167	-0.38522	94.167	-0.41718	94.167	-0.43016
94.333	-0.38528	94.333	-0.41722	94.333	-0.43011
94.5	-0.38534	94.5	-0.41729	94.5	-0.43006
94.667	-0.3854	94.667	-0.41735	94.667	-0.43001
94.833	-0.38546	94.833	-0.41739	94.833	-0.42997
95	-0.3855	95	-0.41742	95	-0.42992
95.167	-0.38555	95.167	-0.41747	95.167	-0.42987
95.333	-0.38558	95.333	-0.41751	95.333	-0.42982
95.5	-0.38559	95.5	-0.41755	95.5	-0.42974
95.667	-0.38562	95.667	-0.41758	95.667	-0.42968
95.833	-0.38564	95.833	-0.41761	95.833	-0.42962
96	-0.38568	96	-0.41763	96	-0.42954
96.167	-0.38574	96.167	-0.41765	96.167	-0.42943
96.333	-0.38581	96.333	-0.41767	96.333	-0.42934
96.5	-0.38589	96.5	-0.41767	96.5	-0.42927
96.667	-0.38597	96.667	-0.41767	96.667	-0.42921
96.833	-0.38606	96.833	-0.41767	96.833	-0.42914
97	-0.38617	97	-0.41768	97	-0.4291
97.167	-0.38626	97.167	-0.41771	97.167	-0.42907
97.333	-0.38633	97.333	-0.41775	97.333	-0.42903
97.5	-0.38639	97.5	-0.41779	97.5	-0.42905
97.667	-0.38643	97.667	-0.41784	97.667	-0.42904
97.833	-0.38648	97.833	-0.4179	97.833	-0.42904
98	-0.38654	98	-0.41792	98	-0.42903
98.167	-0.3866	98.167	-0.41793	98.167	-0.42902
98.333	-0.38668	98.333	-0.41795	98.333	-0.429
98.5	-0.38675	98.5	-0.41793	98.5	-0.42898
98.667	-0.3868	98.667	-0.41793	98.667	-0.42895
98.833	-0.38685	98.833	-0.41794	98.833	-0.42889
99	-0.38691	99	-0.41796	99	-0.42883
99.167	-0.38698	99.167	-0.418	99.167	-0.42876
99.333	-0.38704	99.333	-0.41805	99.333	-0.4287
99.5	-0.3871	99.5	-0.4181	99.5	-0.42861
99.667	-0.38715	99.667	-0.41814	99.667	-0.42853
99.833	-0.3872	99.833	-0.41819	99.833	-0.42845
100	-0.38725	100	-0.41824	100	-0.42838
100.167	-0.3873	100.167	-0.41828	100.167	-0.42834
100.333	-0.38735	100.333	-0.41832	100.333	-0.42831
100.5	-0.38742	100.5	-0.41836	100.5	-0.42828
100.667	-0.38749	100.667	-0.4184	100.667	-0.42825
100.833	-0.38755	100.833	-0.41844	100.833	-0.42827
101	-0.38764	101	-0.41847	101	-0.42827
101.167	-0.38773	101.167	-0.41851	101.167	-0.42825
101.333	-0.38783	101.333	-0.41855	101.333	-0.42821
101.5	-0.38792	101.5	-0.4186	101.5	-0.42816
101.667	-0.38799	101.667	-0.41865	101.667	-0.42811
101.833	-0.38806	101.833	-0.4187	101.833	-0.42808
102	-0.38812	102	-0.41875	102	-0.42806
102.167	-0.38818	102.167	-0.41878	102.167	-0.42801
102.333	-0.3882	102.333	-0.41882	102.333	-0.42798
102.5	-0.38826	102.5	-0.41885	102.5	-0.42795
102.667	-0.38832	102.667	-0.41887	102.667	-0.42792
102.833	-0.38839	102.833	-0.4189	102.833	-0.42788
103	-0.38847	103	-0.41892	103	-0.42784
103.167	-0.38854	103.167	-0.41893	103.167	-0.42781
103.333	-0.38862	103.333	-0.41895	103.333	-0.42781
103.5	-0.3887	103.5	-0.41899	103.5	-0.4278
103.667	-0.38878	103.667	-0.41904	103.667	-0.42779
103.833	-0.38885	103.833	-0.4191	103.833	-0.42778
104	-0.38891	104	-0.41915	104	-0.42778
104.167	-0.38895	104.167	-0.41921	104.167	-0.42782
104.333	-0.38897	104.333	-0.41925	104.333	-0.42782
104.5	-0.38901	104.5	-0.4193	104.5	-0.42781
104.667	-0.38905	104.667	-0.41934	104.667	-0.4278
104.833	-0.3891	104.833	-0.41938	104.833	-0.42776
105	-0.38914	105	-0.4194	105	-0.42774
105.167	-0.38919	105.167	-0.41942	105.167	-0.42772
105.333	-0.38925	105.333	-0.41946	105.333	-0.4277
105.5	-0.3893	105.5	-0.41949	105.5	-0.42768
105.667	-0.38937	105.667	-0.41951	105.667	-0.42767
105.833	-0.38943	105.833	-0.41955	105.833	-0.42766
106	-0.3895	106	-0.41959	106	-0.42767
106.167	-0.38956	106.167	-0.41961	106.167	-0.42769
106.333	-0.38963	106.333	-0.41962	106.333	-0.4277
106.5	-0.38969	106.5	-0.41963	106.5	-0.4277
106.667	-0.38975	106.667	-0.41965	106.667	-0.4277
106.833	-0.38981	106.833	-0.41966	106.833	-0.42774
107	-0.38987	107	-0.41966	107	-0.42776
107.167	-0.38993	107.167	-0.41968	107.167	-0.42777
107.333	-0.38999	107.333	-0.41971	107.333	-0.42779
107.5	-0.39006	107.5	-0.41973	107.5	-0.42783
107.667	-0.39013	107.667	-0.41976	107.667	-0.42786
107.833	-0.39019	107.833	-0.41979	107.833	-0.42789
108	-0.39024	108	-0.41984	108	-0.42792
108.167	-0.39029	108.167	-0.41987	108.167	-0.42795
108.333	-0.39033	108.333	-0.41991	108.333	-0.42797
108.5	-0.39037	108.5	-0.41995	108.5	-0.42798
108.667	-0.39042	108.667	-0.41998	108.667	-0.428
108.833	-0.39048	108.833	-0.42002	108.833	-0.42801
109	-0.39054	109	-0.42006	109	-0.428
109.167	-0.3906	109.167	-0.42009	109.167	-0.42798
109.333	-0.39063	109.333	-0.42014	109.333	-0.42797
109.5	-0.39068	109.5	-0.42019	109.5	-0.42796
109.667	-0.39074	109.667	-0.42025	109.667	-0.42798
109.833	-0.39076	109.833	-0.4203	109.833	-0.428
110	-0.3908	110	-0.42035	110	-0.42803
110.167	-0.39084	110.167	-0.4204	110.167	-0.42806
110.333	-0.39087	110.333	-0.42046	110.333	-0.42806
110.5	-0.39092	110.5	-0.4205	110.5	-0.42807
110.667	-0.39097	110.667	-0.42055	110.667	-0.42809
110.833	-0.39103	110.833	-0.42061	110.833	-0.42811
111	-0.39109	111	-0.42068	111	-0.4281
111.167	-0.39115	111.167	-0.42076	111.167	-0.42811
111.333	-0.39121	111.333	-0.42081	111.333	-0.4281
111.5	-0.39125	111.5	-0.42087	111.5	-0.42809
111.667	-0.3913	111.667	-0.42092	111.667	-0.42813
111.833	-0.39133	111.833	-0.42096	111.833	-0.42817
112	-0.39137	112	-0.42099	112	-0.4282
112.167	-0.39142	112.167	-0.42104	112.167	-0.42823
112.333	-0.39148	112.333	-0.42109	112.333	-0.42826
112.5	-0.39155	112.5	-0.42113	112.5	-0.42826
112.667	-0.39161	112.667	-0.42118	112.667	-0.42825
112.833	-0.39166	112.833	-0.42123	112.833	-0.42823
113	-0.39172	113	-0.42127	113	-0.42817
113.167	-0.39178	113.167	-0.42132	113.167	-0.42816
113.333	-0.39184	113.333	-0.42138	113.333	-0.42818
113.5	-0.39189	113.5	-0.42143	113.5	-0.42823
113.667	-0.39195	113.667	-0.42147	113.667	-0.42831
113.833	-0.39199	113.833	-0.42152	113.833	-0.42836
114	-0.39205	114	-0.42157	114	-0.42839
114.167	-0.39211	114.167	-0.42163	114.167	-0.42842
114.333	-0.39217	114.333	-0.4217	114.333	-0.42844
114.5	-0.39224	114.5	-0.42176	114.5	-0.42846
114.667	-0.39231	114.667	-0.42182	114.667	-0.4285
114.833	-0.39237	114.833	-0.42187	114.833	-0.42855
115	-0.39244	115	-0.42193	115	-0.42861
115.167	-0.39248	115.167	-0.42199	115.167	-0.42866
115.333	-0.39252	115.333	-0.42204	115.333	-0.42872
115.5	-0.39255	115.5	-0.42211	115.5	-0.42878
115.667	-0.39258	115.667	-0.42218	115.667	-0.42889
115.833	-0.3926	115.833	-0.42226	115.833	-0.42899
116	-0.39266	116	-0.42237	116	-0.4291
116.167	-0.39272	116.167	-0.42246	116.167	-0.42921
116.333	-0.39278	116.333	-0.42256	116.333	-0.42938
116.5	-0.39286	116.5	-0.42265	116.5	-0.42954
116.667	-0.39293	116.667	-0.42275	116.667	-0.42968
116.833	-0.393	116.833	-0.42285	116.833	-0.42981
117	-0.39306	117	-0.42294	117	-0.42993
117.167	-0.3931	117.167	-0.42303	117.167	-0.43001
117.333	-0.39314	117.333	-0.42313	117.333	-0.43008
117.5	-0.39316	117.5	-0.42323	117.5	-0.43015
117.667	-0.39318	117.667	-0.42334	117.667	-0.43016
117.833	-0.39319	117.833	-0.42346	117.833	-0.4302
118	-0.39322	118	-0.42357	118	-0.43024
118.167	-0.39325	118.167	-0.42366	118.167	-0.43029
118.333	-0.39328	118.333	-0.42375	118.333	-0.43036
118.5	-0.39333	118.5	-0.42385	118.5	-0.43041
118.667	-0.39337	118.667	-0.42393	118.667	-0.43045
118.833	-0.39342	118.833	-0.42402	118.833	-0.43049
119	-0.39348	119	-0.42411	119	-0.43055
119.167	-0.39354	119.167	-0.4242	119.167	-0.4306
119.333	-0.3936	119.333	-0.42431	119.333	-0.43066
119.5	-0.39365	119.5	-0.42442	119.5	-0.43071
119.667	-0.3937	119.667	-0.42453	119.667	-0.43078
119.833	-0.39374	119.833	-0.42465	119.833	-0.43084
120	-0.39378	120	-0.42476	120	-0.4309
120.167	-0.3938	120.167	-0.42486	120.167	-0.43096
120.333	-0.39381	120.333	-0.42497	120.333	-0.431
120.5	-0.39381	120.5	-0.42509	120.5	-0.43103
120.667	-0.39382	120.667	-0.42518	120.667	-0.43107
120.833	-0.39383	120.833	-0.42528	120.833	-0.43111
121	-0.39384	121	-0.42538	121	-0.43117
121.167	-0.39383	121.167	-0.42548	121.167	-0.43124
121.333	-0.39385	121.333	-0.42558	121.333	-0.43131
121.5	-0.39386	121.5	-0.42569	121.5	-0.43138
121.667	-0.39387	121.667	-0.42579	121.667	-0.43146
121.833	-0.39391	121.833	-0.42589	121.833	-0.43151
122	-0.39396	122	-0.426	122	-0.43155
122.167	-0.394	122.167	-0.42611	122.167	-0.43157
122.333	-0.39406	122.333	-0.42622	122.333	-0.43156
122.5	-0.39413	122.5	-0.42632	122.5	-0.43159
122.667	-0.39417	122.667	-0.42641	122.667	-0.43166
122.833	-0.39421	122.833	-0.42652	122.833	-0.43174
123	-0.39423	123	-0.42663	123	-0.43183
123.167	-0.39424	123.167	-0.42674	123.167	-0.43189
123.333	-0.39426	123.333	-0.42684	123.333	-0.43195
123.5	-0.39429	123.5	-0.42693	123.5	-0.43201
123.667	-0.39431	123.667	-0.42703	123.667	-0.43208
123.833	-0.39434	123.833	-0.42712	123.833	-0.43216
124	-0.39438	124	-0.42719	124	-0.43224
124.167	-0.39441	124.167	-0.42727	124.167	-0.43232
124.333	-0.39444	124.333	-0.42736	124.333	-0.43243
124.5	-0.39447	124.5	-0.42747	124.5	-0.43252
124.667	-0.39449	124.667	-0.42758	124.667	-0.43259
124.833	-0.39452	124.833	-0.4277	124.833	-0.43264
125	-0.39454	125	-0.42782	125	-0.43268
125.167	-0.39454	125.167	-0.42793	125.167	-0.43274
125.333	-0.39454	125.333	-0.42803	125.333	-0.43282
125.5	-0.39455	125.5	-0.42815	125.5	-0.43291
125.667	-0.39456	125.667	-0.42825	125.667	-0.433
125.833	-0.39457	125.833	-0.42835	125.833	-0.43309
126	-0.39459	126	-0.42845	126	-0.43319
126.167	-0.39462	126.167	-0.42853	126.167	-0.43329
126.333	-0.39464	126.333	-0.42862	126.333	-0.43339
126.5	-0.39465	126.5	-0.42871	126.5	-0.43348
126.667	-0.39466	126.667	-0.42879	126.667	-0.43357
126.833	-0.39467	126.833	-0.42887	126.833	-0.43364
127	-0.39466	127	-0.42895	127	-0.43372
127.167	-0.39464	127.167	-0.42904	127.167	-0.43377
127.333	-0.39464	127.333	-0.42913	127.333	-0.43384
127.5	-0.39464	127.5	-0.42923	127.5	-0.43391
127.667	-0.39464	127.667	-0.42934	127.667	-0.43399
127.833	-0.39468	127.833	-0.42944	127.833	-0.43407
128	-0.39469	128	-0.42955	128	-0.43415
128.167	-0.3947	128.167	-0.42966	128.167	-0.43421
128.333	-0.3947	128.333	-0.42974	128.333	-0.43427
128.5	-0.3947	128.5	-0.42983	128.5	-0.43436
128.667	-0.39469	128.667	-0.42992	128.667	-0.43444
128.833	-0.39468	128.833	-0.42999	128.833	-0.43454
129	-0.39468	129	-0.4301	129	-0.43465
129.167	-0.39466	129.167	-0.43021	129.167	-0.43478
129.333	-0.39465	129.333	-0.43031	129.333	-0.43488
129.5	-0.39464	129.5	-0.43045	129.5	-0.43496
129.667	-0.39462	129.667	-0.43057	129.667	-0.43504
129.833	-0.39461	129.833	-0.43069	129.833	-0.43511
130	-0.39461	130	-0.43081	130	-0.43521
130.167	-0.39461	130.167	-0.43094	130.167	-0.43531
130.333	-0.39462	130.333	-0.43107	130.333	-0.43541
130.5	-0.39462	130.5	-0.43118	130.5	-0.4355
130.667	-0.39463	130.667	-0.4313	130.667	-0.43559
130.833	-0.39464	130.833	-0.43145	130.833	-0.43568
131	-0.39466	131	-0.43158	131	-0.43578
131.167	-0.39469	131.167	-0.43171	131.167	-0.43587
131.333	-0.39473	131.333	-0.43183	131.333	-0.43597
131.5	-0.39476	131.5	-0.43194	131.5	-0.43608
131.667	-0.39478	131.667	-0.43206	131.667	-0.43619
131.833	-0.39481	131.833	-0.43218	131.833	-0.43632
132	-0.39482	132	-0.43231	132	-0.43643
132.167	-0.39484	132.167	-0.43244	132.167	-0.43655
132.333	-0.39487	132.333	-0.43259	132.333	-0.43668
132.5	-0.39485	132.5	-0.43274	132.5	-0.43681
132.667	-0.39485	132.667	-0.43287	132.667	-0.43693
132.833	-0.39486	132.833	-0.43303	132.833	-0.43705
133	-0.39487	133	-0.43318	133	-0.43717
133.167	-0.39487	133.167	-0.43333	133.167	-0.43729
133.333	-0.39486	133.333	-0.43348	133.333	-0.43741
133.5	-0.39487	133.5	-0.43363	133.5	-0.43755
133.667	-0.39486	133.667	-0.43378	133.667	-0.43769
133.833	-0.39485	133.833	-0.43392	133.833	-0.43782
134	-0.39483	134	-0.43405	134	-0.43795
134.167	-0.39482	134.167	-0.43417	134.167	-0.43807
134.333	-0.3948	134.333	-0.43428	134.333	-0.4382
134.5	-0.39477	134.5	-0.43439	134.5	-0.43834
134.667	-0.39475	134.667	-0.43452	134.667	-0.43848
134.833	-0.39474	134.833	-0.43464	134.833	-0.43862
135	-0.39472	135	-0.43478	135	-0.43875
135.167	-0.39469	135.167	-0.43491	135.167	-0.43889
135.333	-0.39465	135.333	-0.43502	135.333	-0.43904
135.5	-0.3946	135.5	-0.43517	135.5	-0.43919
135.667	-0.39454	135.667	-0.43529	135.667	-0.43936
135.833	-0.39447	135.833	-0.43542	135.833	-0.4395
136	-0.39441	136	-0.43554	136	-0.43963
136.167	-0.39433	136.167	-0.43567	136.167	-0.43975
136.333	-0.39426	136.333	-0.4358	136.333	-0.43988
136.5	-0.39419	136.5	-0.43593	136.5	-0.44
136.667	-0.39412	136.667	-0.43607	136.667	-0.44012
136.833	-0.39404	136.833	-0.43623	136.833	-0.44023
137	-0.39397	137	-0.43637	137	-0.44034
137.167	-0.39389	137.167	-0.43652	137.167	-0.44049
137.333	-0.3938	137.333	-0.43667	137.333	-0.44062
137.5	-0.39372	137.5	-0.43684	137.5	-0.44076
137.667	-0.39365	137.667	-0.437	137.667	-0.44089
137.833	-0.39356	137.833	-0.43716	137.833	-0.44102
138	-0.39348	138	-0.43732	138	-0.44116
138.167	-0.3934	138.167	-0.43749	138.167	-0.44129
138.333	-0.39333	138.333	-0.43765	138.333	-0.44142
138.5	-0.39327	138.5	-0.43779	138.5	-0.44157
138.667	-0.39321	138.667	-0.43794	138.667	-0.44171
138.833	-0.39314	138.833	-0.43806	138.833	-0.44185
139	-0.39307	139	-0.4382	139	-0.44197
139.167	-0.39299	139.167	-0.43834	139.167	-0.44208
139.333	-0.39289	139.333	-0.4385	139.333	-0.44222
139.5	-0.39278	139.5	-0.43864	139.5	-0.44236
139.667	-0.39268	139.667	-0.43877	139.667	-0.4425
139.833	-0.39259	139.833	-0.4389	139.833	-0.44264
140	-0.39249	140	-0.43902	140	-0.4428
140.167	-0.39241	140.167	-0.43913	140.167	-0.44296
140.333	-0.39232	140.333	-0.43925	140.333	-0.4431
140.5	-0.39224	140.5	-0.43936	140.5	-0.44325
140.667	-0.39218	140.667	-0.43947	140.667	-0.44341
140.833	-0.39208	140.833	-0.43957	140.833	-0.44356
141	-0.39199	141	-0.43968	141	-0.44371
141.167	-0.3919	141.167	-0.43979	141.167	-0.44385
141.333	-0.3918	141.333	-0.4399	141.333	-0.44396
141.5	-0.39173	141.5	-0.44	141.5	-0.44408
141.667	-0.39167	141.667	-0.44012	141.667	-0.44421
141.833	-0.39161	141.833	-0.44024	141.833	-0.44435
142	-0.39157	142	-0.44036	142	-0.44448
142.167	-0.39151	142.167	-0.44048	142.167	-0.44463
142.333	-0.39146	142.333	-0.4406	142.333	-0.44479
142.5	-0.39142	142.5	-0.4407	142.5	-0.44494
142.667	-0.39137	142.667	-0.44081	142.667	-0.44511
142.833	-0.39132	142.833	-0.44092	142.833	-0.44526
143	-0.39127	143	-0.44102	143	-0.44539
143.167	-0.39121	143.167	-0.44112	143.167	-0.44552
143.333	-0.39116	143.333	-0.44123	143.333	-0.44562
143.5	-0.39111	143.5	-0.44132	143.5	-0.44575
143.667	-0.39106	143.667	-0.44143	143.667	-0.44588
143.833	-0.39101	143.833	-0.44154	143.833	-0.44602
144	-0.39098	144	-0.44165	144	-0.44617
144.167	-0.39096	144.167	-0.44177	144.167	-0.44632
144.333	-0.39094	144.333	-0.44189	144.333	-0.44646
144.5	-0.39092	144.5	-0.44199	144.5	-0.44662
144.667	-0.39094	144.667	-0.44207	144.667	-0.44678
144.833	-0.39094	144.833	-0.44216	144.833	-0.44693
145	-0.39094	145	-0.44225	145	-0.44707
145.167	-0.39094	145.167	-0.44236	145.167	-0.44721
145.333	-0.39094	145.333	-0.44247	145.333	-0.44732
145.5	-0.39095	145.5	-0.44258	145.5	-0.44742
145.667	-0.39095	145.667	-0.44267	145.667	-0.44754
145.833	-0.39096	145.833	-0.44275	145.833	-0.44767
146	-0.39099	146	-0.44283	146	-0.44777
146.167	-0.39102	146.167	-0.44291	146.167	-0.44788
146.333	-0.39104	146.333	-0.44296	146.333	-0.448
146.5	-0.39106	146.5	-0.44305	146.5	-0.44811
146.667	-0.39108	146.667	-0.44314	146.667	-0.44826
146.833	-0.3911	146.833	-0.44323	146.833	-0.44839
147	-0.39111	147	-0.44335	147	-0.44851
147.167	-0.39111	147.167	-0.44344	147.167	-0.44862
147.333	-0.39112	147.333	-0.44354	147.333	-0.44875
147.5	-0.39115	147.5	-0.44363	147.5	-0.44889
147.667	-0.39118	147.667	-0.44371	147.667	-0.44905
147.833	-0.39121	147.833	-0.4438	147.833	-0.44921
148	-0.39126	148	-0.44388	148	-0.44939
148.167	-0.3913	148.167	-0.44397	148.167	-0.44955
148.333	-0.39134	148.333	-0.44406	148.333	-0.44969
148.5	-0.39139	148.5	-0.44415	148.5	-0.44982
148.667	-0.39144	148.667	-0.44424	148.667	-0.44996
148.833	-0.3915	148.833	-0.44433	148.833	-0.45007
149	-0.39155	149	-0.44441	149	-0.4502
149.167	-0.3916	149.167	-0.4445	149.167	-0.45034
149.333	-0.39166	149.333	-0.44459	149.333	-0.45048
149.5	-0.39173	149.5	-0.44467	149.5	-0.45061
149.667	-0.3918	149.667	-0.44475	149.667	-0.45075
149.833	-0.39188	149.833	-0.44484	149.833	-0.45089
150	-0.39194	150	-0.44492	150	-0.45102
150.167	-0.39201	150.167	-0.44499	150.167	-0.45112
150.333	-0.39209	150.333	-0.44508	150.333	-0.45121
150.5	-0.39216	150.5	-0.44516	150.5	-0.45132
150.667	-0.39223	150.667	-0.44524	150.667	-0.45143
150.833	-0.39232	150.833	-0.44532	150.833	-0.45153
151	-0.39241	151	-0.44543	151	-0.45165
151.167	-0.39249	151.167	-0.44553	151.167	-0.45176
151.333	-0.39256	151.333	-0.44562	151.333	-0.45188
151.5	-0.39265	151.5	-0.44571	151.5	-0.45201
151.667	-0.39274	151.667	-0.4458	151.667	-0.45213
151.833	-0.39283	151.833	-0.44587	151.833	-0.45225
152	-0.39292	152	-0.44595	152	-0.45236
152.167	-0.393	152.167	-0.44603	152.167	-0.45246
152.333	-0.39309	152.333	-0.44611	152.333	-0.45256
152.5	-0.39318	152.5	-0.44618	152.5	-0.45268
152.667	-0.39326	152.667	-0.44626	152.667	-0.45279
152.833	-0.39334	152.833	-0.44636	152.833	-0.45291
153	-0.39343	153	-0.44646	153	-0.45304
153.167	-0.39351	153.167	-0.44657	153.167	-0.45316
153.333	-0.3936	153.333	-0.44667	153.333	-0.45328
153.5	-0.39368	153.5	-0.44675	153.5	-0.45344
153.667	-0.39376	153.667	-0.44683	153.667	-0.45358
153.833	-0.39385	153.833	-0.44689	153.833	-0.45372
154	-0.39395	154	-0.44696	154	-0.45386
154.167	-0.39404	154.167	-0.44705	154.167	-0.454
154.333	-0.39412	154.333	-0.44714	154.333	-0.45413
154.5	-0.39422	154.5	-0.44723	154.5	-0.45425
154.667	-0.39431	154.667	-0.44731	154.667	-0.45436
154.833	-0.39438	154.833	-0.44739	154.833	-0.45447
155	-0.39447	155	-0.44749	155	-0.45459
155.167	-0.39457	155.167	-0.44759	155.167	-0.45472
155.333	-0.39467	155.333	-0.44769	155.333	-0.45484
155.5	-0.39476	155.5	-0.44781	155.5	-0.45497
155.667	-0.39485	155.667	-0.44793	155.667	-0.45508
155.833	-0.39493	155.833	-0.44806	155.833	-0.4552
156	-0.39501	156	-0.44818	156	-0.45532
156.167	-0.39511	156.167	-0.4483	156.167	-0.45544
156.333	-0.39522	156.333	-0.44842	156.333	-0.45558
156.5	-0.39532	156.5	-0.44855	156.5	-0.45574
156.667	-0.39542	156.667	-0.44869	156.667	-0.45589
156.833	-0.39553	156.833	-0.44882	156.833	-0.45607
157	-0.39561	157	-0.44894	157	-0.45621
157.167	-0.3957	157.167	-0.44905	157.167	-0.45633
157.333	-0.39578	157.333	-0.44916	157.333	-0.45646
157.5	-0.39583	157.5	-0.44926	157.5	-0.45656
157.667	-0.3959	157.667	-0.44936	157.667	-0.45669
157.833	-0.39598	157.833	-0.44945	157.833	-0.45682
158	-0.39606	158	-0.44955	158	-0.45695
158.167	-0.39616	158.167	-0.44967	158.167	-0.45711
158.333	-0.39625	158.333	-0.44978	158.333	-0.45726
158.5	-0.39633	158.5	-0.44992	158.5	-0.45741
158.667	-0.39641	158.667	-0.45005	158.667	-0.45756
158.833	-0.39648	158.833	-0.45018	158.833	-0.45769
159	-0.39654	159	-0.45031	159	-0.45783
159.167	-0.39661	159.167	-0.45043	159.167	-0.45797
159.333	-0.39668	159.333	-0.45055	159.333	-0.45813
159.5	-0.39674	159.5	-0.45066	159.5	-0.45829
159.667	-0.39681	159.667	-0.45077	159.667	-0.45844
159.833	-0.39688	159.833	-0.45088	159.833	-0.45858
160	-0.39695	160	-0.451	160	-0.45874
160.167	-0.39702	160.167	-0.45111	160.167	-0.45889
160.333	-0.39709	160.333	-0.45123	160.333	-0.45905
160.5	-0.39717	160.5	-0.45135	160.5	-0.45922
160.667	-0.39724	160.667	-0.45147	160.667	-0.4594
160.833	-0.3973	160.833	-0.45158	160.833	-0.45959
161	-0.39736	161	-0.45169	161	-0.45977
161.167	-0.39742	161.167	-0.4518	161.167	-0.45996
161.333	-0.39749	161.333	-0.45192	161.333	-0.46015
161.5	-0.39755	161.5	-0.45202	161.5	-0.46033
161.667	-0.39761	161.667	-0.45213	161.667	-0.46047
161.833	-0.39768	161.833	-0.45225	161.833	-0.46062
162	-0.39775	162	-0.45236	162	-0.46079
162.167	-0.39783	162.167	-0.45248	162.167	-0.46096
162.333	-0.39791	162.333	-0.45259	162.333	-0.46111
162.5	-0.39798	162.5	-0.45271	162.5	-0.46126
162.667	-0.39805	162.667	-0.45283	162.667	-0.46142
162.833	-0.39812	162.833	-0.45296	162.833	-0.46159
163	-0.39819	163	-0.45308	163	-0.46175
163.167	-0.39825	163.167	-0.45322	163.167	-0.46189
163.333	-0.39831	163.333	-0.45336	163.333	-0.46204
163.5	-0.39837	163.5	-0.45351	163.5	-0.4622
163.667	-0.39843	163.667	-0.45365	163.667	-0.46235
163.833	-0.3985	163.833	-0.4538	163.833	-0.4625
164	-0.39857	164	-0.45395	164	-0.46266
164.167	-0.39864	164.167	-0.4541	164.167	-0.46282
164.333	-0.39871	164.333	-0.45424	164.333	-0.46301
164.5	-0.39878	164.5	-0.45438	164.5	-0.4632
164.667	-0.39884	164.667	-0.45451	164.667	-0.46338
164.833	-0.3989	164.833	-0.45465	164.833	-0.46355
165	-0.39895	165	-0.45479	165	-0.46373
165.167	-0.39902	165.167	-0.45492	165.167	-0.46389
165.333	-0.3991	165.333	-0.45505	165.333	-0.46407
165.5	-0.3992	165.5	-0.45519	165.5	-0.46425
165.667	-0.3993	165.667	-0.45533	165.667	-0.46442
165.833	-0.39939	165.833	-0.45547	165.833	-0.46458
166	-0.39947	166	-0.45561	166	-0.46474
166.167	-0.39956	166.167	-0.45573	166.167	-0.4649
166.333	-0.39964	166.333	-0.45586	166.333	-0.46505
166.5	-0.39972	166.5	-0.45599	166.5	-0.46517
166.667	-0.39981	166.667	-0.4561	166.667	-0.46528
166.833	-0.39989	166.833	-0.45621	166.833	-0.46539
167	-0.39995	167	-0.45633	167	-0.46547
167.167	-0.40003	167.167	-0.45646	167.167	-0.46558
167.333	-0.40009	167.333	-0.45659	167.333	-0.46568
167.5	-0.40016	167.5	-0.45673	167.5	-0.46578
167.667	-0.40022	167.667	-0.45686	167.667	-0.46591
167.833	-0.40029	167.833	-0.457	167.833	-0.46602
168	-0.40035	168	-0.45715	168	-0.46613
168.167	-0.40042	168.167	-0.4573	168.167	-0.46625
168.333	-0.40049	168.333	-0.45744	168.333	-0.46639
168.5	-0.40056	168.5	-0.45759	168.5	-0.46652
168.667	-0.40064	168.667	-0.45771	168.667	-0.46666
168.833	-0.40071	168.833	-0.45784	168.833	-0.46678
169	-0.40079	169	-0.45797	169	-0.46691
169.167	-0.40087	169.167	-0.45809	169.167	-0.46702
169.333	-0.40095	169.333	-0.45821	169.333	-0.46714
169.5	-0.40103	169.5	-0.45833	169.5	-0.46725
169.667	-0.4011	169.667	-0.45845	169.667	-0.46735
169.833	-0.40116	169.833	-0.45858	169.833	-0.46748
170	-0.40121	170	-0.45872	170	-0.46762
170.167	-0.40127	170.167	-0.45886	170.167	-0.46778
170.333	-0.4013	170.333	-0.45902	170.333	-0.46795
170.5	-0.40135	170.5	-0.45917	170.5	-0.46809
170.667	-0.4014	170.667	-0.45934	170.667	-0.46823
170.833	-0.40145	170.833	-0.45949	170.833	-0.46838
171	-0.40151	171	-0.45964	171	-0.46846
171.167	-0.40156	171.167	-0.45978	171.167	-0.46857
171.333	-0.40161	171.333	-0.4599	171.333	-0.46869
171.5	-0.40167	171.5	-0.46004	171.5	-0.46882
171.667	-0.40174	171.667	-0.46018	171.667	-0.46895
171.833	-0.40181	171.833	-0.46032	171.833	-0.46907
172	-0.40189	172	-0.46048	172	-0.46919
172.167	-0.40197	172.167	-0.46063	172.167	-0.4693
172.333	-0.40207	172.333	-0.46078	172.333	-0.46942
172.5	-0.40217	172.5	-0.46093	172.5	-0.46951
172.667	-0.40227	172.667	-0.46107	172.667	-0.46958
172.833	-0.40236	172.833	-0.4612	172.833	-0.46965
173	-0.40247	173	-0.46133	173	-0.46971
173.167	-0.40257	173.167	-0.46146	173.167	-0.46979
173.333	-0.40267	173.333	-0.46157	173.333	-0.46988
173.5	-0.40278	173.5	-0.46171	173.5	-0.46997
173.667	-0.4029	173.667	-0.46185	173.667	-0.47008
173.833	-0.403	173.833	-0.46198	173.833	-0.47017
174	-0.40311	174	-0.46214	174	-0.47027
174.167	-0.40322	174.167	-0.46229	174.167	-0.47036
174.333	-0.40332	174.333	-0.46243	174.333	-0.47042
174.5	-0.4034	174.5	-0.46257	174.5	-0.47049
174.667	-0.40348	174.667	-0.46271	174.667	-0.47057
174.833	-0.40357	174.833	-0.46285	174.833	-0.47064
175	-0.40366	175	-0.46298	175	-0.47072
175.167	-0.40376	175.167	-0.46312	175.167	-0.47079
175.333	-0.40387	175.333	-0.46325	175.333	-0.47086
175.5	-0.40398	175.5	-0.46339	175.5	-0.47092
175.667	-0.40412	175.667	-0.46353	175.667	-0.47098
175.833	-0.40424	175.833	-0.46367	175.833	-0.47103
176	-0.40438	176	-0.46382	176	-0.47107
176.167	-0.40451	176.167	-0.46395	176.167	-0.47111
176.333	-0.40464	176.333	-0.46407	176.333	-0.47116
176.5	-0.40478	176.5	-0.46419	176.5	-0.47122
176.667	-0.40493	176.667	-0.4643	176.667	-0.47131
176.833	-0.40509	176.833	-0.46443	176.833	-0.47138
177	-0.40524	177	-0.46456	177	-0.47146
177.167	-0.40537	177.167	-0.46468	177.167	-0.47155
177.333	-0.40549	177.333	-0.46481	177.333	-0.4716
177.5	-0.40561	177.5	-0.46495	177.5	-0.47166
177.667	-0.40572	177.667	-0.46509	177.667	-0.47171
177.833	-0.40581	177.833	-0.46522	177.833	-0.47172
178	-0.40593	178	-0.46535	178	-0.47174
178.167	-0.40604	178.167	-0.46547	178.167	-0.47177
178.333	-0.40616	178.333	-0.46558	178.333	-0.47182
178.5	-0.40629	178.5	-0.4657	178.5	-0.47188
178.667	-0.40641	178.667	-0.46584	178.667	-0.47194
178.833	-0.40652	178.833	-0.46597	178.833	-0.47197
179	-0.40663	179	-0.46611	179	-0.472
179.167	-0.40672	179.167	-0.46624	179.167	-0.47204
179.333	-0.40682	179.333	-0.46638	179.333	-0.47208
179.5	-0.40693	179.5	-0.46653	179.5	-0.47213
179.667	-0.40705	179.667	-0.46668	179.667	-0.47217
179.833	-0.40717	179.833	-0.46681	179.833	-0.47222
180	-0.4073	180	-0.46695	180	-0.47228
180.167	-0.40743	180.167	-0.46707	180.167	-0.47233
180.333	-0.40756	180.333	-0.4672	180.333	-0.47238
180.5	-0.40772	180.5	-0.46734	180.5	-0.47245
180.667	-0.40788	180.667	-0.46749	180.667	-0.47252
180.833	-0.40804	180.833	-0.46762	180.833	-0.4726
181	-0.40822	181	-0.46776	181	-0.47268
181.167	-0.40841	181.167	-0.46788	181.167	-0.47276
181.333	-0.40859	181.333	-0.46799	181.333	-0.47282
181.5	-0.40877	181.5	-0.4681	181.5	-0.47288
181.667	-0.40895	181.667	-0.46822	181.667	-0.47293
181.833	-0.40915	181.833	-0.46834	181.833	-0.473
182	-0.40934	182	-0.46846	182	-0.47306
182.167	-0.40952	182.167	-0.46859	182.167	-0.47312
182.333	-0.40968	182.333	-0.46873	182.333	-0.47319
182.5	-0.40986	182.5	-0.46888	182.5	-0.47333
182.667	-0.41005	182.667	-0.46902	182.667	-0.47344
182.833	-0.41023	182.833	-0.46918	182.833	-0.47354
183	-0.41042	183	-0.46934	183	-0.47364
183.167	-0.41061	183.167	-0.46948	183.167	-0.47376
183.333	-0.41081	183.333	-0.46962	183.333	-0.47385
183.5	-0.41101	183.5	-0.46976	183.5	-0.47394
183.667	-0.41121	183.667	-0.46989	183.667	-0.47403
183.833	-0.41141	183.833	-0.47003	183.833	-0.47408
184	-0.41161	184	-0.47019	184	-0.47416
184.167	-0.41181	184.167	-0.47034	184.167	-0.47423
184.333	-0.41201	184.333	-0.4705	184.333	-0.47431
184.5	-0.41219	184.5	-0.47066	184.5	-0.47441
184.667	-0.41238	184.667	-0.47081	184.667	-0.47448
184.833	-0.41257	184.833	-0.47097	184.833	-0.47455
185	-0.41276	185	-0.47112	185	-0.47461
185.167	-0.41295	185.167	-0.47126	185.167	-0.47467
185.333	-0.41314	185.333	-0.47141	185.333	-0.47474
185.5	-0.41332	185.5	-0.47155	185.5	-0.47482
185.667	-0.4135	185.667	-0.47167	185.667	-0.47489
185.833	-0.41371	185.833	-0.47179	185.833	-0.47501
186	-0.41391	186	-0.47192	186	-0.47512
186.167	-0.4141	186.167	-0.47205	186.167	-0.47522
186.333	-0.4143	186.333	-0.47219	186.333	-0.47531
186.5	-0.41453	186.5	-0.47234	186.5	-0.47542
186.667	-0.41475	186.667	-0.47249	186.667	-0.47549
186.833	-0.41495	186.833	-0.47264	186.833	-0.47557
187	-0.41514	187	-0.47282	187	-0.47565
187.167	-0.41534	187.167	-0.47298	187.167	-0.47569
187.333	-0.41553	187.333	-0.47313	187.333	-0.47576
187.5	-0.41574	187.5	-0.47328	187.5	-0.47583
187.667	-0.41596	187.667	-0.47344	187.667	-0.47588
187.833	-0.41618	187.833	-0.47362	187.833	-0.47595
188	-0.4164	188	-0.47381	188	-0.47601
188.167	-0.41663	188.167	-0.47399	188.167	-0.47607
188.333	-0.41687	188.333	-0.47421	188.333	-0.47611
188.5	-0.4171	188.5	-0.47442	188.5	-0.47613
188.667	-0.41737	188.667	-0.47462	188.667	-0.47614
188.833	-0.41762	188.833	-0.47483	188.833	-0.47615
189	-0.41788	189	-0.47504	189	-0.47616
189.167	-0.41814	189.167	-0.47525	189.167	-0.47616
189.333	-0.41841	189.333	-0.47545	189.333	-0.4762
189.5	-0.41867	189.5	-0.47566	189.5	-0.47623
189.667	-0.41891	189.667	-0.47586	189.667	-0.47625
189.833	-0.41916	189.833	-0.47605	189.833	-0.47631
190	-0.4194	190	-0.47625	190	-0.47634
190.167	-0.41967	190.167	-0.47644	190.167	-0.47636
190.333	-0.41995	190.333	-0.47663	190.333	-0.47637
190.5	-0.42024	190.5	-0.47683	190.5	-0.47637
190.667	-0.42056	190.667	-0.47703	190.667	-0.47639
190.833	-0.42086	190.833	-0.47722	190.833	-0.47641
191	-0.42117	191	-0.47741	191	-0.47643
191.167	-0.42148	191.167	-0.47759	191.167	-0.47643
191.333	-0.42179	191.333	-0.47778	191.333	-0.47643
191.5	-0.4221	191.5	-0.47797	191.5	-0.47643
191.667	-0.42241	191.667	-0.47815	191.667	-0.47645
191.833	-0.42272	191.833	-0.47834	191.833	-0.47647
192	-0.42304	192	-0.47853	192	-0.47649
192.167	-0.42336	192.167	-0.47872	192.167	-0.47652
192.333	-0.42366	192.333	-0.47892	192.333	-0.47655
192.5	-0.42397	192.5	-0.47912	192.5	-0.47659
192.667	-0.42427	192.667	-0.47932	192.667	-0.47666
192.833	-0.42458	192.833	-0.47953	192.833	-0.47671
193	-0.42491	193	-0.47972	193	-0.47676
193.167	-0.42524	193.167	-0.47992	193.167	-0.47679
193.333	-0.42557	193.333	-0.48011	193.333	-0.47683
193.5	-0.42592	193.5	-0.4803	193.5	-0.47687
193.667	-0.42627	193.667	-0.48048	193.667	-0.47691
193.833	-0.42662	193.833	-0.48069	193.833	-0.47694
194	-0.42699	194	-0.48091	194	-0.47697
194.167	-0.42735	194.167	-0.48113	194.167	-0.477
194.333	-0.42771	194.333	-0.48138	194.333	-0.47702
194.5	-0.42807	194.5	-0.48161	194.5	-0.47706
194.667	-0.42842	194.667	-0.48184	194.667	-0.47712
194.833	-0.4288	194.833	-0.48207	194.833	-0.47719
195	-0.42918	195	-0.48231	195	-0.47726
195.167	-0.42956	195.167	-0.48255	195.167	-0.47733
195.333	-0.42995	195.333	-0.48278	195.333	-0.47742
195.5	-0.43033	195.5	-0.48301	195.5	-0.47749
195.667	-0.43072	195.667	-0.48325	195.667	-0.47756
195.833	-0.43112	195.833	-0.48349	195.833	-0.47762
196	-0.43153	196	-0.48372	196	-0.47768
196.167	-0.43195	196.167	-0.48395	196.167	-0.47776
196.333	-0.43237	196.333	-0.4842	196.333	-0.47785
196.5	-0.43279	196.5	-0.48445	196.5	-0.47794
196.667	-0.43322	196.667	-0.48469	196.667	-0.47805
196.833	-0.43363	196.833	-0.48494	196.833	-0.47815
197	-0.43405	197	-0.4852	197	-0.47826
197.167	-0.43447	197.167	-0.48546	197.167	-0.47837
197.333	-0.43488	197.333	-0.48573	197.333	-0.47847
197.5	-0.43529	197.5	-0.486	197.5	-0.47859
197.667	-0.4357	197.667	-0.48627	197.667	-0.47871
197.833	-0.43612	197.833	-0.48653	197.833	-0.47884
198	-0.43654	198	-0.4868	198	-0.47899
198.167	-0.43696	198.167	-0.48706	198.167	-0.47918
198.333	-0.43739	198.333	-0.48731	198.333	-0.47936
198.5	-0.43783	198.5	-0.48757	198.5	-0.47953
198.667	-0.43827	198.667	-0.48784	198.667	-0.4797
198.833	-0.43871	198.833	-0.48811	198.833	-0.47989
199	-0.43915	199	-0.48839	199	-0.48006
199.167	-0.43959	199.167	-0.48868	199.167	-0.48021
199.333	-0.44003	199.333	-0.48896	199.333	-0.48036
199.5	-0.44048	199.5	-0.48925	199.5	-0.48048
199.667	-0.44094	199.667	-0.48955	199.667	-0.48061
199.833	-0.44141	199.833	-0.48984	199.833	-0.48076
200	-0.44189	200	-0.49012	200	-0.4809
200.167	-0.44239	200.167	-0.49039	200.167	-0.48109
200.333	-0.44287	200.333	-0.49067	200.333	-0.48128
200.5	-0.44334	200.5	-0.49094	200.5	-0.48147
200.667	-0.4438	200.667	-0.49124	200.667	-0.48168
200.833	-0.44427	200.833	-0.49155	200.833	-0.48195
201	-0.44474	201	-0.49188	201	-0.48219
201.167	-0.44524	201.167	-0.49225	201.167	-0.48242
201.333	-0.44575	201.333	-0.49261	201.333	-0.48266
201.5	-0.4463	201.5	-0.49298	201.5	-0.4829
201.667	-0.44685	201.667	-0.49337	201.667	-0.48312
201.833	-0.4474	201.833	-0.49379	201.833	-0.48335
202	-0.44796	202	-0.4942	202	-0.48358
202.167	-0.44857	202.167	-0.49462	202.167	-0.48379
202.333	-0.44918	202.333	-0.49504	202.333	-0.48401
202.5	-0.44979	202.5	-0.49546	202.5	-0.48423
202.667	-0.4504	202.667	-0.49588	202.667	-0.48445
202.833	-0.45102	202.833	-0.49631	202.833	-0.4847
203	-0.45163	203	-0.49674	203	-0.48494
203.167	-0.45224	203.167	-0.49718	203.167	-0.48519
203.333	-0.45286	203.333	-0.49762	203.333	-0.48545
203.5	-0.45348	203.5	-0.49807	203.5	-0.48572
203.667	-0.45412	203.667	-0.49853	203.667	-0.48598
203.833	-0.45475	203.833	-0.49902	203.833	-0.48624
204	-0.45538	204	-0.4995	204	-0.48651
204.167	-0.45602	204.167	-0.49999	204.167	-0.48679
204.333	-0.45665	204.333	-0.50048	204.333	-0.48707
204.5	-0.45727	204.5	-0.50101	204.5	-0.48734
204.667	-0.45789	204.667	-0.50154	204.667	-0.48762
204.833	-0.45847	204.833	-0.50207	204.833	-0.48793
205	-0.45906	205	-0.5026	205	-0.48822
205.167	-0.45965	205.167	-0.50317	205.167	-0.48851
205.333	-0.46025	205.333	-0.50374	205.333	-0.48879
205.5	-0.46082	205.5	-0.50432	205.5	-0.48908
205.667	-0.46142	205.667	-0.50492	205.667	-0.48936
205.833	-0.46204	205.833	-0.50553	205.833	-0.48963
206	-0.46267	206	-0.50612	206	-0.4899
206.167	-0.46331	206.167	-0.50672	206.167	-0.49017
206.333	-0.46393	206.333	-0.50733	206.333	-0.49044
206.5	-0.46454	206.5	-0.50795	206.5	-0.49073
206.667	-0.46515	206.667	-0.50857	206.667	-0.49102
206.833	-0.46574	206.833	-0.50921	206.833	-0.49133
207	-0.46634	207	-0.50985	207	-0.49165
207.167	-0.46695	207.167	-0.51054	207.167	-0.49197
207.333	-0.46755	207.333	-0.51122	207.333	-0.49229
207.5	-0.46815	207.5	-0.51191	207.5	-0.49263
207.667	-0.46877	207.667	-0.51261	207.667	-0.493
207.833	-0.46938	207.833	-0.51336	207.833	-0.49339
208	-0.47	208	-0.51411	208	-0.49381
208.167	-0.47071	208.167	-0.51486	208.167	-0.49428
208.333	-0.47163	208.333	-0.51563	208.333	-0.49472
208.5	-0.47268	208.5	-0.51645	208.5	-0.49516
208.667	-0.47372	208.667	-0.51726	208.667	-0.49559
208.833	-0.47426	208.833	-0.51808	208.833	-0.49604
209	-0.4748	209	-0.51891	209	-0.49648
209.167	-0.47523	209.167	-0.51981	209.167	-0.49692
209.333	-0.47566	209.333	-0.52069	209.333	-0.49736
209.5	-0.47605	209.5	-0.52159	209.5	-0.49779
209.667	-0.47647	209.667	-0.52249	209.667	-0.49824
209.833	-0.47688	209.833	-0.52345	209.833	-0.49871
210	-0.47728	210	-0.52441	210	-0.49918
210.167	-0.47767	210.167	-0.52538	210.167	-0.49968
210.333	-0.47805	210.333	-0.52635	210.333	-0.50016
210.5	-0.47843	210.5	-0.52739	210.5	-0.50065
210.667	-0.4788	210.667	-0.52841	210.667	-0.50114
210.833	-0.47914	210.833	-0.52945	210.833	-0.50164
211	-0.47944	211	-0.53049	211	-0.50217
211.167	-0.47977	211.167	-0.53154	211.167	-0.50271
211.333	-0.48005	211.333	-0.53263	211.333	-0.50327
211.5	-0.48026	211.5	-0.53373	211.5	-0.50389
211.667	-0.4802	211.667	-0.53485	211.667	-0.5045
211.833	-0.4802	211.833	-0.53598	211.833	-0.50512
212	-0.48013	212	-0.53717	212	-0.50575
212.167	-0.48001	212.167	-0.53836	212.167	-0.50642
212.333	-0.47981	212.333	-0.53959	212.333	-0.50707
212.5	-0.47963	212.5	-0.54084	212.5	-0.50772
212.667	-0.47944	212.667	-0.54218	212.667	-0.50836
212.833	-0.47922	212.833	-0.54351	212.833	-0.50907
213	-0.47891	213	-0.54485	213	-0.50979
213.167	-0.47861	213.167	-0.54621	213.167	-0.51052
213.333	-0.47828	213.333	-0.54766	213.333	-0.51128
213.5	-0.47794	213.5	-0.54909	213.5	-0.51217
213.667	-0.47748	213.667	-0.55053	213.667	-0.51304
213.833	-0.47704	213.833	-0.552	213.833	-0.51393
214	-0.47658	214	-0.55355	214	-0.51484
214.167	-0.47608	214.167	-0.55509	214.167	-0.51585
214.333	-0.47551	214.333	-0.55665	214.333	-0.51684
214.5	-0.47491	214.5	-0.5583	214.5	-0.51784
214.667	-0.47427	214.667	-0.56001	214.667	-0.51886
214.833	-0.47365	214.833	-0.5617	214.833	-0.51998
215	-0.47274	215	-0.56346	215	-0.52111
215.167	-0.47179	215.167	-0.56527	215.167	-0.52227
215.333	-0.47073	215.333	-0.56722	215.333	-0.52345
215.5	-0.46965	215.5	-0.56919	215.5	-0.52476
215.667	-0.46839	215.667	-0.57122	215.667	-0.52604
215.833	-0.46712	215.833	-0.57328	215.833	-0.52733
216	-0.46579	216	-0.5755	216	-0.52865
216.167	-0.46441	216.167	-0.57764	216.167	-0.53008
216.333	-0.46289	216.333	-0.57979	216.333	-0.5315
216.5	-0.46129	216.5	-0.58194	216.5	-0.53295
216.667	-0.45956	216.667	-0.58409	216.667	-0.53442
216.833	-0.45779	216.833	-0.58628	216.833	-0.53601
217	-0.45596	217	-0.58874	217	-0.53759
217.167	-0.45414	217.167	-0.59162	217.167	-0.5392
217.333	-0.45232	217.333	-0.5944	217.333	-0.54084
217.5	-0.45049	217.5	-0.59612	217.5	-0.5426
217.667	-0.44863	217.667	-0.59671	217.667	-0.54436
217.833	-0.44682	217.833	-0.59667	217.833	-0.54616
218	-0.445	218	-0.59613	218	-0.548
218.167	-0.44318	218.167	-0.59541	218.167	-0.55002
218.333	-0.4416	218.333	-0.59449	218.333	-0.55202
218.5	-0.44008	218.5	-0.59348	218.5	-0.55405
218.667	-0.43878	218.667	-0.59227	218.667	-0.55613
218.833	-0.43754	218.833	-0.59088	218.833	-0.55826
219	-0.4365	219	-0.58923	219	-0.56057
219.167	-0.43553	219.167	-0.58738	219.167	-0.56286
219.333	-0.4348	219.333	-0.58497	219.333	-0.56516
219.5	-0.43415	219.5	-0.58233	219.5	-0.56744
219.667	-0.4338	219.667	-0.57937	219.667	-0.57
219.833	-0.4334	219.833	-0.57621	219.833	-0.57255
220	-0.43306	220	-0.57266	220	-0.5752
220.167	-0.43278	220.167	-0.56891	220.167	-0.57794
220.333	-0.4327	220.333	-0.56489	220.333	-0.58078
220.5	-0.43256	220.5	-0.56069	220.5	-0.58358
220.667	-0.43243	220.667	-0.55612	220.667	-0.5864
220.833	-0.43233	220.833	-0.55147	220.833	-0.58924
221	-0.43234	221	-0.54691	221	-0.59211
221.167	-0.43231	221.167	-0.54239	221.167	-0.59494
221.333	-0.43229	221.333	-0.53782	221.333	-0.59776
221.5	-0.43227	221.5	-0.53328	221.5	-0.60057
221.667	-0.43231	221.667	-0.52884	221.667	-0.60336
221.833	-0.43232	221.833	-0.52464	221.833	-0.60617
222	-0.43234	222	-0.52062	222	-0.60899
222.167	-0.43236	222.167	-0.51708	222.167	-0.61181
222.333	-0.43239	222.333	-0.51375	222.333	-0.61462
222.5	-0.43242	222.5	-0.51074	222.5	-0.6174
222.667	-0.43245	222.667	-0.50793	222.667	-0.62016
222.833	-0.43248	222.833	-0.50562	222.833	-0.62288
223	-0.43253	223	-0.50353	223	-0.6255
223.167	-0.43257	223.167	-0.50173	223.167	-0.62817
223.333	-0.43261	223.333	-0.50013	223.333	-0.63076
223.5	-0.43264	223.5	-0.49896	223.5	-0.63322
223.667	-0.43269	223.667	-0.49796	223.667	-0.63532
223.833	-0.43272	223.833	-0.49707	223.833	-0.63733
224	-0.43274	224	-0.49628	224	-0.63913
224.167	-0.43275	224.167	-0.49571	224.167	-0.64075
224.333	-0.43274	224.333	-0.49519	224.333	-0.64205
224.5	-0.43273	224.5	-0.49478	224.5	-0.64301
224.667	-0.43272	224.667	-0.49446	224.667	-0.64364
224.833	-0.4327	224.833	-0.49438	224.833	-0.64422
225	-0.43268	225	-0.49421	225	-0.64411
225.167	-0.43267	225.167	-0.49405	225.167	-0.64367
225.333	-0.43267	225.333	-0.49392	225.333	-0.64281
225.5	-0.43267	225.5	-0.49388	225.5	-0.64173
225.667	-0.43268	225.667	-0.49381	225.667	-0.63997
225.833	-0.43268	225.833	-0.49376	225.833	-0.63782
226	-0.43267	226	-0.49373	226	-0.63509
226.167	-0.43267	226.167	-0.49376	226.167	-0.63193
226.333	-0.43267	226.333	-0.49377	226.333	-0.62775
226.5	-0.43268	226.5	-0.49379	226.5	-0.62327
226.667	-0.4327	226.667	-0.49382	226.667	-0.61849
226.833	-0.43272	226.833	-0.49389	226.833	-0.61367
227	-0.43276	227	-0.49394	227	-0.60822
227.167	-0.43279	227.167	-0.49399	227.167	-0.6025
227.333	-0.43282	227.333	-0.49404	227.333	-0.59667
227.5	-0.43286	227.5	-0.49412	227.5	-0.59074
227.667	-0.43289	227.667	-0.49419	227.667	-0.58482
227.833	-0.43292	227.833	-0.49427	227.833	-0.57893
228	-0.43294	228	-0.49434	228	-0.57311
228.167	-0.43296	228.167	-0.49443	228.167	-0.56744
228.333	-0.433	228.333	-0.49451	228.333	-0.56205
228.5	-0.43304	228.5	-0.49459	228.5	-0.55691
228.667	-0.43309	228.667	-0.49467	228.667	-0.55212
228.833	-0.43314	228.833	-0.49474	228.833	-0.54756
229	-0.43322	229	-0.49481	229	-0.54356
229.167	-0.43328	229.167	-0.49487	229.167	-0.53988
229.333	-0.43333	229.333	-0.49494	229.333	-0.53664
229.5	-0.43339	229.5	-0.49499	229.5	-0.53377
229.667	-0.43345	229.667	-0.49504	229.667	-0.53121
229.833	-0.43351	229.833	-0.4951	229.833	-0.5287
230	-0.43358	230	-0.49515	230	-0.52649
230.167	-0.43365	230.167	-0.49521	230.167	-0.52447
230.333	-0.43371	230.333	-0.49526	230.333	-0.52301
230.5	-0.43376	230.5	-0.49531	230.5	-0.52174
230.667	-0.43382	230.667	-0.49536	230.667	-0.52059
230.833	-0.43387	230.833	-0.49542	230.833	-0.5196
231	-0.43392	231	-0.49548	231	-0.51876
231.167	-0.43397	231.167	-0.49555	231.167	-0.51793
231.333	-0.43402	231.333	-0.49562	231.333	-0.51718
231.5	-0.43408	231.5	-0.49569	231.5	-0.51653
231.667	-0.43413	231.667	-0.49576	231.667	-0.516
231.833	-0.43418	231.833	-0.49581	231.833	-0.51543
232	-0.43423	232	-0.49587	232	-0.51489
232.167	-0.43427	232.167	-0.49592	232.167	-0.51446
232.333	-0.43432	232.333	-0.49598	232.333	-0.51416
232.5	-0.43432	232.5	-0.49604	232.5	-0.51381
232.667	-0.43434	232.667	-0.4961	232.667	-0.51349
[truncated: 2,173 more rows]
