# Supplementary material for: Mechanically robust supramolecular polymer co-assemblies
Source: Nat Commun. 2022 Jan 18;13:356. doi: 10.1038/s41467-022-28017-0 (PMC8766479; doi:10.1038/s41467-022-28017-0)
Supplement: Supplementary file 3 — Source Data [file 41467_2022_28017_MOESM3_ESM.zip › NCOMMS-21-41006-T_Source Data/Supplementary Figure 25/Supplementary Figure 25a.xlsx]

## Sheet: Figure_S25a
Quenched			Compression-Molded
Temperature	Storage Modulus	Tan(Delta)	Temperature	Storage Modulus	Tan(Delta)
[°C]	[MPa]	[-]	[°C]	[MPa]	[-]
-20	1484	0.02573	-20	1557	0.02975
-19.97	1485	0.02605	-19.98	1557	0.02982
-20.05	1485	0.02562	-19.95	1557	0.03001
-19.97	1485	0.02523	-19.98	1557	0.02976
-19.94	1486	0.02623	-19.94	1558	0.02974
-19.88	1486	0.02599	-19.86	1558	0.02914
-19.83	1487	0.02577	-19.82	1558	0.02928
-19.8	1487	0.02601	-19.75	1558	0.02935
-19.69	1487	0.02584	-19.72	1558	0.02961
-19.63	1488	0.02612	-19.62	1559	0.0291
-19.54	1488	0.02582	-19.55	1559	0.0293
-19.48	1488	0.02574	-19.47	1559	0.02947
-19.39	1488	0.02586	-19.38	1559	0.02931
-19.3	1489	0.02603	-19.28	1560	0.02907
-19.16	1488	0.02566	-19.17	1560	0.0289
-19.09	1489	0.0256	-19.08	1560	0.02917
-18.99	1489	0.02574	-18.97	1560	0.02934
-18.87	1489	0.02591	-18.88	1560	0.02918
-18.77	1489	0.02557	-18.75	1560	0.02933
-18.65	1489	0.02564	-18.65	1561	0.02907
-18.52	1490	0.02574	-18.54	1561	0.0294
-18.4	1490	0.02569	-18.41	1561	0.02922
-18.29	1490	0.02547	-18.25	1561	0.02876
-18.17	1490	0.02566	-18.19	1561	0.02906
-18.07	1490	0.02535	-18.01	1561	0.02914
-17.94	1490	0.02569	-17.91	1562	0.02903
-17.77	1491	0.02561	-17.77	1562	0.02898
-17.68	1490	0.02551	-17.64	1562	0.02914
-17.51	1491	0.02559	-17.54	1562	0.02877
-17.43	1491	0.02537	-17.41	1562	0.02929
-17.27	1491	0.02561	-17.24	1562	0.02851
-17.14	1491	0.02562	-17.13	1562	0.02898
-16.98	1491	0.02542	-16.99	1562	0.02917
-16.85	1492	0.02554	-16.87	1562	0.0289
-16.73	1492	0.02553	-16.71	1562	0.02847
-16.58	1492	0.02541	-16.6	1562	0.02905
-16.46	1492	0.02544	-16.45	1562	0.02869
-16.33	1492	0.02559	-16.32	1562	0.0289
-16.15	1492	0.02537	-16.16	1562	0.02877
-16.01	1492	0.0253	-16.05	1562	0.02914
-15.86	1493	0.02557	-15.89	1562	0.02872
-15.73	1493	0.02547	-15.74	1562	0.02865
-15.62	1492	0.02527	-15.59	1562	0.02857
-15.47	1493	0.02547	-15.46	1562	0.02889
-15.29	1493	0.02555	-15.33	1562	0.02867
-15.18	1493	0.02545	-15.16	1562	0.02881
-15.03	1493	0.02525	-15.07	1562	0.02899
-14.9	1493	0.02552	-14.89	1562	0.02861
-14.74	1493	0.02555	-14.77	1562	0.02866
-14.61	1493	0.02522	-14.6	1562	0.02847
-14.45	1493	0.02545	-14.47	1562	0.02859
-14.34	1493	0.02554	-14.31	1562	0.02864
-14.11	1493	0.02518	-14.17	1562	0.02852
-14.03	1493	0.02529	-14.07	1561	0.02887
-13.89	1493	0.02535	-13.86	1562	0.02862
-13.75	1493	0.02528	-13.81	1561	0.02875
-13.62	1493	0.02533	-13.58	1561	0.02867
-13.43	1493	0.02526	-13.46	1561	0.02844
-13.28	1493	0.02546	-13.31	1561	0.0288
-13.17	1493	0.02526	-13.21	1561	0.0288
-12.96	1493	0.02535	-12.93	1561	0.02834
-12.79	1493	0.02545	-12.86	1561	0.02849
-12.74	1493	0.02532	-12.7	1560	0.02872
-12.54	1492	0.02523	-12.52	1560	0.02843
-12.41	1492	0.02539	-12.44	1560	0.02863
-12.24	1492	0.02526	-12.24	1560	0.02844
-12.13	1492	0.02547	-12.13	1560	0.02864
-11.96	1492	0.02527	-11.95	1560	0.02865
-11.8	1492	0.02551	-11.89	1560	0.02868
-11.67	1492	0.0255	-11.67	1559	0.02871
-11.55	1491	0.02523	-11.5	1560	0.02828
-11.45	1491	0.02517	-11.42	1559	0.02881
-11.28	1491	0.02531	-11.29	1559	0.02884
-11.1	1491	0.0255	-11.1	1559	0.02826
-11.02	1490	0.02535	-10.96	1559	0.02868
-10.86	1490	0.02521	-10.85	1559	0.02868
-10.66	1489	0.02536	-10.71	1559	0.02877
-10.55	1489	0.02538	-10.56	1559	0.02867
-10.4	1489	0.02551	-10.39	1559	0.02865
-10.27	1488	0.02531	-10.3	1559	0.02858
-10	1488	0.02535	-10.12	1559	0.02877
-9.93	1487	0.02531	-9.88	1559	0.02863
-9.73	1487	0.02553	-9.84	1559	0.02856
-9.63	1487	0.02546	-9.69	1559	0.02887
-9.52	1486	0.02517	-9.47	1559	0.0283
-9.36	1487	0.02544	-9.27	1559	0.02855
-9.16	1486	0.0255	-9.23	1559	0.0289
-9.14	1485	0.02535	-9.01	1559	0.02878
-8.83	1485	0.02511	-8.8	1559	0.02859
-8.74	1486	0.02568	-8.73	1559	0.0285
-8.54	1485	0.02535	-8.54	1559	0.02935
-8.28	1485	0.02555	-8.39	1560	0.02838
-8.27	1485	0.02571	-8.19	1559	0.02834
-8.12	1485	0.02522	-8.19	1560	0.02879
-8	1485	0.02551	-7.95	1559	0.02902
-7.74	1485	0.02559	-7.79	1559	0.02889
-7.65	1485	0.02582	-7.68	1560	0.0283
-7.59	1484	0.02526	-7.57	1559	0.02917
-7.25	1485	0.02553	-7.45	1559	0.02897
-7.17	1485	0.02569	-7.17	1560	0.02837
-7.07	1484	0.02557	-7.03	1560	0.02836
-6.9	1484	0.02549	-6.9	1559	0.02905
-6.71	1484	0.02574	-6.77	1559	0.02905
-6.56	1484	0.02579	-6.57	1559	0.02853
-6.53	1483	0.02566	-6.46	1559	0.02888
-6.42	1483	0.02521	-6.36	1559	0.02912
-6.1	1483	0.02552	-6.07	1558	0.02917
-5.98	1483	0.026	-6.02	1558	0.02906
-6	1482	0.02534	-5.79	1558	0.02911
-5.68	1482	0.02565	-5.61	1558	0.02909
-5.6	1481	0.02607	-5.6	1557	0.02843
-5.33	1480	0.02561	-5.39	1557	0.02963
-5.2	1481	0.02608	-5.24	1556	0.02921
-5.12	1479	0.0257	-5.1	1555	0.02908
-4.89	1479	0.02589	-4.91	1555	0.02871
-4.96	1478	0.02593	-4.88	1554	0.02885
-4.57	1478	0.0252	-4.74	1554	0.02925
-4.35	1478	0.02634	-4.43	1553	0.02927
-4.23	1477	0.02665	-4.23	1552	0.0303
-4.21	1476	0.02599	-4.17	1551	0.02905
-4.01	1474	0.02554	-3.99	1551	0.02862
-3.93	1474	0.02626	-3.82	1550	0.02922
-3.58	1474	0.02623	-3.75	1550	0.0288
-3.28	1473	0.02609	-3.71	1549	0.02945
-3.18	1473	0.02677	-3.5	1549	0.02996
-3.03	1472	0.02632	-3.35	1548	0.02921
-2.94	1471	0.02591	-3.18	1548	0.02934
-2.8	1469	0.0257	-3.01	1548	0.02914
-2.65	1470	0.02642	-3.01	1548	0.02953
-2.49	1469	0.02646	-2.89	1547	0.03034
-2.42	1468	0.02644	-2.44	1547	0.02948
-2.23	1467	0.02611	-2.25	1548	0.02884
-2.09	1467	0.02673	-2.39	1547	0.0297
-1.95	1466	0.02671	-1.94	1546	0.03155
-2	1464	0.02573	-1.65	1546	0.02822
-1.74	1465	0.0259	-1.5	1546	0.02877
-1.61	1465	0.02678	-1.33	1545	0.02894
-1.43	1465	0.02691	-1.34	1544	0.03013
-1.32	1463	0.02591	-1.23	1543	0.03076
-1.15	1464	0.0267	-0.95	1544	0.02919
-1.07	1463	0.02708	-0.83	1543	0.02936
-1.02	1464	0.02669	-0.82	1542	0.02943
-0.73	1462	0.02587	-0.52	1541	0.03017
-0.63	1464	0.02739	-0.53	1540	0.03028
-0.68	1463	0.02744	-0.26	1539	0.03035
-0.38	1463	0.02712	-0.1	1539	0.02902
-0.11	1460	0.02606	-0.02	1538	0.03077
-0.17	1462	0.0276	0.11	1537	0.03011
0	1462	0.02695	0.36	1535	0.02973
0.16	1460	0.02646	0.37	1536	0.02981
0.29	1460	0.02685	0.52	1534	0.03084
0.32	1462	0.02837	0.66	1534	0.03023
0.4	1460	0.02682	0.96	1531	0.03081
0.75	1459	0.0269	0.92	1532	0.02905
0.76	1459	0.02651	1.03	1531	0.03066
0.86	1460	0.02811	1.35	1529	0.03198
0.95	1458	0.02682	1.39	1528	0.02966
1.22	1456	0.02656	1.51	1527	0.03023
1.45	1458	0.0281	1.55	1528	0.02872
1.5	1456	0.02734	1.76	1526	0.03132
1.84	1455	0.02733	1.91	1526	0.03025
1.9	1454	0.02793	2.14	1525	0.03061
1.95	1453	0.02728	1.99	1525	0.03064
1.87	1451	0.02738	2.14	1523	0.03142
1.91	1449	0.0269	2.25	1524	0.02989
2.16	1449	0.02836	2.48	1523	0.03103
2.41	1447	0.0283	2.53	1523	0.0303
2.47	1447	0.02776	2.61	1522	0.03198
2.46	1445	0.02786	2.82	1522	0.03132
2.84	1446	0.02845	3.06	1523	0.03039
2.9	1444	0.02772	3.01	1522	0.03088
3.15	1444	0.02811	3.3	1521	0.03122
3.23	1443	0.02722	3.43	1521	0.03089
3.35	1443	0.02853	3.62	1521	0.03086
3.48	1441	0.02775	3.68	1521	0.03096
3.74	1442	0.02841	3.61	1519	0.03252
3.9	1441	0.02815	3.84	1519	0.03115
4.1	1440	0.02911	4.13	1519	0.0311
4.37	1440	0.02895	4.07	1518	0.03163
4.47	1438	0.02839	4.26	1517	0.03175
4.64	1437	0.02903	4.39	1515	0.03163
4.77	1435	0.02844	4.39	1514	0.03125
4.93	1435	0.02901	4.64	1513	0.03169
5.08	1433	0.02849	4.89	1512	0.03099
5.17	1433	0.02924	5.08	1511	0.03186
5.51	1431	0.02849	5.3	1510	0.03145
5.66	1430	0.02917	5.4	1509	0.03207
5.82	1428	0.02841	5.34	1506	0.03306
6.02	1429	0.0297	5.81	1505	0.03225
6.19	1424	0.02796	5.96	1504	0.03245
6.69	1425	0.02942	6.27	1504	0.03184
6.84	1422	0.02883	6.29	1502	0.03244
6.85	1422	0.03024	6.49	1501	0.03296
7.27	1420	0.02972	6.78	1501	0.03233
7.4	1418	0.02939	6.75	1501	0.03295
7.74	1418	0.03003	6.96	1500	0.03296
7.73	1417	0.02998	7.19	1499	0.03218
7.94	1416	0.02989	7.19	1498	0.03289
7.97	1415	0.0299	7.41	1498	0.03265
8.26	1413	0.02919	7.66	1497	0.03281
8.41	1414	0.03003	7.82	1496	0.03272
8.33	1412	0.02959	8.03	1494	0.03346
8.51	1412	0.02981	8.13	1494	0.03262
8.8	1412	0.03051	8.29	1492	0.03353
8.64	1411	0.03037	8.45	1491	0.03347
8.96	1410	0.0301	8.86	1489	0.03315
8.99	1411	0.03076	9.03	1488	0.03202
9.03	1409	0.02976	9.22	1487	0.03327
9.26	1410	0.03065	9.65	1486	0.0333
9.33	1409	0.03094	9.92	1485	0.03288
9.39	1408	0.03008	9.76	1483	0.03466
9.65	1408	0.03049	10.04	1482	0.03393
9.65	1407	0.03082	10.32	1481	0.03295
9.91	1406	0.03036	10.5	1481	0.03347
9.93	1405	0.03091	10.61	1478	0.03467
10.21	1404	0.03079	10.72	1477	0.03414
10.34	1404	0.03122	10.89	1477	0.03241
10.39	1402	0.03086	11	1476	0.03352
10.58	1401	0.03143	11.04	1474	0.03419
10.71	1400	0.03141	11.24	1473	0.03441
10.97	1398	0.0307	11.35	1472	0.03366
11.02	1396	0.03131	11.33	1472	0.03465
11.12	1395	0.03099	11.56	1471	0.0342
11.4	1395	0.03147	11.83	1471	0.03364
11.46	1393	0.03156	11.95	1470	0.03358
11.66	1392	0.03159	12.09	1469	0.03392
11.74	1390	0.03033	12.08	1468	0.03638
12.2	1392	0.03197	12.44	1468	0.03359
12.46	1390	0.032	12.65	1468	0.0331
12.49	1389	0.03152	12.71	1467	0.03444
12.76	1389	0.03226	12.91	1467	0.03419
12.87	1388	0.03227	12.93	1467	0.03419
12.81	1386	0.03131	13.09	1466	0.03528
13.23	1387	0.03175	13.18	1466	0.0342
13.3	1386	0.03236	13.19	1465	0.03529
13.4	1385	0.03199	13.42	1464	0.03487
13.58	1384	0.03184	13.51	1465	0.03398
13.6	1382	0.03188	13.73	1464	0.03427
13.68	1381	0.03172	13.89	1463	0.0343
13.89	1381	0.03275	13.89	1462	0.03531
13.96	1378	0.03198	14.08	1461	0.03535
14.14	1378	0.03248	14.19	1460	0.03567
14.25	1377	0.0327	14.29	1459	0.03455
14.41	1376	0.03246	14.46	1458	0.03491
14.5	1374	0.03242	14.55	1457	0.03452
14.57	1372	0.032	14.67	1456	0.0353
14.93	1372	0.03284	14.82	1454	0.03515
15	1371	0.03321	14.96	1454	0.03527
15.29	1369	0.03241	15.01	1452	0.03537
15.21	1367	0.03245	15.25	1451	0.03545
15.68	1366	0.03208	15.38	1450	0.03495
16.09	1366	0.03371	15.48	1449	0.03519
16.02	1364	0.03274	15.66	1448	0.03576
16.19	1363	0.03306	15.72	1447	0.03596
16.28	1363	0.03308	15.97	1446	0.03616
16.17	1360	0.03239	15.98	1446	0.03546
16.74	1361	0.03288	16.11	1444	0.03689
17.02	1362	0.03427	16.31	1444	0.03487
16.76	1360	0.0331	16.45	1443	0.03544
17.35	1359	0.03249	16.59	1441	0.03567
17.47	1360	0.03428	16.75	1441	0.03586
17.66	1360	0.03424	16.87	1440	0.03639
17.83	1358	0.03374	17.08	1439	0.03605
17.7	1357	0.03336	17.21	1438	0.03646
17.89	1357	0.03318	17.28	1437	0.03644
18.13	1357	0.03403	17.44	1436	0.03609
18.12	1356	0.03387	17.59	1435	0.03622
18.35	1355	0.03349	17.7	1434	0.03615
18.56	1356	0.03421	17.99	1433	0.03582
18.39	1353	0.03347	18.07	1431	0.03644
18.73	1352	0.03376	18.28	1431	0.03637
18.99	1353	0.03463	18.36	1429	0.03664
18.93	1351	0.03395	18.56	1428	0.03661
19.16	1350	0.03399	18.7	1427	0.03643
19.27	1348	0.03405	18.77	1425	0.03729
19.45	1347	0.03407	19.05	1424	0.03628
19.48	1346	0.03384	19.13	1423	0.03674
19.42	1344	0.03344	19.38	1421	0.03694
19.9	1344	0.03446	19.46	1420	0.03659
19.94	1343	0.03486	19.62	1419	0.03687
20.04	1341	0.03393	19.81	1417	0.03698
20.31	1342	0.03495	19.89	1416	0.03701
20.35	1341	0.03453	20.03	1415	0.03762
20.49	1340	0.03462	20.21	1415	0.03684
20.62	1340	0.03475	20.45	1414	0.03663
20.77	1339	0.03455	20.52	1413	0.03743
20.82	1338	0.03431	20.68	1412	0.03722
21	1338	0.03491	20.83	1412	0.03756
21.02	1336	0.03457	20.96	1411	0.03728
21.11	1335	0.03417	21.06	1411	0.03721
21.39	1335	0.03493	21.3	1410	0.0374
21.44	1334	0.03483	21.42	1410	0.03696
21.37	1331	0.03414	21.57	1409	0.03789
21.79	1331	0.03508	21.81	1409	0.03716
21.92	1331	0.03559	21.95	1409	0.0372
22.07	1329	0.03495	22.11	1408	0.03782
22.1	1327	0.03477	22.26	1407	0.03782
22.21	1326	0.03488	22.4	1406	0.03782
22.33	1325	0.03492	22.55	1405	0.038
22.48	1324	0.03519	22.7	1404	0.03796
22.6	1323	0.0352	22.78	1403	0.03796
22.74	1321	0.03531	23.1	1401	0.03848
22.95	1320	0.03514	23.3	1400	0.03774
23.1	1319	0.03543	23.48	1399	0.03781
23.09	1317	0.03485	23.62	1397	0.03806
23.34	1316	0.03501	23.77	1396	0.03838
23.45	1316	0.03565	23.9	1395	0.03848
23.67	1315	0.03545	23.95	1394	0.03828
23.73	1314	0.03559	24.17	1392	0.03855
23.99	1314	0.03562	24.3	1392	0.03813
24.1	1313	0.0353	24.51	1391	0.03833
24.26	1313	0.03564	24.58	1391	0.03855
24.39	1312	0.03582	24.79	1390	0.03866
24.52	1311	0.0353	24.83	1389	0.03906
24.75	1311	0.03561	25.05	1389	0.03864
24.76	1311	0.03573	25.16	1388	0.0384
25.01	1310	0.03573	25.37	1387	0.03853
25.08	1310	0.03607	25.5	1386	0.0389
25.27	1309	0.03589	25.64	1385	0.03893
25.41	1309	0.03625	25.84	1384	0.03885
25.59	1307	0.03637	25.9	1383	0.03939
25.82	1307	0.03618	26.05	1381	0.03919
25.93	1305	0.03601	26.21	1380	0.03913
26.06	1304	0.03585	26.35	1379	0.03864
26.1	1302	0.03575	26.55	1377	0.03896
26.41	1301	0.03607	26.63	1376	0.03921
26.51	1300	0.03661	26.85	1375	0.03904
26.63	1298	0.0357	26.98	1374	0.03931
26.95	1297	0.03649	27.13	1373	0.03916
27	1297	0.03674	27.35	1371	0.03943
27.14	1295	0.0356	27.4	1370	0.03981
27.22	1295	0.03642	27.8	1368	0.03976
27.56	1294	0.03626	27.83	1367	0.03957
27.63	1294	0.03728	28.03	1366	0.0394
27.83	1293	0.03645	28.2	1365	0.0394
28.05	1292	0.0365	28.3	1364	0.03941
28.11	1292	0.03707	28.47	1363	0.03994
28.17	1290	0.0359	28.55	1362	0.0401
28.44	1289	0.03668	28.72	1362	0.03964
28.55	1288	0.03708	28.84	1361	0.03959
28.79	1287	0.03696	29	1361	0.03994
28.91	1286	0.037	29.15	1361	0.03967
29	1284	0.03665	29.23	1360	0.03979
29.16	1283	0.03659	29.43	1360	0.04043
29.28	1282	0.03697	29.5	1359	0.04018
29.41	1280	0.0369	29.76	1358	0.0402
29.7	1280	0.03716	29.87	1358	0.03957
29.83	1279	0.03756	30	1357	0.04047
29.91	1277	0.03694	30.16	1356	0.04034
30.17	1275	0.03665	30.32	1355	0.03995
30.28	1274	0.03745	30.47	1354	0.03995
30.39	1273	0.03715	30.62	1352	0.04075
30.57	1272	0.03706	30.76	1351	0.04016
30.82	1271	0.03724	30.94	1350	0.04056
30.89	1270	0.03756	31.04	1348	0.04028
31.04	1269	0.03679	31.23	1347	0.04047
31.24	1269	0.03749	31.48	1345	0.0409
31.37	1268	0.03755	31.49	1344	0.04108
31.49	1267	0.03758	31.79	1343	0.04058
31.67	1268	0.03749	31.94	1342	0.04074
31.86	1268	0.03801	32	1341	0.04111
32	1266	0.03756	32.2	1341	0.04093
32.16	1266	0.03763	32.32	1340	0.04086
32.31	1265	0.03758	32.47	1339	0.04077
32.45	1265	0.03791	32.67	1338	0.04117
32.65	1264	0.03784	32.77	1338	0.04115
32.8	1264	0.03819	33.07	1337	0.04087
33.01	1263	0.03804	33.07	1336	0.04129
33.05	1261	0.03768	33.35	1334	0.04128
33.22	1260	0.03788	33.45	1333	0.04109
33.44	1258	0.03815	33.59	1332	0.04148
33.58	1257	0.03844	33.66	1331	0.04124
33.69	1255	0.03806	33.86	1329	0.04153
33.92	1254	0.03792	33.96	1329	0.04101
33.95	1253	0.03842	34.13	1327	0.04168
34.12	1252	0.03763	34.22	1326	0.04129
34.28	1253	0.03862	34.39	1324	0.04191
34.5	1251	0.03858	34.51	1323	0.04135
34.68	1251	0.03878	34.61	1322	0.04151
34.84	1250	0.0382	34.78	1320	0.04131
34.94	1249	0.03852	34.87	1318	0.04223
35.01	1248	0.03811	35.11	1317	0.04164
35.2	1247	0.03817	35.24	1317	0.04163
35.37	1246	0.03908	35.34	1315	0.04189
35.54	1245	0.03899	35.54	1314	0.04243
35.67	1244	0.03877	35.62	1314	0.04197
35.82	1242	0.03867	35.82	1313	0.04195
35.96	1242	0.03883	36.03	1313	0.04198
36.09	1240	0.0389	36.11	1312	0.04225
36.28	1239	0.03897	36.37	1311	0.0423
36.38	1237	0.03896	36.58	1311	0.04199
36.5	1236	0.039	36.59	1310	0.04227
36.63	1234	0.03899	36.97	1310	0.04229
36.79	1233	0.039	36.98	1309	0.04247
37.01	1232	0.03942	37.41	1309	0.04217
37.14	1231	0.03934	37.52	1308	0.04266
37.29	1230	0.03919	37.59	1307	0.04252
37.42	1229	0.03896	37.78	1306	0.0424
37.62	1229	0.03942	37.88	1305	0.04293
37.68	1228	0.03929	38.01	1303	0.04286
37.92	1227	0.03952	38.27	1302	0.04229
38.07	1227	0.03981	38.28	1300	0.04277
38.21	1226	0.03911	38.58	1299	0.04274
38.33	1226	0.0398	38.64	1297	0.04327
38.5	1226	0.03958	38.78	1296	0.04294
38.67	1226	0.04002	38.83	1295	0.04335
38.79	1225	0.03977	39.13	1294	0.04258
38.91	1224	0.03962	39.26	1293	0.0436
39.13	1223	0.04013	39.43	1293	0.04278
39.26	1222	0.04	39.43	1292	0.04353
39.42	1221	0.03996	39.69	1291	0.04289
39.55	1219	0.0398	39.73	1290	0.0436
39.67	1218	0.04002	39.97	1290	0.04258
39.82	1216	0.04008	40.03	1289	0.04347
39.94	1215	0.0402	40.09	1287	0.04378
40.16	1214	0.04043	40.42	1286	0.04364
40.29	1213	0.04029	40.5	1285	0.04333
40.46	1212	0.04061	40.62	1284	0.04347
40.57	1211	0.03982	40.8	1282	0.04437
40.74	1211	0.04037	40.93	1281	0.04301
40.92	1210	0.04058	41.11	1280	0.04375
41.05	1209	0.04067	41.17	1279	0.04339
41.21	1208	0.04028	41.38	1277	0.04369
41.35	1208	0.04082	41.51	1275	0.04451
41.54	1206	0.04092	41.62	1274	0.04367
41.6	1205	0.04058	41.89	1272	0.04448
41.81	1204	0.04083	41.92	1271	0.044
41.97	1203	0.04107	42.17	1270	0.04398
42.17	1202	0.04106	42.26	1269	0.04387
42.25	1200	0.04079	42.32	1268	0.04432
42.42	1199	0.04107	42.54	1267	0.04435
42.65	1198	0.04113	42.49	1267	0.04441
42.72	1196	0.04131	42.98	1266	0.04449
42.91	1195	0.04107	43.09	1266	0.04451
43.01	1193	0.04132	43.17	1265	0.04425
43.15	1191	0.04078	43.45	1265	0.04491
43.39	1191	0.04163	43.47	1264	0.0451
43.5	1190	0.04166	43.92	1264	0.04373
43.66	1189	0.0413	43.97	1263	0.04498
43.74	1187	0.04116	44.12	1262	0.04439
43.98	1188	0.04159	44.42	1261	0.04462
44.02	1187	0.04154	44.37	1260	0.04491
44.16	1186	0.04142	44.61	1258	0.04481
44.36	1186	0.04175	44.61	1257	0.04494
44.54	1186	0.04232	44.78	1256	0.04509
44.64	1185	0.04166	44.95	1254	0.04547
44.8	1184	0.04166	45.15	1252	0.04519
44.93	1184	0.04239	45.26	1251	0.04505
45.07	1183	0.04218	45.26	1250	0.04541
45.22	1182	0.04227	45.47	1249	0.04504
45.39	1181	0.04243	45.58	1248	0.04582
45.51	1180	0.04234	45.68	1248	0.04541
45.66	1178	0.04216	45.96	1247	0.04553
45.81	1177	0.04246	45.9	1246	0.04527
45.92	1175	0.04235	46.22	1245	0.04564
46.03	1173	0.04248	46.29	1244	0.04596
46.3	1172	0.04276	46.52	1243	0.04543
46.42	1172	0.0431	46.66	1242	0.04634
46.56	1170	0.04248	46.75	1241	0.0455
46.74	1170	0.04298	47.03	1239	0.04642
46.81	1169	0.04291	46.96	1238	0.04587
46.99	1168	0.04269	47.36	1236	0.04613
47.16	1167	0.04293	47.32	1235	0.04589
47.39	1167	0.04363	47.7	1234	0.04588
47.52	1165	0.04309	47.62	1233	0.04594
47.67	1164	0.04334	47.97	1231	0.04624
47.85	1163	0.04347	47.95	1229	0.04695
47.97	1162	0.04333	48.37	1228	0.04597
48.1	1160	0.04339	48.34	1226	0.04633
48.29	1159	0.04381	48.57	1225	0.04632
48.44	1158	0.04356	48.67	1224	0.0467
48.55	1156	0.04364	48.69	1224	0.04639
48.76	1155	0.04374	48.95	1222	0.04725
48.84	1154	0.04396	49.09	1222	0.04647
49	1151	0.04353	49.29	1221	0.04712
49.12	1151	0.04419	49.33	1221	0.04628
49.36	1149	0.04415	49.54	1220	0.04729
49.48	1148	0.04392	49.45	1220	0.04681
49.6	1147	0.04437	49.81	1219	0.04696
49.71	1145	0.04371	49.74	1219	0.04683
49.94	1145	0.04454	50.02	1218	0.0474
50.05	1144	0.04448	50.01	1217	0.04719
50.17	1143	0.04421	50.19	1216	0.04692
50.35	1143	0.04444	50.22	1214	0.04777
50.53	1143	0.04489	50.39	1212	0.04719
50.6	1142	0.04486	50.69	1210	0.04819
50.8	1141	0.04432	50.78	1209	0.04708
50.91	1141	0.04525	51.17	1207	0.04826
51.09	1140	0.045	51.32	1206	0.04717
51.22	1139	0.04517	51.45	1205	0.04756
51.37	1138	0.04545	51.38	1204	0.04823
51.56	1136	0.04515	51.71	1203	0.04821
51.78	1135	0.04579	51.68	1203	0.04798
51.79	1132	0.04464	51.97	1202	0.04781
52.06	1131	0.04578	51.9	1201	0.04844
52.12	1130	0.04561	52.38	1199	0.0484
52.29	1128	0.0458	52.37	1199	0.04794
52.46	1127	0.04563	52.45	1197	0.04849
52.57	1126	0.04582	52.56	1196	0.04838
52.73	1126	0.04591	52.6	1194	0.04813
52.94	1125	0.04614	52.85	1193	0.04914
53.04	1124	0.04638	52.86	1192	0.04834
53.21	1123	0.04594	53.06	1190	0.04874
53.36	1121	0.04627	53.09	1189	0.04857
53.53	1120	0.04652	53.25	1187	0.04935
53.67	1119	0.04667	53.39	1185	0.04836
53.78	1117	0.04657	53.47	1184	0.04953
54.01	1116	0.04654	53.53	1182	0.04895
54.07	1114	0.04695	53.81	1181	0.04942
54.25	1112	0.04651	53.78	1180	0.04914
54.41	1111	0.04719	54.15	1178	0.05018
54.52	1109	0.04699	54.24	1178	0.04913
54.72	1107	0.04723	54.47	1177	0.0489
54.87	1106	0.04706	54.59	1177	0.04917
54.99	1104	0.04752	54.69	1176	0.04957
55.12	1103	0.04731	54.81	1175	0.05013
55.35	1102	0.04753	54.9	1175	0.05
55.32	1100	0.04741	55.06	1174	0.04977
55.65	1100	0.04722	55.09	1173	0.04959
55.76	1100	0.04859	55.28	1172	0.05042
55.92	1098	0.04756	55.35	1171	0.05036
56.09	1098	0.04852	55.6	1170	0.0497
56.17	1097	0.04806	55.65	1168	0.05025
56.4	1096	0.04854	55.9	1167	0.04984
56.54	1095	0.04863	56	1165	0.05109
56.68	1094	0.04864	56.17	1163	0.05018
56.82	1093	0.049	56.3	1161	0.05092
56.94	1091	0.04833	56.41	1160	0.05042
57.09	1089	0.04912	56.64	1159	0.05053
57.29	1088	0.04919	56.66	1158	0.05148
57.37	1086	0.04955	56.94	1157	0.05082
57.63	1083	0.04869	56.99	1156	0.05112
57.69	1082	0.04953	57.21	1156	0.05076
57.96	1081	0.04942	57.27	1154	0.0517
58.02	1080	0.04961	57.49	1153	0.05143
58.21	1079	0.04904	57.54	1152	0.05163
58.28	1078	0.05033	57.79	1150	0.05139
58.62	1077	0.04965	57.91	1149	0.05112
58.68	1076	0.05035	58.09	1147	0.05137
58.94	1073	0.04972	58.2	1145	0.05195
59.06	1073	0.05093	58.36	1144	0.05134
59.26	1070	0.05058	58.54	1142	0.05242
59.39	1069	0.05092	58.7	1141	0.05159
59.51	1067	0.05059	58.87	1139	0.05224
59.6	1065	0.05099	59.02	1137	0.05229
59.77	1064	0.05108	59.16	1135	0.05211
59.94	1061	0.0508	59.28	1134	0.05225
60.01	1059	0.05103	59.46	1133	0.05276
60.21	1058	0.0516	59.57	1131	0.05265
60.31	1056	0.05104	59.79	1130	0.05316
60.44	1055	0.05221	59.92	1130	0.05213
60.67	1054	0.05177	60.16	1129	0.05266
60.65	1052	0.05184	60.26	1128	0.05239
60.89	1052	0.05212	60.5	1127	0.05296
61.02	1051	0.05244	60.58	1126	0.05296
61.09	1050	0.05226	60.84	1125	0.05335
61.35	1049	0.05263	60.92	1125	0.05344
61.36	1048	0.0528	61.12	1123	0.05338
61.62	1047	0.05322	61.21	1122	0.05336
61.64	1045	0.05299	61.47	1120	0.05373
61.85	1044	0.05302	61.52	1119	0.05341
61.95	1042	0.05335	61.79	1117	0.05406
62.13	1040	0.05407	61.88	1115	0.05376
62.22	1037	0.05335	62.07	1113	0.05396
62.48	1036	0.05417	62.22	1112	0.05408
62.6	1034	0.05392	62.39	1110	0.05444
62.68	1032	0.05376	62.56	1109	0.05434
62.94	1032	0.05463	62.68	1108	0.05435
62.93	1030	0.05401	62.83	1107	0.0548
63.21	1029	0.05496	63.04	1106	0.05413
63.26	1027	0.05489	63.15	1105	0.0545
63.53	1026	0.05501	63.35	1103	0.05475
63.55	1024	0.05501	63.5	1102	0.05475
63.83	1022	0.0556	63.67	1100	0.05527
63.8	1020	0.05533	63.8	1099	0.05497
64.15	1018	0.05575	63.98	1097	0.05509
64.2	1016	0.05559	64.11	1096	0.05509
64.42	1015	0.05675	64.26	1094	0.05549
64.57	1012	0.05589	64.43	1092	0.05571
64.69	1010	0.05628	64.58	1090	0.05524
64.77	1008	0.05703	64.76	1088	0.0556
65.04	1006	0.05665	64.89	1087	0.05599
65.07	1005	0.05695	65.05	1085	0.05606
65.29	1003	0.05679	65.19	1083	0.05581
65.4	1002	0.05712	65.37	1082	0.05612
65.53	1001	0.05761	65.53	1081	0.05636
65.73	999.7	0.05763	65.63	1079	0.05693
65.87	999.2	0.05833	65.86	1079	0.05598
66.01	997.5	0.05797	65.98	1078	0.05652
66.15	996.6	0.05868	66.15	1077	0.05672
66.29	995	0.05839	66.34	1076	0.05653
66.52	993.3	0.05895	66.45	1075	0.05674
66.55	991.7	0.05946	66.64	1074	0.05687
66.9	989.3	0.05904	66.76	1073	0.05709
66.93	986.7	0.05892	66.91	1072	0.05701
67.29	985.2	0.05979	67.12	1071	0.05715
67.34	982.7	0.0596	67.25	1069	0.05745
67.51	981.6	0.06022	67.39	1068	0.05727
67.75	980	0.05996	67.56	1066	0.05768
67.83	978.9	0.06056	67.69	1064	0.05774
68.09	978	0.06103	67.82	1062	0.05807
68.16	975.7	0.06025	68	1060	0.05817
68.28	974.5	0.06127	68.14	1059	0.05809
68.43	972.5	0.06144	68.3	1057	0.05786
68.56	970.6	0.06155	68.48	1056	0.05821
68.71	968.5	0.06161	68.59	1055	0.05867
68.82	966.9	0.062	68.77	1054	0.05837
68.9	964.4	0.06162	68.9	1053	0.05863
69.24	963.3	0.06292	69.07	1051	0.05917
69.3	960.6	0.06238	69.22	1050	0.05857
69.31	958.7	0.06268	69.38	1049	0.05899
69.74	956.9	0.06278	69.52	1047	0.059
69.84	955.4	0.06332	69.67	1046	0.05871
69.91	953.4	0.06262	69.8	1044	0.05962
70.12	952.5	0.06359	69.98	1042	0.05967
70.25	951.4	0.06389	70.16	1041	0.05927
70.31	950.2	0.06392	70.29	1039	0.05943
70.49	949.4	0.06412	70.46	1037	0.05979
70.64	948.3	0.06451	70.61	1036	0.05982
70.74	947.3	0.06474	70.72	1034	0.06022
70.92	946	0.06477	70.87	1032	0.06018
70.95	944.8	0.06537	71.02	1030	0.06052
71.17	942.8	0.06508	71.2	1028	0.06039
71.32	941.6	0.06616	71.33	1027	0.06021
71.44	938.8	0.06536	71.49	1026	0.06057
71.59	937.3	0.06623	71.64	1024	0.06019
71.74	935	0.06576	71.8	1023	0.06066
71.88	933.7	0.06655	71.97	1022	0.06162
72.13	932.4	0.06659	72.03	1021	0.06107
72.07	931.1	0.06659	72.22	1020	0.06097
72.42	930.2	0.06684	72.4	1019	0.06106
72.56	929	0.06707	72.53	1018	0.06159
72.57	927.5	0.06708	72.69	1017	0.06161
72.89	926.2	0.06751	72.84	1016	0.06148
72.97	924.5	0.06788	72.94	1015	0.06148
73.09	922.7	0.06795	73.17	1014	0.06218
73.45	920.8	0.06786	73.29	1012	0.06203
73.42	919.5	0.06868	73.42	1011	0.06208
73.87	917.5	0.06841	73.6	1009	0.06205
73.77	915.6	0.06884	73.73	1008	0.06229
74.14	913.4	0.06834	73.88	1006	0.06288
74.14	911.9	0.06932	74.05	1004	0.06236
74.41	909.9	0.06917	74.17	1002	0.06328
74.48	908.2	0.06931	74.34	1001	0.06279
74.62	907.4	0.07002	74.46	998.7	0.06332
74.86	905.9	0.06976	74.68	997.5	0.06283
74.9	905.5	0.0706	74.78	995.9	0.06396
75.07	904.2	0.07015	74.95	994.7	0.06374
75.14	903.6	0.07078	75.09	993.9	0.06353
75.34	902.8	0.07058	75.21	992.4	0.06377
75.34	901.6	0.07057	75.37	991.3	0.06402
75.62	900.9	0.07079	75.54	989.8	0.06401
75.74	899.7	0.07102	75.69	988.5	0.06417
75.9	899.2	0.07229	75.82	987	0.06418
75.87	897	0.07134	76.05	985.4	0.06422
76.04	895.7	0.07192	76.14	983.7	0.0649
76.29	893.7	0.07172	76.34	982.3	0.06453
76.35	892.2	0.07265	76.46	980.2	0.06542
76.56	890.4	0.07227	76.62	978.7	0.06496
76.54	888.6	0.07204	76.73	976.9	0.06539
76.77	887.8	0.07284	76.95	975.3	0.0649
76.97	886.4	0.07254	77.06	973.6	0.06514
77.01	885.7	0.07321	77.19	971.9	0.06561
77.29	884.4	0.0732	77.35	969.8	0.06621
77.46	883.4	0.07365	77.52	967.9	0.06618
77.5	882.3	0.07413	77.67	966.3	0.06536
77.73	880.6	0.0738	77.78	964.7	0.06616
77.77	879.1	0.07403	77.97	962.8	0.06673
78.04	877.6	0.07433	78.13	961.6	0.06664
78.1	875.7	0.07413	78.26	959.9	0.06711
78.21	874.6	0.07505	78.4	958.5	0.06689
78.53	872.5	0.07464	78.55	957.1	0.06732
78.63	871.4	0.07571	78.71	956	0.06675
78.82	869.2	0.07506	78.85	954.3	0.06764
78.84	868.2	0.07585	79.01	953.4	0.06748
79.07	866.1	0.07531	79.16	952.2	0.06761
79.11	864.9	0.07578	79.31	951	0.06763
79.4	863.7	0.07571	79.45	949.7	0.06808
79.49	862.6	0.07604	79.61	948.5	0.06848
79.73	862.2	0.07685	79.73	947.3	0.06828
79.77	861.1	0.07682	79.9	945.9	0.06873
79.93	860.4	0.07691	80.09	944.7	0.06843
80.1	859.3	0.07654	80.18	943	0.0689
80.25	859	0.07755	80.35	941.3	0.06938
80.42	857.8	0.07712	80.45	939.7	0.06929
80.6	857.2	0.07802	80.63	938	0.06928
80.67	855.9	0.07801	80.78	935.9	0.06967
80.82	854.4	0.07789	80.94	933.9	0.07015
80.96	852.6	0.07783	81.1	932	0.06961
81.14	851.3	0.07877	81.22	929.9	0.07051
81.34	849.1	0.0784	81.4	928.1	0.07006
81.39	847.7	0.0792	81.53	926.2	0.07078
81.63	846.3	0.07891	81.68	924.7	0.07062
81.7	845.5	0.07962	81.85	923.1	0.07101
81.87	844.2	0.07909	81.98	921.6	0.07132
81.98	842.9	0.07899	82.11	920.3	0.07178
82.14	842.6	0.08012	82.28	918.9	0.07159
82.38	840.9	0.07965	82.43	917.4	0.07133
82.48	839.8	0.08063	82.61	916	0.072
82.6	838.3	0.08074	82.71	914.2	0.07252
82.83	836.8	0.08066	82.91	912.5	0.07248
82.84	835.2	0.08105	83.06	911	0.07211
83.08	833.8	0.08122	83.17	909.2	0.07255
83.25	831.6	0.08073	83.35	907.3	0.07309
83.49	830.4	0.08194	83.5	905.5	0.0735
83.59	828.1	0.08162	83.65	903.7	0.0734
83.83	827.1	0.08284	83.8	901.9	0.07336
83.83	824.9	0.08201	83.97	900	0.0738
84.17	823.9	0.0829	84.12	898.2	0.07364
84.19	822.3	0.08265	84.25	896.3	0.07451
84.42	821.7	0.08309	84.4	894.3	0.07484
84.52	820.3	0.0829	84.57	892.4	0.07431
84.68	819.7	0.08327	84.72	890.6	0.07458
84.81	818.9	0.08362	84.87	888.3	0.07531
84.96	818.2	0.08413	85.03	886.5	0.07521
85.12	817.2	0.08409	85.15	884.4	0.07569
85.22	816.4	0.0845	85.3	882.4	0.07572
85.4	815.1	0.08433	85.49	880.5	0.07572
85.53	814	0.08523	85.61	878.9	0.07642
85.71	812.8	0.08544	85.77	877	0.0765
85.81	810.8	0.08517	85.93	875.7	0.07635
86.01	809.4	0.08569	86.07	874.1	0.07676
86.12	807.6	0.08611	86.22	872.2	0.0775
86.17	805.6	0.08557	86.33	870.8	0.07769
86.41	804.2	0.08616	86.5	869.3	0.07728
86.51	803.1	0.08643	86.63	867.6	0.07785
86.73	802.1	0.087	86.76	866.1	0.0781
86.84	800.8	0.08714	86.96	864.5	0.07818
86.99	800.1	0.08793	87.05	863.3	0.0779
87.19	798.4	0.08753	87.24	861.5	0.07896
87.25	796.8	0.08807	87.37	860	0.07917
87.46	795.4	0.08831	87.53	858.3	0.07926
87.62	793.4	0.08806	87.71	856.5	0.07899
87.7	792	0.08876	87.84	855.1	0.07958
87.89	790.1	0.08899	87.97	852.9	0.08035
88.04	788.7	0.08971	88.16	851	0.08041
88.12	786.4	0.08932	88.28	849.2	0.08037
88.37	784.8	0.08997	88.41	846.8	0.08102
88.5	783	0.09034	88.58	844.8	0.08099
88.62	781.7	0.09055	88.72	842.8	0.08086
88.78	780.4	0.09076	88.89	840.8	0.0813
88.96	779.3	0.09117	89.03	838.4	0.08216
89.1	778.2	0.09125	89.18	836.4	0.08239
89.23	777	0.09145	89.37	834.5	0.08216
89.42	776.4	0.09214	89.46	832.6	0.08214
89.45	775.4	0.09261	89.61	830.4	0.08346
89.74	774.2	0.09271	89.75	828.8	0.08296
89.82	772.7	0.093	89.91	827.2	0.08328
90.02	771.4	0.09379	90.09	825.5	0.08376
90.17	769.4	0.09354	90.25	823.6	0.08368
90.31	767.5	0.09418	90.37	821.8	0.08433
90.46	765.3	0.09401	90.54	820	0.08471
90.65	763.8	0.09471	90.7	818.3	0.0842
90.77	762.6	0.09527	90.81	816.4	0.08516
90.86	761.1	0.095	91	814.2	0.08554
91.07	760.1	0.09565	91.13	812.3	0.08536
91.18	758.6	0.09585	91.27	810.2	0.08581
91.35	757	0.09643	91.45	808	0.0862
91.49	755.3	0.09702	91.6	806.1	0.08588
91.68	753.5	0.0974	91.74	803.8	0.08695
91.81	751.5	0.09727	91.9	802	0.0863
91.98	749.8	0.09799	92.01	799.7	0.08745
92.1	747.7	0.09818	92.21	797.9	0.08718
92.31	746	0.09901	92.31	795.6	0.08781
92.43	743.8	0.09877	92.5	793.1	0.0883
92.58	742.1	0.09922	92.62	791.1	0.08802
92.77	740.2	0.09939	92.81	788.9	0.08862
92.87	739.2	0.1003	92.92	786.8	0.08854
93.07	737.8	0.1003	93.1	784.6	0.08912
93.17	736.8	0.1012	93.23	782.5	0.0897
93.35	735.4	0.1011	93.4	780.2	0.08998
93.51	734.8	0.1022	93.54	778.2	0.08965
93.66	733.2	0.1019	93.67	776	0.09063
93.82	731.7	0.1026	93.86	774.3	0.09025
93.95	729.9	0.1029	93.99	772.3	0.09104
94.1	727.7	0.1033	94.17	770.3	0.09096
94.26	725.6	0.1041	94.27	768.5	0.09159
94.38	723.5	0.1041	94.44	766.5	0.09216
94.51	721.8	0.1044	94.6	764.9	0.09154
94.67	720.6	0.1052	94.72	762.9	0.09259
94.87	719.2	0.1055	94.9	761.3	0.09243
94.98	717.5	0.1062	95.04	759.5	0.09272
95.18	715.8	0.1065	95.18	757.7	0.09338
95.28	713.6	0.1068	95.35	755.9	0.09328
95.4	711.6	0.1072	95.47	753.9	0.09397
95.57	709.6	0.1082	95.64	752.2	0.09396
95.73	707.5	0.1086	95.77	750.3	0.0942
95.9	705	0.109	95.93	748.3	0.09495
96.08	702.9	0.1094	96.07	746.4	0.09482
96.2	701.1	0.1099	96.22	744.3	0.09531
96.37	699.7	0.1104	96.39	742	0.0958
96.5	698	0.1106	96.55	740.1	0.09568
96.65	696.9	0.1112	96.68	737.8	0.0963
96.81	695.4	0.1116	96.84	735.7	0.0964
96.93	694.4	0.1128	97	733.4	0.09664
97.11	692.6	0.1129	97.1	731	0.09752
97.29	690.9	0.114	97.29	728.9	0.097
97.38	688.3	0.114	97.4	726.3	0.09823
97.59	686.1	0.1147	97.57	724.5	0.09768
97.71	684.1	0.1153	97.7	722	0.09843
97.83	682.2	0.1152	97.92	720.1	0.0982
98.01	680.7	0.1161	98	717.9	0.09945
98.15	679.1	0.1168	98.19	715.9	0.0993
98.27	676.9	0.1173	98.33	714.3	0.09905
98.48	674.9	0.1182	98.46	712.1	0.1002
98.58	672.4	0.1184	98.64	710.1	0.1001
98.8	670.4	0.1195	98.78	708.1	0.1006
98.91	667.7	0.1198	98.97	706.4	0.1004
99.09	665.2	0.1203	99.08	704.3	0.1011
99.19	663.2	0.1212	99.23	702.2	0.1017
99.39	661.3	0.1218	99.44	700	0.1015
99.49	659.8	0.1222	99.56	698.3	0.1016
99.64	658.3	0.1226	99.75	695.8	0.1023
99.8	657	0.1235	99.85	693.9	0.1028
99.98	655.5	0.1246	100.01	691.6	0.1029
100.09	653.3	0.1247	100.11	689.2	0.1038
100.27	650.6	0.1256	100.26	686.7	0.1035
100.39	648.3	0.1269	100.45	684.6	0.1034
100.57	645.8	0.1269	100.6	682.6	0.1039
100.72	644.3	0.128	100.71	680	0.1047
100.89	642.5	0.1284	100.89	677.6	0.105
100.98	640.5	0.1292	101.05	675.8	0.1043
101.17	637.9	0.1297	101.17	673	0.1059
101.26	635.5	0.1307	101.36	670.9	0.1054
101.49	632.7	0.1314	101.47	668.7	0.1059
101.61	630.4	0.1325	101.63	666.3	0.1065
101.76	627.5	0.1327	101.79	664.1	0.1065
101.94	625.8	0.1339	101.92	661.8	0.1073
102.04	623.7	0.134	102.08	659.5	0.1071
102.21	622.3	0.1352	102.2	657.4	0.1076
102.37	620.8	0.1361	102.39	655.2	0.1078
102.48	619	0.137	102.5	653.3	0.1081
102.68	616.6	0.1379	102.68	651.3	0.1085
102.78	613.6	0.1382	102.81	649.2	0.1088
102.97	611.2	0.1392	102.96	647.1	0.1095
103.06	609.3	0.1399	103.17	645.4	0.1089
103.27	607.3	0.1411	103.28	643.4	0.1097
103.42	604.7	0.1418	103.42	641.3	0.1105
103.54	602	0.1429	103.61	639.6	0.1099
103.71	599.3	0.1439	103.74	637.5	0.1107
103.85	596.5	0.1447	103.89	635.7	0.1109
104.03	593.8	0.1454	104.01	633.7	0.1115
104.19	591.8	0.1463	104.18	631.7	0.1113
104.27	589.9	0.1469	104.32	629.8	0.1118
104.48	588.4	0.1483	104.49	627.7	0.1119
104.62	586.4	0.1495	104.62	625.8	0.1126
104.79	583.5	0.1504	104.78	623.8	0.1127
104.88	580.4	0.1512	104.94	621.7	0.113
105.05	578.1	0.1521	105.06	619.3	0.1137
105.22	576.1	0.1533	105.24	617.5	0.1134
105.37	573.5	0.1545	105.4	615.2	0.1139
105.5	570.5	0.1556	105.53	612.9	0.1145
105.68	567.5	0.1566	105.67	610.5	0.1148
105.84	564.5	0.1581	105.86	608.2	0.1148
105.99	562	0.1588	105.91	605.7	0.1157
106.14	560	0.1595	106.11	603.3	0.1157
106.32	558.4	0.161	106.27	601.2	0.1155
106.44	556.5	0.162	106.41	599	0.1163
106.58	553.6	0.163	106.6	596.8	0.1164
106.75	550.5	0.1644	106.75	594.9	0.1165
106.89	548.2	0.165	106.88	592.9	0.1171
107.04	546	0.1668	106.99	590.7	0.118
107.2	542.8	0.1677	107.17	588.7	0.118
107.33	539.8	0.1691	107.33	586.8	0.1177
107.49	536.6	0.1706	107.45	584.7	0.1185
107.63	533.8	0.1713	107.62	582.7	0.1187
107.76	531.6	0.1727	107.77	580.6	0.1189
107.99	530	0.1745	107.96	578.8	0.1187
108.07	527.3	0.1752	108.03	576.4	0.1202
108.22	523.9	0.1768	108.22	574.3	0.1202
108.38	521.3	0.1782	108.35	572.1	0.1201
108.58	519.1	0.1799	108.49	569.7	0.1207
108.64	515.7	0.1805	108.66	567.6	0.1206
108.84	512.6	0.1825	108.8	565.3	0.1209
108.92	509.2	0.1835	108.93	563.2	0.1214
109.11	506.6	0.1849	109.13	560.9	0.1216
109.22	504.6	0.1867	109.28	558.8	0.1218
109.4	502	0.1884	109.41	556.7	0.1225
109.58	498.6	0.1899	109.58	554.3	0.1228
109.72	496.2	0.1913	109.73	552.3	0.1229
109.87	493.2	0.1921	109.9	550.1	0.1229
110	489.8	0.1942	110.04	547.8	0.1236
110.17	486.3	0.1962	110.2	545.8	0.1237
110.34	483.3	0.1979	110.29	543.4	0.1247
110.47	481.3	0.1992	110.49	541.1	0.1247
110.62	479	0.2005	110.66	539.2	0.1243
110.8	475.5	0.2025	110.77	536.9	0.1253
110.88	472.7	0.204	110.9	534.6	0.1258
111.05	469.5	0.2058	111.09	532.5	0.1258
111.18	465.9	0.2076	111.22	530.7	0.1254
111.37	462.4	0.2096	111.39	528.6	0.1264
111.51	460	0.2118	111.53	526.6	0.1266
111.65	457.7	0.2128	111.64	524.5	0.1274
111.84	454.2	0.215	111.84	522.6	0.1269
111.97	451.4	0.2171	111.98	520.8	0.1273
112.09	448	0.2185	112.12	518.7	0.128
112.26	444.3	0.2209	112.24	516.9	0.1281
112.38	440.9	0.2226	112.42	514.9	0.1286
112.56	438.6	0.225	112.6	513.2	0.1284
112.7	435.7	0.227	112.72	511.3	0.129
112.84	432.3	0.2285	112.87	509.1	0.1297
112.97	428.9	0.2308	113.02	507.3	0.1296
113.18	425	0.2337	113.21	505.5	0.1296
113.28	421.6	0.2356	113.39	503.7	0.1296
113.44	418.9	0.2374	113.46	501.5	0.1313
113.61	415.9	0.2405	113.66	499.5	0.1309
113.75	412.6	0.2423	113.76	497.6	0.1311
113.95	409.2	0.2449	113.9	495.2	0.1318
114.05	405.4	0.2465	114.06	493	0.1318
114.24	402.4	0.2493	114.24	490.9	0.1316
114.37	399.8	0.2513	114.4	488.7	0.1323
114.5	396.2	0.254	114.52	486.6	0.1327
114.66	392.7	0.2563	114.68	484.4	0.133
114.83	389	0.2591	114.82	482.1	0.1333
114.94	385.6	0.2612	114.99	480	0.1338
115.13	383	0.2639	115.16	478.3	0.1332
115.24	379.4	0.2668	115.26	476.2	0.1345
115.42	375.7	0.2693	115.48	474.3	0.1343
115.57	371.7	0.2721	115.58	472.5	0.1347
115.7	368.9	0.2745	115.76	470.6	0.135
115.89	365.6	0.2777	115.9	468.8	0.1352
116.03	362.3	0.2806	116.04	467	0.1357
116.13	358.2	0.283	116.14	464.9	0.1363
116.35	354.8	0.2862	116.3	462.9	0.1363
116.42	352	0.2888	116.47	460.9	0.1362
116.6	348.3	0.292	116.65	459.1	0.136
116.77	344.4	0.2952	116.76	457.1	0.1371
116.9	340.7	0.2979	116.97	455	0.1374
117.08	337.9	0.3013	117.04	453.1	0.1379
117.24	334.3	0.3049	117.22	450.9	0.1384
117.36	330.5	0.3075	117.38	449.1	0.1376
117.51	327	0.3102	117.52	446.9	0.1387
117.67	323.7	0.3141	117.66	444.9	0.1386
117.81	319.9	0.3178	117.8	442.8	0.1394
118	316	0.3209	117.94	440.7	0.1396
118.13	313.3	0.3246	118.13	438.7	0.1394
118.23	309.6	0.3268	118.31	436.9	0.1393
118.43	305.5	0.3313	118.43	434.9	0.1405
118.54	302	0.3349	118.56	432.6	0.1413
118.73	298.8	0.3385	118.75	430.8	0.1404
118.85	295	0.3425	118.89	428.7	0.1412
119.01	291	0.3457	119.04	426.8	0.1415
119.16	288	0.3499	119.17	424.7	0.1421
119.32	284.2	0.3536	119.34	422.8	0.142
119.45	280.3	0.3576	119.48	421	0.1421
119.63	277.1	0.3614	119.66	419.1	0.1423
119.75	273.5	0.366	119.79	417.5	0.1429
119.92	269.5	0.3696	119.9	415.4	0.1437
120.03	266.5	0.3735	120.1	413.8	0.1432
120.21	262.7	0.3783	120.21	412	0.1439
120.36	258.8	0.3821	120.42	410.4	0.1433
120.47	255.8	0.386	120.54	408.7	0.1442
120.64	251.8	0.391	120.69	406.8	0.145
120.81	248.3	0.3955	120.82	405.3	0.1446
120.92	245.1	0.399	121	403.5	0.145
121.14	241.2	0.4045	121.14	401.9	0.1453
121.24	238	0.4085	121.3	400.2	0.1455
121.41	234.6	0.4126	121.43	398.5	0.146
121.54	230.7	0.4172	121.59	396.7	0.1461
121.67	227.6	0.4224	121.73	394.9	0.1465
121.86	223.9	0.4277	121.92	393.1	0.1464
122	220.6	0.432	122.04	391.4	0.1469
122.17	217.5	0.4364	122.18	389.4	0.1475
122.3	213.8	0.4407	122.34	387.6	0.1475
122.46	210.6	0.4461	122.48	385.7	0.1478
122.62	207.1	0.4514	122.66	383.8	0.1479
122.79	203.9	0.4565	122.74	381.9	0.1487
122.92	200.9	0.4599	122.91	379.8	0.1491
123.07	197.4	0.4654	123.09	378.2	0.1486
123.2	194.4	0.4702	123.19	376.3	0.1494
123.39	190.8	0.476	123.38	374.6	0.1493
123.5	187.9	0.4809	123.52	372.8	0.15
123.65	184.5	0.4858	123.69	371.3	0.1497
123.78	181.2	0.4912	123.82	369.6	0.1506
123.95	178.1	0.4974	123.98	367.9	0.1508
124.11	175	0.5025	124.16	366.4	0.1504
124.29	172.2	0.5073	124.28	364.7	0.1514
124.41	169.1	0.5121	124.42	363	0.1517
124.59	166.4	0.5172	124.6	361.4	0.1513
124.7	163.2	0.5218	124.77	359.6	0.1517
124.85	160.5	0.5278	124.85	358	0.1524
125.02	157.4	0.533	125.03	356.1	0.1526
125.12	154.6	0.5385	125.19	354.5	0.1524
125.29	151.6	0.544	125.3	352.6	0.1532
125.46	148.8	0.5501	125.47	350.8	0.1532
125.6	146.1	0.5545	125.66	349.2	0.1531
125.75	143.4	0.56	125.79	347.5	0.1535
125.88	140.8	0.5647	125.95	345.8	0.1539
126.08	138.1	0.5709	126.11	344.1	0.1541
126.21	135.7	0.576	126.25	342.4	0.1547
126.33	133.1	0.5801	126.37	340.6	0.155
126.53	130.5	0.5861	126.54	338.8	0.155
126.67	128.2	0.5913	126.73	337.3	0.1546
126.83	125.9	0.5959	126.84	335.7	0.1555
126.97	123.6	0.6004	126.97	333.9	0.1564
127.17	121.3	0.6059	127.12	332.3	0.156
127.28	119.3	0.6094	127.28	330.8	0.1562
127.41	117	0.6136	127.45	329.4	0.156
127.54	114.7	0.619	127.56	327.8	0.1571
127.72	112.4	0.6242	127.74	326.3	0.1567
127.86	110.4	0.6294	127.9	324.9	0.1568
128.02	108.3	0.6327	128.03	323.5	0.1572
128.16	106.5	0.6378	128.16	322.1	0.1577
128.31	104.5	0.6409	128.3	320.6	0.158
128.45	102.6	0.6463	128.46	319.2	0.158
128.58	100.7	0.6496	128.63	317.8	0.1579
128.79	98.86	0.6538	128.79	316.4	0.1581
128.91	97.12	0.6578	128.95	315	0.1587
129.06	95.54	0.6597	129.08	313.5	0.1587
129.18	93.88	0.6639	129.25	311.9	0.1593
129.37	92.16	0.6665	129.35	310.4	0.1597
129.51	90.75	0.6707	129.53	308.7	0.1594
129.67	89.14	0.6729	129.7	307.2	0.1594
129.8	87.83	0.6752	129.84	305.7	0.1597
129.97	86.39	0.6777	129.97	304	0.1603
130.11	85.01	0.6804	130.14	302.5	0.1603
130.28	83.86	0.6825	130.29	301.1	0.1605
130.39	82.53	0.683	130.44	299.7	0.1607
130.57	81.37	0.6849	130.6	298.4	0.1608
130.7	80.21	0.6871	130.72	297	0.1613
130.84	79.05	0.6867	130.88	295.6	0.1614
131	78.05	0.6884	131.02	294.3	0.1614
131.15	76.99	0.6898	131.21	293	0.1614
131.32	76.11	0.6899	131.32	291.6	0.162
131.45	75.33	0.6887	131.48	290.1	0.1621
131.6	74.42	0.6889	131.62	288.7	0.1621
131.77	73.64	0.6881	131.79	287.3	0.1622
131.86	72.84	0.6877	131.93	285.8	0.1626
132.07	72.06	0.6872	132.09	284.4	0.1624
132.21	71.5	0.686	132.26	283.1	0.1625
132.36	70.92	0.6842	132.4	281.6	0.1631
132.51	70.33	0.6823	132.53	280.2	0.1631
132.7	69.93	0.6803	132.69	278.8	0.1631
132.79	69.5	0.6768	132.83	277.3	0.1635
132.97	68.96	0.6755	132.92	275.9	0.1638
133.07	68.67	0.6714	133.12	274.4	0.1638
133.27	68.29	0.6692	133.31	273.2	0.163
133.41	68	0.666	133.41	271.9	0.1642
133.56	67.86	0.6618	133.61	270.7	0.1639
133.69	67.67	0.6576	133.73	269.5	0.1643
133.86	67.44	0.654	133.9	268.4	0.1641
134	67.44	0.6497	134	267.2	0.1646
134.14	67.31	0.6443	134.22	266.1	0.1642
134.3	67.25	0.6408	134.35	265.1	0.1643
134.43	67.31	0.6356	134.52	264	0.1646
134.62	67.32	0.6306	134.66	262.9	0.1648
134.75	67.54	0.6245	134.78	261.8	0.1651
134.89	67.63	0.6191	134.94	260.7	0.1649
135.03	67.73	0.6137	135.08	259.4	0.165
135.2	68	0.6085	135.24	258.2	0.1649
135.38	68.17	0.6032	135.39	256.9	0.165
135.48	68.53	0.5963	135.53	255.6	0.1654
135.68	68.75	0.5908	135.69	254.3	0.1656
135.79	69.04	0.5851	135.85	253.1	0.1652
135.97	69.44	0.5789	135.99	252	0.1654
136.11	69.81	0.5723	136.13	250.8	0.1659
136.25	70.26	0.5667	136.26	249.8	0.1656
136.42	70.57	0.5603	136.42	248.7	0.1658
136.57	71.06	0.5546	136.57	247.7	0.1654
136.71	71.44	0.5482	136.73	246.5	0.1658
136.86	71.99	0.5423	136.89	245.5	0.1656
136.99	72.38	0.5362	137.03	244.4	0.1658
137.19	72.91	0.5306	137.19	243.2	0.1658
137.31	73.37	0.5246	137.31	242.1	0.1661
137.45	73.99	0.5183	137.47	240.9	0.1658
137.61	74.36	0.5123	137.63	239.8	0.1657
137.74	74.99	0.5072	137.76	238.6	0.1659
137.93	75.38	0.5015	137.93	237.5	0.1656
138.1	76.1	0.4962	138.06	236.3	0.1661
138.22	76.62	0.4899	138.24	235.3	0.1656
138.36	77.18	0.4839	138.37	234.2	0.166
138.52	77.72	0.479	138.52	233.3	0.1658
138.65	78.18	0.4735	138.66	232.3	0.1663
138.8	78.81	0.4683	138.85	231.5	0.1656
138.95	79.27	0.4633	138.94	230.6	0.1662
139.12	79.89	0.4584	139.15	229.8	0.1655
139.26	80.48	0.4525	139.3	229	0.1655
139.42	80.94	0.4474	139.4	228.1	0.166
139.57	81.65	0.4426	139.59	227.3	0.1656
139.73	82.12	0.4377	139.76	226.4	0.1654
139.87	82.64	0.433	139.87	225.4	0.1657
140.04	83.33	0.4275	140	224.2	0.1662
140.18	83.82	0.4235	140.17	223.2	0.1653
140.32	84.32	0.4184	140.31	222.2	0.1655
140.47	85	0.4138	140.51	221.3	0.165
140.63	85.44	0.4093	140.61	220.4	0.1656
140.78	85.91	0.4052	140.78	219.6	0.1654
140.89	86.62	0.3996	140.95	218.9	0.1651
141.07	87.05	0.396	141.08	218.1	0.1653
141.21	87.43	0.3917	141.21	217.2	0.1655
141.38	88.14	0.3875	141.38	216.3	0.1651
141.51	88.68	0.3829	141.54	215.4	0.1646
141.66	89.09	0.3784	141.69	214.5	0.165
141.83	89.59	0.3748	141.84	213.6	0.1647
141.98	90.27	0.3701	142	212.7	0.1647
142.16	90.75	0.3664	142.14	211.8	0.1646
142.25	91.15	0.3618	142.3	210.9	0.1647
142.43	91.64	0.3577	142.42	210	0.1648
142.56	92.24	0.3541	142.6	209.3	0.1641
142.7	92.68	0.3498	142.75	208.6	0.1642
142.86	92.99	0.3466	142.87	207.9	0.1644
143.01	93.47	0.3426	143.02	207.2	0.1643
143.2	94.18	0.339	143.21	206.7	0.1636
143.3	94.59	0.334	143.33	206.1	0.1636
143.48	95.02	0.3311	143.47	205.4	0.164
143.65	95.34	0.3276	143.63	204.7	0.1634
143.78	95.89	0.3239	143.76	203.9	0.1634
143.9	96.46	0.3193	143.92	203	0.1636
144.07	96.8	0.3168	144.07	202.2	0.1631
144.18	97.2	0.313	144.23	201.4	0.163
144.35	97.44	0.31	144.34	200.7	0.1634
144.49	97.81	0.3067	144.53	200.1	0.1628
144.68	98.46	0.3038	144.68	199.6	0.1625
144.78	98.77	0.2996	144.85	198.9	0.1626
144.97	99.18	0.2968	144.95	198.2	0.1629
145.09	99.52	0.2938	145.12	197.4	0.1625
145.22	99.72	0.2903	145.28	196.7	0.1619
145.39	99.98	0.288	145.44	196	0.1618
145.56	100.5	0.2853	145.59	195.3	0.1618
145.7	100.9	0.282	145.67	194.4	0.1626
145.85	101.2	0.2793	145.87	193.7	0.1616
146.04	101.5	0.2769	146	193.1	0.1614
146.14	101.8	0.2738	146.21	192.6	0.161
146.32	102	0.2715	146.35	192.1	0.1609
146.46	102.1	0.2691	146.45	191.6	0.1615
146.58	102.5	0.2664	146.6	191.2	0.1611
146.75	102.9	0.2646	146.78	190.7	0.1603
146.94	103.2	0.2625	146.94	190.2	0.1603
147.09	103.4	0.26	147.1	189.5	0.1602
147.25	103.7	0.2573	147.19	188.8	0.1607
147.36	103.9	0.2554	147.38	188.1	0.1601
147.51	104	0.2533	147.51	187.6	0.16
147.68	104.1	0.2522	147.65	187	0.1603
147.82	104.2	0.2498	147.82	186.6	0.1597
147.96	104.5	0.2479	147.95	186.1	0.1594
148.11	104.8	0.2458	148.13	185.5	0.1592
148.27	105	0.2447	148.26	184.9	0.1594
148.4	105.1	0.2426	148.44	184.3	0.1589
148.55	105.2	0.241	148.55	183.6	0.1592
148.7	105.3	0.2392	148.72	183	0.1588
148.85	105.5	0.2383	148.9	182.4	0.1582
149.02	105.5	0.2366	149.05	182	0.1586
149.16	105.6	0.2353	149.14	181.5	0.1591
149.31	105.5	0.2335	149.3	181.1	0.1584
149.44	105.6	0.2322	149.49	180.9	0.1575
149.59	105.8	0.2307	149.62	180.5	0.1579
149.76	106.1	0.2299	149.79	180.1	0.1576
149.89	106.2	0.2286	149.93	179.6	0.1574
150.03	106.2	0.2269	150.07	178.9	0.1576
150.2	106.1	0.2264	150.23	178.4	0.1574
150.37	106.2	0.2252	150.37	178	0.1571
150.47	106.3	0.2236	150.5	177.6	0.1573
150.64	106.3	0.2225	150.71	177.3	0.1567
150.77	106.3	0.2219	150.85	176.8	0.1565
150.96	106.3	0.2211	150.97	176.3	0.157
151.11	106.2	0.2201	151.14	175.8	0.1564
151.25	106.2	0.2188	151.31	175.3	0.1561
151.43	106.3	0.2181	151.43	174.7	0.1564
151.55	106.4	0.2169	151.57	174.1	0.1563
151.7	106.5	0.216	151.75	173.8	0.1558
151.89	106.6	0.2158	151.89	173.5	0.1559
152.03	106.6	0.2146	152.04	173.2	0.1557
152.15	106.4	0.2135	152.17	173	0.1558
152.31	106.4	0.2129	152.33	172.7	0.1553
152.45	106.4	0.2122	152.49	172.4	0.1552
152.6	106.4	0.2112	152.62	171.8	0.1551
152.72	106.4	0.211	152.78	171.3	0.1551
152.92	106.3	0.2105	152.93	170.9	0.1548
153.06	106.2	0.2099	153.08	170.6	0.1552
153.22	106.1	0.2089	153.26	170.4	0.1547
153.39	106	0.2084	153.39	170	0.1547
153.52	106	0.2074	153.5	169.5	0.1549
153.68	106	0.2068	153.69	169.1	0.1544
153.83	106.1	0.2066	153.82	168.6	0.1544
153.98	106.2	0.206	153.98	168.1	0.1542
154.13	106.2	0.2053	154.13	167.7	0.1543
154.26	106.1	0.205	154.29	167.5	0.1541
154.4	105.9	0.2041	154.42	167.2	0.1544
154.55	105.8	0.2039	154.58	167.1	0.154
154.72	105.8	0.2039	154.72	166.9	0.1539
154.84	105.8	0.203	154.87	166.5	0.1538
155.03	105.8	0.2027	155.03	166.1	0.1536
155.15	105.7	0.2025	155.18	165.6	0.1536
155.29	105.5	0.2015	155.35	165.3	0.1536
155.46	105.4	0.2018	155.45	165	0.1539
155.63	105.3	0.2014	155.62	164.8	0.1538
155.75	105.1	0.2006	155.77	164.4	0.1536
155.92	105	0.2003	155.96	164.1	0.153
156.08	105	0.2002	156.07	163.6	0.1535
156.22	105.1	0.1998	156.21	163.1	0.1537
156.34	105.1	0.1988	156.37	162.8	0.1534
156.47	105.1	0.1989	156.49	162.5	0.1536
156.66	105	0.1993	156.68	162.3	0.1533
156.81	104.9	0.1991	156.84	162.2	0.153
156.98	104.8	0.1986	156.98	162.1	0.1533
157.13	104.6	0.1981	157.09	161.8	0.1537
157.28	104.6	0.1978	157.27	161.3	0.1532
157.42	104.5	0.1976	157.41	160.9	0.1533
157.57	104.5	0.1972	157.58	160.6	0.1534
157.73	104.4	0.1976	157.74	160.5	0.1533
157.88	104.3	0.1967	157.89	160.3	0.1532
157.99	104.1	0.1969	158.03	159.9	0.1536
158.16	104	0.1968	158.17	159.5	0.1535
158.32	103.8	0.197	158.34	159.1	0.1532
158.43	103.7	0.1964	158.45	158.6	0.1536
158.58	103.5	0.196	158.62	158.3	0.1536
158.75	103.5	0.1966	158.77	158.1	0.1536
158.87	103.4	0.196	158.91	158	0.1539
159.02	103.4	0.196	159.06	157.9	0.1538
159.21	103.4	0.1962	159.22	157.8	0.1536
159.34	103.4	0.1958	159.4	157.4	0.1535
159.48	103.3	0.1954	159.53	157	0.154
159.64	103.2	0.196	159.68	156.7	0.1543
159.81	103	0.1959	159.85	156.6	0.154
159.95	102.9	0.1958	159.97	156.3	0.1544
160.11	102.8	0.1954	160.15	156	0.1542
160.26	102.7	0.1954	160.31	155.6	0.1541
160.44	102.7	0.1956	160.46	155.3	0.1542
160.62	102.7	0.1957	160.59	154.8	0.1547
160.75	102.6	0.195	160.74	154.6	0.1549
160.89	102.4	0.1952	160.87	154.4	0.155
161.05	102.3	0.1954	161.03	154.3	0.1551
161.19	102.2	0.1953	161.15	154.2	0.155
161.35	102	0.1958	161.31	154	0.155
161.49	101.9	0.1954	161.45	153.6	0.1552
161.62	101.7	0.1952	161.61	153.2	0.1555
161.78	101.6	0.1954	161.77	153	0.1554
161.92	101.5	0.1957	161.93	152.9	0.1557
162.05	101.5	0.1954	162.08	152.6	0.1558
162.21	101.4	0.1957	162.24	152.2	0.1561
162.38	101.4	0.1965	162.37	151.9	0.1561
162.54	101.4	0.1961	162.54	151.5	0.1566
162.69	101.3	0.1961	162.69	151.2	0.1566
162.83	101.2	0.1959	162.85	151	0.1567
162.98	101.1	0.1961	162.96	150.9	0.1572
163.1	100.9	0.196	163.13	150.9	0.1574
163.25	100.8	0.1962	163.29	150.7	0.157
163.41	100.6	0.1966	163.43	150.4	0.1573
163.55	100.6	0.1967	163.56	150	0.158
163.73	100.5	0.197	163.71	149.7	0.158
163.85	100.4	0.1967	163.85	149.6	0.1584
164.02	100.3	0.1971	164.01	149.4	0.1581
164.16	100.2	0.1973	164.15	149	0.1587
164.3	100	0.1973	164.31	148.6	0.1586
164.47	99.93	0.1979	164.47	148.3	0.1589
164.6	99.76	0.1978	164.62	148	0.1593
164.77	99.64	0.198	164.77	147.8	0.1597
164.89	99.46	0.1978	164.93	147.8	0.1598
165.04	99.28	0.1984	165.09	147.7	0.1599
165.19	99.18	0.1984	165.24	147.5	0.1602
165.36	99.09	0.199	165.39	147.1	0.1604
165.51	98.99	0.1987	165.53	146.8	0.1609
165.67	98.96	0.1992	165.68	146.6	0.1611
165.8	98.88	0.1991	165.84	146.5	0.1612
165.93	98.88	0.1992	165.99	146.2	0.1615
166.08	98.8	0.1997	166.12	145.8	0.162
166.25	98.74	0.2003	166.3	145.5	0.162
166.41	98.65	0.2002	166.44	145.1	0.1624
166.55	98.48	0.2004	166.56	144.9	0.1631
166.66	98.3	0.2001	166.74	144.9	0.1629
166.83	98.15	0.2008	166.89	144.8	0.1631
166.98	97.99	0.2012	167.04	144.7	0.1634
167.14	97.91	0.2015	167.2	144.3	0.1637
167.32	97.81	0.2018	167.35	144	0.1641
167.46	97.75	0.202	167.49	143.7	0.1646
167.61	97.68	0.2019	167.63	143.6	0.165
167.74	97.57	0.2023	167.8	143.4	0.1649
167.9	97.47	0.2025	167.94	143.1	0.1651
168.05	97.31	0.203	168.09	142.7	0.1658
168.24	97.19	0.2039	168.24	142.3	0.1662
168.36	97.09	0.2036	168.4	142.1	0.1664
168.51	96.9	0.2041	168.55	142	0.1668
168.7	96.81	0.2043	168.66	142	0.1674
168.84	96.66	0.2046	168.82	141.8	0.1675
168.99	96.49	0.2048	168.97	141.5	0.1673
169.11	96.36	0.2047	169.15	141.1	0.1678
169.28	96.2	0.2053	169.29	140.9	0.1686
169.42	96.07	0.2056	169.43	140.8	0.169
169.57	95.99	0.2059	169.58	140.5	0.1691
169.74	95.92	0.2065	169.74	140.2	0.1694
169.86	95.8	0.2067	169.87	139.8	0.17
170.05	95.78	0.2069	170.03	139.5	0.1703
170.17	95.69	0.2069	170.19	139.3	0.1708
170.32	95.61	0.2075	170.34	139.2	0.1712
170.47	95.57	0.2076	170.48	139.2	0.1716
170.63	95.51	0.2085	170.64	139	0.1717
170.76	95.37	0.2085	170.8	138.6	0.172
170.92	95.29	0.2086	170.95	138.3	0.1725
171.09	95.13	0.2095	171.08	138.2	0.1733
171.23	95	0.2094	171.23	138	0.1733
171.38	94.85	0.2096	171.38	137.7	0.1738
171.52	94.68	0.2103	171.52	137.3	0.174
171.64	94.53	0.21	171.69	136.9	0.1745
171.79	94.39	0.2105	171.83	136.7	0.175
171.95	94.27	0.2115	171.98	136.5	0.1754
172.12	94.19	0.2118	172.11	136.5	0.1759
172.28	94.1	0.212	172.28	136.4	0.1761
172.43	94.02	0.2122	172.42	136.1	0.1766
172.57	93.93	0.2125	172.59	135.7	0.1768
172.72	93.82	0.2126	172.74	135.5	0.1775
172.87	93.66	0.2134	172.87	135.4	0.1779
173.03	93.62	0.2139	173.03	135.1	0.1783
173.16	93.44	0.2138	173.17	134.7	0.1786
173.32	93.33	0.2144	173.3	134.3	0.1793
173.47	93.2	0.215	173.47	134	0.1796
173.6	93.04	0.2151	173.63	133.9	0.1798
173.76	92.92	0.2158	173.77	133.9	0.1804
173.93	92.77	0.2161	173.92	133.8	0.1808
174.08	92.65	0.2165	174.08	133.5	0.181
174.25	92.52	0.2167	174.22	133.1	0.1818
174.37	92.36	0.2167	174.37	132.9	0.1823
174.53	92.22	0.2172	174.51	132.8	0.1826
174.67	92.06	0.2173	174.66	132.4	0.1831
174.81	91.91	0.2182	174.82	132.1	0.1832
174.95	91.79	0.2184	174.96	131.7	0.1841
175.11	91.64	0.2187	175.13	131.5	0.1842
175.27	91.52	0.2193	175.26	131.3	0.1851
175.42	91.43	0.2195	175.43	131.3	0.1852
175.58	91.31	0.2199	175.58	131.2	0.1855
175.71	91.2	0.2199	175.73	130.8	0.1859
175.86	91.11	0.2205	175.87	130.5	0.1868
176.02	91.01	0.2209	176.04	130.4	0.1869
176.18	90.93	0.2215	176.18	130.2	0.1876
176.31	90.82	0.2212	176.36	129.8	0.1878
176.5	90.74	0.2224	176.5	129.5	0.1884
176.6	90.65	0.222	176.65	129.1	0.1889
176.76	90.54	0.2226	176.79	128.9	0.1897
176.91	90.45	0.2232	176.94	128.8	0.1899
177.07	90.38	0.2236	177.09	128.8	0.1902
177.22	90.25	0.2237	177.22	128.5	0.1909
177.35	90.17	0.224	177.39	128.2	0.191
177.51	90.06	0.2245	177.54	127.9	0.1916
177.69	89.95	0.2253	177.69	127.8	0.1921
177.81	89.84	0.2249	177.83	127.5	0.1926
177.95	89.72	0.2252	177.98	127.1	0.1932
178.13	89.6	0.2264	178.13	126.7	0.1935
178.28	89.5	0.2263	178.28	126.5	0.1941
178.42	89.34	0.2263	178.42	126.3	0.1946
178.56	89.24	0.2265	178.56	126.3	0.1949
178.75	89.13	0.2274	178.74	126.1	0.1952
178.85	88.94	0.2273	178.88	125.8	0.1958
179	88.83	0.2277	179.04	125.5	0.1962
179.16	88.69	0.2284	179.19	125.3	0.1969
179.33	88.54	0.229	179.34	125.1	0.1973
179.47	88.43	0.2291	179.48	124.7	0.1979
179.61	88.29	0.229	179.61	124.3	0.1986
179.77	88.15	0.2297	179.77	124	0.1988
179.91	88.04	0.2299	179.93	123.9	0.1992
180.06	87.9	0.2302	180.07	123.8	0.1997
180.21	87.75	0.2309	180.24	123.7	0.1998
180.36	87.67	0.2311	180.4	123.4	0.2006
180.5	87.5	0.2312	180.54	123.1	0.2012
180.65	87.37	0.2317	180.68	122.9	0.2018
180.82	87.29	0.2321	180.82	122.6	0.2022
180.97	87.12	0.2323	180.99	122.3	0.2025
181.11	87.03	0.2327	181.13	121.9	0.203
181.25	86.92	0.2325	181.29	121.6	0.2035
181.41	86.76	0.2334	181.43	121.5	0.2042
181.56	86.65	0.2336	181.59	121.4	0.2045
181.72	86.54	0.2341	181.73	121.3	0.205
181.86	86.39	0.2344	181.88	120.9	0.2054
182	86.3	0.2342	182.02	120.6	0.206
182.16	86.17	0.2349	182.19	120.5	0.2065
182.3	86.02	0.2356	182.34	120.2	0.2068
182.46	85.95	0.2355	182.49	119.8	0.2074
182.61	85.8	0.236	182.63	119.4	0.208
182.77	85.68	0.2365	182.78	119.1	0.2085
182.92	85.59	0.2365	182.91	119	0.209
183.06	85.44	0.2366	183.08	119	0.2092
183.23	85.33	0.2376	183.22	118.7	0.2098
183.38	85.25	0.2373	183.37	118.3	0.2102
183.52	85.08	0.2376	183.53	118.2	0.2108
183.67	84.96	0.238	183.68	117.9	0.2112
183.81	84.88	0.2378	183.81	117.6	0.2119
183.96	84.72	0.2387	183.97	117.2	0.2123
184.11	84.6	0.239	184.15	116.9	0.2124
184.27	84.52	0.2391	184.27	116.7	0.2134
184.42	84.35	0.2397	184.44	116.6	0.2137
184.57	84.26	0.2396	184.59	116.5	0.2139
184.72	84.14	0.2401	184.74	116.1	0.2146
184.86	84	0.2405	184.89	115.9	0.2152
185.02	83.91	0.2403	185.03	115.7	0.2156
185.17	83.78	0.2408	185.18	115.4	0.2163
185.31	83.65	0.2411	185.33	115	0.2166
185.46	83.55	0.2413	185.49	114.6	0.2171
185.61	83.41	0.2416	185.64	114.4	0.2176
185.76	83.29	0.2422	185.78	114.3	0.2181
185.91	83.2	0.2421	185.93	114.2	0.2185
186.04	83.07	0.2421	186.09	113.9	0.2188
186.21	82.96	0.2428	186.21	113.5	0.2198
186.35	82.86	0.2428	186.38	113.4	0.2199
186.51	82.7	0.2433	186.52	113.1	0.2205
186.66	82.66	0.2433	186.68	112.7	0.2209
186.82	82.51	0.2438	186.85	112.3	0.2212
186.99	82.43	0.244	186.98	112.1	0.222
187.12	82.31	0.2439	187.12	112	0.2227
187.26	82.19	0.2441	187.28	111.9	0.2226
187.41	82.11	0.2444	187.43	111.6	0.2231
187.56	81.97	0.2449	187.58	111.2	0.2238
187.7	81.87	0.245	187.73	111	0.2241
187.87	81.75	0.2453	187.88	110.7	0.2247
188.02	81.61	0.2455	188.04	110.3	0.225
188.17	81.51	0.2455	188.19	110	0.2254
188.31	81.35	0.246	188.34	109.7	0.2263
188.47	81.26	0.2461	188.49	109.7	0.2268
188.62	81.13	0.2462	188.63	109.5	0.2272
188.77	80.96	0.2465	188.78	109.2	0.2276
188.92	80.85	0.2468	188.93	108.9	0.228
189.06	80.7	0.2469	189.07	108.7	0.2286
189.22	80.53	0.2472	189.23	108.3	0.2289
189.36	80.41	0.247	189.38	107.9	0.2294
189.52	80.27	0.2475	189.54	107.6	0.23
189.66	80.11	0.2476	189.68	107.4	0.2306
189.81	79.97	0.2478	189.83	107.3	0.231
189.96	79.82	0.2481	189.99	107.1	0.2314
190.11	79.67	0.2482	190.13	106.7	0.2319
190.25	79.55	0.2486	190.28	106.5	0.2322
190.4	79.4	0.2484	190.42	106.2	0.2328
190.54	79.26	0.2488	190.58	105.9	0.2332
190.69	79.14	0.2489	190.72	105.4	0.2338
190.86	79.02	0.2493	190.88	105.2	0.2342
191	78.89	0.2496	191.04	105	0.2346
191.16	78.79	0.2495	191.19	104.9	0.235
191.33	78.7	0.2496	191.34	104.6	0.2355
191.45	78.57	0.2497	191.49	104.2	0.2362
191.6	78.5	0.2499	191.63	104.1	0.2365
191.75	78.39	0.2502	191.79	103.7	0.237
191.9	78.27	0.2503	191.93	103.3	0.2375
192.04	78.18	0.2504	192.09	102.9	0.238
192.19	78.09	0.2504	192.23	102.8	0.2384
192.35	77.96	0.2508	192.37	102.6	0.2392
192.51	77.86	0.2507	192.53	102.3	0.2392
192.65	77.76	0.2508	192.68	102	0.2394
192.8	77.62	0.251	192.83	101.8	0.2401
192.96	77.52	0.2512	192.98	101.5	0.2408
193.09	77.4	0.2508	193.13	101.1	0.2412
193.26	77.26	0.2515	193.26	100.7	0.2421
193.4	77.13	0.2513	193.42	100.5	0.2422
193.56	77.01	0.2514	193.57	100.4	0.2423
193.68	76.84	0.2516	193.72	100.1	0.2428
193.85	76.69	0.2518	193.86	99.71	0.2433
194	76.56	0.2516	194.02	99.49	0.244
194.17	76.41	0.2515	194.18	99.16	0.2444
194.3	76.28	0.2517	194.32	98.73	0.2451
194.45	76.17	0.2515	194.48	98.36	0.2453
194.61	76.07	0.2522	194.62	98.15	0.2459
194.74	75.94	0.2521	194.78	98.03	0.2462
194.9	75.87	0.252	194.93	97.72	0.2465
195.04	75.76	0.2525	195.07	97.35	0.2472
195.19	75.6	0.2522	195.22	97.11	0.2479
195.34	75.49	0.252	195.37	96.74	0.2482
195.49	75.34	0.2519	195.52	96.29	0.2487
195.65	75.16	0.2523	195.67	95.95	0.2492
195.8	75	0.2524	195.82	95.78	0.2495
195.96	74.84	0.2523	195.97	95.6	0.2499
196.08	74.66	0.2522	196.11	95.22	0.2502
196.24	74.46	0.2524	196.27	94.92	0.2508
196.41	74.3	0.2529	196.42	94.65	0.2514
196.55	74.18	0.2524	196.57	94.22	0.252
196.71	74.01	0.2525	196.72	93.8	0.2523
196.85	73.86	0.2525	196.87	93.48	0.2529
196.99	73.77	0.2526	197.02	93.35	0.2533
197.13	73.66	0.2525	197.18	93.09	0.2534
197.29	73.56	0.2529	197.33	92.64	0.2542
197.44	73.44	0.2524	197.47	92.39	0.2547
197.6	73.33	0.2525	197.63	91.99	0.2552
197.76	73.24	0.2526	197.77	91.56	0.2556
197.93	73.1	0.2526	197.93	91.16	0.2563
198.06	72.93	0.2526	198.07	90.96	0.2564
198.2	72.8	0.2522	198.23	90.76	0.2569
198.36	72.67	0.2529	198.39	90.32	0.2575
198.52	72.46	0.2527	198.52	89.99	0.2581
198.69	72.33	0.2527	198.68	89.63	0.2583
198.83	72.14	0.2522	198.82	89.18	0.2587
198.97	71.97	0.2526	198.97	88.75	0.2593
199.11	71.81	0.2525	199.13	88.51	0.2599
199.27	71.71	0.2521	199.27	88.31	0.2602
199.4	71.55	0.2523	199.44	87.85	0.2609
199.55	71.44	0.2525	199.56	87.49	0.2613
199.7	71.33	0.2518	199.72	87.15	0.2615
199.86	71.17	0.252	199.89	86.73	0.2617
200.02	70.99	0.2521	200.03	86.26	0.263
200.18	70.82	0.2515	200.18	85.98	0.263
200.3	70.62	0.2513	200.34	85.76	0.2632
200.45	70.39	0.2521	200.48	85.35	0.2637
200.61	70.19	0.2517	200.64	84.99	0.2644
200.81	70.01	0.2515	200.78	84.6	0.2651
200.94	69.8	0.2511	200.93	84.1	0.2653
201.07	69.56	0.2509	201.07	83.65	0.2655
201.21	69.44	0.2512	201.23	83.41	0.2658
201.33	69.29	0.2516	201.38	83.13	0.2664
201.47	69.1	0.2513	201.53	82.66	0.267
201.63	69	0.2509	201.68	82.33	0.2676
201.76	68.87	0.2507	201.83	81.89	0.2678
201.91	68.66	0.2509	201.99	81.38	0.2686
202.09	68.53	0.2509	202.12	81	0.2689
202.23	68.37	0.2506	202.26	80.79	0.2691
202.37	68.16	0.2506	202.42	80.41	0.2695
202.53	67.96	0.2504	202.57	79.95	0.2702
202.71	67.75	0.2506	202.73	79.59	0.2707
202.83	67.55	0.2499	202.87	79.04	0.2714
203	67.34	0.2501	203.02	78.58	0.2713
203.14	67.08	0.2503	203.17	78.27	0.2716
203.3	66.9	0.2502	203.32	77.97	0.2721
203.46	66.73	0.2498	203.47	77.48	0.2726
203.63	66.51	0.2495	203.61	77.08	0.2737
203.76	66.3	0.249	203.75	76.58	0.2738
203.9	66.1	0.2492	203.91	76.06	0.2743
204.08	65.92	0.2494	204.06	75.64	0.2748
204.21	65.69	0.249	204.23	75.34	0.2751
204.36	65.44	0.2491	204.38	74.82	0.2756
204.51	65.22	0.2484	204.52	74.33	0.2766
204.67	64.95	0.2483	204.66	73.82	0.2765
204.81	64.65	0.249	204.81	73.25	0.2768
205	64.41	0.2484	204.97	72.84	0.2772
205.13	64.15	0.2478	205.12	72.53	0.278
205.29	63.85	0.2481	205.26	72.01	0.2788
205.42	63.57	0.2475	205.42	71.52	0.2794
205.57	63.31	0.2475	205.58	70.99	0.2794
205.71	63.03	0.2478	205.72	70.4	0.2799
205.84	62.73	0.2477	205.87	69.98	0.2801
206	62.51	0.2477	206.02	69.6	0.281
206.14	62.29	0.2469	206.16	69.03	0.2816
206.31	62.01	0.247	206.31	68.56	0.2818
206.43	61.72	0.2462	206.47	67.94	0.2824
206.63	61.5	0.2472	206.61	67.36	0.283
206.78	61.19	0.2463	206.77	66.93	0.2835
206.92	60.89	0.2472	206.92	66.47	0.2841
207.08	60.62	0.2464	207.06	65.88	0.2849
207.2	60.36	0.2462	207.22	65.33	0.2852
207.39	60	0.2461	207.39	64.67	0.2854
207.56	59.75	0.2472	207.53	64.11	0.2861
207.63	59.42	0.2451	207.69	63.69	0.2866
207.77	59.09	0.2455	207.82	63.05	0.2877
207.93	58.74	0.2464	207.97	62.5	0.288
208.08	58.42	0.2458	208.12	61.8	0.2889
208.26	58.07	0.2454	208.27	61.18	0.289
208.38	57.69	0.2458	208.43	60.72	0.2897
208.56	57.35	0.246	208.57	60.09	0.2907
208.73	56.98	0.2447	208.71	59.51	0.2911
208.94	56.62	0.2457	208.86	58.83	0.2916
209.05	56.21	0.245	209.02	58.15	0.2926
209.15	55.79	0.2445	209.16	57.64	0.2933
209.28	55.38	0.2448	209.3	57.01	0.2939
209.47	54.98	0.2454	209.47	56.36	0.2947
209.62	54.57	0.246	209.6	55.63	0.2954
209.77	54.14	0.2447	209.76	54.94	0.2965
209.97	53.74	0.2445	209.92	54.38	0.2972
210.06	53.29	0.2443	210.07	53.64	0.2983
210.18	52.83	0.2443	210.23	52.93	0.2992
210.37	52.35	0.2451	210.37	52.14	0.3002
210.51	51.92	0.2453	210.52	51.51	0.3011
210.65	51.48	0.2446	210.67	50.82	0.3021
210.85	51.01	0.2446	210.81	50.06	0.3031
210.99	50.51	0.2442	210.96	49.25	0.3049
211.13	50.05	0.2443	211.12	48.6	0.3058
211.25	49.56	0.2442	211.27	47.86	0.307
211.42	49.04	0.2444	211.43	47.06	0.308
211.57	48.5	0.2452	211.57	46.31	0.3097
211.71	47.98	0.2448	211.72	45.6	0.3109
211.85	47.45	0.2443	211.89	44.79	0.3116
212.02	46.87	0.2447	212.04	43.95	0.3136
212.2	46.29	0.2457	212.18	43.22	0.3148
212.3	45.72	0.2447	212.33	42.36	0.3162
212.42	45.11	0.2447	212.48	41.56	0.3181
212.56	44.48	0.2449	212.64	40.77	0.3193
212.76	43.87	0.2458	212.78	39.88	0.3213
212.98	43.26	0.2459	212.92	39.12	0.3227
213.11	42.67	0.2464	213.07	38.23	0.3249
213.16	42.03	0.2438	213.23	37.39	0.327
213.37	41.43	0.246	213.38	36.57	0.3286
213.48	40.8	0.2459	213.54	35.67	0.3313
213.65	40.17	0.2463	213.69	34.83	0.3332
213.8	39.52	0.2466	213.82	33.94	0.3354
213.94	38.85	0.2465	213.98	33.05	0.3381
214.1	38.12	0.2462	214.13	32.24	0.3412
214.25	37.38	0.2476	214.28	31.36	0.3435
214.4	36.64	0.2473	214.45	30.59	0.3429
214.58	35.94	0.2477	214.6	29.71	0.3408
214.73	35.22	0.2486	214.75	28.6	0.3377
214.89	34.47	0.2484	214.92	27.31	0.3521
215.04	33.7	0.2487	215.08	26.41	0.3619
215.18	32.92	0.2493	215.24	25.58	0.3647
215.33	32.13	0.2496	215.39	24.8	0.3607
215.44	31.33	0.2501	215.55	23.5	0.3574
215.57	30.54	0.25	215.73	22.31	0.3787
215.76	29.78	0.2516	215.9	21.57	0.3853
215.92	28.95	0.2527	216.05	20.74	0.3773
216.1	28.07	0.259	216.23	19.34	0.3852
216.18	27.26	0.2613	216.41	18.41	0.4087
216.39	26.42	0.2613	216.56	17.7	0.3975
216.61	25.5	0.256	216.72	16.34	0.406
216.74	24.34	0.2605	216.89	15.41	0.4359
216.84	23.5	0.2678	217.06	14.71	0.4365
216.99	22.73	0.2667	217.23	13.64	0.4258
217.2	21.62	0.2582	217.38	12.48	0.4664
217.39	20.47	0.2695	217.55	11.83	0.4778
217.52	19.65	0.2731	217.7	10.93	0.4603
217.62	18.62	0.2624	217.87	9.796	0.5131
217.82	17.37	0.2775	218.05	9.184	0.5302
218.09	16.54	0.2818	218.21	8.373	0.5152
218.18	15.58	0.2705	218.37	7.379	0.5776
218.35	14.34	0.2882	218.54	6.831	0.6047
218.51	13.49	0.2984
218.62	12.57	0.283
218.83	11.31	0.3065
219.03	10.47	0.3235
219.21	9.59	0.3081
219.31	8.444	0.3365
219.56	7.695	0.3671
--	--	--
--	--	--
--	--	--
--	--	--
--	--	--
--	--	--
--	--	--
--	--	--
--	--	--
--	--	--
--	--	--
--	--	--
--	--	--
--	--	--
--	--	--
--	--	--
--	--	--
--	--	--
--	--	--
--	--	--
--	--	--
--	--	--
--	--	--
--	--	--
--	--	--
--	--	--
--	--	--
--	--	--
--	--	--
--	--	--
--	--	--
--	--	--
--	--	--
--	--	--
--	--	--
--	--	--
--	--	--
--	--	--
--	--	--
--	--	--
--	--	--
--	--	--
--	--	--
--	--	--
--	--	--
--	--	--
--	--	--
--	--	--
--	--	--
--	--	--
--	--	--
--	--	--
--	--	--
--	--	--
--	--	--
--	--	--
--	--	--
--	--	--
--	--	--
--	--	--
--	--	--
--	--	--
--	--	--
--	--	--
--	--	--
--	--	--
--	--	--
--	--	--
--	--	--
--	--	--
--	--	--
--	--	--
--	--	--
--	--	--
--	--
--	--
--	--
--	--
--	--
--	--
--	--
--	--
--	--
--	--
--	--
--	--
--	--
--	--
--	--
--	--
--	--
--	--
--	--
--	--
--	--
--	--
--	--
--	--
--	--
--	--
--	--
--	--
--	--
--	--
--	--
--	--
--	--
--	--
--	--
--	--
--	--
--	--
--	--
--	--
--	--
--	--
--	--
--	--
--	--
--	--
--	--
--	--
--	--
--	--
--	--
--	--
--	--
--	--
--	--
--	--
--	--
--	--
--	--
--	--
--	--
--	--
--	--
--	--
--	--
--	--
--	--
--	--
--	--
--	--
--	--
--	--
--	--
--	--
--	--
--	--
--	--
--	--
--	--
--	--
--	--
--	--
--	--
--	--
--	--
--	--
--	--
--	--
--	--
--	--
--	--
--	--
--	--
--	--
--	--
--	--
--	--
--	--
--	--
--	--
--	--
--	--
--	--
--	--
--	--
--	--
--	--
--	--
--	--
--	--
--	--
--	--
--	--
--	--
--	--
--	--
--	--
--	--
--	--
--	--
--	--
--	--
--	--
--	--
--	--
--	--
--	--
--	--
--	--
--	--
--	--
--	--
--	--
--	--
--	--
--	--
--	--
--	--
--	--
--	--
--	--
--	--
--	--
--	--
--	--
--	--
--	--
--	--
--	--
--	--
--	--
--	--
--	--
--	--
--	--
--	--
--	--
--	--
--	--
--	--
--	--
--	--
--	--
--	--
--	--
--	--
--	--
--	--
--	--
--	--
--	--
--	--
--	--
--	--
--	--
--	--
--	--
--	--
--	--
--	--
--	--
--	--
--	--
--	--
--	--
--	--
--	--
--	--
--	--
--	--
--	--
--	--
--	--
--	--
--	--
--	--
--	--
--	--
--	--
--	--
--	--
--	--
--	--
--	--
--	--
--	--
--	--
--	--
--	--
--	--
--	--
--	--
--	--
--	--
--	--
--	--
--	--
--	--
--	--
--	--
--	--
--	--
--	--
--	--
--	--
--	--
--	--
--	--
--	--
--	--
--	--
--	--
--	--
--	--
--	--
--	--
--	--
--	--
--	--
--	--
--	--
--	--
--	--
--	--
--	--
--	--
--	--
--	--
--	--
--	--
--	--
--	--
--	--
--	--
--	--
--	--
--	--
--	--
--	--
--	--
--	--
--	--
--	--
--	--
--	--
--	--
--	--
--	--
--	--
--	--
--	--
--	--
--	--
--	--
--	--
--	--
--	--
--	--
--	--
--	--
--	--
--	--
--	--
--	--
--	--
--	--
--	--
--	--
--	--
--	--
--	--
--	--
--	--
--	--
--	--
--	--
--	--
--	--
--	--
--	--
--	--
--	--
--	--
--	--
--	--
--	--
--	--
--	--
--	--
--	--
--	--
--	--
--	--
[truncated: 67 more rows]
