# Supplementary material for: Mechanically robust supramolecular polymer co-assemblies
Source: Nat Commun. 2022 Jan 18;13:356. doi: 10.1038/s41467-022-28017-0 (PMC8766479; doi:10.1038/s41467-022-28017-0)
Supplement: Supplementary file 3 — Source Data [file 41467_2022_28017_MOESM3_ESM.zip › NCOMMS-21-41006-T_Source Data/Supplementary Figure 22/Supplementary Figure 22.xlsx]

## Sheet: Figure_S22
Heating 30°C		Heating 180°C		Cooling 250°C		Cooling 180°C
Scattering vector q	Intensity	Scattering vector q	Intensity	Scattering vector q	Intensity	Scattering vector q	Intensity
[nm-1]	[-]	[nm-1]	[-]	[nm-1]	[-]	[nm-1]	[-]
0.06521	28.754	0.06521	41.2847	0.06521	27.2608	0.06521	26.22
0.07929	19.6471	0.07929	29.6264	0.07929	17.5429	0.07929	16.751
0.09338	10.6951	0.09338	23.0862	0.09338	8.47237	0.09338	8.043
0.10746	6.18908	0.10746	12.4593	0.10746	4.43429	0.10746	4.221
0.12154	4.13798	0.12154	8.50789	0.12154	2.72186	0.12154	2.608
0.13563	2.80298	0.13563	5.77659	0.13563	1.77258	0.13563	1.67
0.14971	1.97356	0.14971	3.95415	0.14971	1.19171	0.14971	1.128
0.16379	1.43493	0.16379	2.86564	0.16379	0.83289	0.16379	0.79
0.17788	1.10636	0.17788	2.18968	0.17788	0.61986	0.17788	0.586
0.19196	0.873642	0.19196	1.75435	0.19196	0.4758	0.19196	0.452
0.20604	0.69249	0.20604	1.39873	0.20604	0.37532	0.20604	0.353
0.22013	0.58302	0.22013	1.1368	0.22013	0.30145	0.22013	0.282
0.23421	0.477876	0.23421	0.939293	0.23421	0.24112	0.23421	0.228
0.2483	0.412696	0.2483	0.792061	0.2483	0.20297	0.2483	0.189
0.26238	0.344816	0.26238	0.677189	0.26238	0.17234	0.26238	0.16
0.27646	0.296552	0.27646	0.593332	0.27646	0.14691	0.27646	0.14
0.29055	0.26963	0.29055	0.514292	0.29055	0.1286	0.29055	0.118
0.30463	0.2405	0.30463	0.45747	0.30463	0.11211	0.30463	0.109
0.31871	0.21174	0.31871	0.408811	0.31871	0.10126	0.31871	0.0953055
0.3328	0.19585	0.3328	0.370329	0.3328	0.08861	0.3328	0.084181
0.34688	0.173771	0.34688	0.339885	0.34688	0.08091	0.34688	0.0764453
0.36096	0.158191	0.36096	0.313167	0.36096	0.07273	0.36096	0.0685366
0.37505	0.146664	0.37505	0.285346	0.37505	0.06628	0.37505	0.0610793
0.38913	0.136595	0.38913	0.26464	0.38913	0.06107	0.38913	0.0565107
0.40321	0.127267	0.40321	0.251568	0.40321	0.05635	0.40321	0.0538773
0.4173	0.121839	0.4173	0.237877	0.4173	0.05222	0.4173	0.0482441
0.43138	0.114767	0.43138	0.228625	0.43138	0.04994	0.43138	0.0458336
0.44546	0.110886	0.44546	0.219087	0.44546	0.04695	0.44546	0.0429602
0.45955	0.109625	0.45955	0.21358	0.45955	0.04509	0.45955	0.0413681
0.47363	0.103821	0.47363	0.206945	0.47363	0.04186	0.47363	0.0393767
0.48772	0.102552	0.48772	0.20787	0.48772	0.04035	0.48772	0.037664
0.5018	0.100351	0.5018	0.208115	0.5018	0.03956	0.5018	0.036456
0.51588	0.101664	0.51588	0.210991	0.51588	0.03915	0.51588	0.0356655
0.52997	0.101811	0.52997	0.215022	0.52997	0.03802	0.52997	0.0349085
0.54405	0.104514	0.54405	0.219087	0.54405	0.03921	0.54405	0.0356342
0.55813	0.107889	0.55813	0.225346	0.55813	0.03864	0.55813	0.0350377
0.57222	0.109549	0.57222	0.232901	0.57222	0.03996	0.57222	0.0358118
0.5863	0.112293	0.5863	0.238766	0.5863	0.04121	0.5863	0.0363294
0.60038	0.118194	0.60038	0.243828	0.60038	0.04285	0.60038	0.0379521
0.61447	0.120893	0.61447	0.25184	0.61447	0.04291	0.61447	0.0390509
0.62855	0.118908	0.62855	0.250483	0.62855	0.04475	0.62855	0.0388584
0.64263	0.120099	0.64263	0.244596	0.64263	0.04594	0.64263	0.0410785
0.65672	0.118034	0.65672	0.238725	0.65672	0.04704	0.65672	0.0415343
0.6708	0.115211	0.6708	0.231672	0.6708	0.04864	0.6708	0.0427096
0.68488	0.110442	0.68488	0.217531	0.68488	0.05042	0.68488	0.0448401
0.69897	0.106173	0.69897	0.208905	0.69897	0.05343	0.69897	0.0465558
0.71305	0.104868	0.71305	0.199028	0.71305	0.05628	0.71305	0.0486731
0.72714	0.102171	0.72714	0.188602	0.72714	0.06337	0.72714	0.0528021
0.74122	0.0967398	0.74122	0.181778	0.74122	0.07378	0.74122	0.057928
0.7553	0.100085	0.7553	0.176653	0.7553	0.09383	0.7553	0.0675134
0.76939	0.102668	0.76939	0.17614	0.76939	0.14773	0.76939	0.0864126
0.78347	0.105443	0.78347	0.182036	0.78347	0.31174	0.78347	0.131
0.79755	0.117243	0.79755	0.203361	0.79755	0.73212	0.79755	0.263
0.81164	0.142835	0.81164	0.252894	0.81164	1.28967	0.81164	0.582
0.82572	0.18089	0.82572	0.331283	0.82572	1.48487	0.82572	1.074
0.8398	0.229244	0.8398	0.408797	0.8398	1.11485	0.8398	1.381
0.85389	0.257504	0.85389	0.411336	0.85389	0.57689	0.85389	1.162
0.86797	0.240124	0.86797	0.33781	0.86797	0.26241	0.86797	0.682
0.88205	0.189409	0.88205	0.234819	0.88205	0.12605	0.88205	0.318
0.89614	0.13359	0.89614	0.159288	0.89614	0.07404	0.89614	0.15
0.91022	0.0962632	0.91022	0.109343	0.91022	0.0506	0.91022	0.0809628
0.9243	0.070699	0.9243	0.084073	0.9243	0.03897	0.9243	0.052442
0.93839	0.0537264	0.93839	0.065705	0.93839	0.03124	0.93839	0.0390258
0.95247	0.0415078	0.95247	0.053622	0.95247	0.02662	0.95247	0.0300562
0.96656	0.0336518	0.96656	0.044815	0.96656	0.02313	0.96656	0.0248031
0.98064	0.0283238	0.98064	0.039852	0.98064	0.02011	0.98064	0.0210679
0.99472	0.0243306	0.99472	0.033343	0.99472	0.01819	0.99472	0.0189279
1.00881	0.0205504	1.00881	0.029787	1.00881	0.01623	1.00881	0.0167045
1.02289	0.0182585	1.02289	0.025831	1.02289	0.0149	1.02289	0.0148754
1.03697	0.0159141	1.03697	0.023349	1.03697	0.01405	1.03697	0.0138656
1.05106	0.0138188	1.05106	0.020335	1.05106	0.01294	1.05106	0.0125997
1.06514	0.0131624	1.06514	0.01866	1.06514	0.01227	1.06514	0.0118561
1.07922	0.011871	1.07922	0.017373	1.07922	0.01192	1.07922	0.0107907
1.09331	0.0109469	1.09331	0.015783	1.09331	0.01126	1.09331	0.0102582
1.10739	0.010105	1.10739	0.015143	1.10739	0.01085	1.10739	0.0101343
1.12147	0.0091007	1.12147	0.01339	1.12147	0.01082	1.12147	0.00960887
1.13556	0.00908082	1.13556	0.012565	1.13556	0.00978	1.13556	0.00892535
1.14964	0.00828134	1.14964	0.011933	1.14964	0.00997	1.14964	0.00946125
1.16372	0.00766434	1.16372	0.01108	1.16372	0.00963	1.16372	0.00878729
1.17781	0.00709864	1.17781	0.01057	1.17781	0.00926	1.17781	0.00872841
1.19189	0.00694572	1.19189	0.009985	1.19189	0.00874	1.19189	0.00826925
1.20597	0.00650302	1.20597	0.009575	1.20597	0.00915	1.20597	0.00831327
1.22006	0.0062091	1.22006	0.009441	1.22006	0.00873	1.22006	0.00807512
1.23414	0.00598488	1.23414	0.008763	1.23414	0.00906	1.23414	0.00798061
1.24823	0.0060082	1.24823	0.008732	1.24823	0.0084	1.24823	0.00789365
1.26231	0.00581876	1.26231	0.008332	1.26231	0.0088	1.26231	0.00781484
1.27639	0.00579794	1.27639	0.007828	1.27639	0.00875	1.27639	0.00776174
1.29048	0.00536666	1.29048	0.007878	1.29048	0.00866	1.29048	0.00774921
1.30456	0.00548144	1.30456	0.007782	1.30456	0.00828	1.30456	0.00754539
1.31864	0.00523474	1.31864	0.00752	1.31864	0.00853	1.31864	0.00752747
1.33273	0.00539304	1.33273	0.007888	1.33273	0.00878	1.33273	0.00743777
1.34681	0.00519628	1.34681	0.007479	1.34681	0.00859	1.34681	0.00776027
1.36089	0.00528168	1.36089	0.007681	1.36089	0.00873	1.36089	0.007665
1.37498	0.00502824	1.37498	0.007791	1.37498	0.00882	1.37498	0.00780093
1.38906	0.0054178	1.38906	0.008166	1.38906	0.00944	1.38906	0.00808955
1.40314	0.0056061	1.40314	0.008061	1.40314	0.00949	1.40314	0.00794823
1.41723	0.00533348	1.41723	0.007929	1.41723	0.00922	1.41723	0.00800967
1.43131	0.0054918	1.43131	0.00835	1.43131	0.00941	1.43131	0.00840394
1.44539	0.0051401	1.44539	0.008504	1.44539	0.00983	1.44539	0.00856859
1.45948	0.00555466	1.45948	0.008408	1.45948	0.00985	1.45948	0.00866909
1.47356	0.00597184	1.47356	0.008689	1.47356	0.01037	1.47356	0.00856418
1.48765	0.00580096	1.48765	0.009371	1.48765	0.01075	1.48765	0.00894762
1.50173	0.00646774	1.50173	0.009688	1.50173	0.01136	1.50173	0.0094642
1.51581	0.00618368	1.51581	0.01002	1.51581	0.01199	1.51581	0.010204
1.5299	0.00654624	1.5299	0.01035	1.5299	0.01324	1.5299	0.010278
1.54398	0.00705286	1.54398	0.011516	1.54398	0.01463	1.54398	0.0107366
1.55806	0.00743112	1.55806	0.012364	1.55806	0.01735	1.55806	0.0119218
1.57215	0.00799142	1.57215	0.013091	1.57215	0.0229	1.57215	0.0138775
1.58623	0.00872182	1.58623	0.014633	1.58623	0.03508	1.58623	0.0162795
1.60031	0.00952008	1.60031	0.016471	1.60031	0.06165	1.60031	0.0210312
1.6144	0.0101858	1.6144	0.019115	1.6144	0.10455	1.6144	0.0296967
1.62848	0.011935	1.62848	0.022761	1.62848	0.14436	1.62848	0.0465512
1.64256	0.0142296	1.64256	0.029328	1.64256	0.14952	1.64256	0.0743116
1.65665	0.0173531	1.65665	0.037324	1.65665	0.11678	1.65665	0.108
1.67073	0.0196434	1.67073	0.045996	1.67073	0.07708	1.67073	0.128
1.68481	0.024865	1.68481	0.052859	1.68481	0.05062	1.68481	0.116
1.6989	0.0276536	1.6989	0.054662	1.6989	0.03688	1.6989	0.0853942
1.71298	0.029266	1.71298	0.051206	1.71298	0.02807	1.71298	0.0599559
1.72707	0.0296244	1.72707	0.046121	1.72707	0.02228	1.72707	0.0436561
1.74115	0.0277022	1.74115	0.042013	1.74115	0.01929	1.74115	0.0336895
1.75523	0.0257288	1.75523	0.038237	1.75523	0.01739	1.75523	0.0272331
1.76932	0.0235248	1.76932	0.036028	1.76932	0.01552	1.76932	0.0233932
1.7834	0.0218204	1.7834	0.034397	1.7834	0.01409	1.7834	0.0213943
1.79748	0.0200482	1.79748	0.031617	1.79748	0.01271	1.79748	0.0208671
1.81157	0.0188818	1.81157	0.03006	1.81157	0.01244	1.81157	0.0204868
1.82565	0.0181449	1.82565	0.028745	1.82565	0.01172	1.82565	0.0215249
1.83973	0.0172549	1.83973	0.027524	1.83973	0.01076	1.83973	0.0237748
1.85382	0.0163527	1.85382	0.027351	1.85382	0.01078	1.85382	0.0287729
1.8679	0.016918	1.8679	0.027344	1.8679	0.01046	1.8679	0.0351802
1.88198	0.017077	1.88198	0.027944	1.88198	0.01022	1.88198	0.0460532
1.89607	0.0170099	1.89607	0.029421	1.89607	0.01009	1.89607	0.0582702
1.91015	0.0187056	1.91015	0.032656	1.91015	0.01006	1.91015	0.0682861
1.92423	0.0203806	1.92423	0.03586	1.92423	0.00991	1.92423	0.0747753
1.93832	0.0223068	1.93832	0.039907	1.93832	0.00965	1.93832	0.0739371
1.9524	0.0249866	1.9524	0.043064	1.9524	0.00975	1.9524	0.0670309
1.96649	0.0256192	1.96649	0.043972	1.96649	0.00951	1.96649	0.0570533
1.98057	0.0256848	1.98057	0.043173	1.98057	0.00975	1.98057	0.047349
1.99465	0.0254528	1.99465	0.040841	1.99465	0.00942	1.99465	0.0381507
2.00874	0.0232226	2.00874	0.035149	2.00874	0.00948	2.00874	0.0295427
2.02282	0.020531	2.02282	0.029709	2.02282	0.00951	2.02282	0.0233928
2.0369	0.0183657	2.0369	0.024883	2.0369	0.00913	2.0369	0.0185231
2.05099	0.0158723	2.05099	0.020455	2.05099	0.00905	2.05099	0.015333
2.06507	0.0124774	2.06507	0.017655	2.06507	0.00896	2.06507	0.0129253
2.07915	0.0107483	2.07915	0.014959	2.07915	0.00892	2.07915	0.0118806
2.09324	0.00928462	2.09324	0.013095	2.09324	0.00927	2.09324	0.0108806
2.10732	0.00837538	2.10732	0.011624	2.10732	0.00907	2.10732	0.00994535
2.1214	0.00751214	2.1214	0.010744	2.1214	0.00929	2.1214	0.00963917
2.13549	0.00701376	2.13549	0.009932	2.13549	0.00897	2.13549	0.00905069
2.14957	0.00640918	2.14957	0.009297	2.14957	0.00879	2.14957	0.00866114
2.16365	0.00587248	2.16365	0.008955	2.16365	0.00899	2.16365	0.00845429
2.17774	0.00544596	2.17774	0.008249	2.17774	0.00887	2.17774	0.0080512
2.19182	0.00528676	2.19182	0.008347	2.19182	0.00903	2.19182	0.00790775
2.20591	0.00526898	2.20591	0.00795	2.20591	0.0094	2.20591	0.00794365
2.21999	0.0050745	2.21999	0.007671	2.21999	0.00921	2.21999	0.00766812
2.23407	0.00459268	2.23407	0.007696	2.23407	0.00932	2.23407	0.00739705
2.24816	0.00446486	2.24816	0.007728	2.24816	0.00939	2.24816	0.00722037
2.26224	0.0048517	2.26224	0.007376	2.26224	0.00922	2.26224	0.00743943
2.27632	0.00450198	2.27632	0.007177	2.27632	0.00906	2.27632	0.00738568
2.29041	0.00463752	2.29041	0.007436	2.29041	0.00935	2.29041	0.00736299
2.30449	0.0042988	2.30449	0.007298	2.30449	0.00938	2.30449	0.00712399
2.31857	0.0042549	2.31857	0.007555	2.31857	0.00968	2.31857	0.0071076
2.33266	0.00459168	2.33266	0.007302	2.33266	0.0098	2.33266	0.00734046
2.34674	0.00439956	2.34674	0.007559	2.34674	0.01044	2.34674	0.00693675
2.36082	0.00424136	2.36082	0.007309	2.36082	0.0107	2.36082	0.00687333
2.37491	0.00467922	2.37491	0.007719	2.37491	0.01163	2.37491	0.00714871
2.38899	0.00407326	2.38899	0.007875	2.38899	0.013	2.38899	0.00737102
2.40307	0.00427742	2.40307	0.007776	2.40307	0.0156	2.40307	0.00804149
2.41716	0.0043	2.41716	0.007597	2.41716	0.01979	2.41716	0.00854457
2.43124	0.00421226	2.43124	0.007928	2.43124	0.02393	2.43124	0.00947238
2.44533	0.00426944	2.44533	0.008197	2.44533	0.02596	2.44533	0.0108423
2.45941	0.0050431	2.45941	0.008227	2.45941	0.02514	2.45941	0.012748
2.47349	0.00477748	2.47349	0.008714	2.47349	0.02047	2.47349	0.0155492
2.48758	0.00484728	2.48758	0.009164	2.48758	0.01648	2.48758	0.0175219
2.50166	0.0046852	2.50166	0.009802	2.50166	0.0142	2.50166	0.0190491
2.51574	0.00522334	2.51574	0.009809	2.51574	0.01258	2.51574	0.0170883
2.52983	0.00535972	2.52983	0.009904	2.52983	0.0111	2.52983	0.014331
2.54391	0.00533036	2.54391	0.009307	2.54391	0.01036	2.54391	0.0118085
2.55799	0.00521258	2.55799	0.008637	2.55799	0.00968	2.55799	0.0101152
2.57208	0.00531028	2.57208	0.008014	2.57208	0.00887	2.57208	0.00893441
2.58616	0.00497122	2.58616	0.007261	2.58616	0.00851	2.58616	0.00813265
2.60024	0.00516614	2.60024	0.006493	2.60024	0.00832	2.60024	0.00744894
2.61433	0.00449454	2.61433	0.006205	2.61433	0.0078	2.61433	0.00689534
2.62841	0.00405248	2.62841	0.005777	2.62841	0.00771	2.62841	0.00655519
2.64249	0.0041935	2.64249	0.005513	2.64249	0.00737	2.64249	0.00611284
2.65658	0.00410166	2.65658	0.005553	2.65658	0.00755	2.65658	0.00587837
2.67066	0.00394504	2.67066	0.005038	2.67066	0.00747	2.67066	0.00560001
2.68475	0.00364868	2.68475	0.004671	2.68475	0.00715	2.68475	0.00569767
2.69883	0.00360076	2.69883	0.004604	2.69883	0.00737	2.69883	0.00542971
2.71291	0.00331534	2.71291	0.004286	2.71291	0.0071	2.71291	0.0052445
2.727	0.00333886	2.727	0.00456	2.727	0.00673	2.727	0.0050942
2.74108	0.0034086	2.74108	0.004626	2.74108	0.00689	2.74108	0.0049895
2.75516	0.00311236	2.75516	0.00432	2.75516	0.00687	2.75516	0.00476664
2.76925	0.00320412	2.76925	0.004148	2.76925	0.00691	2.76925	0.00459609
2.78333	0.00295758	2.78333	0.00412	2.78333	0.00655	2.78333	0.00462794
2.79741	0.00318754	2.79741	0.00392	2.79741	0.00662	2.79741	0.00466497
2.8115	0.00319236	2.8115	0.004185	2.8115	0.00637	2.8115	0.00449856
2.82558	0.00309074	2.82558	0.003992	2.82558	0.00678	2.82558	0.00435435
2.83966	0.00309658	2.83966	0.003897	2.83966	0.00664	2.83966	0.00465334
2.85375	0.0027147	2.85375	0.003971	2.85375	0.00633	2.85375	0.00439448
2.86783	0.00293192	2.86783	0.003739	2.86783	0.00642	2.86783	0.00430264
2.88191	0.00296122	2.88191	0.00374	2.88191	0.00625	2.88191	0.00441319
2.896	0.0028048	2.896	0.003794	2.896	0.00624	2.896	0.00421472
2.91008	0.00294864	2.91008	0.003679	2.91008	0.00625	2.91008	0.00408316
2.92417	0.00291708	2.92417	0.003788	2.92417	0.0061	2.92417	0.00438304
2.93825	0.0029981	2.93825	0.003813	2.93825	0.0063	2.93825	0.00430624
2.95233	0.0029072	2.95233	0.003663	2.95233	0.00638	2.95233	0.00405618
2.96642	0.0027656	2.96642	0.003618	2.96642	0.00607	2.96642	0.00435153
2.9805	0.00284414	2.9805	0.003461	2.9805	0.00605	2.9805	0.00422279
2.99458	0.0026898	2.99458	0.003485	2.99458	0.00608	2.99458	0.00420151
3.00867	0.0029591	3.00867	0.003353	3.00867	0.00599	3.00867	0.00422874
3.02275	0.0025551	3.02275	0.00329	3.02275	0.00618	3.02275	0.00393627
3.03683	0.00252034	3.03683	0.003352	3.03683	0.00593	3.03683	0.00402559
3.05092	0.00278252	3.05092	0.003525	3.05092	0.00595	3.05092	0.00413209
3.065	0.0026339	3.065	0.003317	3.065	0.0058	3.065	0.00389294
3.07908	0.00294568	3.07908	0.003349	3.07908	0.00597	3.07908	0.00415819
3.09317	0.00262128	3.09317	0.003397	3.09317	0.00605	3.09317	0.00411137
3.10725	0.00252654	3.10725	0.003508	3.10725	0.00569	3.10725	0.00391412
3.12133	0.00263958	3.12133	0.003433	3.12133	0.0061	3.12133	0.00396294
3.13542	0.0025254	3.13542	0.003502	3.13542	0.006	3.13542	0.00383069
3.1495	0.00257192	3.1495	0.003298	3.1495	0.00592	3.1495	0.00400464
3.16359	0.00252768	3.16359	0.003366	3.16359	0.00588	3.16359	0.0038004
3.17767	0.00260362	3.17767	0.0034	3.17767	0.00611	3.17767	0.0039909
3.19175	0.00266488	3.19175	0.00343	3.19175	0.00613	3.19175	0.00397294
3.20584	0.00249496	3.20584	0.00318	3.20584	0.0065	3.20584	0.00416058
3.21992	0.00248086	3.21992	0.003509	3.21992	0.00724	3.21992	0.00404949
3.234	0.00265908	3.234	0.003138	3.234	0.00743	3.234	0.00393252
3.24809	0.00280182	3.24809	0.00338	3.24809	0.00744	3.24809	0.00428739
3.26217	0.00243042	3.26217	0.003489	3.26217	0.0071	3.26217	0.00440299
3.27625	0.00249054	3.27625	0.003458	3.27625	0.00704	3.27625	0.00432889
3.29034	0.00265116	3.29034	0.003327	3.29034	0.00663	3.29034	0.00477475
3.30442	0.00272342	3.30442	0.003898	3.30442	0.00628	3.30442	0.00476353
3.3185	0.00257438	3.3185	0.003601	3.3185	0.00606	3.3185	0.00496715
3.33259	0.00242924	3.33259	0.003469	3.33259	0.0057	3.33259	0.00475987
3.34667	0.00260164	3.34667	0.00362	3.34667	0.00576	3.34667	0.00469916
3.36075	0.00243754	3.36075	0.00373	3.36075	0.00601	3.36075	0.00451533
3.37484	0.00256352	3.37484	0.003596	3.37484	0.00588	3.37484	0.00432139
3.38892	0.00250524	3.38892	0.003459	3.38892	0.00558	3.38892	0.00430024
3.40301	0.00255702	3.40301	0.003682	3.40301	0.00548	3.40301	0.00398747
3.41709	0.00286254	3.41709	0.003407	3.41709	0.00547	3.41709	0.0040091
3.43117	0.0025447	3.43117	0.003319	3.43117	0.00544	3.43117	0.00386867
3.44526	0.0025066	3.44526	0.003514	3.44526	0.00551	3.44526	0.00386579
3.45934	0.00253944	3.45934	0.003287	3.45934	0.00534	3.45934	0.00376039
3.47342	0.00249026	3.47342	0.003479	3.47342	0.00524	3.47342	0.00401517
3.48751	0.00255026	3.48751	0.003632	3.48751	0.00533	3.48751	0.00380887
3.50159	0.00249752	3.50159	0.003421	3.50159	0.00569	3.50159	0.00379514
3.51567	0.00241452	3.51567	0.003265	3.51567	0.00514	3.51567	0.00363119
3.52976	0.00260096	3.52976	0.003268	3.52976	0.00503	3.52976	0.00371453
3.54384	0.00237724	3.54384	0.003317	3.54384	0.00538	3.54384	0.00390265
3.55792	0.0024465	3.55792	0.0032	3.55792	0.00509	3.55792	0.00385626
3.57201	0.00254822	3.57201	0.003259	3.57201	0.00511	3.57201	0.003701
3.58609	0.00252066	3.58609	0.003291	3.58609	0.00533	3.58609	0.0036918
3.60018	0.00244864	3.60018	0.003218	3.60018	0.00547	3.60018	0.00360853
3.61426	0.00242014	3.61426	0.003193	3.61426	0.00508	3.61426	0.00364479
3.62834	0.00248086	3.62834	0.00314	3.62834	0.00518	3.62834	0.0037701
3.64243	0.00245548	3.64243	0.003141	3.64243	0.00507	3.64243	0.00415338
3.65651	0.00252142	3.65651	0.003345	3.65651	0.00522	3.65651	0.00380151
3.67059	0.00250592	3.67059	0.003199	3.67059	0.00508	3.67059	0.00385938
3.68468	0.00229688	3.68468	0.002992	3.68468	0.00524	3.68468	0.003881
3.69876	0.00243388	3.69876	0.003212	3.69876	0.00503	3.69876	0.00365776
3.71284	0.00262962	3.71284	0.003261	3.71284	0.005	3.71284	0.00398442
3.72693	0.00243222	3.72693	0.003242	3.72693	0.0052	3.72693	0.00438948
3.74101	0.0025303	3.74101	0.003383	3.74101	0.00506	3.74101	0.0041798
3.75509	0.0025919	3.75509	0.003329	3.75509	0.00512	3.75509	0.00460828
3.76918	0.00251974	3.76918	0.00313	3.76918	0.00525	3.76918	0.00475311
3.78326	0.00256912	3.78326	0.00339	3.78326	0.00493	3.78326	0.00505888
3.79734	0.00237944	3.79734	0.003263	3.79734	0.00513	3.79734	0.0054579
3.81143	0.00244124	3.81143	0.003207	3.81143	0.00497	3.81143	0.00586162
3.82551	0.0027731	3.82551	0.003445	3.82551	0.00513	3.82551	0.00566134
3.8396	0.00266302	3.8396	0.003534	3.8396	0.00502	3.8396	0.00580803
3.85368	0.00268038	3.85368	0.003646	3.85368	0.00513	3.85368	0.00529319
3.86776	0.00264644	3.86776	0.003843	3.86776	0.00497	3.86776	0.00564977
3.88185	0.00264448	3.88185	0.00382	3.88185	0.00484	3.88185	0.00515044
3.89593	0.00268904	3.89593	0.00409	3.89593	0.00498	3.89593	0.00496514
3.91001	0.00266358	3.91001	0.004139	3.91001	0.00503	3.91001	0.00455939
3.9241	0.00267986	3.9241	0.003891	3.9241	0.0049	3.9241	0.0044669
3.93818	0.00275878	3.93818	0.003849	3.93818	0.00496	3.93818	0.00417859
3.95226	0.00290564	3.95226	0.00408	3.95226	0.00505	3.95226	0.00420458
3.96635	0.00286414	3.96635	0.003742	3.96635	0.00499	3.96635	0.00411427
3.98043	0.00277624	3.98043	0.003835	3.98043	0.0052	3.98043	0.00394625
3.99451	0.00273292	3.99451	0.003467	3.99451	0.00501	3.99451	0.00364805
4.0086	0.00253178	4.0086	0.003356	4.0086	0.00523	4.0086	0.00383406
4.02268	0.00251182	4.02268	0.003244	4.02268	0.00512	4.02268	0.00357876
4.03676	0.00250298	4.03676	0.003173	4.03676	0.00524	4.03676	0.00349353
4.05085	0.00251176	4.05085	0.002955	4.05085	0.0051	4.05085	0.0036878
4.06493	0.00234554	4.06493	0.002909	4.06493	0.00517	4.06493	0.0034693
4.07902	0.0025029	4.07902	0.002934	4.07902	0.0051	4.07902	0.00343795
4.0931	0.00233474	4.0931	0.00279	4.0931	0.00507	4.0931	0.00336239
4.10718	0.00227078	4.10718	0.002895	4.10718	0.00506	4.10718	0.00360853
4.12127	0.0024989	4.12127	0.002717	4.12127	0.00509	4.12127	0.00334136
4.13535	0.00229372	4.13535	0.002896	4.13535	0.00524	4.13535	0.00334093
4.14943	0.00243374	4.14943	0.002706	4.14943	0.00503	4.14943	0.00343207
4.16352	0.00226804	4.16352	0.002617	4.16352	0.00498	4.16352	0.00343767
4.1776	0.0024622	4.1776	0.002734	4.1776	0.00498	4.1776	0.0032937
4.19168	0.00240466	4.19168	0.00272	4.19168	0.00497	4.19168	0.00326339
4.20577	0.0022391	4.20577	0.002755	4.20577	0.0048	4.20577	0.00335239
4.21985	0.0021468	4.21985	0.002955	4.21985	0.00503	4.21985	0.00334597
4.23393	0.0023752	4.23393	0.002605	4.23393	0.00493	4.23393	0.00331707
4.24802	0.0024098	4.24802	0.002623	4.24802	0.00499	4.24802	0.00336547
4.2621	0.00225532	4.2621	0.002675	4.2621	0.00494	4.2621	0.00346974
4.27618	0.00239098	4.27618	0.002706	4.27618	0.00493	4.27618	0.00322874
4.29027	0.00229844	4.29027	0.002527	4.29027	0.00484	4.29027	0.00327581
4.30435	0.0025472	4.30435	0.002562	4.30435	0.00489	4.30435	0.00346584
4.31844	0.00227254	4.31844	0.00278	4.31844	0.0049	4.31844	0.0034139
4.33252	0.00243024	4.33252	0.002652	4.33252	0.00467	4.33252	0.00350506
4.3466	0.00220352	4.3466	0.002625	4.3466	0.00499	4.3466	0.00314337
4.36069	0.00215234	4.36069	0.002811	4.36069	0.00513	4.36069	0.00322954
4.37477	0.0022932	4.37477	0.002569	4.37477	0.00501	4.37477	0.00332887
4.38885	0.00206846	4.38885	0.002658	4.38885	0.00497	4.38885	0.00339319
4.40294	0.0023391	4.40294	0.002412	4.40294	0.00493	4.40294	0.00329026
4.41702	0.0024397	4.41702	0.002613	4.41702	0.00499	4.41702	0.00347095
4.4311	0.0023482	4.4311	0.002671	4.4311	0.00498	4.4311	0.00355727
4.44519	0.00225196	4.44519	0.002467	4.44519	0.00501	4.44519	0.00340008
4.45927	0.00208698	4.45927	0.002636	4.45927	0.0049	4.45927	0.00338993
4.47335	0.00231712	4.47335	0.002591	4.47335	0.00484	4.47335	0.00330782
4.48744	0.00218128	4.48744	0.002756	4.48744	0.00476	4.48744	0.00319658
4.50152	0.00223798	4.50152	0.002624	4.50152	0.0049	4.50152	0.00355905
4.5156	0.00233898	4.5156	0.002635	4.5156	0.00507	4.5156	0.00348414
4.52969	0.00227804	4.52969	0.002607	4.52969	0.00499	4.52969	0.00332179
4.54377	0.00244164	4.54377	0.002651	4.54377	0.00472	4.54377	0.00326279
4.55786	0.00229576	4.55786	0.00249	4.55786	0.00504	4.55786	0.00334541
4.57194	0.00222692	4.57194	0.002639	4.57194	0.00483	4.57194	0.00324698
4.58602	0.00207852	4.58602	0.00262	4.58602	0.005	4.58602	0.0034929
4.60011	0.00221336	4.60011	0.002518	4.60011	0.00505	4.60011	0.00317692
4.61419	0.0022453	4.61419	0.002654	4.61419	0.00517	4.61419	0.00324491
4.62827	0.00225196	4.62827	0.002627	4.62827	0.0049	4.62827	0.00337951
4.64236	0.00248264	4.64236	0.002724	4.64236	0.0048	4.64236	0.00358907
4.65644	0.00222592	4.65644	0.002777	4.65644	0.00484	4.65644	0.00324146
4.67052	0.00240054	4.67052	0.002535	4.67052	0.00524	4.67052	0.00340679
4.68461	0.0023965	4.68461	0.002749	4.68461	0.00508	4.68461	0.00338648
4.69869	0.00239566	4.69869	0.002658	4.69869	0.00486	4.69869	0.00350382
4.71277	0.0023283	4.71277	0.002886	4.71277	0.00518	4.71277	0.00333766
4.72686	0.00226778	4.72686	0.002675	4.72686	0.00505	4.72686	0.00349346
4.74094	0.00223874	4.74094	0.002746	4.74094	0.00486	4.74094	0.00337609
4.75502	0.00224898	4.75502	0.00263	4.75502	0.00478	4.75502	0.00337952
4.76911	0.00220606	4.76911	0.002844	4.76911	0.00489	4.76911	0.00339666
4.78319	0.00225164	4.78319	0.002661	4.78319	0.00502	4.78319	0.00343531
4.79728	0.00220952	4.79728	0.002475	4.79728	0.00494	4.79728	0.00342058
4.81136	0.00221802	4.81136	0.002661	4.81136	0.00482	4.81136	0.00343967
4.82544	0.00225864	4.82544	0.002671	4.82544	0.0051	4.82544	0.0034139
4.83953	0.00221774	4.83953	0.002744	4.83953	0.00521	4.83953	0.00333539
4.85361	0.00211678	4.85361	0.002699	4.85361	0.00498	4.85361	0.00351899
4.86769	0.00240358	4.86769	0.002646	4.86769	0.00501	4.86769	0.00336196
4.88178	0.00238162	4.88178	0.002532	4.88178	0.00508	4.88178	0.00339319
4.89586	0.0022689	4.89586	0.002675	4.89586	0.00502	4.89586	0.0032937
4.90994	0.00231698	4.90994	0.002696	4.90994	0.00514	4.90994	0.0033627
4.92403	0.00224216	4.92403	0.002713	4.92403	0.00525	4.92403	0.00354776
4.93811	0.00217302	4.93811	0.002696	4.93811	0.0049	4.93811	0.00347916
4.95219	0.0022224	4.95219	0.002682	4.95219	0.00512	4.95219	0.00340716
4.96628	0.00211376	4.96628	0.002644	4.96628	0.00517	4.96628	0.00351204
4.98036	0.00236574	4.98036	0.002772	4.98036	0.00505	4.98036	0.00345549
4.99444	0.00217514	4.99444	0.002676	4.99444	0.00493	4.99444	0.00347051
5.00853	0.0023542	5.00853	0.002822	5.00853	0.00503	5.00853	0.00333879
5.02261	0.00216512	5.02261	0.002794	5.02261	0.00509	5.02261	0.00332632
5.0367	0.00217364	5.0367	0.002821	5.0367	0.00506	5.0367	0.00351626
5.05078	0.00222714	5.05078	0.002689	5.05078	0.00504	5.05078	0.00355301
5.06486	0.00221156	5.06486	0.00289	5.06486	0.00503	5.06486	0.00358876
5.07895	0.00239412	5.07895	0.002693	5.07895	0.00514	5.07895	0.00351626
5.09303	0.00215754	5.09303	0.002647	5.09303	0.00493	5.09303	0.00340704
5.10711	0.00228004	5.10711	0.002653	5.10711	0.00507	5.10711	0.00343938
5.1212	0.0024376	5.1212	0.002802	5.1212	0.00509	5.1212	0.00346012
5.13528	0.0024037	5.13528	0.0026	5.13528	0.00511	5.13528	0.00356659
5.14936	0.00261036	5.14936	0.002506	5.14936	0.00479	5.14936	0.00332832
5.16345	0.00247442	5.16345	0.002575	5.16345	0.00496	5.16345	0.0034281
5.17753	0.00231976	5.17753	0.002655	5.17753	0.00526	5.17753	0.00387664
5.19161	0.00237584	5.19161	0.002692	5.19161	0.00514	5.19161	0.00387379
5.2057	0.0023225	5.2057	0.002599	5.2057	0.00516	5.2057	0.00351968
5.21978	0.00247768	5.21978	0.002779	5.21978	0.00526	5.21978	0.00374317
5.23386	0.00243388	5.23386	0.002766	5.23386	0.00514	5.23386	0.00345204
5.24795	0.00246982	5.24795	0.002703	5.24795	0.00525	5.24795	0.00348839
5.26203	0.00221524	5.26203	0.002635	5.26203	0.00502	5.26203	0.00347479
5.27612	0.00239192	5.27612	0.002832	5.27612	0.00508	5.27612	0.00381546
5.2902	0.0025266	5.2902	0.002646	5.2902	0.00528	5.2902	0.00359796
5.30428	0.0025444	5.30428	0.002782	5.30428	0.00506	5.30428	0.00366751
5.31837	0.0021918	5.31837	0.002877	5.31837	0.00501	5.31837	0.00344759
5.33245	0.0022907	5.33245	0.002652	5.33245	0.00518	5.33245	0.00361863
5.34653	0.00230436	5.34653	0.002838	5.34653	0.00514	5.34653	0.00349111
5.36062	0.00229154	5.36062	0.002933	5.36062	0.00525	5.36062	0.0036191
5.3747	0.00223044	5.3747	0.002851	5.3747	0.0053	5.3747	0.0036488
5.38878	0.002373	5.38878	0.002738	5.38878	0.00508	5.38878	0.00367836
5.40287	0.00232672	5.40287	0.00284	5.40287	0.00514	5.40287	0.00382485
5.41695	0.00215098	5.41695	0.002651	5.41695	0.00545	5.41695	0.00359274
5.43103	0.00252046	5.43103	0.002856	5.43103	0.00546	5.43103	0.00351007
5.44512	0.00246706	5.44512	0.002608	5.44512	0.00496	5.44512	0.00359593
5.4592	0.00223044	5.4592	0.002768	5.4592	0.00533	5.4592	0.00363209
5.47328	0.00249026	5.47328	0.002738	5.47328	0.00534	5.47328	0.00373006
5.48737	0.00227078	5.48737	0.002961	5.48737	0.00544	5.48737	0.00362341
5.50145	0.00247644	5.50145	0.002922	5.50145	0.00531	5.50145	0.00369553
5.51554	0.0023658	5.51554	0.002998	5.51554	0.00546	5.51554	0.00378419
5.52962	0.00251452	5.52962	0.002931	5.52962	0.00499	5.52962	0.00370927
5.5437	0.00235626	5.5437	0.002787	5.5437	0.00543	5.5437	0.00386039
5.55779	0.0022771	5.55779	0.002887	5.55779	0.00527	5.55779	0.00368712
5.57187	0.00245442	5.57187	0.002831	5.57187	0.00539	5.57187	0.00372475
5.58595	0.00229456	5.58595	0.003001	5.58595	0.00539	5.58595	0.00361189
5.60004	0.0024477	5.60004	0.003001	5.60004	0.00541	5.60004	0.00376272
5.61412	0.00232898	5.61412	0.002886	5.61412	0.00509	5.61412	0.00386973
5.6282	0.00244302	5.6282	0.002713	5.6282	0.00535	5.6282	0.00392632
5.64229	0.0023538	5.64229	0.002877	5.64229	0.00529	5.64229	0.0037814
5.65637	0.00260158	5.65637	0.003043	5.65637	0.00543	5.65637	0.00382941
5.67045	0.00243576	5.67045	0.002983	5.67045	0.00531	5.67045	0.00404259
5.68454	0.00254822	5.68454	0.003016	5.68454	0.00539	5.68454	0.00409979
5.69862	0.00253486	5.69862	0.00296	5.69862	0.00539	5.69862	0.00389652
5.7127	0.0023921	5.7127	0.003218	5.7127	0.00542	5.7127	0.00406299
5.72679	0.00228734	5.72679	0.003191	5.72679	0.00547	5.72679	0.00382712
5.74087	0.0022615	5.74087	0.003084	5.74087	0.0055	5.74087	0.00395524
5.75496	0.00240144	5.75496	0.003133	5.75496	0.00578	5.75496	0.00381324
5.7652	0.0023165	5.7652	0.002965	5.7652	0.00566	5.7652	0.00411164
5.76904	0.00230786	5.76904	0.003083	5.76904	0.0054	5.76904	0.00401151
5.78312	0.00241884	5.78312	0.002862	5.78312	0.00534	5.78312	0.00402884
5.79157	0.0024383	5.79157	0.003237	5.79157	0.00573	5.79157	0.00413817
5.79721	0.00246036	5.79721	0.002988	5.79721	0.00548	5.79721	0.00381295
5.81129	0.00251176	5.81129	0.003076	5.81129	0.0057	5.81129	0.00384794
5.81794	0.00240212	5.81794	0.003215	5.81794	0.00562	5.81794	0.00398475
5.82537	0.00239886	5.82537	0.002949	5.82537	0.0057	5.82537	0.00364322
5.83946	0.0024046	5.83946	0.003114	5.83946	0.00556	5.83946	0.00403198
5.84431	0.00262438	5.84431	0.00314	5.84431	0.00572	5.84431	0.00392074
5.85354	0.0026194	5.85354	0.003149	5.85354	0.00549	5.85354	0.00388873
5.86762	0.00249966	5.86762	0.003019	5.86762	0.00537	5.86762	0.00405283
5.87068	0.00262578	5.87068	0.003098	5.87068	0.0055	5.87068	0.00408376
5.88171	0.00254052	5.88171	0.003075	5.88171	0.0057	5.88171	0.00388542
5.89579	0.00252228	5.89579	0.003061	5.89579	0.00567	5.89579	0.00381206
5.89705	0.00258982	5.89705	0.003308	5.89705	0.00564	5.89705	0.00398284
5.90987	0.00262122	5.90987	0.003198	5.90987	0.00555	5.90987	0.00391339
5.92342	0.00255498	5.92342	0.00343	5.92342	0.00561	5.92342	0.00400899
5.92396	0.00239412	5.92396	0.003104	5.92396	0.00566	5.92396	0.00388958
5.93804	0.00250942	5.93804	0.00311	5.93804	0.00577	5.93804	0.00404934
5.94978	0.0025301	5.94978	0.003421	5.94978	0.00567	5.94978	0.00415056
5.95212	0.00246112	5.95212	0.003161	5.95212	0.00568	5.95212	0.00382839
5.96621	0.00264152	5.96621	0.00321	5.96621	0.00555	5.96621	0.0040802
5.97615	0.00250414	5.97615	0.0034	5.97615	0.00586	5.97615	0.00421515
5.98029	0.00244256	5.98029	0.003164	5.98029	0.00563	5.98029	0.00394294
5.99438	0.0025295	5.99438	0.003352	5.99438	0.0058	5.99438	0.00390425
6.00252	0.0026048	6.00252	0.003698	6.00252	0.00584	6.00252	0.00446776
6.00846	0.0026091	6.00846	0.003228	6.00846	0.00546	6.00846	0.00417578
6.02254	0.00263374	6.02254	0.00308	6.02254	0.00545	6.02254	0.00414161
6.02889	0.00279356	6.02889	0.003877	6.02889	0.00594	6.02889	0.00484616
6.03663	0.00250028	6.03663	0.003109	6.03663	0.00561	6.03663	0.00426672
6.05071	0.0025329	6.05071	0.003175	6.05071	0.00577	6.05071	0.00422703
6.05526	0.00277978	6.05526	0.004149	6.05526	0.00702	6.05526	0.00516826
6.06479	0.00262354	6.06479	0.003366	6.06479	0.00552	6.06479	0.00413702
6.07888	0.00271446	6.07888	0.003321	6.07888	0.00557	6.07888	0.00419219
6.08163	0.00309428	6.08163	0.004584	6.08163	0.00751	6.08163	0.00618578
6.09296	0.0026807	6.09296	0.003217	6.09296	0.00551	6.09296	0.00396343
6.10704	0.00258724	6.10704	0.003533	6.10704	0.00564	6.10704	0.00437265
6.108	0.00307622	6.108	0.005454	6.108	0.00754	6.108	0.0080762
6.12113	0.00249954	6.12113	0.003425	6.12113	0.00574	6.12113	0.00439961
6.13437	0.0034846	6.13437	0.006099	6.13437	0.00703	6.13437	0.00903435
6.13521	0.00258176	6.13521	0.003393	6.13521	0.00599	6.13521	0.00414244
6.14929	0.00280564	6.14929	0.003499	6.14929	0.00605	6.14929	0.00424319
6.16073	0.00390528	6.16073	0.006357	6.16073	0.00684	6.16073	0.0087103
6.16338	0.0026807	6.16338	0.003532	6.16338	0.00611	6.16338	0.00471275
6.17746	0.00275004	6.17746	0.003471	6.17746	0.00591	6.17746	0.00493986
6.1871	0.00424102	6.1871	0.006109	6.1871	0.0068	6.1871	0.00796375
6.19154	0.00274002	6.19154	0.003863	6.19154	0.00652	6.19154	0.00466887
6.20563	0.00283376	6.20563	0.004015	6.20563	0.00695	6.20563	0.00547399
6.21347	0.00425124	6.21347	0.005861	6.21347	0.00665	6.21347	0.00731654
6.21971	0.00282794	6.21971	0.004159	6.21971	0.00732	6.21971	0.00609626
6.2338	0.00288182	6.2338	0.004631	6.2338	0.0077	6.2338	0.00696319
6.23984	0.0039504	6.23984	0.005661	6.23984	0.0065	6.23984	0.00690388
6.24788	0.00341664	6.24788	0.004815	6.24788	0.00732	6.24788	0.00797225
6.26196	0.00322974	6.26196	0.005941	6.26196	0.00687	6.26196	0.00841878
6.26621	0.00387996	6.26621	0.005439	6.26621	0.00644	6.26621	0.00658569
6.27605	0.00361618	6.27605	0.005644	6.27605	0.00677	6.27605	0.00894879
6.29013	0.00362356	6.29013	0.006301	6.29013	0.00655	6.29013	0.0088934
6.29258	0.00363824	6.29258	0.005185	6.29258	0.00659	6.29258	0.00639525
6.30421	0.00388016	6.30421	0.006107	6.30421	0.0067	6.30421	0.00829778
6.3183	0.00422874	6.3183	0.006058	6.3183	0.00678	6.3183	0.00818101
6.31895	0.00385394	6.31895	0.005053	6.31895	0.00655	6.31895	0.00631362
6.33238	0.00421304	6.33238	0.006032	6.33238	0.00649	6.33238	0.00754119
6.34532	0.0034047	6.34532	0.004951	6.34532	0.00639	6.34532	0.00622141
6.34646	0.00413592	6.34646	0.005847	6.34646	0.00674	6.34646	0.00738873
6.36055	0.0041312	6.36055	0.005664	6.36055	0.00632	6.36055	0.00689859
6.37168	0.00346212	6.37168	0.004914	6.37168	0.00623	6.37168	0.00603749
6.37463	0.00384704	6.37463	0.005574	6.37463	0.00672	6.37463	0.00673919
6.38871	0.00388592	6.38871	0.005239	6.38871	0.00637	6.38871	0.00665496
6.39805	0.0034199	6.39805	0.004982	6.39805	0.00627	6.39805	0.0060055
6.4028	0.00396294	6.4028	0.005213	6.4028	0.00649	6.4028	0.00676599
6.41688	0.0036783	6.41688	0.005169	6.41688	0.00651	6.41688	0.00664235
6.42442	0.00332572	6.42442	0.004774	6.42442	0.00642	6.42442	0.00605014
6.43096	0.00368452	6.43096	0.005224	6.43096	0.0063	6.43096	0.00666837
6.44505	0.00368856	6.44505	0.00504	6.44505	0.00644	6.44505	0.00629937
6.45079	0.00352754	6.45079	0.004684	6.45079	0.00648	6.45079	0.00597756
6.45913	0.00369054	6.45913	0.005041	6.45913	0.00641	6.45913	0.00625854
6.47322	0.00331198	6.47322	0.004764	6.47322	0.00612	6.47322	0.00612427
6.47716	0.0034707	6.47716	0.004802	6.47716	0.00649	6.47716	0.00591363
6.4873	0.00393516	6.4873	0.004663	6.4873	0.00618	6.4873	0.00597836
6.50138	0.00349022	6.50138	0.004712	6.50138	0.00625	6.50138	0.00607579
6.50353	0.003383	6.50353	0.004731	6.50353	0.00646	6.50353	0.00598326
6.5299	0.00320516	6.5299	0.004584	6.5299	0.00643	6.5299	0.0058953
6.55627	0.00350542	6.55627	0.004699	6.55627	0.00627	6.55627	0.005976
6.58263	0.00316038	6.58263	0.004621	6.58263	0.0064	6.58263	0.00595004
6.609	0.0032551	6.609	0.004559	6.609	0.00654	6.609	0.00568084
6.63537	0.00313792	6.63537	0.004672	6.63537	0.00635	6.63537	0.00549383
6.66174	0.0031119	6.66174	0.004773	6.66174	0.00653	6.66174	0.00578911
6.68811	0.00320116	6.68811	0.004775	6.68811	0.00638	6.68811	0.00575658
6.71448	0.00330112	6.71448	0.00462	6.71448	0.00653	6.71448	0.00580202
6.74085	0.00316732	6.74085	0.004727	6.74085	0.00637	6.74085	0.00573808
6.76722	0.0033199	6.76722	0.004606	6.76722	0.00637	6.76722	0.00595184
6.79358	0.00321384	6.79358	0.004621	6.79358	0.0063	6.79358	0.00578909
6.81995	0.00305448	6.81995	0.004477	6.81995	0.00641	6.81995	0.00584506
6.84632	0.0032047	6.84632	0.004564	6.84632	0.00643	6.84632	0.00571841
6.87269	0.00320428	6.87269	0.004537	6.87269	0.00649	6.87269	0.00579864
6.89906	0.00303116	6.89906	0.004802	6.89906	0.00653	6.89906	0.00573924
6.92543	0.00333878	6.92543	0.004513	6.92543	0.00639	6.92543	0.00581394
6.9518	0.0031162	6.9518	0.004449	6.9518	0.00658	6.9518	0.0058206
6.97817	0.0032744	6.97817	0.004796	6.97817	0.00656	6.97817	0.00587377
7.00453	0.00321002	7.00453	0.004396	7.00453	0.00645	7.00453	0.00585015
7.0309	0.0031691	7.0309	0.004464	7.0309	0.00667	7.0309	0.0060855
7.05727	0.0032123	7.05727	0.004833	7.05727	0.00672	7.05727	0.00588641
7.08364	0.00309666	7.08364	0.004606	7.08364	0.0069	7.08364	0.00588513
7.11001	0.00309064	7.11001	0.004614	7.11001	0.00682	7.11001	0.00586634
7.13638	0.0030057	7.13638	0.004563	7.13638	0.00666	7.13638	0.00592582
7.16275	0.00325024	7.16275	0.00463	7.16275	0.00674	7.16275	0.00581801
7.18912	0.00314728	7.18912	0.004631	7.18912	0.00655	7.18912	0.00598385
7.21548	0.00307306	7.21548	0.004629	7.21548	0.00669	7.21548	0.00599219
7.24185	0.0031589	7.24185	0.004685	7.24185	0.00676	7.24185	0.00581728
7.26822	0.00320002	7.26822	0.004681	7.26822	0.00665	7.26822	0.00584735
7.29459	0.0030918	7.29459	0.004727	7.29459	0.00652	7.29459	0.00611145
7.32096	0.00303046	7.32096	0.00477	7.32096	0.00706	7.32096	0.00601817
7.34733	0.0029796	7.34733	0.004812	7.34733	0.00682	7.34733	0.00595074
7.3737	0.00310882	7.3737	0.004594	7.3737	0.00677	7.3737	0.00589608
7.40007	0.00310234	7.40007	0.004714	7.40007	0.00672	7.40007	0.00609876
7.42643	0.00320678	7.42643	0.004812	7.42643	0.00659	7.42643	0.00594743
7.4528	0.00317726	7.4528	0.004701	7.4528	0.00662	7.4528	0.00598699
7.47917	0.00328996	7.47917	0.004764	7.47917	0.00669	7.47917	0.00595629
7.50554	0.00317332	7.50554	0.004619	7.50554	0.00685	7.50554	0.00604305
7.53191	0.00300076	7.53191	0.00484	7.53191	0.00688	7.53191	0.00579456
7.55828	0.00312072	7.55828	0.004635	7.55828	0.00669	7.55828	0.00617181
7.58465	0.0031517	7.58465	0.004729	7.58465	0.00676	7.58465	0.00619207
7.61102	0.00318002	7.61102	0.004648	7.61102	0.00687	7.61102	0.00610414
7.63738	0.00322526	7.63738	0.00469	7.63738	0.00675	7.63738	0.00606751
7.66375	0.00321164	7.66375	0.004997	7.66375	0.00665	7.66375	0.00609124
7.69012	0.00308014	7.69012	0.004809	7.69012	0.00676	7.69012	0.00646881
7.71649	0.0032624	7.71649	0.004929	7.71649	0.00675	7.71649	0.00623954
7.74286	0.00311604	7.74286	0.004831	7.74286	0.00677	7.74286	0.00631361
7.76923	0.0032493	7.76923	0.004758	7.76923	0.00683	7.76923	0.00615156
7.7956	0.00318162	7.7956	0.004773	7.7956	0.00675	7.7956	0.0062517
7.82197	0.00319372	7.82197	0.004637	7.82197	0.00702	7.82197	0.00600527
7.84833	0.00316028	7.84833	0.004779	7.84833	0.00702	7.84833	0.00632797
7.8747	0.00313416	7.8747	0.004973	7.8747	0.00685	7.8747	0.00592441
7.90107	0.0031954	7.90107	0.005034	7.90107	0.00677	7.90107	0.00628642
7.92744	0.00317482	7.92744	0.005038	7.92744	0.00691	7.92744	0.00635807
7.95381	0.00309706	7.95381	0.00489	7.95381	0.0068	7.95381	0.006307
7.98018	0.00308712	7.98018	0.004961	7.98018	0.00688	7.98018	0.00616234
8.00655	0.00317448	8.00655	0.004817	8.00655	0.00706	8.00655	0.0062814
8.03292	0.00319926	8.03292	0.004738	8.03292	0.00685	8.03292	0.00626178
8.05928	0.00312576	8.05928	0.004872	8.05928	0.00685	8.05928	0.00637989
8.08565	0.00326232	8.08565	0.004757	8.08565	0.00694	8.08565	0.00616061
8.11202	0.00324324	8.11202	0.00489	8.11202	0.00694	8.11202	0.0060971
8.13839	0.003241	8.13839	0.004872	8.13839	0.00676	8.13839	0.00612461
8.16476	0.0031646	8.16476	0.004809	8.16476	0.00678	8.16476	0.00622034
8.19113	0.00309788	8.19113	0.004915	8.19113	0.00682	8.19113	0.00617213
8.2175	0.00306182	8.2175	0.004736	8.2175	0.00689	8.2175	0.00609124
8.24387	0.00307344	8.24387	0.004815	8.24387	0.00674	8.24387	0.0063376
8.27023	0.00295282	8.27023	0.004686	8.27023	0.00685	8.27023	0.00613625
8.2966	0.003383	8.2966	0.00495	8.2966	0.00694	8.2966	0.00623424
8.32297	0.00298884	8.32297	0.004704	8.32297	0.00659	8.32297	0.00616767
8.34934	0.00299458	8.34934	0.004646	8.34934	0.00669	8.34934	0.00621958
8.37571	0.00296858	8.37571	0.004606	8.37571	0.00674	8.37571	0.00622837
8.40208	0.0031532	8.40208	0.004589	8.40208	0.00681	8.40208	0.00633693
8.42845	0.0030614	8.42845	0.004818	8.42845	0.00699	8.42845	0.00629459
8.45482	0.00318172	8.45482	0.004847	8.45482	0.00695	8.45482	0.00639676
8.48118	0.00321604	8.48118	0.004514	8.48118	0.00705	8.48118	0.006252
8.50755	0.00316184	8.50755	0.004759	8.50755	0.0069	8.50755	0.00615246
8.53392	0.00315186	8.53392	0.004795	8.53392	0.00678	8.53392	0.00602009
8.56029	0.00303614	8.56029	0.004799	8.56029	0.00666	8.56029	0.00624383
8.58666	0.00296614	8.58666	0.004863	8.58666	0.00681	8.58666	0.00633064
8.61303	0.00307056	8.61303	0.004857	8.61303	0.00711	8.61303	0.00649424
8.6394	0.00301798	8.6394	0.004955	8.6394	0.00781	8.6394	0.00642585
8.66577	0.00314738	8.66577	0.005046	8.66577	0.00802	8.66577	0.0064258
8.69213	0.0030987	8.69213	0.005031	8.69213	0.0076	8.69213	0.00708005
8.7185	0.00310226	8.7185	0.005378	8.7185	0.00723	8.7185	0.00774513
8.74487	0.00317386	8.74487	0.0055	8.74487	0.00748	8.74487	0.00763668
8.77124	0.00326988	8.77124	0.005532	8.77124	0.00725	8.77124	0.00736191
8.79761	0.00313004	8.79761	0.005537	8.79761	0.00719	8.79761	0.00714086
8.82398	0.0031929	8.82398	0.005341	8.82398	0.00705	8.82398	0.00674931
8.85035	0.00327922	8.85035	0.00524	8.85035	0.00677	8.85035	0.00680316
8.87672	0.00330314	8.87672	0.004844	8.87672	0.00676	8.87672	0.00657699
8.90308	0.00326256	8.90308	0.00497	8.90308	0.00648	8.90308	0.00660391
8.92945	0.00309768	8.92945	0.004793	8.92945	0.00671	8.92945	0.00640586
8.95582	0.00324512	8.95582	0.004775	8.95582	0.00665	8.95582	0.00628481
8.98219	0.00292896	8.98219	0.004773	8.98219	0.00655	8.98219	0.00631246
9.00856	0.00305006	9.00856	0.004751	9.00856	0.00679	9.00856	0.00628559
9.03493	0.00300002	9.03493	0.00474	9.03493	0.0067	9.03493	0.00606166
9.0613	0.0032101	9.0613	0.004757	9.0613	0.0065	9.0613	0.0060449
9.08767	0.00314984	9.08767	0.004567	9.08767	0.00648	9.08767	0.00612254
9.11403	0.0030735	9.11403	0.004613	9.11403	0.00638	9.11403	0.00629924
9.1404	0.00291552	9.1404	0.004525	9.1404	0.00647	9.1404	0.00599688
9.16677	0.00300132	9.16677	0.004591	9.16677	0.00664	9.16677	0.00618265
9.19314	0.00291392	9.19314	0.004557	9.19314	0.00636	9.19314	0.00600805
9.21951	0.00299384	9.21951	0.004692	9.21951	0.00644	9.21951	0.00607456
9.24588	0.00296714	9.24588	0.004599	9.24588	0.00654	9.24588	0.00606905
9.27225	0.00290938	9.27225	0.004603	9.27225	0.0066	9.27225	0.00582887
9.29862	0.00291592	9.29862	0.004405	9.29862	0.00642	9.29862	0.00607799
9.32498	0.00277146	9.32498	0.004458	9.32498	0.00653	9.32498	0.00572167
9.35135	0.00294446	9.35135	0.004407	9.35135	0.00644	9.35135	0.00583476
9.37772	0.00293636	9.37772	0.004497	9.37772	0.00622	9.37772	0.00582606
9.40409	0.00315746	9.40409	0.004301	9.40409	0.00644	9.40409	0.0058791
9.43046	0.00287164	9.43046	0.004419	9.43046	0.00637	9.43046	0.00596403
9.45683	0.00281184	9.45683	0.004344	9.45683	0.00629	9.45683	0.00590723
9.4832	0.0029668	9.4832	0.004544	9.4832	0.00646	9.4832	0.00586261
9.50957	0.00295868	9.50957	0.004468	9.50957	0.00631	9.50957	0.00596087
9.53593	0.00281322	9.53593	0.004258	9.53593	0.00635	9.53593	0.00606938
9.5623	0.00291756	9.5623	0.004289	9.5623	0.00667	9.5623	0.00580929
9.58867	0.00295732	9.58867	0.00432	9.58867	0.00652	9.58867	0.00598827
9.61504	0.00284216	9.61504	0.004283	9.61504	0.0065	9.61504	0.00585715
9.64141	0.00281532	9.64141	0.004495	9.64141	0.00653	9.64141	0.0060138
9.66778	0.0029275	9.66778	0.004432	9.66778	0.00666	9.66778	0.00584775
9.69415	0.00279866	9.69415	0.004602	9.69415	0.00655	9.69415	0.0058449
9.72052	0.00276224	9.72052	0.00441	9.72052	0.00655	9.72052	0.00596671
9.74688	0.00297972	9.74688	0.004378	9.74688	0.00653	9.74688	0.00580854
9.77325	0.00293554	9.77325	0.004472	9.77325	0.00641	9.77325	0.00573567
9.79962	0.00281916	9.79962	0.004469	9.79962	0.00662	9.79962	0.00578665
9.82599	0.0028783	9.82599	0.004448	9.82599	0.00659	9.82599	0.00592208
9.85236	0.0027785	9.85236	0.004393	9.85236	0.00655	9.85236	0.00603578
9.87873	0.00282982	9.87873	0.004526	9.87873	0.00626	9.87873	0.00593495
9.9051	0.00302836	9.9051	0.004262	9.9051	0.00646	9.9051	0.00588717
9.93147	0.00278732	9.93147	0.004402	9.93147	0.00642	9.93147	0.0061063
9.95783	0.0029304	9.95783	0.004367	9.95783	0.00652	9.95783	0.00592206
9.9842	0.00285026	9.9842	0.004398	9.9842	0.00654	9.9842	0.00583269
10.0106	0.00277018	10.0106	0.004481	10.0106	0.00666	10.0106	0.00572327
10.0369	0.00295764	10.0369	0.004484	10.0369	0.00665	10.0369	0.00601769
10.0633	0.00289092	10.0633	0.004468	10.0633	0.00666	10.0633	0.00594782
10.0897	0.0027064	10.0897	0.004473	10.0897	0.00661	10.0897	0.00577882
10.116	0.00288422	10.116	0.004256	10.116	0.00645	10.116	0.00598098
10.1424	0.0030229	10.1424	0.004414	10.1424	0.00665	10.1424	0.00591214
10.1688	0.00302608	10.1688	0.0045	10.1688	0.00665	10.1688	0.00599845
10.1952	0.0029361	10.1952	0.004478	10.1952	0.00668	10.1952	0.00602263
10.2215	0.00281538	10.2215	0.004464	10.2215	0.0066	10.2215	0.00583476
10.2479	0.00286462	10.2479	0.004428	10.2479	0.00659	10.2479	0.00605656
10.2743	0.00287554	10.2743	0.004707	10.2743	0.0065	10.2743	0.0061131
10.3006	0.00277252	10.3006	0.004526	10.3006	0.00671	10.3006	0.00597693
10.327	0.00289594	10.327	0.004506	10.327	0.00668	10.327	0.0063482
10.3534	0.00291528	10.3534	0.004601	10.3534	0.0066	10.3534	0.00614085
10.3797	0.00288408	10.3797	0.004439	10.3797	0.00664	10.3797	0.00603805
10.4061	0.00287878	10.4061	0.004654	10.4061	0.00671	10.4061	0.00602937
10.4325	0.00305014	10.4325	0.004533	10.4325	0.00679	10.4325	0.00624399
10.4588	0.00301732	10.4588	0.004595	10.4588	0.00663	10.4588	0.00624539
10.4852	0.00283914	10.4852	0.004895	10.4852	0.00676	10.4852	0.00634471
10.5116	0.0030213	10.5116	0.004747	10.5116	0.00688	10.5116	0.00646161
10.5379	0.00284862	10.5379	0.004723	10.5379	0.00696	10.5379	0.00638805
10.5643	0.00301764	10.5643	0.004575	10.5643	0.00674	10.5643	0.00608012
10.5907	0.00310494	10.5907	0.004568	10.5907	0.00671	10.5907	0.00619673
10.6171	0.00287244	10.6171	0.004655	10.6171	0.00675	10.6171	0.00618296
10.6434	0.00300856	10.6434	0.004596	10.6434	0.00656	10.6434	0.00638404
10.6698	0.00295882	10.6698	0.004529	10.6698	0.0069	10.6698	0.00630533
10.6962	0.00294192	10.6962	0.004782	10.6962	0.00694	10.6962	0.00634402
10.7225	0.00291156	10.7225	0.004602	10.7225	0.00714	10.7225	0.00628582
10.7489	0.00285772	10.7489	0.004549	10.7489	0.0068	10.7489	0.00633876
10.7753	0.00301294	10.7753	0.004722	10.7753	0.00675	10.7753	0.00611127
10.8016	0.0030867	10.8016	0.00476	10.8016	0.00709	10.8016	0.00647044
10.828	0.0030775	10.828	0.004771	10.828	0.00675	10.828	0.00600433
10.8544	0.00285402	10.8544	0.004594	10.8544	0.00691	10.8544	0.00632512
10.8807	0.00292006	10.8807	0.004825	10.8807	0.00695	10.8807	0.00641235
10.9071	0.00299174	10.9071	0.004636	10.9071	0.0071	10.9071	0.0065059
10.9335	0.00289728	10.9335	0.004786	10.9335	0.00693	10.9335	0.00639368
10.9598	0.00295354	10.9598	0.004709	10.9598	0.00699	10.9598	0.00627591
10.9862	0.00283668	10.9862	0.004658	10.9862	0.00717	10.9862	0.00626128
11.0126	0.00292028	11.0126	0.004729	11.0126	0.00703	11.0126	0.0064478
11.039	0.00309302	11.039	0.004681	11.039	0.00721	11.039	0.00652263
11.0653	0.00307896	11.0653	0.004966	11.0653	0.00691	11.0653	0.0064324
11.0917	0.00320804	11.0917	0.004933	11.0917	0.0068	11.0917	0.00633944
11.1181	0.00290148	11.1181	0.004832	11.1181	0.00704	11.1181	0.00643493
11.1444	0.00308276	11.1444	0.004869	11.1444	0.00696	11.1444	0.00655063
11.1708	0.00310492	11.1708	0.004862	11.1708	0.00738	11.1708	0.00658544
11.1972	0.0029779	11.1972	0.004718	11.1972	0.00715	11.1972	0.00667869
11.2235	0.00313462	11.2235	0.004751	11.2235	0.00697	11.2235	0.00645648
11.2499	0.00321276	11.2499	0.004794	11.2499	0.00718	11.2499	0.00660957
11.2763	0.00315458	11.2763	0.004839	11.2763	0.00718	11.2763	0.00654168
11.3026	0.0028929	11.3026	0.004854	11.3026	0.00702	11.3026	0.00666431
11.329	0.00324066	11.329	0.004932	11.329	0.00726	11.329	0.00646018
11.3554	0.00311196	11.3554	0.004931	11.3554	0.00745	11.3554	0.0067105
11.3817	0.00317386	11.3817	0.005041	11.3817	0.00722	11.3817	0.00663283
11.4081	0.00296534	11.4081	0.004935	11.4081	0.007	11.4081	0.00650755
11.4142	0.0033968	11.4142	0.005493	11.4142	0.00763	11.4142	0.00614673
11.4345	0.00301642	11.4345	0.004914	11.4345	0.00706	11.4345	0.00660999
11.4527	0.00309048	11.4527	0.005011	11.4527	0.00739	11.4527	0.00655811
11.4609	0.00298386	11.4609	0.004805	11.4609	0.00698	11.4609	0.00672052
11.4872	0.00307544	11.4872	0.004707	11.4872	0.00721	11.4872	0.00672076
11.4912	0.0031274	11.4912	0.004883	11.4912	0.00732	11.4912	0.00675165
11.5136	0.0031274	11.5136	0.005035	11.5136	0.0071	11.5136	0.00667373
11.5298	0.00316888	11.5298	0.0051	11.5298	0.00726	11.5298	0.00671775
11.54	0.00313256	11.54	0.004878	11.54	0.00706	11.54	0.00657138
11.5663	0.0031925	11.5663	0.005083	11.5663	0.00714	11.5663	0.00650131
11.5683	0.0030744	11.5683	0.005055	11.5683	0.00716	11.5683	0.00657573
11.5927	0.00316344	11.5927	0.004926	11.5927	0.0073	11.5927	0.00665796
11.6068	0.00321128	11.6068	0.004972	11.6068	0.00715	11.6068	0.00672267
11.6191	0.00334782	11.6191	0.004958	11.6191	0.00728	11.6191	0.00676778
11.6453	0.00319414	11.6453	0.00511	11.6453	0.00725	11.6453	0.00679592
11.6454	0.00303644	11.6454	0.004792	11.6454	0.00718	11.6454	0.00680207
11.6718	0.00325588	11.6718	0.004822	11.6718	0.00724	11.6718	0.00662421
11.6839	0.00314676	11.6839	0.005069	11.6839	0.0074	11.6839	0.00681611
11.6982	0.00288074	11.6982	0.004955	11.6982	0.00725	11.6982	0.0066683
11.7224	0.00298534	11.7224	0.005032	11.7224	0.00748	11.7224	0.00674594
11.7245	0.00310296	11.7245	0.004984	11.7245	0.00718	11.7245	0.00662062
11.7509	0.00316454	11.7509	0.004982	11.7509	0.00714	11.7509	0.00658278
11.7609	0.00306644	11.7609	0.005097	11.7609	0.00738	11.7609	0.00677248
11.7773	0.00304576	11.7773	0.004858	11.7773	0.00705	11.7773	0.00675322
11.7994	0.00313054	11.7994	0.005098	11.7994	0.00714	11.7994	0.00673031
11.8036	0.00327022	11.8036	0.004962	11.8036	0.00715	11.8036	0.00667915
11.83	0.00301374	11.83	0.005026	11.83	0.00744	11.83	0.00666303
11.838	0.0032014	11.838	0.0051	11.838	0.00761	11.838	0.00705258
11.8564	0.00315328	11.8564	0.004879	11.8564	0.00721	11.8564	0.00649794
11.8765	0.00315648	11.8765	0.005222	11.8765	0.00745	11.8765	0.0070407
11.8828	0.00301196	11.8828	0.004973	11.8828	0.00732	11.8828	0.0066877
11.9091	0.0031418	11.9091	0.004866	11.9091	0.00716	11.9091	0.00683009
11.915	0.00316718	11.915	0.005195	11.915	0.00743	11.915	0.00704922
11.9355	0.00318492	11.9355	0.004901	11.9355	0.00757	11.9355	0.00684117
11.9535	0.00304906	11.9535	0.005212	11.9535	0.00731	11.9535	0.00696697
11.9619	0.00309844	11.9619	0.005094	11.9619	0.00731	11.9619	0.00668436
11.9882	0.00318472	11.9882	0.004908	11.9882	0.00734	11.9882	0.0068
11.9921	0.00316128	11.9921	0.005106	11.9921	0.00751	11.9921	0.00713618
12.0146	0.00332936	12.0146	0.004984	12.0146	0.00728	12.0146	0.00706391
12.0306	0.00324424	12.0306	0.005081	12.0306	0.00757	12.0306	0.00700049
12.041	0.00313192	12.041	0.005101	12.041	0.00727	12.041	0.0067696
12.0673	0.00310858	12.0673	0.005033	12.0673	0.00732	12.0673	0.00681303
12.0691	0.00314752	12.0691	0.005301	12.0691	0.0077	12.0691	0.00711466
12.0937	0.00312664	12.0937	0.004919	12.0937	0.00742	12.0937	0.00710701
12.1076	0.00323012	12.1076	0.005378	12.1076	0.00781	12.1076	0.00737543
12.1201	0.0032027	12.1201	0.005132	12.1201	0.00724	12.1201	0.0071052
12.1462	0.00334018	12.1462	0.005462	12.1462	0.00778	12.1462	0.00752952
12.1464	0.00315886	12.1464	0.005238	12.1464	0.00754	12.1464	0.00691841
12.1847	0.0033407	12.1847	0.005499	12.1847	0.00782	12.1847	0.00764742
12.2232	0.00337736	12.2232	0.005508	12.2232	0.00774	12.2232	0.00749377
12.2617	0.00335262	12.2617	0.005667	12.2617	0.0076	12.2617	0.00756492
12.3003	0.00322136	12.3003	0.005458	12.3003	0.00745	12.3003	0.00721579
12.3388	0.00334164	12.3388	0.005604	12.3388	0.00761	12.3388	0.0072583
12.3773	0.00337314	12.3773	0.005594	12.3773	0.00755	12.3773	0.00730851
12.4158	0.00330686	12.4158	0.005339	12.4158	0.00729	12.4158	0.00718949
12.4544	0.003424	12.4544	0.005572	12.4544	0.00767	12.4544	0.00724578
12.4929	0.0032244	12.4929	0.005199	12.4929	0.00752	12.4929	0.00701039
12.5314	0.00328354	12.5314	0.005157	12.5314	0.00763	12.5314	0.00699814
12.5699	0.00323852	12.5699	0.005205	12.5699	0.00732	12.5699	0.00703688
12.6085	0.00309818	12.6085	0.005212	12.6085	0.00763	12.6085	0.00708253
12.647	0.0032556	12.647	0.0053	12.647	0.00747	12.647	0.00714188
12.6855	0.0031455	12.6855	0.00531	12.6855	0.00752	12.6855	0.00705382
12.724	0.00338994	12.724	0.005252	12.724	0.00765	12.724	0.00720736
12.7626	0.003243	12.7626	0.0053	12.7626	0.00761	12.7626	0.00693316
12.8011	0.00324826	12.8011	0.005171	12.8011	0.00751	12.8011	0.00705897
12.8396	0.00317844	12.8396	0.005088	12.8396	0.00738	12.8396	0.00709866
12.8781	0.0031974	12.8781	0.005197	12.8781	0.00741	12.8781	0.00682842
12.9167	0.00315552	12.9167	0.005192	12.9167	0.00752	12.9167	0.00688783
12.9552	0.00322878	12.9552	0.005207	12.9552	0.00742	12.9552	0.00700311
12.9937	0.00322966	12.9937	0.005219	12.9937	0.00749	12.9937	0.00700486
13.0322	0.00318416	13.0322	0.005128	13.0322	0.00743	13.0322	0.00711911
13.0708	0.0031823	13.0708	0.005158	13.0708	0.00756	13.0708	0.00700305
13.1093	0.0032789	13.1093	0.005314	13.1093	0.00745	13.1093	0.00692797
13.1478	0.00320478	13.1478	0.005289	13.1478	0.00749	13.1478	0.00705739
13.1864	0.00308996	13.1864	0.005199	13.1864	0.0074	13.1864	0.00703609
13.2249	0.0033427	13.2249	0.005351	13.2249	0.00745	13.2249	0.00719823
13.2634	0.00326782	13.2634	0.005308	13.2634	0.00756	13.2634	0.00716119
13.3019	0.00326926	13.3019	0.005379	13.3019	0.00764	13.3019	0.00727815
13.3405	0.00317146	13.3405	0.005499	13.3405	0.00754	13.3405	0.00725362
13.379	0.00328394	13.379	0.00554	13.379	0.00778	13.379	0.00760222
13.4175	0.00332626	13.4175	0.005738	13.4175	0.00769	13.4175	0.0076359
13.456	0.00333052	13.456	0.005808	13.456	0.00789	13.456	0.0077107
13.4946	0.00334844	13.4946	0.005841	13.4946	0.00826	13.4946	0.0080917
13.5331	0.00332374	13.5331	0.006319	13.5331	0.0094	13.5331	0.00838368
13.5716	0.00353138	13.5716	0.006904	13.5716	0.01026	13.5716	0.00948114
13.6101	0.00370392	13.6101	0.007489	13.6101	0.00965	13.6101	0.0109739
13.6487	0.00398534	13.6487	0.00837	13.6487	0.00913	13.6487	0.0129855
13.6872	0.00431038	13.6872	0.008971	13.6872	0.00884	13.6872	0.0138418
13.7257	0.00445438	13.7257	0.009182	13.7257	0.00863	13.7257	0.0129204
13.7642	0.00488052	13.7642	0.009039	13.7642	0.0083	13.7642	0.0118411
13.8028	0.00508108	13.8028	0.008402	13.8028	0.00816	13.8028	0.0109553
13.8413	0.00505414	13.8413	0.008067	13.8413	0.00791	13.8413	0.0103671
13.8798	0.00478148	13.8798	0.007332	13.8798	0.00797	13.8798	0.00966659
13.9183	0.00462388	13.9183	0.00706	13.9183	0.00769	13.9183	0.00948785
13.9569	0.00441866	13.9569	0.006691	13.9569	0.00745	13.9569	0.00913726
13.9954	0.00415382	13.9954	0.006638	13.9954	0.00734	13.9954	0.00881181
14.0339	0.0041782	14.0339	0.006387	14.0339	0.00733	14.0339	0.00852741
14.0724	0.00395276	14.0724	0.006224	14.0724	0.0072	14.0724	0.0083169
14.111	0.00390924	14.111	0.006003	14.111	0.00704	14.111	0.0079742
14.1495	0.00369516	14.1495	0.005699	14.1495	0.00698	14.1495	0.0076673
14.188	0.0034773	14.188	0.005653	14.188	0.00705	14.188	0.00776335
14.2265	0.00345848	14.2265	0.005555	14.2265	0.00677	14.2265	0.00745548
14.2651	0.0033128	14.2651	0.005352	14.2651	0.00672	14.2651	0.00748929
14.3036	0.00328016	14.3036	0.005394	14.3036	0.00673	14.3036	0.00736961
14.3421	0.0035426	14.3421	0.005196	14.3421	0.0065	14.3421	0.00713108
14.3806	0.0032578	14.3806	0.005007	14.3806	0.00641	14.3806	0.00676212
14.4192	0.00314236	14.4192	0.005073	14.4192	0.00658	14.4192	0.00705596
14.4577	0.00323386	14.4577	0.00471	14.4577	0.00632	14.4577	0.00678928
14.4962	0.00303344	14.4962	0.004774	14.4962	0.00633	14.4962	0.00660686
14.5347	0.0030542	14.5347	0.004613	14.5347	0.00623	14.5347	0.00637312
14.5733	0.00303944	14.5733	0.004565	14.5733	0.00608	14.5733	0.00610206
14.6118	0.00290056	14.6118	0.004481	14.6118	0.00594	14.6118	0.00609929
14.6503	0.0029572	14.6503	0.004408	14.6503	0.00589	14.6503	0.00608194
14.6888	0.00293802	14.6888	0.004394	14.6888	0.00582	14.6888	0.00598129
14.7274	0.0027555	14.7274	0.004309	14.7274	0.00571	14.7274	0.0058267
14.7659	0.00284688	14.7659	0.004174	14.7659	0.00568	14.7659	0.00573942
14.8044	0.00281686	14.8044	0.004033	14.8044	0.00561	14.8044	0.00575171
14.8429	0.00287784	14.8429	0.004104	14.8429	0.00549	14.8429	0.00552069
14.8815	0.00275426	14.8815	0.004039	14.8815	0.00558	14.8815	0.00536777
14.92	0.0027033	14.92	0.003884	14.92	0.00548	14.92	0.00549844
14.9585	0.00254082	14.9585	0.003808	14.9585	0.00527	14.9585	0.00527323
14.997	0.00267096	14.997	0.003968	14.997	0.00535	14.997	0.00527998
15.0356	0.00258242	15.0356	0.003883	15.0356	0.00536	15.0356	0.00520119
15.0741	0.00262622	15.0741	0.003758	15.0741	0.00519	15.0741	0.00506959
15.1126	0.00258968	15.1126	0.003601	15.1126	0.0051	15.1126	0.00504486
15.1511	0.0026707	15.1511	0.003574	15.1511	0.00518	15.1511	0.00495546
15.1897	0.00242434	15.1897	0.003482	15.1897	0.00515	15.1897	0.00484455
15.2282	0.00247922	15.2282	0.003512	15.2282	0.00498	15.2282	0.00466265
15.2667	0.00255498	15.2667	0.003504	15.2667	0.00514	15.2667	0.00477174
15.3052	0.00254756	15.3052	0.003482	15.3052	0.00496	15.3052	0.00471141
15.3438	0.0024282	15.3438	0.003332	15.3438	0.00486	15.3438	0.00459629
15.3823	0.00241298	15.3823	0.003333	15.3823	0.00481	15.3823	0.00475279
15.4208	0.0024768	15.4208	0.003183	15.4208	0.00488	15.4208	0.0045033
15.4593	0.0023878	15.4593	0.003308	15.4593	0.00482	15.4593	0.00463105
15.4979	0.00241254	15.4979	0.003203	15.4979	0.00456	15.4979	0.00441676
15.5364	0.00238148	15.5364	0.003121	15.5364	0.00457	15.5364	0.00438228
15.5749	0.00240794	15.5749	0.003021	15.5749	0.00476	15.5749	0.00438509
15.6134	0.00245908	15.6134	0.003144	15.6134	0.00442	15.6134	0.004218
15.652	0.00230008	15.652	0.002939	15.652	0.00457	15.652	0.00436556
15.6905	0.00227264	15.6905	0.003055	15.6905	0.00437	15.6905	0.00418976
15.729	0.0021976	15.729	0.002947	15.729	0.00441	15.729	0.00420995
15.7675	0.00236182	15.7675	0.002999	15.7675	0.00441	15.7675	0.00405469
15.8061	0.002229	15.8061	0.002809	15.8061	0.00433	15.8061	0.00406825
15.8446	0.00220536	15.8446	0.002983	15.8446	0.00421	15.8446	0.00402312
15.8831	0.00218258	15.8831	0.002877	15.8831	0.00434	15.8831	0.00390924
15.9216	0.00228668	15.9216	0.002932	15.9216	0.00419	15.9216	0.00391417
15.9602	0.00219468	15.9602	0.002774	15.9602	0.00409	15.9602	0.00385994
15.9987	0.00224542	15.9987	0.002875	15.9987	0.00419	15.9987	0.00378252
16.0372	0.00208854	16.0372	0.00274	16.0372	0.00394	16.0372	0.00379401
16.0757	0.00218306	16.0757	0.002696	16.0757	0.00392	16.0757	0.00370664
16.1143	0.00218536	16.1143	0.002684	16.1143	0.00413	16.1143	0.00387117
16.1528	0.00208302	16.1528	0.002674	16.1528	0.00401	16.1528	0.00373369
16.1913	0.00220536	16.1913	0.002668	16.1913	0.00382	16.1913	0.00360687
16.2298	0.0021907	16.2298	0.002635	16.2298	0.00376	16.2298	0.00373233
16.2684	0.00214162	16.2684	0.002587	16.2684	0.00384	16.2684	0.0036036
16.3069	0.00222418	16.3069	0.002602	16.3069	0.00377	16.3069	0.0035622
16.3454	0.00219612	16.3454	0.00255	16.3454	0.00383	16.3454	0.00360894
16.3839	0.00214462	16.3839	0.002494	16.3839	0.00376	16.3839	0.00350328
16.4225	0.00216192	16.4225	0.002579	16.4225	0.00367	16.4225	0.00355442
16.461	0.00211296	16.461	0.002594	16.461	0.00367	16.461	0.00338666
16.4995	0.00206056	16.4995	0.002443	16.4995	0.0037	16.4995	0.0034535
16.538	0.00211822	16.538	0.002452	16.538	0.00357	16.538	0.00340769
16.5766	0.00217406	16.5766	0.002442	16.5766	0.00361	16.5766	0.00351459
16.6151	0.0021443	16.6151	0.002475	16.6151	0.00351	16.6151	0.00345456
16.6536	0.0020648	16.6536	0.002489	16.6536	0.00357	16.6536	0.00327406
16.6921	0.00208634	16.6921	0.002376	16.6921	0.00349	16.6921	0.00326718
16.7307	0.0021045	16.7307	0.00251	16.7307	0.0034	16.7307	0.00320117
16.7692	0.00202772	16.7692	0.002339	16.7692	0.00344	16.7692	0.00325269
16.8077	0.00201436	16.8077	0.00229	16.8077	0.00333	16.8077	0.00326829
16.8462	0.00190569	16.8462	0.002407	16.8462	0.00339	16.8462	0.00323977
16.8848	0.0020066	16.8848	0.00227	16.8848	0.0033	16.8848	0.00312437
16.9233	0.00200074	16.9233	0.002331	16.9233	0.00341	16.9233	0.00312448
16.9618	0.00189205	16.9618	0.0023	16.9618	0.00344	16.9618	0.00314198
17.0003	0.0019963	17.0003	0.002328	17.0003	0.00327	17.0003	0.00308373
17.0211	0.00200378	17.0211	0.002197	17.0211	0.00338	17.0211	0.00334026
17.0389	0.00193503	17.0389	0.002187	17.0389	0.00321	17.0389	0.00318707
17.0716	0.00206056	17.0716	0.002169	17.0716	0.00302	17.0716	0.00303252
17.0774	0.00193539	17.0774	0.002242	17.0774	0.00323	17.0774	0.00302027
17.1159	0.00197359	17.1159	0.002192	17.1159	0.0032	17.1159	0.003028
17.1221	0.00198625	17.1221	0.002235	17.1221	0.00307	17.1221	0.00295199
17.1544	0.00202554	17.1544	0.002242	17.1544	0.00323	17.1544	0.00294345
17.1726	0.00195577	17.1726	0.002158	17.1726	0.003	17.1726	0.00294719
17.193	0.002002	17.193	0.002217	17.193	0.00317	17.193	0.00310171
17.2231	0.0019079	17.2231	0.002239	17.2231	0.00316	17.2231	0.00292684
17.2315	0.00194638	17.2315	0.002173	17.2315	0.00319	17.2315	0.00297321
17.27	0.00205982	17.27	0.002154	17.27	0.00315	17.27	0.00308691
17.2736	0.00194296	17.2736	0.002173	17.2736	0.00301	17.2736	0.00290374
17.3085	0.00197127	17.3085	0.002179	17.3085	0.00313	17.3085	0.00298521
17.3241	0.00193101	17.3241	0.002189	17.3241	0.00303	17.3241	0.00296999
17.3471	0.00194961	17.3471	0.002115	17.3471	0.0031	17.3471	0.00289262
17.3746	0.00193817	17.3746	0.002085	17.3746	0.003	17.3746	0.00287603
17.3856	0.00199516	17.3856	0.002227	17.3856	0.00311	17.3856	0.00296614
17.4241	0.00187773	17.4241	0.002065	17.4241	0.00305	17.4241	0.00291003
17.425	0.00193827	17.425	0.002185	17.425	0.00305	17.425	0.00292794
17.4626	0.0019963	17.4626	0.002127	17.4626	0.00307	17.4626	0.00286084
17.4755	0.00185174	17.4755	0.002176	17.4755	0.00305	17.4755	0.00287697
17.5012	0.001922	17.5012	0.002179	17.5012	0.00311	17.5012	0.00285051
17.526	0.00185374	17.526	0.002097	17.526	0.00295	17.526	0.00288024
17.5397	0.00199322	17.5397	0.002043	17.5397	0.00296	17.5397	0.00292422
17.5765	0.00185236	17.5765	0.002005	17.5765	0.00291	17.5765	0.00283289
17.5782	0.00186185	17.5782	0.002078	17.5782	0.00296	17.5782	0.00283771
17.6167	0.00188874	17.6167	0.002131	17.6167	0.00287	17.6167	0.00293404
17.627	0.00189378	17.627	0.002029	17.627	0.00296	17.627	0.00281836
17.6553	0.00191703	17.6553	0.002073	17.6553	0.00287	17.6553	0.00285404
17.6775	0.00192102	17.6775	0.002052	17.6775	0.00291	17.6775	0.00280276
17.6938	0.00196076	17.6938	0.001958	17.6938	0.00284	17.6938	0.00284562
17.728	0.00184157	17.728	0.002031	17.728	0.00285	17.728	0.00280413
17.7323	0.00187154	17.7323	0.00209	17.7323	0.00291	17.7323	0.00270518
17.7785	0.00194382	17.7785	0.001995	17.7785	0.00276	17.7785	0.00273073
17.829	0.00196121	17.829	0.001956	17.829	0.00286	17.829	0.00272334
17.8795	0.00195009	17.8795	0.001998	17.8795	0.00275	17.8795	0.00276286
17.93	0.00190352	17.93	0.001911	17.93	0.00279	17.93	0.00281798
17.9805	0.00193477	17.9805	0.001945	17.9805	0.00284	17.9805	0.00266417
18.031	0.00189055	18.031	0.002075	18.031	0.00281	18.031	0.00270448
18.0815	0.00183561	18.0815	0.001951	18.0815	0.00278	18.0815	0.00268018
18.132	0.00186294	18.132	0.002008	18.132	0.00277	18.132	0.00275345
18.1825	0.00195504	18.1825	0.002027	18.1825	0.00277	18.1825	0.00280096
18.2329	0.00184937	18.2329	0.001942	18.2329	0.00271	18.2329	0.00264498
18.2834	0.00193971	18.2834	0.001981	18.2834	0.00285	18.2834	0.00265645
18.3339	0.00176759	18.3339	0.002036	18.3339	0.00273	18.3339	0.00269143
18.3844	0.00183974	18.3844	0.001976	18.3844	0.0027	18.3844	0.00265546
18.4349	0.00189991	18.4349	0.002027	18.4349	0.00266	18.4349	0.0027467
18.4854	0.00183209	18.4854	0.001897	18.4854	0.00277	18.4854	0.00277486
18.5359	0.00196582	18.5359	0.002008	18.5359	0.00264	18.5359	0.00267986
18.5864	0.00189296	18.5864	0.002037	18.5864	0.00264	18.5864	0.00268303
18.6369	0.00181328	18.6369	0.001933	18.6369	0.00271	18.6369	0.00277245
18.6874	0.00178854	18.6874	0.001999	18.6874	0.00272	18.6874	0.00269789
18.7379	0.00181537	18.7379	0.001948	18.7379	0.00263	18.7379	0.00268269
18.7884	0.00180678	18.7884	0.002027	18.7884	0.00258	18.7884	0.0027064
18.8389	0.00195203	18.8389	0.002067	18.8389	0.0027	18.8389	0.00279844
18.8894	0.00178639	18.8894	0.00205	18.8894	0.0027	18.8894	0.00283218
18.9399	0.00184784	18.9399	0.002078	18.9399	0.00284	18.9399	0.00285675
18.9904	0.00177394	18.9904	0.002091	18.9904	0.00276	18.9904	0.00279604
19.0408	0.0018696	19.0408	0.002105	19.0408	0.00289	19.0408	0.00295688
19.0913	0.00186377	19.0913	0.002086	19.0913	0.00299	19.0913	0.00307946
19.1418	0.00190437	19.1418	0.002392	19.1418	0.00318	19.1418	0.00327611
19.1923	0.00183787	19.1923	0.002466	19.1923	0.0031	19.1923	0.00366638
19.2428	0.00185936	19.2428	0.002584	19.2428	0.00306	19.2428	0.00394791
19.2933	0.00197828	19.2933	0.002727	19.2933	0.00297	19.2933	0.00406818
19.3438	0.00205346	19.3438	0.002755	19.3438	0.00292	19.3438	0.00388461
19.3943	0.00204904	19.3943	0.002606	19.3943	0.00279	19.3943	0.00359017
19.4448	0.00208644	19.4448	0.002644	19.4448	0.00266	19.4448	0.00349336
19.4953	0.002197	19.4953	0.002422	19.4953	0.00267	19.4953	0.00335705
19.5458	0.00197945	19.5458	0.002273	19.5458	0.00267	19.5458	0.0032604
19.5963	0.00203806	19.5963	0.002295	19.5963	0.00271	19.5963	0.00314589
19.6468	0.00188975	19.6468	0.002131	19.6468	0.00267	19.6468	0.00299677
19.6973	0.00195535	19.6973	0.002201	19.6973	0.00262	19.6973	0.00298894
19.7478	0.00184289	19.7478	0.002066	19.7478	0.00257	19.7478	0.00288058
19.7982	0.00188287	19.7982	0.001977	19.7982	0.00254	19.7982	0.00282574
19.8487	0.00181443	19.8487	0.001955	19.8487	0.00248	19.8487	0.00276174
19.8992	0.00191505	19.8992	0.001933	19.8992	0.00254	19.8992	0.0026511
19.9497	0.00190365	19.9497	0.00197	19.9497	0.00251	19.9497	0.00263732
20.0002	0.00181284	20.0002	0.001957	20.0002	0.00253	20.0002	0.00255833
20.0507	0.00176891	20.0507	0.001861	20.0507	0.0025	20.0507	0.00255041
20.1012	0.00175594	20.1012	0.001857	20.1012	0.00245	20.1012	0.00267748
20.1517	0.00177862	20.1517	0.001753	20.1517	0.00247	20.1517	0.0025079
20.2022	0.00179012	20.2022	0.001836	20.2022	0.00246	20.2022	0.00244958
20.2527	0.00181001	20.2527	0.001804	20.2527	0.0024	20.2527	0.00246105
20.3032	0.00180136	20.3032	0.001751	20.3032	0.00232	20.3032	0.00252487
20.3537	0.00176115	20.3537	0.001723	20.3537	0.00236	20.3537	0.0023681
20.4042	0.00185219	20.4042	0.001748	20.4042	0.00241	20.4042	0.00244963
20.4547	0.0017123	20.4547	0.001751	20.4547	0.00235	20.4547	0.00238743
20.5052	0.00178203	20.5052	0.001685	20.5052	0.00244	20.5052	0.00236707
20.5557	0.00174701	20.5557	0.001694	20.5557	0.00232	20.5557	0.00236621
20.6061	0.00178439	20.6061	0.001671	20.6061	0.00234	20.6061	0.00229217
20.6566	0.00177903	20.6566	0.001682	20.6566	0.00232	20.6566	0.00225167
20.7071	0.00174188	20.7071	0.001747	20.7071	0.00235	20.7071	0.00232801
20.7576	0.00179567	20.7576	0.001691	20.7576	0.00231	20.7576	0.00224381
20.8081	0.00175485	20.8081	0.001629	20.8081	0.0023	20.8081	0.00235488
20.8586	0.00177887	20.8586	0.001663	20.8586	0.00231	20.8586	0.00221423
20.9091	0.0017251	20.9091	0.001605	20.9091	0.00234	20.9091	0.0022682
20.9596	0.00170761	20.9596	0.001623	20.9596	0.00231	20.9596	0.00215783
21.0101	0.00174567	21.0101	0.001628	21.0101	0.00226	21.0101	0.00224304
21.0606	0.00178985	21.0606	0.001652	21.0606	0.0023	21.0606	0.00224563
21.1111	0.00179925	21.1111	0.001554	21.1111	0.00231	21.1111	0.00227726
21.1616	0.00163195	21.1616	0.001555	21.1616	0.00223	21.1616	0.00220224
21.2121	0.00170533	21.2121	0.001676	21.2121	0.00224	21.2121	0.00225533
21.2626	0.00170906	21.2626	0.001609	21.2626	0.00231	21.2626	0.00215588
21.3131	0.0017003	21.3131	0.001553	21.3131	0.00224	21.3131	0.00228013
21.3636	0.00163727	21.3636	0.001594	21.3636	0.00222	21.3636	0.00222028
21.414	0.00166469	21.414	0.001649	21.414	0.00215	21.414	0.00217008
21.4645	0.00168363	21.4645	0.001511	21.4645	0.00225	21.4645	0.00214682
21.515	0.00169678	21.515	0.001542	21.515	0.00215	21.515	0.00213567
21.5655	0.00171241	21.5655	0.001573	21.5655	0.0022	21.5655	0.00216873
21.616	0.00176026	21.616	0.00151	21.616	0.00227	21.616	0.00210957
21.6665	0.00167756	21.6665	0.001558	21.6665	0.00228	21.6665	0.00230952
21.717	0.0016378	21.717	0.001564	21.717	0.00221	21.717	0.00212536
21.7675	0.00164039	21.7675	0.001519	21.7675	0.00221	21.7675	0.00227372
21.818	0.00161617	21.818	0.001556	21.818	0.00222	21.818	0.00218571
21.8685	0.00171124	21.8685	0.001546	21.8685	0.00217	21.8685	0.00214089
21.919	0.00165263	21.919	0.001536	21.919	0.00222	21.919	0.00215021
21.9695	0.00171232	21.9695	0.001565	21.9695	0.00223	21.9695	0.00209
22.02	0.00171083	22.02	0.001582	22.02	0.00214	22.02	0.0020954
22.0705	0.0017114	22.0705	0.001547	22.0705	0.00229	22.0705	0.00212757
22.121	0.00170957	22.121	0.001584	22.121	0.00222	22.121	0.00218805
22.1714	0.00170957	22.1714	0.001545	22.1714	0.00213	22.1714	0.00213507
22.2219	0.00180951	22.2219	0.001445	22.2219	0.00216	22.2219	0.00216655
22.2724	0.00166279	22.2724	0.001541	22.2724	0.00215	22.2724	0.00209199
22.3229	0.00157788	22.3229	0.001513	22.3229	0.00229	22.3229	0.00215411
22.3734	0.00161461	22.3734	0.001506	22.3734	0.00219	22.3734	0.00211278
22.4239	0.00166182	22.4239	0.00147	22.4239	0.00221	22.4239	0.00214169
22.4744	0.00161712	22.4744	0.001528	22.4744	0.00222	22.4744	0.00215793
22.5249	0.00171298	22.5249	0.001466	22.5249	0.00211	22.5249	0.00206243
22.5754	0.00169647	22.5754	0.001509	22.5754	0.00216	22.5754	0.00212065
22.6259	0.00161842	22.6259	0.001456	22.6259	0.00209	22.6259	0.00211539
22.6764	0.00164208	22.6764	0.001499	22.6764	0.00212	22.6764	0.00208921
22.7269	0.001566	22.7269	0.001446	22.7269	0.00216	22.7269	0.00201063
22.7774	0.00169962	22.7774	0.001419	22.7774	0.0021	22.7774	0.00205998
22.8279	0.00159923	22.8279	0.001456	22.8279	0.00214	22.8279	0.00202074
22.8784	0.00163063	22.8784	0.00147	22.8784	0.00206	22.8784	0.00208484
22.9289	0.00168159	22.9289	0.001489	22.9289	0.00208	22.9289	0.00204123
22.9793	0.00160841	22.9793	0.001411	22.9793	0.00211	22.9793	0.00203272
23.0298	0.00155324	23.0298	0.001414	23.0298	0.0021	23.0298	0.00201673
23.0803	0.00160337	23.0803	0.001389	23.0803	0.00208	23.0803	0.00206706
23.1308	0.00159971	23.1308	0.001423	23.1308	0.00209	23.1308	0.00204494
23.1813	0.00170491	23.1813	0.001452	23.1813	0.00209	23.1813	0.00207471
23.2318	0.00165452	23.2318	0.001375	23.2318	0.00209	23.2318	0.00204172
