# Supplementary material for: Mechanically robust supramolecular polymer co-assemblies
Source: Nat Commun. 2022 Jan 18;13:356. doi: 10.1038/s41467-022-28017-0 (PMC8766479; doi:10.1038/s41467-022-28017-0)
Supplement: Supplementary file 3 — Source Data [file 41467_2022_28017_MOESM3_ESM.zip › NCOMMS-21-41006-T_Source Data/Supplementary Figure 5/Supplementary Figure 5b.xlsx]

## Sheet: Figure_S5b
1st heating		Cooling		2nd heating
[°C]	[W/g]	[°C]	[W/g]	[°C]	[W/g]
-80	0.01175	249.833	-0.37574	-80	0.07488
-80	0.0107	249.667	-0.25631	-79.8333	0.07492
-80	0.00962	249.5	-0.12408	-79.6667	0.07486
-80	0.00862	249.333	0.00288	-79.5	0.07482
-80	0.00803	249.167	0.11763	-79.3333	0.0748
-80	0.0073	249	0.18941	-79.1667	0.07445
-80	0.00658	248.833	0.24216	-79	0.0743
-80	0.00587	248.667	0.27819	-78.8333	0.07419
-80	0.00522	248.5	0.30541	-78.6667	0.07387
-80	0.00486	248.333	0.32052	-78.5	0.07386
-80	0.00435	248.167	0.33235	-78.3333	0.07436
-80	0.00367	248	0.34132	-78.1667	0.07652
-80	0.00386	247.833	0.34858	-78	0.08024
-80	0.00359	247.667	0.3524	-77.8333	0.0851
-80	0.00311	247.5	0.35507	-77.6667	0.08973
-80	0.00261	247.333	0.35677	-77.5	0.09292
-80	0.00221	247.167	0.35808	-77.3333	0.09432
-80	0.00205	247	0.35851	-77.1667	0.08733
-80	0.0017	246.833	0.35874	-77	0.07623
-80	0.00115	246.667	0.35889	-76.8333	0.0605
-80	0.0013	246.5	0.35891	-76.6667	0.04124
-80	0.00122	246.333	0.35882	-76.5	0.01659
-80	0.00112	246.167	0.35878	-76.3333	-0.00833
-80	0.000968812	246	0.35873	-76.1667	-0.03321
-80	0.000765961	245.833	0.35867	-76	-0.05711
-80	0.00070156	245.667	0.35859	-75.8333	-0.08002
-80	0.000683521	245.5	0.35856	-75.6667	-0.10005
-80	0.000352581	245.333	0.35856	-75.5	-0.11811
-80	0.0001737	245.167	0.35859	-75.3333	-0.13381
-80	0.000455642	245	0.35872	-75.1667	-0.14783
-80	0.000570201	244.833	0.35885	-75	-0.15876
-80	0.000145182	244.667	0.35899	-74.8333	-0.16847
-80	-0.000201359	244.5	0.35916	-74.6667	-0.17699
-80	-0.000284711	244.333	0.35936	-74.5	-0.18472
-80	-0.000179549	244.167	0.35967	-74.3333	-0.19062
-80	-1.03704e-05	244	0.35994	-74.1667	-0.1956
-80	-0.000167407	243.833	0.36022	-74	-0.19955
-80	-0.000221925	243.667	0.36051	-73.8333	-0.20316
-80	-0.000263336	243.5	0.36089	-73.6667	-0.20618
-80	-0.000348449	243.333	0.36125	-73.5	-0.20895
-80	-0.000388893	243.167	0.36161	-73.3333	-0.21138
-80	-0.000675377	243	0.36197	-73.1667	-0.21356
-80	-0.000829961	242.833	0.36236	-73	-0.21527
-80	-0.000342225	242.667	0.36273	-72.8333	-0.21671
-80	-0.000542854	242.5	0.36309	-72.6667	-0.21767
-80	-0.000631289	242.333	0.36344	-72.5	-0.2186
-80	-0.000665414	242.167	0.36378	-72.3333	-0.2195
-80	-0.000656791	242	0.36413	-72.1667	-0.22037
-80	-0.000691592	241.833	0.36448	-72	-0.22118
-80	-0.00069235	241.667	0.36483	-71.8333	-0.22187
-80	-0.000685651	241.5	0.36519	-71.6667	-0.22234
-80	-0.000684071	241.333	0.36552	-71.5	-0.22292
-80	-0.000680984	241.167	0.36584	-71.3333	-0.22349
-80	-0.000561081	241	0.36615	-71.1667	-0.22402
-80	-0.000529009	240.833	0.36642	-71	-0.22448
-80	-0.000531506	240.667	0.36669	-70.8333	-0.22485
-80	-0.000394069	240.5	0.36694	-70.6667	-0.22512
-80	-8.0369e-05	240.333	0.36718	-70.5	-0.22536
-80	-0.000178235	240.167	0.36738	-70.3333	-0.22561
-80	-0.000275005	240	0.3676	-70.1667	-0.22582
-80	-0.0003618	239.833	0.36783	-70	-0.22605
-80	-0.000368507	239.667	0.36807	-69.8333	-0.22629
-80	-0.000397061	239.5	0.36829	-69.6667	-0.22653
-80	-0.000430732	239.333	0.36851	-69.5	-0.22676
-80	-0.000465368	239.167	0.36872	-69.3333	-0.22699
-80	-0.000426915	239	0.36894	-69.1667	-0.2272
-80	-0.00042728	238.833	0.36915	-69	-0.22741
-80	-0.000426185	238.667	0.36933	-68.8333	-0.22757
-80	-0.00040774	238.5	0.36951	-68.6667	-0.22771
-80	-0.000400125	238.333	0.3697	-68.5	-0.22787
-80	-0.000416213	238.167	0.36988	-68.3333	-0.22804
-80	-0.000437278	238	0.37004	-68.1667	-0.22817
-80	-0.000497749	237.833	0.37021	-68	-0.2283
-80	-0.000483082	237.667	0.37036	-67.8333	-0.22851
-80	-0.000481005	237.5	0.37051	-67.6667	-0.22891
-80	-0.000350977	237.333	0.37065	-67.5	-0.22932
-80	-9.33267e-05	237.167	0.37079	-67.3333	-0.2295
-80	-0.000505518	237	0.37093	-67.1667	-0.2296
-80	-0.000600788	236.833	0.37108	-67	-0.22958
-80	-0.000352403	236.667	0.37122	-66.8333	-0.22958
-80	-0.000497738	236.5	0.37137	-66.6667	-0.22962
-80	-0.000428166	236.333	0.37152	-66.5	-0.22969
-80	-0.000386858	236.167	0.37166	-66.3333	-0.22973
-80	-0.00031603	236	0.37182	-66.1667	-0.22984
-80	-0.000155542	235.833	0.37197	-66	-0.22993
-80	-0.000274196	235.667	0.37212	-65.8333	-0.22998
-80	-0.00028488	235.5	0.37227	-65.6667	-0.23005
-80	-0.000294265	235.333	0.37241	-65.5	-0.23031
-80	-0.000317304	235.167	0.37254	-65.3333	-0.23052
-80	-0.000296287	235	0.37267	-65.1667	-0.23067
-80	-0.000294674	234.833	0.3728	-65	-0.23083
-80	-0.000300513	234.667	0.37292	-64.8333	-0.23099
-80	-0.000329051	234.5	0.37305	-64.6667	-0.23113
-80	-0.000386585	234.333	0.37318	-64.5	-0.23126
-80	-0.000425575	234.167	0.37332	-64.3333	-0.23135
-80	-0.000447761	234	0.37346	-64.1667	-0.23139
-80	-0.000444418	233.833	0.37359	-64	-0.23134
-80	-0.000478293	233.667	0.37372	-63.8333	-0.23119
-80	-0.00049729	233.5	0.37385	-63.6667	-0.23147
-80	-0.000511611	233.333	0.37397	-63.5	-0.23177
-80	-0.00045417	233.167	0.37409	-63.3333	-0.23194
-80	-0.000414766	233	0.3742	-63.1667	-0.23208
-80	-0.000546971	232.833	0.37432	-63	-0.23226
-80	-0.000963679	232.667	0.37442	-62.8333	-0.23228
-80	-0.000881373	232.5	0.37453	-62.6667	-0.23234
-80	-0.000582678	232.333	0.37464	-62.5	-0.23243
-80	-0.000364975	232.167	0.37473	-62.3333	-0.23252
-80	-0.000226042	232	0.37481	-62.1667	-0.23254
-80	-0.000186643	231.833	0.37488	-62	-0.23264
-80	-0.000528773	231.667	0.37495	-61.8333	-0.23286
-80	-0.000682934	231.5	0.37501	-61.6667	-0.23311
-80	-0.00085405	231.333	0.37507	-61.5	-0.23337
-80	-0.00102	231.167	0.37515	-61.3333	-0.23358
-80	-0.000946167	231	0.37522	-61.1667	-0.23376
-80	-0.000506134	230.833	0.3753	-61	-0.23392
-80	-0.000426195	230.667	0.3754	-60.8333	-0.23398
-80	-0.000418135	230.5	0.37549	-60.6667	-0.23407
-80	-0.000425123	230.333	0.37557	-60.5	-0.23416
-80	-0.00177	230.167	0.37566	-60.3333	-0.23426
-80	-0.01974	230	0.37573	-60.1667	-0.23427
-80	-0.08887	229.833	0.37582	-60	-0.23431
-79.833	-0.20322	229.667	0.3759	-59.8333	-0.23442
-79.667	-0.33393	229.5	0.37598	-59.6667	-0.23466
-79.5	-0.42236	229.333	0.37608	-59.5	-0.23487
-79.333	-0.46029	229.167	0.37617	-59.3333	-0.23519
-79.167	-0.4696	229	0.37626	-59.1667	-0.23536
-79	-0.44778	228.833	0.37635	-59	-0.23529
-78.833	-0.42547	228.667	0.37644	-58.8333	-0.23524
-78.667	-0.40691	228.5	0.37653	-58.6667	-0.23526
-78.5	-0.3918	228.333	0.37662	-58.5	-0.23528
-78.333	-0.38288	228.167	0.37672	-58.3333	-0.2353
-78.167	-0.37581	228	0.37682	-58.1667	-0.23534
-78	-0.37023	227.833	0.37692	-58	-0.23547
-77.833	-0.36536	227.667	0.37702	-57.8333	-0.23558
-77.667	-0.3613	227.5	0.3771	-57.6667	-0.23569
-77.5	-0.35803	227.333	0.37718	-57.5	-0.23581
-77.333	-0.35515	227.167	0.37725	-57.3333	-0.23595
-77.167	-0.35251	227	0.37732	-57.1667	-0.23606
-77	-0.35033	226.833	0.3774	-57	-0.23617
-76.833	-0.34847	226.667	0.37747	-56.8333	-0.23625
-76.667	-0.34719	226.5	0.37753	-56.6667	-0.23629
-76.5	-0.34599	226.333	0.37758	-56.5	-0.23637
-76.333	-0.34488	226.167	0.37763	-56.3333	-0.23648
-76.167	-0.34387	226	0.37769	-56.1667	-0.23659
-76	-0.3431	225.833	0.37775	-56	-0.23667
-75.833	-0.34236	225.667	0.37782	-55.8333	-0.23676
-75.667	-0.3418	225.5	0.3779	-55.6667	-0.23687
-75.5	-0.34127	225.333	0.37797	-55.5	-0.23699
-75.333	-0.3407	225.167	0.37806	-55.3333	-0.23711
-75.167	-0.34016	225	0.37814	-55.1667	-0.23722
-75	-0.33959	224.833	0.37823	-55	-0.23735
-74.833	-0.33886	224.667	0.37832	-54.8333	-0.2375
-74.667	-0.3381	224.5	0.3784	-54.6667	-0.23765
-74.5	-0.33803	224.333	0.37848	-54.5	-0.2378
-74.333	-0.33787	224.167	0.37856	-54.3333	-0.23793
-74.167	-0.33764	224	0.37864	-54.1667	-0.23806
-74	-0.33724	223.833	0.37872	-54	-0.23828
-73.833	-0.33689	223.667	0.3788	-53.8333	-0.23851
-73.667	-0.33657	223.5	0.37888	-53.6667	-0.23869
-73.5	-0.3362	223.333	0.37896	-53.5	-0.23886
-73.333	-0.3359	223.167	0.37902	-53.3333	-0.23901
-73.167	-0.33566	223	0.37909	-53.1667	-0.23914
-73	-0.33555	222.833	0.37917	-53	-0.23932
-72.833	-0.33533	222.667	0.37924	-52.8333	-0.23947
-72.667	-0.33513	222.5	0.37931	-52.6667	-0.23961
-72.5	-0.33494	222.333	0.37937	-52.5	-0.23977
-72.333	-0.3346	222.167	0.37943	-52.3333	-0.23991
-72.167	-0.33424	222	0.37949	-52.1667	-0.24005
-72	-0.33427	221.833	0.37955	-52	-0.24017
-71.833	-0.33443	221.667	0.37959	-51.8333	-0.24022
-71.667	-0.33444	221.5	0.37964	-51.6667	-0.24032
-71.5	-0.33402	221.333	0.37969	-51.5	-0.24042
-71.333	-0.33397	221.167	0.37974	-51.3333	-0.24053
-71.167	-0.33388	221	0.37979	-51.1667	-0.24063
-71	-0.33369	220.833	0.37986	-51	-0.24074
-70.833	-0.33352	220.667	0.37992	-50.8333	-0.24087
-70.667	-0.33338	220.5	0.37999	-50.6667	-0.241
-70.5	-0.33325	220.333	0.38007	-50.5	-0.24123
-70.333	-0.33313	220.167	0.38015	-50.3333	-0.24146
-70.167	-0.33301	220	0.38023	-50.1667	-0.24166
-70	-0.33288	219.833	0.3803	-50	-0.24189
-69.833	-0.33273	219.667	0.38036	-49.8333	-0.24236
-69.667	-0.33259	219.5	0.38042	-49.6667	-0.24264
-69.5	-0.33243	219.333	0.38048	-49.5	-0.24226
-69.333	-0.33228	219.167	0.38054	-49.3333	-0.24173
-69.167	-0.33215	219	0.38059	-49.1667	-0.24263
-69	-0.33197	218.833	0.38063	-49	-0.24257
-68.833	-0.3318	218.667	0.38068	-48.8333	-0.24276
-68.667	-0.33171	218.5	0.38073	-48.6667	-0.24401
-68.5	-0.33174	218.333	0.38078	-48.5	-0.24364
-68.333	-0.3317	218.167	0.38083	-48.3333	-0.24318
-68.167	-0.33172	218	0.38088	-48.1667	-0.24435
-68	-0.33171	217.833	0.38092	-48	-0.24513
-67.833	-0.33156	217.667	0.38095	-47.8333	-0.24534
-67.667	-0.33152	217.5	0.381	-47.6667	-0.24535
-67.5	-0.33145	217.333	0.38104	-47.5	-0.24506
-67.333	-0.33149	217.167	0.38108	-47.3333	-0.24472
-67.167	-0.3316	217	0.38113	-47.1667	-0.24434
-67	-0.33151	216.833	0.38118	-47	-0.24401
-66.833	-0.33114	216.667	0.38122	-46.8333	-0.24367
-66.667	-0.33088	216.5	0.38126	-46.6667	-0.24334
-66.5	-0.3308	216.333	0.3813	-46.5	-0.243
-66.333	-0.33086	216.167	0.38135	-46.3333	-0.24266
-66.167	-0.33086	216	0.38139	-46.1667	-0.24245
-66	-0.33086	215.833	0.38143	-46	-0.24252
-65.833	-0.331	215.667	0.38147	-45.8333	-0.24353
-65.667	-0.33114	215.5	0.38152	-45.6667	-0.24441
-65.5	-0.3306	215.333	0.38157	-45.5	-0.24414
-65.333	-0.33018	215.167	0.38162	-45.3333	-0.24536
-65.167	-0.33031	215	0.38169	-45.1667	-0.24456
-65	-0.33048	214.833	0.38175	-45	-0.24511
-64.833	-0.33052	214.667	0.3818	-44.8333	-0.24486
-64.667	-0.33053	214.5	0.38185	-44.6667	-0.24449
-64.5	-0.3305	214.333	0.3819	-44.5	-0.2451
-64.333	-0.33041	214.167	0.38194	-44.3333	-0.24543
-64.167	-0.33036	214	0.38198	-44.1667	-0.24554
-64	-0.33031	213.833	0.38204	-44	-0.24559
-63.833	-0.33026	213.667	0.38208	-43.8333	-0.24558
-63.667	-0.33023	213.5	0.38211	-43.6667	-0.24562
-63.5	-0.3302	213.333	0.38214	-43.5	-0.24565
-63.333	-0.33019	213.167	0.38217	-43.3333	-0.24571
-63.167	-0.33018	213	0.38219	-43.1667	-0.2458
-63	-0.33027	212.833	0.38221	-43	-0.24591
-62.833	-0.33032	212.667	0.38224	-42.8333	-0.24604
-62.667	-0.33036	212.5	0.38226	-42.6667	-0.24616
-62.5	-0.3304	212.333	0.3823	-42.5	-0.24628
-62.333	-0.33044	212.167	0.38233	-42.3333	-0.24648
-62.167	-0.33045	212	0.38237	-42.1667	-0.24664
-62	-0.33044	211.833	0.38242	-42	-0.24678
-61.833	-0.33043	211.667	0.38246	-41.8333	-0.24694
-61.667	-0.33033	211.5	0.3825	-41.6667	-0.24708
-61.5	-0.33029	211.333	0.38253	-41.5	-0.24723
-61.333	-0.33026	211.167	0.38256	-41.3333	-0.24738
-61.167	-0.33025	211	0.38259	-41.1667	-0.24754
-61	-0.33022	210.833	0.3826	-41	-0.24768
-60.833	-0.3302	210.667	0.38263	-40.8333	-0.24784
-60.667	-0.3302	210.5	0.38266	-40.6667	-0.24798
-60.5	-0.33019	210.333	0.38268	-40.5	-0.24811
-60.333	-0.33016	210.167	0.38269	-40.3333	-0.24824
-60.167	-0.33013	210	0.38272	-40.1667	-0.24835
-60	-0.3301	209.833	0.38275	-40	-0.24849
-59.833	-0.33008	209.667	0.38278	-39.8333	-0.24864
-59.667	-0.33008	209.5	0.38279	-39.6667	-0.24875
-59.5	-0.33007	209.333	0.38281	-39.5	-0.24885
-59.333	-0.33023	209.167	0.38282	-39.3333	-0.24895
-59.167	-0.33055	209	0.38283	-39.1667	-0.24906
-59	-0.33013	208.833	0.38282	-39	-0.24917
-58.833	-0.33003	208.667	0.38282	-38.8333	-0.24927
-58.667	-0.33016	208.5	0.38283	-38.6667	-0.24939
-58.5	-0.33028	208.333	0.38285	-38.5	-0.24948
-58.333	-0.33035	208.167	0.38287	-38.3333	-0.2496
-58.167	-0.33041	208	0.38289	-38.1667	-0.24968
-58	-0.33042	207.833	0.38291	-38	-0.24973
-57.833	-0.33045	207.667	0.38293	-37.8333	-0.24976
-57.667	-0.33042	207.5	0.38298	-37.6667	-0.2498
-57.5	-0.33043	207.333	0.38302	-37.5	-0.24978
-57.333	-0.33044	207.167	0.38306	-37.3333	-0.24982
-57.167	-0.33044	207	0.3831	-37.1667	-0.24988
-57	-0.33045	206.833	0.38314	-37	-0.24996
-56.833	-0.33045	206.667	0.38318	-36.8333	-0.25012
-56.667	-0.33049	206.5	0.38323	-36.6667	-0.25025
-56.5	-0.33053	206.333	0.38326	-36.5	-0.25039
-56.333	-0.33058	206.167	0.38329	-36.3333	-0.25052
-56.167	-0.33062	206	0.38332	-36.1667	-0.2507
-56	-0.33068	205.833	0.38335	-36	-0.25082
-55.833	-0.33077	205.667	0.38337	-35.8333	-0.25094
-55.667	-0.33071	205.5	0.3834	-35.6667	-0.25104
-55.5	-0.33071	205.333	0.38341	-35.5	-0.25109
-55.333	-0.3307	205.167	0.38343	-35.3333	-0.25116
-55.167	-0.3307	205	0.38345	-35.1667	-0.25125
-55	-0.33069	204.833	0.38347	-35	-0.25138
-54.833	-0.3307	204.667	0.38348	-34.8333	-0.2515
-54.667	-0.33069	204.5	0.38349	-34.6667	-0.25162
-54.5	-0.33068	204.333	0.3835	-34.5	-0.25175
-54.333	-0.33068	204.167	0.38351	-34.3333	-0.25185
-54.167	-0.33064	204	0.38352	-34.1667	-0.25198
-54	-0.3306	203.833	0.38352	-34	-0.2521
-53.833	-0.33056	203.667	0.38353	-33.8333	-0.25219
-53.667	-0.33051	203.5	0.38354	-33.6667	-0.25229
-53.5	-0.3304	203.333	0.38356	-33.5	-0.25238
-53.333	-0.33036	203.167	0.38358	-33.3333	-0.25248
-53.167	-0.3305	203	0.3836	-33.1667	-0.25259
-53	-0.3307	202.833	0.38361	-33	-0.25271
-52.833	-0.33082	202.667	0.38365	-32.8333	-0.25286
-52.667	-0.33084	202.5	0.38367	-32.6667	-0.25297
-52.5	-0.33086	202.333	0.38371	-32.5	-0.25307
-52.333	-0.33084	202.167	0.38374	-32.3333	-0.25317
-52.167	-0.33086	202	0.38376	-32.1667	-0.25325
-52	-0.33089	201.833	0.38377	-32	-0.25332
-51.833	-0.33092	201.667	0.38378	-31.8333	-0.25341
-51.667	-0.33096	201.5	0.38378	-31.6667	-0.25351
-51.5	-0.33101	201.333	0.38377	-31.5	-0.25358
-51.333	-0.33106	201.167	0.38378	-31.3333	-0.25364
-51.167	-0.33112	201	0.38379	-31.1667	-0.25373
-51	-0.33114	200.833	0.38381	-31	-0.25381
-50.833	-0.33116	200.667	0.38384	-30.8333	-0.2539
-50.667	-0.33119	200.5	0.38388	-30.6667	-0.25396
-50.5	-0.3312	200.333	0.38392	-30.5	-0.25402
-50.333	-0.33117	200.167	0.38396	-30.3333	-0.25409
-50.167	-0.33115	200	0.38406	-30.1667	-0.25418
-50	-0.33115	199.833	0.38415	-30	-0.25428
-49.833	-0.33117	199.667	0.38421	-29.8333	-0.25437
-49.667	-0.33121	199.5	0.38425	-29.6667	-0.25445
-49.5	-0.33125	199.333	0.38439	-29.5	-0.25461
-49.333	-0.33128	199.167	0.38451	-29.3333	-0.25473
-49.167	-0.33131	199	0.38435	-29.1667	-0.25485
-49	-0.33135	198.833	0.38395	-29	-0.25499
-48.833	-0.33139	198.667	0.38348	-28.8333	-0.2551
-48.667	-0.33142	198.5	0.38311	-28.6667	-0.25518
-48.5	-0.33145	198.333	0.38279	-28.5	-0.25528
-48.333	-0.33144	198.167	0.38261	-28.3333	-0.2554
-48.167	-0.33144	198	0.38257	-28.1667	-0.2555
-48	-0.33147	197.833	0.38244	-28	-0.25562
-47.833	-0.33151	197.667	0.38229	-27.8333	-0.25573
-47.667	-0.33153	197.5	0.38213	-27.6667	-0.25586
-47.5	-0.33157	197.333	0.38199	-27.5	-0.25601
-47.333	-0.3316	197.167	0.38184	-27.3333	-0.25613
-47.167	-0.33163	197	0.38167	-27.1667	-0.25622
-47	-0.33159	196.833	0.38149	-27	-0.25631
-46.833	-0.3316	196.667	0.38127	-26.8333	-0.25642
-46.667	-0.33161	196.5	0.38105	-26.6667	-0.25648
-46.5	-0.33163	196.333	0.38084	-26.5	-0.25657
-46.333	-0.33163	196.167	0.38061	-26.3333	-0.25666
-46.167	-0.33165	196	0.38034	-26.1667	-0.25669
-46	-0.33167	195.833	0.38009	-26	-0.25695
-45.833	-0.33173	195.667	0.37984	-25.8333	-0.25711
-45.667	-0.33176	195.5	0.37959	-25.6667	-0.25725
-45.5	-0.3318	195.333	0.37934	-25.5	-0.25739
-45.333	-0.33181	195.167	0.37909	-25.3333	-0.25752
-45.167	-0.33184	195	0.37884	-25.1667	-0.25764
-45	-0.33188	194.833	0.3786	-25	-0.25778
-44.833	-0.33188	194.667	0.37837	-24.8333	-0.2579
-44.667	-0.33187	194.5	0.37817	-24.6667	-0.25799
-44.5	-0.33185	194.333	0.37797	-24.5	-0.2581
-44.333	-0.33185	194.167	0.37779	-24.3333	-0.25823
-44.167	-0.33179	194	0.3776	-24.1667	-0.25837
-44	-0.33174	193.833	0.37745	-24	-0.25853
-43.833	-0.33186	193.667	0.37728	-23.8333	-0.2587
-43.667	-0.33202	193.5	0.37712	-23.6667	-0.25882
-43.5	-0.33211	193.333	0.37696	-23.5	-0.25892
-43.333	-0.33217	193.167	0.37681	-23.3333	-0.25906
-43.167	-0.33224	193	0.37666	-23.1667	-0.25919
-43	-0.33231	192.833	0.37653	-23	-0.25932
-42.833	-0.3323	192.667	0.3764	-22.8333	-0.25944
-42.667	-0.33232	192.5	0.37632	-22.6667	-0.25953
-42.5	-0.33236	192.333	0.37623	-22.5	-0.25964
-42.333	-0.33238	192.167	0.37614	-22.3333	-0.25972
-42.167	-0.33234	192	0.37604	-22.1667	-0.2598
-42	-0.33234	191.833	0.37595	-22	-0.25985
-41.833	-0.33235	191.667	0.37587	-21.8333	-0.25992
-41.667	-0.33235	191.5	0.37578	-21.6667	-0.25999
-41.5	-0.33239	191.333	0.37571	-21.5	-0.26003
-41.333	-0.33243	191.167	0.37561	-21.3333	-0.26009
-41.167	-0.33247	191	0.37553	-21.1667	-0.26018
-41	-0.33249	190.833	0.37547	-21	-0.26028
-40.833	-0.33252	190.667	0.37541	-20.8333	-0.26039
-40.667	-0.33254	190.5	0.37537	-20.6667	-0.26049
-40.5	-0.33256	190.333	0.37532	-20.5	-0.26063
-40.333	-0.33259	190.167	0.37528	-20.3333	-0.26075
-40.167	-0.33255	190	0.37524	-20.1667	-0.26085
-40	-0.33255	189.833	0.3752	-20	-0.26095
-39.833	-0.33257	189.667	0.37517	-19.8333	-0.26108
-39.667	-0.33259	189.5	0.37514	-19.6667	-0.26122
-39.5	-0.33264	189.333	0.37511	-19.5	-0.26138
-39.333	-0.33267	189.167	0.37508	-19.3333	-0.26154
-39.167	-0.33268	189	0.37504	-19.1667	-0.26172
-39	-0.33268	188.833	0.37501	-19	-0.26185
-38.833	-0.33271	188.667	0.37499	-18.8333	-0.26197
-38.667	-0.33272	188.5	0.37497	-18.6667	-0.26209
-38.5	-0.33272	188.333	0.37497	-18.5	-0.26213
-38.333	-0.33272	188.167	0.37496	-18.3333	-0.26219
-38.167	-0.33271	188	0.37496	-18.1667	-0.26226
-38	-0.33272	187.833	0.37496	-18	-0.26233
-37.833	-0.33273	187.667	0.37497	-17.8333	-0.26236
-37.667	-0.33275	187.5	0.37498	-17.6667	-0.2624
-37.5	-0.33275	187.333	0.37499	-17.5	-0.26246
-37.333	-0.33274	187.167	0.37501	-17.3333	-0.26254
-37.167	-0.33275	187	0.37503	-17.1667	-0.26259
-37	-0.33277	186.833	0.37506	-17	-0.26264
-36.833	-0.33281	186.667	0.3751	-16.8333	-0.26268
-36.667	-0.33286	186.5	0.37514	-16.6667	-0.26272
-36.5	-0.33294	186.333	0.37523	-16.5	-0.26277
-36.333	-0.33301	186.167	0.37532	-16.3333	-0.26283
-36.167	-0.33316	186	0.37541	-16.1667	-0.26289
-36	-0.33324	185.833	0.37551	-16	-0.26297
-35.833	-0.33336	185.667	0.37566	-15.8333	-0.26307
-35.667	-0.33356	185.5	0.37581	-15.6667	-0.26314
-35.5	-0.33361	185.333	0.37599	-15.5	-0.26324
-35.333	-0.33336	185.167	0.37621	-15.3333	-0.26334
-35.167	-0.33319	185	0.37651	-15.1667	-0.26342
-35	-0.333	184.833	0.37679	-15	-0.26351
-34.833	-0.33302	184.667	0.37715	-14.8333	-0.2636
-34.667	-0.33305	184.5	0.37758	-14.6667	-0.26368
-34.5	-0.3331	184.333	0.3782	-14.5	-0.26375
-34.333	-0.33316	184.167	0.37879	-14.3333	-0.26382
-34.167	-0.33322	184	0.37954	-14.1667	-0.26389
-34	-0.33329	183.833	0.38036	-14	-0.26395
-33.833	-0.33335	183.667	0.38147	-13.8333	-0.26402
-33.667	-0.33339	183.5	0.38264	-13.6667	-0.26407
-33.5	-0.33343	183.333	0.38395	-13.5	-0.26411
-33.333	-0.33348	183.167	0.38537	-13.3333	-0.26418
-33.167	-0.33352	183	0.38704	-13.1667	-0.26423
-33	-0.33359	182.833	0.38895	-13	-0.26428
-32.833	-0.33361	182.667	0.3911	-12.8333	-0.26435
-32.667	-0.33363	182.5	0.39329	-12.6667	-0.26441
-32.5	-0.33363	182.333	0.39597	-12.5	-0.26447
-32.333	-0.3336	182.167	0.39888	-12.3333	-0.26452
-32.167	-0.33359	182	0.40203	-12.1667	-0.26459
-32	-0.33362	181.833	0.40521	-12	-0.26467
-31.833	-0.33365	181.667	0.40889	-11.8333	-0.26479
-31.667	-0.33367	181.5	0.41276	-11.6667	-0.2649
-31.5	-0.33375	181.333	0.41678	-11.5	-0.26497
-31.333	-0.33379	181.167	0.42097	-11.3333	-0.26504
-31.167	-0.33384	181	0.4253	-11.1667	-0.26511
-31	-0.33388	180.833	0.42963	-11	-0.26516
-30.833	-0.33388	180.667	0.4341	-10.8333	-0.26521
-30.667	-0.33387	180.5	0.43857	-10.6667	-0.26526
-30.5	-0.33385	180.333	0.44304	-10.5	-0.26531
-30.333	-0.33381	180.167	0.4475	-10.3333	-0.26533
-30.167	-0.33378	180	0.4519	-10.1667	-0.26537
-30	-0.33377	179.833	0.45616	-10	-0.26543
-29.833	-0.33378	179.667	0.46021	-9.83333	-0.26549
-29.667	-0.33385	179.5	0.46405	-9.66667	-0.2656
-29.5	-0.3339	179.333	0.46761	-9.5	-0.26571
-29.333	-0.33392	179.167	0.47082	-9.33333	-0.2658
-29.167	-0.33394	179	0.47377	-9.16667	-0.26587
-29	-0.33396	178.833	0.47609	-9	-0.26599
-28.833	-0.33391	178.667	0.47812	-8.83333	-0.26608
-28.667	-0.33391	178.5	0.47971	-8.66667	-0.26615
-28.5	-0.33395	178.333	0.48099	-8.5	-0.26622
-28.333	-0.33398	178.167	0.48149	-8.33333	-0.26624
-28.167	-0.33402	178	0.48162	-8.16667	-0.26629
-28	-0.33405	177.833	0.48127	-8	-0.26634
-27.833	-0.33407	177.667	0.48059	-7.83333	-0.2664
-27.667	-0.3341	177.5	0.47913	-7.66667	-0.26646
-27.5	-0.33413	177.333	0.47732	-7.5	-0.26654
-27.333	-0.33416	177.167	0.47508	-7.33333	-0.26664
-27.167	-0.33417	177	0.47254	-7.16667	-0.26672
-27	-0.33415	176.833	0.46946	-7	-0.26682
-26.833	-0.33412	176.667	0.46616	-6.83333	-0.26689
-26.667	-0.33412	176.5	0.46254	-6.66667	-0.26697
-26.5	-0.33411	176.333	0.45871	-6.5	-0.26706
-26.333	-0.3341	176.167	0.45464	-6.33333	-0.2671
-26.167	-0.33411	176	0.45053	-6.16667	-0.26715
-26	-0.33413	175.833	0.44638	-6	-0.2672
-25.833	-0.33416	175.667	0.44219	-5.83333	-0.26727
-25.667	-0.33419	175.5	0.43798	-5.66667	-0.26734
-25.5	-0.33425	175.333	0.43382	-5.5	-0.2674
-25.333	-0.33429	175.167	0.42965	-5.33333	-0.26747
-25.167	-0.33433	175	0.42546	-5.16667	-0.26756
-25	-0.33437	174.833	0.42154	-5	-0.26766
-24.833	-0.33439	174.667	0.41767	-4.83333	-0.26774
-24.667	-0.33441	174.5	0.41395	-4.66667	-0.26782
-24.5	-0.33442	174.333	0.41035	-4.5	-0.2679
-24.333	-0.33442	174.167	0.40701	-4.33333	-0.26799
-24.167	-0.33441	174	0.40376	-4.16667	-0.2681
-24	-0.33441	173.833	0.40082	-4	-0.2682
-23.833	-0.33441	173.667	0.39803	-3.83333	-0.26832
-23.667	-0.33443	173.5	0.39536	-3.66667	-0.26843
-23.5	-0.33447	173.333	0.39303	-3.5	-0.26857
-23.333	-0.33452	173.167	0.39075	-3.33333	-0.26868
-23.167	-0.33456	173	0.38861	-3.16667	-0.26877
-23	-0.33459	172.833	0.38658	-3	-0.26886
-22.833	-0.33462	172.667	0.38483	-2.83333	-0.26889
-22.667	-0.33463	172.5	0.38313	-2.66667	-0.26893
-22.5	-0.33464	172.333	0.38157	-2.5	-0.26899
-22.333	-0.33464	172.167	0.38016	-2.33333	-0.26906
-22.167	-0.33466	172	0.3789	-2.16667	-0.2691
-22	-0.33468	171.833	0.37765	-2	-0.26919
-21.833	-0.33469	171.667	0.37649	-1.83333	-0.2693
-21.667	-0.33471	171.5	0.37537	-1.66667	-0.26941
-21.5	-0.33472	171.333	0.37447	-1.5	-0.26952
-21.333	-0.33473	171.167	0.37356	-1.33333	-0.26961
-21.167	-0.33473	171	0.3727	-1.16667	-0.26969
-21	-0.33474	170.833	0.37189	-1	-0.26977
-20.833	-0.33475	170.667	0.37129	-0.83333	-0.26983
-20.667	-0.33477	170.5	0.37069	-0.66667	-0.26991
-20.5	-0.3348	170.333	0.37008	-0.5	-0.26998
-20.333	-0.33481	170.167	0.3695	-0.33333	-0.27004
-20.167	-0.33482	170	0.36903	-0.16667	-0.27015
-20	-0.33488	169.833	0.36854	0	-0.27025
-19.833	-0.33493	169.667	0.36808	0.16667	-0.27035
-19.667	-0.33496	169.5	0.36764	0.33333	-0.27042
-19.5	-0.33499	169.333	0.36733	0.5	-0.2705
-19.333	-0.33501	169.167	0.36699	0.66667	-0.27058
-19.167	-0.33502	169	0.36667	0.83333	-0.27066
-19	-0.33504	168.833	0.36637	1	-0.27076
-18.833	-0.33507	168.667	0.36619	1.16667	-0.27082
-18.667	-0.33507	168.5	0.36598	1.33333	-0.2709
-18.5	-0.3351	168.333	0.36577	1.5	-0.27099
-18.333	-0.33513	168.167	0.36558	1.66667	-0.27106
-18.167	-0.33515	168	0.36545	1.83333	-0.27117
-18	-0.3352	167.833	0.36532	2	-0.27127
-17.833	-0.33524	167.667	0.36518	2.16667	-0.27136
-17.667	-0.33525	167.5	0.36505	2.33333	-0.27146
-17.5	-0.33525	167.333	0.36496	2.5	-0.27154
-17.333	-0.33526	167.167	0.36485	2.66667	-0.27161
-17.167	-0.33527	167	0.36475	2.83333	-0.27168
-17	-0.3353	166.833	0.36465	3	-0.27177
-16.833	-0.33535	166.667	0.36456	3.16667	-0.27182
-16.667	-0.33535	166.5	0.36449	3.33333	-0.27187
-16.5	-0.33534	166.333	0.36441	3.5	-0.27193
-16.333	-0.33536	166.167	0.36433	3.66667	-0.272
-16.167	-0.33539	166	0.3643	3.83333	-0.27208
-16	-0.33535	165.833	0.36426	4	-0.27216
-15.833	-0.33535	165.667	0.36422	4.16667	-0.27222
-15.667	-0.33538	165.5	0.36417	4.33333	-0.27227
-15.5	-0.33541	165.333	0.36414	4.5	-0.27235
-15.333	-0.33543	165.167	0.3641	4.66667	-0.27241
-15.167	-0.33545	165	0.36407	4.83333	-0.27249
-15	-0.33547	164.833	0.36403	5	-0.27258
-14.833	-0.33549	164.667	0.36399	5.16667	-0.27266
-14.667	-0.33552	164.5	0.36397	5.33333	-0.27276
-14.5	-0.33556	164.333	0.36394	5.5	-0.27287
-14.333	-0.33561	164.167	0.36392	5.66667	-0.27299
-14.167	-0.33566	164	0.36392	5.83333	-0.27311
-14	-0.33567	163.833	0.36389	6	-0.27326
-13.833	-0.33568	163.667	0.36386	6.16667	-0.27338
-13.667	-0.33568	163.5	0.36383	6.33333	-0.2735
-13.5	-0.33569	163.333	0.3638	6.5	-0.27363
-13.333	-0.33566	163.167	0.36379	6.66667	-0.2737
-13.167	-0.33566	163	0.36378	6.83333	-0.2738
-13	-0.33566	162.833	0.36377	7	-0.2739
-12.833	-0.33567	162.667	0.36375	7.16667	-0.27398
-12.667	-0.33576	162.5	0.36375	7.33333	-0.27409
-12.5	-0.33583	162.333	0.36374	7.5	-0.2742
-12.333	-0.33589	162.167	0.36373	7.66667	-0.27431
-12.167	-0.33594	162	0.36371	7.83333	-0.27443
-12	-0.33602	161.833	0.3637	8	-0.27456
-11.833	-0.33606	161.667	0.36369	8.16667	-0.27467
-11.667	-0.3361	161.5	0.3637	8.33333	-0.27476
-11.5	-0.33612	161.333	0.36371	8.5	-0.27485
-11.333	-0.33612	161.167	0.36371	8.66667	-0.2749
-11.167	-0.33615	161	0.36371	8.83333	-0.27499
-11	-0.33617	160.833	0.3637	9	-0.27509
-10.833	-0.33618	160.667	0.36369	9.16667	-0.27522
-10.667	-0.33622	160.5	0.36368	9.33333	-0.27534
-10.5	-0.33625	160.333	0.36368	9.5	-0.27545
-10.333	-0.33625	160.167	0.3637	9.66667	-0.27555
-10.167	-0.33626	160	0.36372	9.83333	-0.27566
-10	-0.33628	159.833	0.36376	10	-0.27575
-9.833	-0.33631	159.667	0.36379	10.1667	-0.27584
-9.667	-0.33633	159.5	0.36382	10.3333	-0.27593
-9.5	-0.33634	159.333	0.36385	10.5	-0.27601
-9.333	-0.33635	159.167	0.36386	10.6667	-0.27609
-9.167	-0.33636	159	0.36388	10.8333	-0.27618
-9	-0.33637	158.833	0.36389	11	-0.27628
-8.833	-0.33638	158.667	0.36391	11.1667	-0.27639
-8.667	-0.33638	158.5	0.36393	11.3333	-0.27652
-8.5	-0.33641	158.333	0.36396	11.5	-0.27668
-8.333	-0.33646	158.167	0.36398	11.6667	-0.27682
-8.167	-0.33652	158	0.36401	11.8333	-0.27694
-8	-0.33659	157.833	0.36405	12	-0.27705
-7.833	-0.33666	157.667	0.36409	12.1667	-0.27719
-7.667	-0.33674	157.5	0.36412	12.3333	-0.27731
-7.5	-0.33682	157.333	0.36416	12.5	-0.27744
-7.333	-0.33688	157.167	0.36419	12.6667	-0.27757
-7.167	-0.33693	157	0.36422	12.8333	-0.27768
-7	-0.33697	156.833	0.36425	13	-0.27779
-6.833	-0.337	156.667	0.36428	13.1667	-0.27791
-6.667	-0.33702	156.5	0.36431	13.3333	-0.27802
-6.5	-0.33706	156.333	0.36434	13.5	-0.27812
-6.333	-0.3371	156.167	0.36436	13.6667	-0.27824
-6.167	-0.33715	156	0.36438	13.8333	-0.27836
-6	-0.3372	155.833	0.3644	14	-0.27848
-5.833	-0.33725	155.667	0.36442	14.1667	-0.27859
-5.667	-0.33728	155.5	0.36442	14.3333	-0.27868
-5.5	-0.3373	155.333	0.36443	14.5	-0.27878
-5.333	-0.33732	155.167	0.36443	14.6667	-0.27889
-5.167	-0.33735	155	0.36439	14.8333	-0.27898
-5	-0.33739	154.833	0.36438	15	-0.27908
-4.833	-0.33741	154.667	0.36438	15.1667	-0.2792
-4.667	-0.33742	154.5	0.36438	15.3333	-0.27932
-4.5	-0.33744	154.333	0.36437	15.5	-0.27943
-4.333	-0.33749	154.167	0.36438	15.6667	-0.27952
-4.167	-0.33756	154	0.36438	15.8333	-0.27962
-4	-0.33762	153.833	0.36439	16	-0.27974
-3.833	-0.3377	153.667	0.36439	16.1667	-0.27981
-3.667	-0.33778	153.5	0.36439	16.3333	-0.27991
-3.5	-0.33787	153.333	0.36439	16.5	-0.27999
-3.333	-0.33795	153.167	0.36439	16.6667	-0.28008
-3.167	-0.33802	153	0.36437	16.8333	-0.28015
-3	-0.33809	152.833	0.36436	17	-0.28025
-2.833	-0.33814	152.667	0.36435	17.1667	-0.28034
-2.667	-0.33817	152.5	0.36434	17.3333	-0.28044
-2.5	-0.33819	152.333	0.36435	17.5	-0.28049
-2.333	-0.33824	152.167	0.36436	17.6667	-0.28054
-2.167	-0.3383	152	0.36436	17.8333	-0.2806
-2	-0.33838	151.833	0.36437	18	-0.28067
-1.833	-0.33843	151.667	0.36438	18.1667	-0.28069
-1.667	-0.33846	151.5	0.36437	18.3333	-0.28075
-1.5	-0.33853	151.333	0.36436	18.5	-0.28083
-1.333	-0.3386	151.167	0.36434	18.6667	-0.28091
-1.167	-0.33864	151	0.3643	18.8333	-0.28101
-1	-0.3387	150.833	0.36429	19	-0.28109
-0.833	-0.33877	150.667	0.36428	19.1667	-0.28116
-0.667	-0.33883	150.5	0.36427	19.3333	-0.28124
-0.5	-0.33891	150.333	0.36427	19.5	-0.28134
-0.333	-0.33899	150.167	0.36425	19.6667	-0.28143
-0.167	-0.33908	150	0.36424	19.8333	-0.28148
0	-0.33915	149.833	0.36423	20	-0.28153
0.167	-0.33922	149.667	0.36419	20.1667	-0.28158
0.333	-0.33928	149.5	0.36416	20.3333	-0.2816
0.5	-0.33934	149.333	0.36413	20.5	-0.28161
0.667	-0.33941	149.167	0.36409	20.6667	-0.28163
0.833	-0.33945	149	0.36405	20.8333	-0.28162
1	-0.3395	148.833	0.36402	21	-0.28163
1.167	-0.33955	148.667	0.364	21.1667	-0.28166
1.333	-0.3396	148.5	0.36396	21.3333	-0.2817
1.5	-0.33964	148.333	0.36395	21.5	-0.28178
1.667	-0.33969	148.167	0.36393	21.6667	-0.28182
1.833	-0.33974	148	0.36391	21.8333	-0.28187
2	-0.3398	147.833	0.36389	22	-0.28193
2.167	-0.33987	147.667	0.36388	22.1667	-0.282
2.333	-0.33994	147.5	0.36386	22.3333	-0.28208
2.5	-0.34002	147.333	0.36384	22.5	-0.28216
2.667	-0.3401	147.167	0.36381	22.6667	-0.28224
2.833	-0.34016	147	0.36378	22.8333	-0.28233
3	-0.3402	146.833	0.36376	23	-0.28247
3.167	-0.34026	146.667	0.36373	23.1667	-0.28257
3.333	-0.34032	146.5	0.36369	23.3333	-0.28267
3.5	-0.34037	146.333	0.36364	23.5	-0.28277
3.667	-0.34045	146.167	0.3636	23.6667	-0.28286
3.833	-0.34052	146	0.36356	23.8333	-0.28295
4	-0.34058	145.833	0.36352	24	-0.28304
4.167	-0.34068	145.667	0.36349	24.1667	-0.28311
4.333	-0.34075	145.5	0.36345	24.3333	-0.28314
4.5	-0.34082	145.333	0.3634	24.5	-0.28319
4.667	-0.34088	145.167	0.36335	24.6667	-0.28324
4.833	-0.34093	145	0.36329	24.8333	-0.28333
5	-0.34098	144.833	0.36323	25	-0.28339
5.167	-0.34103	144.667	0.36317	25.1667	-0.28348
5.333	-0.34108	144.5	0.36312	25.3333	-0.28358
5.5	-0.34114	144.333	0.36308	25.5	-0.28368
5.667	-0.3412	144.167	0.36306	25.6667	-0.28382
5.833	-0.34127	144	0.36305	25.8333	-0.28394
6	-0.34137	143.833	0.36303	26	-0.28405
6.167	-0.34144	143.667	0.36303	26.1667	-0.28416
6.333	-0.34153	143.5	0.36305	26.3333	-0.28428
6.5	-0.34161	143.333	0.36306	26.5	-0.2844
6.667	-0.34169	143.167	0.36305	26.6667	-0.28452
6.833	-0.34176	143	0.36304	26.8333	-0.28465
7	-0.34181	142.833	0.36301	27	-0.28476
7.167	-0.34186	142.667	0.36298	27.1667	-0.28487
7.333	-0.34191	142.5	0.36294	27.3333	-0.28499
7.5	-0.34194	142.333	0.3629	27.5	-0.28508
7.667	-0.34199	142.167	0.36284	27.6667	-0.28517
7.833	-0.34205	142	0.36281	27.8333	-0.28523
8	-0.3421	141.833	0.36278	28	-0.28531
8.167	-0.34218	141.667	0.36276	28.1667	-0.28538
8.333	-0.34228	141.5	0.36274	28.3333	-0.28546
8.5	-0.34238	141.333	0.36273	28.5	-0.28554
8.667	-0.34248	141.167	0.36272	28.6667	-0.28563
8.833	-0.34258	141	0.36271	28.8333	-0.28573
9	-0.34266	140.833	0.36269	29	-0.28584
9.167	-0.34273	140.667	0.36266	29.1667	-0.28597
9.333	-0.34278	140.5	0.36262	29.3333	-0.28609
9.5	-0.34282	140.333	0.36257	29.5	-0.28622
9.667	-0.34288	140.167	0.36253	29.6667	-0.28635
9.833	-0.34297	140	0.36246	29.8333	-0.28648
10	-0.34306	139.833	0.36238	30	-0.2866
10.167	-0.34317	139.667	0.36229	30.1667	-0.28672
10.333	-0.34326	139.5	0.36221	30.3333	-0.28683
10.5	-0.34334	139.333	0.36212	30.5	-0.28694
10.667	-0.34341	139.167	0.36205	30.6667	-0.28707
10.833	-0.34348	139	0.36199	30.8333	-0.28721
11	-0.34353	138.833	0.36194	31	-0.28734
11.167	-0.34357	138.667	0.36192	31.1667	-0.28745
11.333	-0.34361	138.5	0.3619	31.3333	-0.28754
11.5	-0.34365	138.333	0.36189	31.5	-0.28765
11.667	-0.34371	138.167	0.36189	31.6667	-0.28776
11.833	-0.34379	138	0.36191	31.8333	-0.28786
12	-0.34389	137.833	0.36191	32	-0.28797
12.167	-0.34399	137.667	0.3619	32.1667	-0.2881
12.333	-0.34411	137.5	0.3619	32.3333	-0.28823
12.5	-0.3442	137.333	0.36188	32.5	-0.28838
12.667	-0.3443	137.167	0.36185	32.6667	-0.2885
12.833	-0.3444	137	0.36181	32.8333	-0.28861
13	-0.34445	136.833	0.36179	33	-0.28873
13.167	-0.34452	136.667	0.36175	33.1667	-0.28881
13.333	-0.34459	136.5	0.36172	33.3333	-0.28892
13.5	-0.34466	136.333	0.36169	33.5	-0.28904
13.667	-0.34471	136.167	0.36167	33.6667	-0.28916
13.833	-0.34475	136	0.36163	33.8333	-0.28927
14	-0.34482	135.833	0.36159	34	-0.28938
14.167	-0.34489	135.667	0.36156	34.1667	-0.28949
14.333	-0.34498	135.5	0.36151	34.3333	-0.28959
14.5	-0.3451	135.333	0.36146	34.5	-0.28969
14.667	-0.34522	135.167	0.3614	34.6667	-0.28979
14.833	-0.34534	135	0.36134	34.8333	-0.28988
15	-0.34548	134.833	0.36128	35	-0.28997
15.167	-0.34558	134.667	0.36122	35.1667	-0.29008
15.333	-0.34568	134.5	0.36116	35.3333	-0.29019
15.5	-0.34578	134.333	0.36111	35.5	-0.2903
15.667	-0.34582	134.167	0.36106	35.6667	-0.29042
15.833	-0.34589	134	0.361	35.8333	-0.29056
16	-0.34597	133.833	0.36094	36	-0.29069
16.167	-0.34606	133.667	0.36089	36.1667	-0.29081
16.333	-0.34615	133.5	0.36083	36.3333	-0.29093
16.5	-0.34621	133.333	0.36077	36.5	-0.29104
16.667	-0.34627	133.167	0.36073	36.6667	-0.29116
16.833	-0.34633	133	0.36068	36.8333	-0.29128
17	-0.34638	132.833	0.36064	37	-0.29141
17.167	-0.34646	132.667	0.3606	37.1667	-0.29152
17.333	-0.34656	132.5	0.36055	37.3333	-0.29165
17.5	-0.34666	132.333	0.36052	37.5	-0.29179
17.667	-0.34678	132.167	0.36048	37.6667	-0.29193
17.833	-0.34688	132	0.36041	37.8333	-0.2921
18	-0.34696	131.833	0.36034	38	-0.29225
18.167	-0.34705	131.667	0.36028	38.1667	-0.29239
18.333	-0.34716	131.5	0.36021	38.3333	-0.29253
18.5	-0.34726	131.333	0.36013	38.5	-0.29268
18.667	-0.34734	131.167	0.36007	38.6667	-0.29281
18.833	-0.34743	131	0.36001	38.8333	-0.29293
19	-0.34755	130.833	0.35995	39	-0.29306
19.167	-0.34766	130.667	0.3599	39.1667	-0.2932
19.333	-0.34775	130.5	0.35983	39.3333	-0.29332
19.5	-0.34784	130.333	0.35978	39.5	-0.29344
19.667	-0.34793	130.167	0.35975	39.6667	-0.29355
19.833	-0.34803	130	0.35972	39.8333	-0.29366
20	-0.34812	129.833	0.35968	40	-0.29377
20.167	-0.34821	129.667	0.35964	40.1667	-0.29389
20.333	-0.34828	129.5	0.35959	40.3333	-0.29403
20.5	-0.34838	129.333	0.35955	40.5	-0.29416
20.667	-0.34847	129.167	0.35951	40.6667	-0.2943
20.833	-0.34856	129	0.35947	40.8333	-0.29442
21	-0.34865	128.833	0.35943	41	-0.29456
21.167	-0.34873	128.667	0.3594	41.1667	-0.29469
21.333	-0.34882	128.5	0.35934	41.3333	-0.2948
21.5	-0.34892	128.333	0.3593	41.5	-0.29491
21.667	-0.34902	128.167	0.35926	41.6667	-0.29503
21.833	-0.34911	128	0.35922	41.8333	-0.29515
22	-0.34919	127.833	0.35916	42	-0.29526
22.167	-0.34929	127.667	0.35912	42.1667	-0.29537
22.333	-0.34939	127.5	0.35909	42.3333	-0.29549
22.5	-0.3495	127.333	0.35906	42.5	-0.29561
22.667	-0.34961	127.167	0.35904	42.6667	-0.29573
22.833	-0.34973	127	0.359	42.8333	-0.29585
23	-0.34989	126.833	0.35895	43	-0.29595
23.167	-0.35004	126.667	0.35891	43.1667	-0.29605
23.333	-0.35017	126.5	0.35886	43.3333	-0.2962
23.5	-0.3503	126.333	0.35882	43.5	-0.29635
23.667	-0.35045	126.167	0.35877	43.6667	-0.29651
23.833	-0.3506	126	0.35873	43.8333	-0.29665
24	-0.35074	125.833	0.35869	44	-0.29678
24.167	-0.35088	125.667	0.35865	44.1667	-0.29692
24.333	-0.35103	125.5	0.35861	44.3333	-0.29703
24.5	-0.35117	125.333	0.35857	44.5	-0.29715
24.667	-0.35129	125.167	0.35853	44.6667	-0.29726
24.833	-0.35141	125	0.3585	44.8333	-0.29733
25	-0.35153	124.833	0.35848	45	-0.29742
25.167	-0.35164	124.667	0.35844	45.1667	-0.29753
25.333	-0.35175	124.5	0.35841	45.3333	-0.29764
25.5	-0.35186	124.333	0.35838	45.5	-0.29778
25.667	-0.35196	124.167	0.35833	45.6667	-0.29789
25.833	-0.35206	124	0.35827	45.8333	-0.29801
26	-0.35218	123.833	0.35821	46	-0.29813
26.167	-0.35231	123.667	0.3581	46.1667	-0.29827
26.333	-0.35242	123.5	0.35802	46.3333	-0.29839
26.5	-0.35253	123.333	0.35796	46.5	-0.29852
26.667	-0.35264	123.167	0.35789	46.6667	-0.29865
26.833	-0.35276	123	0.35781	46.8333	-0.29881
27	-0.35287	122.833	0.35774	47	-0.29895
27.167	-0.35299	122.667	0.35767	47.1667	-0.29908
27.333	-0.35312	122.5	0.3576	47.3333	-0.2992
27.5	-0.35324	122.333	0.35757	47.5	-0.29933
27.667	-0.35339	122.167	0.35753	47.6667	-0.29947
27.833	-0.35352	122	0.35748	47.8333	-0.2996
28	-0.35362	121.833	0.35744	48	-0.29973
28.167	-0.35372	121.667	0.35739	48.1667	-0.29988
28.333	-0.35379	121.5	0.35733	48.3333	-0.30001
28.5	-0.35386	121.333	0.35726	48.5	-0.30015
28.667	-0.35396	121.167	0.35719	48.6667	-0.30026
28.833	-0.35406	121	0.35709	48.8333	-0.30039
29	-0.35413	120.833	0.35701	49	-0.30053
29.167	-0.3542	120.667	0.35694	49.1667	-0.30066
29.333	-0.35428	120.5	0.35688	49.3333	-0.30078
29.5	-0.35438	120.333	0.35681	49.5	-0.30091
29.667	-0.3545	120.167	0.35674	49.6667	-0.30105
29.833	-0.35461	120	0.3567	49.8333	-0.3012
30	-0.35473	119.833	0.35666	50	-0.30134
30.167	-0.35486	119.667	0.35662	50.1667	-0.30148
30.333	-0.35499	119.5	0.35657	50.3333	-0.30161
30.5	-0.35509	119.333	0.35652	50.5	-0.30174
30.667	-0.35519	119.167	0.35646	50.6667	-0.30185
30.833	-0.35528	119	0.35641	50.8333	-0.30194
31	-0.35532	118.833	0.35637	51	-0.30204
31.167	-0.35539	118.667	0.35632	51.1667	-0.30216
31.333	-0.35547	118.5	0.35629	51.3333	-0.30226
31.5	-0.35555	118.333	0.35626	51.5	-0.3024
31.667	-0.35563	118.167	0.3562	51.6667	-0.30252
31.833	-0.35573	118	0.35614	51.8333	-0.30265
32	-0.35585	117.833	0.35608	52	-0.30277
32.167	-0.35597	117.667	0.35599	52.1667	-0.30289
32.333	-0.3561	117.5	0.35591	52.3333	-0.303
32.5	-0.35621	117.333	0.35583	52.5	-0.30312
32.667	-0.35633	117.167	0.35575	52.6667	-0.30325
32.833	-0.35645	117	0.35567	52.8333	-0.30336
33	-0.35657	116.833	0.35559	53	-0.30348
33.167	-0.3567	116.667	0.35551	53.1667	-0.30362
33.333	-0.35682	116.5	0.35544	53.3333	-0.30375
33.5	-0.35694	116.333	0.35537	53.5	-0.30391
33.667	-0.35708	116.167	0.35531	53.6667	-0.30406
33.833	-0.35721	116	0.35526	53.8333	-0.30421
34	-0.35733	115.833	0.35522	54	-0.30436
34.167	-0.35746	115.667	0.35518	54.1667	-0.30451
34.333	-0.35759	115.5	0.35513	54.3333	-0.30465
34.5	-0.35773	115.333	0.35508	54.5	-0.30479
34.667	-0.35787	115.167	0.35502	54.6667	-0.30492
34.833	-0.35802	115	0.35494	54.8333	-0.30505
35	-0.35821	114.833	0.35487	55	-0.30516
35.167	-0.35838	114.667	0.35481	55.1667	-0.30528
35.333	-0.35854	114.5	0.35476	55.3333	-0.3054
35.5	-0.35871	114.333	0.35469	55.5	-0.30552
35.667	-0.35887	114.167	0.35463	55.6667	-0.30564
35.833	-0.35903	114	0.35459	55.8333	-0.30577
36	-0.35917	113.833	0.35455	56	-0.30589
36.167	-0.35933	113.667	0.3545	56.1667	-0.30602
36.333	-0.35949	113.5	0.35448	56.3333	-0.30613
36.5	-0.35965	113.333	0.35445	56.5	-0.30625
36.667	-0.3598	113.167	0.35441	56.6667	-0.30636
36.833	-0.35996	113	0.35437	56.8333	-0.30649
37	-0.3601	112.833	0.35431	57	-0.30657
37.167	-0.36025	112.667	0.35425	57.1667	-0.30667
37.333	-0.36041	112.5	0.35421	57.3333	-0.30677
37.5	-0.36056	112.333	0.35416	57.5	-0.30689
37.667	-0.36066	112.167	0.35411	57.6667	-0.30701
37.833	-0.36079	112	0.35406	57.8333	-0.30712
38	-0.36092	111.833	0.35402	58	-0.30724
38.167	-0.36105	111.667	0.35397	58.1667	-0.30736
38.333	-0.36118	111.5	0.35391	58.3333	-0.3075
38.5	-0.36131	111.333	0.35386	58.5	-0.30763
38.667	-0.36145	111.167	0.3538	58.6667	-0.30776
38.833	-0.36159	111	0.35373	58.8333	-0.30788
39	-0.36175	110.833	0.35365	59	-0.30801
39.167	-0.36188	110.667	0.35356	59.1667	-0.30812
39.333	-0.36199	110.5	0.35347	59.3333	-0.30824
39.5	-0.36212	110.333	0.35338	59.5	-0.30836
39.667	-0.36225	110.167	0.35327	59.6667	-0.30849
39.833	-0.36238	110	0.35317	59.8333	-0.30862
40	-0.36252	109.833	0.35309	60	-0.30875
40.167	-0.36266	109.667	0.35301	60.1667	-0.30888
40.333	-0.36283	109.5	0.35293	60.3333	-0.30901
40.5	-0.363	109.333	0.35285	60.5	-0.30917
40.667	-0.36317	109.167	0.35277	60.6667	-0.30931
40.833	-0.36334	109	0.35268	60.8333	-0.30944
41	-0.36352	108.833	0.35261	61	-0.30955
41.167	-0.36367	108.667	0.35254	61.1667	-0.30969
41.333	-0.36381	108.5	0.35249	61.3333	-0.30982
41.5	-0.36397	108.333	0.35243	61.5	-0.30996
41.667	-0.36411	108.167	0.35236	61.6667	-0.31008
41.833	-0.36425	108	0.35232	61.8333	-0.31019
42	-0.36441	107.833	0.35226	62	-0.31031
42.167	-0.36458	107.667	0.35219	62.1667	-0.31043
42.333	-0.36477	107.5	0.35211	62.3333	-0.31057
42.5	-0.36494	107.333	0.35202	62.5	-0.31071
42.667	-0.36511	107.167	0.35192	62.6667	-0.31082
42.833	-0.36527	107	0.35183	62.8333	-0.31094
43	-0.36542	106.833	0.35175	63	-0.31106
43.167	-0.36558	106.667	0.35166	63.1667	-0.31121
43.333	-0.36574	106.5	0.35158	63.3333	-0.31135
43.5	-0.36591	106.333	0.3515	63.5	-0.31149
43.667	-0.36611	106.167	0.35142	63.6667	-0.31164
43.833	-0.3663	106	0.35135	63.8333	-0.3118
44	-0.36648	105.833	0.35126	64	-0.31195
44.167	-0.36664	105.667	0.35118	64.1667	-0.31209
44.333	-0.36683	105.5	0.35111	64.3333	-0.31223
44.5	-0.36702	105.333	0.35101	64.5	-0.31236
44.667	-0.3672	105.167	0.35092	64.6667	-0.31249
44.833	-0.36738	105	0.35081	64.8333	-0.31261
45	-0.36752	104.833	0.35071	65	-0.31272
45.167	-0.36768	104.667	0.3506	65.1667	-0.31283
45.333	-0.36784	104.5	0.35051	65.3333	-0.31295
45.5	-0.36801	104.333	0.35042	65.5	-0.31307
45.667	-0.36819	104.167	0.35033	65.6667	-0.3132
45.833	-0.36836	104	0.35025	65.8333	-0.31334
46	-0.36854	103.833	0.35016	66	-0.31348
46.167	-0.36873	103.667	0.35008	66.1667	-0.31359
46.333	-0.36891	103.5	0.35001	66.3333	-0.3137
46.5	-0.36907	103.333	0.34993	66.5	-0.31379
46.667	-0.36925	103.167	0.34986	66.6667	-0.3139
46.833	-0.36943	103	0.34979	66.8333	-0.31401
47	-0.36959	102.833	0.34972	67	-0.31411
47.167	-0.36975	102.667	0.34966	67.1667	-0.31419
47.333	-0.36991	102.5	0.34958	67.3333	-0.31431
47.5	-0.37006	102.333	0.34951	67.5	-0.31443
47.667	-0.37022	102.167	0.34942	67.6667	-0.31455
47.833	-0.37038	102	0.34932	67.8333	-0.31467
48	-0.37054	101.833	0.34922	68	-0.31476
48.167	-0.37069	101.667	0.34912	68.1667	-0.31486
48.333	-0.37085	101.5	0.34901	68.3333	-0.31495
48.5	-0.37102	101.333	0.34889	68.5	-0.31502
48.667	-0.37118	101.167	0.34879	68.6667	-0.31511
48.833	-0.37135	101	0.34868	68.8333	-0.31521
49	-0.3715	100.833	0.34856	69	-0.3153
49.167	-0.37166	100.667	0.34847	69.1667	-0.3154
49.333	-0.37181	100.5	0.34837	69.3333	-0.31551
49.5	-0.37198	100.333	0.34829	69.5	-0.31562
49.667	-0.37212	100.167	0.3482	69.6667	-0.31575
49.833	-0.37227	100	0.34811	69.8333	-0.31587
50	-0.37243	99.8333	0.34801	70	-0.31599
50.167	-0.37258	99.6667	0.34792	70.1667	-0.31612
50.333	-0.37276	99.5	0.34783	70.3333	-0.31624
50.5	-0.37294	99.3333	0.34772	70.5	-0.31637
50.667	-0.37311	99.1667	0.34762	70.6667	-0.31648
50.833	-0.37327	99	0.34751	70.8333	-0.31659
51	-0.37343	98.8333	0.34739	71	-0.31671
51.167	-0.37358	98.6667	0.34728	71.1667	-0.31682
51.333	-0.37373	98.5	0.34717	71.3333	-0.31693
51.5	-0.37388	98.3333	0.34705	71.5	-0.31706
51.667	-0.37398	98.1667	0.34693	71.6667	-0.31719
51.833	-0.3741	98	0.34682	71.8333	-0.31731
52	-0.37424	97.8333	0.34672	72	-0.31747
52.167	-0.37439	97.6667	0.34661	72.1667	-0.3176
52.333	-0.37456	97.5	0.3465	72.3333	-0.31771
52.5	-0.37473	97.3333	0.34639	72.5	-0.31782
52.667	-0.37487	97.1667	0.34628	72.6667	-0.31791
52.833	-0.37501	97	0.34617	72.8333	-0.31801
53	-0.37516	96.8333	0.34607	73	-0.31812
53.167	-0.37531	96.6667	0.34595	73.1667	-0.31821
53.333	-0.37545	96.5	0.34584	73.3333	-0.3183
53.5	-0.37558	96.3333	0.34574	73.5	-0.31841
53.667	-0.37569	96.1667	0.34564	73.6667	-0.31851
53.833	-0.37582	96	0.34556	73.8333	-0.31862
54	-0.37595	95.8333	0.34547	74	-0.31875
54.167	-0.37608	95.6667	0.34538	74.1667	-0.31888
54.333	-0.37621	95.5	0.34529	74.3333	-0.31902
54.5	-0.37634	95.3333	0.34522	74.5	-0.31917
54.667	-0.37646	95.1667	0.34513	74.6667	-0.31932
54.833	-0.37658	95	0.34506	74.8333	-0.31944
55	-0.3767	94.8333	0.34499	75	-0.31957
55.167	-0.37683	94.6667	0.34492	75.1667	-0.3197
55.333	-0.37695	94.5	0.34485	75.3333	-0.31979
55.5	-0.37707	94.3333	0.34478	75.5	-0.31988
55.667	-0.37717	94.1667	0.34472	75.6667	-0.31997
55.833	-0.37726	94	0.34465	75.8333	-0.32007
56	-0.37737	93.8333	0.34454	76	-0.32015
56.167	-0.37748	93.6667	0.34444	76.1667	-0.32025
56.333	-0.37757	93.5	0.34434	76.3333	-0.32036
56.5	-0.37767	93.3333	0.34424	76.5	-0.32048
56.667	-0.37778	93.1667	0.34413	76.6667	-0.32059
56.833	-0.37789	93	0.34403	76.8333	-0.32073
57	-0.37802	92.8333	0.34395	77	-0.32086
57.167	-0.37814	92.6667	0.34388	77.1667	-0.32097
57.333	-0.37826	92.5	0.34383	77.3333	-0.32107
57.5	-0.37837	92.3333	0.34375	77.5	-0.32119
57.667	-0.37847	92.1667	0.34368	77.6667	-0.3213
57.833	-0.37858	92	0.34361	77.8333	-0.32142
58	-0.37869	91.8333	0.34353	78	-0.32154
58.167	-0.37879	91.6667	0.34343	78.1667	-0.32167
58.333	-0.37891	91.5	0.34334	78.3333	-0.32179
58.5	-0.37902	91.3333	0.34324	78.5	-0.32189
58.667	-0.37913	91.1667	0.34314	78.6667	-0.32199
58.833	-0.37925	91	0.34304	78.8333	-0.32209
59	-0.37938	90.8333	0.34294	79	-0.32219
59.167	-0.3795	90.6667	0.34284	79.1667	-0.3223
59.333	-0.3796	90.5	0.34273	79.3333	-0.3224
59.5	-0.37971	90.3333	0.34264	79.5	-0.32249
59.667	-0.3798	90.1667	0.34254	79.6667	-0.32258
59.833	-0.37987	90	0.34243	79.8333	-0.32269
60	-0.37995	89.8333	0.34233	80	-0.32282
60.167	-0.38002	89.6667	0.34221	80.1667	-0.32295
60.333	-0.38009	89.5	0.34211	80.3333	-0.32308
60.5	-0.38014	89.3333	0.342	80.5	-0.32323
60.667	-0.3802	89.1667	0.34189	80.6667	-0.32337
60.833	-0.38026	89	0.34178	80.8333	-0.32351
61	-0.38031	88.8333	0.34167	81	-0.32364
61.167	-0.38038	88.6667	0.34158	81.1667	-0.32376
61.333	-0.38045	88.5	0.34147	81.3333	-0.32389
61.5	-0.38053	88.3333	0.34137	81.5	-0.32398
61.667	-0.38059	88.1667	0.34126	81.6667	-0.32411
61.833	-0.38067	88	0.34116	81.8333	-0.32424
62	-0.38074	87.8333	0.34106	82	-0.32437
62.167	-0.38081	87.6667	0.34096	82.1667	-0.3245
62.333	-0.38089	87.5	0.34087	82.3333	-0.32463
62.5	-0.38095	87.3333	0.34079	82.5	-0.32476
62.667	-0.38101	87.1667	0.3407	82.6667	-0.3249
62.833	-0.38106	87	0.34066	82.8333	-0.325
63	-0.38111	86.8333	0.34059	83	-0.32512
63.167	-0.38117	86.6667	0.34052	83.1667	-0.32523
63.333	-0.38123	86.5	0.34046	83.3333	-0.32535
63.5	-0.3813	86.3333	0.3404	83.5	-0.32548
63.667	-0.38137	86.1667	0.34032	83.6667	-0.32562
63.833	-0.38145	86	0.34024	83.8333	-0.32576
64	-0.38151	85.8333	0.34015	84	-0.3259
64.167	-0.38156	85.6667	0.34006	84.1667	-0.32609
64.333	-0.38161	85.5	0.33997	84.3333	-0.32624
64.5	-0.38166	85.3333	0.33988	84.5	-0.32639
64.667	-0.38172	85.1667	0.33979	84.6667	-0.32654
64.833	-0.38179	85	0.3397	84.8333	-0.3267
65	-0.38185	84.8333	0.3396	85	-0.32686
65.167	-0.38187	84.6667	0.33952	85.1667	-0.32702
65.333	-0.38189	84.5	0.33943	85.3333	-0.32717
65.5	-0.38191	84.3333	0.33933	85.5	-0.32734
65.667	-0.38193	84.1667	0.33925	85.6667	-0.32748
65.833	-0.3819	84	0.33916	85.8333	-0.32762
66	-0.38191	83.8333	0.33908	86	-0.32777
66.167	-0.38193	83.6667	0.33901	86.1667	-0.32789
66.333	-0.38196	83.5	0.33893	86.3333	-0.32803
66.5	-0.38203	83.3333	0.33886	86.5	-0.32817
66.667	-0.38206	83.1667	0.3388	86.6667	-0.32832
66.833	-0.38209	83	0.33873	86.8333	-0.32844
67	-0.38213	82.8333	0.33865	87	-0.32857
67.167	-0.38219	82.6667	0.33858	87.1667	-0.3287
67.333	-0.38224	82.5	0.33851	87.3333	-0.32883
67.5	-0.38228	82.3333	0.33843	87.5	-0.32895
67.667	-0.38232	82.1667	0.33835	87.6667	-0.32907
67.833	-0.38237	82	0.33827	87.8333	-0.32919
68	-0.3824	81.8333	0.33821	88	-0.3293
68.167	-0.38243	81.6667	0.33812	88.1667	-0.32941
68.333	-0.38244	81.5	0.33803	88.3333	-0.32951
68.5	-0.38243	81.3333	0.33794	88.5	-0.32963
68.667	-0.38242	81.1667	0.33787	88.6667	-0.32977
68.833	-0.38241	81	0.33779	88.8333	-0.3299
69	-0.38241	80.8333	0.3377	89	-0.33004
69.167	-0.38242	80.6667	0.33762	89.1667	-0.33017
69.333	-0.38243	80.5	0.33754	89.3333	-0.3303
69.5	-0.38245	80.3333	0.33747	89.5	-0.33043
69.667	-0.38248	80.1667	0.33738	89.6667	-0.33055
69.833	-0.38253	80	0.33729	89.8333	-0.33068
70	-0.38257	79.8333	0.33721	90	-0.33082
70.167	-0.3826	79.6667	0.33712	90.1667	-0.33094
70.333	-0.38263	79.5	0.33702	90.3333	-0.33108
70.5	-0.38266	79.3333	0.33693	90.5	-0.33122
70.667	-0.38268	79.1667	0.33683	90.6667	-0.33138
70.833	-0.3827	79	0.33673	90.8333	-0.33154
71	-0.38271	78.8333	0.33665	91	-0.33171
71.167	-0.38273	78.6667	0.33657	91.1667	-0.33187
71.333	-0.38274	78.5	0.3365	91.3333	-0.33203
71.5	-0.38276	78.3333	0.33642	91.5	-0.33218
71.667	-0.38278	78.1667	0.33638	91.6667	-0.33231
71.833	-0.38279	78	0.33631	91.8333	-0.33244
72	-0.38282	77.8333	0.33623	92	-0.33256
72.167	-0.38284	77.6667	0.33613	92.1667	-0.3327
72.333	-0.38286	77.5	0.33602	92.3333	-0.33282
72.5	-0.38289	77.3333	0.33591	92.5	-0.33296
72.667	-0.38292	77.1667	0.33581	92.6667	-0.33311
72.833	-0.38295	77	0.3357	92.8333	-0.33326
73	-0.38297	76.8333	0.33559	93	-0.33339
73.167	-0.38297	76.6667	0.33549	93.1667	-0.33356
73.333	-0.38297	76.5	0.3354	93.3333	-0.33372
73.5	-0.38297	76.3333	0.33532	93.5	-0.33386
73.667	-0.38297	76.1667	0.33527	93.6667	-0.33399
73.833	-0.38297	76	0.3352	93.8333	-0.3341
74	-0.38296	75.8333	0.33513	94	-0.33422
74.167	-0.38296	75.6667	0.33506	94.1667	-0.33434
74.333	-0.38297	75.5	0.33499	94.3333	-0.33445
74.5	-0.38299	75.3333	0.3349	94.5	-0.33456
74.667	-0.383	75.1667	0.33481	94.6667	-0.33468
74.833	-0.38301	75	0.33472	94.8333	-0.33478
75	-0.38301	74.8333	0.33465	95	-0.33488
75.167	-0.38301	74.6667	0.33456	95.1667	-0.33499
75.333	-0.383	74.5	0.33447	95.3333	-0.3351
75.5	-0.383	74.3333	0.33437	95.5	-0.33521
75.667	-0.383	74.1667	0.33427	95.6667	-0.33532
75.833	-0.38301	74	0.33417	95.8333	-0.33543
76	-0.383	73.8333	0.33407	96	-0.33555
76.167	-0.383	73.6667	0.33399	96.1667	-0.33567
76.333	-0.383	73.5	0.33391	96.3333	-0.33578
76.5	-0.38302	73.3333	0.33385	96.5	-0.33591
76.667	-0.383	73.1667	0.33379	96.6667	-0.33604
76.833	-0.38298	73	0.33372	96.8333	-0.33616
77	-0.38297	72.8333	0.33366	97	-0.33626
77.167	-0.38296	72.6667	0.33362	97.1667	-0.33636
77.333	-0.38294	72.5	0.33356	97.3333	-0.33647
77.5	-0.38295	72.3333	0.33351	97.5	-0.33657
77.667	-0.38296	72.1667	0.33345	97.6667	-0.33667
77.833	-0.38296	72	0.33339	97.8333	-0.33676
78	-0.38299	71.8333	0.33332	98	-0.33685
78.167	-0.38299	71.6667	0.33326	98.1667	-0.33696
78.333	-0.38301	71.5	0.3332	98.3333	-0.33707
78.5	-0.38304	71.3333	0.33311	98.5	-0.3372
78.667	-0.38305	71.1667	0.33304	98.6667	-0.33733
78.833	-0.38305	71	0.33296	98.8333	-0.33745
79	-0.38304	70.8333	0.3329	99	-0.33758
79.167	-0.38303	70.6667	0.3328	99.1667	-0.33775
79.333	-0.38303	70.5	0.33272	99.3333	-0.3379
79.5	-0.38305	70.3333	0.33265	99.5	-0.33804
79.667	-0.38306	70.1667	0.33259	99.6667	-0.33818
79.833	-0.38307	70	0.33254	99.8333	-0.33831
80	-0.38312	69.8333	0.33248	100	-0.33845
80.167	-0.38315	69.6667	0.33244	100.167	-0.33858
80.333	-0.38316	69.5	0.33239	100.333	-0.33871
80.5	-0.38316	69.3333	0.33234	100.5	-0.33882
80.667	-0.38316	69.1667	0.33227	100.667	-0.33894
80.833	-0.38316	69	0.3322	100.833	-0.33906
81	-0.38317	68.8333	0.33214	101	-0.33917
81.167	-0.38319	68.6667	0.33205	101.167	-0.33929
81.333	-0.38321	68.5	0.33198	101.333	-0.3394
81.5	-0.38322	68.3333	0.33191	101.5	-0.3395
81.667	-0.38323	68.1667	0.33184	101.667	-0.33959
81.833	-0.38322	68	0.3318	101.833	-0.33971
82	-0.38324	67.8333	0.33175	102	-0.33982
82.167	-0.38325	67.6667	0.33169	102.167	-0.33993
82.333	-0.38324	67.5	0.33162	102.333	-0.34004
82.5	-0.38324	67.3333	0.33155	102.5	-0.34016
82.667	-0.38323	67.1667	0.33148	102.667	-0.34026
82.833	-0.38323	67	0.33141	102.833	-0.34035
83	-0.38322	66.8333	0.33135	103	-0.34044
83.167	-0.38322	66.6667	0.33129	103.167	-0.34051
83.333	-0.38322	66.5	0.33122	103.333	-0.3406
83.5	-0.38322	66.3333	0.33116	103.5	-0.3407
83.667	-0.38321	66.1667	0.33112	103.667	-0.34079
83.833	-0.38319	66	0.33109	103.833	-0.3409
84	-0.38316	65.8333	0.33104	104	-0.34103
84.167	-0.38313	65.6667	0.33099	104.167	-0.34115
84.333	-0.38312	65.5	0.33093	104.333	-0.34126
84.5	-0.38312	65.3333	0.33085	104.5	-0.34136
84.667	-0.38313	65.1667	0.33079	104.667	-0.34148
84.833	-0.38313	65	0.33072	104.833	-0.3416
85	-0.38314	64.8333	0.33065	105	-0.34173
85.167	-0.38316	64.6667	0.33058	105.167	-0.34186
85.333	-0.38318	64.5	0.3305	105.333	-0.34199
85.5	-0.38318	64.3333	0.33042	105.5	-0.34212
85.667	-0.38318	64.1667	0.33035	105.667	-0.34224
85.833	-0.38319	64	0.33029	105.833	-0.34234
86	-0.3832	63.8333	0.33024	106	-0.34242
86.167	-0.38319	63.6667	0.33019	106.167	-0.34253
86.333	-0.38319	63.5	0.33015	106.333	-0.34264
86.5	-0.38319	63.3333	0.3301	106.5	-0.34275
86.667	-0.38321	63.1667	0.33006	106.667	-0.34285
86.833	-0.38324	63	0.33	106.833	-0.34296
87	-0.38328	62.8333	0.32992	107	-0.34306
87.167	-0.38332	62.6667	0.32984	107.167	-0.34316
87.333	-0.38336	62.5	0.32973	107.333	-0.34325
87.5	-0.38342	62.3333	0.32965	107.5	-0.34336
87.667	-0.38346	62.1667	0.32958	107.667	-0.34348
87.833	-0.3835	62	0.3295	107.833	-0.34359
88	-0.38353	61.8333	0.32944	108	-0.3437
88.167	-0.38356	61.6667	0.32939	108.167	-0.34381
88.333	-0.38359	61.5	0.32932	108.333	-0.34394
88.5	-0.38363	61.3333	0.32926	108.5	-0.34407
88.667	-0.38366	61.1667	0.3292	108.667	-0.3442
88.833	-0.38369	61	0.32914	108.833	-0.34434
89	-0.38373	60.8333	0.3291	109	-0.34448
89.167	-0.38379	60.6667	0.32905	109.167	-0.34462
89.333	-0.38385	60.5	0.32897	109.333	-0.34476
89.5	-0.38394	60.3333	0.32886	109.5	-0.34491
89.667	-0.38401	60.1667	0.32876	109.667	-0.34504
89.833	-0.38408	60	0.32865	109.833	-0.34517
90	-0.38416	59.8333	0.32851	110	-0.34528
90.167	-0.38425	59.6667	0.32841	110.167	-0.34539
90.333	-0.38432	59.5	0.3283	110.333	-0.3455
90.5	-0.38436	59.3333	0.32818	110.5	-0.34563
90.667	-0.38439	59.1667	0.32806	110.667	-0.34577
90.833	-0.38441	59	0.32798	110.833	-0.3459
91	-0.38444	58.8333	0.3279	111	-0.34603
91.167	-0.38448	58.6667	0.32782	111.167	-0.34616
91.333	-0.38451	58.5	0.32774	111.333	-0.34629
91.5	-0.38453	58.3333	0.32766	111.5	-0.34643
91.667	-0.38456	58.1667	0.3276	111.667	-0.34655
91.833	-0.38459	58	0.32754	111.833	-0.34666
92	-0.38463	57.8333	0.32749	112	-0.34676
92.167	-0.38466	57.6667	0.32742	112.167	-0.34688
92.333	-0.38469	57.5	0.32733	112.333	-0.347
92.5	-0.38473	57.3333	0.32726	112.5	-0.34712
92.667	-0.38477	57.1667	0.32719	112.667	-0.34724
92.833	-0.38483	57	0.32709	112.833	-0.3474
93	-0.38487	56.8333	0.32701	113	-0.34755
93.167	-0.38492	56.6667	0.32692	113.167	-0.3477
93.333	-0.38497	56.5	0.32684	113.333	-0.34786
93.5	-0.38503	56.3333	0.32676	113.5	-0.34801
93.667	-0.38508	56.1667	0.32667	113.667	-0.34815
93.833	-0.38512	56	0.32657	113.833	-0.34828
94	-0.38517	55.8333	0.32646	114	-0.34842
94.167	-0.38522	55.6667	0.32636	114.167	-0.34854
94.333	-0.38528	55.5	0.32626	114.333	-0.34866
94.5	-0.38534	55.3333	0.32616	114.5	-0.34878
94.667	-0.3854	55.1667	0.32606	114.667	-0.34892
94.833	-0.38546	55	0.326	114.833	-0.34905
95	-0.3855	54.8333	0.32592	115	-0.34918
95.167	-0.38555	54.6667	0.32583	115.167	-0.34932
95.333	-0.38558	54.5	0.32573	115.333	-0.34945
95.5	-0.38559	54.3333	0.32562	115.5	-0.34958
95.667	-0.38562	54.1667	0.32551	115.667	-0.3497
95.833	-0.38564	54	0.32541	115.833	-0.34983
96	-0.38568	53.8333	0.32532	116	-0.34997
96.167	-0.38574	53.6667	0.32521	116.167	-0.35011
96.333	-0.38581	53.5	0.32512	116.333	-0.35027
96.5	-0.38589	53.3333	0.32503	116.5	-0.35043
96.667	-0.38597	53.1667	0.32495	116.667	-0.3506
96.833	-0.38606	53	0.32486	116.833	-0.35081
97	-0.38617	52.8333	0.32476	117	-0.35099
97.167	-0.38626	52.6667	0.32465	117.167	-0.35116
97.333	-0.38633	52.5	0.32455	117.333	-0.35134
97.5	-0.38639	52.3333	0.32442	117.5	-0.3515
97.667	-0.38643	52.1667	0.32431	117.667	-0.35166
97.833	-0.38648	52	0.32422	117.833	-0.35181
98	-0.38654	51.8333	0.32413	118	-0.35195
98.167	-0.3866	51.6667	0.32406	118.167	-0.35206
98.333	-0.38668	51.5	0.32396	118.333	-0.35217
98.5	-0.38675	51.3333	0.32386	118.5	-0.35229
98.667	-0.3868	51.1667	0.32375	118.667	-0.3524
98.833	-0.38685	51	0.32364	118.833	-0.3525
99	-0.38691	50.8333	0.32355	119	-0.35261
99.167	-0.38698	50.6667	0.32344	119.167	-0.35273
99.333	-0.38704	50.5	0.32334	119.333	-0.35285
99.5	-0.3871	50.3333	0.32328	119.5	-0.35298
99.667	-0.38715	50.1667	0.3232	119.667	-0.3531
99.833	-0.3872	50	0.32313	119.833	-0.35323
100	-0.38725	49.8333	0.32306	120	-0.35335
100.167	-0.3873	49.6667	0.323	120.167	-0.35348
100.333	-0.38735	49.5	0.32294	120.333	-0.35361
100.5	-0.38742	49.3333	0.32288	120.5	-0.35373
100.667	-0.38749	49.1667	0.32281	120.667	-0.35384
100.833	-0.38755	49	0.32275	120.833	-0.35395
101	-0.38764	48.8333	0.32268	121	-0.35405
101.167	-0.38773	48.6667	0.32262	121.167	-0.35416
101.333	-0.38783	48.5	0.32257	121.333	-0.35428
101.5	-0.38792	48.3333	0.32252	121.5	-0.35439
101.667	-0.38799	48.1667	0.32247	121.667	-0.3545
101.833	-0.38806	48	0.32241	121.833	-0.35462
102	-0.38812	47.8333	0.32235	122	-0.35474
102.167	-0.38818	47.6667	0.32229	122.167	-0.35485
102.333	-0.3882	47.5	0.32222	122.333	-0.35497
102.5	-0.38826	47.3333	0.32215	122.5	-0.35509
102.667	-0.38832	47.1667	0.32208	122.667	-0.3552
102.833	-0.38839	47	0.32202	122.833	-0.35532
103	-0.38847	46.8333	0.32195	123	-0.35543
103.167	-0.38854	46.6667	0.32187	123.167	-0.35554
103.333	-0.38862	46.5	0.32179	123.333	-0.35566
103.5	-0.3887	46.3333	0.32169	123.5	-0.35578
103.667	-0.38878	46.1667	0.32161	123.667	-0.3559
103.833	-0.38885	46	0.32153	123.833	-0.35602
104	-0.38891	45.8333	0.32146	124	-0.35614
104.167	-0.38895	45.6667	0.32138	124.167	-0.35626
104.333	-0.38897	45.5	0.32133	124.333	-0.35639
104.5	-0.38901	45.3333	0.32127	124.5	-0.35651
104.667	-0.38905	45.1667	0.32121	124.667	-0.35662
104.833	-0.3891	45	0.32113	124.833	-0.35672
105	-0.38914	44.8333	0.32106	125	-0.3568
105.167	-0.38919	44.6667	0.32097	125.167	-0.35689
105.333	-0.38925	44.5	0.32089	125.333	-0.35697
105.5	-0.3893	44.3333	0.32082	125.5	-0.35705
105.667	-0.38937	44.1667	0.32074	125.667	-0.35713
105.833	-0.38943	44	0.32067	125.833	-0.35722
106	-0.3895	43.8333	0.32059	126	-0.35731
106.167	-0.38956	43.6667	0.32052	126.167	-0.3574
106.333	-0.38963	43.5	0.32048	126.333	-0.35749
106.5	-0.38969	43.3333	0.32042	126.5	-0.35759
106.667	-0.38975	43.1667	0.32036	126.667	-0.35766
106.833	-0.38981	43	0.32029	126.833	-0.35773
107	-0.38987	42.8333	0.32023	127	-0.35781
107.167	-0.38993	42.6667	0.32018	127.167	-0.35786
107.333	-0.38999	42.5	0.32014	127.333	-0.35792
107.5	-0.39006	42.3333	0.3201	127.5	-0.358
107.667	-0.39013	42.1667	0.32006	127.667	-0.35807
107.833	-0.39019	42	0.32002	127.833	-0.35815
108	-0.39024	41.8333	0.31995	128	-0.35823
108.167	-0.39029	41.6667	0.31987	128.167	-0.35833
108.333	-0.39033	41.5	0.31979	128.333	-0.35843
108.5	-0.39037	41.3333	0.31968	128.5	-0.35853
108.667	-0.39042	41.1667	0.31958	128.667	-0.35863
108.833	-0.39048	41	0.31948	128.833	-0.35875
109	-0.39054	40.8333	0.31939	129	-0.35887
109.167	-0.3906	40.6667	0.31932	129.167	-0.35897
109.333	-0.39063	40.5	0.31925	129.333	-0.35907
109.5	-0.39068	40.3333	0.31918	129.5	-0.35918
109.667	-0.39074	40.1667	0.3191	129.667	-0.35929
109.833	-0.39076	40	0.31903	129.833	-0.3594
110	-0.3908	39.8333	0.31895	130	-0.35951
110.167	-0.39084	39.6667	0.31887	130.167	-0.35962
110.333	-0.39087	39.5	0.31881	130.333	-0.35972
110.5	-0.39092	39.3333	0.31877	130.5	-0.35986
110.667	-0.39097	39.1667	0.31876	130.667	-0.35999
110.833	-0.39103	39	0.31876	130.833	-0.36013
111	-0.39109	38.8333	0.31877	131	-0.36028
111.167	-0.39115	38.6667	0.31879	131.167	-0.36043
111.333	-0.39121	38.5	0.31878	131.333	-0.36055
111.5	-0.39125	38.3333	0.31876	131.5	-0.36067
111.667	-0.3913	38.1667	0.31871	131.667	-0.36078
111.833	-0.39133	38	0.31859	131.833	-0.36088
112	-0.39137	37.8333	0.31849	132	-0.36099
112.167	-0.39142	37.6667	0.31841	132.167	-0.36111
112.333	-0.39148	37.5	0.31833	132.333	-0.36125
112.5	-0.39155	37.3333	0.31823	132.5	-0.3614
112.667	-0.39161	37.1667	0.31814	132.667	-0.36153
112.833	-0.39166	37	0.31804	132.833	-0.36165
113	-0.39172	36.8333	0.31796	133	-0.36179
113.167	-0.39178	36.6667	0.3179	133.167	-0.36192
113.333	-0.39184	36.5	0.31783	133.333	-0.36204
113.5	-0.39189	36.3333	0.31777	133.5	-0.36215
113.667	-0.39195	36.1667	0.3177	133.667	-0.36226
113.833	-0.39199	36	0.31764	133.833	-0.36236
114	-0.39205	35.8333	0.31758	134	-0.36247
114.167	-0.39211	35.6667	0.31752	134.167	-0.36257
114.333	-0.39217	35.5	0.31747	134.333	-0.36267
114.5	-0.39224	35.3333	0.31738	134.5	-0.36279
114.667	-0.39231	35.1667	0.31731	134.667	-0.36292
114.833	-0.39237	35	0.31724	134.833	-0.36304
115	-0.39244	34.8333	0.31717	135	-0.36317
115.167	-0.39248	34.6667	0.31705	135.167	-0.36334
115.333	-0.39252	34.5	0.31645	135.333	-0.3635
115.5	-0.39255	34.3333	0.31417	135.5	-0.36365
115.667	-0.39258	34.1667	0.31033	135.667	-0.3638
115.833	-0.3926	34	0.31177	135.833	-0.36396
116	-0.39266	33.8333	0.31283	136	-0.36412
116.167	-0.39272	33.6667	0.313	136.167	-0.36427
116.333	-0.39278	33.5	0.31292	136.333	-0.36441
116.5	-0.39286	33.3333	0.31245	136.5	-0.36454
116.667	-0.39293	33.1667	0.31213	136.667	-0.36465
116.833	-0.393	33	0.31186	136.833	-0.36475
117	-0.39306	32.8333	0.31156	137	-0.36486
117.167	-0.3931	32.6667	0.31143	137.167	-0.36496
117.333	-0.39314	32.5	0.31124	137.333	-0.36504
117.5	-0.39316	32.3333	0.31107	137.5	-0.36514
117.667	-0.39318	32.1667	0.31091	137.667	-0.36525
117.833	-0.39319	32	0.31076	137.833	-0.36535
118	-0.39322	31.8333	0.31064	138	-0.36547
118.167	-0.39325	31.6667	0.3105	138.167	-0.36558
118.333	-0.39328	31.5	0.31039	138.333	-0.36569
118.5	-0.39333	31.3333	0.31033	138.5	-0.3658
118.667	-0.39337	31.1667	0.31014	138.667	-0.36588
118.833	-0.39342	31	0.30998	138.833	-0.36597
119	-0.39348	30.8333	0.31005	139	-0.36606
119.167	-0.39354	30.6667	0.31057	139.167	-0.36617
119.333	-0.3936	30.5	0.31096	139.333	-0.36625
119.5	-0.39365	30.3333	0.31104	139.5	-0.36633
119.667	-0.3937	30.1667	0.31083	139.667	-0.36643
119.833	-0.39374	30	0.31059	139.833	-0.36653
120	-0.39378	29.8333	0.31036	140	-0.36663
120.167	-0.3938	29.6667	0.31019	140.167	-0.36671
120.333	-0.39381	29.5	0.31002	140.333	-0.36679
120.5	-0.39381	29.3333	0.30984	140.5	-0.36687
120.667	-0.39382	29.1667	0.30974	140.667	-0.36695
120.833	-0.39383	29	0.30962	140.833	-0.36704
121	-0.39384	28.8333	0.30948	141	-0.36712
121.167	-0.39383	28.6667	0.30934	141.167	-0.36721
121.333	-0.39385	28.5	0.30919	141.333	-0.36728
121.5	-0.39386	28.3333	0.30908	141.5	-0.36735
121.667	-0.39387	28.1667	0.30896	141.667	-0.36742
121.833	-0.39391	28	0.30884	141.833	-0.36751
122	-0.39396	27.8333	0.30875	142	-0.3676
122.167	-0.394	27.6667	0.30862	142.167	-0.3677
122.333	-0.39406	27.5	0.30849	142.333	-0.36781
122.5	-0.39413	27.3333	0.30836	142.5	-0.36792
122.667	-0.39417	27.1667	0.30821	142.667	-0.36802
122.833	-0.39421	27	0.30807	142.833	-0.36814
123	-0.39423	26.8333	0.30792	143	-0.36824
123.167	-0.39424	26.6667	0.30777	143.167	-0.36834
123.333	-0.39426	26.5	0.30762	143.333	-0.36843
123.5	-0.39429	26.3333	0.30747	143.5	-0.36852
123.667	-0.39431	26.1667	0.30732	143.667	-0.36862
123.833	-0.39434	26	0.30717	143.833	-0.36874
124	-0.39438	25.8333	0.30703	144	-0.36885
124.167	-0.39441	25.6667	0.30689	144.167	-0.36898
124.333	-0.39444	25.5	0.30675	144.333	-0.3691
124.5	-0.39447	25.3333	0.30663	144.5	-0.36923
124.667	-0.39449	25.1667	0.30651	144.667	-0.36936
124.833	-0.39452	25	0.30637	144.833	-0.36949
125	-0.39454	24.8333	0.30622	145	-0.36962
125.167	-0.39454	24.6667	0.30609	145.167	-0.36975
125.333	-0.39454	24.5	0.30598	145.333	-0.36986
125.5	-0.39455	24.3333	0.30587	145.5	-0.37
125.667	-0.39456	24.1667	0.30577	145.667	-0.37012
125.833	-0.39457	24	0.30568	145.833	-0.37023
126	-0.39459	23.8333	0.30559	146	-0.37032
126.167	-0.39462	23.6667	0.30554	146.167	-0.37041
126.333	-0.39464	23.5	0.30543	146.333	-0.37051
126.5	-0.39465	23.3333	0.30532	146.5	-0.37061
126.667	-0.39466	23.1667	0.30522	146.667	-0.37073
126.833	-0.39467	23	0.3051	146.833	-0.37085
127	-0.39466	22.8333	0.30499	147	-0.37097
127.167	-0.39464	22.6667	0.30489	147.167	-0.3711
127.333	-0.39464	22.5	0.30477	147.333	-0.37124
127.5	-0.39464	22.3333	0.3047	147.5	-0.3714
127.667	-0.39464	22.1667	0.30462	147.667	-0.37154
127.833	-0.39468	22	0.30452	147.833	-0.37168
128	-0.39469	21.8333	0.30441	148	-0.37182
128.167	-0.3947	21.6667	0.30504	148.167	-0.37194
128.333	-0.3947	21.5	0.30754	148.333	-0.37207
128.5	-0.3947	21.3333	0.31036	148.5	-0.3722
128.667	-0.39469	21.1667	0.31126	148.667	-0.37231
128.833	-0.39468	21	0.31003	148.833	-0.3724
129	-0.39468	20.8333	0.30962	149	-0.3725
129.167	-0.39466	20.6667	0.31203	149.167	-0.3726
129.333	-0.39465	20.5	0.31668	149.333	-0.3727
129.5	-0.39464	20.3333	0.31544	149.5	-0.37278
129.667	-0.39462	20.1667	0.31326	149.667	-0.37288
129.833	-0.39461	20	0.31113	149.833	-0.37297
130	-0.39461	19.8333	0.3092	150	-0.37306
130.167	-0.39461	19.6667	0.30783	150.167	-0.37316
130.333	-0.39462	19.5	0.30659	150.333	-0.37327
130.5	-0.39462	19.3333	0.30563	150.5	-0.37337
130.667	-0.39463	19.1667	0.30491	150.667	-0.37348
130.833	-0.39464	19	0.30447	150.833	-0.37359
131	-0.39466	18.8333	0.30408	151	-0.3737
131.167	-0.39469	18.6667	0.30377	151.167	-0.37381
131.333	-0.39473	18.5	0.3035	151.333	-0.37392
131.5	-0.39476	18.3333	0.30326	151.5	-0.37404
131.667	-0.39478	18.1667	0.30302	151.667	-0.37414
131.833	-0.39481	18	0.3028	151.833	-0.37425
132	-0.39482	17.8333	0.3026	152	-0.37435
132.167	-0.39484	17.6667	0.3025	152.167	-0.37445
132.333	-0.39487	17.5	0.30239	152.333	-0.37456
132.5	-0.39485	17.3333	0.30229	152.5	-0.37468
132.667	-0.39485	17.1667	0.3022	152.667	-0.37481
132.833	-0.39486	17	0.30216	152.833	-0.37493
133	-0.39487	16.8333	0.30207	153	-0.37507
133.167	-0.39487	16.6667	0.30196	153.167	-0.37519
133.333	-0.39486	16.5	0.30184	153.333	-0.37531
133.5	-0.39487	16.3333	0.30169	153.5	-0.37543
133.667	-0.39486	16.1667	0.3016	153.667	-0.37553
133.833	-0.39485	16	0.30153	153.833	-0.37563
134	-0.39483	15.8333	0.30146	154	-0.37573
134.167	-0.39482	15.6667	0.30136	154.167	-0.37584
134.333	-0.3948	15.5	0.3014	154.333	-0.37594
134.5	-0.39477	15.3333	0.30141	154.5	-0.37604
134.667	-0.39475	15.1667	0.30175	154.667	-0.37614
134.833	-0.39474	15	0.30283	154.833	-0.37624
135	-0.39472	14.8333	0.30801	155	-0.37635
135.167	-0.39469	14.6667	0.31089	155.167	-0.37646
135.333	-0.39465	14.5	0.31169	155.333	-0.37658
135.5	-0.3946	14.3333	0.31112	155.5	-0.37669
135.667	-0.39454	14.1667	0.30951	155.667	-0.37681
135.833	-0.39447	14	0.30797	155.833	-0.37692
136	-0.39441	13.8333	0.30668	156	-0.37703
136.167	-0.39433	13.6667	0.30562	156.167	-0.37714
136.333	-0.39426	13.5	0.30475	156.333	-0.37725
136.5	-0.39419	13.3333	0.30395	156.5	-0.37738
136.667	-0.39412	13.1667	0.30327	156.667	-0.37751
136.833	-0.39404	13	0.30268	156.833	-0.37763
137	-0.39397	12.8333	0.30237	157	-0.37776
137.167	-0.39389	12.6667	0.30213	157.167	-0.37788
137.333	-0.3938	12.5	0.30211	157.333	-0.37799
137.5	-0.39372	12.3333	0.30209	157.5	-0.3781
137.667	-0.39365	12.1667	0.30204	157.667	-0.37817
137.833	-0.39356	12	0.30196	157.833	-0.37826
138	-0.39348	11.8333	0.30178	158	-0.37835
138.167	-0.3934	11.6667	0.30154	158.167	-0.37846
138.333	-0.39333	11.5	0.30127	158.333	-0.37856
138.5	-0.39327	11.3333	0.30104	158.5	-0.37867
138.667	-0.39321	11.1667	0.30079	158.667	-0.37877
138.833	-0.39314	11	0.3005	158.833	-0.37886
139	-0.39307	10.8333	0.30031	159	-0.37895
139.167	-0.39299	10.6667	0.30031	159.167	-0.37904
139.333	-0.39289	10.5	0.30138	159.333	-0.37913
139.5	-0.39278	10.3333	0.30333	159.5	-0.37924
139.667	-0.39268	10.1667	0.30457	159.667	-0.37934
139.833	-0.39259	10	0.30391	159.833	-0.37945
140	-0.39249	9.83333	0.3033	160	-0.37956
140.167	-0.39241	9.66667	0.3027	160.167	-0.37966
140.333	-0.39232	9.5	0.30209	160.333	-0.37978
140.5	-0.39224	9.33333	0.30165	160.5	-0.3799
140.667	-0.39218	9.16667	0.30145	160.667	-0.38002
140.833	-0.39208	9	0.3014	160.833	-0.38014
141	-0.39199	8.83333	0.30124	161	-0.38026
141.167	-0.3919	8.66667	0.30102	161.167	-0.38038
141.333	-0.3918	8.5	0.3008	161.333	-0.38048
141.5	-0.39173	8.33333	0.30061	161.5	-0.38058
141.667	-0.39167	8.16667	0.30045	161.667	-0.38067
141.833	-0.39161	8	0.30024	161.833	-0.38072
142	-0.39157	7.83333	0.30007	162	-0.3808
142.167	-0.39151	7.66667	0.29989	162.167	-0.38087
142.333	-0.39146	7.5	0.29971	162.333	-0.38096
142.5	-0.39142	7.33333	0.2996	162.5	-0.38104
142.667	-0.39137	7.16667	0.29945	162.667	-0.38113
142.833	-0.39132	7	0.29929	162.833	-0.38121
143	-0.39127	6.83333	0.29913	163	-0.38129
143.167	-0.39121	6.66667	0.29898	163.167	-0.38136
143.333	-0.39116	6.5	0.29882	163.333	-0.38142
143.5	-0.39111	6.33333	0.29867	163.5	-0.38148
143.667	-0.39106	6.16667	0.2985	163.667	-0.38154
143.833	-0.39101	6	0.29833	163.833	-0.38158
144	-0.39098	5.83333	0.29817	164	-0.38164
144.167	-0.39096	5.66667	0.29802	164.167	-0.38172
144.333	-0.39094	5.5	0.29786	164.333	-0.3818
144.5	-0.39092	5.33333	0.29773	164.5	-0.38189
144.667	-0.39094	5.16667	0.2976	164.667	-0.38196
144.833	-0.39094	5	0.29747	164.833	-0.38204
145	-0.39094	4.83333	0.29735	165	-0.38212
145.167	-0.39094	4.66667	0.29726	165.167	-0.3822
145.333	-0.39094	4.5	0.29716	165.333	-0.38229
145.5	-0.39095	4.33333	0.29705	165.5	-0.38237
145.667	-0.39095	4.16667	0.29694	165.667	-0.38246
145.833	-0.39096	4	0.29719	165.833	-0.38258
146	-0.39099	3.83333	0.29781	166	-0.38268
146.167	-0.39102	3.66667	0.29784	166.167	-0.38279
146.333	-0.39104	3.5	0.29777	166.333	-0.3829
146.5	-0.39106	3.33333	0.29797	166.5	-0.38303
146.667	-0.39108	3.16667	0.29871	166.667	-0.38316
146.833	-0.3911	3	0.29935	166.833	-0.38329
147	-0.39111	2.83333	0.29951	167	-0.38343
147.167	-0.39111	2.66667	0.29938	167.167	-0.38357
147.333	-0.39112	2.5	0.29932	167.333	-0.3837
147.5	-0.39115	2.33333	0.29952	167.5	-0.38383
147.667	-0.39118	2.16667	0.30022	167.667	-0.38394
147.833	-0.39121	2	0.30019	167.833	-0.38405
148	-0.39126	1.83333	0.30095	168	-0.38416
148.167	-0.3913	1.66667	0.30299	168.167	-0.38427
148.333	-0.39134	1.5	0.30423	168.333	-0.38438
148.5	-0.39139	1.33333	0.30302	168.5	-0.38451
148.667	-0.39144	1.16667	0.30189	168.667	-0.38464
148.833	-0.3915	1	0.30082	168.833	-0.38477
149	-0.39155	0.83333	0.29987	169	-0.3849
149.167	-0.3916	0.66667	0.29888	169.167	-0.38502
149.333	-0.39166	0.5	0.29865	169.333	-0.38514
149.5	-0.39173	0.33333	0.29904	169.5	-0.38524
149.667	-0.3918	0.16667	0.2994	169.667	-0.38534
149.833	-0.39188	0	0.29942	169.833	-0.38544
150	-0.39194	-0.16667	0.29879	170	-0.3855
150.167	-0.39201	-0.33333	0.29792	170.167	-0.38559
150.333	-0.39209	-0.5	0.29703	170.333	-0.38567
150.5	-0.39216	-0.66667	0.29613	170.5	-0.38575
150.667	-0.39223	-0.83333	0.29541	170.667	-0.38584
150.833	-0.39232	-1	0.29475	170.833	-0.38593
151	-0.39241	-1.16667	0.29419	171	-0.38602
151.167	-0.39249	-1.33333	0.29375	171.167	-0.3861
151.333	-0.39256	-1.5	0.2956	171.333	-0.38619
151.5	-0.39265	-1.66667	0.29576	171.5	-0.38629
151.667	-0.39274	-1.83333	0.29487	171.667	-0.38639
151.833	-0.39283	-2	0.29386	171.833	-0.38651
152	-0.39292	-2.16667	0.29322	172	-0.38665
152.167	-0.393	-2.33333	0.29265	172.167	-0.38679
152.333	-0.39309	-2.5	0.29219	172.333	-0.38695
152.5	-0.39318	-2.66667	0.29174	172.5	-0.3871
152.667	-0.39326	-2.83333	0.29148	172.667	-0.38728
152.833	-0.39334	-3	0.29119	172.833	-0.38743
153	-0.39343	-3.16667	0.29106	173	-0.38758
153.167	-0.39351	-3.33333	0.29104	173.167	-0.38774
153.333	-0.3936	-3.5	0.29126	173.333	-0.38788
153.5	-0.39368	-3.66667	0.29141	173.5	-0.38803
153.667	-0.39376	-3.83333	0.29154	173.667	-0.38818
153.833	-0.39385	-4	0.29153	173.833	-0.38833
154	-0.39395	-4.16667	0.29111	174	-0.38848
154.167	-0.39404	-4.33333	0.2908	174.167	-0.38863
154.333	-0.39412	-4.5	0.29055	174.333	-0.38878
154.5	-0.39422	-4.66667	0.29032	174.5	-0.38894
154.667	-0.39431	-4.83333	0.29006	174.667	-0.3891
154.833	-0.39438	-5	0.28983	174.833	-0.38925
155	-0.39447	-5.16667	0.28963	175	-0.38941
155.167	-0.39457	-5.33333	0.28945	175.167	-0.38958
155.333	-0.39467	-5.5	0.28936	175.333	-0.38973
155.5	-0.39476	-5.66667	0.28921	175.5	-0.38988
155.667	-0.39485	-5.83333	0.28907	175.667	-0.39004
155.833	-0.39493	-6	0.28893	175.833	-0.39018
156	-0.39501	-6.16667	0.28879	176	-0.39033
156.167	-0.39511	-6.33333	0.28865	176.167	-0.39045
156.333	-0.39522	-6.5	0.28851	176.333	-0.39057
156.5	-0.39532	-6.66667	0.28836	176.5	-0.39069
156.667	-0.39542	-6.83333	0.28821	176.667	-0.39081
156.833	-0.39553	-7	0.28808	176.833	-0.3909
157	-0.39561	-7.16667	0.28784	177	-0.39099
157.167	-0.3957	-7.33333	0.28736	177.167	-0.39108
157.333	-0.39578	-7.5	0.28688	177.333	-0.39115
157.5	-0.39583	-7.66667	0.28636	177.5	-0.39118
157.667	-0.3959	-7.83333	0.28633	177.667	-0.39123
157.833	-0.39598	-8	0.28638	177.833	-0.39128
158	-0.39606	-8.16667	0.28632	178	-0.39133
158.167	-0.39616	-8.33333	0.28625	178.167	-0.39135
158.333	-0.39625	-8.5	0.28619	178.333	-0.3914
158.5	-0.39633	-8.66667	0.28611	178.5	-0.39144
158.667	-0.39641	-8.83333	0.28602	178.667	-0.39149
158.833	-0.39648	-9	0.28589	178.833	-0.39156
159	-0.39654	-9.16667	0.28576	179	-0.39163
159.167	-0.39661	-9.33333	0.28564	179.167	-0.39171
159.333	-0.39668	-9.5	0.28553	179.333	-0.3918
159.5	-0.39674	-9.66667	0.28539	179.5	-0.3919
159.667	-0.39681	-9.83333	0.28529	179.667	-0.39202
159.833	-0.39688	-10	0.28517	179.833	-0.39214
160	-0.39695	-10.1667	0.28504	180	-0.39228
160.167	-0.39702	-10.3333	0.28495	180.167	-0.39242
160.333	-0.39709	-10.5	0.28484	180.333	-0.39256
160.5	-0.39717	-10.6667	0.2847	180.5	-0.3927
160.667	-0.39724	-10.8333	0.28456	180.667	-0.39286
160.833	-0.3973	-11	0.28441	180.833	-0.39301
161	-0.39736	-11.1667	0.28426	181	-0.39317
161.167	-0.39742	-11.3333	0.28412	181.167	-0.39333
161.333	-0.39749	-11.5	0.28397	181.333	-0.39348
161.5	-0.39755	-11.6667	0.28384	181.5	-0.39366
161.667	-0.39761	-11.8333	0.28369	181.667	-0.39383
161.833	-0.39768	-12	0.28355	181.833	-0.39398
162	-0.39775	-12.1667	0.28341	182	-0.39414
162.167	-0.39783	-12.3333	0.28328	182.167	-0.39428
162.333	-0.39791	-12.5	0.28317	182.333	-0.39441
162.5	-0.39798	-12.6667	0.28306	182.5	-0.39455
162.667	-0.39805	-12.8333	0.28294	182.667	-0.3947
162.833	-0.39812	-13	0.28284	182.833	-0.39482
163	-0.39819	-13.1667	0.28272	183	-0.39494
163.167	-0.39825	-13.3333	0.2826	183.167	-0.39508
163.333	-0.39831	-13.5	0.28247	183.333	-0.39522
163.5	-0.39837	-13.6667	0.28232	183.5	-0.39534
163.667	-0.39843	-13.8333	0.28219	183.667	-0.39547
163.833	-0.3985	-14	0.28207	183.833	-0.39559
164	-0.39857	-14.1667	0.28194	184	-0.39572
164.167	-0.39864	-14.3333	0.28181	184.167	-0.39584
164.333	-0.39871	-14.5	0.28166	184.333	-0.39596
164.5	-0.39878	-14.6667	0.2815	184.5	-0.39607
164.667	-0.39884	-14.8333	0.28133	184.667	-0.39617
164.833	-0.3989	-15	0.28116	184.833	-0.39629
165	-0.39895	-15.1667	0.28098	185	-0.39641
165.167	-0.39902	-15.3333	0.28083	185.167	-0.39652
165.333	-0.3991	-15.5	0.28068	185.333	-0.39662
165.5	-0.3992	-15.6667	0.28054	185.5	-0.39674
165.667	-0.3993	-15.8333	0.2804	185.667	-0.39684
165.833	-0.39939	-16	0.28025	185.833	-0.39695
166	-0.39947	-16.1667	0.28009	186	-0.39706
166.167	-0.39956	-16.3333	0.27994	186.167	-0.39718
166.333	-0.39964	-16.5	0.27979	186.333	-0.39731
166.5	-0.39972	-16.6667	0.27963	186.5	-0.39746
166.667	-0.39981	-16.8333	0.27949	186.667	-0.39761
166.833	-0.39989	-17	0.27936	186.833	-0.39777
167	-0.39995	-17.1667	0.27923	187	-0.39796
167.167	-0.40003	-17.3333	0.27911	187.167	-0.39811
167.333	-0.40009	-17.5	0.27896	187.333	-0.39826
167.5	-0.40016	-17.6667	0.27881	187.5	-0.39842
167.667	-0.40022	-17.8333	0.27867	187.667	-0.39856
167.833	-0.40029	-18	0.27853	187.833	-0.39871
168	-0.40035	-18.1667	0.27842	188	-0.39886
168.167	-0.40042	-18.3333	0.27832	188.167	-0.399
168.333	-0.40049	-18.5	0.27823	188.333	-0.39916
168.5	-0.40056	-18.6667	0.27812	188.5	-0.39932
168.667	-0.40064	-18.8333	0.27801	188.667	-0.39947
168.833	-0.40071	-19	0.27789	188.833	-0.3996
169	-0.40079	-19.1667	0.27779	189	-0.39973
169.167	-0.40087	-19.3333	0.2777	189.167	-0.39987
169.333	-0.40095	-19.5	0.27762	189.333	-0.40001
169.5	-0.40103	-19.6667	0.27754	189.5	-0.40014
169.667	-0.4011	-19.8333	0.27744	189.667	-0.40027
169.833	-0.40116	-20	0.27735	189.833	-0.4004
170	-0.40121	-20.1667	0.27725	190	-0.40053
170.167	-0.40127	-20.3333	0.27716	190.167	-0.40066
170.333	-0.4013	-20.5	0.277	190.333	-0.4008
170.5	-0.40135	-20.6667	0.27685	190.5	-0.40095
170.667	-0.4014	-20.8333	0.27671	190.667	-0.4011
170.833	-0.40145	-21	0.27658	190.833	-0.40125
171	-0.40151	-21.1667	0.27647	191	-0.40141
171.167	-0.40156	-21.3333	0.27637	191.167	-0.40159
171.333	-0.40161	-21.5	0.27626	191.333	-0.40176
171.5	-0.40167	-21.6667	0.27617	191.5	-0.40194
171.667	-0.40174	-21.8333	0.27612	191.667	-0.40212
171.833	-0.40181	-22	0.27605	191.833	-0.40229
172	-0.40189	-22.1667	0.27599	192	-0.40247
172.167	-0.40197	-22.3333	0.27591	192.167	-0.40265
172.333	-0.40207	-22.5	0.27582	192.333	-0.40284
172.5	-0.40217	-22.6667	0.27571	192.5	-0.40303
172.667	-0.40227	-22.8333	0.2756	192.667	-0.40322
172.833	-0.40236	-23	0.27548	192.833	-0.4034
173	-0.40247	-23.1667	0.27536	193	-0.40358
173.167	-0.40257	-23.3333	0.27526	193.167	-0.40377
173.333	-0.40267	-23.5	0.27517	193.333	-0.40397
173.5	-0.40278	-23.6667	0.27508	193.5	-0.40416
173.667	-0.4029	-23.8333	0.275	193.667	-0.40436
173.833	-0.403	-24	0.27493	193.833	-0.40456
174	-0.40311	-24.1667	0.27482	194	-0.40476
174.167	-0.40322	-24.3333	0.27473	194.167	-0.40496
174.333	-0.40332	-24.5	0.27463	194.333	-0.40516
174.5	-0.4034	-24.6667	0.27455	194.5	-0.40536
174.667	-0.40348	-24.8333	0.27445	194.667	-0.40557
174.833	-0.40357	-25	0.27441	194.833	-0.40578
175	-0.40366	-25.1667	0.27446	195	-0.40599
175.167	-0.40376	-25.3333	0.27416	195.167	-0.4062
175.333	-0.40387	-25.5	0.27394	195.333	-0.40641
175.5	-0.40398	-25.6667	0.27378	195.5	-0.40663
175.667	-0.40412	-25.8333	0.27383	195.667	-0.40684
175.833	-0.40424	-26	0.27389	195.833	-0.40707
176	-0.40438	-26.1667	0.27374	196	-0.4073
176.167	-0.40451	-26.3333	0.27346	196.167	-0.40753
176.333	-0.40464	-26.5	0.27312	196.333	-0.40778
176.5	-0.40478	-26.6667	0.27316	196.5	-0.40803
176.667	-0.40493	-26.8333	0.27305	196.667	-0.40828
176.833	-0.40509	-27	0.27292	196.833	-0.40853
177	-0.40524	-27.1667	0.27278	197	-0.40878
177.167	-0.40537	-27.3333	0.27267	197.167	-0.40901
177.333	-0.40549	-27.5	0.27256	197.333	-0.40924
177.5	-0.40561	-27.6667	0.27244	197.5	-0.40947
177.667	-0.40572	-27.8333	0.27233	197.667	-0.4097
177.833	-0.40581	-28	0.27226	197.833	-0.40994
178	-0.40593	-28.1667	0.27216	198	-0.41019
178.167	-0.40604	-28.3333	0.27204	198.167	-0.41044
178.333	-0.40616	-28.5	0.27192	198.333	-0.41068
178.5	-0.40629	-28.6667	0.27175	198.5	-0.41096
178.667	-0.40641	-28.8333	0.27159	198.667	-0.41123
178.833	-0.40652	-29	0.27144	198.833	-0.4115
179	-0.40663	-29.1667	0.27129	199	-0.41177
179.167	-0.40672	-29.3333	0.27111	199.167	-0.41205
179.333	-0.40682	-29.5	0.27094	199.333	-0.41233
179.5	-0.40693	-29.6667	0.27076	199.5	-0.41262
179.667	-0.40705	-29.8333	0.27059	199.667	-0.41292
179.833	-0.40717	-30	0.27048	199.833	-0.41324
180	-0.4073	-30.1667	0.27035	200	-0.41357
180.167	-0.40743	-30.3333	0.27022	200.167	-0.41389
180.333	-0.40756	-30.5	0.27007	200.333	-0.41422
180.5	-0.40772	-30.6667	0.26992	200.5	-0.4146
180.667	-0.40788	-30.8333	0.26974	200.667	-0.41497
180.833	-0.40804	-31	0.26954	200.833	-0.41533
181	-0.40822	-31.1667	0.26931	201	-0.4157
181.167	-0.40841	-31.3333	0.26899	201.167	-0.4161
181.333	-0.40859	-31.5	0.26873	201.333	-0.41649
181.5	-0.40877	-31.6667	0.26849	201.5	-0.41688
181.667	-0.40895	-31.8333	0.26828	201.667	-0.41727
181.833	-0.40915	-32	0.26809	201.833	-0.41767
182	-0.40934	-32.1667	0.26791	202	-0.41808
182.167	-0.40952	-32.3333	0.26775	202.167	-0.4185
182.333	-0.40968	-32.5	0.26759	202.333	-0.41892
182.5	-0.40986	-32.6667	0.2675	202.5	-0.41936
182.667	-0.41005	-32.8333	0.26737	202.667	-0.41983
182.833	-0.41023	-33	0.26722	202.833	-0.4203
183	-0.41042	-33.1667	0.26709	203	-0.42077
183.167	-0.41061	-33.3333	0.26697	203.167	-0.42125
183.333	-0.41081	-33.5	0.26681	203.333	-0.42174
183.5	-0.41101	-33.6667	0.26668	203.5	-0.42224
183.667	-0.41121	-33.8333	0.26656	203.667	-0.42275
183.833	-0.41141	-34	0.26644	203.833	-0.42328
184	-0.41161	-34.1667	0.26632	204	-0.42383
184.167	-0.41181	-34.3333	0.26621	204.167	-0.42438
184.333	-0.41201	-34.5	0.26612	204.333	-0.42493
184.5	-0.41219	-34.6667	0.26599	204.5	-0.4255
184.667	-0.41238	-34.8333	0.26589	204.667	-0.42612
184.833	-0.41257	-35	0.26575	204.833	-0.42672
185	-0.41276	-35.1667	0.2656	205	-0.42734
185.167	-0.41295	-35.3333	0.26545	205.167	-0.42796
185.333	-0.41314	-35.5	0.26531	205.333	-0.42864
185.5	-0.41332	-35.6667	0.26519	205.5	-0.42931
185.667	-0.4135	-35.8333	0.26509	205.667	-0.43001
185.833	-0.41371	-36	0.265	205.833	-0.43071
186	-0.41391	-36.1667	0.26497	206	-0.43148
186.167	-0.4141	-36.3333	0.2649	206.167	-0.43222
186.333	-0.4143	-36.5	0.26481	206.333	-0.43298
186.5	-0.41453	-36.6667	0.26475	206.5	-0.43375
186.667	-0.41475	-36.8333	0.26466	206.667	-0.43457
186.833	-0.41495	-37	0.26456	206.833	-0.4354
187	-0.41514	-37.1667	0.26445	207	-0.43623
187.167	-0.41534	-37.3333	0.26435	207.167	-0.43708
187.333	-0.41553	-37.5	0.26418	207.333	-0.43794
187.5	-0.41574	-37.6667	0.26404	207.5	-0.43887
187.667	-0.41596	-37.8333	0.26391	207.667	-0.4398
187.833	-0.41618	-38	0.26376	207.833	-0.44074
188	-0.4164	-38.1667	0.26361	208	-0.44169
188.167	-0.41663	-38.3333	0.26346	208.167	-0.44274
188.333	-0.41687	-38.5	0.26333	208.333	-0.44377
188.5	-0.4171	-38.6667	0.2632	208.5	-0.44482
188.667	-0.41737	-38.8333	0.26306	208.667	-0.44588
188.833	-0.41762	-39	0.26292	208.833	-0.44705
189	-0.41788	-39.1667	0.26277	209	-0.44819
189.167	-0.41814	-39.3333	0.26261	209.167	-0.44936
189.333	-0.41841	-39.5	0.26246	209.333	-0.45054
189.5	-0.41867	-39.6667	0.26231	209.5	-0.4518
189.667	-0.41891	-39.8333	0.26219	209.667	-0.45306
189.833	-0.41916	-40	0.26207	209.833	-0.45434
190	-0.4194	-40.1667	0.26193	210	-0.45562
190.167	-0.41967	-40.3333	0.26183	210.167	-0.45701
190.333	-0.41995	-40.5	0.26172	210.333	-0.45839
190.5	-0.42024	-40.6667	0.26161	210.5	-0.45979
190.667	-0.42056	-40.8333	0.2615	210.667	-0.46121
190.833	-0.42086	-41	0.26133	210.833	-0.46274
191	-0.42117	-41.1667	0.26119	211	-0.46426
191.167	-0.42148	-41.3333	0.26104	211.167	-0.46582
191.333	-0.42179	-41.5	0.2609	211.333	-0.46739
191.5	-0.4221	-41.6667	0.26069	211.5	-0.4691
191.667	-0.42241	-41.8333	0.2605	211.667	-0.47079
191.833	-0.42272	-42	0.26032	211.833	-0.47249
192	-0.42304	-42.1667	0.26014	212	-0.4742
192.167	-0.42336	-42.3333	0.26	212.167	-0.47605
192.333	-0.42366	-42.5	0.25983	212.333	-0.47788
192.5	-0.42397	-42.6667	0.25968	212.5	-0.47973
192.667	-0.42427	-42.8333	0.25953	212.667	-0.48161
192.833	-0.42458	-43	0.25942	212.833	-0.48361
193	-0.42491	-43.1667	0.25927	213	-0.4856
193.167	-0.42524	-43.3333	0.25909	213.167	-0.48762
193.333	-0.42557	-43.5	0.2589	213.333	-0.48967
193.5	-0.42592	-43.6667	0.2587	213.5	-0.49186
193.667	-0.42627	-43.8333	0.25852	213.667	-0.49402
193.833	-0.42662	-44	0.25833	213.833	-0.49618
194	-0.42699	-44.1667	0.25815	214	-0.49842
194.167	-0.42735	-44.3333	0.25799	214.167	-0.50087
194.333	-0.42771	-44.5	0.25782	214.333	-0.50326
194.5	-0.42807	-44.6667	0.25765	214.5	-0.50567
194.667	-0.42842	-44.8333	0.25746	214.667	-0.50812
194.833	-0.4288	-45	0.25726	214.833	-0.51069
195	-0.42918	-45.1667	0.25709	215	-0.51324
195.167	-0.42956	-45.3333	0.25689	215.167	-0.51581
195.333	-0.42995	-45.5	0.25666	215.333	-0.51839
195.5	-0.43033	-45.6667	0.25641	215.5	-0.52107
195.667	-0.43072	-45.8333	0.25616	215.667	-0.52371
195.833	-0.43112	-46	0.2559	215.833	-0.52634
196	-0.43153	-46.1667	0.25564	216	-0.52898
196.167	-0.43195	-46.3333	0.25535	216.167	-0.5316
196.333	-0.43237	-46.5	0.25505	216.333	-0.53419
196.5	-0.43279	-46.6667	0.25476	216.5	-0.53675
196.667	-0.43322	-46.8333	0.25452	216.667	-0.53933
196.833	-0.43363	-47	0.25425	216.833	-0.54173
197	-0.43405	-47.1667	0.25377	217	-0.54413
197.167	-0.43447	-47.3333	0.25321	217.167	-0.54636
197.333	-0.43488	-47.5	0.25272	217.333	-0.54845
197.5	-0.43529	-47.6667	0.25244	217.5	-0.55029
197.667	-0.4357	-47.8333	0.25203	217.667	-0.55193
197.833	-0.43612	-48	0.2516	217.833	-0.55328
198	-0.43654	-48.1667	0.25114	218	-0.55427
198.167	-0.43696	-48.3333	0.25062	218.167	-0.55499
198.333	-0.43739	-48.5	0.2501	218.333	-0.55494
198.5	-0.43783	-48.6667	0.24955	218.5	-0.55452
198.667	-0.43827	-48.8333	0.2489	218.667	-0.55358
198.833	-0.43871	-49	0.24822	218.833	-0.55234
199	-0.43915	-49.1667	0.24756	219	-0.54948
199.167	-0.43959	-49.3333	0.24689	219.167	-0.54613
199.333	-0.44003	-49.5	0.2462	219.333	-0.54176
199.5	-0.44048	-49.6667	0.2455	219.5	-0.53676
199.667	-0.44094	-49.8333	0.24466	219.667	-0.5304
199.833	-0.44141	-50	0.24366	219.833	-0.5238
200	-0.44189	-50.1667	0.24272	220	-0.51684
200.167	-0.44239	-50.3333	0.2418	220.167	-0.50958
200.333	-0.44287	-50.5	0.2408	220.333	-0.50185
200.5	-0.44334	-50.6667	0.2398	220.5	-0.49428
200.667	-0.4438	-50.8333	0.23877	220.667	-0.48684
200.833	-0.44427	-51	0.23774	220.833	-0.47971
201	-0.44474	-51.1667	0.2366	221	-0.47335
201.167	-0.44524	-51.3333	0.23553	221.167	-0.46774
201.333	-0.44575	-51.5	0.23449	221.333	-0.46299
201.5	-0.4463	-51.6667	0.23346	221.5	-0.45861
201.667	-0.44685	-51.8333	0.23242	221.667	-0.45511
201.833	-0.4474	-52	0.23138	221.833	-0.45231
202	-0.44796	-52.1667	0.2304	222	-0.44996
202.167	-0.44857	-52.3333	0.22952	222.167	-0.4479
202.333	-0.44918	-52.5	0.22836	222.333	-0.44648
202.5	-0.44979	-52.6667	0.22731	222.5	-0.44532
202.667	-0.4504	-52.8333	0.22629	222.667	-0.44448
202.833	-0.45102	-53	0.22525	222.833	-0.44373
203	-0.45163	-53.1667	0.22426	223	-0.4433
203.167	-0.45224	-53.3333	0.22328	223.167	-0.4429
203.333	-0.45286	-53.5	0.22228	223.333	-0.44265
203.5	-0.45348	-53.6667	0.22126	223.5	-0.44252
203.667	-0.45412	-53.8333	0.2203	223.667	-0.44243
203.833	-0.45475	-54	0.21934	223.833	-0.44255
204	-0.45538	-54.1667	0.21837	224	-0.44261
204.167	-0.45602	-54.3333	0.21737	224.167	-0.44267
204.333	-0.45665	-54.5	0.21632	224.333	-0.44275
204.5	-0.45727	-54.6667	0.21533	224.5	-0.44294
204.667	-0.45789	-54.8333	0.21438	224.667	-0.4431
204.833	-0.45847	-55	0.2132	224.833	-0.44326
205	-0.45906	-55.1667	0.21196	225	-0.44342
205.167	-0.45965	-55.3333	0.21111	225.167	-0.44361
205.333	-0.46025	-55.5	0.21017	225.333	-0.44379
205.5	-0.46082	-55.6667	0.20929	225.5	-0.44398
205.667	-0.46142	-55.8333	0.20835	225.667	-0.44417
205.833	-0.46204	-56	0.20748	225.833	-0.44437
206	-0.46267	-56.1667	0.20658	226	-0.44456
206.167	-0.46331	-56.3333	0.20568	226.167	-0.44476
206.333	-0.46393	-56.5	0.20475	226.333	-0.44496
206.5	-0.46454	-56.6667	0.20377	226.5	-0.44516
206.667	-0.46515	-56.8333	0.20282	226.667	-0.44537
206.833	-0.46574	-57	0.20187	226.833	-0.44558
207	-0.46634	-57.1667	0.20093	227	-0.44578
207.167	-0.46695	-57.3333	0.20005	227.167	-0.44599
207.333	-0.46755	-57.5	0.19917	227.333	-0.4462
207.5	-0.46815	-57.6667	0.19829	227.5	-0.44642
207.667	-0.46877	-57.8333	0.1974	227.667	-0.44663
207.833	-0.46938	-58	0.19658	227.833	-0.44684
208	-0.47	-58.1667	0.19573	228	-0.44705
208.167	-0.47071	-58.3333	0.19487	228.167	-0.44725
208.333	-0.47163	-58.5	0.19403	228.333	-0.44746
208.5	-0.47268	-58.6667	0.19321	228.5	-0.44764
208.667	-0.47372	-58.8333	0.19238	228.667	-0.44784
208.833	-0.47426	-59	0.19154	228.833	-0.44803
209	-0.4748	-59.1667	0.19072	229	-0.44822
209.167	-0.47523	-59.3333	0.18994	229.167	-0.44841
209.333	-0.47566	-59.5	0.18912	229.333	-0.44861
209.5	-0.47605	-59.6667	0.18827	229.5	-0.44881
209.667	-0.47647	-59.8333	0.1874	229.667	-0.44901
209.833	-0.47688	-60	0.18653	229.833	-0.44923
210	-0.47728	-60.1667	0.18568	230	-0.44944
210.167	-0.47767	-60.3333	0.18475	230.167	-0.44966
210.333	-0.47805	-60.5	0.18385	230.333	-0.44987
210.5	-0.47843	-60.6667	0.1831	230.5	-0.45009
210.667	-0.4788	-60.8333	0.18246	230.667	-0.45031
210.833	-0.47914	-61	0.18176	230.833	-0.45053
211	-0.47944	-61.1667	0.18105	231	-0.45074
211.167	-0.47977	-61.3333	0.18034	231.167	-0.45096
211.333	-0.48005	-61.5	0.1796	231.333	-0.4512
211.5	-0.48026	-61.6667	0.17886	231.5	-0.45143
211.667	-0.4802	-61.8333	0.17811	231.667	-0.45166
211.833	-0.4802	-62	0.17737	231.833	-0.4519
212	-0.48013	-62.1667	0.17657	232	-0.45214
212.167	-0.48001	-62.3333	0.17578	232.167	-0.45238
212.333	-0.47981	-62.5	0.17499	232.333	-0.45263
212.5	-0.47963	-62.6667	0.1742	232.5	-0.45287
212.667	-0.47944	-62.8333	0.17344	232.667	-0.45311
212.833	-0.47922	-63	0.17271	232.833	-0.45335
213	-0.47891	-63.1667	0.172	233	-0.4536
213.167	-0.47861	-63.3333	0.17126	233.167	-0.45383
213.333	-0.47828	-63.5	0.17077	233.333	-0.45407
213.5	-0.47794	-63.6667	0.17019	233.5	-0.45431
213.667	-0.47748	-63.8333	0.16959	233.667	-0.45454
213.833	-0.47704	-64	0.169	233.833	-0.45476
214	-0.47658	-64.1667	0.16849	234	-0.45499
214.167	-0.47608	-64.3333	0.16785	234.167	-0.45522
214.333	-0.47551	-64.5	0.16699	234.333	-0.45546
214.5	-0.47491	-64.6667	0.16613	234.5	-0.45571
214.667	-0.47427	-64.8333	0.1655	234.667	-0.45595
214.833	-0.47365	-65	0.16481	234.833	-0.45619
215	-0.47274	-65.1667	0.16413	235	-0.45643
215.167	-0.47179	-65.3333	0.16347	235.167	-0.45666
215.333	-0.47073	-65.5	0.16297	235.333	-0.45688
215.5	-0.46965	-65.6667	0.1624	235.5	-0.4571
215.667	-0.46839	-65.8333	0.16179	235.667	-0.45732
215.833	-0.46712	-66	0.16118	235.833	-0.45754
216	-0.46579	-66.1667	0.16061	236	-0.45776
216.167	-0.46441	-66.3333	0.16	236.167	-0.45798
216.333	-0.46289	-66.5	0.15936	236.333	-0.4582
216.5	-0.46129	-66.6667	0.15865	236.5	-0.4584
216.667	-0.45956	-66.8333	0.1579	236.667	-0.45861
216.833	-0.45779	-67	0.15721	236.833	-0.45882
217	-0.45596	-67.1667	0.15651	237	-0.45904
217.167	-0.45414	-67.3333	0.15572	237.167	-0.45926
217.333	-0.45232	-67.5	0.15518	237.333	-0.45949
217.5	-0.45049	-67.6667	0.15453	237.5	-0.45971
217.667	-0.44863	-67.8333	0.15386	237.667	-0.45994
217.833	-0.44682	-68	0.15321	237.833	-0.46018
218	-0.445	-68.1667	0.15257	238	-0.46042
218.167	-0.44318	-68.3333	0.15192	238.167	-0.46066
218.333	-0.4416	-68.5	0.15128	238.333	-0.4609
218.5	-0.44008	-68.6667	0.15066	238.5	-0.46115
218.667	-0.43878	-68.8333	0.1501	238.667	-0.46139
218.833	-0.43754	-69	0.14944	238.833	-0.46164
219	-0.4365	-69.1667	0.14887	239	-0.46188
219.167	-0.43553	-69.3333	0.14851	239.167	-0.46211
219.333	-0.4348	-69.5	0.14811	239.333	-0.46234
219.5	-0.43415	-69.6667	0.14772	239.5	-0.46257
219.667	-0.4338	-69.8333	0.14713	239.667	-0.46282
219.833	-0.4334	-70	0.14653	239.833	-0.46308
220	-0.43306	-70.1667	0.14596	240	-0.46333
220.167	-0.43278	-70.3333	0.14538	240.167	-0.46359
220.333	-0.4327	-70.5	0.14477	240.333	-0.46384
220.5	-0.43256	-70.6667	0.14417	240.5	-0.4641
220.667	-0.43243	-70.8333	0.14357	240.667	-0.46436
220.833	-0.43233	-71	0.14301	240.833	-0.4646
221	-0.43234	-71.1667	0.14245	241	-0.46486
221.167	-0.43231	-71.3333	0.14188	241.167	-0.46513
221.333	-0.43229	-71.5	0.14129	241.333	-0.4654
221.5	-0.43227	-71.6667	0.14078	241.5	-0.46567
221.667	-0.43231	-71.8333	0.14025	241.667	-0.46594
221.833	-0.43232	-72	0.13972	241.833	-0.46621
222	-0.43234	-72.1667	0.13919	242	-0.46647
222.167	-0.43236	-72.3333	0.13871	242.167	-0.46672
222.333	-0.43239	-72.5	0.13819	242.333	-0.46697
222.5	-0.43242	-72.6667	0.1377	242.5	-0.46722
222.667	-0.43245	-72.8333	0.13736	242.667	-0.46747
222.833	-0.43248	-73	0.13694	242.833	-0.46769
223	-0.43253	-73.1667	0.1361	243	-0.46793
223.167	-0.43257	-73.3333	0.13538	243.167	-0.46817
223.333	-0.43261	-73.5	0.13485	243.333	-0.46842
223.5	-0.43264	-73.6667	0.13442	243.5	-0.46867
223.667	-0.43269	-73.8333	0.13398	243.667	-0.46891
223.833	-0.43272	-74	0.13328	243.833	-0.46916
224	-0.43274	-74.1667	0.13203	244	-0.46941
224.167	-0.43275	-74.3333	0.13181	244.167	-0.46966
224.333	-0.43274	-74.5	0.13153	244.333	-0.46992
224.5	-0.43273	-74.6667	0.13116	244.5	-0.47017
224.667	-0.43272	-74.8333	0.13072	244.667	-0.47042
224.833	-0.4327	-75	0.13014	244.833	-0.47068
225	-0.43268	-75.1667	0.12968	245	-0.47092
225.167	-0.43267	-75.3333	0.12921	245.167	-0.47115
225.333	-0.43267	-75.5	0.12872	245.333	-0.47138
225.5	-0.43267	-75.6667	0.1282	245.5	-0.47161
225.667	-0.43268	-75.8333	0.12768	245.667	-0.47184
225.833	-0.43268	-76	0.12715	245.833	-0.47207
226	-0.43267	-76.1667	0.12662	246	-0.47231
226.167	-0.43267	-76.3333	0.12598	246.167	-0.47254
226.333	-0.43267	-76.5	0.12545	246.333	-0.47276
226.5	-0.43268	-76.6667	0.12513	246.5	-0.47298
226.667	-0.4327	-76.8333	0.12477	246.667	-0.47319
226.833	-0.43272	-77	0.12439	246.833	-0.47341
227	-0.43276	-77.1667	0.12392	247	-0.47361
227.167	-0.43279	-77.3333	0.12362	247.167	-0.47381
227.333	-0.43282	-77.5	0.12307	247.333	-0.47402
227.5	-0.43286	-77.6667	0.12192	247.5	-0.47422
227.667	-0.43289	-77.8333	0.12173	247.667	-0.47442
227.833	-0.43292	-78	0.12129	247.833	-0.47464
228	-0.43294	-78.1667	0.12082	248	-0.47487
228.167	-0.43296	-78.3333	0.12036	248.167	-0.4751
228.333	-0.433	-78.5	0.12008	248.333	-0.47532
228.5	-0.43304	-78.6667	0.11984	248.5	-0.47555
228.667	-0.43309	-78.8333	0.11966	248.667	-0.47578
228.833	-0.43314	-79	0.1191	248.833	-0.476
229	-0.43322	-79.1667	0.11844	249	-0.47621
229.167	-0.43328	-79.3333	0.11793	249.167	-0.47644
229.333	-0.43333	-79.5	0.11747	249.333	-0.47665
229.5	-0.43339	-79.6667	0.11699	249.5	-0.47683
229.667	-0.43345	-79.8333	0.11664	249.667	-0.47699
229.833	-0.43351	-80	0.11625	249.833	-0.47713
230	-0.43358	-80	0.11585	250	-0.47726
230.167	-0.43365	-80	0.11542
230.333	-0.43371	-80	0.11507
230.5	-0.43376	-80	0.11467
230.667	-0.43382	-80	0.11428
230.833	-0.43387	-80	0.11389
231	-0.43392	-80	0.11343
231.167	-0.43397	-80	0.113
231.333	-0.43402	-80	0.11257
231.5	-0.43408	-80	0.11217
231.667	-0.43413	-80	0.11175
231.833	-0.43418	-80	0.11133
232	-0.43423	-80	0.11095
232.167	-0.43427	-80	0.11059
232.333	-0.43432	-80	0.11022
232.5	-0.43432	-80	0.10983
232.667	-0.43434	-80	0.10954
232.833	-0.43437	-80	0.10928
[truncated: 132 more rows]
