# Supplementary material for: Mechanically robust supramolecular polymer co-assemblies
Source: Nat Commun. 2022 Jan 18;13:356. doi: 10.1038/s41467-022-28017-0 (PMC8766479; doi:10.1038/s41467-022-28017-0)
Supplement: Supplementary file 3 — Source Data [file 41467_2022_28017_MOESM3_ESM.zip › NCOMMS-21-41006-T_Source Data/Supplementary Figure 5/Supplementary Figure 5a.xlsx]

## Sheet: Figure_S5a
1st heating		Cooling		2nd heating
[°C]	[W/g]	[°C]	[W/g]	[°C]	[W/g]
-80	0.02087	249.833	-0.40001	-80	0.11604
-80	0.02048	249.667	-0.25735	-80	0.11609
-80	0.01934	249.5	-0.11195	-80	0.11621
-80	0.01804	249.333	0.01469	-80	0.11644
-80	0.01685	249.167	0.12127	-80	0.11507
-80	0.01565	249	0.17745	-80	0.11395
-80	0.01447	248.833	0.2165	-80	0.11349
-80	0.01335	248.667	0.24258	-80	0.11311
-80	0.01235	248.5	0.26269	-80	0.11283
-80	0.01147	248.333	0.27516	-80	0.11258
-80	0.01066	248.167	0.28546	-80	0.11229
-80	0.00929	248	0.29323	-80	0.11198
-80	0.00968	247.833	0.29943	-80	0.11165
-80	0.00955	247.667	0.30219	-80	0.11131
-80	0.00832	247.5	0.30432	-80	0.11094
-80	0.00684	247.333	0.30562	-80	0.11051
-80	0.00572	247.167	0.3064	-80	0.10974
-80	0.00561	247	0.30634	-80	0.10913
-80	0.0055	246.833	0.30615	-80	0.10848
-80	0.0052	246.667	0.3059	-80	0.10773
-80	0.00485	246.5	0.30561	-80	0.10747
-80	0.00461	246.333	0.30531	-80	0.10749
-80	0.00435	246.167	0.30504	-80	0.10687
-80	0.00408	246	0.30475	-80	0.10634
-80	0.00392	245.833	0.30446	-80	0.1061
-80	0.00369	245.667	0.30418	-80	0.10576
-80	0.00346	245.5	0.30394	-80	0.10539
-80	0.00322	245.333	0.30374	-80	0.10486
-80	0.00297	245.167	0.30356	-80	0.10427
-80	0.00279	245	0.3035	-80	0.1038
-80	0.00259	244.833	0.30342	-80	0.10373
-80	0.00229	244.667	0.30336	-80	0.10405
-80	0.00241	244.5	0.30332	-80	0.10329
-80	0.00239	244.333	0.3034	-80	0.10285
-80	0.00236	244.167	0.30344	-80	0.10245
-80	0.00233	244	0.30347	-80	0.10206
-80	0.00223	243.833	0.30351	-80	0.10163
-80	0.00229	243.667	0.30356	-80	0.10121
-80	0.0021	243.5	0.30366	-80	0.10079
-80	0.0013	243.333	0.30376	-80	0.10036
-80	0.00060786	243.167	0.30387	-80	0.10005
-80	0.000680719	243	0.30399	-80	0.09974
-80	0.00116	242.833	0.30416	-80	0.09933
-80	0.00185	242.667	0.30431	-80	0.09879
-80	0.00117	242.5	0.30446	-80	0.09864
-80	0.00083496	242.333	0.30461	-80	0.09833
-80	0.000575716	242.167	0.30477	-80	0.09796
-80	0.000535297	242	0.30492	-80	0.09757
-80	0.000533839	241.833	0.30505	-80	0.09716
-80	0.000417421	241.667	0.30518	-80	0.09674
-80	0.000320852	241.5	0.30529	-80	0.09633
-80	0.000399686	241.333	0.3054	-80	0.09597
-80	0.000661588	241.167	0.30552	-80	0.09556
-80	0.000877336	241	0.30565	-80	0.09516
-80	0.000626512	240.833	0.30574	-80	0.09476
-80	0.00032974	240.667	0.30586	-80	0.09435
-80	0.000154891	240.5	0.30597	-80	0.09424
-80	4.60849e-06	240.333	0.30608	-80	0.09398
-80	-6.45096e-05	240.167	0.30618	-80	0.09378
-80	-7.13723e-05	240	0.30629	-80	0.09379
-80	0.000150518	239.833	0.30639	-80	0.09317
-80	0.00021474	239.667	0.30648	-80	0.09275
-80	0.000357265	239.5	0.30657	-80	0.09239
-80	0.000649473	239.333	0.30667	-80	0.09204
-80	0.000315501	239.167	0.30677	-80	0.09163
-80	4.10504e-05	239	0.30688	-80	0.0912
-80	-0.000350156	238.833	0.307	-80	0.09078
-80	-0.0011	238.667	0.30711	-80	0.09037
-80	-0.000774975	238.5	0.30721	-80	0.08984
-80	-0.000507803	238.333	0.3073	-80	0.08939
-80	-0.000409853	238.167	0.30738	-80	0.08894
-80	-0.000360813	238	0.30747	-80	0.0885
-80	-0.000343876	237.833	0.30755	-80	0.088
-80	-0.000282482	237.667	0.30762	-80	0.08758
-80	-0.000201171	237.5	0.30767	-80	0.08721
-80	-0.000162211	237.333	0.30775	-80	0.08671
-80	-0.000145397	237.167	0.30783	-80	0.0867
-80	-8.92633e-05	237	0.3079	-80	0.08667
-80	-2.48067e-05	236.833	0.30799	-80	0.08623
-80	5.96877e-05	236.667	0.30807	-80	0.08572
-80	0.000129982	236.5	0.30815	-80	0.08548
-80	0.000166438	236.333	0.30822	-80	0.08518
-80	0.000168711	236.167	0.30828	-80	0.08494
-80	0.000167606	236	0.30835	-80	0.08483
-80	8.54686e-05	235.833	0.30843	-80	0.08428
-80	1.00713e-05	235.667	0.30851	-80	0.08388
-80	-2.54864e-05	235.5	0.30858	-80	0.08352
-80	-2.02322e-05	235.333	0.30867	-80	0.08322
-80	-1.43825e-05	235.167	0.30876	-80	0.08306
-80	2.81973e-06	235	0.30885	-80	0.08278
-80	5.27834e-05	234.833	0.30895	-80	0.08248
-80	0.000185551	234.667	0.30904	-80	0.08219
-80	0.00047932	234.5	0.30913	-80	0.08181
-80	0.000714547	234.333	0.30921	-80	0.08149
-80	0.000998751	234.167	0.30931	-80	0.0812
-80	0.00135	234	0.30939	-80	0.08089
-80	0.000616127	233.833	0.30946	-80	0.08072
-80	0.00018234	233.667	0.30953	-80	0.08054
-80	-6.61014e-05	233.5	0.30961	-80	0.08055
-80	-0.000206959	233.333	0.30967	-80	0.08075
-80	-0.000154563	233.167	0.30973	-80	0.07984
-80	-0.000225974	233	0.30979	-80	0.07938
-80	-0.000643471	232.833	0.30985	-80	0.07901
-80	-0.000449601	232.667	0.3099	-80	0.07857
-80	-0.000761478	232.5	0.30994	-80	0.07844
-80	-0.0011	232.333	0.30998	-80	0.07817
-80	-0.00106	232.167	0.31002	-80	0.07791
-80	-0.00087921	232	0.31006	-80	0.07771
-80	-0.000740031	231.833	0.3101	-80	0.07764
-80	-0.000640762	231.667	0.31015	-80	0.07673
-80	-0.000522718	231.5	0.3102	-80	0.0759
-80	-0.000397421	231.333	0.31025	-80	0.07567
-80	-0.000378777	231.167	0.31029	-80	0.07555
-80	-0.000323267	231	0.31033	-80	0.07536
-80	-0.000244081	230.833	0.31038	-80	0.07508
-80	-0.000139873	230.667	0.31041	-80	0.07461
-80	-0.000348112	230.5	0.31043	-80	0.0743
-80	-0.000549102	230.333	0.31046	-80	0.07395
-80	-0.000374584	230.167	0.31046	-80	0.07404
-80	0.000749204	230	0.31049	-80	0.07416
-80	0.02252	229.833	0.31051	-80	0.07431
-79.833	0.04958	229.667	0.31053	-79.833	0.07418
-79.667	0.0641	229.5	0.31055	-79.667	0.07353
-79.5	0.06235	229.333	0.31056	-79.5	0.07295
-79.333	0.02246	229.167	0.31058	-79.333	0.0728
-79.167	-0.02491	229	0.3106	-79.167	0.07264
-79	-0.0722	228.833	0.3106	-79	0.07319
-78.833	-0.11598	228.667	0.31062	-78.833	0.07491
-78.667	-0.14601	228.5	0.31063	-78.667	0.07774
-78.5	-0.16865	228.333	0.31065	-78.5	0.08007
-78.333	-0.18406	228.167	0.31067	-78.333	0.08067
-78.167	-0.19658	228	0.31067	-78.167	0.08021
-78	-0.20296	227.833	0.31068	-78	0.07221
-77.833	-0.20781	227.667	0.31068	-77.833	0.05981
-77.667	-0.21116	227.5	0.3107	-77.667	0.04306
-77.5	-0.21423	227.333	0.31072	-77.5	0.02291
-77.333	-0.21709	227.167	0.31074	-77.333	-0.00217
-77.167	-0.21987	227	0.31075	-77.167	-0.02786
-77	-0.22171	226.833	0.31079	-77	-0.05344
-76.833	-0.2232	226.667	0.31082	-76.833	-0.07971
-76.667	-0.22456	226.5	0.31084	-76.667	-0.10129
-76.5	-0.22601	226.333	0.31086	-76.5	-0.12219
-76.333	-0.22735	226.167	0.31087	-76.333	-0.1412
-76.167	-0.22791	226	0.31088	-76.167	-0.15842
-76	-0.22848	225.833	0.31089	-76	-0.17181
-75.833	-0.22903	225.667	0.31091	-75.833	-0.18365
-75.667	-0.22956	225.5	0.3109	-75.667	-0.1938
-75.5	-0.22969	225.333	0.3109	-75.5	-0.20244
-75.333	-0.22911	225.167	0.3109	-75.333	-0.20966
-75.167	-0.23002	225	0.31091	-75.167	-0.21661
-75	-0.23074	224.833	0.31091	-75	-0.2226
-74.833	-0.23107	224.667	0.3109	-74.833	-0.22708
-74.667	-0.23116	224.5	0.31088	-74.667	-0.22982
-74.5	-0.23143	224.333	0.31087	-74.5	-0.23262
-74.333	-0.23176	224.167	0.31085	-74.333	-0.2352
-74.167	-0.23212	224	0.31084	-74.167	-0.23749
-74	-0.23231	223.833	0.31084	-74	-0.23956
-73.833	-0.2322	223.667	0.31084	-73.833	-0.24176
-73.667	-0.23225	223.5	0.31087	-73.667	-0.2437
-73.5	-0.23231	223.333	0.31091	-73.5	-0.24477
-73.333	-0.23234	223.167	0.31095	-73.333	-0.24528
-73.167	-0.23233	223	0.31098	-73.167	-0.24578
-73	-0.23237	222.833	0.311	-73	-0.24633
-72.833	-0.23239	222.667	0.31104	-72.833	-0.24695
-72.667	-0.23243	222.5	0.31106	-72.667	-0.24746
-72.5	-0.23246	222.333	0.31107	-72.5	-0.24799
-72.333	-0.23252	222.167	0.31107	-72.333	-0.24853
-72.167	-0.2326	222	0.31105	-72.167	-0.24906
-72	-0.2327	221.833	0.31105	-72	-0.24939
-71.833	-0.23274	221.667	0.31104	-71.833	-0.24949
-71.667	-0.23276	221.5	0.31104	-71.667	-0.2497
-71.5	-0.23275	221.333	0.31102	-71.5	-0.24996
-71.333	-0.23274	221.167	0.31101	-71.333	-0.25009
-71.167	-0.2327	221	0.311	-71.167	-0.25031
-71	-0.23273	220.833	0.31099	-71	-0.25057
-70.833	-0.23268	220.667	0.31098	-70.833	-0.25064
-70.667	-0.2325	220.5	0.31098	-70.667	-0.25025
-70.5	-0.23292	220.333	0.31098	-70.5	-0.24993
-70.333	-0.23309	220.167	0.31098	-70.333	-0.24967
-70.167	-0.23321	220	0.31098	-70.167	-0.25006
-70	-0.23332	219.833	0.31098	-70	-0.25036
-69.833	-0.23344	219.667	0.31098	-69.833	-0.25054
-69.667	-0.23359	219.5	0.31097	-69.667	-0.2507
-69.5	-0.23372	219.333	0.31097	-69.5	-0.25069
-69.333	-0.23382	219.167	0.31098	-69.333	-0.25063
-69.167	-0.23393	219	0.31098	-69.167	-0.25064
-69	-0.23401	218.833	0.31099	-69	-0.25068
-68.833	-0.23411	218.667	0.31101	-68.833	-0.25073
-68.667	-0.23421	218.5	0.31102	-68.667	-0.25079
-68.5	-0.23422	218.333	0.31104	-68.5	-0.25085
-68.333	-0.23422	218.167	0.31106	-68.333	-0.2509
-68.167	-0.23424	218	0.31106	-68.167	-0.25095
-68	-0.23425	217.833	0.31105	-68	-0.25104
-67.833	-0.23423	217.667	0.31105	-67.833	-0.251
-67.667	-0.23424	217.5	0.31105	-67.667	-0.25068
-67.5	-0.2342	217.333	0.31102	-67.5	-0.25033
-67.333	-0.23427	217.167	0.31099	-67.333	-0.25024
-67.167	-0.23455	217	0.31098	-67.167	-0.25064
-67	-0.23475	216.833	0.31096	-67	-0.25133
-66.833	-0.23495	216.667	0.31095	-66.833	-0.251
-66.667	-0.23518	216.5	0.31095	-66.667	-0.25112
-66.5	-0.23548	216.333	0.31095	-66.5	-0.25119
-66.333	-0.23579	216.167	0.31095	-66.333	-0.25118
-66.167	-0.23607	216	0.31098	-66.167	-0.25108
-66	-0.23633	215.833	0.31099	-66	-0.25153
-65.833	-0.23656	215.667	0.31101	-65.833	-0.25224
-65.667	-0.23687	215.5	0.31102	-65.667	-0.25203
-65.5	-0.23721	215.333	0.31101	-65.5	-0.25172
-65.333	-0.23733	215.167	0.311	-65.333	-0.25175
-65.167	-0.23764	215	0.31099	-65.167	-0.25177
-65	-0.23789	214.833	0.31098	-65	-0.25175
-64.833	-0.23827	214.667	0.31097	-64.833	-0.25171
-64.667	-0.23866	214.5	0.31097	-64.667	-0.25173
-64.5	-0.23884	214.333	0.31098	-64.5	-0.2517
-64.333	-0.23895	214.167	0.31099	-64.333	-0.25163
-64.167	-0.23943	214	0.31101	-64.167	-0.25156
-64	-0.2407	213.833	0.31103	-64	-0.25149
-63.833	-0.2403	213.667	0.31106	-63.833	-0.25145
-63.667	-0.24039	213.5	0.31109	-63.667	-0.2514
-63.5	-0.24059	213.333	0.31112	-63.5	-0.25135
-63.333	-0.24093	213.167	0.31116	-63.333	-0.25142
-63.167	-0.24147	213	0.31119	-63.167	-0.25146
-63	-0.24184	212.833	0.31122	-63	-0.25152
-62.833	-0.24226	212.667	0.31124	-62.833	-0.25158
-62.667	-0.24289	212.5	0.31127	-62.667	-0.25173
-62.5	-0.24305	212.333	0.31129	-62.5	-0.25183
-62.333	-0.24298	212.167	0.31133	-62.333	-0.2519
-62.167	-0.24373	212	0.31134	-62.167	-0.25195
-62	-0.24468	211.833	0.31137	-62	-0.25192
-61.833	-0.24445	211.667	0.31142	-61.833	-0.25187
-61.667	-0.24454	211.5	0.31148	-61.667	-0.2518
-61.5	-0.2446	211.333	0.31155	-61.5	-0.25175
-61.333	-0.24466	211.167	0.31162	-61.333	-0.25149
-61.167	-0.24501	211	0.31168	-61.167	-0.25128
-61	-0.24523	210.833	0.31175	-61	-0.25143
-60.833	-0.24544	210.667	0.31181	-60.833	-0.25229
-60.667	-0.24568	210.5	0.31188	-60.667	-0.25192
-60.5	-0.24586	210.333	0.31195	-60.5	-0.25188
-60.333	-0.246	210.167	0.312	-60.333	-0.25195
-60.167	-0.24616	210	0.31201	-60.167	-0.25203
-60	-0.24633	209.833	0.31202	-60	-0.25215
-59.833	-0.24642	209.667	0.31205	-59.833	-0.25228
-59.667	-0.24652	209.5	0.31207	-59.667	-0.25242
-59.5	-0.24662	209.333	0.3121	-59.5	-0.25258
-59.333	-0.24671	209.167	0.31216	-59.333	-0.25274
-59.167	-0.24683	209	0.31223	-59.167	-0.25284
-59	-0.24699	208.833	0.31231	-59	-0.25292
-58.833	-0.24717	208.667	0.31245	-58.833	-0.25298
-58.667	-0.24734	208.5	0.31256	-58.667	-0.25299
-58.5	-0.24761	208.333	0.31267	-58.5	-0.25301
-58.333	-0.24782	208.167	0.31278	-58.333	-0.253
-58.167	-0.24802	208	0.3129	-58.167	-0.25298
-58	-0.24821	207.833	0.31302	-58	-0.25302
-57.833	-0.24836	207.667	0.31315	-57.833	-0.25304
-57.667	-0.2485	207.5	0.31329	-57.667	-0.25304
-57.5	-0.24854	207.333	0.31345	-57.5	-0.25303
-57.333	-0.24857	207.167	0.3136	-57.333	-0.25305
-57.167	-0.24857	207	0.31377	-57.167	-0.25309
-57	-0.24863	206.833	0.31394	-57	-0.25315
-56.833	-0.24869	206.667	0.31412	-56.833	-0.2532
-56.667	-0.24875	206.5	0.31429	-56.667	-0.25325
-56.5	-0.24889	206.333	0.31446	-56.5	-0.25332
-56.333	-0.24897	206.167	0.31465	-56.333	-0.25338
-56.167	-0.24904	206	0.31485	-56.167	-0.25346
-56	-0.24911	205.833	0.31506	-56	-0.25359
-55.833	-0.24912	205.667	0.31526	-55.833	-0.25371
-55.667	-0.24918	205.5	0.31544	-55.667	-0.25382
-55.5	-0.24924	205.333	0.3156	-55.5	-0.25394
-55.333	-0.24928	205.167	0.31573	-55.333	-0.25416
-55.167	-0.24931	205	0.31583	-55.167	-0.2543
-55	-0.24936	204.833	0.31592	-55	-0.25442
-54.833	-0.24941	204.667	0.31591	-54.833	-0.25455
-54.667	-0.24948	204.5	0.31595	-54.667	-0.25464
-54.5	-0.24975	204.333	0.31599	-54.5	-0.25472
-54.333	-0.24993	204.167	0.31604	-54.333	-0.25481
-54.167	-0.25019	204	0.31606	-54.167	-0.25489
-54	-0.25058	203.833	0.31609	-54	-0.2549
-53.833	-0.2504	203.667	0.31612	-53.833	-0.25498
-53.667	-0.25042	203.5	0.31616	-53.667	-0.25508
-53.5	-0.25042	203.333	0.31619	-53.5	-0.25517
-53.333	-0.25039	203.167	0.31623	-53.333	-0.25527
-53.167	-0.25064	203	0.31627	-53.167	-0.25538
-53	-0.25079	202.833	0.31632	-53	-0.25549
-52.833	-0.25095	202.667	0.31638	-52.833	-0.25559
-52.667	-0.25118	202.5	0.31643	-52.667	-0.25576
-52.5	-0.25133	202.333	0.31647	-52.5	-0.25591
-52.333	-0.25147	202.167	0.31652	-52.333	-0.25605
-52.167	-0.25158	202	0.31656	-52.167	-0.25631
-52	-0.25169	201.833	0.3166	-52	-0.25628
-51.833	-0.25174	201.667	0.31665	-51.833	-0.25631
-51.667	-0.25187	201.5	0.31671	-51.667	-0.25637
-51.5	-0.25202	201.333	0.31676	-51.5	-0.25645
-51.333	-0.25212	201.167	0.31681	-51.333	-0.25652
-51.167	-0.25228	201	0.31686	-51.167	-0.25657
-51	-0.2524	200.833	0.31692	-51	-0.25662
-50.833	-0.25251	200.667	0.31697	-50.833	-0.25668
-50.667	-0.2526	200.5	0.31703	-50.667	-0.25689
-50.5	-0.25262	200.333	0.31708	-50.5	-0.2569
-50.333	-0.2527	200.167	0.31712	-50.333	-0.25689
-50.167	-0.25278	200	0.31716	-50.167	-0.25737
-50	-0.25286	199.833	0.31719	-50	-0.25758
-49.833	-0.25295	199.667	0.31721	-49.833	-0.25789
-49.667	-0.25306	199.5	0.31723	-49.667	-0.25804
-49.5	-0.25313	199.333	0.31724	-49.5	-0.2579
-49.333	-0.25317	199.167	0.31728	-49.333	-0.25784
-49.167	-0.25324	199	0.31732	-49.167	-0.25786
-49	-0.25334	198.833	0.31737	-49	-0.25795
-48.833	-0.25344	198.667	0.31743	-48.833	-0.25809
-48.667	-0.25355	198.5	0.31748	-48.667	-0.25829
-48.5	-0.25366	198.333	0.31753	-48.5	-0.25842
-48.333	-0.25375	198.167	0.31757	-48.333	-0.25853
-48.167	-0.25383	198	0.31762	-48.167	-0.25866
-48	-0.2539	197.833	0.31767	-48	-0.25869
-47.833	-0.25396	197.667	0.31774	-47.833	-0.25872
-47.667	-0.25405	197.5	0.31781	-47.667	-0.25877
-47.5	-0.25414	197.333	0.31787	-47.5	-0.25881
-47.333	-0.25422	197.167	0.31794	-47.333	-0.25879
-47.167	-0.25434	197	0.31801	-47.167	-0.25883
-47	-0.25445	196.833	0.31808	-47	-0.25891
-46.833	-0.25454	196.667	0.31812	-46.833	-0.25897
-46.667	-0.25462	196.5	0.31817	-46.667	-0.25911
-46.5	-0.25465	196.333	0.31821	-46.5	-0.25923
-46.333	-0.25471	196.167	0.31825	-46.333	-0.25938
-46.167	-0.25477	196	0.31826	-46.167	-0.25957
-46	-0.25486	195.833	0.31828	-46	-0.25975
-45.833	-0.25493	195.667	0.31829	-45.833	-0.25991
-45.667	-0.255	195.5	0.31832	-45.667	-0.26005
-45.5	-0.25509	195.333	0.31832	-45.5	-0.26016
-45.333	-0.25518	195.167	0.31834	-45.333	-0.26017
-45.167	-0.25528	195	0.31836	-45.167	-0.26022
-45	-0.25538	194.833	0.31838	-45	-0.26032
-44.833	-0.25551	194.667	0.31839	-44.833	-0.2604
-44.667	-0.25563	194.5	0.3184	-44.667	-0.26044
-44.5	-0.25572	194.333	0.3184	-44.5	-0.26048
-44.333	-0.25587	194.167	0.3184	-44.333	-0.26053
-44.167	-0.25603	194	0.3184	-44.167	-0.26058
-44	-0.25621	193.833	0.31842	-44	-0.26066
-43.833	-0.25639	193.667	0.31845	-43.833	-0.26073
-43.667	-0.25663	193.5	0.31849	-43.667	-0.26083
-43.5	-0.25687	193.333	0.31857	-43.5	-0.26091
-43.333	-0.25709	193.167	0.31862	-43.333	-0.26099
-43.167	-0.2573	193	0.31866	-43.167	-0.26109
-43	-0.25754	192.833	0.3187	-43	-0.26117
-42.833	-0.25774	192.667	0.31873	-42.833	-0.26124
-42.667	-0.25791	192.5	0.31877	-42.667	-0.26127
-42.5	-0.25805	192.333	0.31881	-42.5	-0.26131
-42.333	-0.25813	192.167	0.31885	-42.333	-0.26138
-42.167	-0.25826	192	0.31887	-42.167	-0.26148
-42	-0.2584	191.833	0.3189	-42	-0.26152
-41.833	-0.25856	191.667	0.31893	-41.833	-0.26155
-41.667	-0.2587	191.5	0.31896	-41.667	-0.26161
-41.5	-0.25882	191.333	0.31898	-41.5	-0.26167
-41.333	-0.25892	191.167	0.31901	-41.333	-0.26184
-41.167	-0.259	191	0.31906	-41.167	-0.26195
-41	-0.25913	190.833	0.31911	-41	-0.26206
-40.833	-0.25927	190.667	0.31917	-40.833	-0.26215
-40.667	-0.25941	190.5	0.31923	-40.667	-0.26227
-40.5	-0.25957	190.333	0.31929	-40.5	-0.26238
-40.333	-0.25978	190.167	0.31934	-40.333	-0.26246
-40.167	-0.25993	190	0.3194	-40.167	-0.26253
-40	-0.26005	189.833	0.31944	-40	-0.26264
-39.833	-0.26019	189.667	0.31948	-39.833	-0.26273
-39.667	-0.26013	189.5	0.31953	-39.667	-0.26283
-39.5	-0.26014	189.333	0.31957	-39.5	-0.26291
-39.333	-0.26014	189.167	0.31961	-39.333	-0.26297
-39.167	-0.2601	189	0.31964	-39.167	-0.26303
-39	-0.25996	188.833	0.31968	-39	-0.26309
-38.833	-0.26018	188.667	0.31971	-38.833	-0.26318
-38.667	-0.26027	188.5	0.31977	-38.667	-0.26327
-38.5	-0.26034	188.333	0.31983	-38.5	-0.26339
-38.333	-0.26042	188.167	0.31988	-38.333	-0.26349
-38.167	-0.26062	188	0.31993	-38.167	-0.2636
-38	-0.26078	187.833	0.31999	-38	-0.26373
-37.833	-0.26092	187.667	0.32003	-37.833	-0.26385
-37.667	-0.26104	187.5	0.32007	-37.667	-0.26396
-37.5	-0.26131	187.333	0.32012	-37.5	-0.26409
-37.333	-0.26148	187.167	0.32012	-37.333	-0.26423
-37.167	-0.26156	187	0.32014	-37.167	-0.26433
-37	-0.26173	186.833	0.32018	-37	-0.2645
-36.833	-0.26179	186.667	0.32022	-36.833	-0.26466
-36.667	-0.26188	186.5	0.32028	-36.667	-0.26481
-36.5	-0.26202	186.333	0.32033	-36.5	-0.26499
-36.333	-0.2622	186.167	0.32037	-36.333	-0.26514
-36.167	-0.26225	186	0.32038	-36.167	-0.26533
-36	-0.26233	185.833	0.3204	-36	-0.26544
-35.833	-0.26245	185.667	0.32043	-35.833	-0.26542
-35.667	-0.26255	185.5	0.32047	-35.667	-0.2655
-35.5	-0.26261	185.333	0.3205	-35.5	-0.26558
-35.333	-0.26267	185.167	0.32057	-35.333	-0.26558
-35.167	-0.26275	185	0.32062	-35.167	-0.26581
-35	-0.26283	184.833	0.32067	-35	-0.26595
-34.833	-0.26288	184.667	0.32072	-34.833	-0.26619
-34.667	-0.26292	184.5	0.32081	-34.667	-0.26642
-34.5	-0.26298	184.333	0.32087	-34.5	-0.26607
-34.333	-0.26302	184.167	0.32091	-34.333	-0.26591
-34.167	-0.26311	184	0.32095	-34.167	-0.26603
-34	-0.26322	183.833	0.321	-34	-0.26634
-33.833	-0.26332	183.667	0.32106	-33.833	-0.26655
-33.667	-0.26346	183.5	0.32111	-33.667	-0.26669
-33.5	-0.26367	183.333	0.32117	-33.5	-0.26684
-33.333	-0.26381	183.167	0.32126	-33.333	-0.26701
-33.167	-0.26393	183	0.32135	-33.167	-0.26711
-33	-0.26408	182.833	0.32143	-33	-0.26721
-32.833	-0.26417	182.667	0.32152	-32.833	-0.26733
-32.667	-0.26423	182.5	0.32164	-32.667	-0.26745
-32.5	-0.26427	182.333	0.32175	-32.5	-0.26758
-32.333	-0.26435	182.167	0.32186	-32.333	-0.26774
-32.167	-0.26436	182	0.32198	-32.167	-0.26791
-32	-0.26442	181.833	0.32213	-32	-0.26806
-31.833	-0.26454	181.667	0.3223	-31.833	-0.26821
-31.667	-0.26469	181.5	0.32249	-31.667	-0.26836
-31.5	-0.26487	181.333	0.32269	-31.5	-0.26851
-31.333	-0.265	181.167	0.32303	-31.333	-0.26867
-31.167	-0.2651	181	0.32336	-31.167	-0.26855
-31	-0.26522	180.833	0.32367	-31	-0.26854
-30.833	-0.26528	180.667	0.32401	-30.833	-0.26855
-30.667	-0.26534	180.5	0.32474	-30.667	-0.26876
-30.5	-0.26543	180.333	0.32552	-30.5	-0.26899
-30.333	-0.26555	180.167	0.32668	-30.333	-0.26913
-30.167	-0.26568	180	0.3281	-30.167	-0.26926
-30	-0.26581	179.833	0.33029	-30	-0.26941
-29.833	-0.26592	179.667	0.33289	-29.833	-0.26955
-29.667	-0.26601	179.5	0.33631	-29.667	-0.26969
-29.5	-0.26613	179.333	0.34076	-29.5	-0.26986
-29.333	-0.26624	179.167	0.34658	-29.333	-0.27001
-29.167	-0.26632	179	0.35412	-29.167	-0.27021
-29	-0.26642	178.833	0.36395	-29	-0.27038
-28.833	-0.26648	178.667	0.37544	-28.833	-0.27052
-28.667	-0.26658	178.5	0.39142	-28.667	-0.27063
-28.5	-0.26668	178.333	0.41035	-28.5	-0.27068
-28.333	-0.26681	178.167	0.4329	-28.333	-0.27076
-28.167	-0.26692	178	0.45803	-28.167	-0.27087
-28	-0.26705	177.833	0.48873	-28	-0.27098
-27.833	-0.26717	177.667	0.52099	-27.833	-0.271
-27.667	-0.26727	177.5	0.55328	-27.667	-0.27107
-27.5	-0.26734	177.333	0.58473	-27.5	-0.27114
-27.333	-0.26743	177.167	0.60756	-27.333	-0.27121
-27.167	-0.26751	177	0.62179	-27.167	-0.27121
-27	-0.26759	176.833	0.62364	-27	-0.27121
-26.833	-0.26771	176.667	0.61629	-26.833	-0.27125
-26.667	-0.26784	176.5	0.58842	-26.667	-0.27132
-26.5	-0.26796	176.333	0.55381	-26.5	-0.27127
-26.333	-0.26809	176.167	0.51518	-26.333	-0.27121
-26.167	-0.26825	176	0.47569	-26.167	-0.27144
-26	-0.26833	175.833	0.44199	-26	-0.27171
-25.833	-0.26841	175.667	0.4132	-25.833	-0.27193
-25.667	-0.26852	175.5	0.39012	-25.667	-0.27215
-25.5	-0.26861	175.333	0.37072	-25.5	-0.27236
-25.333	-0.26871	175.167	0.35837	-25.333	-0.27256
-25.167	-0.2688	175	0.34844	-25.167	-0.27276
-25	-0.26885	174.833	0.34089	-25	-0.27295
-24.833	-0.26902	174.667	0.33486	-24.833	-0.27313
-24.667	-0.26918	174.5	0.33018	-24.667	-0.27328
-24.5	-0.26934	174.333	0.32657	-24.5	-0.27339
-24.333	-0.26952	174.167	0.32392	-24.333	-0.2735
-24.167	-0.26972	174	0.32157	-24.167	-0.27361
-24	-0.26992	173.833	0.31995	-24	-0.2737
-23.833	-0.26995	173.667	0.31864	-23.833	-0.27376
-23.667	-0.27005	173.5	0.31766	-23.667	-0.27384
-23.5	-0.27009	173.333	0.31683	-23.5	-0.27391
-23.333	-0.27015	173.167	0.31618	-23.333	-0.27399
-23.167	-0.27023	173	0.31555	-23.167	-0.27414
-23	-0.27035	172.833	0.31492	-23	-0.27426
-22.833	-0.27051	172.667	0.31446	-22.833	-0.27441
-22.667	-0.27065	172.5	0.31411	-22.667	-0.27455
-22.5	-0.27078	172.333	0.31373	-22.5	-0.27468
-22.333	-0.27089	172.167	0.31338	-22.333	-0.27481
-22.167	-0.27099	172	0.31308	-22.167	-0.27493
-22	-0.27109	171.833	0.31289	-22	-0.27415
-21.833	-0.27123	171.667	0.31267	-21.833	-0.27513
-21.667	-0.27136	171.5	0.31248	-21.667	-0.27512
-21.5	-0.27148	171.333	0.3123	-21.5	-0.2752
-21.333	-0.27159	171.167	0.3122	-21.333	-0.27545
-21.167	-0.2718	171	0.31208	-21.167	-0.27555
-21	-0.27213	170.833	0.31196	-21	-0.27568
-20.833	-0.27217	170.667	0.31185	-20.833	-0.27585
-20.667	-0.27228	170.5	0.31181	-20.667	-0.276
-20.5	-0.27244	170.333	0.31175	-20.5	-0.27605
-20.333	-0.27282	170.167	0.31171	-20.333	-0.27622
-20.167	-0.27246	170	0.31168	-20.167	-0.27644
-20	-0.27236	169.833	0.31168	-20	-0.27648
-19.833	-0.27233	169.667	0.31165	-19.833	-0.27662
-19.667	-0.27246	169.5	0.31163	-19.667	-0.27688
-19.5	-0.27266	169.333	0.31162	-19.5	-0.27693
-19.333	-0.27274	169.167	0.31161	-19.333	-0.27603
-19.167	-0.27282	169	0.31159	-19.167	-0.27645
-19	-0.27291	168.833	0.31158	-19	-0.27701
-18.833	-0.27298	168.667	0.31157	-18.833	-0.27694
-18.667	-0.27306	168.5	0.31156	-18.667	-0.27883
-18.5	-0.27312	168.333	0.31154	-18.5	-0.27788
-18.333	-0.27328	168.167	0.31154	-18.333	-0.27726
-18.167	-0.27344	168	0.31154	-18.167	-0.27861
-18	-0.27322	167.833	0.31151	-18	-0.2793
-17.833	-0.27336	167.667	0.3115	-17.833	-0.27935
-17.667	-0.27483	167.5	0.3115	-17.667	-0.27953
-17.5	-0.27416	167.333	0.31149	-17.5	-0.27962
-17.333	-0.27459	167.167	0.31149	-17.333	-0.27907
-17.167	-0.27386	167	0.31151	-17.167	-0.27861
-17	-0.27481	166.833	0.31153	-17	-0.27827
-16.833	-0.27552	166.667	0.31155	-16.833	-0.27787
-16.667	-0.27456	166.5	0.31158	-16.667	-0.27747
-16.5	-0.2738	166.333	0.31161	-16.5	-0.27714
-16.333	-0.27448	166.167	0.31163	-16.333	-0.27657
-16.167	-0.27511	166	0.31165	-16.167	-0.27605
-16	-0.27535	165.833	0.31167	-16	-0.27614
-15.833	-0.2752	165.667	0.31169	-15.833	-0.27724
-15.667	-0.27494	165.5	0.3117	-15.667	-0.2784
-15.5	-0.27455	165.333	0.31171	-15.5	-0.2777
-15.333	-0.27429	165.167	0.31172	-15.333	-0.278
-15.167	-0.27405	165	0.31174	-15.167	-0.27861
-15	-0.27378	164.833	0.31177	-15	-0.27845
-14.833	-0.27343	164.667	0.31179	-14.833	-0.27897
-14.667	-0.27341	164.5	0.31183	-14.667	-0.27978
-14.5	-0.27428	164.333	0.31186	-14.5	-0.27933
-14.333	-0.27643	164.167	0.3119	-14.333	-0.2793
-14.167	-0.27506	164	0.31194	-14.167	-0.27937
-14	-0.27542	163.833	0.31198	-14	-0.27944
-13.833	-0.27579	163.667	0.31202	-13.833	-0.27951
-13.667	-0.27523	163.5	0.31206	-13.667	-0.27962
-13.5	-0.27585	163.333	0.3121	-13.5	-0.27974
-13.333	-0.27629	163.167	0.31217	-13.333	-0.27982
-13.167	-0.27613	163	0.31221	-13.167	-0.27999
-13	-0.27613	162.833	0.31223	-13	-0.2801
-12.833	-0.27633	162.667	0.31226	-12.833	-0.28019
-12.667	-0.27643	162.5	0.31227	-12.667	-0.28032
-12.5	-0.27652	162.333	0.31228	-12.5	-0.28042
-12.333	-0.27667	162.167	0.31231	-12.333	-0.28056
-12.167	-0.27685	162	0.31232	-12.167	-0.28069
-12	-0.27699	161.833	0.31233	-12	-0.28077
-11.833	-0.27714	161.667	0.31237	-11.833	-0.28091
-11.667	-0.27729	161.5	0.3124	-11.667	-0.28105
-11.5	-0.27745	161.333	0.31243	-11.5	-0.28119
-11.333	-0.2776	161.167	0.31249	-11.333	-0.28134
-11.167	-0.27776	161	0.31253	-11.167	-0.28152
-11	-0.27789	160.833	0.31257	-11	-0.28167
-10.833	-0.27803	160.667	0.31259	-10.833	-0.28183
-10.667	-0.27819	160.5	0.31262	-10.667	-0.28199
-10.5	-0.27833	160.333	0.31266	-10.5	-0.28218
-10.333	-0.27844	160.167	0.31269	-10.333	-0.28235
-10.167	-0.27856	160	0.31273	-10.167	-0.28253
-10	-0.27869	159.833	0.31277	-10	-0.28271
-9.833	-0.27878	159.667	0.31281	-9.833	-0.28285
-9.667	-0.27888	159.5	0.31285	-9.667	-0.28295
-9.5	-0.27902	159.333	0.3129	-9.5	-0.28305
-9.333	-0.27914	159.167	0.31292	-9.333	-0.28316
-9.167	-0.27928	159	0.31295	-9.167	-0.28325
-9	-0.27943	158.833	0.31296	-9	-0.28334
-8.833	-0.27958	158.667	0.31298	-8.833	-0.28341
-8.667	-0.27971	158.5	0.31299	-8.667	-0.2835
-8.5	-0.27983	158.333	0.313	-8.5	-0.28364
-8.333	-0.27993	158.167	0.313	-8.333	-0.28374
-8.167	-0.28004	158	0.313	-8.167	-0.28383
-8	-0.28019	157.833	0.313	-8	-0.28392
-7.833	-0.28034	157.667	0.31299	-7.833	-0.28405
-7.667	-0.2805	157.5	0.31299	-7.667	-0.28413
-7.5	-0.28065	157.333	0.313	-7.5	-0.28422
-7.333	-0.28084	157.167	0.31302	-7.333	-0.2843
-7.167	-0.28097	157	0.31306	-7.167	-0.28439
-7	-0.2811	156.833	0.3131	-7	-0.28448
-6.833	-0.28125	156.667	0.31314	-6.833	-0.28456
-6.667	-0.28134	156.5	0.31319	-6.667	-0.28463
-6.5	-0.28145	156.333	0.31327	-6.5	-0.28473
-6.333	-0.28161	156.167	0.31332	-6.333	-0.28485
-6.167	-0.2818	156	0.31337	-6.167	-0.28497
-6	-0.28199	155.833	0.31341	-6	-0.28511
-5.833	-0.28215	155.667	0.31345	-5.833	-0.28529
-5.667	-0.2823	155.5	0.31349	-5.667	-0.28544
-5.5	-0.28245	155.333	0.31352	-5.5	-0.28557
-5.333	-0.2826	155.167	0.31354	-5.333	-0.28569
-5.167	-0.28278	155	0.31357	-5.167	-0.28578
-5	-0.28297	154.833	0.31362	-5	-0.28589
-4.833	-0.28314	154.667	0.31366	-4.833	-0.28598
-4.667	-0.28332	154.5	0.31368	-4.667	-0.28606
-4.5	-0.28346	154.333	0.31373	-4.5	-0.2861
-4.333	-0.2836	154.167	0.31378	-4.333	-0.28619
-4.167	-0.28376	154	0.31383	-4.167	-0.28629
-4	-0.28385	153.833	0.31389	-4	-0.28638
-3.833	-0.28401	153.667	0.31397	-3.833	-0.28653
-3.667	-0.28417	153.5	0.31403	-3.667	-0.28664
-3.5	-0.28433	153.333	0.31408	-3.5	-0.28675
-3.333	-0.2845	153.167	0.31412	-3.333	-0.28686
-3.167	-0.28467	153	0.31412	-3.167	-0.28703
-3	-0.28485	152.833	0.31412	-3	-0.28718
-2.833	-0.28501	152.667	0.31412	-2.833	-0.28734
-2.667	-0.28517	152.5	0.31413	-2.667	-0.28749
-2.5	-0.28535	152.333	0.3141	-2.5	-0.28762
-2.333	-0.28552	152.167	0.3141	-2.333	-0.28774
-2.167	-0.28568	152	0.31413	-2.167	-0.28784
-2	-0.28585	151.833	0.31416	-2	-0.28794
-1.833	-0.28597	151.667	0.31421	-1.833	-0.28803
-1.667	-0.28609	151.5	0.31426	-1.667	-0.28813
-1.5	-0.28621	151.333	0.3143	-1.5	-0.28824
-1.333	-0.28629	151.167	0.31434	-1.333	-0.28835
-1.167	-0.28638	151	0.31435	-1.167	-0.28846
-1	-0.28651	150.833	0.31437	-1	-0.28866
-0.833	-0.28661	150.667	0.31439	-0.833	-0.28885
-0.667	-0.28678	150.5	0.31441	-0.667	-0.28904
-0.5	-0.28694	150.333	0.31444	-0.5	-0.28924
-0.333	-0.28708	150.167	0.31449	-0.333	-0.28947
-0.167	-0.28723	150	0.31454	-0.167	-0.28965
0	-0.2874	149.833	0.31458	0	-0.2898
0.167	-0.28755	149.667	0.31468	0.167	-0.28994
0.333	-0.2877	149.5	0.31474	0.333	-0.29003
0.5	-0.28785	149.333	0.31481	0.5	-0.29016
0.667	-0.28799	149.167	0.31489	0.667	-0.29027
0.833	-0.28811	149	0.31493	0.833	-0.29036
1	-0.28824	148.833	0.31497	1	-0.2905
1.167	-0.2884	148.667	0.31502	1.167	-0.29061
1.333	-0.28857	148.5	0.31507	1.333	-0.29073
1.5	-0.28871	148.333	0.31508	1.5	-0.29086
1.667	-0.28886	148.167	0.3151	1.667	-0.29101
1.833	-0.28899	148	0.31513	1.833	-0.29115
2	-0.28916	147.833	0.31517	2	-0.29126
2.167	-0.28932	147.667	0.3152	2.167	-0.29136
2.333	-0.2895	147.5	0.31522	2.333	-0.2915
2.5	-0.28968	147.333	0.31523	2.5	-0.29164
2.667	-0.28984	147.167	0.31524	2.667	-0.29176
2.833	-0.29	147	0.31525	2.833	-0.29191
3	-0.29014	146.833	0.31526	3	-0.29205
3.167	-0.29025	146.667	0.31527	3.167	-0.29218
3.333	-0.29037	146.5	0.31529	3.333	-0.29231
3.5	-0.2905	146.333	0.31532	3.5	-0.29244
3.667	-0.29062	146.167	0.31535	3.667	-0.29253
3.833	-0.29076	146	0.31539	3.833	-0.29266
4	-0.29096	145.833	0.31542	4	-0.2928
4.167	-0.29111	145.667	0.31546	4.167	-0.29293
4.333	-0.29125	145.5	0.3155	4.333	-0.29307
4.5	-0.29142	145.333	0.31554	4.5	-0.29326
4.667	-0.29157	145.167	0.31558	4.667	-0.2934
4.833	-0.29174	145	0.31562	4.833	-0.29351
5	-0.2919	144.833	0.31566	5	-0.29362
5.167	-0.29207	144.667	0.3157	5.167	-0.2937
5.333	-0.29223	144.5	0.31573	5.333	-0.29379
5.5	-0.29238	144.333	0.31576	5.5	-0.29389
5.667	-0.29252	144.167	0.3158	5.667	-0.294
5.833	-0.29269	144	0.31582	5.833	-0.29414
6	-0.29283	143.833	0.31584	6	-0.29428
6.167	-0.293	143.667	0.31586	6.167	-0.29441
6.333	-0.29317	143.5	0.31589	6.333	-0.29455
6.5	-0.29334	143.333	0.31592	6.5	-0.29472
6.667	-0.29355	143.167	0.31596	6.667	-0.29485
6.833	-0.29374	143	0.31601	6.833	-0.29497
7	-0.29392	142.833	0.31604	7	-0.29507
7.167	-0.29407	142.667	0.31608	7.167	-0.29517
7.333	-0.29426	142.5	0.31611	7.333	-0.29529
7.5	-0.29441	142.333	0.31617	7.5	-0.29542
7.667	-0.29454	142.167	0.31623	7.667	-0.29558
7.833	-0.29471	142	0.31627	7.833	-0.29574
8	-0.29486	141.833	0.31629	8	-0.29588
8.167	-0.29503	141.667	0.31634	8.167	-0.29603
8.333	-0.29521	141.5	0.31639	8.333	-0.29617
8.5	-0.29541	141.333	0.31644	8.5	-0.29625
8.667	-0.29564	141.167	0.31651	8.667	-0.29634
8.833	-0.29586	141	0.31655	8.833	-0.29645
9	-0.29606	140.833	0.31659	9	-0.29658
9.167	-0.29628	140.667	0.31663	9.167	-0.2967
9.333	-0.29652	140.5	0.31664	9.333	-0.29684
9.5	-0.29673	140.333	0.31664	9.5	-0.29697
9.667	-0.29689	140.167	0.31665	9.667	-0.29709
9.833	-0.29704	140	0.31666	9.833	-0.29723
10	-0.29714	139.833	0.31668	10	-0.29738
10.167	-0.29726	139.667	0.31666	10.167	-0.29755
10.333	-0.29739	139.5	0.31665	10.333	-0.2977
10.5	-0.29753	139.333	0.31665	10.5	-0.29783
10.667	-0.29764	139.167	0.31666	10.667	-0.29797
10.833	-0.29777	139	0.31666	10.833	-0.29811
11	-0.2979	138.833	0.31668	11	-0.29824
11.167	-0.29804	138.667	0.3167	11.167	-0.29836
11.333	-0.29819	138.5	0.31673	11.333	-0.29847
11.5	-0.29834	138.333	0.31677	11.5	-0.29858
11.667	-0.29849	138.167	0.3168	11.667	-0.29868
11.833	-0.29864	138	0.31683	11.833	-0.2988
12	-0.2988	137.833	0.31685	12	-0.29893
12.167	-0.29896	137.667	0.31686	12.167	-0.29904
12.333	-0.29911	137.5	0.31688	12.333	-0.29914
12.5	-0.29924	137.333	0.31691	12.5	-0.29928
12.667	-0.29938	137.167	0.31693	12.667	-0.29939
12.833	-0.29954	137	0.31694	12.833	-0.29949
13	-0.29971	136.833	0.31696	13	-0.2996
13.167	-0.29986	136.667	0.31699	13.167	-0.29966
13.333	-0.30002	136.5	0.31702	13.333	-0.29974
13.5	-0.30017	136.333	0.31705	13.5	-0.29983
13.667	-0.30031	136.167	0.31708	13.667	-0.29995
13.833	-0.30048	136	0.3171	13.833	-0.30004
14	-0.30066	135.833	0.31712	14	-0.30014
14.167	-0.30082	135.667	0.31715	14.167	-0.30027
14.333	-0.30095	135.5	0.31718	14.333	-0.30042
14.5	-0.30111	135.333	0.3172	14.5	-0.30059
14.667	-0.30127	135.167	0.31721	14.667	-0.30072
14.833	-0.30143	135	0.31723	14.833	-0.30086
15	-0.3016	134.833	0.31724	15	-0.30098
15.167	-0.30179	134.667	0.31725	15.167	-0.3011
15.333	-0.30197	134.5	0.31725	15.333	-0.30125
15.5	-0.30215	134.333	0.31726	15.5	-0.3014
15.667	-0.30234	134.167	0.31727	15.667	-0.30152
15.833	-0.30253	134	0.31727	15.833	-0.30163
16	-0.30268	133.833	0.31728	16	-0.30176
16.167	-0.30282	133.667	0.3173	16.167	-0.3019
16.333	-0.30296	133.5	0.31732	16.333	-0.30201
16.5	-0.30309	133.333	0.31736	16.5	-0.30211
16.667	-0.30316	133.167	0.31738	16.667	-0.30223
16.833	-0.30326	133	0.31741	16.833	-0.30234
17	-0.3034	132.833	0.31742	17	-0.30245
17.167	-0.30352	132.667	0.31742	17.167	-0.3026
17.333	-0.30367	132.5	0.31742	17.333	-0.30274
17.5	-0.3038	132.333	0.31742	17.5	-0.30287
17.667	-0.30393	132.167	0.31744	17.667	-0.30299
17.833	-0.30408	132	0.31747	17.833	-0.30314
18	-0.30423	131.833	0.31749	18	-0.30326
18.167	-0.30438	131.667	0.31753	18.167	-0.30337
18.333	-0.30455	131.5	0.31755	18.333	-0.30349
18.5	-0.30474	131.333	0.31757	18.5	-0.30364
18.667	-0.30491	131.167	0.3176	18.667	-0.3038
18.833	-0.30507	131	0.31759	18.833	-0.30394
19	-0.30525	130.833	0.3176	19	-0.30409
19.167	-0.30542	130.667	0.31761	19.167	-0.3043
19.333	-0.30557	130.5	0.31762	19.333	-0.30447
19.5	-0.30572	130.333	0.31764	19.5	-0.30462
19.667	-0.30587	130.167	0.31767	19.667	-0.30474
19.833	-0.30602	130	0.3177	19.833	-0.30484
20	-0.30617	129.833	0.31773	20	-0.30494
20.167	-0.30632	129.667	0.31779	20.167	-0.30504
20.333	-0.30644	129.5	0.31783	20.333	-0.30514
20.5	-0.30656	129.333	0.31787	20.5	-0.30523
20.667	-0.30669	129.167	0.3179	20.667	-0.30532
20.833	-0.30682	129	0.31794	20.833	-0.30541
21	-0.30698	128.833	0.31799	21	-0.3055
21.167	-0.30715	128.667	0.31802	21.167	-0.30561
21.333	-0.30733	128.5	0.31805	21.333	-0.30572
21.5	-0.30749	128.333	0.31807	21.5	-0.30585
21.667	-0.30764	128.167	0.31809	21.667	-0.30597
21.833	-0.30779	128	0.31811	21.833	-0.30614
22	-0.30794	127.833	0.31812	22	-0.30629
22.167	-0.30808	127.667	0.31813	22.167	-0.30644
22.333	-0.30821	127.5	0.31813	22.333	-0.30659
22.5	-0.30835	127.333	0.31815	22.5	-0.30679
22.667	-0.3085	127.167	0.31815	22.667	-0.30694
22.833	-0.30864	127	0.31816	22.833	-0.30706
23	-0.30876	126.833	0.31818	23	-0.30719
23.167	-0.30889	126.667	0.31822	23.167	-0.30726
23.333	-0.30902	126.5	0.31826	23.333	-0.30734
23.5	-0.30916	126.333	0.31829	23.5	-0.30741
23.667	-0.30932	126.167	0.31831	23.667	-0.30749
23.833	-0.3095	126	0.31833	23.833	-0.30754
24	-0.30965	125.833	0.31836	24	-0.30761
24.167	-0.30982	125.667	0.31837	24.167	-0.30772
24.333	-0.30998	125.5	0.31839	24.333	-0.30784
24.5	-0.31014	125.333	0.31843	24.5	-0.30802
24.667	-0.3103	125.167	0.31846	24.667	-0.30818
24.833	-0.31042	125	0.3185	24.833	-0.30834
25	-0.31057	124.833	0.31853	25	-0.30849
25.167	-0.31072	124.667	0.31855	25.167	-0.30865
25.333	-0.31086	124.5	0.31857	25.333	-0.30878
25.5	-0.31099	124.333	0.31857	25.5	-0.30891
25.667	-0.31112	124.167	0.31858	25.667	-0.30903
25.833	-0.31124	124	0.31858	25.833	-0.30914
26	-0.31136	123.833	0.31858	26	-0.30927
26.167	-0.31146	123.667	0.31861	26.167	-0.30938
26.333	-0.31158	123.5	0.31863	26.333	-0.30947
26.5	-0.31171	123.333	0.31865	26.5	-0.30958
26.667	-0.31181	123.167	0.31866	26.667	-0.30968
26.833	-0.31197	123	0.31871	26.833	-0.30978
27	-0.3121	122.833	0.31874	27	-0.30988
27.167	-0.31221	122.667	0.31878	27.167	-0.30997
27.333	-0.31231	122.5	0.31884	27.333	-0.31008
27.5	-0.31242	122.333	0.31887	27.5	-0.3102
27.667	-0.31253	122.167	0.31892	27.667	-0.31033
27.833	-0.31264	122	0.31895	27.833	-0.3105
28	-0.31278	121.833	0.31899	28	-0.31065
28.167	-0.31293	121.667	0.31903	28.167	-0.31078
28.333	-0.31309	121.5	0.31907	28.333	-0.31091
28.5	-0.31324	121.333	0.31908	28.5	-0.31104
28.667	-0.3134	121.167	0.31909	28.667	-0.31116
28.833	-0.31356	121	0.31909	28.833	-0.31128
29	-0.31368	120.833	0.31909	29	-0.31142
29.167	-0.31378	120.667	0.31908	29.167	-0.31154
29.333	-0.31388	120.5	0.31906	29.333	-0.31166
29.5	-0.31392	120.333	0.31902	29.5	-0.31179
29.667	-0.31401	120.167	0.31901	29.667	-0.31194
29.833	-0.3141	120	0.319	29.833	-0.31209
30	-0.31419	119.833	0.319	30	-0.31223
30.167	-0.31433	119.667	0.31901	30.167	-0.31236
30.333	-0.31445	119.5	0.31902	30.333	-0.31249
30.5	-0.31457	119.333	0.31904	30.5	-0.31263
30.667	-0.3147	119.167	0.31906	30.667	-0.31277
30.833	-0.31486	119	0.31911	30.833	-0.31291
31	-0.31502	118.833	0.31914	31	-0.31307
31.167	-0.31518	118.667	0.31915	31.167	-0.3132
31.333	-0.31532	118.5	0.31916	31.333	-0.31333
31.5	-0.31547	118.333	0.31917	31.5	-0.31347
31.667	-0.31562	118.167	0.31916	31.667	-0.31362
31.833	-0.31576	118	0.31917	31.833	-0.31379
32	-0.3159	117.833	0.31918	32	-0.31395
32.167	-0.31598	117.667	0.31918	32.167	-0.31409
32.333	-0.31606	117.5	0.31919	32.333	-0.31422
32.5	-0.31614	117.333	0.3192	32.5	-0.31438
32.667	-0.31622	117.167	0.31921	32.667	-0.31452
32.833	-0.31628	117	0.31922	32.833	-0.31465
33	-0.31638	116.833	0.3192	33	-0.31478
33.167	-0.31647	116.667	0.31918	33.167	-0.31486
33.333	-0.31657	116.5	0.31917	33.333	-0.31495
33.5	-0.31674	116.333	0.31914	33.5	-0.31506
33.667	-0.31689	116.167	0.31916	33.667	-0.31518
33.833	-0.31701	116	0.31917	33.833	-0.31528
34	-0.31711	115.833	0.31917	34	-0.3154
34.167	-0.3172	115.667	0.31921	34.167	-0.31552
34.333	-0.3173	115.5	0.31922	34.333	-0.31563
34.5	-0.3174	115.333	0.31924	34.5	-0.31579
34.667	-0.3175	115.167	0.31925	34.667	-0.31595
34.833	-0.31758	115	0.31925	34.833	-0.31611
35	-0.31768	114.833	0.31925	35	-0.31629
35.167	-0.31775	114.667	0.31926	35.167	-0.31647
35.333	-0.31783	114.5	0.31929	35.333	-0.31662
35.5	-0.31796	114.333	0.31931	35.5	-0.31678
35.667	-0.31807	114.167	0.31932	35.667	-0.31692
35.833	-0.31818	114	0.31933	35.833	-0.31699
36	-0.31828	113.833	0.31933	36	-0.31709
36.167	-0.31841	113.667	0.3193	36.167	-0.31721
36.333	-0.31854	113.5	0.31929	36.333	-0.31736
36.5	-0.31866	113.333	0.31929	36.5	-0.31746
36.667	-0.31878	113.167	0.31928	36.667	-0.31757
36.833	-0.31893	113	0.31927	36.833	-0.31769
37	-0.31908	112.833	0.31928	37	-0.31784
37.167	-0.31919	112.667	0.31931	37.167	-0.31798
37.333	-0.31929	112.5	0.31933	37.333	-0.31811
37.5	-0.31941	112.333	0.31939	37.5	-0.31824
37.667	-0.31949	112.167	0.31942	37.667	-0.3184
37.833	-0.31957	112	0.31945	37.833	-0.31857
38	-0.31965	111.833	0.31947	38	-0.31875
38.167	-0.31973	111.667	0.31946	38.167	-0.31889
38.333	-0.31981	111.5	0.31946	38.333	-0.31903
38.5	-0.31988	111.333	0.31946	38.5	-0.31916
38.667	-0.31999	111.167	0.31945	38.667	-0.31926
38.833	-0.32011	111	0.31943	38.833	-0.31934
39	-0.32021	110.833	0.31942	39	-0.31942
39.167	-0.32033	110.667	0.31941	39.167	-0.31944
39.333	-0.32047	110.5	0.3194	39.333	-0.31952
39.5	-0.32057	110.333	0.31939	39.5	-0.31963
39.667	-0.32065	110.167	0.31939	39.667	-0.31976
39.833	-0.32074	110	0.31939	39.833	-0.31995
40	-0.3208	109.833	0.31937	40	-0.32011
40.167	-0.32085	109.667	0.31937	40.167	-0.32027
40.333	-0.32092	109.5	0.31937	40.333	-0.32042
40.5	-0.321	109.333	0.31938	40.5	-0.32059
40.667	-0.32109	109.167	0.31939	40.667	-0.32075
40.833	-0.32122	109	0.31943	40.833	-0.32091
41	-0.32134	108.833	0.31946	41	-0.32106
41.167	-0.32145	108.667	0.31948	41.167	-0.3212
41.333	-0.32158	108.5	0.3195	41.333	-0.32135
41.5	-0.32169	108.333	0.31952	41.5	-0.3215
41.667	-0.32178	108.167	0.31952	41.667	-0.32166
41.833	-0.32189	108	0.31952	41.833	-0.32185
42	-0.322	107.833	0.31952	42	-0.32202
42.167	-0.32206	107.667	0.31951	42.167	-0.32217
42.333	-0.32215	107.5	0.31952	42.333	-0.32233
42.5	-0.32225	107.333	0.31952	42.5	-0.32247
42.667	-0.32235	107.167	0.31953	42.667	-0.32259
42.833	-0.32248	107	0.31957	42.833	-0.32272
43	-0.32259	106.833	0.31961	43	-0.32287
43.167	-0.32268	106.667	0.31965	43.167	-0.32298
43.333	-0.32277	106.5	0.31968	43.333	-0.32311
43.5	-0.32284	106.333	0.31971	43.5	-0.32326
43.667	-0.32294	106.167	0.31971	43.667	-0.32339
43.833	-0.32302	106	0.31971	43.833	-0.32353
44	-0.32311	105.833	0.31973	44	-0.32365
44.167	-0.32317	105.667	0.31974	44.167	-0.32376
44.333	-0.32326	105.5	0.31971	44.333	-0.32389
44.5	-0.32336	105.333	0.31971	44.5	-0.324
44.667	-0.32347	105.167	0.31972	44.667	-0.32414
44.833	-0.32363	105	0.31972	44.833	-0.32429
45	-0.32378	104.833	0.31973	45	-0.32443
45.167	-0.32391	104.667	0.31974	45.167	-0.32459
45.333	-0.32403	104.5	0.31973	45.333	-0.32472
45.5	-0.32421	104.333	0.31972	45.5	-0.32486
45.667	-0.32436	104.167	0.31971	45.667	-0.32504
45.833	-0.32449	104	0.3197	45.833	-0.32519
46	-0.32462	103.833	0.31969	46	-0.32537
46.167	-0.32472	103.667	0.31967	46.167	-0.32554
46.333	-0.32484	103.5	0.31967	46.333	-0.32571
46.5	-0.32494	103.333	0.31965	46.5	-0.32587
46.667	-0.32504	103.167	0.31963	46.667	-0.32604
46.833	-0.32515	103	0.31962	46.833	-0.32616
47	-0.32525	102.833	0.31961	47	-0.32628
47.167	-0.32534	102.667	0.31958	47.167	-0.32641
47.333	-0.32544	102.5	0.31955	47.333	-0.32652
47.5	-0.32557	102.333	0.31952	47.5	-0.32663
47.667	-0.32569	102.167	0.31952	47.667	-0.32675
47.833	-0.32582	102	0.31951	47.833	-0.32687
48	-0.32595	101.833	0.3195	48	-0.32703
48.167	-0.3261	101.667	0.31949	48.167	-0.32718
48.333	-0.32622	101.5	0.31952	48.333	-0.32732
48.5	-0.32634	101.333	0.31953	48.5	-0.32747
48.667	-0.32647	101.167	0.31956	48.667	-0.32758
48.833	-0.32661	101	0.31959	48.833	-0.3277
49	-0.32676	100.833	0.31961	49	-0.32782
49.167	-0.32691	100.667	0.31963	49.167	-0.32796
49.333	-0.32704	100.5	0.31967	49.333	-0.32809
49.5	-0.32722	100.333	0.31972	49.5	-0.32821
49.667	-0.32739	100.167	0.31977	49.667	-0.32835
49.833	-0.32756	100	0.31983	49.833	-0.32849
50	-0.32773	99.833	0.31987	50	-0.32864
50.167	-0.3279	99.667	0.31991	50.167	-0.32877
50.333	-0.32807	99.5	0.31993	50.333	-0.32891
50.5	-0.32824	99.333	0.31995	50.5	-0.32903
50.667	-0.3284	99.167	0.31998	50.667	-0.32915
50.833	-0.32854	99	0.32002	50.833	-0.32926
51	-0.32868	98.833	0.32003	51	-0.32936
51.167	-0.32882	98.667	0.32003	51.167	-0.32948
51.333	-0.32897	98.5	0.32003	51.333	-0.3296
51.5	-0.32909	98.333	0.32001	51.5	-0.32972
51.667	-0.32925	98.167	0.31999	51.667	-0.32985
51.833	-0.32943	98	0.31998	51.833	-0.32999
52	-0.32961	97.833	0.31996	52	-0.33014
52.167	-0.32977	97.667	0.31994	52.167	-0.3303
52.333	-0.32995	97.5	0.31992	52.333	-0.33047
52.5	-0.33012	97.333	0.3199	52.5	-0.33063
52.667	-0.33029	97.167	0.31992	52.667	-0.33078
52.833	-0.33044	97	0.31994	52.833	-0.33094
53	-0.3306	96.833	0.31994	53	-0.33108
53.167	-0.33075	96.667	0.31992	53.167	-0.33122
53.333	-0.33089	96.5	0.31991	53.333	-0.33139
53.5	-0.33108	96.333	0.3199	53.5	-0.33151
53.667	-0.33129	96.167	0.31989	53.667	-0.33164
53.833	-0.33148	96	0.31989	53.833	-0.33178
54	-0.33167	95.833	0.31989	54	-0.33192
54.167	-0.33189	95.667	0.3199	54.167	-0.33206
54.333	-0.33209	95.5	0.31996	54.333	-0.33222
54.5	-0.33227	95.333	0.31998	54.5	-0.33237
54.667	-0.33245	95.167	0.32	54.667	-0.33252
54.833	-0.33261	95	0.32003	54.833	-0.3327
55	-0.33281	94.833	0.32003	55	-0.33285
55.167	-0.333	94.667	0.32002	55.167	-0.33299
55.333	-0.33319	94.5	0.32003	55.333	-0.33315
55.5	-0.33339	94.333	0.32004	55.5	-0.33333
55.667	-0.33357	94.167	0.32001	55.667	-0.3335
55.833	-0.33376	94	0.32001	55.833	-0.33367
56	-0.33397	93.833	0.32	56	-0.33384
56.167	-0.33418	93.667	0.31998	56.167	-0.33401
56.333	-0.33441	93.5	0.31997	56.333	-0.33418
56.5	-0.33462	93.333	0.31995	56.5	-0.33435
56.667	-0.33484	93.167	0.31995	56.667	-0.33452
56.833	-0.3351	93	0.31994	56.833	-0.33467
57	-0.33533	92.833	0.31994	57	-0.33481
57.167	-0.33554	92.667	0.31995	57.167	-0.33497
57.333	-0.33575	92.5	0.31995	57.333	-0.33512
57.5	-0.33597	92.333	0.31994	57.5	-0.33528
57.667	-0.3362	92.167	0.31994	57.667	-0.33544
57.833	-0.33645	92	0.31993	57.833	-0.33561
58	-0.33671	91.833	0.3199	58	-0.33578
58.167	-0.337	91.667	0.31986	58.167	-0.33595
58.333	-0.33727	91.5	0.31985	58.333	-0.33612
58.5	-0.33753	91.333	0.31984	58.5	-0.33628
58.667	-0.3378	91.167	0.31982	58.667	-0.33645
58.833	-0.33805	91	0.3198	58.833	-0.3366
59	-0.33828	90.833	0.31984	59	-0.33676
59.167	-0.3385	90.667	0.31984	59.167	-0.33692
59.333	-0.33874	90.5	0.31984	59.333	-0.33708
59.5	-0.33894	90.333	0.31983	59.5	-0.33724
59.667	-0.33914	90.167	0.31984	59.667	-0.33738
59.833	-0.33934	90	0.31986	59.833	-0.3375
60	-0.33954	89.833	0.31989	60	-0.33762
60.167	-0.33973	89.667	0.31992	60.167	-0.33775
60.333	-0.33992	89.5	0.31995	60.333	-0.3379
60.5	-0.34011	89.333	0.31996	60.5	-0.33807
60.667	-0.34031	89.167	0.31997	60.667	-0.33824
60.833	-0.34052	89	0.31998	60.833	-0.33845
61	-0.34075	88.833	0.31995	61	-0.33864
61.167	-0.341	88.667	0.31994	61.167	-0.33882
61.333	-0.34125	88.5	0.31993	61.333	-0.339
61.5	-0.3415	88.333	0.31992	61.5	-0.33915
61.667	-0.34172	88.167	0.31988	61.667	-0.33931
61.833	-0.34193	88	0.31984	61.833	-0.33948
62	-0.34213	87.833	0.31984	62	-0.33966
62.167	-0.34228	87.667	0.31985	62.167	-0.33981
62.333	-0.34247	87.5	0.31985	62.333	-0.33997
62.5	-0.34267	87.333	0.31986	62.5	-0.3401
62.667	-0.34287	87.167	0.31985	62.667	-0.34021
62.833	-0.3431	87	0.31985	62.833	-0.34032
63	-0.34332	86.833	0.31987	63	-0.34045
63.167	-0.34352	86.667	0.31988	63.167	-0.34057
63.333	-0.34372	86.5	0.31987	63.333	-0.34069
63.5	-0.3439	86.333	0.31986	63.5	-0.3408
63.667	-0.34408	86.167	0.31985	63.667	-0.3409
63.833	-0.34426	86	0.31984	63.833	-0.34102
64	-0.34443	85.833	0.31982	64	-0.34117
64.167	-0.34459	85.667	0.31979	64.167	-0.34131
64.333	-0.34476	85.5	0.31977	64.333	-0.34146
64.5	-0.34493	85.333	0.31975	64.5	-0.34161
64.667	-0.34513	85.167	0.31973	64.667	-0.34177
64.833	-0.3453	85	0.31972	64.833	-0.34195
65	-0.34547	84.833	0.31975	65	-0.3421
65.167	-0.34563	84.667	0.31975	65.167	-0.34223
65.333	-0.3458	84.5	0.31973	65.333	-0.34236
65.5	-0.34596	84.333	0.31971	65.5	-0.34243
65.667	-0.34615	84.167	0.3197	65.667	-0.34253
65.833	-0.34633	84	0.31969	65.833	-0.34264
66	-0.34652	83.833	0.31966	66	-0.34272
66.167	-0.34674	83.667	0.31963	66.167	-0.34282
66.333	-0.34693	83.5	0.31961	66.333	-0.34296
66.5	-0.34713	83.333	0.31962	66.5	-0.34311
66.667	-0.34732	83.167	0.31963	66.667	-0.34326
66.833	-0.34749	83	0.31963	66.833	-0.34348
67	-0.34766	82.833	0.31965	67	-0.34366
67.167	-0.34784	82.667	0.31965	67.167	-0.34383
67.333	-0.34803	82.5	0.31966	67.333	-0.34401
67.5	-0.34819	82.333	0.31967	67.5	-0.34418
67.667	-0.34836	82.167	0.31966	67.667	-0.34434
67.833	-0.34852	82	0.31967	67.833	-0.34449
68	-0.34867	81.833	0.31967	68	-0.34463
68.167	-0.34881	81.667	0.31965	68.167	-0.34475
68.333	-0.34895	81.5	0.31962	68.333	-0.34488
68.5	-0.34911	81.333	0.31962	68.5	-0.34501
68.667	-0.3493	81.167	0.31964	68.667	-0.34516
68.833	-0.34946	81	0.31965	68.833	-0.3453
69	-0.34963	80.833	0.31967	69	-0.34542
69.167	-0.34978	80.667	0.31969	69.167	-0.34554
69.333	-0.34992	80.5	0.31971	69.333	-0.34567
69.5	-0.35007	80.333	0.31974	69.5	-0.34579
69.667	-0.35022	80.167	0.3198	69.667	-0.34591
69.833	-0.35037	80	0.31984	69.833	-0.34604
70	-0.35054	79.833	0.31988	70	-0.34617
70.167	-0.35068	79.667	0.3199	70.167	-0.34632
70.333	-0.35079	79.5	0.31993	70.333	-0.34648
70.5	-0.35093	79.333	0.31996	70.5	-0.34665
70.667	-0.35107	79.167	0.31999	70.667	-0.34684
70.833	-0.35086	79	0.32	70.833	-0.34706
71	-0.35083	78.833	0.32	71	-0.34725
71.167	-0.35078	78.667	0.32	71.167	-0.34742
71.333	-0.35065	78.5	0.32001	71.333	-0.34758
71.5	-0.35088	78.333	0.32003	71.5	-0.34774
71.667	-0.35099	78.167	0.32003	71.667	-0.34788
71.833	-0.35105	78	0.32002	71.833	-0.34802
72	-0.35114	77.833	0.32001	72	-0.34816
72.167	-0.3513	77.667	0.31999	72.167	-0.34828
72.333	-0.35146	77.5	0.31997	72.333	-0.34842
72.5	-0.3516	77.333	0.31995	72.5	-0.34857
72.667	-0.35175	77.167	0.31993	72.667	-0.34873
72.833	-0.35195	77	0.31992	72.833	-0.34892
73	-0.35215	76.833	0.31992	73	-0.34911
73.167	-0.35237	76.667	0.31992	73.167	-0.34928
73.333	-0.35259	76.5	0.31992	73.333	-0.34945
73.5	-0.35287	76.333	0.31993	73.5	-0.34961
73.667	-0.35314	76.167	0.31996	73.667	-0.34978
73.833	-0.35339	76	0.31997	73.833	-0.34996
74	-0.35363	75.833	0.31998	74	-0.35014
74.167	-0.35383	75.667	0.31997	74.167	-0.35029
74.333	-0.35405	75.5	0.31997	74.333	-0.35044
74.5	-0.35416	75.333	0.31999	74.5	-0.3506
74.667	-0.35405	75.167	0.32001	74.667	-0.35077
74.833	-0.35399	75	0.32003	74.833	-0.35094
75	-0.35399	74.833	0.32005	75	-0.35112
75.167	-0.35401	74.667	0.32006	75.167	-0.3513
75.333	-0.35404	74.5	0.32007	75.333	-0.35148
75.5	-0.35409	74.333	0.32005	75.5	-0.35166
75.667	-0.35412	74.167	0.32001	75.667	-0.35184
75.833	-0.35415	74	0.32	75.833	-0.35202
76	-0.35419	73.833	0.32	76	-0.3522
76.167	-0.35422	73.667	0.32001	76.167	-0.35238
76.333	-0.35426	73.5	0.32	76.333	-0.35255
76.5	-0.3543	73.333	0.32001	76.5	-0.35271
76.667	-0.35433	73.167	0.32002	76.667	-0.35289
76.833	-0.35437	73	0.32004	76.833	-0.35305
77	-0.35438	72.833	0.32011	77	-0.3532
77.167	-0.35439	72.667	0.32016	77.167	-0.35335
77.333	-0.35441	72.5	0.32018	77.333	-0.35351
77.5	-0.35437	72.333	0.3202	77.5	-0.35364
77.667	-0.35435	72.167	0.32027	77.667	-0.35378
77.833	-0.35433	72	0.32032	77.833	-0.35395
78	-0.35431	71.833	0.32036	78	-0.35411
78.167	-0.35432	71.667	0.32039	78.167	-0.35427
78.333	-0.35431	71.5	0.32039	78.333	-0.35441
78.5	-0.35433	71.333	0.32039	78.5	-0.35457
78.667	-0.35436	71.167	0.32039	78.667	-0.35473
78.833	-0.35443	71	0.32041	78.833	-0.3549
79	-0.35445	70.833	0.32038	79	-0.3551
79.167	-0.35447	70.667	0.32036	79.167	-0.35529
79.333	-0.35449	70.5	0.32035	79.333	-0.35547
79.5	-0.35454	70.333	0.32037	79.5	-0.35567
79.667	-0.35461	70.167	0.3204	79.667	-0.35584
79.833	-0.35469	70	0.32043	79.833	-0.35599
80	-0.35476	69.833	0.32046	80	-0.35612
80.167	-0.35488	69.667	0.32047	80.167	-0.35622
80.333	-0.35497	69.5	0.3205	80.333	-0.35634
80.5	-0.35505	69.333	0.32053	80.5	-0.35649
80.667	-0.35512	69.167	0.32056	80.667	-0.35665
80.833	-0.35516	69	0.32058	80.833	-0.35682
81	-0.35522	68.833	0.3206	81	-0.35698
81.167	-0.35527	68.667	0.32059	81.167	-0.35716
81.333	-0.35532	68.5	0.32057	81.333	-0.35732
81.5	-0.3554	68.333	0.32055	81.5	-0.35749
81.667	-0.35547	68.167	0.32054	81.667	-0.35766
81.833	-0.35551	68	0.32055	81.833	-0.35784
82	-0.35555	67.833	0.32057	82	-0.35804
82.167	-0.35563	67.667	0.32059	82.167	-0.35823
82.333	-0.35569	67.5	0.32063	82.333	-0.35842
82.5	-0.35575	67.333	0.32065	82.5	-0.3586
82.667	-0.35582	67.167	0.32069	82.667	-0.35876
82.833	-0.35586	67	0.32072	82.833	-0.35892
83	-0.35591	66.833	0.32072	83	-0.35907
83.167	-0.35596	66.667	0.32073	83.167	-0.35921
83.333	-0.35599	66.5	0.32073	83.333	-0.35935
83.5	-0.35604	66.333	0.3207	83.5	-0.35949
83.667	-0.35612	66.167	0.32066	83.667	-0.35961
83.833	-0.3562	66	0.32064	83.833	-0.35975
84	-0.35627	65.833	0.32063	84	-0.3599
84.167	-0.35635	65.667	0.32063	84.167	-0.36002
84.333	-0.35641	65.5	0.32064	84.333	-0.36018
84.5	-0.35648	65.333	0.32067	84.5	-0.36035
84.667	-0.35657	65.167	0.3207	84.667	-0.3605
84.833	-0.35664	65	0.32072	84.833	-0.36066
85	-0.35672	64.833	0.32074	85	-0.36083
85.167	-0.3568	64.667	0.32081	85.167	-0.36101
85.333	-0.35687	64.5	0.32082	85.333	-0.36117
85.5	-0.357	64.333	0.32083	85.5	-0.36134
85.667	-0.35711	64.167	0.32085	85.667	-0.36149
85.833	-0.35722	64	0.3209	85.833	-0.36162
86	-0.35734	63.833	0.32095	86	-0.36176
86.167	-0.35747	63.667	0.321	86.167	-0.36191
86.333	-0.3576	63.5	0.32105	86.333	-0.36202
86.5	-0.35773	63.333	0.32113	86.5	-0.36216
86.667	-0.35789	63.167	0.32119	86.667	-0.3623
86.833	-0.35807	63	0.32125	86.833	-0.36245
87	-0.35828	62.833	0.32132	87	-0.36262
87.167	-0.35847	62.667	0.32132	87.167	-0.36275
87.333	-0.35865	62.5	0.32132	87.333	-0.36288
87.5	-0.35883	62.333	0.32131	87.5	-0.363
87.667	-0.35902	62.167	0.3213	87.667	-0.36313
87.833	-0.35917	62	0.32124	87.833	-0.36329
88	-0.3593	61.833	0.32123	88	-0.36347
88.167	-0.35941	61.667	0.32127	88.167	-0.36364
88.333	-0.35947	61.5	0.32134	88.333	-0.36385
88.5	-0.35956	61.333	0.32144	88.5	-0.36403
88.667	-0.35966	61.167	0.32151	88.667	-0.36421
88.833	-0.35975	61	0.32157	88.833	-0.36437
89	-0.35984	60.833	0.32164	89	-0.36451
89.167	-0.35993	60.667	0.32166	89.167	-0.36467
89.333	-0.36002	60.5	0.3217	89.333	-0.36483
89.5	-0.36012	60.333	0.32173	89.5	-0.36501
89.667	-0.36024	60.167	0.32177	89.667	-0.36519
89.833	-0.36036	60	0.3218	89.833	-0.36535
90	-0.36048	59.833	0.32186	90	-0.36551
90.167	-0.36059	59.667	0.32193	90.167	-0.36567
90.333	-0.36073	59.5	0.32198	90.333	-0.36583
90.5	-0.36088	59.333	0.32203	90.5	-0.36601
90.667	-0.36102	59.167	0.32206	90.667	-0.36619
90.833	-0.36116	59	0.32209	90.833	-0.36637
91	-0.36131	58.833	0.32211	91	-0.36654
91.167	-0.36146	58.667	0.32208	91.167	-0.36668
91.333	-0.36163	58.5	0.3221	91.333	-0.36681
91.5	-0.36178	58.333	0.32212	91.5	-0.36695
91.667	-0.36191	58.167	0.32212	91.667	-0.36704
91.833	-0.36204	58	0.32212	91.833	-0.36717
92	-0.36218	57.833	0.32211	92	-0.36732
92.167	-0.36233	57.667	0.32212	92.167	-0.36747
92.333	-0.36247	57.5	0.32215	92.333	-0.36767
92.5	-0.3626	57.333	0.32215	92.5	-0.36785
92.667	-0.36274	57.167	0.32218	92.667	-0.36801
92.833	-0.36288	57	0.32223	92.833	-0.36815
93	-0.36302	56.833	0.32228	93	-0.36832
93.167	-0.36316	56.667	0.32236	93.167	-0.36846
93.333	-0.3633	56.5	0.3224	93.333	-0.3686
93.5	-0.36343	56.333	0.32244	93.5	-0.36874
93.667	-0.36354	56.167	0.32246	93.667	-0.36888
93.833	-0.36364	56	0.32248	93.833	-0.36904
94	-0.36374	55.833	0.32249	94	-0.36921
94.167	-0.36386	55.667	0.3225	94.167	-0.36939
94.333	-0.36398	55.5	0.32251	94.333	-0.36957
94.5	-0.36411	55.333	0.32251	94.5	-0.36977
94.667	-0.36426	55.167	0.32251	94.667	-0.36995
94.833	-0.36441	55	0.32254	94.833	-0.3701
95	-0.36457	54.833	0.32257	95	-0.37026
95.167	-0.36469	54.667	0.32258	95.167	-0.37039
95.333	-0.36481	54.5	0.32258	95.333	-0.37054
95.5	-0.36493	54.333	0.32259	95.5	-0.37069
95.667	-0.36503	54.167	0.32262	95.667	-0.37086
95.833	-0.36515	54	0.32266	95.833	-0.37102
96	-0.36529	53.833	0.3227	96	-0.37119
96.167	-0.36544	53.667	0.32272	96.167	-0.37136
96.333	-0.36562	53.5	0.32272	96.333	-0.37152
96.5	-0.36578	53.333	0.32277	96.5	-0.3717
96.667	-0.36594	53.167	0.32281	96.667	-0.37186
96.833	-0.36609	53	0.32285	96.833	-0.37202
97	-0.36623	52.833	0.32287	97	-0.37219
97.167	-0.36637	52.667	0.32289	97.167	-0.37234
97.333	-0.3665	52.5	0.32291	97.333	-0.37248
97.5	-0.36662	52.333	0.32292	97.5	-0.37262
97.667	-0.36674	52.167	0.32293	97.667	-0.37277
97.833	-0.36683	52	0.32289	97.833	-0.37289
98	-0.36692	51.833	0.32286	98	-0.37303
98.167	-0.36702	51.667	0.32285	98.167	-0.37316
98.333	-0.36714	51.5	0.32284	98.333	-0.37328
98.5	-0.36724	51.333	0.32281	98.5	-0.37341
98.667	-0.36735	51.167	0.32281	98.667	-0.37354
98.833	-0.36745	51	0.32281	98.833	-0.3737
99	-0.36755	50.833	0.32281	99	-0.37386
99.167	-0.36766	50.667	0.32284	99.167	-0.37402
99.333	-0.36776	50.5	0.32283	99.333	-0.3742
99.5	-0.36785	50.333	0.32283	99.5	-0.37438
99.667	-0.36795	50.167	0.32283	99.667	-0.37456
99.833	-0.36806	50	0.32281	99.833	-0.37473
100	-0.36818	49.833	0.32282	100	-0.37491
100.167	-0.36829	49.667	0.32283	100.167	-0.37508
100.333	-0.36838	49.5	0.32285	100.333	-0.37527
100.5	-0.36849	49.333	0.32292	100.5	-0.37544
100.667	-0.36859	49.167	0.32298	100.667	-0.37563
100.833	-0.3687	49	0.32302	100.833	-0.37581
101	-0.36882	48.833	0.32305	101	-0.37598
101.167	-0.36893	48.667	0.3231	101.167	-0.37614
101.333	-0.36905	48.5	0.32313	101.333	-0.37631
101.5	-0.36918	48.333	0.32312	101.5	-0.37649
101.667	-0.36933	48.167	0.32311	101.667	-0.37668
101.833	-0.3695	48	0.32308	101.833	-0.37687
102	-0.36964	47.833	0.32307	102	-0.37705
102.167	-0.36977	47.667	0.32305	102.167	-0.37721
102.333	-0.3699	47.5	0.32305	102.333	-0.37737
102.5	-0.37001	47.333	0.32307	102.5	-0.37754
102.667	-0.37014	47.167	0.32308	102.667	-0.37768
102.833	-0.37026	47	0.32307	102.833	-0.37783
103	-0.37039	46.833	0.32305	103	-0.37798
103.167	-0.3705	46.667	0.32307	103.167	-0.37814
103.333	-0.37061	46.5	0.3231	103.333	-0.37831
103.5	-0.37071	46.333	0.32314	103.5	-0.37847
103.667	-0.37082	46.167	0.32319	103.667	-0.37863
103.833	-0.37088	46	0.32325	103.833	-0.37877
104	-0.37097	45.833	0.32329	104	-0.37889
104.167	-0.37108	45.667	0.32331	104.167	-0.37903
104.333	-0.37117	45.5	0.3233	104.333	-0.37916
104.5	-0.37128	45.333	0.32328	104.5	-0.3793
104.667	-0.3714	45.167	0.3233	104.667	-0.37942
104.833	-0.37155	45	0.32332	104.833	-0.37955
105	-0.37169	44.833	0.32334	105	-0.37969
105.167	-0.37186	44.667	0.32335	105.167	-0.37984
105.333	-0.37203	44.5	0.32336	105.333	-0.38
105.5	-0.37219	44.333	0.32339	105.5	-0.38015
105.667	-0.37236	44.167	0.32344	105.667	-0.38031
105.833	-0.37255	44	0.32345	105.833	-0.38046
106	-0.37273	43.833	0.32348	106	-0.38059
106.167	-0.37291	43.667	0.32353	106.167	-0.3807
106.333	-0.37309	43.5	0.32357	106.333	-0.3808
106.5	-0.37327	43.333	0.32359	106.5	-0.38091
106.667	-0.37343	43.167	0.3236	106.667	-0.38102
106.833	-0.37359	43	0.32363	106.833	-0.38116
107	-0.37375	42.833	0.32369	107	-0.38132
107.167	-0.37387	42.667	0.32372	107.167	-0.38148
107.333	-0.37398	42.5	0.32375	107.333	-0.3817
107.5	-0.37407	42.333	0.3238	107.5	-0.38189
107.667	-0.37418	42.167	0.32385	107.667	-0.38208
107.833	-0.37427	42	0.324	107.833	-0.38226
108	-0.37439	41.833	0.32414	108	-0.38242
108.167	-0.37452	41.667	0.32427	108.167	-0.38257
108.333	-0.37466	41.5	0.32437	108.333	-0.38269
108.5	-0.37484	41.333	0.3246	108.5	-0.38281
108.667	-0.375	41.167	0.32481	108.667	-0.38292
108.833	-0.37514	41	0.3247	108.833	-0.38305
109	-0.37528	40.833	0.32462	109	-0.38318
109.167	-0.37542	40.667	0.32452	109.167	-0.3833
109.333	-0.37555	40.5	0.32444	109.333	-0.38344
109.5	-0.37568	40.333	0.32435	109.5	-0.38357
109.667	-0.37582	40.167	0.32428	109.667	-0.3837
109.833	-0.37596	40	0.32419	109.833	-0.38383
110	-0.37609	39.833	0.32412	110	-0.38393
110.167	-0.37623	39.667	0.32406	110.167	-0.38405
110.333	-0.37637	39.5	0.32403	110.333	-0.38418
110.5	-0.37652	39.333	0.32406	110.5	-0.38432
110.667	-0.37665	39.167	0.32408	110.667	-0.38446
110.833	-0.37679	39	0.32411	110.833	-0.38458
111	-0.37693	38.833	0.32415	111	-0.38471
111.167	-0.37707	38.667	0.3242	111.167	-0.38485
111.333	-0.37721	38.5	0.32421	111.333	-0.38497
111.5	-0.37736	38.333	0.32422	111.5	-0.3851
111.667	-0.37752	38.167	0.32424	111.667	-0.38523
111.833	-0.3777	38	0.32422	111.833	-0.38537
112	-0.3779	37.833	0.32423	112	-0.38547
112.167	-0.37811	37.667	0.32423	112.167	-0.38561
112.333	-0.37832	37.5	0.32425	112.333	-0.38576
112.5	-0.37853	37.333	0.32432	112.5	-0.38591
112.667	-0.37873	37.167	0.32437	112.667	-0.38607
112.833	-0.37891	37	0.32443	112.833	-0.38622
113	-0.37908	36.833	0.32447	113	-0.38637
113.167	-0.37918	36.667	0.32453	113.167	-0.38652
113.333	-0.37932	36.5	0.32457	113.333	-0.38664
113.5	-0.37945	36.333	0.32459	113.5	-0.38677
113.667	-0.37958	36.167	0.3246	113.667	-0.38691
113.833	-0.37972	36	0.32456	113.833	-0.38704
114	-0.37989	35.833	0.32454	114	-0.38714
114.167	-0.38007	35.667	0.32452	114.167	-0.38728
114.333	-0.38027	35.5	0.3245	114.333	-0.38743
114.5	-0.38052	35.333	0.32448	114.5	-0.3876
114.667	-0.38075	35.167	0.32447	114.667	-0.38779
114.833	-0.38096	35	0.32445	114.833	-0.38795
115	-0.38116	34.833	0.32445	115	-0.3881
115.167	-0.38136	34.667	0.32556	115.167	-0.38825
115.333	-0.38155	34.5	0.32901	115.333	-0.38841
115.5	-0.38172	34.333	0.33139	115.5	-0.38857
115.667	-0.38191	34.167	0.3305	115.667	-0.38871
115.833	-0.38206	34	0.32845	115.833	-0.38885
116	-0.38222	33.833	0.32689	116	-0.389
116.167	-0.38237	33.667	0.32586	116.167	-0.38915
116.333	-0.38253	33.5	0.32517	116.333	-0.38928
116.5	-0.38267	33.333	0.32475	116.5	-0.3894
116.667	-0.38282	33.167	0.32444	116.667	-0.38952
116.833	-0.38299	33	0.32427	116.833	-0.38965
117	-0.38317	32.833	0.32417	117	-0.3898
117.167	-0.38337	32.667	0.32413	117.167	-0.38996
117.333	-0.38357	32.5	0.32405	117.333	-0.39012
117.5	-0.38378	32.333	0.32401	117.5	-0.39028
117.667	-0.38399	32.167	0.32398	117.667	-0.39045
117.833	-0.38421	32	0.32399	117.833	-0.39061
118	-0.3844	31.833	0.32396	118	-0.39077
118.167	-0.38456	31.667	0.32394	118.167	-0.39092
118.333	-0.38471	31.5	0.3239	118.333	-0.39106
118.5	-0.3848	31.333	0.32382	118.5	-0.39121
118.667	-0.38491	31.167	0.32585	118.667	-0.39134
118.833	-0.38504	31	0.33183	118.833	-0.39149
119	-0.38518	30.833	0.3372	119	-0.39165
119.167	-0.38533	30.667	0.33417	119.167	-0.3918
119.333	-0.38548	30.5	0.33051	119.333	-0.39197
119.5	-0.38563	30.333	0.32709	119.5	-0.39213
119.667	-0.38577	30.167	0.32404	119.667	-0.39227
119.833	-0.38591	30	0.32215	119.833	-0.39242
120	-0.38602	29.833	0.32223	120	-0.39256
120.167	-0.38611	29.667	0.32442	120.167	-0.39272
120.333	-0.38621	29.5	0.32591	120.333	-0.3929
120.5	-0.38626	29.333	0.32358	120.5	-0.39308
120.667	-0.38636	29.167	0.32145	120.667	-0.39329
120.833	-0.38649	29	0.31945	120.833	-0.39349
121	-0.38663	28.833	0.31775	121	-0.39366
121.167	-0.38682	28.667	0.31683	121.167	-0.39381
121.333	-0.38697	28.5	0.31621	121.333	-0.39396
121.5	-0.38712	28.333	0.3159	121.5	-0.39412
121.667	-0.38727	28.167	0.31569	121.667	-0.39427
121.833	-0.38743	28	0.31557	121.833	-0.39441
122	-0.38757	27.833	0.31538	122	-0.39456
122.167	-0.3877	27.667	0.31523	122.167	-0.39471
122.333	-0.38781	27.5	0.31512	122.333	-0.39486
122.5	-0.3879	27.333	0.31502	122.5	-0.39499
122.667	-0.388	27.167	0.3149	122.667	-0.39514
122.833	-0.38811	27	0.31478	122.833	-0.39529
123	-0.3882	26.833	0.31467	123	-0.39544
123.167	-0.38829	26.667	0.3146	123.167	-0.39559
123.333	-0.38839	26.5	0.31453	123.333	-0.39574
123.5	-0.38849	26.333	0.31446	123.5	-0.39589
123.667	-0.38859	26.167	0.31439	123.667	-0.39606
123.833	-0.38869	26	0.31438	123.833	-0.39621
124	-0.38878	25.833	0.31439	124	-0.3964
124.167	-0.38888	25.667	0.3144	124.167	-0.39657
124.333	-0.38899	25.5	0.31442	124.333	-0.39673
124.5	-0.3891	25.333	0.31441	124.5	-0.39689
124.667	-0.38922	25.167	0.31439	124.667	-0.39706
124.833	-0.38935	25	0.31441	124.833	-0.39721
125	-0.38946	24.833	0.31434	125	-0.39736
125.167	-0.38957	24.667	0.31398	125.167	-0.3975
125.333	-0.38971	24.5	0.31309	125.333	-0.39765
125.5	-0.38985	24.333	0.31202	125.5	-0.39781
125.667	-0.38999	24.167	0.31235	125.667	-0.39796
125.833	-0.3901	24	0.31147	125.833	-0.39813
126	-0.39023	23.833	0.31065	126	-0.3983
126.167	-0.39037	23.667	0.30993	126.167	-0.39846
126.333	-0.39051	23.5	0.30921	126.333	-0.39862
126.5	-0.39071	23.333	0.30918	126.5	-0.39878
126.667	-0.39091	23.167	0.30895	126.667	-0.39894
126.833	-0.39111	23	0.30874	126.833	-0.39911
127	-0.39131	22.833	0.30852	127	-0.39929
127.167	-0.39155	22.667	0.30835	127.167	-0.39947
127.333	-0.39173	22.5	0.30806	127.333	-0.39965
127.5	-0.39189	22.333	0.30783	127.5	-0.39981
127.667	-0.39204	22.167	0.30813	127.667	-0.39997
127.833	-0.39213	22	0.30844	127.833	-0.40014
128	-0.39227	21.833	0.30771	128	-0.40028
128.167	-0.39241	21.667	0.30679	128.167	-0.40044
128.333	-0.39253	21.5	0.3058	128.333	-0.40058
128.5	-0.39269	21.333	0.30538	128.5	-0.40071
128.667	-0.39285	21.167	0.30496	128.667	-0.40084
128.833	-0.393	21	0.30459	128.833	-0.40099
129	-0.39317	20.833	0.30432	129	-0.40116
129.167	-0.39338	20.667	0.30413	129.167	-0.40134
129.333	-0.39359	20.5	0.30393	129.333	-0.40149
129.5	-0.3938	20.333	0.30378	129.5	-0.40165
129.667	-0.39402	20.167	0.30364	129.667	-0.4018
129.833	-0.39428	20	0.30361	129.833	-0.40195
130	-0.39451	19.833	0.30353	130	-0.4021
130.167	-0.39473	19.667	0.30346	130.167	-0.40225
130.333	-0.39495	19.5	0.30341	130.333	-0.40239
130.5	-0.39512	19.333	0.30336	130.5	-0.40253
130.667	-0.39529	19.167	0.30331	130.667	-0.4027
130.833	-0.39546	19	0.30326	130.833	-0.40285
131	-0.39562	18.833	0.30318	131	-0.40301
131.167	-0.39575	18.667	0.30311	131.167	-0.40316
131.333	-0.39591	18.5	0.30304	131.333	-0.40334
131.5	-0.39608	18.333	0.30297	131.5	-0.40351
131.667	-0.39624	18.167	0.3029	131.667	-0.40366
131.833	-0.39639	18	0.30283	131.833	-0.40381
132	-0.39656	17.833	0.30276	132	-0.40398
132.167	-0.39672	17.667	0.30273	132.167	-0.40414
132.333	-0.39687	17.5	0.30272	132.333	-0.4043
132.5	-0.39699	17.333	0.3027	132.5	-0.40447
132.667	-0.39714	17.167	0.30268	132.667	-0.40463
132.833	-0.3973	17	0.30275	132.833	-0.40479
133	-0.39747	16.833	0.30297	133	-0.40497
133.167	-0.39766	16.667	0.30506	133.167	-0.40515
133.333	-0.39784	16.5	0.30732	133.333	-0.40532
133.5	-0.39806	16.333	0.30639	133.5	-0.40549
133.667	-0.39829	16.167	0.30406	133.667	-0.40566
133.833	-0.39854	16	0.30163	133.833	-0.40583
134	-0.39877	15.833	0.2998	134	-0.40599
134.167	-0.39901	15.667	0.29866	134.167	-0.40616
134.333	-0.39924	15.5	0.29788	134.333	-0.40633
134.5	-0.39946	15.333	0.29735	134.5	-0.40649
134.667	-0.39968	15.167	0.29692	134.667	-0.40663
134.833	-0.39989	15	0.29654	134.833	-0.40676
135	-0.40009	14.833	0.29627	135	-0.40688
135.167	-0.40028	14.667	0.29609	135.167	-0.40702
135.333	-0.40048	14.5	0.2959	135.333	-0.40712
135.5	-0.40066	14.333	0.29571	135.5	-0.40726
135.667	-0.40084	14.167	0.29556	135.667	-0.40741
135.833	-0.40102	14	0.29551	135.833	-0.40757
136	-0.40119	13.833	0.29544	136	-0.40775
136.167	-0.40133	13.667	0.29535	136.167	-0.4079
136.333	-0.40146	13.5	0.29524	136.333	-0.40806
136.5	-0.40156	13.333	0.29515	136.5	-0.40821
136.667	-0.40168	13.167	0.29502	136.667	-0.40833
136.833	-0.40181	13	0.2949	136.833	-0.40847
137	-0.40194	12.833	0.2948	137	-0.40862
137.167	-0.40204	12.667	0.29469	137.167	-0.40876
137.333	-0.40217	12.5	0.29463	137.333	-0.40891
137.5	-0.40228	12.333	0.29457	137.5	-0.40907
137.667	-0.40239	12.167	0.29451	137.667	-0.40924
137.833	-0.40251	12	0.29451	137.833	-0.40942
138	-0.40262	11.833	0.29446	138	-0.40961
138.167	-0.40273	11.667	0.29441	138.167	-0.40979
138.333	-0.40285	11.5	0.29437	138.333	-0.40997
138.5	-0.40298	11.333	0.2943	138.5	-0.41014
138.667	-0.40312	11.167	0.29424	138.667	-0.41031
138.833	-0.40327	11	0.29417	138.833	-0.41047
139	-0.40343	10.833	0.2941	139	-0.41063
139.167	-0.40362	10.667	0.29401	139.167	-0.41079
139.333	-0.40381	10.5	0.29389	139.333	-0.41094
139.5	-0.40401	10.333	0.29378	139.5	-0.41108
139.667	-0.40421	10.167	0.29369	139.667	-0.41122
139.833	-0.40443	10	0.2936	139.833	-0.41136
140	-0.40461	9.833	0.29353	140	-0.41149
140.167	-0.40477	9.667	0.29345	140.167	-0.41163
140.333	-0.40492	9.5	0.29337	140.333	-0.41178
140.5	-0.40503	9.333	0.29331	140.5	-0.41193
140.667	-0.40516	9.167	0.29321	140.667	-0.41207
140.833	-0.40531	9	0.2931	140.833	-0.41221
141	-0.40544	8.833	0.293	141	-0.41236
141.167	-0.40559	8.667	0.29281	141.167	-0.41252
141.333	-0.40573	8.5	0.29267	141.333	-0.41268
141.5	-0.40587	8.333	0.29254	141.5	-0.41281
141.667	-0.406	8.167	0.2924	141.667	-0.41295
141.833	-0.40614	8	0.29228	141.833	-0.41309
142	-0.40628	7.833	0.29214	142	-0.41324
142.167	-0.40643	7.667	0.292	142.167	-0.41337
142.333	-0.40659	7.5	0.29188	142.333	-0.4135
142.5	-0.40675	7.333	0.29174	142.5	-0.41365
142.667	-0.40693	7.167	0.2916	142.667	-0.4138
142.833	-0.40709	7	0.29148	142.833	-0.41398
143	-0.40726	6.833	0.29139	143	-0.41414
143.167	-0.40745	6.667	0.29132	143.167	-0.41429
143.333	-0.40764	6.5	0.29127	143.333	-0.41444
143.5	-0.40781	6.333	0.29122	143.5	-0.41462
143.667	-0.40798	6.167	0.29118	143.667	-0.41478
143.833	-0.40815	6	0.29116	143.833	-0.41492
144	-0.40832	5.833	0.29118	144	-0.41508
144.167	-0.40849	5.667	0.29117	144.167	-0.41523
144.333	-0.40868	5.5	0.29116	144.333	-0.41538
144.5	-0.40885	5.333	0.29115	144.5	-0.41554
144.667	-0.40901	5.167	0.2911	144.667	-0.41569
144.833	-0.40915	5	0.29106	144.833	-0.41585
145	-0.40929	4.833	0.29101	145	-0.416
145.167	-0.4094	4.667	0.29095	145.167	-0.41614
145.333	-0.40953	4.5	0.29091	145.333	-0.41628
145.5	-0.40967	4.333	0.29088	145.5	-0.41641
145.667	-0.4098	4.167	0.29081	145.667	-0.41655
145.833	-0.40993	4	0.29074	145.833	-0.4167
146	-0.41007	3.833	0.29073	146	-0.41685
146.167	-0.41019	3.667	0.29073	146.167	-0.41705
146.333	-0.41031	3.5	0.29058	146.333	-0.41727
146.5	-0.41044	3.333	0.29046	146.5	-0.41751
146.667	-0.41057	3.167	0.29035	146.667	-0.41777
146.833	-0.4107	3	0.29025	146.833	-0.41807
147	-0.41083	2.833	0.29015	147	-0.41829
147.167	-0.41095	2.667	0.29021	147.167	-0.41849
147.333	-0.4111	2.5	0.29016	147.333	-0.41871
147.5	-0.41126	2.333	0.29012	147.5	-0.41869
147.667	-0.41141	2.167	0.2901	147.667	-0.41877
147.833	-0.41156	2	0.29008	147.833	-0.41886
148	-0.41172	1.833	0.28999	148	-0.41893
148.167	-0.41187	1.667	0.28993	148.167	-0.41897
148.333	-0.41202	1.5	0.28986	148.333	-0.41904
148.5	-0.41219	1.333	0.28978	148.5	-0.41911
148.667	-0.41235	1.167	0.28968	148.667	-0.41918
148.833	-0.4125	1	0.28957	148.833	-0.4193
149	-0.41265	0.833	0.28946	149	-0.41941
149.167	-0.41281	0.667	0.28935	149.167	-0.41954
149.333	-0.41298	0.5	0.2892	149.333	-0.41967
149.5	-0.41312	0.333	0.28912	149.5	-0.41984
149.667	-0.41324	0.167	0.28903	149.667	-0.41997
149.833	-0.41338	0	0.28892	149.833	-0.4201
150	-0.41352	-0.167	0.28881	150	-0.42023
150.167	-0.41366	-0.333	0.28866	150.167	-0.42037
150.333	-0.41381	-0.5	0.2885	150.333	-0.42051
150.5	-0.41396	-0.667	0.28833	150.5	-0.42065
150.667	-0.41411	-0.833	0.28809	150.667	-0.42077
150.833	-0.41424	-1	0.28791	150.833	-0.42093
151	-0.41439	-1.167	0.28775	151	-0.42108
151.167	-0.41453	-1.333	0.28758	151.167	-0.42121
151.333	-0.41466	-1.5	0.28744	151.333	-0.42136
151.5	-0.41479	-1.667	0.2873	151.5	-0.42151
151.667	-0.41491	-1.833	0.28718	151.667	-0.42164
151.833	-0.41504	-2	0.28707	151.833	-0.42178
152	-0.41518	-2.167	0.28697	152	-0.42192
152.167	-0.41534	-2.333	0.28688	152.167	-0.42205
152.333	-0.41549	-2.5	0.2868	152.333	-0.4222
152.5	-0.41565	-2.667	0.28675	152.5	-0.42236
152.667	-0.41579	-2.833	0.28671	152.667	-0.42251
152.833	-0.41593	-3	0.28667	152.833	-0.42268
153	-0.41607	-3.167	0.28664	153	-0.42285
153.167	-0.41619	-3.333	0.28659	153.167	-0.42301
153.333	-0.41631	-3.5	0.28654	153.333	-0.42317
153.5	-0.41644	-3.667	0.28648	153.5	-0.42331
153.667	-0.41656	-3.833	0.28641	153.667	-0.42344
153.833	-0.41671	-4	0.28635	153.833	-0.42354
154	-0.41685	-4.167	0.28625	154	-0.42365
154.167	-0.41698	-4.333	0.2862	154.167	-0.42372
154.333	-0.41711	-4.5	0.28615	154.333	-0.42381
154.5	-0.41725	-4.667	0.28609	154.5	-0.42391
154.667	-0.41739	-4.833	0.28604	154.667	-0.42403
154.833	-0.41752	-5	0.28599	154.833	-0.42415
155	-0.41766	-5.167	0.28595	155	-0.42427
155.167	-0.41778	-5.333	0.28593	155.167	-0.42441
155.333	-0.41792	-5.5	0.28587	155.333	-0.42454
155.5	-0.41805	-5.667	0.28582	155.5	-0.42469
155.667	-0.41819	-5.833	0.28575	155.667	-0.42483
155.833	-0.41834	-6	0.28567	155.833	-0.42497
156	-0.41848	-6.167	0.28559	156	-0.42511
156.167	-0.41861	-6.333	0.28554	156.167	-0.42526
156.333	-0.41874	-6.5	0.28546	156.333	-0.42539
156.5	-0.41889	-6.667	0.28537	156.5	-0.42551
156.667	-0.41904	-6.833	0.28524	156.667	-0.42564
156.833	-0.4192	-7	0.2851	156.833	-0.42578
157	-0.41935	-7.167	0.28497	157	-0.42591
157.167	-0.41949	-7.333	0.28486	157.167	-0.42604
157.333	-0.41961	-7.5	0.28472	157.333	-0.42617
157.5	-0.41974	-7.667	0.28461	157.5	-0.42632
157.667	-0.41986	-7.833	0.28451	157.667	-0.42647
157.833	-0.41994	-8	0.28444	157.833	-0.42662
158	-0.42005	-8.167	0.28445	158	-0.42678
158.167	-0.42016	-8.333	0.28443	158.167	-0.4269
158.333	-0.42027	-8.5	0.28441	158.333	-0.42703
158.5	-0.42041	-8.667	0.28441	158.5	-0.42716
158.667	-0.42055	-8.833	0.28446	158.667	-0.42729
158.833	-0.4207	-9	0.28447	158.833	-0.42738
159	-0.42085	-9.167	0.28449	159	-0.42749
159.167	-0.42101	-9.333	0.28458	159.167	-0.42762
159.333	-0.42114	-9.5	0.2846	159.333	-0.42776
159.5	-0.42127	-9.667	0.28446	159.5	-0.42791
159.667	-0.42139	-9.833	0.28467	159.667	-0.42807
159.833	-0.42149	-10	0.28581	159.833	-0.4282
160	-0.42161	-10.167	0.28699	160	-0.42833
160.167	-0.42173	-10.333	0.28642	160.167	-0.42848
160.333	-0.42184	-10.5	0.28555	160.333	-0.42861
160.5	-0.42196	-10.667	0.28463	160.5	-0.42874
160.667	-0.42207	-10.833	0.28403	160.667	-0.42887
160.833	-0.42218	-11	0.2834	160.833	-0.42899
161	-0.42229	-11.167	0.28294	161	-0.42911
161.167	-0.4224	-11.333	0.28253	161.167	-0.42924
161.333	-0.42251	-11.5	0.28235	161.333	-0.42937
161.5	-0.42264	-11.667	0.28211	161.5	-0.42951
161.667	-0.42276	-11.833	0.28188	161.667	-0.42965
161.833	-0.42291	-12	0.28166	161.833	-0.42979
162	-0.42304	-12.167	0.28158	162	-0.42992
162.167	-0.42317	-12.333	0.28146	162.167	-0.43008
162.333	-0.4233	-12.5	0.2813	162.333	-0.43022
162.5	-0.42341	-12.667	0.28115	162.5	-0.43037
162.667	-0.42353	-12.833	0.28106	162.667	-0.43054
162.833	-0.42367	-13	0.28097	162.833	-0.43072
163	-0.4238	-13.167	0.28088	163	-0.4309
163.167	-0.42391	-13.333	0.28079	163.167	-0.43107
163.333	-0.42403	-13.5	0.28071	163.333	-0.43123
163.5	-0.42416	-13.667	0.28062	163.5	-0.43138
163.667	-0.42428	-13.833	0.28053	163.667	-0.43152
163.833	-0.4244	-14	0.28046	163.833	-0.43166
164	-0.42454	-14.167	0.2804	164	-0.43181
164.167	-0.42469	-14.333	0.28034	164.167	-0.43193
164.333	-0.42484	-14.5	0.28028	164.333	-0.43206
164.5	-0.425	-14.667	0.2802	164.5	-0.43222
164.667	-0.42516	-14.833	0.28011	164.667	-0.43238
164.833	-0.42534	-15	0.28001	164.833	-0.43259
165	-0.42551	-15.167	0.27992	165	-0.43277
165.167	-0.42563	-15.333	0.27986	165.167	-0.43293
165.333	-0.42576	-15.5	0.2798	165.333	-0.43309
165.5	-0.42589	-15.667	0.27973	165.5	-0.43324
165.667	-0.42603	-15.833	0.2797	165.667	-0.4334
165.833	-0.42614	-16	0.27965	165.833	-0.43354
166	-0.42628	-16.167	0.27957	166	-0.43368
166.167	-0.42642	-16.333	0.27946	166.167	-0.43382
166.333	-0.42655	-16.5	0.27934	166.333	-0.43397
166.5	-0.42672	-16.667	0.27923	166.5	-0.43411
166.667	-0.42687	-16.833	0.27913	166.667	-0.43426
166.833	-0.42701	-17	0.27895	166.833	-0.43442
167	-0.42715	-17.167	0.27884	167	-0.43457
167.167	-0.42726	-17.333	0.27873	167.167	-0.43472
167.333	-0.42736	-17.5	0.27863	167.333	-0.43485
167.5	-0.42747	-17.667	0.27862	167.5	-0.43498
167.667	-0.42757	-17.833	0.27858	167.667	-0.43511
167.833	-0.42764	-18	0.27853	167.833	-0.43523
168	-0.42774	-18.167	0.2785	168	-0.43536
168.167	-0.42786	-18.333	0.27845	168.167	-0.43547
168.333	-0.42799	-18.5	0.27838	168.333	-0.43558
168.5	-0.42812	-18.667	0.27832	168.5	-0.43569
168.667	-0.42824	-18.833	0.27829	168.667	-0.4358
168.833	-0.42835	-19	0.27821	168.833	-0.43592
169	-0.42846	-19.167	0.27812	169	-0.43605
169.167	-0.42855	-19.333	0.27803	169.167	-0.43619
169.333	-0.42865	-19.5	0.27794	169.333	-0.43634
169.5	-0.42875	-19.667	0.27782	169.5	-0.43647
169.667	-0.42884	-19.833	0.27771	169.667	-0.43661
169.833	-0.42895	-20	0.27762	169.833	-0.43674
170	-0.42905	-20.167	0.27755	170	-0.43689
170.167	-0.42915	-20.333	0.27744	170.167	-0.43701
170.333	-0.42926	-20.5	0.27732	170.333	-0.43714
170.5	-0.42938	-20.667	0.27722	170.5	-0.43727
170.667	-0.42949	-20.833	0.27713	170.667	-0.4374
170.833	-0.42959	-21	0.27706	170.833	-0.43753
171	-0.42969	-21.167	0.27702	171	-0.43766
171.167	-0.4298	-21.333	0.27698	171.167	-0.43779
171.333	-0.42992	-21.5	0.27694	171.333	-0.43792
171.5	-0.43005	-21.667	0.27697	171.5	-0.43805
171.667	-0.43017	-21.833	0.27699	171.667	-0.43819
171.833	-0.43029	-22	0.277	171.833	-0.43833
172	-0.43041	-22.167	0.27704	172	-0.43846
172.167	-0.43054	-22.333	0.27702	172.167	-0.43862
172.333	-0.43069	-22.5	0.27697	172.333	-0.43878
172.5	-0.43081	-22.667	0.27691	172.5	-0.43893
172.667	-0.43095	-22.833	0.27687	172.667	-0.43906
172.833	-0.43108	-23	0.27675	172.833	-0.43922
173	-0.4312	-23.167	0.27664	173	-0.43936
173.167	-0.43131	-23.333	0.27651	173.167	-0.43949
173.333	-0.4314	-23.5	0.27638	173.333	-0.43963
173.5	-0.43149	-23.667	0.27625	173.5	-0.43975
173.667	-0.43161	-23.833	0.27615	173.667	-0.43988
173.833	-0.43169	-24	0.27604	173.833	-0.43999
174	-0.43179	-24.167	0.27591	174	-0.44012
174.167	-0.43191	-24.333	0.27577	174.167	-0.44025
174.333	-0.43202	-24.5	0.27565	174.333	-0.44039
174.5	-0.43216	-24.667	0.27552	174.5	-0.44053
174.667	-0.43227	-24.833	0.27538	174.667	-0.44066
174.833	-0.43238	-25	0.27527	174.833	-0.4408
175	-0.43249	-25.167	0.27518	175	-0.44094
175.167	-0.43259	-25.333	0.27511	175.167	-0.44109
175.333	-0.4327	-25.5	0.27505	175.333	-0.44124
175.5	-0.43282	-25.667	0.27499	175.5	-0.44136
175.667	-0.43294	-25.833	0.27489	175.667	-0.44146
175.833	-0.43308	-26	0.2748	175.833	-0.44156
176	-0.43319	-26.167	0.27476	176	-0.44168
176.167	-0.43329	-26.333	0.27469	176.167	-0.44177
176.333	-0.43338	-26.5	0.27464	176.333	-0.44187
176.5	-0.43345	-26.667	0.2746	176.5	-0.44199
176.667	-0.43353	-26.833	0.27458	176.667	-0.4421
176.833	-0.43362	-27	0.2746	176.833	-0.44224
177	-0.4337	-27.167	0.27458	177	-0.44237
177.167	-0.43378	-27.333	0.27456	177.167	-0.44249
177.333	-0.43384	-27.5	0.27453	177.333	-0.44262
177.5	-0.4339	-27.667	0.27446	177.5	-0.44274
177.667	-0.43397	-27.833	0.27441	177.667	-0.44287
177.833	-0.43403	-28	0.27433	177.833	-0.443
178	-0.43407	-28.167	0.27423	178	-0.44312
178.167	-0.43413	-28.333	0.27411	178.167	-0.44322
178.333	-0.43419	-28.5	0.27399	178.333	-0.44335
178.5	-0.43426	-28.667	0.27386	178.5	-0.44347
178.667	-0.43433	-28.833	0.27374	178.667	-0.4436
178.833	-0.43441	-29	0.27364	178.833	-0.44374
179	-0.43448	-29.167	0.27355	179	-0.44387
179.167	-0.43455	-29.333	0.27347	179.167	-0.444
179.333	-0.43462	-29.5	0.27339	179.333	-0.44413
179.5	-0.4347	-29.667	0.27339	179.5	-0.44428
179.667	-0.43477	-29.833	0.27334	179.667	-0.44442
179.833	-0.43485	-30	0.27327	179.833	-0.44456
180	-0.43493	-30.167	0.2732	180	-0.4447
180.167	-0.43501	-30.333	0.27313	180.167	-0.44484
180.333	-0.43508	-30.5	0.27302	180.333	-0.44496
180.5	-0.43516	-30.667	0.27296	180.5	-0.44507
180.667	-0.43524	-30.833	0.27292	180.667	-0.44518
180.833	-0.43531	-31	0.27288	180.833	-0.44528
181	-0.43538	-31.167	0.27286	181	-0.44538
181.167	-0.43544	-31.333	0.27286	181.167	-0.4455
181.333	-0.43548	-31.5	0.27282	181.333	-0.44561
181.5	-0.43554	-31.667	0.27274	181.5	-0.44575
181.667	-0.43562	-31.833	0.27283	181.667	-0.44587
181.833	-0.43569	-32	0.27301	181.833	-0.44599
182	-0.43577	-32.167	0.27264	182	-0.44612
182.167	-0.43585	-32.333	0.27223	182.167	-0.44626
182.333	-0.43592	-32.5	0.27221	182.333	-0.44639
182.5	-0.43599	-32.667	0.27254	182.5	-0.44651
182.667	-0.43608	-32.833	0.27271	182.667	-0.44663
182.833	-0.43616	-33	0.27263	182.833	-0.44677
183	-0.43625	-33.167	0.27238	183	-0.4469
183.167	-0.43634	-33.333	0.27226	183.167	-0.44702
183.333	-0.43644	-33.5	0.27214	183.333	-0.44715
183.5	-0.43654	-33.667	0.27202	183.5	-0.44728
183.667	-0.43663	-33.833	0.27187	183.667	-0.44742
183.833	-0.43672	-34	0.27176	183.833	-0.44757
184	-0.43681	-34.167	0.27166	184	-0.4477
184.167	-0.43689	-34.333	0.27154	184.167	-0.44784
184.333	-0.43698	-34.5	0.2714	184.333	-0.44796
184.5	-0.43706	-34.667	0.27124	184.5	-0.44806
184.667	-0.43713	-34.833	0.27109	184.667	-0.44816
184.833	-0.4372	-35	0.27098	184.833	-0.4482
185	-0.43725	-35.167	0.27084	185	-0.44826
185.167	-0.4373	-35.333	0.27074	185.167	-0.44832
185.333	-0.4373	-35.5	0.27064	185.333	-0.44837
185.5	-0.43732	-35.667	0.27054	185.5	-0.44836
185.667	-0.43736	-35.833	0.27051	185.667	-0.44838
185.833	-0.4374	-36	0.27044	185.833	-0.44841
186	-0.43742	-36.167	0.27039	186	-0.44843
186.167	-0.43746	-36.333	0.27033	186.167	-0.44844
186.333	-0.43751	-36.5	0.27025	186.333	-0.44846
186.5	-0.43756	-36.667	0.27018	186.5	-0.44849
186.667	-0.43762	-36.833	0.27011	186.667	-0.44854
186.833	-0.43768	-37	0.27004	186.833	-0.44859
187	-0.43773	-37.167	0.26991	187	-0.44864
187.167	-0.43778	-37.333	0.26978	187.167	-0.4487
187.333	-0.43783	-37.5	0.26968	187.333	-0.44876
187.5	-0.43786	-37.667	0.26959	187.5	-0.44886
187.667	-0.43789	-37.833	0.26949	187.667	-0.44895
187.833	-0.43791	-38	0.26939	187.833	-0.44903
188	-0.43793	-38.167	0.26927	188	-0.44913
188.167	-0.4379	-38.333	0.26915	188.167	-0.44925
188.333	-0.4379	-38.5	0.2691	188.333	-0.44934
188.5	-0.4379	-38.667	0.26904	188.5	-0.44944
188.667	-0.43789	-38.833	0.26897	188.667	-0.44954
188.833	-0.43787	-39	0.26889	188.833	-0.44965
189	-0.43785	-39.167	0.2688	189	-0.44974
189.167	-0.43783	-39.333	0.26871	189.167	-0.44984
189.333	-0.43781	-39.5	0.26864	189.333	-0.44995
189.5	-0.43779	-39.667	0.26856	189.5	-0.45006
189.667	-0.43778	-39.833	0.26843	189.667	-0.45018
189.833	-0.43775	-40	0.2683	189.833	-0.45029
190	-0.43772	-40.167	0.26815	190	-0.4504
190.167	-0.43772	-40.333	0.26803	190.167	-0.45049
190.333	-0.43772	-40.5	0.26783	190.333	-0.45058
190.5	-0.43772	-40.667	0.26761	190.5	-0.45069
190.667	-0.43772	-40.833	0.26743	190.667	-0.4508
190.833	-0.43774	-41	0.26724	190.833	-0.4509
191	-0.43772	-41.167	0.26714	191	-0.451
191.167	-0.4377	-41.333	0.26701	191.167	-0.4511
191.333	-0.43766	-41.5	0.26708	191.333	-0.4512
191.5	-0.43759	-41.667	0.26756	191.5	-0.45129
191.667	-0.43755	-41.833	0.267	191.667	-0.45136
191.833	-0.43751	-42	0.26677	191.833	-0.45144
192	-0.43747	-42.167	0.26654	192	-0.45151
192.167	-0.43745	-42.333	0.26631	192.167	-0.45159
192.333	-0.43743	-42.5	0.26618	192.333	-0.45166
192.5	-0.43742	-42.667	0.26603	192.5	-0.45174
192.667	-0.43739	-42.833	0.26586	192.667	-0.45182
192.833	-0.43739	-43	0.26569	192.833	-0.45192
193	-0.43738	-43.167	0.26558	193	-0.45206
193.167	-0.43737	-43.333	0.26543	193.167	-0.45222
193.333	-0.43739	-43.5	0.26529	193.333	-0.45239
193.5	-0.43743	-43.667	0.26512	193.5	-0.45257
193.667	-0.43747	-43.833	0.26494	193.667	-0.45283
193.833	-0.43752	-44	0.2647	193.833	-0.45305
194	-0.43755	-44.167	0.26447	194	-0.45326
194.167	-0.43759	-44.333	0.26424	194.167	-0.45348
194.333	-0.4376	-44.5	0.26399	194.333	-0.45371
194.5	-0.4376	-44.667	0.26376	194.5	-0.45392
194.667	-0.4376	-44.833	0.26353	194.667	-0.45412
194.833	-0.43754	-45	0.26332	194.833	-0.45431
195	-0.43749	-45.167	0.26312	195	-0.45448
195.167	-0.43745	-45.333	0.2629	195.167	-0.45465
195.333	-0.43742	-45.5	0.26268	195.333	-0.45481
195.5	-0.43739	-45.667	0.26247	195.5	-0.45496
195.667	-0.43737	-45.833	0.26221	195.667	-0.45509
195.833	-0.43734	-46	0.26194	195.833	-0.45522
196	-0.4373	-46.167	0.26165	196	-0.45535
196.167	-0.43727	-46.333	0.26136	196.167	-0.45547
196.333	-0.43725	-46.5	0.26109	196.333	-0.45557
196.5	-0.43721	-46.667	0.26083	196.5	-0.45567
196.667	-0.43718	-46.833	0.26056	196.667	-0.45575
196.833	-0.43716	-47	0.26028	196.833	-0.45582
197	-0.43713	-47.167	0.26011	197	-0.45589
197.167	-0.4371	-47.333	0.25988	197.167	-0.45598
197.333	-0.43707	-47.5	0.25959	197.333	-0.45609
197.5	-0.43706	-47.667	0.25928	197.5	-0.45619
197.667	-0.43705	-47.833	0.25892	197.667	-0.45631
197.833	-0.43705	-48	0.25856	197.833	-0.45642
198	-0.43705	-48.167	0.25818	198	-0.45652
198.167	-0.43706	-48.333	0.25779	198.167	-0.45661
198.333	-0.43706	-48.5	0.25734	198.333	-0.45672
198.5	-0.43704	-48.667	0.25689	198.5	-0.45685
198.667	-0.43704	-48.833	0.25642	198.667	-0.45699
198.833	-0.43704	-49	0.25597	198.833	-0.45714
199	-0.43706	-49.167	0.25551	199	-0.45733
199.167	-0.43708	-49.333	0.25502	199.167	-0.45751
199.333	-0.43711	-49.5	0.25452	199.333	-0.4577
199.5	-0.43716	-49.667	0.25404	199.5	-0.45789
199.667	-0.4372	-49.833	0.25333	199.667	-0.45809
199.833	-0.43722	-50	0.25268	199.833	-0.45828
200	-0.43723	-50.167	0.25193	200	-0.45848
200.167	-0.43723	-50.333	0.25119	200.167	-0.45867
200.333	-0.43724	-50.5	0.25028	200.333	-0.45886
200.5	-0.43726	-50.667	0.24938	200.5	-0.45904
200.667	-0.43729	-50.833	0.24846	200.667	-0.45922
200.833	-0.4373	-51	0.24754	200.833	-0.45941
201	-0.43731	-51.167	0.24662	201	-0.4596
201.167	-0.43733	-51.333	0.24541	201.167	-0.45979
201.333	-0.43737	-51.5	0.24432	201.333	-0.45999
201.5	-0.4374	-51.667	0.24324	201.5	-0.46019
201.667	-0.43745	-51.833	0.24212	201.667	-0.4604
201.833	-0.43752	-52	0.24102	201.833	-0.4606
202	-0.43761	-52.167	0.23991	202	-0.46081
202.167	-0.43774	-52.333	0.2388	202.167	-0.46102
202.333	-0.43787	-52.5	0.23767	202.333	-0.46123
202.5	-0.43801	-52.667	0.23657	202.5	-0.46145
202.667	-0.43816	-52.833	0.23549	202.667	-0.46167
202.833	-0.43834	-53	0.2344	202.833	-0.46189
203	-0.4385	-53.167	0.23328	203	-0.46215
203.167	-0.43866	-53.333	0.23225	203.167	-0.46239
203.333	-0.43882	-53.5	0.2312	203.333	-0.46263
203.5	-0.43897	-53.667	0.23011	203.5	-0.46289
203.667	-0.43914	-53.833	0.22898	203.667	-0.46317
203.833	-0.43935	-54	0.22793	203.833	-0.46345
204	-0.43956	-54.167	0.22687	204	-0.46374
204.167	-0.43982	-54.333	0.22581	204.167	-0.46404
204.333	-0.44008	-54.5	0.22474	204.333	-0.46437
204.5	-0.44036	-54.667	0.2237	204.5	-0.46467
204.667	-0.44065	-54.833	0.22268	204.667	-0.46496
204.833	-0.44098	-55	0.22163	204.833	-0.46527
205	-0.44131	-55.167	0.22059	205	-0.46557
205.167	-0.44163	-55.333	0.21961	205.167	-0.46585
205.333	-0.44196	-55.5	0.21862	205.333	-0.46612
205.5	-0.44228	-55.667	0.21764	205.5	-0.46639
205.667	-0.4426	-55.833	0.21666	205.667	-0.46668
205.833	-0.44292	-56	0.21575	205.833	-0.46699
206	-0.44324	-56.167	0.21482	206	-0.46732
206.167	-0.44355	-56.333	0.21385	206.167	-0.46768
206.333	-0.44387	-56.5	0.21285	206.333	-0.46812
206.5	-0.4442	-56.667	0.21189	206.5	-0.46854
206.667	-0.44454	-56.833	0.21094	206.667	-0.46898
206.833	-0.44491	-57	0.20995	206.833	-0.46942
207	-0.44527	-57.167	0.20894	207	-0.46993
207.167	-0.44565	-57.333	0.20799	207.167	-0.47045
207.333	-0.44604	-57.5	0.20702	207.333	-0.47099
207.5	-0.44646	-57.667	0.20603	207.5	-0.47155
207.667	-0.44686	-57.833	0.20505	207.667	-0.47219
207.833	-0.44727	-58	0.20411	207.833	-0.47281
208	-0.4477	-58.167	0.20317	208	-0.47342
208.167	-0.44819	-58.333	0.20226	208.167	-0.47403
208.333	-0.44869	-58.5	0.20134	208.333	-0.47468
208.5	-0.44921	-58.667	0.2004	208.5	-0.47529
208.667	-0.44974	-58.833	0.19947	208.667	-0.4759
208.833	-0.45039	-59	0.19859	208.833	-0.47652
209	-0.45101	-59.167	0.19774	209	-0.47714
209.167	-0.45165	-59.333	0.19673	209.167	-0.47779
209.333	-0.4523	-59.5	0.19581	209.333	-0.47846
209.5	-0.45304	-59.667	0.19508	209.5	-0.47914
209.667	-0.45377	-59.833	0.19438	209.667	-0.4799
209.833	-0.4545	-60	0.19344	209.833	-0.48065
210	-0.45526	-60.167	0.19258	210	-0.48142
210.167	-0.4561	-60.333	0.19164	210.167	-0.4822
210.333	-0.45693	-60.5	0.19055	210.333	-0.48308
210.5	-0.45779	-60.667	0.18998	210.5	-0.48394
210.667	-0.45868	-60.833	0.18919	210.667	-0.48484
210.833	-0.4597	-61	0.18836	210.833	-0.48576
211	-0.46072	-61.167	0.18753	211	-0.48681
211.167	-0.4618	-61.333	0.18673	211.167	-0.48785
211.333	-0.46289	-61.5	0.18595	211.333	-0.48893
211.5	-0.4642	-61.667	0.18516	211.5	-0.49006
211.667	-0.46547	-61.833	0.18436	211.667	-0.49133
211.833	-0.46678	-62	0.18363	211.833	-0.49259
212	-0.46813	-62.167	0.18286	212	-0.49392
212.167	-0.46968	-62.333	0.18203	212.167	-0.49529
212.333	-0.47121	-62.5	0.18118	212.333	-0.49684
212.5	-0.47275	-62.667	0.18031	212.5	-0.49836
212.667	-0.47428	-62.833	0.17945	212.667	-0.49991
212.833	-0.47616	-63	0.17859	212.833	-0.5016
213	-0.47792	-63.167	0.17776	213	-0.50341
213.167	-0.47982	-63.333	0.17694	213.167	-0.50517
213.333	-0.48185	-63.5	0.17617	213.333	-0.50706
213.5	-0.48399	-63.667	0.17541	213.5	-0.50901
213.667	-0.48608	-63.833	0.17463	213.667	-0.51122
213.833	-0.4883	-64	0.17388	213.833	-0.51339
214	-0.49059	-64.167	0.17322	214	-0.51578
214.167	-0.49315	-64.333	0.17247	214.167	-0.51836
214.333	-0.49567	-64.5	0.17148	214.333	-0.52113
214.5	-0.4984	-64.667	0.17064	214.5	-0.5239
214.667	-0.50131	-64.833	0.16983	214.667	-0.52673
214.833	-0.50439	-65	0.1691	214.833	-0.52976
215	-0.50746	-65.167	0.16836	215	-0.53317
215.167	-0.51059	-65.333	0.16763	215.167	-0.53666
215.333	-0.51387	-65.5	0.1669	215.333	-0.54038
215.5	-0.51758	-65.667	0.16619	215.5	-0.54432
215.667	-0.52125	-65.833	0.16548	215.667	-0.54844
215.833	-0.52503	-66	0.16473	215.833	-0.55254
216	-0.52887	-66.167	0.16399	216	-0.55686
216.167	-0.53298	-66.333	0.16327	216.167	-0.56134
216.333	-0.53705	-66.5	0.16252	216.333	-0.56626
216.5	-0.54132	-66.667	0.16186	216.5	-0.57127
216.667	-0.54573	-66.833	0.1612	216.667	-0.57649
216.833	-0.55048	-67	0.16056	216.833	-0.58188
217	-0.55532	-67.167	0.15994	217	-0.58766
217.167	-0.56034	-67.333	0.15936	217.167	-0.59349
217.333	-0.56549	-67.5	0.1587	217.333	-0.59951
217.5	-0.57097	-67.667	0.15802	217.5	-0.60567
217.667	-0.57653	-67.833	0.15737	217.667	-0.61221
217.833	-0.58231	-68	0.15664	217.833	-0.61884
218	-0.58828	-68.167	0.15593	218	-0.62567
218.167	-0.59445	-68.333	0.15523	218.167	-0.63257
218.333	-0.60059	-68.5	0.15452	218.333	-0.63945
218.5	-0.60697	-68.667	0.15385	218.5	-0.64627
218.667	-0.61357	-68.833	0.15317	218.667	-0.65312
218.833	-0.6202	-69	0.15248	218.833	-0.65998
219	-0.62682	-69.167	0.15183	219	-0.66649
219.167	-0.63316	-69.333	0.15123	219.167	-0.67247
219.333	-0.63918	-69.5	0.1506	219.333	-0.67768
219.5	-0.64426	-69.667	0.14996	219.5	-0.6823
219.667	-0.6489	-69.833	0.14931	219.667	-0.68557
219.833	-0.65294	-70	0.14867	219.833	-0.6873
220	-0.65662	-70.167	0.14803	220	-0.6871
220.167	-0.6592	-70.333	0.14741	220.167	-0.68544
220.333	-0.65999	-70.5	0.14679	220.333	-0.67942
220.5	-0.65868	-70.667	0.14623	220.5	-0.67059
220.667	-0.65608	-70.833	0.14565	220.667	-0.65834
220.833	-0.64982	-71	0.14509	220.833	-0.64394
221	-0.64145	-71.167	0.14455	221	-0.62535
221.167	-0.63105	-71.333	0.14402	221.167	-0.606
221.333	-0.6196	-71.5	0.14344	221.333	-0.58669
221.5	-0.60758	-71.667	0.14282	221.5	-0.56753
221.667	-0.59586	-71.833	0.14218	221.667	-0.55163
221.833	-0.58477	-72	0.14146	221.833	-0.53782
222	-0.57424	-72.167	0.14082	222	-0.52643
222.167	-0.56503	-72.333	0.14022	222.167	-0.5166
222.333	-0.55684	-72.5	0.13959	222.333	-0.50961
222.5	-0.54935	-72.667	0.13899	222.5	-0.50402
222.667	-0.54232	-72.833	0.13837	222.667	-0.49965
222.833	-0.53627	-73	0.1378	222.833	-0.49579
223	-0.53055	-73.167	0.13729	223	-0.49309
223.167	-0.52531	-73.333	0.13674	223.167	-0.49081
223.333	-0.52042	-73.5	0.13622	223.333	-0.48908
223.5	-0.51584	-73.667	0.13571	223.5	-0.48776
223.667	-0.51137	-73.833	0.13523	223.667	-0.48685
223.833	-0.50729	-74	0.13464	223.833	-0.48602
224	-0.50335	-74.167	0.13404	224	-0.4854
224.167	-0.49977	-74.333	0.13343	224.167	-0.48494
224.333	-0.49654	-74.5	0.1328	224.333	-0.48489
224.5	-0.49378	-74.667	0.13214	224.5	-0.48492
224.667	-0.49135	-74.833	0.1315	224.667	-0.48497
224.833	-0.48918	-75	0.13091	224.833	-0.485
225	-0.48737	-75.167	0.13043	225	-0.48517
225.167	-0.48598	-75.333	0.13004	225.167	-0.48531
225.333	-0.48472	-75.5	0.12955	225.333	-0.48544
225.5	-0.4839	-75.667	0.12904	225.5	-0.48558
225.667	-0.48314	-75.833	0.1285	225.667	-0.48574
225.833	-0.48258	-76	0.12791	225.833	-0.48594
226	-0.48223	-76.167	0.12738	226	-0.48613
226.167	-0.48208	-76.333	0.12684	226.167	-0.48631
226.333	-0.48196	-76.5	0.12632	226.333	-0.48649
226.5	-0.48182	-76.667	0.12581	226.5	-0.4867
226.667	-0.48172	-76.833	0.1253	226.667	-0.4869
226.833	-0.48177	-77	0.12476	226.833	-0.48709
227	-0.48176	-77.167	0.12416	227	-0.48727
227.167	-0.48177	-77.333	0.12358	227.167	-0.48744
227.333	-0.48179	-77.5	0.12301	227.333	-0.4876
227.5	-0.48185	-77.667	0.12231	227.5	-0.48776
227.667	-0.48189	-77.833	0.12129	227.667	-0.48791
227.833	-0.48194	-78	0.12139	227.833	-0.48803
228	-0.48199	-78.167	0.12119	228	-0.48815
228.167	-0.48206	-78.333	0.1202	228.167	-0.48827
228.333	-0.48213	-78.5	0.11907	228.333	-0.48837
228.5	-0.48219	-78.667	0.1193	228.5	-0.48846
228.667	-0.48224	-78.833	0.11914	228.667	-0.48855
228.833	-0.4823	-79	0.11829	228.833	-0.48865
229	-0.48236	-79.167	0.11801	229	-0.48873
229.167	-0.48244	-79.333	0.11791	229.167	-0.48882
229.333	-0.48252	-79.5	0.11743	229.333	-0.48891
229.5	-0.4826	-79.667	0.11639	229.5	-0.489
229.667	-0.48268	-79.833	0.11593	229.667	-0.48909
229.833	-0.48275	--	--	229.833	-0.48916
230	-0.48283	--	--	230	-0.48924
230.167	-0.48293	--	--	230.167	-0.48931
230.333	-0.48305	--	--	230.333	-0.4894
230.5	-0.48319	--	--	230.5	-0.48948
230.667	-0.48334	--	--	230.667	-0.48958
230.833	-0.48354	--	--	230.833	-0.4897
231	-0.48372	--	--	231	-0.48984
231.167	-0.48391	--	--	231.167	-0.49
231.333	-0.4841	--	--	231.333	-0.49014
231.5	-0.48433	--	--	231.5	-0.49029
231.667	-0.48454	--	--	231.667	-0.49043
231.833	-0.48474	--	--	231.833	-0.49057
232	-0.48495	--	--	232	-0.49068
232.167	-0.48516	--	--	232.167	-0.49079
232.333	-0.48535	--	--	232.333	-0.49091
232.5	-0.48554	--	--	232.5	-0.49102
232.667	-0.48572	--	--	232.667	-0.49114
232.833	-0.48588	--	--	232.833	-0.49127
[truncated: 132 more rows]
