# Supplementary material for: Mechanically robust supramolecular polymer co-assemblies
Source: Nat Commun. 2022 Jan 18;13:356. doi: 10.1038/s41467-022-28017-0 (PMC8766479; doi:10.1038/s41467-022-28017-0)
Supplement: Supplementary file 3 — Source Data [file 41467_2022_28017_MOESM3_ESM.zip › NCOMMS-21-41006-T_Source Data/Supplementary Table 1/Supplementary Table 1.xlsx]

## Sheet: TAB_Zn
TAB:Zn	Temperature	Storage Modulus		Temperature	Storage Modulus		Temperature	Storage Modulus		Temperature	Storage Modulus
	[°C]	[MPa]		[°C]	[MPa]		[°C]	[MPa]		°C	[MPa]
	-20	1531		-20	1557		-20.05	1685		-80.04	2094
	-20.02	1531		-19.98	1557		-20.05	1685		-80.01	2092
	-19.98	1531		-19.95	1557		-20.06	1686		-79.96	2091
	-19.98	1532		-19.98	1557		-19.99	1686		-79.96	2089
	-19.93	1532		-19.94	1558		-20.01	1687		-79.89	2091
	-19.88	1533		-19.86	1558		-19.88	1686		-79.91	2091
	-19.84	1533		-19.82	1558		-19.85	1687		-79.74	2094
	-19.78	1533		-19.75	1558		-19.8	1687		-79.71	2096			E' at 25°C	E' at 170°C
	-19.7	1534		-19.72	1558		-19.71	1687		-79.63	2094			[MPa]	[MPa]
	-19.61	1534		-19.62	1559		-19.64	1687		-79.59	2094			1359	137.3
	-19.54	1534		-19.55	1559		-19.54	1688		-79.48	2089			1389	139.5
	-19.45	1534		-19.47	1559		-19.49	1688		-79.4	2094			1488	144.1
	-19.4	1535		-19.38	1559		-19.37	1688		-79.36	2092			1442	137.5
	-19.29	1535		-19.28	1560		-19.28	1688		-79.24	2093
	-19.15	1535		-19.17	1560		-19.2	1689		-79.19	2093		Average	1419.5	139.6
	-19.05	1536		-19.08	1560		-19.1	1688		-79.06	2085		Standard Dev	67.5056	3.46987
	-18.99	1535		-18.97	1560		-19	1689		-78.97	2085
	-18.82	1536		-18.88	1560		-18.9	1689		-78.85	2086
	-18.75	1536		-18.75	1560		-18.77	1689		-78.76	2087
	-18.65	1536		-18.65	1561		-18.66	1689		-78.66	2091
	-18.53	1537		-18.54	1561		-18.55	1690		-78.54	2091
	-18.41	1537		-18.41	1561		-18.46	1690		-78.47	2092
	-18.3	1537		-18.25	1561		-18.31	1690		-78.33	2089
	-18.19	1537		-18.19	1561		-18.2	1690		-78.22	2087
	-18.03	1537		-18.01	1561		-18.07	1690		-78.11	2085
	-17.94	1538		-17.91	1562		-17.95	1690		-78	2086
	-17.81	1538		-17.77	1562		-17.82	1691		-77.9	2086
	-17.66	1538		-17.64	1562		-17.68	1691		-77.76	2086
	-17.55	1538		-17.54	1562		-17.57	1691		-77.68	2085
	-17.44	1538		-17.41	1562		-17.46	1691		-77.51	2083
	-17.28	1538		-17.24	1562		-17.31	1691		-77.43	2081
	-17.16	1539		-17.13	1562		-17.17	1691		-77.25	2079
	-17.03	1539		-16.99	1562		-17.04	1691		-77.15	2078
	-16.86	1539		-16.87	1562		-16.91	1692		-77.01	2075
	-16.76	1539		-16.71	1562		-16.79	1692		-76.9	2080
	-16.61	1539		-16.6	1562		-16.64	1692		-76.76	2078
	-16.49	1539		-16.45	1562		-16.51	1692		-76.66	2081
	-16.33	1540		-16.32	1562		-16.35	1692		-76.51	2080
	-16.19	1540		-16.16	1562		-16.23	1692		-76.37	2080
	-16.05	1540		-16.05	1562		-16.09	1692		-76.23	2078
	-15.93	1540		-15.89	1562		-15.96	1692		-76.13	2077
	-15.76	1540		-15.74	1562		-15.78	1693		-75.92	2074
	-15.66	1540		-15.59	1562		-15.7	1693		-75.85	2075
	-15.49	1540		-15.46	1562		-15.49	1693		-75.66	2073
	-15.37	1540		-15.33	1562		-15.4	1693		-75.56	2076
	-15.21	1540		-15.16	1562		-15.23	1693		-75.36	2075
	-15.06	1540		-15.07	1562		-15.12	1693		-75.29	2072
	-14.94	1540		-14.89	1562		-14.94	1693		-75.09	2070
	-14.79	1540		-14.77	1562		-14.79	1693		-74.97	2069
	-14.63	1540		-14.6	1562		-14.65	1693		-74.86	2066
	-14.51	1540		-14.47	1562		-14.5	1693		-74.72	2061
	-14.37	1540		-14.31	1562		-14.33	1693		-74.56	2062
	-14.2	1541		-14.17	1562		-14.21	1692		-74.46	2063
	-14.07	1541		-14.07	1561		-14.08	1693		-74.3	2065
	-13.88	1540		-13.86	1562		-13.97	1692		-74.16	2064
	-13.8	1540		-13.81	1561		-13.8	1692		-74.05	2066
	-13.63	1540		-13.58	1561		-13.64	1692		-73.85	2066
	-13.5	1541		-13.46	1561		-13.52	1692		-73.79	2067
	-13.31	1541		-13.31	1561		-13.35	1692		-73.55	2062
	-13.21	1540		-13.21	1561		-13.19	1692		-73.41	2062
	-13.02	1540		-12.93	1561		-13.09	1692		-73.29	2061
	-12.93	1540		-12.86	1561		-12.94	1691		-73.15	2057
	-12.73	1540		-12.7	1560		-12.76	1691		-72.99	2058
	-12.61	1540		-12.52	1560		-12.63	1691		-72.88	2059
	-12.51	1540		-12.44	1560		-12.45	1691		-72.74	2055
	-12.24	1540		-12.24	1560		-12.35	1691		-72.58	2056
	-12.14	1540		-12.13	1560		-12.16	1690		-72.49	2054
	-11.96	1540		-11.95	1560		-12.05	1690		-72.31	2052
	-11.9	1539		-11.89	1560		-11.88	1690		-72.19	2052
	-11.68	1540		-11.67	1559		-11.72	1689		-72.01	2048
	-11.57	1540		-11.5	1560		-11.59	1689		-71.89	2044
	-11.43	1539		-11.42	1559		-11.52	1689		-71.75	2043
	-11.29	1539		-11.29	1559		-11.33	1688		-71.55	2040
	-11.12	1539		-11.1	1559		-11.17	1688		-71.47	2043
	-11	1539		-10.96	1559		-11.04	1687		-71.29	2041
	-10.9	1538		-10.85	1559		-10.86	1687		-71.16	2044
	-10.74	1538		-10.71	1559		-10.74	1686		-70.97	2044
	-10.54	1538		-10.56	1559		-10.6	1686		-70.86	2045
	-10.41	1538		-10.39	1559		-10.4	1686		-70.68	2043
	-10.29	1538		-10.3	1559		-10.23	1686		-70.47	2045
	-10.1	1538		-10.12	1559		-10.1	1685		-70.32	2040
	-9.92	1538		-9.88	1559		-9.89	1685		-70.18	2039
	-9.83	1537		-9.84	1559		-9.77	1685		-70.05	2036
	-9.59	1537		-9.69	1559		-9.67	1685		-69.88	2036
	-9.49	1536		-9.47	1559		-9.5	1684		-69.77	2032
	-9.32	1536		-9.27	1559		-9.3	1684		-69.63	2033
	-9.15	1536		-9.23	1559		-9.15	1684		-69.48	2037
	-8.98	1536		-9.01	1559		-9.02	1684		-69.28	2030
	-8.87	1536		-8.8	1559		-8.97	1684		-69.14	2033
	-8.62	1535		-8.73	1559		-8.8	1685		-68.93	2029
	-8.54	1535		-8.54	1559		-8.6	1684		-68.83	2028
	-8.37	1535		-8.39	1560		-8.52	1684		-68.68	2029
	-8.21	1534		-8.19	1559		-8.38	1684		-68.55	2025
	-8.1	1534		-8.19	1560		-8.19	1684		-68.42	2021
	-7.91	1533		-7.95	1559		-8.05	1684		-68.25	2020
	-7.8	1533		-7.79	1559		-7.91	1683		-68.19	2017
	-7.62	1533		-7.68	1560		-7.8	1683		-67.91	2019
	-7.5	1532		-7.57	1559		-7.61	1683		-67.77	2017
	-7.37	1532		-7.45	1559		-7.5	1683		-67.64	2019
	-7.25	1532		-7.17	1560		-7.22	1683		-67.49	2016
	-7	1531		-7.03	1560		-7.14	1682		-67.35	2021
	-6.82	1531		-6.9	1559		-7.01	1682		-67.24	2017
	-6.75	1530		-6.77	1559		-6.89	1681		-67.05	2015
	-6.65	1529		-6.57	1559		-6.64	1681		-66.98	2015
	-6.43	1529		-6.46	1559		-6.58	1680		-66.8	2013
	-6.31	1529		-6.36	1559		-6.28	1680		-66.68	2013
	-6.04	1528		-6.07	1558		-6.16	1680		-66.55	2009
	-5.89	1528		-6.02	1558		-5.97	1679		-66.45	2008
	-5.74	1528		-5.79	1558		-5.9	1679		-66.19	2010
	-5.63	1527		-5.61	1558		-5.74	1678		-66.13	2005
	-5.53	1526		-5.6	1557		-5.56	1677		-65.92	2005
	-5.3	1527		-5.39	1557		-5.45	1677		-65.76	2008
	-5.17	1526		-5.24	1556		-5.22	1676		-65.67	2009
	-5.02	1526		-5.1	1555		-5.12	1676		-65.5	2002
	-4.74	1526		-4.91	1555		-4.82	1675		-65.38	2004
	-4.63	1526		-4.88	1554		-4.76	1675		-65.24	2001
	-4.55	1525		-4.74	1554		-4.63	1673		-65.01	1999
	-4.41	1525		-4.43	1553		-4.45	1673		-64.98	1998
	-4.22	1524		-4.23	1552		-4.37	1672		-64.84	1992
	-4.13	1525		-4.17	1551		-4.13	1671		-64.51	1994
	-3.95	1524		-3.99	1551		-4.02	1670		-64.39	1988
	-3.91	1524		-3.82	1550		-3.94	1669		-64.17	1988
	-3.68	1525		-3.75	1550		-3.78	1668		-64.1	1993
	-3.55	1524		-3.71	1549		-3.75	1667		-63.87	1986
	-3.35	1524		-3.5	1549		-3.4	1666		-63.75	1993
	-3.28	1524		-3.35	1548		-3.14	1665		-63.57	1993
	-3.22	1523		-3.18	1548		-3	1665		-63.45	1991
	-2.86	1524		-3.01	1548		-2.82	1664		-63.23	1989
	-2.69	1524		-3.01	1548		-2.72	1663		-63.22	1992
	-2.43	1523		-2.89	1547		-2.59	1663		-63.02	1984
	-2.28	1523		-2.44	1547		-2.43	1663		-62.89	1983
	-2.15	1523		-2.25	1548		-2.34	1663		-62.73	1982
	-2.07	1523		-2.39	1547		-2.01	1663		-62.57	1978
	-1.9	1522		-1.94	1546		-1.97	1663		-62.41	1977
	-1.8	1522		-1.65	1546		-1.57	1662		-62.34	1975
	-1.68	1523		-1.5	1546		-1.52	1662		-62.17	1977
	-1.67	1522		-1.33	1545		-1.33	1662		-61.95	1976
	-1.45	1521		-1.34	1544		-1.24	1662		-61.92	1979
	-1.11	1521		-1.23	1543		-1.19	1662		-61.77	1975
	-0.99	1519		-0.95	1544		-1.07	1660		-61.48	1972
	-0.83	1519		-0.83	1543		-0.97	1662		-61.48	1975
	-0.83	1519		-0.82	1542		-0.69	1662		-61.2	1972
	-0.59	1519		-0.52	1541		-0.66	1661		-61.12	1969
	-0.46	1518		-0.53	1540		-0.55	1660		-60.93	1965
	-0.28	1516		-0.26	1539		-0.38	1660		-60.8	1966
	-0.14	1516		-0.1	1539		-0.33	1659		-60.66	1965
	-0.08	1515		-0.02	1538		-0.19	1656		-60.53	1962
	0.01	1515		0.11	1537		-0.04	1658		-60.39	1959
	0.09	1514		0.36	1535		0.15	1656		-60.15	1962
	0.28	1512		0.37	1536		0.25	1655		-60.1	1959
	0.67	1512		0.52	1534		0.44	1653		-59.98	1956
	0.57	1510		0.66	1534		0.43	1653		-59.65	1964
	0.76	1510		0.96	1531		0.67	1652		-59.58	1964
	1.07	1510		0.92	1532		0.87	1649		-59.39	1962
	1.11	1509		1.03	1531		0.86	1648		-59.26	1963
	1.09	1507		1.35	1529		0.95	1647		-59.07	1959
	1.37	1506		1.39	1528		1.42	1647		-58.96	1958
	1.5	1508		1.51	1527		1.4	1647		-58.83	1958
	1.46	1507		1.55	1528		1.64	1646		-58.7	1952
	1.7	1505		1.76	1526		1.67	1647		-58.52	1953
	1.95	1506		1.91	1526		1.68	1646		-58.34	1953
	2.04	1505		2.14	1525		1.93	1645		-58.26	1947
	2.15	1505		1.99	1525		2.22	1644		-58.01	1951
	2.18	1504		2.14	1523		2.16	1644		-57.91	1952
	2.34	1504		2.25	1524		2.2	1643		-57.74	1950
	2.31	1503		2.48	1523		2.11	1642		-57.62	1951
	2.52	1503		2.53	1523		2.16	1641		-57.41	1946
	2.83	1503		2.61	1522		2.47	1639		-57.3	1945
	3.05	1502		2.82	1522		2.7	1639		-57.23	1943
	2.95	1500		3.06	1523		2.7	1637		-56.97	1939
	3	1499		3.01	1522		2.78	1635		-56.92	1939
	3.42	1498		3.3	1521		2.99	1632		-56.65	1937
	3.37	1498		3.43	1521		2.98	1633		-56.55	1936
	3.43	1495		3.62	1521		3.23	1630		-56.25	1934
	3.59	1495		3.68	1521		3.4	1630		-56.19	1930
	3.73	1494		3.61	1519		3.53	1627		-55.99	1933
	3.88	1493		3.84	1519		3.56	1626		-55.81	1937
	3.91	1491		4.13	1519		4.02	1624		-55.77	1933
	4.22	1491		4.07	1518		3.99	1623		-55.54	1934
	4.41	1490		4.26	1517		4.33	1621		-55.43	1934
	4.49	1489		4.39	1515		4.58	1620		-55.27	1931
	4.67	1487		4.39	1514		4.52	1619		-55.23	1931
	5.15	1486		4.64	1513		5.01	1619		-54.94	1933
	5.09	1484		4.89	1512		5.25	1618		-54.92	1933
	5.35	1484		5.08	1511		5.67	1617		-54.66	1926
	5.43	1482		5.3	1510		5.67	1616		-54.5	1926
	6.01	1481		5.4	1509		6.27	1616		-54.4	1928
	5.84	1479		5.34	1506		6.3	1616		-54.31	1921
	6.44	1478		5.81	1505		6.47	1615		-54.16	1923
	6.43	1476		5.96	1504		6.64	1614		-53.99	1921
	6.92	1476		6.27	1504		6.39	1613		-53.98	1921
	6.95	1475		6.29	1502		6.88	1610		-53.7	1921
	6.99	1474		6.49	1501		7.35	1611		-53.51	1924
	7.15	1472		6.78	1501		7.29	1610		-53.53	1922
	7.25	1473		6.75	1501		7.58	1607		-53.21	1919
	7.39	1472		6.96	1500		7.34	1606		-53.06	1917
	7.59	1471		7.19	1499		8.01	1603		-52.94	1915
	7.57	1470		7.19	1498		8.39	1602		-52.8	1913
	7.84	1470		7.41	1498		8.44	1601		-52.69	1913
	7.83	1469		7.66	1497		8.41	1599		-52.53	1914
	8.03	1468		7.82	1496		8.45	1597		-52.43	1910
	8.31	1469		8.03	1494		8.62	1597		-52.24	1910
	8.42	1467		8.13	1494		8.69	1597		-52.14	1907
	8.56	1467		8.29	1492		8.83	1596		-51.96	1906
	8.66	1466		8.45	1491		9.35	1596		-51.8	1905
	8.81	1466		8.86	1489		9.4	1595		-51.69	1904
	8.87	1465		9.03	1488		9.76	1594		-51.57	1902
	9.25	1464		9.22	1487		10.04	1595		-51.35	1903
	9.68	1464		9.65	1486		9.97	1593		-51.21	1904
	9.84	1463		9.92	1485		9.86	1592		-51.01	1904
	9.76	1461		9.76	1483		10.09	1591		-50.93	1904
	9.96	1461		10.04	1482		10.5	1590		-50.79	1904
	10.01	1459		10.32	1481		10.39	1591		-50.68	1902
	10.12	1458		10.5	1481		10.26	1587		-50.51	1901
	10.08	1456		10.61	1478		10.79	1586		-50.3	1900
	10.35	1454		10.72	1477		11.1	1585		-50.21	1904
	10.69	1454		10.89	1477		11.09	1585		-50.08	1897
	10.77	1452		11	1476		11.2	1582		-49.89	1898
	11.24	1451		11.04	1474		11.49	1581		-49.72	1898
	11.44	1450		11.24	1473		11.52	1580		-49.55	1894
	11.52	1449		11.35	1472		11.6	1579		-49.44	1892
	11.5	1448		11.33	1472		11.53	1578		-49.33	1891
	11.67	1447		11.56	1471		11.86	1576		-49.23	1893
	11.76	1447		11.83	1471		12.05	1575		-48.95	1887
	11.73	1446		11.95	1470		12.25	1574		-48.85	1891
	11.86	1445		12.09	1469		12.22	1573		-48.67	1894
	12.05	1445		12.08	1468		12.27	1571		-48.48	1890
	12.23	1444		12.44	1468		12.51	1570		-48.38	1889
	12.53	1444		12.65	1468		12.62	1570		-48.28	1887
	12.67	1443		12.71	1467		12.65	1569		-48.05	1883
	12.53	1440		12.91	1467		12.9	1568		-47.93	1881
	12.94	1441		12.93	1467		12.82	1567		-47.76	1884
	13.01	1440		13.09	1466		12.86	1566		-47.52	1883
	13.26	1439		13.18	1466		13.06	1566		-47.49	1874
	13.49	1437		13.19	1465		13.21	1566		-47.29	1874
	13.57	1437		13.42	1464		13.2	1564		-47.07	1875
	13.53	1434		13.51	1465		13.4	1564		-46.97	1874
	13.94	1434		13.73	1464		13.52	1564		-46.69	1872
	14.05	1433		13.89	1463		13.57	1564		-46.58	1872
	14.17	1432		13.89	1462		13.74	1563		-46.42	1873
	14.23	1430		14.08	1461		13.89	1563		-46.28	1879
	14.46	1430		14.19	1460		13.99	1562		-46.17	1875
	14.61	1429		14.29	1459		14.06	1562		-46.04	1875
	14.72	1426		14.46	1458		14.07	1561		-45.91	1880
	14.82	1425		14.55	1457		14.27	1560		-45.73	1876
	15.03	1424		14.67	1456		14.42	1560		-45.57	1878
	15.01	1423		14.82	1454		14.53	1559		-45.41	1877
	15.21	1421		14.96	1454		14.65	1557		-45.21	1873
	15.47	1420		15.01	1452		14.82	1556		-45.11	1870
	15.55	1419		15.25	1451		14.92	1555		-44.94	1872
	15.7	1418		15.38	1450		15.13	1554		-44.77	1869
	15.76	1417		15.48	1449		15.15	1552		-44.58	1873
	15.73	1415		15.66	1448		15.38	1551		-44.53	1866
	15.94	1415		15.72	1447		15.43	1549		-44.44	1867
	16.06	1415		15.97	1446		15.47	1548		-44.36	1859
	16.17	1414		15.98	1446		15.73	1546		-44.16	1868
	16.46	1413		16.11	1444		15.85	1546		-43.96	1869
	16.64	1413		16.31	1444		16.01	1546		-43.74	1864
	16.68	1412		16.45	1443		16.17	1545		-43.54	1858
	16.87	1411		16.59	1441		16.29	1544		-43.42	1863
	17.07	1412		16.75	1441		16.52	1543		-43.26	1859
	17.07	1410		16.87	1440		16.6	1543		-43.14	1859
	17.29	1410		17.08	1439		16.72	1542		-42.93	1862
	17.35	1410		17.21	1438		16.79	1541		-42.74	1860
	17.51	1409		17.28	1437		17.01	1540		-42.68	1857
	17.78	1409		17.44	1436		17.18	1539		-42.48	1850
	17.84	1408		17.59	1435		17.38	1537		-42.42	1852
	18.06	1407		17.7	1434		17.58	1536		-42.34	1852
	18.13	1407		17.99	1433		17.68	1535		-42.14	1851
	18.17	1405		18.07	1431		17.86	1533		-41.95	1842
	18.46	1405		18.28	1431		18	1532		-41.75	1848
	18.5	1404		18.36	1429		18.17	1531		-41.68	1845
	18.79	1402		18.56	1428		18.38	1529		-41.6	1851
	18.96	1401		18.7	1427		18.44	1528		-41.4	1842
	18.94	1400		18.77	1425		18.61	1526		-41.24	1849
	19.09	1396		19.05	1424		18.8	1524		-41.07	1850
	19.52	1397		19.13	1423		18.89	1523		-41.02	1847
	19.61	1395		19.38	1421		19.07	1522		-40.8	1851
	19.82	1394		19.46	1420		19.27	1520		-40.68	1845
	19.85	1393		19.62	1419		19.39	1519		-40.51	1845
	20.01	1392		19.81	1417		19.49	1518		-40.38	1849
	20.19	1391		19.89	1416		19.71	1518		-40.22	1847
	20.28	1391		20.03	1415		19.87	1517		-39.97	1850
	20.39	1390		20.21	1415		20.08	1516		-39.83	1836
	20.66	1390		20.45	1414		20.18	1515		-39.68	1844
	20.66	1389		20.52	1413		20.34	1515		-39.55	1839
	20.77	1387		20.68	1412		20.46	1515		-39.43	1838
	21.09	1388		20.83	1412		20.73	1514		-39.26	1839
	21.07	1386		20.96	1411		20.81	1515		-39.11	1841
	21.29	1384		21.06	1411		21	1514		-38.97	1837
	21.5	1384		21.3	1410		21.16	1513		-38.85	1837
	21.64	1384		21.42	1410		21.28	1512		-38.62	1837
	21.68	1381		21.57	1409		21.47	1511		-38.37	1834
	21.86	1380		21.81	1409		21.61	1510		-38.24	1835
	22.02	1379		21.95	1409		21.95	1509		-38.11	1837
	22.1	1378		22.11	1408		22.02	1507		-37.92	1835
	22.3	1377		22.26	1407		22.2	1505		-37.91	1832
	22.49	1376		22.4	1406		22.32	1503		-37.8	1833
	22.49	1374		22.55	1405		22.49	1502		-37.56	1828
	22.66	1372		22.7	1404		22.7	1500		-37.32	1835
	22.98	1372		22.78	1403		22.8	1499		-37.11	1832
	22.97	1370		23.1	1401		22.98	1498		-37.26	1828
	23.24	1369		23.3	1400		23.16	1498		-37.01	1828
	23.34	1368		23.48	1399		23.27	1497		-36.89	1824
	23.43	1366		23.62	1397		23.42	1496		-36.65	1827
	23.65	1365		23.77	1396		23.58	1496		-36.5	1825
	23.85	1364		23.9	1395		23.64	1495		-36.3	1820
	23.98	1363		23.95	1394		23.86	1494		-36.27	1826
	24.08	1362		24.17	1392		24.06	1493		-36.01	1817
	24.26	1361		24.3	1392		24.25	1491		-35.97	1816
	24.43	1361		24.51	1391		24.36	1491		-35.9	1823
	24.39	1360		24.58	1391		24.53	1489		-35.75	1820
	24.61	1359		24.79	1390		24.67	1488		-35.47	1820
	24.87	1360		24.83	1389		24.86	1486		-35.38	1823
	25	1359		25.05	1389		25	1485		-35.17	1817
	25.12	1358		25.16	1388		25.09	1484		-35	1821
	25.21	1357		25.37	1387		25.42	1482		-34.9	1817
	25.48	1357		25.5	1386		25.47	1481		-34.71	1817
	25.6	1357		25.64	1385		25.79	1478		-34.8	1815
	25.83	1356		25.84	1384		25.86	1477		-34.29	1821
	25.91	1355		25.9	1383		26.07	1476		-34.17	1818
	26.06	1354		26.05	1381		26.26	1474		-33.79	1817
	26.24	1354		26.21	1380		26.37	1473		-33.73	1816
	26.29	1352		26.35	1379		26.57	1472		-33.61	1812
	26.51	1350		26.55	1377		26.68	1471		-33.27	1813
	26.71	1350		26.63	1376		26.82	1470		-33.21	1814
	26.81	1347		26.85	1375		27	1470		-33.15	1808
	26.94	1346		26.98	1374		27.09	1469		-32.93	1812
	27.15	1345		27.13	1373		27.24	1468		-32.95	1809
	27.27	1343		27.35	1371		27.39	1468		-32.82	1810
	27.4	1342		27.4	1370		27.66	1467		-32.51	1813
	27.59	1341		27.8	1368		27.72	1467		-32.51	1808
	27.71	1341		27.83	1367		27.94	1466		-32.47	1810
	27.9	1340		28.03	1366		27.99	1466		-32.21	1804
	28.05	1339		28.2	1365		28.15	1465		-32.03	1814
	28.1	1338		28.3	1364		28.31	1464		-31.82	1805
	28.34	1337		28.47	1363		28.42	1463		-31.72	1801
	28.46	1337		28.55	1362		28.67	1461		-31.51	1804
	28.62	1336		28.72	1362		28.83	1460		-31.57	1798
	28.81	1335		28.84	1361		28.88	1458		-31.45	1798
	28.89	1333		29	1361		29.12	1456		-31.41	1795
	29.1	1333		29.15	1361		29.21	1454		-31.15	1799
	29.26	1331		29.23	1360		29.38	1453		-30.78	1794
	29.36	1330		29.43	1360		29.48	1452		-30.66	1793
	29.62	1329		29.5	1359		29.67	1451		-30.63	1794
	29.74	1328		29.76	1358		29.7	1450		-30.44	1788
	29.89	1326		29.87	1358		29.94	1450		-30.37	1797
	30.02	1325		30	1357		29.99	1449		-30.37	1792
	30.2	1324		30.16	1356		30.26	1448		-30.35	1795
	30.26	1322		30.32	1355		30.41	1447		-29.88	1795
	30.46	1321		30.47	1354		30.53	1446		-29.72	1795
	30.56	1319		30.62	1352		30.7	1445		-29.49	1797
	30.83	1318		30.76	1351		30.82	1444		-29.43	1794
	30.98	1317		30.94	1350		30.96	1442		-29.38	1791
	31.15	1315		31.04	1348		31.14	1441		-29.31	1785
	31.26	1314		31.23	1347		31.31	1439		-29.11	1789
	31.37	1313		31.48	1345		31.4	1438		-28.86	1791
	31.51	1312		31.49	1344		31.69	1437		-28.82	1781
	31.72	1312		31.79	1343		31.75	1435		-28.72	1780
	31.85	1311		31.94	1342		31.83	1433		-28.22	1786
	32	1311		32	1341		32.08	1432		-28.38	1786
	32.13	1310		32.2	1341		32.19	1430		-27.91	1780
	32.34	1309		32.32	1340		32.28	1429		-27.6	1783
	32.45	1309		32.47	1339		32.5	1427		-27.55	1782
	32.61	1309		32.67	1338		32.49	1426		-27.5	1782
	32.76	1308		32.77	1338		32.8	1425		-27.27	1780
	32.88	1308		33.07	1337		32.82	1424		-26.92	1775
	33.07	1307		33.07	1336		33	1423		-26.59	1777
	33.21	1306		33.35	1334		33.18	1422		-26.41	1780
	33.38	1305		33.45	1333		33.27	1422		-26.7	1775
	33.54	1304		33.59	1332		33.47	1422		-26.28	1773
	33.66	1302		33.66	1331		33.73	1421		-26.39	1767
	33.85	1301		33.86	1329		33.7	1420		-26.19	1770
	33.95	1299		33.96	1329		34.26	1420		-26.22	1771
	34.14	1298		34.13	1327		34.21	1420		-25.94	1772
	34.3	1297		34.22	1326		34.57	1418		-25.71	1772
	34.46	1295		34.39	1324		34.56	1417		-25.43	1772
	34.58	1294		34.51	1323		35	1416		-25.25	1773
	34.68	1293		34.61	1322		35.02	1414		-25.02	1767
	34.93	1293		34.78	1320		35.27	1413		-24.87	1764
	35.02	1292		34.87	1318		35.39	1411		-24.79	1768
	35.18	1291		35.11	1317		35.5	1409		-24.85	1759
	35.25	1290		35.24	1317		35.6	1408		-24.68	1757
	35.4	1289		35.34	1315		35.68	1406		-24.49	1759
	35.63	1289		35.54	1314		35.83	1405		-24.5	1765
	35.78	1288		35.62	1314		35.93	1405		-23.87	1757
	35.93	1286		35.82	1313		36.08	1404		-23.24	1760
	36.08	1285		36.03	1313		36.29	1404		-23.27	1763
	36.26	1284		36.11	1312		36.36	1403		-23.16	1760
	36.36	1283		36.37	1311		36.39	1402		-23.1	1765
	36.5	1281		36.58	1311		36.67	1400		-23.24	1757
	36.64	1280		36.59	1310		36.78	1400		-22.71	1755
	36.84	1279		36.97	1310		37.03	1398		-22.96	1761
	36.97	1278		36.98	1309		37.02	1397		-22.47	1751
	37.14	1276		37.41	1309		37.34	1395		-22.18	1753
	37.26	1275		37.52	1308		37.3	1393		-22.2	1751
	37.41	1273		37.59	1307		37.8	1392		-22.13	1747
	37.58	1272		37.78	1306		37.74	1391		-21.87	1743
	37.69	1271		37.88	1305		38.01	1389		-21.87	1747
	37.9	1269		38.01	1303		38.21	1387		-21.83	1749
	38.01	1268		38.27	1302		38.26	1385		-21.98	1747
	38.15	1267		38.28	1300		38.4	1383		-22.04	1742
	38.32	1266		38.58	1299		38.7	1382		-21.94	1741
	38.47	1265		38.64	1297		38.64	1381		-21.75	1744
	38.57	1264		38.78	1296		39.01	1379		-21.88	1741
	38.65	1263		38.83	1295		38.97	1379		-21.92	1739
	38.8	1263		39.13	1294		39.06	1378		-21.49	1745
	39.03	1263		39.26	1293		39.1	1378		-21.09	1744
	39.22	1263		39.43	1293		39.35	1377		-21.1	1742
	39.35	1262		39.43	1292		39.33	1376		-21.3	1747
	39.5	1261		39.69	1291		39.59	1376		-21.23	1740
	39.64	1260		39.73	1290		39.7	1376		-21.09	1733
	39.78	1260		39.97	1290		39.71	1375		-20.55	1735
	39.96	1259		40.03	1289		40.08	1374		-20.37	1730
	40.12	1258		40.09	1287		40.16	1373		-20.2	1738
	40.24	1256		40.42	1286		40.16	1373		-20.17	1736
	40.43	1256		40.5	1285		40.32	1370		-20.11	1736
	40.59	1254		40.62	1284		40.53	1369		-19.81	1740
	40.67	1252		40.8	1282		40.6	1368		-19.59	1731
	40.83	1251		40.93	1281		40.68	1366		-19.51	1733
	41.03	1249		41.11	1280		40.79	1364		-19.28	1731
	41.16	1248		41.17	1279		41.08	1362		-19.27	1727
	41.3	1246		41.38	1277		41.11	1361		-19.16	1729
	41.46	1246		41.51	1275		41.32	1360		-19.16	1731
	41.66	1245		41.62	1274		41.43	1360		-18.82	1733
	41.79	1245		41.89	1272		41.85	1358		-18.74	1735
	41.88	1243		41.92	1271		41.98	1358		-18.84	1726
	42.07	1243		42.17	1270		42.26	1357		-18.37	1726
	42.21	1242		42.26	1269		42.29	1356		-18.33	1718
	42.35	1241		42.32	1268		42.64	1354		-18.14	1720
	42.5	1240		42.54	1267		42.62	1353		-18.27	1723
	42.61	1239		42.49	1267		42.91	1352		-17.67	1724
	42.78	1237		42.98	1266		42.83	1350		-17.47	1714
	42.95	1236		43.09	1266		43.22	1348		-17.55	1716
	43.16	1235		43.17	1265		43.29	1347		-17.51	1722
	43.2	1233		43.45	1265		43.34	1346		-16.98	1719
	43.4	1232		43.47	1264		43.39	1344		-16.87	1717
	43.56	1231		43.92	1264		43.52	1342		-16.98	1721
	43.65	1229		43.97	1263		43.78	1341		-17.15	1718
	43.93	1228		44.12	1262		43.72	1338		-16.67	1713
	43.97	1226		44.42	1261		44.2	1337		-16.11	1713
	44.17	1225		44.37	1260		44.19	1336		-15.99	1707
	44.31	1223		44.61	1258		44.4	1335		-16	1711
	44.4	1222		44.61	1257		44.39	1334		-15.67	1709
	44.63	1220		44.78	1256		44.79	1333		-15.66	1709
	44.76	1220		44.95	1254		44.7	1333		-15.57	1708
	44.91	1219		45.15	1252		44.99	1332		-15.75	1712
	45.07	1218		45.26	1251		45.02	1331		-15.8	1716
	45.21	1217		45.26	1250		45.2	1331		-15.2	1705
	45.35	1216		45.47	1249		45.28	1330		-14.85	1702
	45.54	1216		45.58	1248		45.44	1330		-14.71	1696
	45.6	1215		45.68	1248		45.6	1328		-14.74	1703
	45.79	1214		45.96	1247		45.68	1328		-14.63	1703
	45.82	1214		45.9	1246		46.02	1326		-14.51	1704
	46.13	1213		46.22	1245		46.12	1325		-14.25	1704
	46.25	1213		46.29	1244		46.38	1323		-14.21	1701
	46.48	1212		46.52	1243		46.45	1321		-14.17	1705
	46.63	1211		46.66	1242		46.71	1319		-14.15	1706
	46.73	1210		46.75	1241		46.7	1318		-13.75	1704
	46.96	1208		47.03	1239		46.87	1317		-13.66	1695
	47.07	1206		46.96	1238		46.93	1315		-13.63	1694
	47.27	1206		47.36	1236		47.19	1314		-13.58	1695
	47.37	1203		47.32	1235		47.37	1314		-13.2	1696
	47.55	1202		47.7	1234		47.5	1313		-13.21	1696
	47.72	1201		47.62	1233		47.66	1312		-13.49	1703
	47.84	1200		47.97	1231		47.7	1301		-13.1	1694
	48.01	1198		47.95	1229		48.04	1301		-12.54	1689
	48.12	1197		48.37	1228		48.11	1302		-12.45	1689
	48.29	1197		48.34	1226		48.41	1301		-12.32	1689
	48.43	1196		48.57	1225		48.35	1300		-12.22	1692
	48.57	1195		48.67	1224		48.62	1298		-12.38	1695
	48.7	1194		48.69	1224		48.62	1296		-12.09	1696
	48.76	1193		48.95	1222		48.74	1295		-11.49	1682
	49	1192		49.09	1222		48.8	1293		-11.39	1685
	49.15	1191		49.29	1221		48.88	1292		-11.26	1684
	49.23	1190		49.33	1221		49.08	1290		-11.18	1684
	49.4	1188		49.54	1220		49.22	1289		-11.11	1690
	49.6	1187		49.45	1220		49.44	1288		-10.97	1686
	49.69	1186		49.81	1219		49.45	1288		-10.86	1687
	49.86	1185		49.74	1219		49.67	1286		-10.84	1683
	49.99	1183		50.02	1218		49.7	1286		-10.87	1688
	50.14	1181		50.01	1217		49.87	1285		-10.62	1677
	50.34	1180		50.19	1216		49.93	1285		-10.68	1676
	50.43	1179		50.22	1214		50.23	1284		-10.59	1678
	50.55	1177		50.39	1212		50.24	1284		-9.95	1673
	50.72	1175		50.69	1210		50.37	1283		-9.93	1671
	50.93	1174		50.78	1209		50.51	1282		-9.65	1674
	51.02	1173		51.17	1207		50.6	1281		-9.38	1673
	51.13	1171		51.32	1206		50.73	1280		-9.39	1668
	51.28	1170		51.45	1205		50.83	1279		-9.14	1676
	51.46	1170		51.38	1204		50.98	1277		-8.9	1679
	51.59	1168		51.71	1203		51.03	1276		-9.02	1674
	51.75	1168		51.68	1203		51.27	1274		-9.26	1672
	51.84	1167		51.97	1202		51.26	1272		-8.58	1674
	52.1	1167		51.9	1201		51.49	1271		-8.06	1659
	52.22	1166		52.38	1199		51.56	1270		-8.13	1658
	52.28	1165		52.37	1199		51.79	1269		-8.35	1659
	52.56	1165		52.45	1197		51.79	1268		-7.8	1664
	52.67	1164		52.56	1196		52.08	1267		-7.44	1646
	52.78	1163		52.6	1194		52.16	1266		-7.52	1657
	53.03	1162		52.85	1193		52.34	1265		-6.67	1655
	53.07	1156		52.86	1192		52.43	1264		-6.81	1655
	53.3	1158		53.06	1190		52.61	1263		-6.13	1655
	53.46	1158		53.09	1189		52.71	1262		-5.9	1640
	53.56	1157		53.25	1187		52.94	1260		-5.96	1652
	53.74	1154		53.39	1185		53.06	1259		-6.03	1650
	53.89	1153		53.47	1184		53.19	1257		-5.41	1649
	54.09	1152		53.53	1182		53.37	1256		-5.47	1645
	54.17	1150		53.81	1181		53.46	1254		-5.2	1634
	54.42	1149		53.78	1180		53.67	1253		-5.13	1661
	54.53	1148		54.15	1178		53.77	1251		-4.38	1650
	54.66	1148		54.24	1178		53.99	1249		-4.46	1624
	54.82	1147		54.47	1177		54.07	1248		-4.04	1627
	54.94	1145		54.59	1177		54.29	1246		-4.28	1654
	55.11	1145		54.69	1176		54.42	1244		-3.89	1638
	55.25	1144		54.81	1175		54.57	1243		-3.66	1634
	55.4	1143		54.9	1175		54.68	1242		-3.76	1641
	55.59	1142		55.06	1174		54.93	1241		-3.9	1640
	55.68	1141		55.09	1173		55.04	1240		-3.61	1637
	55.8	1139		55.28	1172		55.23	1239		-3.59	1639
	55.97	1138		55.35	1171		55.33	1238		-3.4	1636
	56.14	1137		55.6	1170		55.54	1237		-3.26	1627
	56.28	1135		55.65	1168		55.69	1237		-3.17	1638
	56.39	1133		55.9	1167		55.86	1236		-3.99	1631
	56.4	1130		56	1165		56	1235		-3.09	1592
	56.72	1130		56.17	1163		56.13	1235		-2.28	1644
	56.88	1129		56.3	1161		56.35	1234		-2.22	1650
	56.98	1126		56.41	1160		56.48	1232		-1.94	1625
	57.22	1126		56.64	1159		56.65	1231		-2.17	1632
	57.27	1124		56.66	1158		56.78	1229		-1.45	1621
	57.53	1122		56.94	1157		56.97	1227		-1.2	1624
	57.68	1121		56.99	1156		57.16	1226		-1.2	1623
	57.9	1121		57.21	1156		57.27	1224		-1.51	1622
	58.02	1119		57.27	1154		57.43	1222		-1.02	1620
	58.28	1118		57.49	1153		57.62	1221		-0.96	1624
	58.43	1118		57.54	1152		57.74	1219		-1.06	1621
	58.55	1117		57.79	1150		57.92	1219		-1.02	1618
	58.69	1116		57.91	1149		58.08	1218		-1.28	1620
	58.81	1115		58.09	1147		58.24	1217		-0.55	1614
	58.93	1115		58.2	1145		58.41	1215		-0.49	1618
	59.12	1114		58.36	1144		58.56	1215		-0.22	1613
	59.22	1113		58.54	1142		58.72	1213		-0.1	1610
	59.39	1112		58.7	1141		58.89	1212		-0.6	1617
	59.49	1112		58.87	1139		59.04	1211		-0.11	1608
	59.72	1110		59.02	1137		59.22	1209		0.46	1609
	59.81	1109		59.16	1135		59.37	1208		0.24	1615
	59.97	1108		59.28	1134		59.54	1206		0.19	1605
	60.13	1107		59.46	1133		59.68	1204		0.65	1609
	60.22	1105		59.57	1131		59.85	1203		0.7	1607
	60.42	1104		59.79	1130		60.02	1201		0.07	1606
	60.55	1102		59.92	1130		60.18	1199		0.96	1604
	60.61	1100		60.16	1129		60.33	1198		1.22	1601
	60.87	1099		60.26	1128		60.51	1196		1.72	1598
	60.89	1097		60.5	1127		60.63	1194		1.59	1599
	61.22	1097		60.58	1126		60.82	1192		2.1	1598
	61.34	1095		60.84	1125		60.97	1191		2.14	1605
	61.45	1094		60.92	1125		61.12	1189		2.1	1600
	61.66	1093		61.12	1123		61.28	1188		1.84	1597
	61.7	1092		61.21	1122		61.45	1187		2.29	1601
	62.03	1091		61.47	1120		61.6	1186		2.37	1602
	61.97	1090		61.52	1119		61.75	1184		1.94	1603
	62.25	1090		61.79	1117		61.93	1184		1.92	1598
	62.28	1088		61.88	1115		62.05	1183		2.67	1592
	62.5	1087		62.07	1113		62.24	1182		2.55	1599
	62.67	1085		62.22	1112		62.36	1181		2.68	1596
	62.76	1084		62.39	1110		62.51	1180		2.68	1597
	62.9	1082		62.56	1109		62.68	1179		2.57	1594
	63.03	1081		62.68	1108		62.83	1178		3.16	1593
	63.21	1080		62.83	1107		62.99	1177		3.26	1588
	63.36	1078		63.04	1106		63.15	1176		3.27	1593
	63.43	1076		63.15	1105		63.29	1174		3.15	1593
	63.62	1075		63.35	1103		63.49	1172		3.43	1587
	63.73	1074		63.5	1102		63.59	1171		3.47	1593
	63.87	1072		63.67	1100		63.76	1169		3.37	1591
	64.05	1070		63.8	1099		63.89	1167		3.2	1584
	64.19	1069		63.98	1097		64.1	1165		3.59	1586
	64.36	1067		64.11	1096		64.21	1163		3.9	1583
	64.45	1066		64.26	1094		64.4	1162		3.8	1586
	64.63	1064		64.43	1092		64.54	1160		3.75	1579
	64.8	1063		64.58	1090		64.71	1159		4.09	1584
	64.93	1062		64.76	1088		64.85	1158		3.77	1584
	65.05	1061		64.89	1087		65.02	1157		3.4	1580
	65.24	1060		65.05	1085		65.16	1156		4.76	1580
	65.32	1058		65.19	1083		65.3	1154		5.2	1581
	65.51	1057		65.37	1082		65.46	1153		5.41	1577
	65.61	1056		65.53	1081		65.58	1152		5.48	1575
	65.76	1055		65.63	1079		65.76	1150		5.53	1573
	65.99	1055		65.86	1079		65.91	1149		5.59	1576
	66.09	1054		65.98	1078		66.04	1147		5.43	1573
	66.39	1053		66.15	1077		66.22	1145		5.86	1575
	66.4	1051		66.34	1076		66.38	1143		5.82	1574
	66.63	1051		66.45	1075		66.53	1142		6.31	1571
	66.86	1050		66.64	1074		66.67	1140		6.31	1574
	67	1049		66.76	1073		66.83	1138		6.38	1576
	67.17	1047		66.91	1072		66.98	1136		5.95	1575
	67.29	1046		67.12	1071		67.09	1134		6.55	1569
	67.41	1045		67.25	1069		67.27	1132		6.83	1567
	67.62	1043		67.39	1068		67.43	1130		7.22	1564
	67.69	1042		67.56	1066		67.57	1129		7.5	1565
	67.91	1040		67.69	1064		67.75	1127		7.67	1564
	67.94	1038		67.82	1062		67.85	1125		7.64	1561
	68.29	1037		68	1060		68.05	1123		7.67	1563
	68.24	1035		68.14	1059		68.2	1122		7.43	1559
	68.49	1034		68.3	1057		68.33	1120		7.7	1560
	68.55	1032		68.48	1056		68.52	1119		7.94	1563
	68.63	1031		68.59	1055		68.59	1118		7.73	1559
	68.88	1030		68.77	1054		68.81	1117		8.39	1557
	68.98	1028		68.9	1053		68.92	1116		8.47	1557
	69.18	1027		69.07	1051		69.1	1114		8.33	1563
	69.47	1026		69.22	1050		69.24	1113		8.52	1559
	69.42	1025		69.38	1049		69.39	1112		8.74	1557
	69.71	1024		69.52	1047		69.54	1111		8.57	1557
	69.73	1023		69.67	1046		69.68	1110		9.05	1555
	70.03	1022		69.8	1044		69.82	1108		8.67	1554
	70.01	1020		69.98	1042		69.99	1107		9.38	1550
	70.3	1019		70.16	1041		70.11	1105		9.31	1554
	70.39	1017		70.29	1039		70.31	1104		9.98	1551
	70.49	1016		70.46	1037		70.4	1102		10.2	1551
	70.81	1014		70.61	1036		70.6	1100		10.51	1542
	70.84	1013		70.72	1034		70.71	1098		10.21	1545
	70.99	1011		70.87	1032		70.87	1096		10.44	1537
	71.11	1010		71.02	1030		71.08	1094		10.68	1541
	71.3	1008		71.2	1028		71.18	1093		10.96	1537
	71.47	1006		71.33	1027		71.37	1090		10.96	1537
	71.6	1005		71.49	1026		71.48	1089		10.79	1537
	71.84	1003		71.64	1024		71.62	1087		11.19	1540
	71.92	1001		71.8	1023		71.81	1086		10.74	1539
	72.06	1000		71.97	1022		71.94	1084		11.69	1536
	72.13	997.8		72.03	1021		72.1	1082		12.07	1535
	72.34	996.7		72.22	1020		72.25	1081		12.18	1534
	72.42	994.4		72.4	1019		72.4	1080		12.56	1534
	72.59	993.4		72.53	1018		72.54	1079		12.55	1535
	72.79	991.3		72.69	1017		72.67	1077		12.62	1539
	72.76	990		72.84	1016		72.85	1075		12.15	1534
	73.28	988.5		72.94	1015		72.99	1073		12.87	1526
	73.29	987.1		73.17	1014		73.13	1072		12.95	1531
	73.49	985.6		73.29	1012		73.26	1070		12.76	1532
	73.49	984.2		73.42	1011		73.42	1068		13.73	1523
	73.68	983		73.6	1009		73.59	1066		13.9	1521
	73.87	981.4		73.73	1008		73.72	1064		14.04	1527
	73.92	980.2		73.88	1006		73.87	1062		13.96	1524
	74.16	979.5		74.05	1004		74	1060		13.99	1522
	74.24	977.8		74.17	1002		74.2	1058		13.74	1519
	74.35	976.6		74.34	1001		74.37	1056		14.9	1514
	74.61	975.6		74.46	998.7		74.47	1054		14.98	1519
	74.64	974.8		74.68	997.5		74.65	1052		14.89	1520
	74.76	973.3		74.78	995.9		74.8	1050		15.05	1516
	74.95	971.8		74.95	994.7		74.95	1048		15.41	1515
	75.17	970.9		75.09	993.9		75.07	1046		15.85	1513
	75.2	969.3		75.21	992.4		75.26	1044		15.53	1513
	75.45	968.5		75.37	991.3		75.4	1042		15.86	1510
	75.6	966.7		75.54	989.8		75.54	1040		15.24	1515
	75.69	965.9		75.69	988.5		75.71	1038		16.18	1507
	75.85	964.1		75.82	987		75.84	1037		16.55	1508
	75.95	962.5		76.05	985.4		75.98	1035		17.23	1506
	76.25	961.1		76.14	983.7		76.16	1033		17.16	1504
	76.27	959.4		76.34	982.3		76.3	1032		17.09	1504
	76.57	958.1		76.46	980.2		76.45	1031		17.56	1505
	76.52	956.1		76.62	978.7		76.55	1029		17.38	1505
	76.79	954.5		76.73	976.9		76.71	1027		17.63	1504
	76.99	952.4		76.95	975.3		76.86	1026		17.29	1506
	77.12	951		77.06	973.6		77.03	1025		17.47	1504
	77.24	949.2		77.19	971.9		77.17	1023		17.86	1497
	77.34	947.6		77.35	969.8		77.33	1021		18.11	1500
	77.55	945.6		77.52	967.9		77.46	1020		17.88	1498
	77.64	944.2		77.67	966.3		77.61	1018		17.87	1499
	77.74	942.4		77.78	964.7		77.79	1016		17.87	1494
	78.03	941.2		77.97	962.8		77.91	1015		17.54	1494
	78.05	939.3		78.13	961.6		78.08	1013		17.92	1493
	78.25	938.5		78.26	959.9		78.21	1011		18.19	1493
	78.42	936.8		78.4	958.5		78.39	1009		17.9	1493
	78.51	935.5		78.55	957.1		78.52	1007		18.62	1496
	78.74	934		78.71	956		78.67	1005		18.64	1497
	78.84	932.8		78.85	954.3		78.81	1003		18.51	1495
	78.99	931.1		79.01	953.4		78.99	1000		18.91	1490
	79.1	929.5		79.16	952.2		79.14	998.3		18.54	1492
	79.38	928.4		79.31	951		79.28	996.2		18.88	1484
	79.42	926.5		79.45	949.7		79.44	994.5		18.93	1486
	79.61	925		79.61	948.5		79.59	992.5		19.1	1486
	79.59	923.1		79.73	947.3		79.71	990.2		19.16	1486
	80.03	921.4		79.9	945.9		79.89	988.6		18.8	1485
	80.05	920		80.09	944.7		80.03	986.9		19.86	1481
	80.3	918.2		80.18	943		80.18	985		20.01	1483
	80.33	916.1		80.35	941.3		80.33	983.5		20.11	1485
	80.54	914.5		80.45	939.7		80.47	981.7		20.05	1482
	80.67	912.6		80.63	938		80.65	979.7		20.08	1478
	80.85	911.4		80.78	935.9		80.79	978.2		20.07	1479
	81.02	909.1		80.94	933.9		80.94	976.4		20.08	1479
	81.17	907.7		81.1	932		81.06	974.3		20.36	1476
	81.3	905.9		81.22	929.9		81.25	972.7		20.52	1478
	81.44	904.1		81.4	928.1		81.39	970.2		20.45	1476
	81.62	902		81.53	926.2		81.55	968.4		20.88	1475
	81.76	900.7		81.68	924.7		81.68	966.3		20.98	1474
	81.87	898.5		81.85	923.1		81.84	964.2		20.82	1474
	82.06	896.7		81.98	921.6		81.99	962		20.72	1473
	82.18	894.8		82.11	920.3		82.17	959.9		21.23	1469
	82.37	893.1		82.28	918.9		82.31	958.2		21.09	1470
	82.45	891.3		82.43	917.4		82.44	955.7		21.34	1470
	82.66	889.5		82.61	916		82.6	953.7		21.64	1472
	82.7	887.6		82.71	914.2		82.74	951.4		21.47	1469
	82.92	885.8		82.91	912.5		82.87	949.5		21.69	1471
	83.11	884.4		83.06	911		83.06	947		21.72	1469
	83.23	882.6		83.17	909.2		83.17	944.8		22.04	1462
	83.29	880.9		83.35	907.3		83.35	942.4		22.21	1461
	83.59	879		83.5	905.5		83.49	940.5		22.23	1465
	83.63	877.6		83.65	903.7		83.65	937.9		22.21	1463
	83.9	876.3		83.8	901.9		83.76	935.8		22.36	1461
	83.96	874.7		83.97	900		83.93	933.1		22.63	1463
	84.13	873.2		84.12	898.2		84.06	931.3		22.93	1458
	84.23	871.6		84.25	896.3		84.22	929.4		22.78	1459
	84.48	870.2		84.4	894.3		84.36	927.2		22.78	1456
	84.58	869		84.57	892.4		84.5	925.7		22.96	1452
	84.71	867		84.72	890.6		84.68	923.3		23.26	1452
	84.95	866.1		84.87	888.3		84.82	921.7		23.33	1452
	85.03	864.3		85.03	886.5		84.94	919.8		23.8	1450
	85.22	863		85.15	884.4		85.14	918		23.44	1452
	85.33	861.1		85.3	882.4		85.25	916.3		23.31	1445
	85.51	859.9		85.49	880.5		85.42	914.5		24.39	1444
	85.62	857.9		85.61	878.9		85.57	912.8		24.28	1450
	85.81	856.7		85.77	877		85.71	910.6		24.69	1444
	85.91	854.7		85.93	875.7		85.9	909.2		25.26	1442
	86.09	853		86.07	874.1		86.02	907.3		25.43	1444
	86.23	851.1		86.22	872.2		86.2	905.3		25.54	1440
	86.4	849.2		86.33	870.8		86.32	903.4		25.22	1438
	86.56	847.5		86.5	869.3		86.48	901.6		26.09	1437
	86.67	845.3		86.63	867.6		86.64	899.8		25.82	1440
	86.86	843.4		86.76	866.1		86.8	897.5		26.21	1436
	86.97	841.4		86.96	864.5		86.95	895.7		27.03	1438
	87.16	839.6		87.05	863.3		87.04	893.4		27.08	1433
	87.31	837.5		87.24	861.5		87.25	891.1		26.55	1435
	87.41	835.3		87.37	860		87.38	889.1		27.03	1427
	87.59	833.6		87.53	858.3		87.53	886.5		27.46	1424
	87.71	831.7		87.71	856.5		87.67	884.4		27.24	1421
	87.92	829.7		87.84	855.1		87.82	881.8		27.94	1425
	87.97	827.7		87.97	852.9		87.97	879.5		28.38	1429
	88.2	826		88.16	851		88.14	876.8		28.05	1424
	88.36	824.6		88.28	849.2		88.29	874.8		28.13	1424
	88.45	822.5		88.41	846.8		88.44	872.4		27.68	1422
	88.66	821		88.58	844.8		88.61	870.4		28.36	1413
	88.75	819.4		88.72	842.8		88.71	868.4		29.08	1416
	88.95	817.6		88.89	840.8		88.89	866		28.93	1416
	89.06	815.9		89.03	838.4		89.03	864.4		29.35	1412
	89.25	814.1		89.18	836.4		89.16	862.2		29.45	1413
	89.35	812.4		89.37	834.5		89.35	860.6		29.27	1414
	89.54	810.6		89.46	832.6		89.49	858.5		29.52	1409
	89.67	808.8		89.61	830.4		89.61	856.5		29.44	1411
	89.84	806.9		89.75	828.8		89.8	854.3		29.85	1410
	89.98	804.7		89.91	827.2		89.96	852.5		29.56	1413
	90.12	803.1		90.09	825.5		90.05	850		29.39	1404
	90.34	800.9		90.25	823.6		90.27	848.1		30.18	1402
	90.42	799.1		90.37	821.8		90.38	846		30.8	1400
	90.6	796.9		90.54	820		90.53	843.5		30.31	1402
	90.71	795		90.7	818.3		90.69	841.5		30.48	1392
	90.88	792.9		90.81	816.4		90.83	838.9		31.27	1396
	91.02	791.1		91	814.2		90.99	836.8		31.03	1397
	91.21	789.1		91.13	812.3		91.15	834.5		30.74	1396
	91.34	787.1		91.27	810.2		91.29	832.2		31.54	1392
	91.51	785		91.45	808		91.41	829.9		31.87	1393
	91.62	782.9		91.6	806.1		91.58	827.8		31.92	1392
	91.81	781		91.74	803.8		91.75	825.4		31.68	1391
	91.93	778.9		91.9	802		91.86	822.9		32.08	1389
	92.09	776.8		92.01	799.7		92.04	820.4		32.89	1385
	92.28	774.7		92.21	797.9		92.18	817.8		32.98	1386
	92.43	772.5		92.31	795.6		92.35	815.6		33	1387
	92.58	770.5		92.5	793.1		92.49	813.1		33.07	1383
	92.71	768.3		92.62	791.1		92.65	810.8		33.28	1387
	92.89	766.4		92.81	788.9		92.78	808.8		33.12	1385
	93.01	764.4		92.92	786.8		92.94	806		33.02	1387
	93.17	762.2		93.1	784.6		93.07	803.8		33	1379
	93.33	760.6		93.23	782.5		93.24	801.4		33.29	1383
	93.44	758.4		93.4	780.2		93.37	799.3		33.84	1384
	93.6	756.7		93.54	778.2		93.52	797		33.61	1379
	93.78	754.8		93.67	776		93.67	794.7		33.16	1378
	93.9	753.1		93.86	774.3		93.8	792.9		33.46	1374
	94.02	751		93.99	772.3		93.99	790.4		33.66	1371
	94.25	749.5		94.17	770.3		94.11	789		34.47	1371
	94.36	747.7		94.27	768.5		94.29	786.5		33.99	1372
	94.53	746		94.44	766.5		94.39	784.7		34.13	1369
	94.63	744.1		94.6	764.9		94.55	782.3		34.53	1371
	94.86	742.6		94.72	762.9		94.72	780.3		34.88	1371
	94.95	740.7		94.9	761.3		94.88	778.6		34.87	1369
	95.14	739.1		95.04	759.5		95	776.5		34.9	1363
	95.26	737.3		95.18	757.7		95.17	774.4		34.94	1365
	95.41	735.4		95.35	755.9		95.31	772.5		34.6	1364
	95.57	733.6		95.47	753.9		95.46	770.3		34.79	1361
	95.74	731.9		95.64	752.2		95.61	768.3		34.97	1365
	95.87	729.9		95.77	750.3		95.79	766.2		35.43	1360
	96.04	728.1		95.93	748.3		95.91	764.3		35.63	1361
	96.17	726.1		96.07	746.4		96.1	762.2		35.46	1360
	96.34	724		96.22	744.3		96.21	759.9		35.62	1358
	96.5	722		96.39	742		96.37	757.7		35.72	1354
	96.62	719.9		96.55	740.1		96.52	754.9		36.19	1355
	96.78	717.7		96.68	737.8		96.7	753.1		36.3	1354
	96.92	715.5		96.84	735.7		96.76	750.3		36.44	1353
	97.08	713.4		97	733.4		97	747.7		36.58	1352
	97.19	711		97.1	731		97.1	745.6		36.83	1350
	97.41	708.9		97.29	728.9		97.27	742.8		37.1	1348
	97.56	706.7		97.4	726.3		97.41	740.6		36.86	1347
	97.7	704.5		97.57	724.5		97.55	738.1		36.79	1345
	97.84	702.6		97.7	722		97.7	735.8		37.29	1345
	97.99	700.5		97.92	720.1		97.82	733.1		37.42	1341
	98.13	698.5		98	717.9		98.04	731		37.54	1342
	98.31	696.5		98.19	715.9		98.12	729.1		37.4	1342
	98.46	694.6		98.33	714.3		98.34	726.6		37.41	1343
	98.58	692.6		98.46	712.1		98.48	724.9		37.51	1342
	98.72	690.6		98.64	710.1		98.57	722.5		37.58	1342
	98.89	689		98.78	708.1		98.74	720.4		37.59	1339
	99.01	687		98.97	706.4		98.91	718.3		37.67	1338
	99.16	685.3		99.08	704.3		99.05	716.2		37.68	1336
	99.32	683.2		99.23	702.2		99.2	713.8		37.76	1336
	99.45	681.1		99.44	700		99.38	711.7		37.92	1336
	99.66	679.4		99.56	698.3		99.49	709.3		38.24	1329
	99.77	677.1		99.75	695.8		99.69	707.2		38.37	1331
	99.93	675.1		99.85	693.9		99.82	704.9		38.41	1331
	100.08	673		100.01	691.6		99.95	702.5		38.51	1329
	100.19	670.7		100.11	689.2		100.1	700		38.55	1329
	100.39	668.7		100.26	686.7		100.25	697.6		38.75	1327
	100.52	666.6		100.45	684.6		100.41	695.3		38.89	1325
	100.67	664.3		100.6	682.6		100.59	692.9		39.15	1324
	100.81	662.2		100.71	680		100.72	690.8		39.41	1324
	100.93	660		100.89	677.6		100.85	688		39.12	1325
	101.13	658		101.05	675.8		101.03	686.1		39.74	1317
	101.23	655.7		101.17	673		101.14	683.4		40.01	1319
	101.38	653.5		101.36	670.9		101.32	681		40.02	1321
	101.59	651.4		101.47	668.7		101.43	678.2		40.13	1318
	101.7	649.2		101.63	666.3		101.62	676		40.32	1316
	101.89	646.8		101.79	664.1		101.76	673.4		40.51	1313
	102.03	644.7		101.92	661.8		101.91	671.4		40.73	1312
	102.18	642.3		102.08	659.5		102.02	668.2		40.79	1311
	102.3	640.2		102.2	657.4		102.2	666.2		40.94	1309
	102.47	638		102.39	655.2		102.34	663.7		41.17	1310
	102.62	636.1		102.5	653.3		102.52	661.4		41.2	1310
	102.79	633.9		102.68	651.3		102.65	659.3		41.36	1308
	102.88	631.9		102.81	649.2		102.8	656.8		41.58	1309
	103.11	630		102.96	647.1		102.95	654.6		41.68	1307
	103.26	628.2		103.17	645.4		103.1	652.7		41.89	1307
	103.36	626		103.28	643.4		103.27	650.4		41.93	1309
	103.57	624.3		103.42	641.3		103.41	648.5		42.13	1305
	103.69	622.3		103.61	639.6		103.55	646.2		42.24	1307
	103.87	620.5		103.74	637.5		103.72	644.5		42.4	1306
	104	618.7		103.89	635.7		103.9	642.3		42.59	1305
	104.15	616.7		104.01	633.7		104.01	640.5		42.8	1305
	104.29	614.8		104.18	631.7		104.17	638.3		42.94	1305
	104.44	613		104.32	629.8		104.34	636.2		43.2	1303
	104.56	611.1		104.49	627.7		104.49	634.3		43.44	1302
	104.71	609.3		104.62	625.8		104.59	632		43.52	1303
	104.87	607.4		104.78	623.8		104.79	630		43.76	1301
	104.99	605.3		104.94	621.7		104.9	627.8		43.91	1301
	105.17	603.5		105.06	619.3		105.05	625.5		44.1	1300
	105.26	601.4		105.24	617.5		105.19	622.9		44.29	1299
	105.53	599.5		105.4	615.2		105.36	620.8		44.45	1298
	105.59	597.4		105.53	612.9		105.51	618.4		44.62	1296
	105.78	595.2		105.67	610.5		105.65	616.1		44.8	1295
	105.92	593.2		105.86	608.2		105.82	613.6		44.9	1294
	106.1	591.1		105.91	605.7		105.97	611.3		45.07	1293
	106.23	588.7		106.11	603.3		106.14	609.1		45.25	1292
	106.35	586.4		106.27	601.2		106.24	606.5		45.4	1292
	106.51	584.1		106.41	599		106.41	603.9		45.59	1292
	106.69	582.1		106.6	596.8		106.58	601.9		45.74	1291
	106.83	579.7		106.75	594.9		106.7	599.2		45.88	1290
	106.99	577.5		106.88	592.9		106.85	596.9		46.03	1290
	107.14	575.6		106.99	590.7		107.01	594.9		46.24	1288
	107.24	573.5		107.17	588.7		107.15	592.7		46.33	1288
	107.46	571.5		107.33	586.8		107.28	590.3		46.53	1286
	107.57	569.6		107.45	584.7		107.45	588.2		46.66	1284
	107.74	567.5		107.62	582.7		107.61	586.3		46.85	1283
	107.88	565.9		107.77	580.6		107.74	584		46.97	1280
	108.03	563.7		107.96	578.8		107.9	581.8		47.13	1279
	108.2	562		108.03	576.4		108.06	579.7		47.29	1278
	108.31	559.9		108.22	574.3		108.21	577.5		47.47	1277
	108.5	557.9		108.35	572.1		108.37	575.2		47.62	1275
	108.63	555.8		108.49	569.7		108.55	573.2		47.78	1274
	108.8	553.8		108.66	567.6		108.67	570.7		47.94	1273
	108.95	551.8		108.8	565.3		108.83	568.6		48.09	1272
	109.06	549.5		108.93	563.2		108.96	566.1		48.26	1272
	109.25	547.4		109.13	560.9		109.13	563.9		48.42	1271
	109.36	545.3		109.28	558.8		109.29	561.7		48.56	1271
	109.5	543.1		109.41	556.7		109.42	559.5		48.72	1270
	109.66	541.1		109.58	554.3		109.55	556.8		48.91	1270
	109.81	539		109.73	552.3		109.76	554.7		49.01	1270
	109.95	536.7		109.9	550.1		109.87	552.6		49.22	1268
	110.12	534.7		110.04	547.8		110.06	550.3		49.37	1268
	110.23	532.4		110.2	545.8		110.15	547.9		49.51	1266
	110.43	530.5		110.29	543.4		110.34	545.4		49.71	1265
	110.54	528.3		110.49	541.1		110.47	543.2		49.85	1263
	110.72	526		110.66	539.2		110.65	541.1		50.01	1262
	110.86	523.9		110.77	536.9		110.76	538.7		50.17	1260
	111.03	522		110.9	534.6		110.96	536.5		50.32	1258
	111.16	519.7		111.09	532.5		111.07	534.3		50.51	1256
	111.34	517.7		111.22	530.7		111.22	531.9		50.63	1257
	111.46	515.7		111.39	528.6		111.36	529.6		50.83	1256
	111.6	513.5		111.53	526.6		111.52	527.6		50.99	1255
	111.78	511.8		111.64	524.5		111.67	525.5		51.16	1255
	111.88	509.8		111.84	522.6		111.82	523.4		51.3	1253
	112.07	507.9		111.98	520.8		111.94	521.3		51.46	1252
	112.2	505.9		112.12	518.7		112.1	519.2		51.61	1251
	112.34	504.1		112.24	516.9		112.3	517.4		51.78	1249
	112.5	502.3		112.42	514.9		112.37	515.1		51.96	1248
	112.63	500.5		112.6	513.2		112.54	513.2		52.07	1247
	112.82	498.6		112.72	511.3		112.69	511.1		52.26	1245
	112.96	496.8		112.87	509.1		112.88	509.5		52.41	1244
	113.1	494.9		113.02	507.3		113.03	507.4		52.57	1241
	113.3	493.3		113.21	505.5		113.19	505.4		52.71	1240
	113.4	491.4		113.39	503.7		113.33	503.6		52.91	1238
	113.57	489.5		113.46	501.5		113.5	501.5		53.08	1236
	113.72	487.6		113.66	499.5		113.61	499.5		53.19	1235
	113.85	485.6		113.76	497.6		113.76	497.2		53.34	1234
	114.02	483.8		113.9	495.2		113.92	495		53.54	1233
	114.18	481.7		114.06	493		114.11	492.9		53.66	1232
	114.3	479.8		114.24	490.9		114.21	490.6		53.84	1232
	114.46	477.6		114.4	488.7		114.4	488.2		53.99	1231
	114.63	475.6		114.52	486.6		114.52	486.2		54.16	1230
	114.73	473.4		114.68	484.4		114.65	483.6		54.3	1230
	114.93	471.3		114.82	482.1		114.81	481.4		54.47	1229
	115.05	469.2		114.99	480		115	479.4		54.64	1228
	115.2	467.2		115.16	478.3		115.13	477.3		54.79	1228
	115.38	465.2		115.26	476.2		115.27	475.4		54.96	1227
	115.52	463.3		115.48	474.3		115.43	473.4		55.09	1225
	115.64	461.3		115.58	472.5		115.58	471.4		55.26	1224
	115.87	459.6		115.76	470.6		115.72	469.6		55.39	1222
	115.96	457.8		115.9	468.8		115.86	467.5		55.53	1221
	116.14	455.9		116.04	467		116.04	465.7		55.68	1218
	116.26	454.2		116.14	464.9		116.16	463.8		55.88	1216
	116.42	452.3		116.3	462.9		116.34	461.8		56.01	1215
	116.58	450.5		116.47	460.9		116.44	459.7		56.2	1214
	116.72	448.6		116.65	459.1		116.59	457.4		56.31	1214
	116.86	446.7		116.76	457.1		116.77	455.4		56.47	1213
	117	444.8		116.97	455		116.92	453.2		56.62	1212
	117.16	442.8		117.04	453.1		117.09	451.3		56.82	1210
	117.34	440.9		117.22	450.9		117.23	449.3		56.93	1209
	117.44	438.8		117.38	449.1		117.37	447.3		57.1	1207
	117.61	437		117.52	446.9		117.52	445.1		57.3	1206
	117.75	435.1		117.66	444.9		117.66	442.9		57.47	1205
	117.91	433.1		117.8	442.8		117.83	441		57.53	1204
	118.04	431.1		117.94	440.7		117.97	438.9		57.71	1202
	118.24	429.3		118.13	438.7		118.11	436.7		57.88	1200
	118.35	427.3		118.31	436.9		118.3	434.7		58.06	1199
	118.51	425.3		118.43	434.9		118.45	432.6		58.16	1196
	118.66	423.4		118.56	432.6		118.56	430.6		58.33	1194
	118.78	421.3		118.75	430.8		118.76	428.4		58.48	1193
	118.99	419.5		118.89	428.7		118.86	426.6		58.66	1191
	119.12	417.6		119.04	426.8		119.04	424.5		58.77	1189
	119.24	415.6		119.17	424.7		119.15	422.6		58.87	1188
	119.44	413.9		119.34	422.8		119.35	420.9		59.08	1187
	119.54	412.1		119.48	421		119.48	419		59.28	1186
	119.73	410.3		119.66	419.1		119.65	417.2		59.35	1185
	119.82	408.5		119.79	417.5		119.74	415.4		59.53	1184
	120	406.8		119.9	415.4		119.95	413.5		59.74	1183
	120.17	405.3		120.1	413.8		120.05	411.9		59.86	1183
	120.31	403.6		120.21	412		120.23	410.2		59.95	1182
	120.46	401.9		120.42	410.4		120.37	408.4		60.14	1181
	120.6	400.2		120.54	408.7		120.57	406.9		60.32	1181
	120.71	398.6		120.69	406.8		120.62	404.9		60.45	1179
	120.89	396.9		120.82	405.3		120.81	402.9		60.58	1178
	121.07	395.4		121	403.5		120.97	401.3		60.76	1177
	121.22	393.8		121.14	401.9		121.1	399.1		60.9	1175
	121.36	392		121.3	400.2		121.29	397.4		61.08	1174
	121.53	390.4		121.43	398.5		121.42	395.3		61.22	1171
	121.65	388.6		121.59	396.7		121.59	393.5		61.34	1170
	121.82	386.8		121.73	394.9		121.69	391.4		61.5	1168
	121.95	385.1		121.92	393.1		121.9	389.5		61.69	1166
	122.14	383.2		122.04	391.4		122.01	387.6		61.82	1165
	122.26	381.3		122.18	389.4		122.17	385.7		61.95	1163
	122.4	379.4		122.34	387.6		122.34	384		62.05	1163
	122.55	377.5		122.48	385.7		122.49	382.4		62.29	1161
	122.71	375.7		122.66	383.8		122.6	380.6		62.43	1161
	122.81	374		122.74	381.9		122.78	378.9		62.47	1160
	123.02	372.2		122.91	379.8		122.92	377.3		62.74	1157
	123.15	370.5		123.09	378.2		123.08	375.6		62.91	1158
	123.3	369		123.19	376.3		123.21	373.7		62.96	1156
	123.49	367.5		123.38	374.6		123.36	371.9		63.14	1154
	123.65	366		123.52	372.8		123.52	370		63.34	1152
	123.78	364.3		123.69	371.3		123.69	368.3		63.43	1151
	123.93	362.7		123.82	369.6		123.79	366.4		63.58	1149
	124.05	361.1		123.98	367.9		123.99	364.6		63.79	1147
	124.23	359.4		124.16	366.4		124.17	362.9		63.9	1145
	124.36	357.8		124.28	364.7		124.29	361.2		64.02	1143
	124.52	356		124.42	363		124.43	359.4		64.22	1141
	124.63	354.2		124.6	361.4		124.57	357.4		64.4	1140
	124.78	352.6		124.77	359.6		124.73	355.7		64.47	1138
	124.99	350.9		124.85	358		124.88	353.8		64.62	1136
	125.12	349.2		125.03	356.1		125.03	352		64.81	1135
	125.28	347.6		125.19	354.5		125.18	350.2		64.94	1134
	125.41	345.9		125.3	352.6		125.31	348.5		65.09	1132
	125.56	344.1		125.47	350.8		125.46	346.9		65.23	1131
	125.72	342.4		125.66	349.2		125.63	345.3		65.39	1130
	125.89	340.8		125.79	347.5		125.73	343.7		65.56	1129
	126	339		125.95	345.8		125.87	341.9		65.7	1128
	126.16	337.3		126.11	344.1		126.08	340.7		65.85	1128
	126.32	335.6		126.25	342.4		126.2	339.2		65.95	1126
	126.46	334.2		126.37	340.6		126.33	337.5		66.16	1125
	126.63	332.6		126.54	338.8		126.51	336.2		66.31	1125
	126.77	331.2		126.73	337.3		126.65	334.7		66.38	1123
	126.9	329.7		126.84	335.7		126.8	333.1		66.6	1121
	127.06	328.3		126.97	333.9		126.95	331.4		66.8	1120
	127.23	326.9		127.12	332.3		127.13	330		66.85	1118
	127.37	325.5		127.28	330.8		127.27	328.2		67.04	1116
	127.53	324.2		127.45	329.4		127.43	326.6		67.2	1114
	127.67	322.9		127.56	327.8		127.58	324.9		67.32	1112
	127.77	321.4		127.74	326.3		127.73	323.3		67.49	1110
	127.95	320		127.9	324.9		127.88	321.6		67.63	1108
	128.09	318.6		128.03	323.5		128.04	320.2		67.77	1107
	128.3	317.2		128.16	322.1		128.17	318.7		67.94	1106
	128.38	315.6		128.3	320.6		128.32	317.2		68.11	1105
	128.57	314.1		128.46	319.2		128.47	315.9		68.23	1104
	128.74	312.6		128.63	317.8		128.61	314.5		68.34	1102
	128.84	310.9		128.79	316.4		128.76	312.8		68.54	1100
	129.02	309.3		128.95	315		128.9	311.3		68.67	1100
	129.16	307.8		129.08	313.5		129.06	309.8		68.83	1098
	129.36	306.4		129.25	311.9		129.22	308.1		69.04	1096
	129.46	304.9		129.35	310.4		129.39	306.8		69.17	1095
	129.62	303.5		129.53	308.7		129.52	305.2		69.32	1093
	129.76	302.1		129.7	307.2		129.67	303.6		69.51	1092
	129.96	300.9		129.84	305.7		129.84	302.2		69.6	1091
	130.08	299.5		129.97	304		130	300.5		69.73	1088
	130.22	298.2		130.14	302.5		130.15	299.1		69.9	1086
	130.37	296.8		130.29	301.1		130.26	297.5		70.02	1084
	130.51	295.4		130.44	299.7		130.38	295.8		70.19	1081
	130.68	294		130.6	298.4		130.56	294.5		70.35	1081
	130.75	292.4		130.72	297		130.73	293.2		70.51	1078
	130.98	291.1		130.88	295.6		130.85	291.9		70.64	1076
	131.07	289.6		131.02	294.3		131.02	290.7		70.82	1075
	131.25	288.2		131.21	293		131.17	289.6		70.95	1073
	131.41	286.8		131.32	291.6		131.31	288.3		71.1	1072
	131.54	285.3		131.48	290.1		131.46	287.2		71.22	1071
	131.72	283.9		131.62	288.7		131.63	286		71.38	1070
	131.9	282.6		131.79	287.3		131.78	284.8		71.52	1068
	132.03	281.2		131.93	285.8		131.92	283.4		71.68	1067
	132.17	279.8		132.09	284.4		132.08	282		71.86	1066
	132.33	278.5		132.26	283.1		132.21	280.6		72.05	1066
	132.47	277.2		132.4	281.6		132.38	279		72.08	1064
	132.61	276		132.53	280.2		132.53	277.7		72.3	1062
	132.77	274.7		132.69	278.8		132.65	276.4		72.4	1062
	132.91	273.7		132.83	277.3		132.8	275.2		72.56	1059
	133.06	272.4		132.92	275.9		132.97	274.1		72.77	1057
	133.25	271.4		133.12	274.4		133.11	272.9		72.92	1056
	133.34	270.2		133.31	273.2		133.28	271.7		73.08	1054
	133.54	269.2		133.41	271.9		133.43	270.6		73.23	1052
	133.67	268.1		133.61	270.7		133.6	269.3		73.39	1051
	133.81	266.9		133.73	269.5		133.73	268		73.51	1049
	133.97	265.8		133.9	268.4		133.89	266.8		73.6	1047
	134.12	264.5		134	267.2		134	265.4		73.77	1045
	134.26	263.2		134.22	266.1		134.16	264		73.93	1043
	134.42	261.9		134.35	265.1		134.33	262.8		74.09	1042
	134.54	260.5		134.52	264		134.46	261.5		74.26	1041
	134.7	259.2		134.66	262.9		134.6	260.1		74.41	1039
	134.86	258.1		134.78	261.8		134.78	259.1		74.54	1038
	135.03	257		134.94	260.7		134.93	257.9		74.71	1036
	135.14	255.8		135.08	259.4		135.11	257		74.81	1035
	135.33	254.9		135.24	258.2		135.2	256		74.95	1033
	135.46	253.8		135.39	256.9		135.36	255		75.08	1030
	135.62	252.7		135.53	255.6		135.55	254.2		75.21	1029
	135.74	251.5		135.69	254.3		135.67	253.2		75.38	1027
	135.91	250.3		135.85	253.1		135.86	252.3		75.52	1025
	136.1	249.2		135.99	252		135.97	251.2		75.68	1022
	136.17	248		136.13	250.8		136.15	250.1		75.83	1020
	136.38	246.9		136.26	249.8		136.29	248.9		76.03	1018
	136.49	245.8		136.42	248.7		136.45	247.8		76.15	1017
	136.66	244.5		136.57	247.7		136.58	246.6		76.31	1014
	136.8	243.4		136.73	246.5		136.71	245.6		76.5	1012
	137.02	242.3		136.89	245.5		136.87	244.6		76.63	1011
	137.1	241.1		137.03	244.4		137	243.8		76.79	1009
	137.26	240		137.19	243.2		137.15	242.7		76.97	1007
	137.43	239		137.31	242.1		137.31	241.7		77.09	1006
	137.58	238		137.47	240.9		137.47	240.6		77.23	1004
	137.7	237.1		137.63	239.8		137.59	239.5		77.41	1003
	137.85	236.2		137.76	238.6		137.74	238.4		77.53	1001
	138.03	235.3		137.93	237.5		137.91	237.3		77.61	1000
	138.2	234.5		138.06	236.3		138.07	236.4		77.81	998.6
	138.37	233.7		138.24	235.3		138.22	235.2		77.9	997.2
	138.45	232.8		138.37	234.2		138.41	234.3		78.09	996
	138.57	231.8		138.52	233.3		138.53	233.4		78.27	993.9
	138.74	230.9		138.66	232.3		138.68	232.6		78.41	993.4
	138.93	229.8		138.85	231.5		138.84	231.8		78.55	990.4
	139.06	228.8		138.94	230.6		139.01	231.2		78.68	988.7
	139.19	227.6		139.15	229.8		139.12	230.5		78.83	986.6
	139.39	226.7		139.3	229		139.28	229.8		79.05	984.5
	139.52	225.8		139.4	228.1		139.42	229		79.16	982.4
	139.64	224.8		139.59	227.3		139.59	228.1		79.28	979.8
	139.8	224		139.76	226.4		139.71	227.1		79.43	978
	139.97	223.2		139.87	225.4		139.89	226.1		79.59	976
	140.11	222.4		140	224.2		140.02	225.2		79.7	974.5
	140.25	221.4		140.17	223.2		140.18	224.4		79.92	972.9
	140.45	220.5		140.31	222.2		140.31	223.7		80.1	972
	140.56	219.6		140.51	221.3		140.45	222.9		80.22	970
	140.75	218.6		140.61	220.4		140.62	222.1		80.35	967.8
	140.86	217.8		140.78	219.6		140.74	221.3		80.54	966.2
	141.04	216.8		140.95	218.9		140.87	220.2		80.69	964.4
	141.17	215.9		141.08	218.1		141.07	219.4		80.81	962.3
	141.34	214.9		141.21	217.2		141.21	218.5		81.01	960.2
	141.44	214		141.38	216.3		141.37	217.6		81.14	958.3
	141.6	213.1		141.54	215.4		141.53	216.8		81.29	956.6
	141.79	212.4		141.69	214.5		141.68	216		81.46	954.6
	141.9	211.7		141.84	213.6		141.8	215.3		81.54	952.8
	142.06	211		142	212.7		141.96	214.6		81.69	950.2
	142.25	210.4		142.14	211.8		142.12	214.1		81.84	947.8
	142.37	209.8		142.3	210.9		142.25	213.6		82	945.2
	142.54	209.1		142.42	210		142.41	213.1		82.14	943
	142.7	208.5		142.6	209.3		142.54	212.4		82.29	941.3
	142.8	207.7		142.75	208.6		142.7	211.6		82.44	939.2
	142.94	206.8		142.87	207.9		142.84	210.7		82.63	937.5
	143.11	205.9		143.02	207.2		143	209.9		82.73	936
	143.27	205		143.21	206.7		143.15	209.2		82.85	934.6
	143.43	204.2		143.33	206.1		143.3	208.6		83.07	933
	143.57	203.5		143.47	205.4		143.47	208.1		83.23	931.7
	143.73	202.9		143.63	204.7		143.62	207.5		83.34	930.2
	143.88	202.3		143.76	203.9		143.79	206.8		83.53	928.5
	143.99	201.6		143.92	203		143.91	206.1		83.67	927.1
	144.18	200.9		144.07	202.2		144.03	205.3		83.86	925.3
	144.36	200.2		144.23	201.4		144.19	204.5		83.98	924.4
	144.48	199.4		144.34	200.7		144.35	203.6		84.13	921.9
	144.64	198.7		144.53	200.1		144.53	203		84.3	919.7
	144.76	197.9		144.68	199.6		144.67	202.4		84.42	917.8
	144.94	197.1		144.85	198.9		144.82	201.8		84.55	915.2
	145.07	196.3		144.95	198.2		144.98	201.5		84.76	912.6
	145.24	195.7		145.12	197.4		145.12	201		84.85	910.7
	145.38	195		145.28	196.7		145.27	200.6		85	908.7
	145.54	194.5		145.44	196		145.44	200.2		85.17	906.7
	145.68	194		145.59	195.3		145.57	199.5		85.31	905
	145.81	193.5		145.67	194.4		145.75	198.8		85.53	902.9
	145.97	193		145.87	193.7		145.88	198.2		85.62	901.8
	146.1	192.5		146	193.1		146	197.5		85.73	899.5
	146.28	191.9		146.21	192.6		146.18	197.1		85.92	898.2
	146.39	191.3		146.35	192.1		146.31	196.6		86.08	896.5
	146.57	190.5		146.45	191.6		146.47	196.1		86.18	894.1
	146.71	189.8		146.6	191.2		146.61	195.4		86.33	891.5
	146.86	189.2		146.78	190.7		146.76	194.8		86.5	889.8
	146.97	188.6		146.94	190.2		146.91	194.1		86.68	887.7
	147.15	188.2		147.1	189.5		147.09	193.4		86.84	885.7
	147.3	187.7		147.19	188.8		147.23	192.8		86.94	882.9
	147.43	187.1		147.38	188.1		147.37	192.3		87.12	880.6
	147.64	186.5		147.51	187.6		147.53	191.9		87.23	878.3
	147.77	185.9		147.65	187		147.63	191.6		87.37	875.9
	147.91	185.2		147.82	186.6		147.79	191.2		87.56	873.6
	148.05	184.6		147.95	186.1		147.96	190.9		87.67	871.3
	148.22	184		148.13	185.5		148.13	190.5		87.9	869.4
	148.35	183.3		148.26	184.9		148.28	189.8		88	867.5
	148.49	182.8		148.44	184.3		148.42	189.2		88.19	865.8
	148.63	182.2		148.55	183.6		148.56	188.7		88.36	864
	148.81	181.9		148.72	183		148.68	188.3		88.45	862.5
	148.95	181.6		148.9	182.4		148.84	187.9		88.63	860.9
	149.09	181.2		149.05	182		149.02	187.5		88.74	859.5
	149.25	180.8		149.14	181.5		149.15	186.9		88.91	857.9
	149.39	180.3		149.3	181.1		149.33	186.4		89.05	856.2
	149.59	179.8		149.49	180.9		149.45	185.8		89.22	855.1
	149.71	179.1		149.62	180.5		149.62	185.1		89.38	852.7
	149.85	178.6		149.79	180.1		149.79	184.7		89.51	850.3
	149.99	178.1		149.93	179.6		149.94	184.3		89.67	848.6
	150.19	177.8		150.07	178.9		150.03	183.9		89.79	846.3
	150.31	177.3		150.23	178.4		150.19	183.7		89.98	843.3
	150.45	176.9		150.37	178		150.34	183.5		90.12	841.3
	150.58	176.3		150.5	177.6		150.53	183.1		90.29	838.9
	150.74	175.8		150.71	177.3		150.7	182.7		90.44	836.9
	150.9	175.2		150.85	176.8		150.83	182.1		90.58	835.1
	151.05	174.7		150.97	176.3		150.99	181.6		90.74	832.8
	151.23	174.1		151.14	175.8		151.15	181.3		90.87	831.8
	151.36	173.6		151.31	175.3		151.27	181		91.02	829.9
	151.52	173.3		151.43	174.7		151.43	180.6		91.17	827.8
	151.66	173		151.57	174.1		151.57	180.1		91.33	825.8
	151.82	172.7		151.75	173.8		151.72	179.6		91.46	824.1
	151.99	172.5		151.89	173.5		151.84	179		91.64	821.7
	152.09	172.1		152.04	173.2		152.01	178.5		91.79	820.1
	152.28	171.7		152.17	173		152.16	178		91.93	817.9
	152.43	171.1		152.33	172.7		152.32	177.7		92.07	815.1
	152.55	170.6		152.49	172.4		152.44	177.5		92.25	813.1
	152.74	170.2		152.62	171.8		152.59	177.3		92.38	810.5
	152.85	169.9		152.78	171.3		152.74	177.1		92.52	808.2
	153.01	169.5		152.93	170.9		152.92	176.7		92.68	805.4
	153.21	169.2		153.08	170.6		153.06	176.2		92.83	803.4
	153.33	168.7		153.26	170.4		153.2	175.7		92.97	801
	153.46	168.3		153.39	170		153.34	175.3		93.13	798.7
	153.59	167.8		153.5	169.5		153.51	175.1		93.25	797
	153.77	167.3		153.69	169.1		153.67	174.8		93.46	794.8
	153.92	166.8		153.82	168.6		153.82	174.4		93.61	793.3
	154.07	166.4		153.98	168.1		153.97	173.9		93.72	791.8
	154.23	166.2		154.13	167.7		154.1	173.4		93.9	790.1
	154.36	165.9		154.29	167.5		154.25	172.9		94.05	788.8
	154.55	165.8		154.42	167.2		154.4	172.5		94.21	786.9
	154.68	165.5		154.58	167.1		154.56	172.2		94.31	785.8
	154.8	165.2		154.72	166.9		154.69	172.1		94.52	783.5
	154.98	164.7		154.87	166.5		154.87	172		94.63	782.2
	155.15	164.2		155.03	166.1		155.01	171.7		94.8	779.7
	155.27	163.8		155.18	165.6		155.16	171.3		94.95	777.7
	155.4	163.6		155.35	165.3		155.3	170.8		95.08	775.5
	155.57	163.3		155.45	165		155.47	170.4		95.23	772.9
	155.71	162.9		155.62	164.8		155.6	170.2		95.4	770.6
	155.87	162.6		155.77	164.4		155.77	170		95.51	768.1
	156.02	162.1		155.96	164.1		155.91	169.6		95.71	765.7
	156.19	161.7		156.07	163.6		156.07	169.1		95.83	763.9
	156.33	161.2		156.21	163.1		156.19	168.7		96	762.3
	156.46	160.8		156.37	162.8		156.35	168.2		96.12	760.3
	156.64	160.6		156.49	162.5		156.48	167.8		96.25	758.3
	156.78	160.4		156.68	162.3		156.64	167.5		96.44	756.8
	156.94	160.3		156.84	162.2		156.81	167.4		96.57	754.9
	157.09	160.1		156.98	162.1		156.97	167.3		96.74	752.4
	157.22	159.8		157.09	161.8		157.14	167.2		96.86	750.5
	157.37	159.4		157.27	161.3		157.26	166.7		97.05	747.9
	157.51	158.9		157.41	160.9		157.41	166.3		97.17	746.2
	157.7	158.6		157.58	160.6		157.56	165.9		97.31	744.1
	157.86	158.5		157.74	160.5		157.71	165.8		97.48	741.5
	157.96	158.1		157.89	160.3		157.85	165.5		97.64	738.8
	158.13	157.8		158.03	159.9		158.03	165.1		97.8	737
	158.26	157.4		158.17	159.5		158.17	164.8		97.93	734.3
	158.43	157		158.34	159.1		158.32	164.3		98.06	732.3
	158.57	156.6		158.45	158.6		158.45	163.8		98.23	730
	158.73	156.2		158.62	158.3		158.63	163.5		98.35	727.9
	158.86	155.9		158.77	158.1		158.76	163.4		98.54	725.3
	159.03	155.8		158.91	158		158.92	163.3		98.68	724.3
	159.14	155.7		159.06	157.9		159.06	163.1		98.82	722.4
	159.31	155.5		159.22	157.8		159.21	162.9		98.96	720.6
	159.45	155.3		159.4	157.4		159.37	162.5		99.11	718.7
	159.63	154.9		159.53	157		159.48	162		99.28	717
	159.79	154.5		159.68	156.7		159.66	161.8		99.4	715.4
	159.93	154.2		159.85	156.6		159.83	161.7		99.58	713.5
	160.05	154		159.97	156.3		159.98	161.4		99.72	711.7
	160.24	153.8		160.15	156		160.13	161		99.87	709.7
	160.36	153.4		160.31	155.6		160.29	160.6		100.01	707.5
	160.53	153.1		160.46	155.3		160.43	160.2		100.16	705.1
	160.67	152.7		160.59	154.8		160.59	159.8		100.34	702.7
	160.79	152.3		160.74	154.6		160.72	159.7		100.46	700.3
	160.98	152		160.87	154.4		160.87	159.5		100.61	697.5
	161.12	151.7		161.03	154.3		160.99	159.5		100.77	696.3
	161.25	151.6		161.15	154.2		161.16	159.2		100.93	693.9
	161.43	151.5		161.31	154		161.32	158.8		101.09	692.3
	161.54	151.4		161.45	153.6		161.49	158.4		101.24	690.5
	161.71	151.1		161.61	153.2		161.63	158.2		101.37	688.7
	161.85	150.7		161.77	153		161.76	158		101.55	686.8
	162	150.3		161.93	152.9		161.92	157.8		101.67	684.5
	162.16	150.1		162.08	152.6		162.07	157.4		101.83	682.6
	162.33	150		162.24	152.2		162.22	157		101.98	680.5
	162.45	149.6		162.37	151.9		162.37	156.6		102.15	678.1
	162.62	149.3		162.54	151.5		162.52	156.3		102.29	676
	162.77	148.9		162.69	151.2		162.69	156.2		102.46	673.7
	162.92	148.6		162.85	151		162.81	156.1		102.56	671.2
	163.05	148.2		162.96	150.9		162.97	156		102.74	669
	163.2	148		163.13	150.9		163.13	155.7		102.84	666.8
	163.36	147.9		163.29	150.7		163.26	155.3		103.03	664.3
	163.52	147.9		163.43	150.4		163.41	155		103.17	661.8
	163.67	147.7		163.56	150		163.58	154.9		103.31	659.9
	163.79	147.3		163.71	149.7		163.72	154.6		103.5	657.9
	163.97	146.9		163.85	149.6		163.88	154.3		103.63	656.2
	164.11	146.7		164.01	149.4		164.04	153.9		103.75	654.4
	164.25	146.6		164.15	149		164.18	153.5		103.91	652.5
	164.4	146.3		164.31	148.6		164.29	153.1		104.06	651
	164.57	146		164.47	148.3		164.46	153		104.23	649.6
	164.74	145.6		164.62	148		164.62	152.9		104.36	647.6
	164.87	145.3		164.77	147.8		164.77	152.9		104.53	645.7
	165.02	144.9		164.93	147.8		164.92	152.6		104.67	643.8
	165.15	144.7		165.09	147.7		165.08	152.2		104.83	642
	165.31	144.6		165.24	147.5		165.23	151.9		104.97	639.3
	165.44	144.5		165.39	147.1		165.37	151.7		105.13	637.3
	165.6	144.4		165.53	146.8		165.51	151.5		105.29	634.8
	165.75	144.1		165.68	146.6		165.67	151.2		105.43	632.5
	165.93	143.7		165.84	146.5		165.81	150.8		105.57	630.1
	166.08	143.4		165.99	146.2		165.95	150.4		105.76	628.4
	166.21	143.3		166.12	145.8		166.1	150		105.87	626.7
	166.34	143		166.3	145.5		166.24	149.9		106.03	624.7
	166.53	142.8		166.44	145.1		166.39	149.8		106.16	622.8
	166.66	142.4		166.56	144.9		166.57	149.8		106.35	620.8
	166.83	142		166.74	144.9		166.73	149.5		106.46	618.7
	166.97	141.7		166.89	144.8		166.89	149.1		106.61	616.3
	167.14	141.5		167.04	144.7		167.03	148.8		106.77	614.1
	167.27	141.4		167.2	144.3		167.17	148.7		106.93	612
	167.43	141.3		167.35	144		167.3	148.4		107.1	609.8
	167.53	141.2		167.49	143.7		167.46	148.1		107.23	607.9
	167.71	140.9		167.63	143.6		167.61	147.7		107.39	605.2
	167.87	140.5		167.8	143.4		167.75	147.3		107.52	603.2
	168.03	140.3		167.94	143.1		167.91	147.1		107.68	600.4
	168.16	140.1		168.09	142.7		168.03	146.9		107.83	598.4
	168.32	139.9		168.24	142.3		168.2	146.9		107.97	596.2
	168.46	139.5		168.4	142.1		168.38	146.8		108.1	594
	168.61	139.2		168.55	142		168.53	146.4		108.27	592
	168.78	138.8		168.66	142		168.68	146		108.42	590.7
	168.94	138.6		168.82	141.8		168.82	145.9		108.57	588.7
	169.07	138.4		168.97	141.5		168.96	145.7		108.72	587
	169.22	138.4		169.15	141.1		169.12	145.4		108.84	585.4
	169.38	138.3		169.29	140.9		169.26	145		109.03	583.7
	169.53	138.1		169.43	140.8		169.42	144.6		109.18	581.9
	169.67	137.6		169.58	140.5		169.57	144.3		109.35	580.1
	169.82	137.4		169.74	140.2		169.7	144.1		109.46	578.2
	169.98	137.3		169.87	139.8		169.86	144.1		109.64	575.6
	170.1	136.9		170.03	139.5		170	144		109.76	573.7
	170.26	136.6		170.19	139.3		170.16	143.7		109.91	570.9
	170.41	136.3		170.34	139.2		170.32	143.3		110.05	568.2
	170.57	136		170.48	139.2		170.49	143.1		110.24	566.4
	170.72	135.7		170.64	139		170.65	143		110.38	564.6
	170.88	135.5		170.8	138.6		170.78	142.7		110.52	562.7
	171.04	135.4		170.95	138.3		170.9	142.3		110.68	560.9
	171.16	135.4		171.08	138.2		171.06	141.9		110.81	559.1
	171.29	135.1		171.23	138		171.21	141.6		110.97	556.9
	171.45	134.7		171.38	137.7		171.35	141.4		111.12	555.2
	171.63	134.4		171.52	137.3		171.51	141.4		111.24	552.5
	171.78	134.3		171.69	136.9		171.65	141.3		111.42	550
	171.92	134.1		171.83	136.7		171.83	140.9		111.55	548
	172.07	133.8		171.98	136.5		171.97	140.6		111.72	545.4
	172.22	133.4		172.11	136.5		172.11	140.4		111.86	543
	172.36	133.1		172.28	136.4		172.27	140.2		112.04	540.9
	172.53	132.8		172.42	136.1		172.41	139.9		112.17	538.7
	172.67	132.7		172.59	135.7		172.57	139.5		112.33	536.4
	172.81	132.6		172.74	135.5		172.72	139.2		112.45	534.3
	172.98	132.5		172.87	135.4		172.85	138.8		112.6	532.1
	173.12	132.2		173.03	135.1		173.01	138.7		112.78	530.3
	173.28	131.8		173.17	134.7		173.16	138.7		112.93	528.4
	173.41	131.6		173.3	134.3		173.31	138.5		113.09	526.6
	173.57	131.5		173.47	134		173.47	138.2		113.21	524.8
	173.7	131.2		173.63	133.9		173.62	137.9		113.36	522.9
	173.87	130.9		173.77	133.9		173.76	137.7		113.52	521.4
	174.03	130.5		173.92	133.8		173.92	137.5		113.68	519.4
	174.16	130.2		174.08	133.5		174.05	137.1		113.82	517.6
	174.31	130		174.22	133.1		174.22	136.7		113.97	515.3
	174.48	129.9		174.37	132.9		174.38	136.4		114.13	513.2
	174.62	129.9		174.51	132.8		174.52	136.2		114.27	511.1
	174.76	129.6		174.66	132.4		174.67	136.1		114.43	508.4
	174.9	129.2		174.82	132.1		174.83	136		114.6	506.4
	175.07	128.9		174.96	131.7		174.98	135.8		114.75	504.4
	175.19	128.8		175.13	131.5		175.11	135.4		114.91	502.1
	175.37	128.5		175.26	131.3		175.29	135.1		115.04	500.3
	175.51	128.2		175.43	131.3		175.42	135		115.21	498.6
	175.67	127.9		175.58	131.2		175.56	134.7		115.32	496.9
	175.81	127.5		175.73	130.8		175.71	134.3		115.5	494.6
	175.96	127.3		175.87	130.5		175.85	133.9		115.63	492.7
	176.11	127.2		176.04	130.4		176	133.7		115.78	490.5
	176.25	127.2		176.18	130.2		176.17	133.6		115.93	488.5
	176.41	126.9		176.36	129.8		176.32	133.5		116.07	486.1
	176.54	126.5		176.5	129.5		176.48	133.3		116.21	483.5
	176.69	126.3		176.65	129.1		176.61	132.9		116.37	481.3
	176.87	126.1		176.79	128.9		176.75	132.6		116.52	479.1
	177.02	125.9		176.94	128.8		176.92	132.5		116.7	476.7
	177.14	125.5		177.09	128.8		177.07	132.2		116.82	474.5
	177.33	125.2		177.22	128.5		177.22	131.8		116.96	472.3
	177.47	124.8		177.39	128.2		177.38	131.4		117.12	469.9
	177.64	124.6		177.54	127.9		177.53	131.1		117.28	468.1
	177.75	124.6		177.69	127.8		177.67	131		117.4	466.2
	177.89	124.5		177.83	127.5		177.82	131		117.57	464.3
	178.06	124.3		177.98	127.1		177.97	130.8		117.7	462.1
	178.22	123.9		178.13	126.7		178.12	130.4		117.87	460.5
	178.39	123.7		178.28	126.5		178.27	130.1		118	458.6
	178.54	123.5		178.42	126.3		178.41	130		118.17	456.7
	178.67	123.2		178.56	126.3		178.56	129.7		118.31	454.7
	178.83	122.9		178.74	126.1		178.71	129.3		118.45	452.6
	178.96	122.5		178.88	125.8		178.86	128.9		118.6	450.3
	179.11	122.2		179.04	125.5		179.02	128.6		118.76	447.9
	179.28	122.1		179.19	125.3		179.18	128.5		118.92	445.5
	179.41	122		179.34	125.1		179.31	128.5		119.06	443.6
	179.57	121.8		179.48	124.7		179.45	128.2		119.23	441.4
	179.73	121.5		179.61	124.3		179.59	127.8		119.37	439.3
	179.87	121.2		179.77	124		179.77	127.6		119.52	437.4
	180.04	121		179.93	123.9		179.9	127.4		119.69	435.5
	180.19	120.9		180.07	123.8		180.06	127		119.82	433.8
	180.34	120.4		180.24	123.7		180.22	126.7		119.98	431.8
	180.47	120.1		180.4	123.4		180.37	126.3		120.13	429.6
	180.62	119.7		180.54	123.1		180.51	126.1		120.29	427.5
	180.77	119.5		180.68	122.9		180.66	126		120.43	425.3
	180.93	119.5		180.82	122.6		180.81	125.9		120.57	423.2
	181.08	119.4		180.99	122.3		180.96	125.6		120.73	420.8
	181.2	119.1		181.13	121.9		181.11	125.2		120.87	418.7
	181.37	118.7		181.29	121.6		181.28	125.1		121.01	416.1
	181.5	118.5		181.43	121.5		181.42	124.8		121.17	414
	181.66	118.3		181.59	121.4		181.58	124.4		121.32	411.6
	181.82	118		181.73	121.3		181.73	124		121.47	409.4
	181.94	117.6		181.88	120.9		181.88	123.7		121.63	407.5
	182.11	117.3		182.02	120.6		182.04	123.7		121.77	405.5
	182.28	117		182.19	120.5		182.19	123.6		121.92	403.4
	182.42	116.9		182.34	120.2		182.33	123.3		122.07	401.7
	182.58	116.9		182.49	119.8		182.46	122.9		122.25	400.1
	182.72	116.6		182.63	119.4		182.61	122.7		122.37	398.1
	182.87	116.2		182.78	119.1		182.78	122.5		122.54	396.1
	183.03	116.1		182.91	119		182.92	122.1		122.68	394.1
	183.17	115.8		183.08	119		183.08	121.7		122.83	392.2
	183.3	115.5		183.22	118.7		183.22	121.4		122.97	390
	183.47	115.2		183.37	118.3		183.38	121.2		123.14	387.6
	183.63	114.8		183.53	118.2		183.52	121.2		123.28	385.4
	183.76	114.6		183.68	117.9		183.68	121		123.41	383.1
	183.92	114.5		183.81	117.6		183.82	120.6		123.59	380.8
	184.06	114.4		183.97	117.2		183.97	120.3		123.74	378.9
	184.2	114.1		184.15	116.9		184.12	120.1		123.86	377.1
	184.36	113.7		184.27	116.7		184.28	119.8		124.01	374.9
	184.5	113.5		184.44	116.6		184.43	119.4		124.18	373.3
	184.65	113.3		184.59	116.5		184.59	119		124.32	371.2
	184.82	112.9		184.74	116.1		184.72	118.8		124.46	368.9
	184.95	112.6		184.89	115.9		184.88	118.8		124.61	366.8
	185.09	112.2		185.03	115.7		185.02	118.6		124.75	364.4
	185.26	112.1		185.18	115.4		185.17	118.2		124.9	362.4
	185.41	112		185.33	115		185.3	117.9		125.06	360
	185.56	111.9		185.49	114.6		185.46	117.7		125.22	358.1
	185.71	111.5		185.64	114.4		185.62	117.4		125.36	355.9
	185.85	111.2		185.78	114.3		185.75	116.9		125.5	353.3
	186.02	111		185.93	114.2		185.91	116.6		125.68	351.5
	186.16	110.7		186.09	113.9		186.07	116.4		125.79	349.4
	186.3	110.4		186.21	113.5		186.22	116.4		125.95	347.4
	186.47	110		186.38	113.4		186.36	116.1		126.09	345.5
	186.62	109.7		186.52	113.1		186.53	115.8		126.25	343.6
	186.74	109.6		186.68	112.7		186.65	115.5		126.4	341.8
	186.9	109.5		186.85	112.3		186.81	115.3		126.56	340
	187.07	109.2		186.98	112.1		186.98	114.9		126.72	338.1
	187.2	108.8		187.12	112		187.11	114.5		126.84	336.2
	187.35	108.7		187.28	111.9		187.26	114.2		127.01	334.2
	187.5	108.4		187.43	111.6		187.4	114		127.16	332
	187.65	108.1		187.58	111.2		187.56	113.9		127.3	329.8
	187.81	107.7		187.73	111		187.72	113.6		127.46	327.4
	187.96	107.4		187.88	110.7		187.87	113.2		127.61	325.5
	188.11	107.2		188.04	110.3		188.01	113.1		127.76	323.4
	188.27	107.2		188.19	110		188.17	112.8		127.93	321.7
	188.4	106.9		188.34	109.7		188.32	112.4		128.07	320.1
	188.56	106.6		188.49	109.7		188.45	112		128.22	318
	188.71	106.3		188.63	109.5		188.6	111.7		128.36	316.1
	188.86	106.1		188.78	109.2		188.76	111.6		128.52	314.1
	189.02	105.7		188.93	108.9		188.9	111.5		128.67	312.1
	189.17	105.3		189.07	108.7		189.06	111		128.83	310
	189.32	105		189.23	108.3		189.22	110.8		128.97	308.1
	189.47	104.9		189.38	107.9		189.37	110.5		129.12	306
	189.61	104.8		189.54	107.6		189.53	110.2		129.27	303.9
	189.76	104.5		189.68	107.4		189.68	109.8		129.44	302
	189.92	104.2		189.83	107.3		189.82	109.4		129.57	300
	190.06	103.9		189.99	107.1		189.98	109.3		129.73	298
	190.22	103.7		190.13	106.7		190.13	109.2		129.88	296.3
	190.37	103.3		190.28	106.5		190.28	108.8		130.01	294.3
	190.51	102.9		190.42	106.2		190.41	108.5		130.19	292.9
	190.67	102.6		190.58	105.9		190.57	108.3		130.33	291.1
	190.82	102.5		190.72	105.4		190.75	107.9		130.46	289.4
	190.96	102.4		190.88	105.2		190.89	107.5		130.61	287.8
	191.11	102.1		191.04	105		191.02	107.1		130.77	285.9
	191.25	101.7		191.19	104.9		191.16	106.9		130.91	284
	191.41	101.5		191.34	104.6		191.31	106.8		131.06	282
	191.55	101.2		191.49	104.2		191.47	106.5		131.22	279.8
	191.71	100.8		191.63	104.1		191.63	106.1		131.39	278.1
	191.87	100.4		191.79	103.7		191.78	105.9		131.51	276.3
	192.02	100.2		191.93	103.3		191.92	105.6		131.67	274.6
	192.17	100.1		192.09	102.9		192.06	105.1		131.81	273
	192.32	99.91		192.23	102.8		192.21	104.8		131.98	271.2
	192.47	99.51		192.37	102.6		192.36	104.6		132.13	269.6
	192.61	99.26		192.53	102.3		192.51	104.4		132.28	267.8
	192.76	99.01		192.68	102		192.65	104.1		132.44	266.1
	192.91	98.63		192.83	101.8		192.81	103.7		132.56	264.2
	193.07	98.25		192.98	101.5		192.96	103.5		132.72	262.3
	193.22	97.92		193.13	101.1		193.12	103.1		132.88	260.4
	193.36	97.76		193.26	100.7		193.26	102.7		133.01	258.7
	193.51	97.66		193.42	100.5		193.43	102.4		133.15	256.8
	193.66	97.32		193.57	100.4		193.56	102.2		133.32	255.2
	193.8	96.97		193.72	100.1		193.71	102		133.47	253.8
	193.95	96.75		193.86	99.71		193.87	101.6		133.6	252.2
	194.1	96.37		194.02	99.49		194.02	101.3		133.75	250.8
	194.26	95.99		194.18	99.16		194.18	101		133.91	249.3
	194.41	95.63		194.32	98.73		194.33	100.6		134.06	247.9
	194.56	95.41		194.48	98.36		194.48	100.2		134.21	246.2
	194.71	95.32		194.62	98.15		194.63	99.92		134.39	244.5
	194.86	94.99		194.78	98.03		194.75	99.78		134.51	242.9
	195.01	94.61		194.93	97.72		194.91	99.5		134.68	241.3
	195.17	94.38		195.07	97.35		195.08	99.11		134.81	239.7
	195.3	94.03		195.22	97.11		195.22	98.84		134.97	238.4
	195.45	93.62		195.37	96.74		195.38	98.49		135.13	237.1
	195.62	93.23		195.52	96.29		195.51	98.03		135.29	235.6
	195.77	92.88		195.67	95.95		195.68	97.64		135.43	234.2
	195.9	92.81		195.82	95.78		195.82	97.42		135.59	232.5
	196.04	92.58		195.97	95.6		195.99	97.27		135.71	231
	196.21	92.17		196.11	95.22		196.12	96.87		135.86	229.2
	196.35	91.94		196.27	94.92		196.27	96.53		136.03	227.7
	196.51	91.58		196.42	94.65		196.42	96.23		136.18	226.4
	196.67	91.17		196.57	94.22		196.57	95.78		136.31	224.8
	196.82	90.8		196.72	93.8		196.71	95.32		136.46	223.5
	196.98	90.56		196.87	93.48		196.87	95.04		136.62	222.4
	197.11	90.44		197.02	93.35		197.02	94.88		136.77	221.3
	197.26	90.1		197.18	93.09		197.17	94.53		136.91	220
	197.4	89.7		197.33	92.64		197.32	94.15		137.05	218.8
	197.56	89.46		197.47	92.39		197.46	93.84		137.2	217.2
	197.71	89.06		197.63	91.99		197.62	93.4		137.35	215.7
	197.86	88.64		197.77	91.56		197.77	92.92		137.51	214.3
	198.02	88.28		197.93	91.16		197.92	92.59		137.67	213.2
	198.17	88.1		198.07	90.96		198.07	92.43		137.81	212
	198.34	87.92		198.23	90.76		198.21	92.09		137.97	210.9
	198.47	87.49		198.39	90.32		198.37	91.66		138.13	209.7
	198.62	87.2		198.52	89.99		198.51	91.33		138.26	208.4
	198.75	86.84		198.68	89.63		198.66	90.88		138.42	207
	198.91	86.42		198.82	89.18		198.83	90.46		138.57	205.7
	199.06	86		198.97	88.75		198.97	90.11		138.72	204.4
	199.23	85.73		199.13	88.51		199.12	89.86		138.86	203.2
	199.38	85.57		199.27	88.31		199.27	89.52		139	202
	199.51	85.18		199.44	87.85		199.42	89.1		139.15	201.1
	199.66	84.8		199.56	87.49		199.57	88.77		139.3	200.2
	199.82	84.5		199.72	87.15		199.72	88.34		139.46	199.2
	199.97	84.08		199.89	86.73		199.87	87.84		139.61	198.2
	200.11	83.62		200.03	86.26		200.03	87.5		139.77	196.9
	200.26	83.3		200.18	85.98		200.17	87.24		139.89	195.7
	200.4	83.14		200.34	85.76		200.32	86.85		140.06	194.5
	200.56	82.82		200.48	85.35		200.48	86.45		140.23	193.8
	200.72	82.39		200.64	84.99		200.63	86.08		140.36	192.8
	200.87	82.08		200.78	84.6		200.78	85.57		140.52	191.8
	201.04	81.64		200.93	84.1		200.93	85.08		140.66	190.8
	201.2	81.22		201.07	83.65		201.07	84.79		140.81	189.6
	201.31	80.85		201.23	83.41		201.22	84.52		140.97	188.6
	201.45	80.67		201.38	83.13		201.36	84.02		141.1	187.4
	201.61	80.3		201.53	82.66		201.51	83.61		141.25	186.5
	201.76	79.86		201.68	82.33		201.67	83.16		141.43	185.8
	201.92	79.54		201.83	81.89		201.81	82.63		141.56	185.1
	202.05	79.07		201.99	81.38		201.95	82.19		141.72	184.3
	202.2	78.58		202.12	81		202.1	81.93		141.87	183.6
	202.36	78.25		202.26	80.79		202.26	81.48		142.01	182.5
	202.51	78.06		202.42	80.41		202.4	81.02		142.17	181.4
	202.64	77.63		202.57	79.95		202.56	80.57		142.32	180.7
	202.81	77.2		202.73	79.59		202.7	80		142.48	180.1
	202.96	76.81		202.87	79.04		202.86	79.5		142.61	179.2
	203.12	76.33		203.02	78.58		203.01	79.19		142.77	178.3
	203.27	75.85		203.17	78.27		203.16	78.81		142.92	177.5
	203.41	75.55		203.32	77.97		203.3	78.3		143.07	176.5
	203.56	75.25		203.47	77.48		203.46	77.84		143.22	175.7
	203.71	74.75		203.61	77.08		203.61	77.27		143.35	175
	203.88	74.36		203.75	76.58		203.76	76.7		143.52	174.4
	203.99	73.85		203.91	76.06		203.91	76.34		143.67	173.9
	204.16	73.33		204.06	75.64		204.06	75.97		143.8	173.4
	204.31	72.94		204.23	75.34		204.22	75.41		143.95	172.4
	204.45	72.67		204.38	74.82		204.37	74.95		144.1	171.6
	204.6	72.2		204.52	74.33		204.52	74.33		144.27	171
	204.76	71.76		204.66	73.82		204.66	73.77		144.39	170.4
	204.91	71.3		204.81	73.25		204.81	73.37		144.56	169.8
	205.05	70.74		204.97	72.84		204.96	72.94		144.69	169
	205.21	70.26		205.12	72.53		205.1	72.35		144.86	168.2
	205.37	69.97		205.26	72.01		205.26	71.84		145.03	167.6
	205.51	69.53		205.42	71.52		205.41	71.19		145.17	166.9
	205.67	69.03		205.58	70.99		205.55	70.63		145.32	166.4
	205.81	68.56		205.72	70.4		205.7	70.22		145.47	166
	205.95	67.96		205.87	69.98		205.85	69.67		145.61	165.7
	206.1	67.45		206.02	69.6		206	69.11		145.76	165.1
	206.25	67.1		206.16	69.03		206.15	68.52		145.91	164.4
	206.4	66.64		206.31	68.56		206.29	67.85		146.06	163.7
	206.55	66.1		206.47	67.94		206.44	67.29		146.22	163.4
	206.71	65.41		206.61	67.36		206.59	66.82		146.37	162.9
	206.85	64.97		206.77	66.93		206.74	66.2		146.51	162.3
	207.01	64.43		206.92	66.47		206.89	65.63		146.66	161.6
	207.17	64.04		207.06	65.88		207.04	64.91		146.82	161
	207.31	63.56		207.22	65.33		207.19	64.26		146.99	160.5
	207.46	63		207.39	64.67		207.35	63.77		147.11	160.2
	207.63	62.44		207.53	64.11		207.49	63.14		147.27	160
	207.77	61.83		207.69	63.69		207.65	62.52		147.42	159.7
	207.92	61.29		207.82	63.05		207.8	61.81		147.59	159.2
	208.07	60.88		207.97	62.5		207.96	61.11		147.69	158.5
	208.22	60.26		208.12	61.8		208.11	60.57		147.86	158.1
	208.39	59.71		208.27	61.18		208.24	59.91		148.01	157.9
	208.57	59.09		208.43	60.72		208.4	59.25		148.16	157.3
	208.71	58.5		208.57	60.09		208.55	58.5		148.31	156.9
	208.82	58.04		208.71	59.51		208.69	57.74		148.46	156.2
	208.97	57.45		208.86	58.83		208.86	57.17		148.61	155.9
	209.11	56.84		209.02	58.15		209	56.45		148.77	155.7
	209.27	56.2		209.16	57.64		209.15	55.75		148.9	155.6
	209.43	55.54		209.3	57.01		209.33	54.96		149.07	155.3
	209.54	55.03		209.47	56.36		209.49	54.22		149.22	154.9
	209.71	54.44		209.6	55.63		209.62	53.61		149.36	154.4
	209.88	53.79		209.76	54.94		209.76	52.83		149.5	154.2
	210.01	53.1		209.92	54.38		209.92	52.1		149.63	153.8
	210.16	52.42		210.07	53.64		210.08	51.26		149.81	153.4
	210.31	51.83		210.23	52.93		210.23	50.54		149.95	152.9
	210.45	51.2		210.37	52.14		210.37	49.81		150.12	152.5
	210.62	50.51		210.52	51.51		210.52	49		150.26	152.3
	210.78	49.81		210.67	50.82		210.68	48.13		150.39	152.3
	210.93	49.1		210.81	50.06		210.84	47.35		150.55	152.2
	211.05	48.52		210.96	49.25		210.99	46.6		150.71	151.8
	211.21	47.81		211.12	48.6		211.13	45.76		150.86	151.4
	211.41	47.12		211.27	47.86		211.28	44.86		151	151.2
	211.51	46.37		211.43	47.06		211.44	44.09		151.17	151.1
	211.64	45.63		211.57	46.31		211.58	43.22		151.3	150.7
	211.8	44.95		211.72	45.6		211.72	42.27		151.45	150.2
	211.93	44.22		211.89	44.79		211.87	41.42		151.61	150
	212.1	43.41		212.04	43.95		212	40.53		151.76	149.8
	212.29	42.66		212.18	43.22		212.14	39.57		151.92	149.9
	212.44	42.04		212.33	42.36		212.29	38.71		152.07	149.8
	212.57	41.28		212.48	41.56		212.44	37.73		152.22	149.6
	212.72	40.47		212.64	40.77		212.59	36.86		152.36	149.1
	212.86	39.65		212.78	39.88		212.74	35.92		152.5	149.1
	213.01	38.95		212.92	39.12		212.9	35.11		152.66	148.9
	213.13	38.16		213.07	38.23		213.06	34.2		152.82	148.4
	213.31	37.32		213.23	37.39		213.22	33.3		152.97	148.3
	213.47	36.49		213.38	36.57		213.39	32.14		153.09	147.9
	213.61	35.75		213.54	35.67		213.56	30.75		153.26	147.8
	213.79	34.89		213.69	34.83		213.7	29.84		153.41	148.1
	213.93	34.04		213.82	33.94		213.86	28.94		153.55	147.9
	214.04	33.22		213.98	33.05		214.04	28.04		153.71	147.5
	214.2	32.45		214.13	32.24		214.2	26.69		153.86	147.4
	214.38	31.59		214.28	31.36		214.35	25.49		154.02	147.4
	214.53	30.74		214.45	30.59		214.52	24.58		154.16	147.3
	214.65	29.95		214.6	29.71		214.68	23.68		154.29	146.8
	214.85	29.08		214.75	28.6		214.86	22.23		154.47	146.4
	215.01	28.13		214.92	27.31		215.02	21.23		154.64	146.6
	215.1	27.34		215.08	26.41		215.18	20.41		154.77	146.6
	215.25	26.51		215.24	25.58		215.34	18.99		154.91	146.4
	215.45	25.66		215.39	24.8		215.51	17.96		155.13	146.5
	215.6	24.59		215.55	23.5		215.68	17.21		155.24	146.5
	215.82	23.54		215.73	22.31		215.84	15.86		155.34	146
	215.95	22.82		215.9	21.57		216	14.9		155.51	146.1
	216.13	22		216.05	20.74		216.18	14.23		155.68	146
	216.29	20.75		216.23	19.34		216.35	12.96		155.84	145.7
	216.44	19.93		216.41	18.41		216.51	12		155.97	145.5
	216.58	19.18		216.56	17.7		216.67	11.43		156.12	145.5
	216.74	17.9		216.72	16.34		216.83	10.27		156.28	145.7
	216.93	17.02		216.89	15.41		217	9.356		156.42	145.6
	217.2	16.37		217.06	14.71		217.17	8.859		156.58	145.4
	217.28	15.17		217.23	13.64		217.33	7.825		156.71	145.2
	217.42	14.34		217.38	12.48		217.48	6.961		156.85	145.1
	217.6	13.64		217.55	11.83		217.66	6.54		157.02	145
	217.76	12.9		217.7	10.93		220.57	0.005383		157.17	144.9
	217.91	11.57		217.87	9.796		221.18	0.005036		157.31	144.6
	218.1	10.91		218.05	9.184		221.5			157.48	144.7
	218.24	10.43		218.21	8.373		221.66			157.61	144.8
	218.41	9.284		218.37	7.379		221.79			157.76	144.9
	218.57	8.428		218.54	6.831		221.95			157.92	144.6
	218.73	8.063		222.97			222.1			158.08	144.5
	218.97	7.127		223.1			222.24			158.23	144.6
	219.27	6.428		223.25			222.4			158.38	144.5
	219.28	6.075		223.39			222.57			158.52	144.3
	219.4	5.368		223.52			222.72			158.68	143.9
	219.57	4.718		223.67			222.91			158.83	144
	219.73	4.351		223.8			223.09			158.96	144.1
	223.95			223.95			223.26	0.0005736		159.11	144.1
	224.11			224.1			223.44	0.001305		159.28	144
	224.25			224.26			223.62	0.001828		159.44	143.9
	224.32			224.43	0.001423		223.8	0.002448		159.57	143.9
	224.44			224.6	0.001496		223.97	0.003015		159.72	143.8
	224.6			224.77	0.001632		224.16	0.003322		159.89	143.6
	224.72			224.96	0.001701		224.3	0.004604		160.04	143.4
	224.84			225.14	0.002221		224.46	0.005217		160.18	143.4
	224.96			225.34	0.002593		224.6	0.005958		160.33	143.5
	225.07			225.53	0.003001		224.74	0.005739		160.47	143.6
	225.23			225.72	0.003374		224.88	0.00553		160.63	143.5
	225.34			225.91	0.003741		225.04	0.00525		160.78	143.3
	225.5	8.451e-05		226.06	0.004185		225.18	0.006345		160.93	143.3
	225.68	0.001402		226.21	0.0047		225.35	0.006695		161.08	143.3
	225.83	0.002631		226.36	0.005278		225.5	0.007361		161.2	143.1
	226	0.002644		226.5	0.005859		225.65	0.006074		161.37	142.8
	226.18	0.002651		226.65	0.00506		225.8	0.005478		161.53	142.8
	226.4	0.002611		226.79	0.004841		225.96	0.005428		161.67	143
	226.6	0.002835		226.94	0.004752		226.14	0.00686		161.82	142.9
	226.77	0.00306		227.1	0.005632		226.32	0.00747		161.99	142.9
	226.97	0.003359		227.27	0.00589		226.47	0.007558		162.13	142.7
	227.18	0.003632		227.43	0.005921		226.63	0.006429		162.3	142.7
	227.35	0.003826		227.58	0.00496		226.8	0.005932		162.4	142.8
	227.58	0.004086		227.72	0.003555		226.95	0.005709		162.59	142.5
	227.76	0.004269		227.9	0.005321		227.1	0.006453		162.73	142.5
	227.91	0.004877		228.1	0.006285		227.24	0.006626		162.83	142
	228.09	0.00516		228.26	0.006998		227.4	0.006355		163.02	142.1
	228.19	0.005106		228.4	0.005785		227.57	0.005144		163.18	142.4
	228.32	0.00451		228.57	0.005181		227.73	0.003545		163.31	142.2
	228.51	0.004381		228.71	0.004818		227.85	0.00497		163.47	141.9
	228.61	0.004302		228.85	0.00554		228.01	0.005651		163.63	142
	228.73	0.005012		229.04	0.005707		228.14	0.006348		163.78	141.9
	228.89	0.005282		229.2	0.00537		228.28	0.005256		163.94	141.7
	229.07	0.005643		229.33	0.004334		228.42	0.004448		164.06	141.5
	229.21	0.004651		229.5	0.003138		228.56	0.00344		164.24	141.2
	229.4	0.004239		229.64	0.004189		228.72	0.003356		164.4	141.5
	229.53	0.003975		229.75	0.00467		228.86	0.003111		164.52	141.5
	229.66	0.005119		229.9	0.004936		229.02	0.002854		164.68	141.4
	229.82	0.005676		230.04	0.004013		229.19	0.002142		164.85	141.3
	230.07	0.005989		230.19	0.003336		229.33	0.001426		164.96	141.2
	230.3	0.005106		230.34	0.002661		229.5	0.0007062		165.12	141.3
	230.45	0.004616		230.49	0.002568					165.26	141.2
	230.55	0.004074		230.64	0.002295					165.39	140.8
	230.7	0.004714		230.87	0.001874					165.57	140.6
	230.87	0.005037		231.01	0.001208					165.7	140.7
	230.97	0.005653		231.13	0.00053					165.87	140.9
	231.09	0.004514								166	140.8
	231.25	0.003784								166.13	140.5
	231.46	0.00265								166.29	140.3
	231.65	0.003404								166.47	140.3
	231.78	0.003855								166.63	140.1
	231.93	0.004008								166.76	139.8
	232.06	0.004011								166.92	139.6
	232.2	0.003372								167.08	139.7
	232.32	0.002872								167.23	139.9
	232.49	0.002185								167.36	139.6
	232.65	0.002186								167.53	139.4
	232.73	0.002124								167.67	139.4
	232.87	0.001945								167.84	139.4
	233.06	0.001723								167.96	139.1
	233.27	0.001281								168.11	138.9
	233.44	0.0008365								168.27	138.6
	233.61	0.0003781								168.42	138.6
										168.59	138.8
										168.73	138.6
										168.89	138.3
										169.04	138.4
										169.16	138.2
										169.33	138.1
										169.47	137.7
										169.61	137.5
										169.74	137.6
										169.92	137.6
										170.08	137.5
										170.22	137.1
										170.38	137.1
										170.52	137
										170.67	136.6
										170.83	136.5
										170.99	136.3
										171.13	136.4
										171.3	136.5
										171.41	136.2
										171.56	135.9
										171.73	135.9
										171.9	135.8
										171.98	135.4
										172.17	135
										172.32	135.1
										172.48	135.1
										172.67	135.1
										172.76	134.8
										172.9	134.6
										173.07	134.5
										173.23	134.3
										173.39	134
										173.53	133.8
										173.68	133.7
										173.84	133.9
										173.94	133.7
										174.1	133.2
										174.27	133.3
										174.44	133.1
										174.56	132.8
										174.72	132.4
										174.87	132.4
										175.02	132.4
										175.17	132.3
										175.33	132
										175.45	131.9
										175.64	131.7
										175.78	131.6
										175.92	131.1
										176.09	130.9
										176.22	131
										176.36	130.9
										176.55	130.7
										176.69	130.6
										176.86	130.4
										176.97	130.5
										177.06	130
										177.23	129.6
										177.43	129.5
										177.58	129.6
										177.74	129.5
										177.88	129.2
										178	128.9
										178.19	128.8
										178.35	128.6
										178.48	128.2
										178.61	128
										178.78	128
										178.91	128.1
										179.06	127.6
										179.23	127.5
										179.37	127.3
										179.52	127.2
										179.64	126.7
										179.84	126.4
										179.98	126.5
										180.13	126.5
										180.27	126.2
										180.41	125.9
										180.57	125.8
										180.72	125.6
										180.86	125.2
										181.03	125
										181.16	124.9
										181.31	124.9
										181.45	124.7
										181.61	124.3
										181.77	124.3
										181.91	124.1
										182.05	123.7
										182.21	123.4
										182.37	123.4
										182.54	123.4
										182.69	123.2
										182.8	122.8
										182.98	122.8
										183.12	122.5
										183.27	122.1
										183.4	121.8
										183.59	121.9
										183.72	121.8
										183.87	121.4
										184.04	121.3
										184.17	121.1
										184.31	120.7
										184.45	120.4
										184.62	120.2
										184.78	120.1
										184.92	120.2
										185.09	119.8
										185.23	119.6
										185.38	119.5
										185.53	119.2
										185.67	118.9
										185.79	118.5
										185.95	118.6
										186.12	118.4
										186.28	118.2
										186.42	118
										186.6	117.9
										186.7	117.5
										186.86	117.1
										187.01	117.1
										187.13	117
										187.29	116.7
										187.47	116.5
										187.62	116.4
										187.75	116
										187.92	115.6
										188.08	115.5
										188.21	115.4
										188.37	115.3
										188.53	114.9
										188.7	114.8
										188.84	114.6
										188.99	114.3
										189.12	113.9
										189.24	113.7
										189.41	113.8
										189.61	113.5
										189.68	113.2
										189.82	112.9
										190	112.6
										190.16	112.3
										190.32	112.1
										190.47	112.1
										190.6	111.8
										190.75	111.5
										190.89	111.4
										191.06	111
										191.22	110.8
										191.34	110.3
										191.51	110.4
										191.66	110.2
										191.82	109.8
										192	109.7
										192.12	109.5
										192.25	109
										192.42	108.7
										192.59	108.7
										192.76	108.6
										192.86	108.2
										193.03	108
										193.14	107.7
										193.3	107.3
										193.47	107.1
										193.62	107
										193.76	106.8
										193.91	106.4
										194.06	106.2
										194.22	106
										194.37	105.6
										194.51	105.2
										194.68	105.2
										194.81	105
										194.96	104.6
										195.12	104.5
										195.27	104.2
										195.39	103.7
										195.58	103.5
										195.71	103.5
										195.87	103.1
										196.04	102.8
										196.16	102.7
										196.32	102.2
										196.49	101.9
										196.64	101.8
										196.75	101.6
										196.92	101.3
										197.06	101
										197.2	100.7
										197.36	100.3
										197.5	99.88
										197.68	99.84
										197.82	99.63
										197.94	99.21
										198.12	98.99
										198.29	98.64
										198.43	98.19
										198.58	97.95
										198.74	97.84
										198.92	97.66
										199	97.2
										199.17	96.94
										199.35	96.62
										199.47	96.2
										199.62	96.01
										199.77	95.82
										199.89	95.38
										200.05	95.13
										200.2	94.72
										200.34	94.22
										200.48	93.98
										200.65	93.82
										200.8	93.41
										200.97	93.1
										201.13	92.78
										201.26	92.28
										201.42	91.96
										201.57	91.9
										201.7	91.45
										201.85	91.17
										202.02	90.74
										202.18	90.32
										202.32	89.94
										202.49	89.82
										202.65	89.52
										202.79	89.05
										202.92	88.76
										203.07	88.19
										203.2	87.86
										203.36	87.56
										203.51	87.26
										203.64	86.77
										203.8	86.39
										203.97	85.9
										204.12	85.46
										204.27	85.36
										204.4	84.87
										204.56	84.46
										204.71	84.02
										204.86	83.51
										204.99	83.09
										205.18	82.89
										205.34	82.47
										205.43	81.94
										205.62	81.44
										205.77	81.03
										205.91	80.6
										206.05	80.31
										206.21	79.78
										206.35	79.39
										206.53	78.81
										206.65	78.34
										206.79	77.96
										206.97	77.5
										207.14	77.08
										207.28	76.52
										207.42	75.92
										207.54	75.45
										207.72	75.09
										207.87	74.58
										208.03	74.03
										208.18	73.36
										208.33	72.9
										208.49	72.53
										208.62	71.94
										208.8	71.48
										208.94	70.77
										209.1	70.17
										209.22	69.81
										209.34	69.13
										209.54	68.59
										209.69	67.92
										209.83	67.23
										209.96	66.72
										210.13	66.13
										210.27	65.49
										210.39	64.73
										210.55	64
										210.71	63.48
										210.85	62.78
										211.01	62.11
										211.18	61.34
										211.3	60.61
										211.47	60.11
										211.6	59.25
										211.78	58.56
										211.91	57.75
										212.04	57.05
										212.21	56.36
										212.36	55.6
										212.57	54.79
										212.68	54.07
										212.79	53.33
										212.97	52.51
										213.12	51.7
										213.28	50.8
										213.4	50.07
										213.6	49.19
										213.75	48.39
										213.86	47.4
										214	46.58
										214.18	45.72
										214.29	44.79
										214.43	43.7
										214.61	42.86
										214.77	41.88
										214.91	40.92
										215.06	39.88
										215.21	38.98
										215.35	37.97
										215.52	36.92
										215.68	35.97
										215.84	35.01
										215.97	34.03
										216.1	32.9
										216.28	31.4
										216.47	30.31
										216.59	29.37
										216.77	28.23
										216.93	26.66
										217.09	25.58
										217.25	24.57
[truncated: 47 more rows]

## Sheet: TAB_BKB_90_10
TAB:BKB 90:10	Temperature	Storage Modulus		Temperature	Storage Modulus		Temperature	Storage Modulus
	[°C]	[MPa]		[°C]	[MPa]		[°C]	[MPa]
	-79.99	2509		-80.01	2277		-79.97	2101
	-79.99	2507		-79.98	2271		-79.96	2108
	-79.98	2515		-80	2275		-79.91	2107
	-79.93	2515		-79.9	2271		-79.89	2104
	-79.95	2517		-79.85	2276		-79.83	2099
	-79.84	2512		-79.82	2276		-79.8	2098
	-79.81	2511		-79.77	2273		-79.77	2097
	-79.74	2515		-79.68	2274		-79.69	2100				E' at -80°C	E' at 25°C	E' at 170°C
	-79.7	2510		-79.69	2271		-79.63	2098				[MPa]	[MPa]	[MPa]
	-79.6	2501		-79.56	2268		-79.56	2103				2509	1448	208.3
	-79.54	2501		-79.48	2266		-79.49	2103				2277	1316	164.1
	-79.5	2501		-79.43	2267		-79.44	2100				2101	1191	192.1
	-79.32	2506		-79.33	2268		-79.33	2097
	-79.29	2507		-79.25	2270		-79.25	2098			Average	2295.67	1318.33	188.167
	-79.21	2510		-79.18	2272		-79.16	2097			Standard Dev	204.64	128.516	22.361
	-79.15	2511		-79.07	2274		-79.03	2099
	-79.04	2508		-78.97	2272		-78.99	2101
	-78.96	2508		-78.89	2269		-78.84	2099
	-78.8	2504		-78.8	2267		-78.72	2092
	-78.74	2505		-78.69	2268		-78.62	2090
	-78.62	2507		-78.62	2266		-78.54	2089
	-78.52	2507		-78.45	2270		-78.43	2090
	-78.44	2508		-78.39	2268		-78.32	2092
	-78.26	2502		-78.27	2265		-78.21	2096
	-78.22	2506		-78.11	2264		-78.09	2095
	-78.01	2500		-78.05	2260		-77.98	2092
	-77.99	2502		-77.89	2258		-77.88	2094
	-77.78	2497		-77.82	2260		-77.74	2088
	-77.71	2494		-77.66	2259		-77.62	2090
	-77.55	2495		-77.55	2260		-77.49	2089
	-77.44	2498		-77.46	2261		-77.39	2090
	-77.34	2500		-77.25	2261		-77.23	2090
	-77.21	2502		-77.18	2264		-77.12	2085
	-77.09	2500		-77.02	2259		-76.95	2087
	-76.97	2501		-76.94	2257		-76.82	2082
	-76.83	2498		-76.79	2255		-76.72	2080
	-76.7	2494		-76.65	2257		-76.56	2078
	-76.58	2494		-76.52	2257		-76.47	2077
	-76.45	2494		-76.38	2258		-76.27	2079
	-76.28	2498		-76.24	2255		-76.19	2080
	-76.15	2498		-76.13	2254		-76	2083
	-76.05	2497		-75.93	2254		-75.89	2084
	-75.89	2490		-75.82	2251		-75.74	2079
	-75.78	2492		-75.69	2246		-75.63	2081
	-75.64	2489		-75.57	2245		-75.47	2077
	-75.5	2485		-75.44	2244		-75.36	2073
	-75.35	2480		-75.2	2246		-75.19	2073
	-75.25	2481		-75.16	2242		-75.07	2080
	-75.07	2479		-74.94	2246		-74.92	2075
	-74.92	2480		-74.83	2246		-74.78	2074
	-74.82	2483		-74.64	2244		-74.66	2074
	-74.65	2484		-74.58	2245		-74.52	2072
	-74.54	2485		-74.33	2244		-74.37	2068
	-74.34	2481		-74.24	2243		-74.25	2065
	-74.25	2484		-74.08	2240		-74.11	2063
	-74.08	2483		-73.94	2235		-73.98	2060
	-73.95	2475		-73.8	2240		-73.84	2062
	-73.82	2478		-73.69	2232		-73.69	2061
	-73.64	2474		-73.53	2238		-73.52	2061
	-73.52	2474		-73.37	2235		-73.44	2065
	-73.4	2476		-73.21	2237		-73.27	2062
	-73.19	2476		-73.03	2233		-73.12	2067
	-73.11	2473		-72.95	2229		-72.97	2061
	-72.94	2467		-72.8	2228		-72.84	2064
	-72.76	2467		-72.59	2231		-72.69	2059
	-72.66	2470		-72.55	2226		-72.55	2058
	-72.49	2468		-72.38	2221		-72.39	2057
	-72.33	2462		-72.17	2222		-72.29	2055
	-72.22	2464		-72.05	2218		-72.1	2057
	-71.97	2457		-71.91	2215		-71.99	2055
	-71.92	2461		-71.81	2219		-71.78	2051
	-71.72	2458		-71.62	2219		-71.67	2054
	-71.56	2455		-71.52	2220		-71.53	2053
	-71.5	2459		-71.4	2217		-71.4	2050
	-71.33	2456		-71.12	2219		-71.23	2046
	-71.13	2459		-71.07	2219		-71.08	2043
	-71.01	2455		-70.86	2219		-70.98	2041
	-70.83	2458		-70.75	2214		-70.83	2042
	-70.67	2459		-70.52	2215		-70.66	2035
	-70.53	2457		-70.48	2211		-70.54	2034
	-70.41	2455		-70.19	2210		-70.36	2036
	-70.22	2448		-70.13	2207		-70.22	2035
	-70.09	2447		-69.93	2207		-70.06	2040
	-69.98	2450		-69.83	2212		-69.91	2035
	-69.78	2451		-69.68	2205		-69.78	2038
	-69.61	2446		-69.48	2208		-69.67	2038
	-69.48	2448		-69.37	2207		-69.49	2033
	-69.33	2446		-69.21	2207		-69.34	2033
	-69.17	2445		-69.13	2198		-69.21	2032
	-69.02	2441		-68.88	2203		-69	2029
	-68.95	2446		-68.84	2198		-68.9	2028
	-68.75	2438		-68.61	2195		-68.73	2029
	-68.6	2435		-68.49	2194		-68.6	2029
	-68.49	2433		-68.33	2192		-68.38	2021
	-68.31	2430		-68.13	2189		-68.22	2023
	-68.11	2428		-68.05	2189		-68.12	2024
	-68	2429		-67.81	2190		-67.98	2023
	-67.87	2429		-67.67	2191		-67.83	2021
	-67.74	2425		-67.52	2191		-67.58	2017
	-67.56	2425		-67.39	2193		-67.46	2011
	-67.4	2421		-67.24	2188		-67.36	2013
	-67.26	2421		-67.15	2189		-67.16	2012
	-67.09	2426		-66.94	2191		-67.01	2005
	-66.92	2425		-66.82	2190		-66.86	2006
	-66.78	2425		-66.76	2186		-66.72	2006
	-66.74	2432		-66.57	2180		-66.56	2008
	-66.53	2425		-66.38	2182		-66.4	2001
	-66.31	2421		-66.3	2182		-66.3	2004
	-66.18	2421		-66.15	2177		-66.1	2002
	-66.02	2420		-65.98	2179		-65.95	2008
	-65.88	2411		-65.78	2178		-65.86	2009
	-65.74	2413		-65.62	2176		-65.67	2005
	-65.58	2411		-65.56	2177		-65.53	2001
	-65.39	2408		-65.45	2177		-65.39	2001
	-65.25	2410		-65.14	2169		-65.25	2002
	-65.13	2409		-64.95	2173		-65.08	1993
	-64.99	2409		-64.87	2168		-64.98	1996
	-64.81	2405		-64.76	2168		-64.83	1991
	-64.65	2405		-64.53	2160		-64.65	1992
	-64.45	2407		-64.4	2163		-64.47	1993
	-64.35	2405		-64.28	2158		-64.34	1993
	-64.14	2406		-64.1	2156		-64.22	1991
	-63.94	2400		-64.02	2160		-64.06	1989
	-63.85	2402		-63.76	2157		-63.92	1984
	-63.67	2404		-63.59	2161		-63.76	1984
	-63.55	2396		-63.47	2157		-63.55	1979
	-63.42	2394		-63.24	2160		-63.46	1974
	-63.19	2397		-63.11	2157		-63.31	1981
	-63.06	2396		-62.95	2159		-63.15	1971
	-62.87	2382		-62.86	2155		-63	1971
	-62.68	2382		-62.68	2149		-62.86	1968
	-62.64	2387		-62.51	2152		-62.63	1973
	-62.35	2386		-62.35	2150		-62.49	1970
	-62.27	2377		-62.06	2147		-62.32	1975
	-62.14	2385		-61.96	2147		-62.18	1968
	-61.89	2380		-61.87	2144		-62.03	1976
	-61.71	2381		-61.7	2149		-61.9	1969
	-61.64	2387		-61.49	2144		-61.7	1967
	-61.55	2383		-61.48	2143		-61.56	1967
	-61.38	2382		-61.28	2134		-61.4	1965
	-61.18	2380		-61.13	2140		-61.23	1967
	-61.16	2380		-60.95	2140		-61.11	1958
	-60.93	2385		-60.86	2133		-60.95	1961
	-60.78	2383		-60.68	2136		-60.78	1964
	-60.67	2372		-60.53	2136		-60.67	1956
	-60.58	2372		-60.46	2136		-60.45	1958
	-60.41	2371		-60.24	2128		-60.42	1956
	-60.16	2368		-60.08	2130		-60.13	1960
	-60.11	2371		-59.96	2128		-60.07	1949
	-60.02	2372		-59.87	2123		-59.8	1957
	-59.91	2363		-59.72	2122		-59.64	1952
	-59.69	2365		-59.59	2121		-59.52	1942
	-59.45	2363		-59.43	2122		-59.39	1942
	-59.38	2360		-59.33	2122		-59.21	1942
	-59.31	2364		-59.1	2122		-59.07	1938
	-59.23	2366		-58.99	2123		-58.98	1941
	-59.06	2359		-58.91	2126		-58.77	1943
	-58.77	2349		-58.69	2120		-58.7	1939
	-58.61	2352		-58.59	2123		-58.61	1947
	-58.45	2357		-58.43	2121		-58.36	1938
	-58.27	2359		-58.22	2122		-58.23	1935
	-58.13	2354		-58.08	2119		-58.09	1936
	-58	2349		-58.03	2120		-57.99	1939
	-57.86	2347		-57.83	2111		-57.74	1940
	-57.63	2338		-57.53	2112		-57.63	1932
	-57.47	2341		-57.46	2115		-57.5	1932
	-57.24	2340		-57.3	2106		-57.33	1925
	-57.27	2344		-57.01	2108		-57.16	1924
	-57.03	2337		-56.97	2106		-57.1	1924
	-56.86	2335		-56.79	2109		-56.83	1924
	-56.68	2332		-56.54	2108		-56.82	1923
	-56.53	2334		-56.41	2109		-56.6	1931
	-56.43	2338		-56.29	2107		-56.43	1922
	-56.32	2334		-56.14	2101		-56.25	1916
	-56.06	2332		-55.97	2102		-56.17	1919
	-55.96	2331		-55.89	2097		-56.09	1919
	-55.83	2339		-55.73	2096		-55.86	1914
	-55.63	2332		-55.64	2093		-55.74	1912
	-55.47	2330		-55.46	2095		-55.49	1914
	-55.5	2330		-55.36	2088		-55.47	1911
	-55.25	2333		-55.15	2092		-55.26	1907
	-55.17	2333		-55.08	2085		-55.15	1907
	-54.91	2329		-54.92	2086		-55	1907
	-54.72	2330		-54.67	2081		-54.92	1900
	-54.66	2331		-54.55	2082		-54.72	1902
	-54.38	2321		-54.5	2078		-54.64	1900
	-54.24	2315		-54.33	2078		-54.37	1902
	-54.1	2321		-54.16	2078		-54.27	1895
	-54.05	2321		-53.98	2078		-54.06	1896
	-53.74	2323		-53.82	2083		-53.86	1896
	-53.71	2320		-53.69	2081		-53.84	1897
	-53.59	2315		-53.38	2077		-53.66	1898
	-53.38	2303		-53.28	2077		-53.46	1890
	-53.24	2310		-53.37	2081		-53.38	1896
	-53.04	2311		-53.06	2078		-53.23	1890
	-53	2315		-52.83	2077		-53.08	1885
	-52.81	2309		-52.8	2068		-52.87	1886
	-52.53	2308		-52.45	2072		-52.71	1881
	-52.42	2311		-52.27	2075		-52.54	1881
	-52.32	2300		-52.13	2070		-52.46	1881
	-52.16	2307		-52.09	2068		-52.31	1883
	-51.83	2304		-51.92	2070		-52.05	1880
	-51.8	2301		-51.84	2059		-51.89	1877
	-51.65	2294		-51.69	2051		-51.89	1878
	-51.41	2292		-51.68	2058		-51.61	1876
	-51.23	2297		-51.45	2059		-51.44	1868
	-51.15	2292		-51.35	2055		-51.36	1868
	-51.05	2294		-51.16	2054		-51.17	1861
	-51.01	2286		-51.15	2060		-50.96	1868
	-50.87	2287		-51.07	2058		-50.91	1863
	-50.52	2290		-50.89	2050		-50.74	1864
	-50.44	2290		-50.58	2056		-50.6	1855
	-50.45	2279		-50.45	2045		-50.47	1850
	-50.09	2272		-50.4	2052		-50.37	1855
	-50.04	2278		-50.09	2046		-50.19	1854
	-49.9	2273		-49.85	2039		-49.89	1847
	-49.8	2276		-49.89	2037		-49.86	1851
	-49.55	2270		-49.64	2041		-49.71	1850
	-49.53	2271		-49.57	2029		-49.58	1846
	-49.45	2272		-49.33	2030		-49.37	1847
	-49.27	2278		-49.18	2033		-49.22	1843
	-49.15	2267		-49	2027		-49.18	1846
	-48.87	2269		-48.75	2023		-49.13	1847
	-48.79	2275		-48.68	2029		-48.82	1841
	-48.66	2265		-48.52	2020		-48.64	1834
	-48.65	2263		-48.28	2027		-48.51	1831
	-48.44	2262		-48.38	2022		-48.36	1834
	-48.35	2266		-48.12	2013		-48.23	1830
	-48.23	2263		-47.94	2021		-48.01	1827
	-48.14	2262		-47.62	2015		-47.94	1826
	-47.89	2258		-47.51	2027		-47.88	1827
	-47.71	2255		-47.29	2008		-47.57	1822
	-47.57	2252		-47.27	2018		-47.4	1819
	-47.42	2246		-47.24	2013		-47.26	1815
	-47.28	2251		-46.94	2008		-47.2	1823
	-47.08	2247		-46.71	2007		-47.12	1823
	-47.04	2251		-46.68	2004		-46.92	1819
	-46.82	2242		-46.36	1997		-46.66	1801
	-46.75	2245		-46.23	1999		-46.49	1799
	-46.56	2243		-46.19	1994		-46.44	1803
	-46.38	2243		-46.08	1999		-46.28	1805
	-46.33	2244		-45.91	1999		-46.01	1791
	-46.07	2236		-45.66	1992		-45.91	1789
	-45.91	2234		-45.61	1991		-45.89	1794
	-45.72	2227		-45.45	1992		-45.67	1791
	-45.73	2229		-45.3	1988		-45.57	1787
	-45.55	2221		-45.05	1982		-45.35	1782
	-45.24	2225		-44.94	1983		-45.2	1779
	-45.01	2220		-44.89	1979		-45.1	1779
	-44.83	2220		-44.61	1975		-44.99	1777
	-44.74	2205		-44.48	1976		-44.76	1776
	-44.72	2207		-44.31	1972		-44.63	1778
	-44.52	2201		-44.2	1975		-44.41	1770
	-44.19	2208		-44.17	1963		-44.41	1775
	-44.14	2211		-43.64	1964		-44.18	1770
	-44.19	2208		-43.75	1965		-43.96	1761
	-44.01	2198		-43.49	1958		-43.81	1758
	-43.68	2195		-43.15	1944		-43.77	1756
	-43.7	2195		-43.05	1939		-43.57	1758
	-43.37	2191		-43.05	1973		-43.53	1754
	-43.44	2193		-42.71	1947		-43.33	1755
	-43.23	2191		-42.55	1937		-43.17	1747
	-42.93	2184		-42.51	1938		-42.99	1739
	-42.81	2187		-42.3	1943		-42.92	1744
	-42.5	2175		-42.19	1933		-42.75	1745
	-42.11	2166		-41.99	1937		-42.46	1744
	-42.06	2174		-42.09	1935		-42.42	1736
	-42.06	2176		-41.97	1941		-42.17	1729
	-41.81	2163		-41.73	1927		-42.16	1729
	-41.38	2159		-41.5	1928		-41.87	1730
	-41.37	2165		-41.4	1919		-41.68	1722
	-41.2	2154		-41.39	1913		-41.5	1717
	-41.32	2160		-41.08	1915		-41.32	1715
	-40.94	2147		-41.05	1910		-41.19	1714
	-40.6	2149		-40.93	1910		-41.09	1714
	-40.64	2147		-40.58	1908		-40.95	1712
	-40.28	2145		-40.58	1902		-40.82	1705
	-40.05	2132		-40.53	1909		-40.64	1701
	-39.88	2119		-40.29	1896		-40.4	1701
	-39.59	2131		-40.17	1889		-40.24	1707
	-39.61	2122		-40.1	1891		-40.13	1697
	-39.34	2119		-40.02	1896		-39.87	1695
	-39.13	2109		-39.66	1883		-39.75	1692
	-39.26	2110		-39.45	1884		-39.65	1699
	-38.79	2107		-39.36	1877		-39.65	1695
	-38.66	2100		-39.19	1863		-39.35	1693
	-38.49	2087		-39.09	1868		-39.18	1689
	-38.41	2092		-38.94	1867		-39.18	1690
	-38.26	2096		-38.87	1868		-39.01	1691
	-37.95	2093		-38.65	1866		-38.84	1683
	-37.85	2086		-38.63	1863		-38.57	1677
	-37.95	2088		-38.25	1861		-38.46	1682
	-37.77	2085		-38.23	1857		-38.47	1678
	-37.7	2082		-37.96	1852		-38.27	1664
	-37.36	2092		-37.57	1851		-37.99	1672
	-37.47	2081		-37.63	1853		-37.72	1671
	-37.42	2077		-37.41	1843		-37.65	1665
	-36.89	2075		-37.47	1833		-37.59	1665
	-36.94	2070		-36.43	1838		-37.38	1665
	-36.83	2071		-36.61	1825		-37.07	1656
	-36.31	2065		-35.93	1824		-37.08	1654
	-36.44	2060		-35.78	1818		-36.95	1660
	-35.97	2054		-35.9	1816		-36.88	1650
	-35.93	2051		-35.88	1819		-36.7	1645
	-36.01	2051		-35.9	1806		-36.59	1654
	-35.76	2049		-35.87	1808		-36.56	1647
	-35.72	2047		-35.78	1812		-36.42	1640
	-35.41	2042		-35.32	1811		-36.34	1642
	-35.22	2039		-35.18	1808		-36.14	1634
	-35.28	2040		-35.16	1805		-35.94	1632
	-35.36	2032		-35	1800		-35.62	1636
	-35.09	2036		-34.68	1800		-35.49	1629
	-35.18	2028		-34.92	1795		-35.27	1634
	-34.41	2020		-34.51	1790		-35.19	1623
	-34.15	2008		-34.32	1784		-35.05	1628
	-34.26	2013		-34.32	1784		-34.83	1620
	-34.24	2010		-34.09	1785		-34.67	1620
	-34.17	2010		-34.32	1774		-34.71	1623
	-34.21	2001		-33.96	1767		-34.33	1621
	-33.86	2001		-32.99	1774		-34.26	1613
	-33.54	1988		-32.91	1775		-33.96	1619
	-33.9	1990		-32.91	1775		-33.86	1614
	-33.26	1985		-32.86	1772		-33.84	1616
	-32.95	1987		-32.45	1767		-33.6	1613
	-33.01	1982		-32.68	1770		-33.48	1612
	-32.71	1975		-32.8	1758		-33.46	1603
	-32.48	1979		-32.35	1756		-33.23	1604
	-32.4	1977		-32.32	1758		-33.06	1608
	-32.29	1979		-32.12	1751		-32.94	1596
	-32.6	1976		-31.77	1753		-32.86	1603
	-32.33	1976		-31.66	1754		-32.73	1600
	-32.32	1962		-31.74	1749		-32.82	1597
	-32.08	1962		-31.71	1749		-32.64	1590
	-31.97	1956		-31.64	1747		-32.23	1595
	-31.46	1961		-31.33	1753		-32.09	1591
	-31.41	1953		-31.5	1745		-32.14	1592
	-31.31	1952		-31.08	1743		-31.75	1588
	-31.33	1954		-30.92	1736		-31.75	1589
	-31.33	1950		-31	1739		-31.62	1581
	-31.38	1951		-30.78	1738		-31.55	1573
	-31.21	1947		-30.33	1733		-31.3	1569
	-31.01	1939		-30.65	1731		-30.97	1576
	-30.87	1942		-30.06	1726		-30.87	1572
	-30.69	1942		-29.63	1730		-30.84	1568
	-30.79	1935		-29.68	1722		-30.75	1570
	-30.69	1942		-29.84	1718		-30.46	1565
	-30.61	1936		-29.64	1722		-30.31	1567
	-30.36	1928		-29.4	1721		-29.94	1564
	-30.18	1927		-29.6	1714		-30	1561
	-30.02	1923		-29.12	1712		-29.89	1566
	-30.03	1924		-29.42	1709		-29.79	1560
	-29.79	1923		-29.16	1710		-29.62	1561
	-29.89	1926		-29.05	1712		-29.5	1561
	-29.84	1916		-28.69	1718		-29.29	1557
	-29.73	1909		-28.68	1710		-29.05	1554
	-29.8	1911		-28.6	1708		-28.91	1554
	-29.77	1911		-28.68	1709		-28.9	1549
	-29.45	1913		-28.45	1705		-28.77	1545
	-29.41	1905		-28.8	1701		-28.41	1548
	-29.15	1906		-27.96	1700		-27.99	1551
	-29.11	1905		-28.1	1697		-27.92	1543
	-28.66	1899		-27.8	1687		-27.68	1541
	-28.49	1897		-28.13	1689		-27.3	1542
	-28.22	1897		-27.66	1677		-27.32	1544
	-28.25	1900		-27.01	1688		-27.07	1539
	-28.11	1893		-27.22	1678		-26.73	1543
	-28.16	1892		-26.86	1664		-26.75	1539
	-27.81	1895		-26.04	1680		-26.97	1531
	-27.66	1885		-26.01	1673		-26.68	1522
	-27.85	1885		-26.29	1669		-26.18	1531
	-27.48	1886		-25.81	1669		-26.4	1532
	-27.24	1876		-25.4	1670		-25.82	1520
	-26.84	1874		-25.39	1670		-25.71	1525
	-26.72	1874		-25.67	1666		-25.22	1513
	-26.67	1876		-25.49	1668		-24.88	1531
	-26.85	1873		-25.49	1662		-25.19	1520
	-26.6	1865		-25.38	1664		-25.02	1518
	-26.44	1866		-24.97	1666		-24.17	1520
	-26.53	1864		-25.02	1664		-24.2	1521
	-26.17	1870		-25.2	1664		-24.15	1509
	-26.08	1856		-24.84	1661		-23.84	1511
	-25.38	1856		-24.99	1660		-23.9	1519
	-25.44	1843		-24.77	1663		-23.76	1511
	-25.3	1859		-24.59	1657		-23.65	1510
	-25.14	1853		-24.73	1658		-23.72	1506
	-25.35	1849		-24.7	1650		-23.78	1499
	-24.8	1852		-24.64	1653		-23.73	1510
	-24.35	1852		-24.57	1659		-23.34	1507
	-24.33	1842		-24.18	1655		-23.27	1507
	-24.13	1845		-24.08	1652		-22.97	1503
	-24.19	1847		-24	1648		-23.06	1499
	-23.95	1847		-23.58	1646		-23.26	1504
	-23.94	1846		-23.51	1650		-22.74	1497
	-23.86	1840		-23.71	1646		-22.53	1497
	-23.59	1840		-23.85	1638		-22.56	1500
	-23.48	1836		-23.54	1647		-22.5	1496
	-23.6	1834		-23.73	1640		-22.48	1493
	-23.12	1832		-23.4	1638		-22.3	1486
	-22.99	1830		-23.09	1636		-22.12	1490
	-23.11	1832		-22.86	1635		-21.84	1487
	-22.66	1826		-22.76	1637		-21.69	1484
	-22.08	1824		-22.75	1636		-21.88	1484
	-21.96	1823		-22.57	1629		-21.61	1488
	-22	1821		-22.31	1632		-21.27	1480
	-21.94	1821		-22.4	1627		-21.22	1484
	-21.64	1824		-22.41	1626		-21.5	1484
	-21.63	1817		-21.76	1625		-20.9	1484
	-21.85	1815		-21.85	1630		-20.66	1483
	-21.43	1809		-21.84	1623		-20.64	1478
	-21.17	1806		-21.21	1627		-20.59	1482
	-21.07	1807		-21.03	1629		-20.36	1477
	-21.03	1809		-21.11	1627		-20.56	1475
	-20.47	1806		-20.99	1624		-20.51	1472
	-20.57	1804		-21.13	1619		-19.84	1470
	-20.55	1808		-20.39	1620		-19.99	1475
	-20.63	1803		-20.15	1617		-19.5	1474
	-20.56	1808		-20.02	1622		-19.14	1468
	-19.68	1806		-20.27	1616		-19.38	1466
	-19.51	1801		-20.14	1610		-19.29	1467
	-19.67	1801		-19.58	1614		-19.13	1460
	-19.29	1797		-19.33	1616		-18.93	1463
	-18.9	1797		-19.39	1616		-18.77	1465
	-18.91	1796		-19.38	1607		-19.06	1466
	-18.89	1791		-19.48	1610		-18.95	1462
	-18.48	1796		-19.37	1606		-18.83	1460
	-18.42	1790		-19.35	1603		-18.95	1457
	-18.56	1791		-18.85	1602		-18.82	1456
	-18.54	1789		-18.53	1595		-18.63	1457
	-18.16	1789		-18.64	1600		-17.96	1457
	-17.88	1780		-18.19	1597		-17.99	1458
	-18.24	1785		-18.01	1596		-17.8	1457
	-17.77	1776		-17.92	1589		-17.73	1457
	-17.23	1773		-17.35	1600		-17.52	1458
	-17.35	1775		-17.26	1600		-17.25	1456
	-17.46	1768		-17.2	1598		-17.3	1457
	-17.13	1769		-17.15	1597		-17.43	1456
	-16.72	1772		-16.88	1597		-17.22	1455
	-16.32	1770		-16.86	1594		-16.97	1447
	-16.41	1775		-16.72	1595		-16.83	1446
	-16.38	1770		-16.79	1601		-16.68	1452
	-15.96	1769		-16.69	1590		-16.39	1447
	-16.06	1772		-16.22	1586		-16.1	1451
	-15.77	1772		-16.03	1588		-16.06	1445
	-15.61	1769		-16.04	1588		-15.97	1445
	-15.62	1767		-16.05	1588		-15.98	1443
	-15.7	1763		-16.03	1581		-15.83	1443
	-15.11	1760		-15.85	1585		-15.73	1445
	-15.07	1759		-16.17	1579		-15.83	1445
	-15.1	1758		-15.41	1578		-15.61	1443
	-14.8	1754		-15.23	1583		-15.18	1441
	-14.66	1754		-14.83	1579		-15.17	1437
	-14.91	1759		-14.63	1578		-15.24	1437
	-15.07	1760		-14.54	1577		-14.97	1434
	-14.09	1747		-14.51	1574		-14.8	1430
	-13.95	1749		-14.6	1573		-14.64	1431
	-13.82	1741		-14.33	1571		-14.19	1432
	-13.74	1746		-14.21	1570		-14.33	1431
	-13.69	1747		-14.18	1567		-14.48	1435
	-13.6	1746		-13.9	1569		-13.6	1430
	-13.44	1745		-13.71	1565		-13.24	1427
	-13.56	1747		-13.86	1571		-13.09	1426
	-13.82	1743		-13.36	1566		-13.1	1427
	-13.62	1743		-13.11	1568		-12.89	1422
	-13.44	1742		-13.02	1571		-13.05	1426
	-13.3	1741		-12.95	1570		-12.52	1426
	-12.71	1740		-12.79	1569		-12.31	1425
	-12.42	1738		-12.86	1571		-12.31	1423
	-12.58	1735		-12.71	1563		-12.37	1424
	-12.44	1739		-12.69	1565		-12.21	1427
	-11.99	1737		-13.19	1554		-11.96	1423
	-12.05	1735		-12.33	1546		-11.97	1422
	-11.76	1734		-11.63	1565		-12.06	1421
	-11.68	1733		-11.43	1563		-11.6	1419
	-11.53	1725		-11.33	1557		-11.49	1417
	-11.49	1728		-11.11	1559		-11.43	1418
	-11.37	1729		-11.04	1554		-11.32	1417
	-11.32	1731		-10.96	1551		-11.55	1416
	-11.28	1728		-10.97	1553		-11.95	1410
	-11.27	1725		-11.13	1547		-11.11	1415
	-11.28	1727		-11.2	1534		-10.31	1407
	-11.04	1725		-10.19	1547		-9.99	1406
	-10.75	1723		-10.08	1540		-9.88	1406
	-10.81	1722		-10.15	1546		-9.89	1410
	-10.94	1726		-9.69	1551		-9.71	1409
	-10.14	1714		-9.27	1536		-9.74	1411
	-9.7	1712		-9.26	1534		-9.9	1407
	-9.67	1708		-9.02	1545		-10.34	1409
	-9.45	1708		-8.99	1534		-10.17	1407
	-9.31	1716		-9.41	1572		-9.59	1401
	-9.27	1712		-8.8	1548		-9.12	1384
	-9.39	1712		-8.56	1535		-9.21	1394
	-8.9	1711		-8.11	1528		-8.22	1396
	-8.67	1708		-8.2	1530		-7.99	1393
	-8.59	1710		-7.91	1530		-7.77	1388
	-8.4	1710		-7.87	1531		-7.6	1391
	-8.33	1711		-7.48	1526		-7.65	1400
	-8.22	1708		-7.32	1519		-7.58	1398
	-8.14	1713		-7.59	1522		-7.47	1394
	-8.12	1708		-7.26	1521		-7.39	1395
	-7.93	1711		-6.92	1523		-7.29	1405
	-7.89	1706		-6.58	1517		-6.77	1389
	-7.91	1704		-6.54	1521		-6.56	1386
	-7.29	1707		-6.37	1522		-6.54	1392
	-7.48	1703		-6.25	1524		-6.67	1385
	-7.18	1701		-6.57	1521		-6.88	1390
	-7.4	1697		-6.23	1525		-6.61	1394
	-7.08	1691		-5.55	1511		-6.65	1387
	-6.5	1692		-5.78	1510		-6.83	1382
	-6.17	1685		-5.37	1511		-6.9	1388
	-5.84	1688		-4.77	1503		-5.62	1376
	-5.7	1685		-4.66	1507		-5.25	1383
	-5.74	1685		-4.66	1509		-5.11	1380
	-5.59	1685		-4.63	1516		-5.07	1381
	-5.42	1687		-4.63	1512		-4.85	1379
	-5.34	1682		-4.58	1510		-4.81	1379
	-5.12	1683		-4.47	1512		-4.68	1379
	-5.12	1686		-4.58	1510		-4.39	1374
	-5.13	1689		-4.45	1513		-4.28	1377
	-4.74	1685		-4.33	1510		-4.12	1373
	-4.56	1685		-4.29	1506		-4.04	1375
	-4.52	1688		-4.45	1511		-4	1373
	-4.57	1686		-4.54	1503		-3.93	1376
	-4.51	1689		-4.01	1503		-3.76	1376
	-4.2	1682		-3.73	1498		-3.8	1370
	-4.19	1680		-3.69	1497		-3.63	1364
	-4	1678		-3.55	1500		-3.58	1367
	-4.03	1677		-3.34	1498		-4.07	1370
	-3.7	1678		-3.2	1500		-3.67	1373
	-3.56	1677		-3.24	1501		-2.69	1367
	-3.52	1681		-3.39	1500		-2.54	1366
	-3.34	1674		-2.89	1497		-2.47	1363
	-3.33	1673		-2.73	1489		-2.45	1363
	-3.11	1672		-2.62	1495		-2.25	1361
	-3.03	1666		-2.48	1493		-2.14	1362
	-2.9	1674		-2.68	1493		-2.1	1361
	-3.21	1663		-2.12	1493		-2.06	1364
	-2.97	1660		-2.13	1494		-2.16	1362
	-2.44	1660		-1.79	1495		-2.19	1363
	-2.27	1659		-1.62	1491		-1.73	1363
	-2.12	1665		-1.41	1482		-1.61	1360
	-1.81	1660		-1.14	1483		-1.58	1360
	-1.69	1656		-1.34	1481		-1.52	1364
	-1.25	1654		-0.66	1484		-1.79	1358
	-1.18	1652		-0.57	1480		-1.02	1355
	-1.06	1655		-0.53	1472		-0.81	1354
	-0.96	1656		-0.46	1480		-0.75	1351
	-0.69	1653		-0.23	1475		-0.78	1353
	-0.58	1652		-0.54	1473		-0.55	1353
	-0.99	1651		-0.28	1485		-0.29	1353
	0.03	1645		-0.31	1479		-0.31	1351
	0.54	1641		0.07	1475		0.07	1350
	0.35	1640		0.08	1477		0.24	1343
	0.84	1645		0.3	1469		0.74	1342
	1	1645		0.9	1473		0.72	1342
	1.09	1640		1.06	1471		0.78	1338
	1.31	1636		1.35	1469		1.1	1340
	1.71	1636		1.26	1464		1.2	1340
	2.15	1634		1.94	1465		1.39	1342
	2.11	1637		2.05	1463		1.31	1340
	2.25	1639		1.63	1460		1.48	1341
	2.19	1635		2.44	1465		1.7	1340
	2.34	1629		2.85	1460		1.64	1337
	2.55	1632		2.56	1461		1.8	1342
	2.6	1632		2.84	1468		1.91	1338
	2.59	1637		3.26	1460		1.85	1334
	2.71	1632		3.38	1457		2.08	1333
	2.64	1630		3.12	1452		2.3	1327
	2.64	1628		3.61	1465		2.46	1327
	3.07	1632		3.85	1462		2.57	1329
	3.47	1624		3.88	1457		2.83	1333
	3.52	1622		3.69	1457		3.15	1327
	3.63	1624		4.11	1451		3.15	1321
	3.55	1625		4.24	1445		3.76	1315
	3.92	1629		4.42	1454		4.13	1336
	3.45	1624		4.38	1452		3.92	1329
	3.54	1616		4.16	1452		4.43	1315
	4.19	1618		4.46	1457		4.58	1323
	4.61	1616		4.42	1451		4.63	1324
	4.87	1614		4.44	1453		4.68	1320
	5.19	1617		4.57	1448		4.61	1322
	5.46	1613		4.88	1441		5	1310
	5.51	1609		5.14	1440		5	1318
	5.61	1613		4.96	1443		5.05	1316
	5.52	1614		5.33	1436		4.97	1316
	5.71	1614		5.39	1438		5.63	1312
	5.68	1611		5.45	1436		5.72	1304
	5.37	1609		5.12	1441		5.58	1309
	6.16	1608		5.47	1445		5.91	1310
	6.44	1602		6.02	1439		6.16	1308
	6.28	1600		6.26	1431		6.4	1307
	6.53	1606		6.75	1433		6.62	1305
	6.7	1599		7.07	1427		6.73	1308
	6.63	1599		7.11	1426		6.97	1299
	6.72	1597		7.46	1432		6.83	1305
	6.91	1597		7.44	1430		7.53	1305
	7.12	1595		7.67	1425		7.76	1295
	7.29	1593		7.73	1429		7.84	1297
	7.19	1591		7.55	1430		7.38	1302
	7.46	1599		7.77	1438		8.24	1294
	7.39	1591		7.68	1429		8.4	1294
	7.88	1593		8.13	1428		8.46	1285
	7.79	1591		8.1	1425		8.93	1294
	7.85	1592		8.38	1423		8.91	1289
	8.26	1595		8.22	1425		9.05	1285
	8.19	1588		8.64	1428		9.03	1288
	8.62	1588		8.67	1421		9.26	1289
	8.3	1588		8.21	1427		9.3	1288
	8.63	1583		8.86	1423		8.86	1290
	8.91	1583		9.23	1413		9.37	1291
	9.34	1581		9.32	1412		9.79	1289
	9.46	1578		9.05	1419		9.68	1288
	9.45	1581		9.73	1420		9.36	1296
	9.38	1578		9.47	1416		10.36	1285
	9.57	1583		9.97	1416		10.55	1279
	9.8	1574		10.56	1408		10.12	1286
	9.75	1572		10.63	1407		11.06	1278
	9.84	1572		10.6	1411		11.35	1272
	9.89	1569		11.01	1410		11.31	1272
	10.31	1567		10.6	1408		11.49	1274
	10.42	1567		11.08	1412		11.56	1268
	10.66	1567		11.21	1406		11.83	1271
	10.45	1570		11.32	1405		11.75	1273
	11.09	1570		11.03	1408		11.74	1275
	11.12	1567		11.42	1413		11.97	1271
	11.41	1568		11.66	1397		12.08	1269
	11.3	1562		11.38	1401		11.72	1276
	11.7	1559		12.03	1400		11.88	1279
	11.85	1563		12.18	1399		12.19	1265
	12.09	1566		12.12	1396		12.34	1270
	12.28	1562		12.02	1402		12.16	1268
	12.01	1556		11.87	1401		12.27	1271
	12.39	1562		12.42	1396		12.44	1271
	12.72	1553		12.38	1398		12.5	1273
	12.93	1554		12.5	1396		12.89	1272
	12.88	1552		12.71	1397		12.95	1270
	12.79	1553		12.81	1397		12.95	1275
	12.99	1546		12.72	1397		13.22	1267
	13.05	1545		12.93	1398		12.98	1273
	12.74	1548		13	1399		13.03	1272
	14.06	1548		13.33	1395		13.43	1261
	14.48	1542		13.23	1396		13.69	1265
	14.66	1543		13.52	1395		14.16	1266
	14.55	1542		13.35	1391		14.61	1261
	14.76	1538		13.45	1391		14.78	1256
	15.04	1535		13.37	1392		14.65	1259
	15.12	1537		14.18	1382		14.39	1262
	15.5	1537		14.52	1370		14.65	1262
	15.24	1539		14.31	1379		14.94	1258
	15.72	1535		14.71	1383		14.91	1258
	15.54	1534		14.83	1380		14.85	1255
	15.62	1537		15.23	1376		15.2	1253
	15.57	1534		15.11	1375		15.26	1246
	15.97	1533		15.51	1382		15.51	1256
	15.7	1531		15.59	1386		15.93	1246
	15.99	1529		15.28	1364		16	1247
	16.18	1528		16.19	1357		15.95	1251
	16.76	1524		16.39	1383		15.96	1251
	16.5	1524		16.45	1380		15.9	1254
	16.73	1525		16.42	1373		16.38	1251
	17.04	1522		16.34	1361		16.16	1252
	16.92	1521		16.62	1373		16.41	1248
	17.09	1522		16.66	1376		16.5	1244
	17.55	1520		16.86	1368		16.59	1243
	17.33	1521		16.9	1368		16.59	1245
	17.66	1521		16.96	1367		16.92	1242
	17.78	1522		17.28	1362		17.04	1244
	17.68	1516		17.2	1367		17.17	1239
	18	1518		17.47	1365		17.03	1241
	17.81	1516		17.62	1368		17.54	1242
	18.21	1514		17.59	1362		17.93	1234
	18.21	1515		17.57	1356		17.78	1236
	17.94	1515		17.72	1351		17.62	1235
	18.96	1510		17.85	1356		18.45	1234
	19.23	1503		18.08	1357		18.55	1229
	19.65	1504		18.19	1360		18.48	1231
	19.5	1505		18.45	1359		18.76	1231
	19.72	1510		18.63	1357		19.13	1230
	19.88	1504		18.65	1360		19.19	1230
	19.88	1504		19.06	1355		19.33	1230
	19.64	1507		18.85	1356		19.22	1232
	20.01	1504		19.37	1350		19.1	1234
	20.01	1498		19.35	1351		19.62	1227
	20.13	1497		19.71	1350		19.85	1222
	20	1498		19.5	1348		19.93	1224
	20.65	1495		20.02	1348		19.59	1226
	20.94	1497		20.15	1347		19.85	1225
	20.79	1494		20.17	1346		20.44	1219
	20.96	1497		20.85	1339		20.22	1220
	20.96	1493		21.03	1345		20.62	1214
	20.64	1491		21.02	1342		20.67	1210
	21.16	1497		21.03	1332		20.72	1211
	21.31	1496		21.42	1338		20.98	1213
	21.1	1497		21.23	1335		21.35	1209
	21.14	1497		21.86	1338		21.32	1210
	21.22	1493		21.82	1341		21.31	1214
	21.28	1491		22.02	1332		21.48	1209
	21.56	1491		21.9	1333		21.82	1207
	21.67	1492		22.14	1330		21.67	1211
	21.36	1493		22.47	1337		21.77	1210
	21.52	1491		22.53	1334		21.87	1208
	21.45	1487		23.08	1330		21.58	1212
	21.6	1489		23.35	1327		22.67	1205
	21.93	1484		23.48	1328		22.95	1201
	22.08	1486		23.52	1326		22.67	1201
	21.97	1484		23.9	1327		23.08	1204
	22.28	1482		23.82	1329		23.17	1203
	22.64	1482		23.73	1325		23.27	1201
	22.22	1480		23.75	1325		23.13	1201
	22.62	1475		23.8	1321		23.04	1197
	22.69	1473		23.94	1320		23.49	1190
	22.89	1475		23.79	1309		23.68	1187
	23.39	1473		24.87	1316		23.47	1194
	22.87	1471		25.18	1313		24.62	1191
	23.4	1475		24.96	1316		24.9	1189
	23.53	1464		25.36	1314		24.73	1190
	23.89	1463		25.69	1310		24.74	1189
	23.78	1462		25.5	1318		24.61	1193
	23.71	1462		25.31	1317		24.88	1189
	24.35	1462		25.18	1310		24.96	1179
	24.48	1463		25.83	1303		25.98	1181
	24.5	1463		25.62	1307		26.15	1183
	24.58	1463		26.09	1311		26.2	1183
	24.61	1462		26.56	1302		26.3	1182
	24.88	1463		26.47	1302		26.24	1179
	24.68	1458		26.6	1305		25.94	1177
	24.49	1454		26.57	1302		25.98	1178
	25.53	1448		26.75	1298		26.54	1175
	25.28	1447		27.14	1293		26.86	1166
	25.52	1453		27.29	1291		27.23	1171
	26.68	1447		27.23	1293		27.76	1171
	26.76	1446		26.87	1302		28.01	1168
	26.87	1447		27.01	1300		28.59	1168
	27.64	1437		28.05	1290		28.89	1158
	27.38	1448		27.54	1294		29.52	1164
	27.4	1428		27.63	1296		29.49	1164
	27.95	1434		28.63	1285		29.69	1159
	28.09	1431		29.04	1282		29.54	1161
	28.06	1439		29.12	1276		29.76	1162
	28.14	1437		28.69	1287		30.01	1154
	27.7	1446		29.21	1285		30.28	1150
	28.1	1430		29.69	1264		30.1	1152
	28.72	1423		30.16	1275		30.6	1168
	28.84	1425		30.02	1274		31.29	1157
	29.11	1432		30.09	1276		30.95	1149
	29.65	1427		29.67	1280		31.39	1150
	30	1411		30.3	1288		31.64	1147
	29.91	1421		30.42	1268		31.51	1146
	29.94	1423		30.21	1272		32.35	1148
	29.96	1425		30.25	1276		32.64	1147
	29.68	1421		30.64	1275		32.32	1143
	29.93	1416		30.69	1274		32.3	1140
	30.21	1416		30.75	1273		32.56	1143
	30.32	1414		31.02	1269		32.58	1142
	30.44	1415		31.22	1270		32.86	1140
	30.78	1409		31.33	1266		32.84	1143
	31.05	1412		31.23	1265		32.33	1142
	31.28	1412		31.36	1268		33.02	1141
	31.33	1409		31.52	1268		33	1139
	31.41	1406		31.54	1266		33	1138
	31.9	1405		31.82	1263		32.91	1135
	31.73	1400		31.93	1263		33.14	1136
	32.07	1398		32.16	1263		33.53	1131
	32.15	1398		32.24	1257		34.18	1128
	32.28	1398		32.6	1256		34.02	1129
	32.57	1399		32.39	1255		33.93	1131
	32.92	1394		32.47	1255		33.57	1128
	32.88	1396		32.59	1254		34.36	1129
	32.86	1395		32.59	1254		34.42	1131
	33.42	1396		33.06	1254		34.37	1131
	33.41	1399		33.34	1255		34.67	1134
	34.11	1399		33.27	1252		35.09	1128
	33.4	1392		33.49	1252		35.01	1127
	33.78	1388		33.27	1249		34.91	1129
	34.21	1389		33.56	1246		35.12	1127
	34.79	1386		33.65	1244		35.14	1127
	34.87	1388		33.72	1247		35.1	1126
	34.95	1384		33.79	1243		34.51	1129
	34.93	1384		33.95	1247		34.6	1127
	35.19	1382		34.24	1246		34.93	1125
	35.32	1379		34.17	1246		34.89	1123
	34.96	1381		34.28	1242		35.25	1120
	35.58	1376		34.41	1240		34.9	1118
	36.03	1374		34.25	1240		35.12	1122
	36.14	1374		34.58	1240		35.47	1124
	36.13	1372		34.4	1235		35.6	1120
	36.31	1373		34.6	1235		35.47	1118
	36.63	1375		35.03	1232		35.62	1118
	36.75	1368		34.89	1232		35.71	1116
	36.68	1372		35.17	1235		35.94	1119
	36.92	1372		35.24	1232		35.81	1118
	37.18	1371		35.48	1231		35.95	1116
	37.25	1367		35.56	1232		35.91	1114
	37.35	1361		35.65	1231		36.21	1112
	37.48	1361		35.71	1229		36.14	1109
	36.99	1365		36.09	1223		36.09	1108
	37.46	1361		36.59	1223		36	1108
	37.47	1361		36.39	1225		36.49	1110
	37.78	1361		36.7	1225		36.48	1109
	38.21	1360		37.01	1225		36.3	1108
	38.16	1359		37.07	1222		36.79	1109
	38.08	1359		36.99	1222		36.67	1107
	38.49	1356		37.45	1222		37.31	1108
	38.72	1356		37.71	1221		37.2	1105
	38.69	1354		37.69	1221		37.65	1104
	38.5	1354		38.2	1222		37.66	1100
	38.56	1349		38.04	1215		38.05	1101
	38.7	1350		38.45	1217		38.11	1099
	38.75	1348		38.83	1211		38.23	1102
	38.75	1350		38.89	1212		38.33	1100
	38.86	1347		38.94	1213		38.17	1100
	38.94	1345		39.05	1213		38.77	1097
	38.89	1345		39.24	1210		38.79	1097
	38.62	1347		39.38	1209		38.95	1094
	38.98	1346		39.33	1211		39.16	1093
	38.63	1342		39.53	1211		38.89	1091
	39.05	1345		39.79	1211		39.34	1091
	39.35	1343		39.75	1211		39.44	1088
	39.68	1342		39.93	1210		39.45	1088
	39.86	1341		40.07	1209		39.62	1089
	40.06	1338		40.15	1208		39.63	1086
	40.04	1337		40.32	1207		39.78	1087
	40.03	1336		40.5	1205		40.06	1087
	40.19	1334		40.66	1205		39.93	1088
	40.11	1335		40.81	1204		39.92	1085
	40.48	1335		40.99	1201		40.24	1085
	40.47	1335		41.18	1202		40.29	1081
	40.74	1334		41.36	1202		40.4	1082
	40.96	1333		41.53	1202		40.47	1079
	40.82	1332		41.59	1201		40.48	1081
	41.19	1330		41.85	1202		40.67	1079
	41.28	1328		41.97	1201		40.67	1079
	41.54	1327		42.12	1200		41.01	1076
	41.6	1325		42.37	1201		41.22	1076
	41.58	1322		42.47	1200		41.51	1075
	41.75	1321		42.6	1199		41.34	1073
	41.93	1320		42.76	1198		41.38	1073
	42.15	1319		42.96	1196		41.74	1070
	41.83	1316		43.12	1196		42.14	1068
	42.21	1318		43.2	1194		41.91	1068
	42.22	1318		43.46	1193		42.33	1067
	42.59	1316		43.53	1191		42.61	1064
	42.59	1320		43.71	1190		42.89	1064
	42.79	1317		43.87	1188		42.86	1064
	42.82	1315		44.03	1188		43.3	1067
	43.16	1315		44.17	1188		43.53	1062
	43	1313		44.32	1187		43.55	1063
	43.25	1309		44.46	1187		43.66	1064
	43.42	1306		44.6	1187		43.81	1062
	43.36	1308		44.81	1187		44.02	1062
	43.59	1309		44.9	1187		44.21	1061
	43.84	1306		45.1	1186		44.31	1060
	43.83	1305		45.25	1185		44.48	1060
	44.05	1306		45.37	1183		44.57	1058
	44.12	1304		45.52	1181		44.82	1058
	44.57	1303		45.72	1179		44.82	1055
	44.63	1303		45.86	1179		44.98	1055
	44.81	1302		45.99	1179		45.22	1054
	44.77	1300		46.17	1178		45.23	1052
	45.13	1298		46.32	1178		45.45	1053
	45.67	1297		46.42	1177		45.61	1052
	45.49	1295		46.65	1176		45.75	1052
	45.67	1292		46.82	1174		45.91	1051
	46.17	1294		46.92	1173		46.08	1051
	46.2	1290		47.1	1172		46.28	1049
	46.35	1290		47.24	1170		46.47	1048
	46.39	1290		47.44	1169		46.67	1047
	46.64	1292		47.54	1167		46.92	1046
	46.78	1290		47.68	1165		47.08	1045
	46.86	1289		47.91	1165		47.28	1045
	47.03	1290		48.04	1164		47.42	1044
	47.16	1290		48.13	1164		47.62	1043
	47.21	1290		48.32	1164		47.79	1042
	47.44	1289		48.48	1163		47.93	1041
	47.53	1290		48.62	1163		48.12	1040
	47.74	1288		48.79	1163		48.29	1039
	47.83	1288		48.95	1162		48.46	1038
	48.02	1286		49.11	1161		48.6	1038
	48.22	1284		49.23	1159		48.75	1037
	48.37	1284		49.42	1157		48.93	1037
	48.53	1283		49.59	1156		49.1	1036
	48.73	1281		49.75	1155		49.24	1036
	48.94	1280		49.86	1155		49.43	1036
	49.05	1280		50.03	1154		49.56	1035
	49.22	1279		50.2	1153		49.79	1035
	49.4	1279		50.36	1152		49.86	1034
	49.52	1279		50.52	1151		50.06	1034
	49.73	1279		50.65	1150		50.24	1032
	49.87	1277		50.81	1148		50.33	1031
	50.01	1276		51.06	1146		50.53	1030
	50.19	1274		51.11	1144		50.69	1028
	50.28	1273		51.21	1143		50.87	1027
	50.48	1272		51.41	1141		50.99	1027
	50.61	1270		51.65	1140		51.14	1026
	50.79	1268		51.72	1140		51.32	1026
	50.96	1266		51.9	1139		51.54	1025
	51.06	1264		52.06	1139		51.67	1024
	51.29	1264		52.15	1139		51.79	1023
	51.4	1263		52.34	1139		52	1022
	51.61	1263		52.51	1138		52.16	1020
	51.77	1262		52.65	1136		52.29	1019
	51.96	1262		52.81	1135		52.43	1018
	52.08	1262		52.93	1133		52.6	1016
	52.2	1262		53.05	1132		52.81	1014
	52.41	1261		53.28	1131		52.92	1013
	52.57	1260		53.41	1130		53.04	1012
	52.74	1260		53.54	1129		53.28	1011
	52.86	1259		53.75	1129		53.38	1010
	53.1	1257		53.82	1128		53.54	1010
	53.19	1255		54.02	1127		53.74	1010
	53.39	1254		54.23	1125		53.87	1009
	53.54	1253		54.26	1123		54	1009
	53.7	1251		54.45	1122		54.23	1008
	53.8	1250		54.7	1119		54.32	1008
	53.98	1250		54.76	1117		54.48	1007
	54.17	1250		54.95	1116		54.68	1006
	54.36	1249		55.08	1115		54.83	1005
	54.48	1247		55.25	1115		54.94	1004
	54.64	1247		55.37	1114		55.14	1002
	54.79	1245		55.59	1114		55.29	1000
	55.03	1244		55.73	1114		55.48	999.8
	55.19	1243		55.82	1113		55.58	998
	55.32	1241		56.01	1113		55.74	998.4
	55.51	1240		56.22	1111		55.95	997.1
	55.66	1238		56.31	1110		56.08	996.5
	55.82	1237		56.41	1108		56.21	995.9
	55.99	1235		56.7	1106		56.38	995.1
	56.17	1233		56.73	1104		56.55	993.8
	56.31	1233		56.91	1104		56.7	992.2
	56.46	1232		57.05	1104		56.89	991.4
	56.64	1231		57.21	1103		57.02	991
	56.82	1231		57.39	1102		57.16	988.9
	56.96	1231		57.54	1100		57.34	987.9
	57.12	1230		57.63	1099		57.48	986.7
	57.28	1230		57.83	1098		57.68	984.7
	57.42	1229		57.97	1095		57.76	983.9
	57.62	1229		58.09	1094		57.96	982.2
	57.78	1227		58.27	1092		58.12	981
	57.92	1225		58.45	1090		58.21	980.3
	58.12	1223		58.54	1089		58.42	979.3
	58.26	1222		58.71	1088		58.59	978.6
	58.42	1221		58.87	1088		58.68	977.7
	58.55	1219		58.95	1088		58.82	977.7
	58.72	1218		59.17	1088		58.99	976.9
	58.88	1218		59.29	1086		59.16	976.7
	59.07	1217		59.42	1086		59.32	975.5
	59.2	1216		59.63	1084		59.48	976
	59.37	1215		59.78	1082		59.62	974.5
	59.53	1214		59.91	1080		59.84	973.8
	59.69	1213		60.04	1079		59.9	971.9
	59.77	1212		60.2	1078		60.13	971.4
	60	1210		60.42	1078		60.25	969.5
	60.15	1209		60.53	1076		60.38	967.9
	60.27	1207		60.63	1076		60.6	966.8
	60.46	1205		60.89	1075		60.69	965
	60.66	1204		60.94	1073		60.85	964.6
	60.77	1202		61.19	1072		60.97	963.8
	60.93	1200		61.27	1070		61.16	963
	61.11	1199		61.39	1069		61.28	961.9
	61.28	1198		61.62	1067		61.43	960.8
	61.41	1197		61.74	1064		61.59	960
	61.57	1198		61.89	1063		61.7	958.9
	61.7	1196		61.99	1062		61.85	956.9
	61.84	1196		62.16	1061		62.05	955.7
	62.02	1195		62.32	1060		62.18	954.1
	62.2	1195		62.43	1061		62.39	952.9
	62.28	1194		62.57	1060		62.52	951.4
	62.47	1194		62.76	1060		62.62	950.6
	62.66	1192		62.93	1059		62.82	948.5
	62.81	1190		63.03	1057		63	947.3
	62.93	1189		63.21	1055		63.15	945.7
	63.1	1186		63.38	1053		63.28	945.2
	63.27	1185		63.51	1051		63.43	943.7
	63.35	1183		63.68	1051		63.55	942.4
	63.5	1183		63.82	1049		63.78	941.4
	63.76	1181		64	1049		63.86	940.7
	63.86	1181		64.11	1049		64.01	940.3
	64	1179		64.19	1048		64.21	939.7
	64.18	1179		64.42	1046		64.34	938.8
	64.32	1178		64.54	1044		64.46	938
	64.44	1177		64.65	1042		64.61	938.1
	64.65	1175		64.82	1040		64.73	936.7
	64.74	1173		65	1038		64.92	936.1
	64.92	1172		65.18	1036		65.06	934.6
	65.07	1170		65.3	1034		65.23	933.4
	65.22	1169		65.43	1034		65.33	932.9
	65.37	1167		65.57	1033		65.53	930.8
	65.52	1166		65.72	1032		65.68	929.5
	65.7	1164		65.89	1032		65.83	928.4
	65.79	1162		66.03	1031		66.02	927.1
	65.94	1160		66.17	1030		66.15	925.8
	66.18	1159		66.33	1030		66.26	924.8
	66.28	1158		66.48	1028		66.39	923.6
	66.42	1157		66.71	1027		66.52	922.5
	66.57	1156		66.8	1025		66.71	922
	66.72	1156		67.01	1023		66.82	920.4
	66.92	1155		67.1	1022		67	919.9
	67.08	1154		67.21	1020		67.16	918.7
	67.19	1153		67.41	1020		67.32	917.6
	67.35	1152		67.55	1019		67.45	916.6
	67.48	1152		67.74	1018		67.6	915.1
	67.63	1150		67.85	1016		67.75	913.8
	67.82	1149		67.96	1015		67.9	912.1
	67.9	1148		68.12	1014		67.99	910.8
	68.11	1146		68.29	1011		68.22	909.1
	68.25	1143		68.51	1010		68.38	907.3
	68.39	1142		68.58	1008		68.49	906.3
	68.51	1140		68.73	1006		68.68	905
	68.69	1139		68.9	1004		68.75	903.3
	68.85	1137		69.08	1003		68.86	902
	69.01	1137		69.18	1002		69.08	900.9
	69.12	1136		69.3	1001		69.19	899.2
	69.28	1134		69.5	1001		69.39	898.3
	69.47	1134		69.69	1000		69.49	897.3
	69.58	1132		69.83	999.4		69.64	897.1
	69.73	1131		70	998.1		69.81	896.3
	69.87	1129		70.07	998.1		70	895
	70.04	1128		70.25	996.6		70.15	894.1
	70.2	1126		70.37	994		70.25	893.2
	70.34	1124		70.62	991.4		70.38	892.8
	70.53	1123		70.71	989.6		70.56	891.3
	70.64	1122		70.92	989.1		70.75	890.5
	70.78	1120		71.03	987.2		70.84	889.4
	70.97	1118		71.13	987.1		71.01	888
	71.13	1116		71.34	985.6		71.18	886.5
	71.27	1114		71.43	984		71.39	884.9
	71.38	1113		71.6	983.1		71.52	884.1
	71.55	1111		71.8	981.7		71.71	882.7
	71.65	1110		71.91	979.5		71.79	881.2
	71.8	1108		72.07	978.4		71.98	880.1
	72	1107		72.15	976.2		72.16	878.4
	72.14	1106		72.33	974.1		72.23	877.5
	72.23	1104		72.54	971.9		72.39	876.5
	72.44	1105		72.66	970		72.55	875.5
	72.6	1103		72.8	968.9		72.74	874.5
	72.76	1102		72.95	967.6		72.84	873.7
	72.9	1101		73.05	967		72.9	872.7
	73.02	1100		73.24	965.8		73.12	871.5
	73.19	1099		73.41	965.5		73.27	870
	73.36	1098		73.49	964.4		73.46	868.7
	73.49	1096		73.73	963.3		73.6	867.6
	73.65	1095		73.83	962.4		73.76	866
	73.77	1093		73.94	961.2		73.95	864.7
	73.92	1091		74.21	959.9		74.07	863.7
	74.06	1089		74.25	957.8		74.19	862.2
	74.16	1086		74.43	956.4		74.38	860.8
	74.37	1084		74.58	953.9		74.47	859
	74.55	1083		74.8	952		74.69	857.3
	74.63	1082		74.87	951.1		74.84	855.4
	74.83	1081		75.06	950.1		74.98	854.5
	74.97	1079		75.23	949.1		75.1	852.3
	75.12	1078		75.34	948		75.31	851.7
	75.28	1077		75.45	946.4		75.42	849.8
	75.42	1075		75.65	945.2		75.57	849.6
	75.59	1074		75.74	943		75.73	848.1
	75.73	1073		75.86	941.5		75.86	847
	75.89	1071		76.05	939.2		76.05	846.1
	76	1069		76.22	937.3		76.17	844.8
	76.16	1067		76.35	935.8		76.27	844.7
	76.32	1065		76.53	934.1		76.49	843.3
	76.49	1063		76.7	932.2		76.61	842.2
	76.65	1062		76.83	930.3		76.74	842.2
	76.76	1060		77.03	928.5		76.89	840.8
	76.91	1058		77.14	927.1		77.04	839.9
	77.04	1056		77.35	926.3		77.15	838.6
	77.24	1053		77.46	924.6		77.31	837.5
	77.37	1052		77.61	924.3		77.45	836
	77.51	1050		77.75	922.9		77.64	834.8
	77.65	1048		77.93	922.1		77.82	832.7
	77.79	1047		78.02	921.2		77.96	831.9
	77.96	1045		78.24	920.4		78.02	830
	78.12	1044		78.35	918.5		78.29	828.6
	78.26	1042		78.5	917.9		78.41	826.7
	78.5	1041		78.68	915.6		78.56	825.9
	78.6	1039		78.82	913.7		78.7	824.7
	78.7	1039		78.96	911.8		78.83	823.4
	78.86	1038		79.09	909.9		78.97	822.1
	78.99	1036		79.25	908.1		79.19	820.8
	79.19	1035		79.41	906.7		79.29	820.1
	79.34	1033		79.49	905.1		79.4	819.1
	79.44	1032		79.68	903.8		79.59	817.9
	79.63	1031		79.86	902		79.71	816.5
	79.78	1028		79.97	901.4		79.88	815.3
	79.85	1026		80.18	899		80.05	814.1
	80.06	1024		80.27	897.9		80.17	812.4
	80.22	1021		80.43	896.2		80.29	811.1
	80.39	1020		80.63	893.8		80.51	809.3
	80.53	1018		80.75	892.9		80.61	808.1
	80.64	1016		80.85	890.8		80.79	806.3
	80.83	1015		80.99	888.8		80.96	804.8
	80.98	1013		81.19	886.1		81.11	803.6
	81.11	1011		81.36	884.6		81.27	802.1
	81.25	1010		81.52	882.1		81.36	800.9
	81.45	1009		81.62	881		81.57	799.1
	81.56	1007		81.85	878.9		81.7	796.7
	81.74	1005		81.92	877.5		81.79	795.9
	81.88	1004		82.09	876.4		82.03	794.1
	81.99	1002		82.23	875.1		82.12	792.3
	82.17	1000		82.37	873.5		82.32	791.4
	82.31	998.3		82.6	872.2		82.47	790.1
	82.41	996		82.68	871.1		82.62	788.5
	82.59	993.8		82.86	870.5		82.72	788.2
	82.72	991.3		83.01	868.7		82.87	786.7
	82.94	989.7		83.14	867.8		83.05	785.8
	83.03	988		83.28	866.2		83.2	784.9
	83.19	986		83.46	864.4		83.4	783.5
	83.41	983.7		83.58	862.6		83.49	782.6
	83.54	981.6		83.76	861.1		83.67	781.3
	83.64	979.7		83.93	858.6		83.83	779.9
	83.81	977.5		84.02	856.5		83.91	779.6
	83.97	975.3		84.15	854.7		84.12	777.9
	84.15	973		84.29	852.5		84.27	776.7
	84.27	971		84.5	851		84.39	775.7
	84.41	969.2		84.6	849.4		84.56	774.1
	84.62	967.1		84.77	847.9		84.69	772.5
	84.74	965.6		84.94	846.4		84.84	770.8
	84.84	963.9		85.08	845.1		85.05	769.7
	85.04	962.6		85.24	843.4		85.13	767.8
	85.17	960.5		85.37	841.5		85.29	766.6
	85.33	959.1		85.56	839.9		85.45	764.8
	85.47	957.3		85.65	838.2		85.63	763.3
	85.61	955.9		85.77	836.7		85.78	761.7
	85.77	954.3		85.99	834.5		85.84	760.2
	85.93	952.5		86.17	832.2		86.05	759
	86.11	951.1		86.22	830.6		86.19	757.6
	86.22	949.4		86.42	828.3		86.36	756.1
	86.38	948.2		86.57	825.8		86.49	755.4
	86.56	946.1		86.74	824.2		86.64	754
	86.67	944.3		86.92	822.2		86.77	752.7
	86.85	942.9		87.01	820.4		86.95	751.6
	86.95	941.2		87.22	818.7		87.11	749.6
	87.14	939.6		87.35	816.5		87.24	748.9
	87.28	937		87.49	814.8		87.4	747
	87.43	935.2		87.68	813.9		87.53	745.8
	87.58	933		87.82	812		87.71	744
	87.75	930.5		87.92	810.7		87.84	742.9
	87.89	928.6		88.15	809		88	741.2
	88.05	926.7		88.27	807.7		88.15	739.9
	88.19	924.2		88.38	806.5		88.32	738.3
	88.33	922.1		88.57	805.1		88.45	736.6
	88.51	919.8		88.71	803.2		88.59	734.6
	88.63	917.5		88.87	802.2		88.78	733.4
	88.75	915.9		89	800.6		88.93	731.8
	88.95	913.7		89.14	798.9		89.08	730.1
	89.09	911.4		89.29	796.7		89.22	728.7
	89.27	910.3		89.48	794.8		89.37	726.9
	89.38	908.6		89.59	792.3		89.56	725.1
	89.52	906.7		89.72	790.4		89.66	723.2
	89.66	904.8		89.89	787.7		89.83	721.9
	89.83	902.7		90.08	785.9		89.99	720.1
	89.99	901.2		90.17	784.2		90.1	718.8
	90.11	899.2		90.34	782.8		90.31	717.3
	90.25	897.6		90.55	780.1		90.42	715.5
	90.42	895.5		90.63	779.2		90.55	714.8
	90.53	893		90.82	777.5		90.68	713.1
	90.69	891.2		90.95	776		90.88	711.5
	90.88	888.8		91.11	774.3		91	710.2
	91	886.8		91.23	772.7		91.16	709.1
	91.17	884.4		91.4	770.9		91.3	707.7
	91.28	882.5		91.54	769.5		91.47	706.8
	91.48	880.3		91.71	767.3		91.61	705
	91.6	878.3		91.86	765.5		91.76	704.1
	91.74	876.2		91.98	763.7		91.91	702.5
	91.93	873.9		92.14	761.4		92.05	701.9
	92.04	871.7		92.3	759.1		92.22	700.1
	92.2	869.4		92.42	757.4		92.36	698.8
	92.39	867.1		92.6	755.3		92.49	697.3
	92.51	865.5		92.76	752.9		92.7	696
	92.66	863.6		92.9	751.2		92.79	694.7
	92.81	860.7		93.04	749.2		92.96	693.3
	92.95	858.7		93.18	747.4		93.1	691.9
	93.08	855.9		93.35	745.1		93.25	690.6
	93.27	854.1		93.5	742.1		93.39	688.6
	93.42	851.3		93.65	740.6		93.56	687.1
	93.55	849.8		93.8	739.1		93.71	685.7
	93.73	847.7		93.95	737.3		93.84	683.9
	93.85	845.3		94.09	735		94.01	682.2
	94.02	843.3		94.24	733.4		94.14	680.5
	94.19	841.2		94.39	731.8		94.33	678.6
	94.3	839		94.51	729.8		94.45	676.7
	94.48	837.2		94.69	728.6		94.6	675.6
	94.62	835.3		94.83	726.9		94.76	673.7
	94.76	833.6		94.97	725.2		94.9	672.2
	94.94	831.6		95.16	723.8		95.02	670.6
	95.09	829.6		95.29	721.7		95.21	668.9
	95.23	827.5		95.45	720.7		95.37	667.5
	95.39	825.5		95.6	718.6		95.47	666.2
	95.54	823.7		95.77	716.8		95.64	664.9
	95.67	822.1		95.89	715.2		95.81	662.9
	95.83	819.6		96.04	713.6		95.95	661.7
	95.96	817.8		96.2	711		96.12	660.4
	96.11	815.9		96.33	709.3		96.22	659
	96.3	814.3		96.52	707.3		96.4	657.4
	96.41	812.2		96.63	705.4		96.54	655.5
	96.56	810.2		96.8	703.1		96.69	654.2
	96.71	808.2		96.94	701.2		96.86	652.3
	96.86	806.4		97.11	698.9		97	650.5
	97.02	804.1		97.26	696.7		97.19	649
	97.17	802.6		97.39	695.3		97.3	647.9
	97.34	800		97.55	693.2		97.47	646.2
	97.47	797.9		97.71	690.9		97.6	644.4
	97.61	796.1		97.85	689.6		97.75	642.9
	97.8	794.3		97.99	687.6		97.89	641.2
	97.92	792.1		98.16	685.9		98.09	639.5
	98.07	789.8		98.29	684.2		98.23	637.7
	98.23	787.3		98.43	682.2		98.34	636.3
	98.37	785.1		98.63	680.2		98.52	635
	98.52	783.4		98.74	678.6		98.67	633
	98.73	781		98.92	676.9		98.82	631.2
	98.8	779		99.07	674.7		98.96	629.4
	98.96	777		99.22	672.9		99.1	628
	99.13	774		99.36	671.2		99.26	626.1
	99.27	772.3		99.5	669.1		99.38	624.3
	99.47	770.1		99.66	666.9		99.57	622.4
	99.55	767.8		99.81	664.9		99.71	620.3
	99.71	765.6		99.95	662.7		99.86	618.8
	99.86	762.5		100.12	661.1		100.03	617.2
	100.01	760.1		100.26	658.6		100.16	615.2
	100.17	758.1		100.42	657.2		100.3	613.8
	100.31	755.9		100.55	655.3		100.47	612.2
	100.49	753.7		100.71	653.5		100.61	610.6
	100.63	751.5		100.87	651.2		100.77	609.1
	100.79	749.4		101.01	649.2		100.9	607.5
	100.9	747.2		101.16	647.1		101.06	606
	101.1	745.3		101.3	645		101.23	604.6
	101.2	743		101.48	642.7		101.36	603.5
	101.38	740.9		101.59	640.9		101.5	601.9
	101.53	738.8		101.75	638.8		101.65	600.7
	101.69	736.8		101.91	636.8		101.82	598.6
	101.8	734.7		102.06	634.6		101.96	597.3
	101.98	733		102.2	632.7		102.11	595.5
	102.13	730.7		102.34	631.2		102.26	594.4
	102.24	728.3		102.52	629.2		102.38	592.8
	102.42	726.3		102.67	627.6		102.55	591.4
	102.55	724		102.81	625.6		102.7	590
	102.71	722.1		102.96	624.1		102.85	588.6
	102.86	719.9		103.12	622.1		103.01	586.7
	103	717.7		103.27	621		103.16	585.3
	103.15	715.7		103.41	619		103.3	583.8
	103.33	713.4		103.55	617.3		103.47	582.3
	103.45	711.2		103.68	615.6		103.59	580.6
	103.63	709.5		103.86	613.6		103.77	579
	103.77	707.3		103.98	611.9		103.9	577.8
	103.92	705.6		104.12	610.4		104.04	575.7
	104.06	703.2		104.33	608.6		104.2	574.2
	104.22	700.8		104.44	606.8		104.32	572.4
	104.39	698.4		104.6	605		104.5	570.5
	104.52	696.5		104.74	603.3		104.65	568.8
	104.65	694.1		104.88	601.3		104.81	567
	104.83	692.1		105.04	599.4		104.93	565.6
	104.97	690.1		105.19	597.4		105.11	563.9
	105.15	687.9		105.36	595.3		105.25	561.7
	105.3	685.5		105.51	593.4		105.4	560
	105.41	683.8		105.64	591.5		105.56	558.2
	105.57	681.4		105.8	590		105.72	556.8
	105.72	679		105.92	587.6		105.85	554.9
	105.86	676.7		106.07	585.6		106.03	553.5
	106	674.4		106.27	582.9		106.16	551.6
	106.17	672		106.39	581		106.3	550.1
	106.32	670.3		106.55	579.1		106.47	548.6
	106.48	667.9		106.71	577.5		106.62	547
	106.62	665.7		106.83	575.7		106.77	545.4
	106.77	663.8		107	573.7		106.9	544
	106.92	661.3		107.14	571.7		107.07	542.5
	107.04	659.2		107.3	570		107.2	540.7
	107.22	656.9		107.46	568.4		107.36	539.1
	107.38	654.6		107.59	566.8		107.49	537.6
	107.49	652.5		107.77	564.6		107.67	536
	107.67	650.5		107.88	563.2		107.81	534.4
	107.82	648.6		108.04	561.6		107.98	533.1
	107.94	646.5		108.2	559.3		108.09	531.4
	108.13	643.9		108.33	557.8		108.27	529.7
	108.28	642.1		108.5	555.9		108.4	527.9
	108.39	639.9		108.62	553.9		108.57	526.7
	108.58	637.6		108.79	551.9		108.69	525
	108.71	635.6		108.94	550.1		108.83	523.2
	108.86	633.2		109.13	548.1		108.98	521.4
	109.02	631		109.25	546.5		109.15	519.8
	109.16	628.6		109.42	544.8		109.28	517.7
	109.31	626.6		109.56	543		109.42	516.3
	109.45	624.1		109.71	541.1		109.56	514.6
	109.62	622.1		109.86	539.3		109.73	512.8
	109.77	620.1		110.01	537.6		109.88	511.1
	109.92	618		110.15	535.6		110.04	509.1
	110.06	615.7		110.3	533.7		110.2	507.5
	110.21	613.8		110.45	531.5		110.35	505.9
	110.35	611.8		110.58	529.6		110.5	504.5
	110.49	609.5		110.75	527.3		110.66	502.6
	110.66	607.3		110.9	525.6		110.78	501.1
	110.8	605.4		111.07	523.9		110.95	499.3
	110.95	603.5		111.22	522		111.08	497.4
	111.11	601.5		111.35	520.2		111.26	495.8
	111.26	599.4		111.5	518.3		111.4	494.2
	111.44	597.4		111.65	515.9		111.57	492.4
	111.58	595.4		111.82	514.3		111.69	491
	111.76	593.3		111.95	512.4		111.89	489.3
	111.86	591.6		112.1	510.6		112	487.9
	112.03	589.6		112.27	508.7		112.17	486.3
	112.19	587.8		112.41	507		112.3	484.7
	112.33	585.6		112.53	505.7		112.46	483
	112.47	583.8		112.71	503.9		112.6	481.3
	112.63	582		112.88	502.2		112.74	479.9
	112.8	579.9		113	500.4		112.91	478.3
	112.94	578.1		113.16	499		113.06	476.6
	113.07	576.4		113.3	497		113.21	475.3
	113.2	574.2		113.46	495.6		113.35	474
	113.37	572.2		113.62	493.7		113.51	472.4
	113.54	570		113.71	492.4		113.65	471.1
	113.64	568.5		113.89	490.6		113.82	469.6
	113.82	566.4		114.05	488.9		113.96	468.2
	113.98	564.6		114.2	487.1		114.13	466.9
	114.1	562.8		114.33	485.8		114.25	465.6
	114.26	561.1		114.49	484.2		114.41	464.3
	114.42	558.8		114.62	482.6		114.56	462.7
	114.57	557.2		114.8	480.9		114.71	461.5
	114.71	555.2		114.93	479.3		114.88	460.1
	114.87	553.4		115.08	477.6		115	458.5
	115.02	551.5		115.23	475.9		115.15	457.3
	115.13	549.8		115.39	474.1		115.32	455.7
	115.31	547.9		115.53	472.5		115.47	454.2
	115.46	545.7		115.71	470.7		115.63	452.6
	115.64	544		115.82	468.7		115.75	451.3
	115.77	542.2		116	467.2		115.91	449.8
	115.93	540.4		116.14	465.2		116.05	448.1
	116.09	538.5		116.29	463.9		116.19	446.7
	116.25	536.7		116.45	462		116.35	445.1
	116.37	534.9		116.6	460.4		116.5	443.2
	116.52	533		116.75	458.4		116.66	441.7
	116.69	530.9		116.9	456.8		116.82	440.2
	116.81	529.1		117.04	455		116.96	438.9
	117	527.4		117.18	453.3		117.1	437.3
	117.11	525.2		117.34	451.3		117.24	435.7
	117.27	523.7		117.5	449.7		117.4	434
	117.42	521.3		117.66	448.1		117.54	432.7
	117.58	519.2		117.8	446.6		117.68	431.1
	117.7	517.5		117.95	445		117.81	429.9
	117.86	515.2		118.08	443.4		117.99	428.2
	118.02	513.2		118.25	441.9		118.14	426.8
	118.15	511.7		118.41	440.2		118.3	425.5
	118.3	509.6		118.55	438.9		118.45	424.2
	118.46	507.9		118.71	437.2		118.58	422.9
	118.61	505.7		118.84	435.8		118.74	421.6
	118.8	504		119	434.3		118.89	420
	118.91	502.3		119.15	432.8		119.04	418.9
	119.05	500.8		119.3	431.1		119.2	417.5
	119.2	498.7		119.45	429.5		119.36	416.1
	119.34	496.8		119.62	427.7		119.49	415
	119.5	495.1		119.74	426		119.65	413.6
	119.65	493.2		119.9	424.6		119.79	412
	119.83	491.6		120.04	422.7		119.95	410.8
	119.94	489.8		120.19	421.3		120.1	409.3
	120.12	488.3		120.35	419.5		120.22	408
	120.28	486.5		120.49	417.8		120.4	406.3
	120.45	485		120.62	416.5		120.55	404.7
	120.58	483.4		120.79	414.5		120.7	403.6
	120.74	481.9		120.93	412.8		120.85	402.1
	120.88	480.2		121.09	411.1		121	400.8
	121.04	478.5		121.25	409.5		121.17	399.3
	121.17	476.9		121.39	407.9		121.3	398
	121.3	475.3		121.54	406.3		121.45	396.7
	121.46	473.6		121.69	404.6		121.6	395.1
	121.62	471.8		121.81	403.1		121.76	393.6
	121.75	470.2		121.98	401.4		121.87	392.4
	121.92	468.4		122.14	399.7		122.05	390.8
	122.09	466.5		122.31	398.2		122.17	389.4
	122.21	465.3		122.44	397.1		122.34	388
	122.37	463.6		122.59	395.4		122.49	386.6
	122.52	461.7		122.76	394		122.64	385.4
	122.66	460		122.91	392.6		122.78	384.2
	122.83	458.4		123.04	391.2		122.93	383
	122.96	456.5		123.19	390		123.07	381.7
	123.1	455		123.35	388.3		123.23	380.4
	123.25	453.2		123.49	387.2		123.37	379.3
	123.42	451.5		123.63	385.9		123.56	378.1
	123.57	449.9		123.79	384.3		123.69	377
	123.69	448.4		123.94	383.1		123.83	376.2
	123.88	446.7		124.1	381.7		124	374.9
	124.01	445.1		124.24	380.4		124.16	373.7
	124.15	443.6		124.42	379.2		124.3	372.8
	124.33	441.9		124.57	377.6		124.45	371.6
	124.46	440.3		124.68	376.7		124.6	370.5
	124.61	438.8		124.85	375.1		124.77	369.4
	124.76	437		125	373.6		124.91	368.2
	124.9	435.3		125.16	372.1		125.05	367.2
	125.06	433.7		125.28	370.6		125.22	365.9
	125.17	432		125.45	369.2		125.36	364.7
	125.35	430.5		125.58	367.6		125.49	363.7
	125.5	428.9		125.73	366		125.67	362.2
	125.67	427.5		125.88	364.4		125.82	360.9
	125.81	426		126.04	362.6		125.96	359.7
	125.96	424.5		126.18	361.3		126.1	358.4
	126.14	423.1		126.34	360		126.27	357.2
	126.29	421.7		126.49	358.6		126.39	355.9
	126.41	420.5		126.62	357.2		126.55	354.7
	126.58	419.2		126.78	356		126.71	353.6
	126.7	417.6		126.94	354.7		126.85	352.5
	126.85	416.4		127.09	353.4		127	351.4
	127.03	415		127.22	352.3		127.15	350.4
	127.19	413.7		127.41	350.9		127.3	349.4
	127.32	412.3		127.53	349.6		127.44	348.3
	127.47	411.3		127.68	348.2		127.59	347.4
	127.64	409.9		127.84	346.9		127.75	346.3
	127.78	408.6		127.97	345.4		127.91	345
	127.93	407.3		128.12	344.1		128.05	343.9
	128.07	406		128.29	342.5		128.2	342.9
	128.24	404.6		128.43	341.2		128.34	341.7
	128.35	403.2		128.58	339.9		128.49	340.6
	128.53	401.8		128.72	338.5		128.64	339.5
	128.68	400.3		128.87	337.1		128.81	338.3
	128.83	399		129.02	335.6		128.91	337.1
	128.98	397.5		129.17	334.2		129.1	336
	129.14	396.1		129.32	332.8		129.24	334.7
	129.26	394.8		129.49	331.5		129.36	333.7
	129.44	393.2		129.63	330.1		129.55	332.4
	129.59	391.7		129.78	328.8		129.69	331.3
	129.73	390.4		129.93	327.7		129.83	330.2
	129.87	389		130.08	326.3		130	329.2
	130.02	387.6		130.23	325.2		130.16	328.2
	130.17	386.4		130.37	324.1		130.31	327.2
	130.32	385.1		130.53	323		130.45	326.4
	130.49	383.8		130.7	321.8		130.6	325.4
	130.62	382.7		130.83	320.8		130.74	324.4
	130.76	381.5		131.01	319.8		130.89	323.7
	130.91	380.4		131.13	318.7		131.01	322.9
	131.07	379.2		131.3	317.7		131.18	321.9
	131.23	377.9		131.44	316.3		131.33	321
	131.37	376.7		131.59	315.3		131.48	320.1
	131.51	375.4		131.73	314		131.62	319.4
	131.66	374.1		131.89	312.8		131.78	318.4
	131.82	372.8		132.04	311.4		131.95	317.4
	131.97	371.5		132.19	310		132.08	316.5
	132.11	370.2		132.32	308.8		132.23	315.5
	132.25	368.9		132.48	307.4		132.4	314.4
	132.4	367.6		132.63	306.1		132.55	313.3
	132.57	366.2		132.78	305		132.7	312.3
	132.69	365		132.93	304.1		132.85	311.3
	132.82	363.8		133.09	303		133.01	310.3
	133	362.3		133.22	302		133.14	309.5
	133.14	361		133.39	301		133.31	308.6
	133.31	359.8		133.54	299.8		133.43	307.8
	133.46	358.6		133.69	298.8		133.59	307
	133.61	357.4		133.84	297.5		133.75	306.1
	133.76	356.5		134	296.5		133.92	305.3
	133.93	355.4		134.15	295.3		134.06	304.5
	134.07	354.4		134.3	294.2		134.21	303.7
	134.21	353.5		134.42	293		134.34	302.8
	134.37	352.5		134.61	291.8		134.52	301.8
	134.51	351.6		134.74	290.6		134.66	300.8
	134.66	350.5		134.88	289.4		134.8	300
	134.79	349.6		135.05	288.1		134.95	298.9
	134.96	348.6		135.19	287.1		135.12	297.9
	135.12	347.6		135.33	286.2		135.25	296.9
	135.26	346.7		135.51	285.1		135.41	296
	135.4	345.5		135.66	284.2		135.56	295
	135.54	344.3		135.8	283.6		135.69	294.2
	135.7	343		135.95	282.7		135.87	293.4
	135.84	341.7		136.11	281.9		136	292.6
	136.02	340.5		136.25	281		136.18	291.9
	136.16	339.4		136.41	280.2		136.3	291.3
	136.32	338.4		136.54	279.3		136.44	290.7
	136.47	337.4		136.7	278.2		136.59	290.1
	136.62	336.5		136.86	277		136.76	289.3
	136.77	335.7		136.98	276.1		136.91	288.7
	136.9	334.8		137.12	274.9		137.05	288.1
	137.05	333.8		137.3	273.5		137.22	287.3
	137.19	332.8		137.44	272.7		137.34	286.4
	137.35	331.7		137.58	272		137.49	285.6
	137.48	330.6		137.74	271.1		137.67	284.5
	137.63	329.6		137.9	270.3		137.78	283.7
	137.8	328.5		138.02	269.5		137.96	282.9
	137.95	327.5		138.2	268.4		138.11	282.1
	138.09	326.3		138.34	267.5		138.26	281.5
	138.24	325.2		138.48	266.6		138.39	281
	138.4	324.1		138.64	265.5		138.55	280.3
	138.54	323.1		138.79	264.4		138.69	279.7
	138.69	322.1		138.9	263.6		138.84	278.9
	138.84	321.2		139.06	262.5		139.01	278
	139.03	320.2		139.25	261.4		139.14	277.3
	139.15	319.6		139.35	260.7		139.28	276.4
	139.32	318.9		139.52	260.1		139.43	275.7
	139.47	318.1		139.65	259.3		139.59	274.6
	139.62	317.4		139.81	258.7		139.75	273.9
	139.74	316.8		139.97	258		139.89	273.1
	139.91	315.9		140.13	257.3		140.03	272.4
	140.09	315		140.28	256.6		140.17	271.7
	140.19	314.2		140.44	255.7		140.33	271.1
	140.36	313.2		140.58	254.7		140.47	270.6
	140.5	312		140.73	253.8		140.65	270
	140.63	311.1		140.9	252.8		140.77	269.6
	140.82	309.9		141.06	252		140.93	269.1
	140.96	309.2		141.22	251.5		141.09	268.5
	141.09	308.6		141.35	250.9		141.23	268
	141.26	307.9		141.52	250.2		141.4	267.3
	141.42	307.1		141.65	249.4		141.55	266.4
	141.56	306.3		141.79	248.6		141.67	265.7
	141.71	305.4		141.93	247.7		141.86	264.9
	141.89	304.5		142.09	246.8		141.99	264.1
	142.04	303.6		142.26	245.8		142.14	263.7
	142.19	302.8		142.4	245		142.29	263.2
	142.32	302		142.56	244.2		142.44	262.6
	142.5	301		142.71	243.6		142.59	262.1
	142.64	299.9		142.86	243		142.74	261.4
	142.78	299.1		143	242.6		142.91	260.7
	142.95	298.1		143.16	242		143.04	260
	143.09	297.5		143.3	241.5		143.19	259.4
	143.21	297		143.45	241		143.36	258.4
	143.37	296.3		143.59	240.1		143.5	257.8
	143.54	295.8		143.75	239.3		143.64	257.2
	143.66	295.2		143.9	238.4		143.79	256.5
	143.82	294.7		144.05	237.7		143.95	255.9
	143.98	293.8		144.21	237.1		144.09	255.4
	144.1	293.2		144.35	236.5		144.23	255.1
	144.28	292.1		144.48	236.1		144.39	254.7
	144.41	291.2		144.64	235.4		144.54	254.3
	144.57	290.4		144.79	234.6		144.67	253.9
	144.73	289.6		144.94	233.9		144.84	253.4
	144.88	289		145.09	233		144.98	252.7
	145.02	288.5		145.23	232.4		145.15	251.8
	145.14	288		145.39	231.5		145.29	251.2
	145.3	287.3		145.53	230.9		145.43	250.6
	145.46	286.4		145.68	230.5		145.6	250.2
	145.62	285.6		145.85	229.9		145.74	249.8
	145.76	284.8		145.97	229.6		145.89	249.3
	145.88	284		146.11	229.2		146.05	248.8
	146.08	283		146.28	228.5		146.2	248.2
	146.22	282.1		146.43	227.7		146.34	247.7
	146.38	281.5		146.57	226.9		146.52	247
	146.53	281		146.73	226.2		146.65	246.3
	146.68	280.4		146.86	225.8		146.79	245.7
	146.79	280.1		147.03	225.4		146.94	245
	146.97	279.6		147.18	224.9		147.11	244.5
	147.13	279		147.33	224.2		147.25	244.1
	147.28	278.6		147.47	223.6		147.39	243.8
	147.39	278		147.64	222.9		147.55	243.5
	147.56	277.2		147.78	222.2		147.69	243.1
	147.72	276.2		147.94	221.4		147.85	242.8
	147.84	275.5		148.09	220.9		147.99	242.4
	148.01	274.8		148.23	220.4		148.14	241.8
	148.13	274.3		148.38	220.2		148.32	241
	148.29	273.8		148.55	219.7		148.45	240.4
	148.43	273.2		148.68	219.4		148.6	240
	148.59	272.5		148.83	218.9		148.76	239.6
	148.73	271.7		149.01	218.2		148.88	239.3
	148.91	271.1		149.12	217.6		149.04	238.9
	149.04	270.2		149.28	217		149.2	238.2
	149.18	269.5		149.42	216.5		149.34	237.7
	149.33	268.8		149.59	216.2		149.48	237.3
	149.52	268.1		149.74	215.6		149.64	236.6
	149.66	267.6		149.88	215.1		149.79	236
	149.84	267.3		150.05	214.2		149.94	235.4
	149.97	267		150.2	213.6		150.1	235
	150.11	266.7		150.35	213		150.24	234.7
	150.27	266.3		150.5	212.5		150.39	234.4
	150.43	265.7		150.64	212.1		150.53	234.2
	150.58	265		150.78	211.8		150.68	233.9
	150.72	264.2		150.93	211.6		150.83	233.5
	150.89	263.5		151.09	211.2		150.98	233
	151.03	262.9		151.24	210.7		151.15	232.3
	151.16	262.6		151.39	210		151.29	231.7
	151.33	262.1		151.53	209.3		151.45	231.3
	151.46	261.5		151.68	208.9		151.59	231.1
	151.65	260.8		151.86	208.6		151.75	230.8
	151.77	260.2		152	208.1		151.89	230.4
	151.91	259.6		152.14	207.8		152.04	229.9
	152.08	258.8		152.29	207.1		152.18	229.4
	152.25	258		152.42	206.5		152.34	228.8
	152.36	257.6		152.59	205.8		152.47	228.3
	152.51	257.2		152.75	205.3		152.64	227.8
	152.64	256.9		152.88	205.1		152.79	227.2
	152.81	256.6		153.03	204.9		152.94	226.9
	152.96	256.2		153.19	204.6		153.1	226.7
	153.12	255.8		153.35	204.3		153.23	226.6
	153.26	255.2		153.48	203.8		153.39	226.4
	153.43	254.4		153.64	203.1		153.53	226
	153.58	253.7		153.79	202.6		153.7	225.4
	153.72	253.2		153.95	202.2		153.84	224.7
	153.84	252.9		154.09	202		153.99	224.2
	154	252.6		154.24	201.5		154.15	224
	154.15	251.9		154.37	201		154.29	223.7
	154.3	251.4		154.53	200.4		154.45	223.5
	154.46	250.7		154.68	199.6		154.6	223
	154.65	250.1		154.84	199.1		154.76	222.6
	154.76	249.6		154.98	198.9		154.91	222.1
	154.92	248.9		155.16	198.7		155.07	221.6
	155.08	248.4		155.28	198.6		155.2	220.9
	155.22	248		155.41	198.4		155.37	220.5
	155.38	247.9		155.58	197.7		155.49	220.2
	155.54	247.5		155.74	197		155.65	220.1
	155.7	247.3		155.9	196.6		155.78	219.9
	155.81	246.9		156.02	196.5		155.96	219.8
	155.95	246.3		156.18	196.2		156.1	219.3
	156.11	245.5		156.32	195.7		156.23	219
	156.27	244.8		156.49	195.1		156.39	218.4
	156.38	244.6		156.64	194.4		156.55	217.9
	156.53	244.3		156.79	193.9		156.7	217.6
	156.71	243.7		156.93	193.6		156.86	217.5
	156.88	243.1		157.1	193.3		157	217.1
	157.01	242.7		157.25	193		157.18	216.7
	157.16	242.2		157.37	193		157.29	216.2
	157.3	241.5		157.56	192.5		157.44	215.9
	157.47	240.8		157.71	191.9		157.61	215.2
	157.62	240.4		157.8	191.7		157.75	214.8
	157.75	240.3		157.98	191.4		157.9	214.5
	157.91	240		158.16	190.7		158.06	214.3
	158.04	239.8		158.31	190.3		158.2	214.1
	158.19	239.4		158.45	189.9		158.37	214
	158.4	238.5		158.59	189.4		158.5	213.9
	158.53	238		158.76	188.8		158.67	213.5
	158.66	237.6		158.9	188.4		158.83	212.8
	158.79	237.3		159.06	188.4		158.94	212.4
	158.97	236.9		159.2	188.2		159.1	212.3
	159.12	236.4		159.34	187.9		159.26	212
	159.31	235.9		159.52	187.5		159.41	211.7
	159.5	235.4		159.65	186.8		159.57	211.3
	159.54	235.2		159.8	186.6		159.71	210.8
	159.76	234.5		159.95	186.3		159.85	210.2
	159.89	233.8		160.1	186		160.02	209.8
	159.98	233.6		160.25	185.7		160.16	209.4
	160.15	233.2		160.38	185.1		160.32	209.2
	160.33	233		160.54	184.5		160.45	209.1
	160.46	232.8		160.74	183.9		160.61	209
	160.65	232.5		160.85	183.7		160.73	209
	160.78	231.8		160.98	183.8		160.9	208.6
	160.93	231.3		161.14	183.7		161.05	208
	161.04	230.9		161.28	183.3		161.21	207.5
	161.19	230.5		161.44	182.6		161.36	207.3
	161.35	230.2		161.59	182.3		161.5	207.2
	161.52	229.7		161.77	181.9		161.67	206.9
	161.65	229.2		161.88	181.8		161.8	206.6
	161.83	228.7		162.03	181.5		161.96	206.2
	161.95	228.1		162.19	180.9		162.09	205.8
	162.12	227.5		162.33	180.3		162.26	205.3
	162.39	227.1		162.52	179.6		162.42	204.8
	162.46	227		162.65	179.5		162.55	204.7
	162.53	227.2		162.79	179.6		162.71	204.7
	162.75	226.7		162.96	179.4		162.86	204.5
	162.92	226.4		163.09	179.2		163	204.4
	163.03	226		163.26	178.6		163.16	204.1
	163.16	225.4		163.38	178.1		163.31	203.4
	163.32	224.8		163.53	178		163.43	203.3
	163.47	224.5		163.68	177.8		163.62	203.1
	163.59	224.3		163.85	177.1		163.74	202.9
	163.75	223.8		164.01	176.5		163.9	202.6
	163.93	223.2		164.16	176.1		164.04	202.1
	164.04	222.7		164.29	175.8		164.18	201.7
	164.21	222		164.45	175.6		164.36	201.3
	164.35	221.5		164.6	175.6		164.5	200.9
	164.5	221.4		164.79	175.3		164.64	200.6
	164.65	221.2		164.89	175.2		164.78	200.7
	164.77	221.1		165.03	174.7		164.96	200.6
	164.96	220.9		165.2	174.1		165.11	200.5
	165.12	220.2		165.36	174		165.26	200.1
	165.27	219.6		165.49	173.6		165.4	199.7
	165.43	219.3		165.67	173.2		165.55	199.3
	165.54	219.1		165.82	172.6		165.72	199.1
	165.7	218.9		165.97	172.1		165.85	198.9
	165.83	218.4		166.11	171.9		165.97	199
	166.03	217.8		166.27	172		166.17	198.4
	166.24	217.2		166.41	171.7		166.31	197.9
	166.3	217		166.54	171.6		166.46	197.5
	166.46	216.5		166.71	171		166.6	197.2
	166.61	216.1		166.84	170.6		166.76	197
	166.78	216		166.99	170.4		166.9	196.9
	166.94	215.7		167.13	170.3		167.04	197
	167.05	215.7		167.3	169.7		167.2	196.8
	167.26	215.1		167.45	169.4		167.34	196.5
	167.39	214.6		167.6	168.8		167.5	196
	167.52	214.2		167.75	168.4		167.64	195.7
	167.65	214		167.94	168.3		167.8	195.7
	167.82	213.6		168.07	168.1		167.95	195.4
	167.96	213.1		168.19	168.1		168.11	195.1
	168.09	212.7		168.35	167.6		168.27	194.6
	168.26	212		168.51	167		168.39	194.4
	168.4	211.5		168.65	167		168.56	193.8
	168.56	211.3		168.81	166.6		168.7	193.7
	168.71	211.2		168.96	166.3		168.85	193.7
	168.86	211.1		169.09	165.9		169.02	193.7
	169.05	210.9		169.27	165.3		169.16	193.6
	169.17	210.4		169.44	164.9		169.31	193.3
	169.39	209.9		169.56	164.9		169.45	192.9
	169.44	209.5		169.68	165.1		169.61	192.6
	169.57	209.5		169.87	164.5		169.77	192.5
	169.83	208.9		169.99	164.1		169.9	192.4
	169.9	208.5		170.17	163.8		170.04	192.1
	170.01	208.3		170.33	163.4		170.22	191.6
	170.2	207.4		170.46	163.4		170.35	191.2
	170.35	206.9		170.61	162.9		170.51	190.9
	170.51	206.7		170.76	162.3		170.65	190.8
	170.66	206.6		170.9	162.1		170.81	190.7
	170.84	206.6		171.07	161.7		170.95	190.7
	170.96	206.4		171.18	161.9		171.09	190.6
	171.08	205.9		171.34	161.7		171.27	190.2
	171.26	205.3		171.5	161.3		171.41	189.8
	171.43	204.9		171.66	160.7		171.56	189.7
	171.6	204.7		171.78	160.7		171.71	189.6
	171.72	204.5		171.95	160.4		171.84	189.4
	171.85	204.1		172.11	160.1		172	189.1
	172.02	203.3		172.22	159.7		172.15	188.6
	172.22	202.8		172.41	159.1		172.31	188.2
	172.35	202.5		172.56	158.7		172.44	187.9
	172.45	202.7		172.69	158.8		172.57	188.2
	172.62	202.7		172.85	158.8		172.74	188.1
	172.81	202		173.02	158.4		172.89	188
	172.92	201.7		173.17	157.8		173.04	187.7
	173.06	201.3		173.26	157.7		173.2	187.3
	173.22	201		173.44	157.5		173.35	187.1
	173.39	200.7		173.59	157		173.51	187
	173.55	200.3		173.74	156.7		173.65	186.8
	173.71	200		173.9	156.2		173.82	186.6
	173.87	199.5		174.03	155.9		173.95	186.3
	173.96	199.3		174.19	156		174.09	185.8
	174.15	198.9		174.37	155.8		174.24	185.5
	174.3	198.4		174.5	155.5		174.41	185.5
	174.38	198.7		174.63	155.2		174.55	185.6
	174.52	198.4		174.8	154.8		174.71	185.6
	174.76	197.7		174.94	154.7		174.87	185.3
	174.87	197.3		175.11	154.2		175.01	185
	175.01	197.4		175.24	153.9		175.14	184.6
	175.19	197		175.37	153.5		175.27	184.8
	175.35	196.7		175.54	153.1		175.44	184.4
	175.49	196.5		175.66	153.1		175.58	184.1
	175.63	195.7		175.86	153		175.76	183.7
	175.73	195.5		176.01	152.6		175.89	183.3
	175.95	195.1		176.16	152.2		176.06	183.2
	176.12	194.8		176.29	152		176.19	183.3
	176.19	195		176.44	152.1		176.33	183.4
	176.39	194.7		176.61	151.5		176.52	183.2
	176.57	194		176.75	151.1		176.67	182.8
	176.65	193.9		176.9	150.7		176.81	182.4
	176.82	193.7		177.06	150.4		176.94	182.6
	176.97	193.4		177.15	150.5		177.13	182.5
	177.09	193		177.37	150.3		177.28	182.1
	177.26	192.3		177.5	149.8		177.38	181.9
	177.43	191.8		177.66	149.5		177.56	181.4
	177.55	191.7		177.81	149.3		177.69	181.1
	177.66	191.7		177.93	149.3		177.84	181.1
	177.86	191.6		178.09	148.8		178.01	181.2
	178.05	191.1		178.24	148.3		178.14	181.1
	178.21	190.9		178.41	147.9		178.3	181
	178.3	190.6		178.53	148		178.44	180.5
	178.5	190.4		178.67	147.9		178.58	180.4
	178.59	190.1		178.81	147.8		178.75	180.3
	178.74	189.8		178.99	147.1		178.91	180.1
	178.91	189		179.15	146.8		179.06	179.8
	179.08	188.6		179.3	146.9		179.21	179.4
	179.2	188.3		179.46	146.4		179.35	179.1
	179.43	188.3		179.58	146.1		179.49	179.1
	179.58	188.2		179.74	145.6		179.65	179.1
	179.67	188.4		179.88	145.5		179.81	179.1
	179.79	188.1		180.05	145.5		179.93	178.9
	179.94	187.3		180.2	145.3		180.08	178.6
	180.09	187.1		180.34	144.9		180.26	178.3
	180.26	186.9		180.49	144.6		180.39	178.3
	180.38	186.4		180.66	144.4		180.56	178.1
	180.57	185.9		180.81	144.2		180.7	177.7
	180.7	185.3		180.94	143.7		180.85	177.4
	180.82	185.4		181.06	143.6		181	177.1
	181.04	185.1		181.23	143.1		181.13	177.2
	181.2	185.1		181.4	143.1		181.29	177.2
	181.32	185		181.52	143.1		181.45	177.2
	181.43	184.6		181.7	142.6		181.6	176.9
	181.63	184.1		181.85	142.2		181.77	176.5
	181.75	184		181.98	142.2		181.88	176.5
	181.93	183.8		182.12	142		182.06	176.5
	182.1	183.1		182.3	141.4		182.21	176.1
	182.17	182.9		182.44	141		182.35	175.8
	182.42	182.2		182.59	140.8		182.5	175.4
	182.54	182.3		182.76	140.8		182.64	175.2
	182.67	182.5		182.91	140.7		182.81	175.3
	182.81	182.3		183.05	140.3		182.96	175.4
	182.98	181.8		183.19	140.1		183.11	175.3
	183.11	181.4		183.35	139.9		183.25	174.9
	183.24	181.2		183.48	139.6		183.42	174.7
	183.39	181		183.64	139.2		183.55	174.7
	183.58	180.4		183.79	138.7		183.7	174.5
	183.68	180.1		183.94	138.7		183.87	174.1
	183.85	179.6		184.09	138.6		184.01	173.7
	184.01	179.4		184.24	138.5		184.14	173.5
	184.14	179.4		184.4	137.9		184.31	173.5
	184.27	179.3		184.55	137.8		184.45	173.6
	184.42	178.9		184.69	137.7		184.61	173.6
	184.59	178.5		184.84	137.3		184.74	173.3
	184.75	178.2		185	136.9		184.91	172.9
	184.88	178.2		185.18	136.5		185.06	173
	185.1	177.6		185.31	136.5		185.2	172.8
	185.25	177.2		185.47	136.5		185.37	172.5
	185.39	177		185.58	136.3		185.51	172.1
	185.48	176.8		185.78	135.8		185.65	171.8
	185.64	176.9		185.88	135.7		185.8	171.7
	185.78	176.7		186.01	135.6		185.93	171.9
	185.94	176.2		186.19	135		186.09	171.9
	186.12	175.7		186.35	134.5		186.24	171.6
	186.28	175.4		186.5	134.4		186.4	171.2
	186.39	175.5		186.63	134.5		186.56	171.1
	186.54	175.2		186.78	134.3		186.67	171.2
	186.68	174.6		186.95	133.9		186.84	170.7
	186.82	174.1		187.1	133.6		186.98	170.4
	186.98	174		187.21	133.7		187.13	170
	187.16	173.8		187.39	133.2		187.31	170
	187.3	173.9		187.54	132.7		187.48	170.1
	187.45	173.4		187.7	132.5		187.58	170.3
	187.59	173.1		187.85	132.4		187.72	170
	187.78	172.9		188	132.4		187.88	169.5
	187.93	172.6		188.12	132.1		188.05	169.5
	188.08	172.3		188.29	131.6		188.18	169.4
	188.27	171.7		188.45	131.5		188.34	169
	188.35	171.6		188.6	131.3		188.48	168.6
	188.47	171.6		188.72	131		188.64	168.3
	188.6	171.5		188.9	130.5		188.79	168.3
	188.79	171		189.03	130.3		188.94	168.6
	189.01	170.4		189.14	130.6		189.09	168.4
	189.09	170.5		189.37	130		189.24	168
	189.26	170.3		189.46	129.7		189.39	167.7
	189.43	169.9		189.58	129.8		189.55	167.8
	189.59	169.4		189.81	129.3		189.69	167.6
	189.7	169		189.98	128.9		189.84	167.2
	189.87	168.9		190.08	128.7		190	166.8
	189.98	168.9		190.23	128.6		190.14	166.7
	190.14	168.8		190.4	128.4		190.3	166.8
	190.31	168.1		190.55	128.3		190.44	166.9
	190.44	168		190.69	127.9		190.59	166.6
	190.56	167.9		190.83	127.7		190.74	166.2
	190.74	167.3		190.98	127.5		190.9	166.2
	190.91	166.8		191.14	127		191.01	166
	191.06	166.5		191.31	126.6		191.18	165.8
	191.19	166.6		191.42	126.6		191.34	165.2
	191.28	166.6		191.57	126.7		191.49	165
	191.52	166.3		191.76	126.3		191.62	165.1
	191.66	165.7		191.9	126		191.78	165.1
	191.75	165.6		192.04	125.8		191.94	165
	191.96	165.3		192.17	125.7		192.1	164.5
	192.07	165		192.36	125.2		192.24	164.4
	192.24	164.5		192.5	124.8		192.41	164.4
	192.38	164.1		192.66	124.7		192.54	164.1
	192.55	164		192.77	124.8		192.71	163.7
	192.68	164		192.94	124.5		192.84	163.3
	192.93	163.8		193.09	124.1		192.99	163.4
	193.03	163.5		193.24	124		193.15	163.5
	193.14	163.3		193.38	123.7		193.31	163.3
	193.31	163.1		193.55	123.3		193.47	163
	193.48	162.7		193.72	122.9		193.61	162.8
	193.63	162.2		193.86	122.9		193.73	162.8
	193.76	161.8		193.98	123.1		193.88	162.5
	193.89	161.8		194.15	122.6		194.05	162
	194.07	161.8		194.3	122.2		194.2	161.6
	194.31	161.3		194.44	122.2		194.34	161.6
	194.4	161.1		194.63	121.8		194.49	161.8
	194.51	161		194.72	121.5		194.64	161.7
	194.65	160.7		194.86	121.2		194.79	161.2
	194.87	160.2		195.05	121.2		194.95	161
	194.99	159.7		195.2	121		195.11	161
	195.04	159.7		195.35	120.7		195.27	160.7
	195.26	159.4		195.49	120.5		195.41	160.3
	195.38	159.3		195.67	120.2		195.55	159.9
	195.58	158.9		195.79	119.9		195.72	159.9
	195.72	158.4		195.95	119.5		195.87	160.1
	195.84	158.6		196.07	119.4		196.02	159.9
	196.02	158.2		196.22	119.5		196.14	159.5
	196.15	157.7		196.38	119		196.28	159.4
	196.3	157.2		196.56	118.7		196.44	159.2
	196.48	157.1		196.71	118.6		196.62	158.8
	196.66	157.1		196.84	118.3		196.75	158.4
	196.75	157.1		196.98	117.9		196.89	158.2
	196.96	156.5		197.13	117.7		197.03	158.3
	197.04	156.2		197.3	117.7		197.21	158.3
	197.17	156.2		197.41	117.5		197.35	157.9
	197.32	155.6		197.59	117		197.52	157.6
	197.48	155		197.75	116.9		197.67	157.5
	197.7	154.7		197.94	116.6		197.81	157.3
	197.83	154.8		198.03	116.3		197.95	157
	197.96	154.8		198.18	116.1		198.11	156.6
	198.08	154.4		198.37	116		198.25	156.4
	198.31	153.9		198.47	115.9		198.43	156.4
	198.42	153.7		198.66	115.4		198.57	156.5
	198.48	153.7		198.82	115.2		198.74	156
	198.7	152.9		198.95	115.1		198.87	155.8
	198.84	152.5		199.09	114.6		199.04	155.7
	199.03	152.5		199.22	114.4		199.16	155.4
	199.21	152.4		199.39	114.2		199.33	155
	199.32	152.3		199.52	114.2		199.48	154.6
	199.5	151.8		199.67	113.8		199.6	154.7
	199.6	151.7		199.85	113.6		199.75	154.7
	199.85	151.3		199.99	113.3		199.91	154.3
	199.91	151		200.14	112.9		200.04	154
	200.07	150.7		200.32	112.6		200.19	153.9
	200.22	150.4		200.45	112.7		200.33	153.6
	200.36	150.3		200.59	112.5		200.5	153.1
	200.49	150		200.75	112		200.63	152.8
	200.7	149.5		200.88	112.3		200.8	152.7
	200.85	149.4		201.07	111.2		200.95	152.8
	201.04	149.1		201.19	111.2		201.11	152.5
	201.09	148.9		201.35	110.9		201.24	152.1
	201.24	148.4		201.5	110.9		201.4	152
	201.4	148.1		201.69	110.7		201.55	151.8
	201.56	148		201.76	110.3		201.7	151.3
	201.71	147.6		201.9	110.1		201.84	150.9
	201.88	147.3		202.12	109.8		201.99	150.8
	202	147.2		202.24	109.4		202.12	150.8
	202.13	146.8		202.37	109.2		202.28	150.6
	202.29	146.2		202.58	109.2		202.43	150
	202.4	145.9		202.69	108.9		202.57	150
	202.57	145.8		202.85	108.6		202.74	149.7
	202.71	145.6		203	108.4		202.89	149.4
	202.87	145		203.16	108		203.08	148.8
	203.04	144.9		203.33	107.7		203.22	148.8
	203.16	144.6		203.43	107.5		203.38	148.9
	203.31	144.2		203.58	107.4		203.5	148.7
	203.54	143.5		203.75	107		203.64	148.2
	203.67	143.5		203.89	106.8		203.81	148
	203.82	143.6		204.03	106.4		203.98	147.7
	204	143.2		204.2	106.1		204.1	147.3
	204.13	142.7		204.35	105.9		204.23	146.9
	204.26	142.8		204.47	105.8		204.38	146.7
	204.4	142.2		204.63	105.4		204.56	146.7
	204.56	141.7		204.79	105.2		204.69	146.3
	204.7	141.2		204.95	104.9		204.8	146
	204.86	141.3		205.11	104.4		204.97	145.9
	205	141.1		205.22	104.1		205.14	145.3
	205.15	140.4		205.44	104.1		205.29	144.9
	205.29	140.3		205.53	103.8		205.44	144.5
	205.52	139.9		205.71	103.5		205.63	144.5
	205.64	139.5		205.86	103.3		205.77	144.5
	205.77	139.1		206	102.9		205.9	144
	205.99	138.9		206.18	102.5		206.06	143.7
	206.1	138.9		206.3	102.4		206.18	143.5
	206.19	138.6		206.45	102.2		206.34	143
	206.34	138		206.62	101.8		206.5	142.4
	206.48	137.7		206.77	101.6		206.64	142.3
	206.7	137.1		206.94	101.2		206.84	142.1
	206.84	136.6		207.08	100.8		206.98	141.9
	206.95	136.6		207.19	100.6		207.09	141.5
	207.16	136.4		207.31	100.4		207.25	141.2
	207.28	136		207.47	99.96		207.39	140.9
	207.4	135.6		207.65	99.69		207.55	140.2
	207.53	135.3		207.81	99.27		207.69	139.8
	207.71	134.6		207.95	98.81		207.82	139.8
	207.86	134.1		208.1	98.64		207.99	139.5
	208.04	133.9		208.22	98.42		208.13	138.9
	208.17	133.9		208.37	98		208.28	138.7
	208.32	133.4		208.57	97.71		208.45	138.3
	208.43	133		208.73	97.24		208.6	137.7
	208.63	132.6		208.86	96.81		208.74	137.2
	208.75	132		209	96.69		208.89	137
	208.96	131.6		209.14	96.36		209.03	136.9
	209.08	131.3		209.27	95.92		209.21	136.2
	209.2	131.3		209.43	95.47		209.35	135.9
	209.32	130.6		209.59	94.96		209.49	135.5
	209.52	130.2		209.73	94.67		209.64	135
	209.67	129.7		209.9	94.42		209.8	134.3
	209.8	129.1		210.06	93.98		209.98	134.1
	209.93	128.7		210.21	93.65		210.09	134
	210.05	128.5		210.34	93.17		210.24	133.3
	210.26	127.9		210.47	92.61		210.41	132.8
	210.4	127.4		210.62	92.24		210.54	132.5
	210.56	127.1		210.78	91.97		210.7	131.8
	210.67	126.6		210.91	91.38		210.84	131.1
	210.86	125.8		211.09	90.95		210.98	130.8
	211.01	125.5		211.25	90.4		211.15	130.5
	211.17	125.4		211.39	89.9		211.29	129.7
	211.32	124.6		211.54	89.67		211.44	129.3
	211.41	124.3		211.69	89.12		211.6	128.7
	211.62	123.6		211.85	88.59		211.71	127.9
	211.71	122.7		211.96	87.98		211.86	127.3
	211.83	122.3		212.13	87.32		212.03	126.9
	212.04	121.8		212.3	87.02		212.18	126.3
	212.17	121.1		212.47	86.42		212.32	125.6
	212.33	120.6		212.61	85.84		212.49	125
	212.52	120		212.77	85.25		212.65	124.2
	212.67	119.2		212.91	84.56		212.76	123.5
	212.84	118.6		213.07	84.09		212.9	122.8
	212.98	118.4		213.22	83.54		213.1	122.2
	213.16	117.7		213.33	82.88		213.24	121.3
	213.29	117.1		213.52	82.15		213.36	120.8
	213.43	116.5		213.63	81.38		213.52	119.9
	213.54	115.6		213.8	80.81		213.68	118.7
	213.67	114.7		213.96	80.15		213.84	118
	213.84	114.1		214.12	79.37		213.99	117.5
	214	113.2		214.27	78.5		214.15	116.4
	214.15	112.4		214.42	77.66		214.27	115.6
	214.33	111.6		214.54	77.03		214.39	114.6
	214.47	110.6		214.74	76.2		214.56	113.2
	214.6	109.9		214.84	75.3		214.74	112.2
	214.79	109.2		214.99	74.27		214.86	111.5
	214.92	108.2		215.14	73.39		215.01	110.2
	215.06	107.4		215.28	72.54		215.17	109.1
	215.23	106.2		215.43	71.44		215.33	107.9
	215.39	105.1		215.59	70.33		215.5	106.5
	215.55	104.3		215.72	69.24		215.61	105.5
	215.68	103.5		215.88	68.31		215.8	104.3
	215.77	102.3		216.03	67.09		215.96	102.9
	215.97	101		216.19	65.8		216.1	101.8
	216.12	99.66		216.35	64.66		216.23	100.3
	216.33	98.51		216.54	63.57		216.37	98.65
	216.42	97.85		216.62	62.22		216.57	97.31
	216.53	96.53		216.82	61.02		216.71	95.81
	216.72	95.07		216.95	59.8		216.83	94.39
	216.9	93.53		217.1	58.48		216.99	92.68
	217	92.27		217.26	57.14		217.15	90.68
	217.16	91.17		217.43	55.69		217.32	89.12
[truncated: 155 more rows]

## Sheet: TAB_BKB_80_20
TAB:BKB 80:20	Temperature	Storage Modulus		Temperature	Storage Modulus		Temperature	Storage Modulus
	[°C]	[MPa]		[°C]	[MPa]		[°C]	[MPa]
	-79.98	2332		-79.94	2086		-80.02	2241
	-79.98	2339		-79.94	2083		-80.03	2241
	-79.94	2335		-79.97	2087		-80	2241
	-79.97	2336		-79.88	2087		-79.98	2242
	-79.88	2336		-79.87	2086		-79.96	2238
	-79.84	2331		-79.85	2083		-79.93	2238
	-79.78	2334		-79.81	2085		-79.88	2240
	-79.67	2332		-79.74	2084		-79.79	2236				E' at -80°C	E' at 25°C	E' at 170°C	E' at 250°C
	-79.63	2335		-79.69	2084		-79.73	2239				[MPa]	[MPa]	[MPa]	[MPa]
	-79.53	2335		-79.6	2085		-79.63	2241				2332	997.5	156.2	-
	-79.52	2336		-79.57	2086		-79.55	2243				2086	941.8	154	< 0,5
	-79.37	2336		-79.52	2088		-79.5	2244				2241	981.7	159.4	< 0,5
	-79.31	2336		-79.44	2085		-79.32	2244
	-79.19	2335		-79.28	2089		-79.29	2248			Average	2219.67	973.667	156.533	< 0,5
	-79.11	2338		-79.27	2087		-79.19	2246			Standard Dev	124.38	28.7058	2.71539	-
	-79.02	2338		-79.16	2086		-79.12	2249
	-78.95	2337		-79.07	2085		-78.95	2248
	-78.86	2338		-78.95	2086		-78.85	2248
	-78.74	2333		-78.85	2085		-78.78	2249
	-78.6	2329		-78.8	2084		-78.65	2246
	-78.46	2330		-78.68	2083		-78.6	2245
	-78.35	2332		-78.54	2083		-78.42	2242
	-78.22	2328		-78.42	2083		-78.31	2246
	-78.13	2328		-78.33	2082		-78.23	2242
	-78	2329		-78.2	2079		-78.09	2243
	-77.89	2329		-78.05	2080		-78	2245
	-77.78	2332		-77.94	2079		-77.85	2246
	-77.66	2328		-77.85	2079		-77.77	2243
	-77.55	2331		-77.62	2080		-77.65	2245
	-77.44	2333		-77.52	2080		-77.55	2246
	-77.33	2334		-77.4	2080		-77.36	2243
	-77.22	2335		-77.24	2081		-77.29	2246
	-77.08	2339		-77.12	2081		-77.14	2243
	-76.97	2338		-76.98	2083		-77.05	2243
	-76.79	2337		-76.86	2083		-76.88	2240
	-76.74	2337		-76.7	2083		-76.8	2240
	-76.52	2339		-76.6	2084		-76.63	2238
	-76.4	2335		-76.45	2085		-76.51	2237
	-76.25	2338		-76.31	2085		-76.38	2236
	-76.14	2333		-76.17	2087		-76.27	2234
	-75.96	2332		-76.05	2086		-76.11	2232
	-75.85	2331		-75.88	2086		-75.98	2234
	-75.71	2331		-75.78	2088		-75.85	2231
	-75.58	2331		-75.6	2088		-75.7	2233
	-75.45	2331		-75.47	2087		-75.59	2234
	-75.33	2332		-75.3	2088		-75.43	2233
	-75.19	2331		-75.21	2087		-75.33	2235
	-75.05	2333		-75.05	2085		-75.16	2235
	-74.86	2331		-74.9	2085		-75.03	2235
	-74.77	2332		-74.79	2085		-74.87	2237
	-74.54	2331		-74.63	2084		-74.75	2236
	-74.48	2334		-74.47	2084		-74.58	2236
	-74.32	2332		-74.33	2083		-74.47	2236
	-74.21	2330		-74.2	2082		-74.31	2236
	-74.04	2330		-74.05	2082		-74.2	2237
	-73.93	2330		-73.9	2080		-74.05	2235
	-73.73	2328		-73.74	2082		-73.9	2234
	-73.63	2329		-73.57	2082		-73.79	2232
	-73.49	2326		-73.51	2079		-73.58	2230
	-73.34	2325		-73.33	2080		-73.46	2230
	-73.15	2323		-73.15	2078		-73.28	2228
	-73.08	2322		-73.01	2079		-73.17	2227
	-72.9	2321		-72.78	2080		-73.06	2228
	-72.76	2317		-72.71	2079		-72.84	2227
	-72.64	2317		-72.56	2079		-72.73	2228
	-72.37	2317		-72.45	2080		-72.63	2226
	-72.24	2315		-72.23	2078		-72.4	2227
	-72.15	2317		-72.09	2079		-72.28	2227
	-71.97	2315		-71.91	2080		-72.16	2226
	-71.83	2315		-71.78	2079		-71.99	2224
	-71.76	2317		-71.63	2079		-71.87	2224
	-71.57	2317		-71.41	2078		-71.7	2223
	-71.43	2316		-71.28	2080		-71.5	2223
	-71.28	2317		-71.16	2076		-71.41	2222
	-71.18	2316		-70.96	2077		-71.17	2218
	-70.94	2317		-70.84	2077		-71.07	2218
	-70.87	2317		-70.75	2074		-70.92	2217
	-70.65	2319		-70.53	2076		-70.79	2215
	-70.54	2318		-70.35	2075		-70.65	2213
	-70.37	2317		-70.28	2076		-70.45	2212
	-70.24	2318		-70.18	2073		-70.29	2211
	-70.11	2316		-69.95	2073		-70.16	2208
	-69.96	2313		-69.73	2074		-69.96	2210
	-69.79	2312		-69.68	2072		-69.86	2204
	-69.65	2312		-69.53	2070		-69.75	2204
	-69.51	2310		-69.33	2071		-69.54	2205
	-69.4	2309		-69.19	2071		-69.35	2202
	-69.21	2307		-69.09	2068		-69.13	2204
	-69.05	2304		-68.94	2067		-69.09	2202
	-68.91	2305		-68.74	2068		-68.92	2201
	-68.71	2305		-68.52	2069		-68.69	2203
	-68.59	2305		-68.44	2065		-68.58	2204
	-68.48	2306		-68.3	2065		-68.52	2201
	-68.33	2304		-68.08	2062		-68.24	2203
	-68.12	2304		-67.99	2065		-68.17	2205
	-67.98	2303		-67.85	2060		-67.95	2202
	-67.89	2302		-67.62	2060		-67.8	2203
	-67.63	2301		-67.43	2062		-67.7	2200
	-67.5	2297		-67.24	2060		-67.47	2200
	-67.37	2300		-67.06	2055		-67.33	2201
	-67.13	2298		-66.94	2058		-67.23	2197
	-66.97	2294		-66.74	2055		-67.14	2197
	-66.9	2294		-66.71	2054		-66.9	2195
	-66.73	2296		-66.47	2053		-66.77	2196
	-66.52	2291		-66.35	2053		-66.64	2193
	-66.4	2293		-66.16	2050		-66.46	2192
	-66.22	2289		-66.02	2051		-66.3	2190
	-66.07	2287		-65.85	2050		-66.12	2188
	-65.86	2284		-65.73	2050		-66.08	2188
	-65.81	2283		-65.61	2047		-65.9	2185
	-65.69	2283		-65.46	2048		-65.7	2185
	-65.46	2279		-65.3	2047		-65.65	2184
	-65.3	2276		-65.11	2046		-65.48	2183
	-65.16	2279		-64.94	2047		-65.22	2185
	-65.08	2279		-64.78	2047		-65.11	2185
	-64.93	2277		-64.67	2046		-65.01	2182
	-64.75	2275		-64.58	2043		-64.87	2181
	-64.54	2273		-64.4	2044		-64.74	2180
	-64.52	2273		-64.3	2045		-64.57	2180
	-64.37	2276		-64.05	2041		-64.34	2177
	-64.12	2271		-63.82	2046		-64.29	2177
	-64	2272		-63.69	2042		-64.11	2176
	-63.87	2273		-63.6	2043		-63.93	2175
	-63.75	2273		-63.46	2041		-63.79	2174
	-63.62	2272		-63.36	2039		-63.7	2171
	-63.4	2272		-63.29	2040		-63.55	2172
	-63.22	2269		-63.24	2039		-63.29	2169
	-63.08	2270		-62.99	2041		-63.2	2167
	-63.03	2272		-62.88	2040		-63	2167
	-62.85	2269		-62.8	2041		-62.82	2163
	-62.7	2267		-62.56	2038		-62.79	2161
	-62.6	2271		-62.26	2039		-62.53	2158
	-62.42	2268		-62.16	2037		-62.34	2160
	-62.24	2263		-61.97	2037		-62.27	2158
	-62.09	2266		-61.85	2038		-62.06	2156
	-61.9	2266		-61.75	2038		-61.89	2155
	-61.74	2263		-61.71	2033		-61.83	2153
	-61.76	2261		-61.59	2035		-61.68	2153
	-61.38	2259		-61.49	2033		-61.48	2149
	-61.23	2257		-61.3	2033		-61.41	2152
	-61.18	2256		-61.02	2029		-61.22	2150
	-60.97	2252		-60.87	2035		-61.1	2150
	-60.8	2250		-60.76	2030		-60.96	2152
	-60.62	2249		-60.76	2025		-60.84	2151
	-60.49	2247		-60.48	2026		-60.74	2148
	-60.43	2251		-60.12	2026		-60.53	2148
	-60.24	2249		-60.02	2025		-60.33	2150
	-60.02	2246		-59.84	2023		-60.34	2146
	-59.95	2246		-59.69	2023		-60.1	2148
	-59.68	2244		-59.69	2021		-59.91	2147
	-59.62	2243		-59.49	2017		-59.83	2144
	-59.47	2246		-59.33	2021		-59.56	2143
	-59.41	2246		-59.16	2017		-59.38	2143
	-59.24	2240		-59.11	2019		-59.32	2142
	-59.11	2239		-59.04	2015		-59.21	2141
	-58.93	2239		-58.92	2015		-59.02	2139
	-58.81	2240		-58.93	2011		-58.78	2139
	-58.62	2237		-58.51	2011		-58.76	2135
	-58.52	2235		-58.35	2015		-58.49	2133
	-58.46	2238		-57.98	2013		-58.39	2132
	-58.16	2233		-57.73	2011		-58.25	2129
	-57.93	2229		-57.61	2013		-58.09	2129
	-57.87	2230		-57.65	2007		-57.96	2130
	-57.69	2227		-57.51	2007		-57.85	2127
	-57.61	2225		-57.13	2009		-57.58	2126
	-57.43	2223		-56.93	2007		-57.51	2124
	-57.24	2222		-56.87	2010		-57.37	2125
	-57	2218		-56.63	2004		-57.14	2124
	-56.89	2218		-56.56	2005		-57.03	2124
	-56.63	2217		-56.48	2001		-56.92	2122
	-56.53	2216		-56.29	2003		-56.65	2122
	-56.51	2216		-56.2	1999		-56.57	2120
	-56.27	2213		-55.99	2000		-56.43	2116
	-56.17	2211		-55.95	2000		-56.31	2117
	-55.92	2210		-55.77	1997		-56.21	2116
	-55.87	2207		-55.68	1995		-55.98	2113
	-55.74	2204		-55.72	1991		-55.84	2114
	-55.61	2201		-55.42	1992		-55.81	2110
	-55.57	2202		-55.06	1992		-55.67	2111
	-55.37	2202		-54.78	1991		-55.45	2110
	-55.2	2197		-54.73	1988		-55.35	2106
	-55	2198		-54.51	1989		-55.07	2102
	-55.01	2197		-54.38	1985		-54.92	2104
	-54.81	2199		-54.6	1978		-54.75	2105
	-54.65	2196		-54.47	1977		-54.79	2100
	-54.45	2193		-54.32	1980		-54.57	2095
	-54.31	2195		-54.32	1980		-54.32	2096
	-54.09	2193		-53.98	1975		-54.23	2095
	-54.11	2195		-53.59	1974		-54.1	2090
	-53.84	2191		-53.47	1973		-54.01	2091
	-53.71	2189		-53.15	1971		-53.87	2088
	-53.48	2189		-53.12	1971		-53.71	2089
	-53.25	2189		-53.01	1968		-53.56	2085
	-53.13	2190		-52.88	1968		-53.33	2084
	-53	2191		-52.66	1968		-53.22	2085
	-52.91	2186		-52.41	1965		-53.09	2082
	-52.73	2186		-52.44	1964		-52.93	2085
	-52.75	2186		-52.22	1966		-52.79	2082
	-52.47	2184		-52.04	1965		-52.61	2080
	-52.28	2180		-51.96	1966		-52.47	2084
	-52.1	2178		-51.67	1965		-52.35	2082
	-51.89	2179		-51.51	1961		-52.1	2079
	-51.83	2177		-51.54	1963		-52.03	2079
	-51.58	2177		-51.53	1960		-51.72	2077
	-51.34	2173		-51.23	1962		-51.62	2079
	-51.17	2176		-51.05	1961		-51.55	2076
	-51.18	2171		-51.09	1960		-51.4	2077
	-50.98	2170		-50.86	1958		-51.21	2073
	-50.84	2167		-50.78	1957		-51.06	2076
	-50.72	2165		-50.63	1959		-50.95	2069
	-50.51	2165		-50.53	1957		-50.47	2069
	-50.39	2161		-50.37	1956		-50.3	2064
	-50.2	2161		-50.38	1956		-50.23	2066
	-50.14	2158		-50.17	1955		-50.08	2063
	-50.11	2158		-49.94	1955		-49.94	2064
	-49.93	2157		-49.81	1953		-49.95	2056
	-49.77	2158		-49.71	1951		-49.76	2057
	-49.58	2153		-49.68	1947		-49.45	2054
	-49.55	2155		-49.56	1950		-49.3	2055
	-49.25	2152		-49.39	1945		-49.08	2055
	-48.99	2152		-49.36	1947		-48.93	2053
	-48.88	2149		-49.23	1945		-48.74	2050
	-48.91	2149		-49.13	1940		-48.71	2052
	-48.75	2151		-48.98	1943		-48.64	2048
	-48.33	2146		-48.77	1937		-48.46	2048
	-48.22	2142		-48.8	1938		-48.15	2046
	-48.22	2142		-48.55	1933		-48.08	2048
	-47.62	2136		-48.43	1934		-48.04	2045
	-47.63	2140		-48.3	1935		-47.79	2042
	-47.31	2136		-48.24	1932		-47.74	2042
	-47.2	2132		-48.02	1933		-47.38	2038
	-47.05	2134		-47.99	1927		-47.16	2036
	-46.94	2131		-47.73	1930		-46.91	2034
	-47.07	2128		-47.37	1930		-46.98	2034
	-46.84	2127		-47.13	1932		-46.94	2029
	-46.82	2125		-47.2	1927		-46.42	2032
	-46.49	2119		-46.99	1925		-46.14	2027
	-46.4	2120		-46.92	1924		-46.2	2026
	-46.2	2114		-46.77	1922		-45.89	2021
	-46.12	2114		-46.54	1921		-45.88	2021
	-46.09	2113		-46.5	1918		-45.61	2020
	-45.81	2111		-46.23	1917		-45.21	2017
	-45.73	2107		-46.12	1916		-45.14	2015
	-45.34	2105		-46.12	1913		-45.36	2012
	-45.29	2103		-46.01	1910		-45.26	2010
	-45.23	2105		-45.53	1911		-45.12	2009
	-44.93	2100		-45.44	1907		-44.77	2007
	-44.79	2098		-45.22	1906		-44.67	2005
	-44.67	2097		-45.01	1905		-44.53	2004
	-44.49	2095		-44.76	1902		-44.34	2001
	-44.5	2092		-44.79	1902		-44.16	2001
	-44.36	2091		-44.81	1894		-43.99	2001
	-44.29	2090		-44.48	1897		-44.03	1998
	-44.06	2087		-44.24	1892		-43.72	1998
	-43.81	2087		-43.96	1894		-43.6	1996
	-43.7	2087		-43.99	1890		-43.7	1992
	-43.59	2087		-43.77	1887		-43.4	1994
	-43.47	2085		-43.54	1885		-43.19	1993
	-43.41	2083		-43.44	1887		-43.03	1993
	-43.34	2081		-43.39	1886		-42.97	1991
	-43.06	2079		-43.07	1883		-43.07	1989
	-43.06	2079		-43.03	1882		-43	1985
	-42.59	2078		-42.7	1879		-42.69	1986
	-42.3	2071		-42.69	1880		-42.77	1983
	-42.38	2073		-42.41	1878		-42.45	1981
	-42.22	2070		-42.24	1877		-42.15	1979
	-42.02	2066		-42.09	1878		-42.03	1976
	-42.15	2068		-42.01	1876		-42.13	1973
	-42.02	2063		-41.75	1872		-41.7	1971
	-42.08	2062		-41.63	1874		-41.43	1968
	-41.61	2058		-41.59	1872		-41.39	1966
	-41.33	2056		-41.58	1870		-41.11	1961
	-41.19	2054		-41.29	1866		-41.12	1960
	-41.1	2050		-41.21	1867		-40.97	1958
	-40.74	2046		-41.05	1864		-41.04	1955
	-40.7	2044		-40.91	1861		-40.72	1954
	-40.67	2041		-40.79	1858		-40.61	1951
	-40.65	2039		-40.55	1855		-40.37	1951
	-40.41	2036		-40.43	1852		-40.1	1945
	-40.45	2033		-40.16	1851		-40.04	1945
	-40.17	2028		-40.28	1847		-39.73	1942
	-39.82	2025		-39.99	1843		-39.71	1940
	-39.42	2022		-39.71	1841		-39.43	1938
	-39.37	2021		-39.42	1840		-39.32	1933
	-39.32	2018		-39.37	1839		-39.27	1932
	-39.32	2014		-39.25	1836		-39.21	1930
	-38.97	2011		-39.3	1834		-39.1	1925
	-38.74	2008		-38.78	1831		-39.15	1921
	-38.71	2005		-38.75	1829		-38.95	1921
	-38.85	2001		-38.33	1828		-38.79	1918
	-38.65	1995		-38.19	1825		-38.82	1914
	-38.22	1991		-38.23	1821		-38.7	1908
	-38.14	1988		-38.11	1817		-38.43	1905
	-38.1	1985		-37.99	1816		-38.34	1903
	-37.74	1979		-37.91	1814		-38.05	1899
	-37.75	1977		-37.64	1807		-37.94	1895
	-37.82	1973		-37.66	1803		-37.79	1890
	-37.74	1967		-37.59	1802		-37.76	1885
	-37.4	1960		-37.26	1796		-37.48	1882
	-37.36	1955		-36.89	1795		-37.38	1877
	-37.22	1950		-36.81	1790		-37.27	1874
	-36.9	1947		-36.82	1787		-37.17	1872
	-36.75	1946		-36.55	1782		-37.36	1866
	-36.87	1938		-36.14	1778		-37	1862
	-36.84	1934		-36.07	1773		-36.63	1857
	-36.48	1927		-36.1	1770		-36.59	1856
	-36.16	1923		-36.01	1768		-36.52	1851
	-35.85	1919		-35.91	1765		-36.39	1849
	-35.82	1916		-35.68	1759		-36.27	1843
	-35.92	1912		-35.54	1756		-36.01	1841
	-35.75	1908		-35.15	1754		-35.7	1839
	-35.25	1901		-35.09	1750		-35.73	1834
	-35.08	1898		-34.87	1747		-35.74	1831
	-34.96	1897		-34.83	1744		-35.56	1827
	-34.85	1891		-34.76	1739		-35.41	1823
	-34.84	1887		-34.66	1737		-35.42	1818
	-34.72	1883		-34.54	1734		-35.03	1814
	-34.48	1877		-34.43	1728		-34.9	1809
	-34.63	1873		-34.34	1727		-34.61	1804
	-34.48	1869		-34.3	1723		-34.62	1799
	-33.83	1862		-34.2	1716		-34.47	1795
	-33.91	1857		-33.92	1714		-34.23	1791
	-33.58	1848		-33.71	1704		-33.98	1786
	-33.49	1841		-33.51	1702		-33.78	1779
	-32.98	1829		-33.37	1698		-33.64	1773
	-32.79	1824		-33.29	1692		-33.56	1764
	-32.83	1818		-33.15	1687		-33.28	1759
	-32.91	1813		-33	1683		-33.14	1755
	-32.48	1800		-33	1679		-33.02	1750
	-32.22	1794		-32.9	1669		-32.81	1746
	-32.2	1791		-32.7	1666		-32.94	1739
	-32.07	1787		-32.58	1662		-32.42	1735
	-31.77	1782		-32.36	1656		-32.49	1729
	-31.68	1778		-32.39	1652		-32.3	1724
	-31.62	1772		-32.17	1646		-32.06	1716
	-31.48	1764		-32.08	1642		-31.89	1712
	-31.46	1760		-31.85	1640		-32.01	1704
	-31.46	1754		-31.68	1635		-31.69	1699
	-31.26	1748		-31.8	1628		-31.49	1694
	-31.05	1743		-31.74	1622		-31.35	1688
	-30.96	1735		-31.36	1616		-30.82	1681
	-31.31	1733		-31.34	1611		-30.92	1676
	-31.13	1725		-30.91	1602		-30.74	1667
	-30.39	1709		-30.84	1597		-30.57	1658
	-30.31	1704		-30.76	1591		-30.47	1651
	-30.34	1700		-30.73	1584		-30.07	1645
	-30.57	1693		-30.55	1577		-30.08	1641
	-29.98	1683		-30.11	1576		-30.03	1636
	-29.66	1672		-30.03	1570		-30.05	1629
	-29.57	1666		-29.97	1563		-29.94	1624
	-29.24	1665		-29.97	1556		-29.86	1618
	-29.42	1659		-30	1550		-29.76	1608
	-29.29	1651		-29.72	1543		-29.7	1601
	-29.12	1641		-29.21	1538		-29.46	1596
	-28.75	1638		-29.21	1529		-29.26	1591
	-28.88	1632		-29.06	1527		-29.34	1584
	-28.48	1621		-28.87	1519		-28.91	1580
	-28.01	1614		-28.6	1513		-28.95	1576
	-27.92	1602		-28.52	1510		-28.63	1570
	-27.99	1600		-28.38	1504		-28.29	1563
	-27.62	1597		-28.25	1500		-28.34	1557
	-27.73	1593		-28.24	1494		-27.96	1553
	-27.63	1587		-27.96	1489		-27.79	1549
	-27.78	1582		-27.86	1483		-27.76	1545
	-27.35	1572		-27.69	1480		-27.79	1540
	-27.13	1569		-27.78	1474		-27.66	1536
	-27.05	1566		-27.5	1470		-27.53	1530
	-27.42	1564		-27.37	1464		-27.33	1525
	-27.09	1555		-27.1	1461		-27.11	1519
	-26.54	1544		-27.02	1455		-26.97	1516
	-26.41	1539		-26.98	1450		-26.96	1511
	-26.41	1534		-27.05	1442		-26.68	1503
	-26.22	1529		-26.49	1439		-26.59	1501
	-25.95	1518		-26.04	1433		-26.55	1495
	-25.89	1516		-26.01	1430		-26.4	1490
	-26.07	1518		-25.96	1421		-26.2	1485
	-25.99	1515		-25.75	1418		-26.25	1480
	-25.94	1507		-25.4	1411		-26.02	1476
	-25.83	1502		-25.19	1407		-25.96	1469
	-25.93	1498		-25.32	1401		-25.72	1463
	-25.57	1493		-25.24	1394		-25.47	1458
	-25.17	1489		-24.69	1388		-25.41	1453
	-24.79	1480		-24.41	1385		-25.22	1451
	-24.41	1468		-24.12	1382		-25.15	1446
	-24.47	1466		-24.12	1378		-25.02	1441
	-24.44	1466		-23.93	1375		-24.99	1438
	-24.15	1463		-23.81	1372		-24.78	1435
	-23.99	1460		-23.83	1365		-24.54	1430
	-24.1	1459		-23.47	1362		-24.39	1426
	-23.96	1456		-23.65	1359		-24.27	1422
	-23.77	1453		-23.46	1353		-24.14	1418
	-23.61	1449		-23.51	1347		-24.21	1413
	-23.4	1443		-22.75	1341		-24.12	1410
	-23.2	1439		-22.32	1339		-23.43	1404
	-23.27	1433		-22.29	1334		-23.31	1399
	-22.88	1426		-22.26	1331		-23.41	1397
	-22.87	1425		-22.21	1326		-23	1391
	-22.76	1423		-22.01	1323		-22.66	1387
	-22.99	1422		-21.93	1321		-22.57	1383
	-22.57	1419		-21.89	1318		-22.48	1379
	-22.07	1411		-21.8	1315		-22.21	1375
	-21.87	1404		-21.8	1311		-22.07	1371
	-21.91	1402		-21.75	1309		-21.96	1369
	-21.63	1401		-21.85	1304		-21.86	1366
	-21.53	1398		-21.44	1299		-21.77	1362
	-21.63	1396		-21.47	1297		-21.32	1359
	-21.53	1394		-20.97	1294		-21.26	1357
	-21.55	1391		-20.8	1292		-21.24	1354
	-21.44	1385		-20.63	1289		-21.05	1350
	-21.47	1382		-20.66	1285		-20.97	1349
	-21.21	1376		-20.51	1284		-20.75	1347
	-21.06	1371		-20.47	1281		-20.68	1343
	-20.82	1372		-20.13	1279		-20.82	1341
	-20.65	1370		-20.18	1278		-20.66	1338
	-20.44	1370		-20.22	1275		-20.07	1335
	-20.31	1367		-19.99	1273		-20.09	1332
	-20.61	1366		-19.83	1270		-19.33	1327
	-20.14	1363		-19.5	1269		-19.5	1325
	-19.7	1356		-19.19	1267		-19.3	1322
	-19.45	1353		-19.17	1263		-19.02	1318
	-19.44	1354		-19.1	1261		-18.98	1316
	-19.29	1352		-18.99	1258		-18.99	1313
	-19.25	1350		-18.88	1255		-18.57	1310
	-19.12	1350		-18.66	1253		-18.57	1309
	-19.23	1348		-18.59	1250		-18.67	1305
	-18.76	1343		-18.49	1249		-17.94	1304
	-18.64	1339		-18.49	1245		-17.67	1304
	-18.64	1338		-18.35	1244		-17.65	1301
	-18.38	1332		-18.36	1243		-17.41	1298
	-18.23	1332		-18.15	1241		-17.32	1298
	-18.17	1332		-18	1241		-17.38	1296
	-17.95	1331		-17.99	1237		-17.19	1293
	-17.96	1327		-17.84	1234		-17.22	1291
	-17.95	1326		-17.74	1234		-16.75	1287
	-17.46	1322		-17.66	1230		-16.72	1285
	-17.34	1319		-17.38	1227		-16.82	1282
	-17.33	1319		-17.4	1226		-16.72	1281
	-17.12	1318		-17.2	1221		-16.49	1275
	-16.95	1313		-16.78	1220		-16.41	1276
	-16.74	1314		-16.77	1216		-16.22	1273
	-16.64	1314		-16	1215		-16.21	1271
	-16.5	1311		-15.83	1214		-16.23	1269
	-16.68	1309		-15.86	1210		-16.32	1265
	-16.76	1312		-15.39	1208		-15.92	1261
	-16.29	1300		-15.45	1205		-15.7	1262
	-15.78	1295		-15.24	1205		-15.6	1261
	-15.7	1294		-15.25	1204		-15.5	1259
	-15.67	1291		-15.14	1201		-15.37	1257
	-15.05	1285		-14.83	1201		-14.9	1255
	-14.94	1284		-14.74	1200		-14.6	1256
	-14.55	1283		-14.66	1198		-14.7	1255
	-14.56	1282		-14.61	1198		-14.31	1253
	-14.99	1285		-14.41	1197		-14.21	1251
	-14.25	1284		-14.35	1196		-14.12	1249
	-13.66	1275		-14.35	1195		-14.07	1250
	-13.59	1274		-14.08	1192		-13.8	1247
	-13.3	1275		-13.8	1194		-13.57	1246
	-13.13	1277		-13.76	1191		-13.66	1245
	-13.06	1275		-13.75	1188		-13.5	1242
	-13.05	1273		-13.49	1187		-13.4	1241
	-12.99	1275		-13.36	1185		-13.43	1239
	-12.8	1270		-13.2	1184		-13.29	1236
	-12.85	1271		-13.16	1182		-13.08	1236
	-12.77	1269		-13.01	1181		-13.08	1233
	-12.64	1272		-13.22	1178		-12.92	1232
	-12.43	1265		-12.88	1177		-12.83	1230
	-12.27	1261		-12.55	1178		-12.67	1232
	-12.2	1263		-12.46	1176		-12.71	1230
	-12.37	1263		-12.41	1174		-12.52	1228
	-11.93	1260		-12.19	1174		-12.29	1227
	-11.75	1256		-12.18	1172		-12.18	1226
	-11.73	1254		-11.93	1171		-12.23	1220
	-11.65	1255		-11.73	1170		-11.65	1220
	-11.62	1254		-11.75	1168		-11.54	1220
	-11.44	1254		-11.54	1166		-11.48	1219
	-11.34	1252		-11.41	1164		-11.34	1215
	-11.17	1250		-11.13	1163		-11.38	1215
	-11.09	1251		-11.01	1162		-11.17	1211
	-11.06	1249		-10.99	1161		-10.91	1206
	-10.81	1246		-10.85	1157		-10.75	1211
	-10.6	1245		-10.52	1157		-10.59	1207
	-10.51	1241		-10.45	1155		-10.69	1205
	-10.37	1243		-10.29	1154		-10.31	1203
	-10.36	1242		-10.3	1151		-10.21	1204
	-10.15	1238		-10.12	1150		-10.03	1204
	-9.99	1238		-9.75	1148		-9.91	1203
	-9.95	1236		-9.53	1152		-9.89	1203
	-9.83	1234		-9.49	1150		-9.55	1201
	-9.66	1231		-9.07	1147		-9.54	1201
	-9.58	1230		-9.01	1149		-9.35	1198
	-9.39	1229		-8.96	1145		-9.24	1200
	-9.28	1230		-9.07	1142		-9.27	1195
	-9.19	1228		-8.3	1142		-8.52	1192
	-9	1225		-8.05	1146		-8.35	1193
	-8.69	1225		-7.97	1143		-8.19	1193
	-8.62	1227		-7.83	1139		-8.2	1192
	-8.25	1225		-7.99	1140		-7.99	1187
	-8.14	1222		-7.52	1133		-7.94	1187
	-8.11	1223		-7.17	1134		-7.97	1186
	-7.79	1222		-7.38	1132		-7.54	1185
	-7.44	1219		-6.71	1135		-7.41	1186
	-7.26	1218		-6.34	1137		-7.28	1184
	-7.16	1214		-6.32	1132		-7.19	1183
	-7.24	1216		-6.21	1133		-7.05	1180
	-6.98	1212		-6.41	1130		-6.78	1183
	-6.67	1212		-5.93	1126		-6.6	1180
	-6.36	1211		-5.7	1130		-6.6	1179
	-6.19	1210		-5.58	1125		-6.63	1177
	-6.23	1212		-5.57	1127		-6.45	1172
	-5.91	1208		-5.51	1121		-6.28	1173
	-5.71	1207		-5.3	1121		-6.51	1172
	-5.63	1205		-5.45	1119		-6.19	1166
	-5.04	1205		-4.96	1118		-5.5	1167
	-5.03	1202		-4.82	1121		-5.34	1166
	-4.87	1203		-4.81	1115		-5.19	1167
	-4.81	1203		-4.69	1115		-5.41	1166
	-4.9	1204		-4.63	1116		-4.99	1163
	-4.91	1195		-4.7	1115		-4.57	1164
	-4.52	1190		-4.55	1110		-4.27	1166
	-4.23	1188		-4.03	1115		-4.65	1164
	-4.68	1192		-4.23	1114		-4.17	1157
	-4.51	1192		-3.8	1110		-3.54	1160
	-4.25	1190		-3.54	1115		-3.32	1160
	-4.05	1187		-3.67	1110		-3.2	1159
	-4.03	1186		-3.06	1111		-3.14	1158
	-3.79	1187		-2.89	1111		-3.08	1156
	-3.33	1184		-2.91	1111		-3.02	1155
	-3.15	1185		-2.73	1104		-2.82	1153
	-3.35	1189		-2.96	1105		-2.78	1155
	-2.69	1186		-2.67	1098		-2.9	1151
	-2.74	1186		-2.34	1103		-2.62	1153
	-2.82	1182		-2.6	1105		-2.48	1152
	-2.08	1181		-1.99	1099		-2.69	1151
	-1.67	1176		-1.6	1102		-2.78	1146
	-1.81	1177		-1.72	1102		-2.08	1147
	-2.17	1180		-1.45	1097		-1.9	1148
	-1.62	1177		-0.95	1101		-1.79	1146
	-1.33	1172		-0.88	1097		-1.56	1145
	-1.17	1170		-0.91	1097		-1.5	1143
	-0.95	1172		-0.88	1096		-1.32	1141
	-1.17	1174		-0.86	1095		-1.23	1141
	-0.78	1172		-0.87	1094		-1.1	1140
	-0.56	1168		-0.78	1092		-1.12	1139
	-0.79	1173		-0.69	1094		-0.9	1136
	-0.42	1164		-0.64	1093		-0.69	1137
	0.01	1161		-0.8	1087		-0.64	1136
	0.04	1162		-0.63	1090		-0.59	1134
	-0.14	1165		-0.42	1087		-0.22	1135
	0.07	1162		-0.46	1087		-0.24	1135
	0.09	1157		-0.32	1083		-0.27	1132
	0.4	1154		-0.56	1083		0.13	1134
	0.48	1155		0.24	1084		0.31	1135
	0.61	1156		0.56	1087		0.38	1134
	0.82	1154		0.7	1086		0.46	1132
	0.91	1153		0.62	1083		0.6	1131
	1.21	1157		1.17	1081		0.64	1132
	1.25	1152		1.36	1086		0.61	1130
	1.2	1152		1.37	1082		0.92	1127
	1.48	1155		1.54	1083		1.02	1126
	1.68	1151		1.57	1081		1.43	1127
	1.66	1151		1.69	1081		1.39	1124
	1.5	1153		1.84	1080		1.76	1125
	1.97	1154		1.97	1080		1.97	1122
	2.08	1148		1.9	1074		2.53	1122
	2.11	1145		2.17	1074		2.8	1122
	2.29	1146		2.05	1076		2.68	1121
	2.39	1147		2.61	1073		2.95	1118
	2.41	1140		2.76	1076		2.99	1118
	2.55	1141		2.73	1070		3.06	1118
	2.77	1140		2.84	1074		3.27	1117
	3.36	1140		2.87	1070		3.5	1116
	3.37	1139		3.27	1072		3.48	1116
	3.34	1138		3.52	1070		3.52	1113
	3.47	1138		3.6	1068		3.79	1112
	3.73	1136		3.63	1068		3.75	1113
	3.74	1136		3.74	1067		3.7	1106
	3.83	1135		3.77	1064		3.62	1108
	4.14	1136		4.12	1067		3.66	1108
	4.03	1131		4.33	1063		4.33	1108
	4.17	1130		4.34	1063		4.65	1109
	4.49	1129		4.51	1062		4.85	1108
	4.63	1129		4.54	1059		4.96	1105
	4.36	1128		4.61	1056		4.77	1106
	4.65	1124		5.01	1060		5.09	1106
	4.72	1123		5.05	1060		5.09	1105
	4.74	1123		5.15	1055		5.39	1102
	4.89	1122		5.36	1058		5.52	1101
	5.01	1121		5.53	1059		5.58	1102
	5.2	1121		5.61	1059		6.04	1099
	5.36	1121		5.6	1057		5.86	1100
	5.53	1121		5.86	1056		5.95	1099
	5.45	1122		5.93	1056		6.23	1094
	5.59	1120		6.12	1055		6.36	1100
	5.74	1119		6.26	1054		6.69	1095
	5.92	1117		6.5	1052		6.65	1095
	6	1115		6.57	1050		6.75	1091
	6.31	1112		6.82	1051		6.9	1090
	6.26	1113		6.78	1048		6.61	1091
	6.64	1109		7.17	1049		7.03	1088
	7.09	1110		7.25	1050		7.32	1089
	7.09	1109		7.2	1046		7.45	1087
	7.47	1109		7.68	1046		7.76	1084
	7.74	1108		7.78	1047		7.93	1084
	7.67	1107		7.78	1048		8.01	1085
	8.08	1105		7.87	1040		8.11	1082
	8.29	1104		8.36	1042		8.3	1082
	8.2	1104		8.49	1041		8.29	1081
	8.6	1099		8.7	1036		8.44	1079
	8.8	1097		9.07	1040		8.47	1081
	8.96	1098		9.24	1039		8.37	1080
	8.72	1098		9.39	1036		8.39	1080
	9.34	1093		9.45	1034		9.01	1077
	9.63	1091		9.53	1033		8.97	1077
	9.68	1093		9.76	1032		9.07	1078
	9.93	1091		10.02	1032		9.08	1076
	9.9	1091		9.94	1031		9.26	1074
	10.29	1091		10.39	1033		9.34	1072
	10.84	1088		10.7	1034		9.61	1073
	10.66	1090		10.82	1034		9.53	1071
	11.15	1088		10.97	1031		9.59	1068
	11.11	1089		10.68	1028		9.72	1070
	11.38	1087		11.34	1030		9.95	1069
	11.42	1087		11.6	1030		9.96	1068
	11.55	1086		11.75	1029		10.24	1067
	11.55	1084		11.63	1025		10.33	1067
	11.57	1083		12.15	1024		10.72	1063
	11.77	1081		12.16	1023		10.84	1062
	11.98	1078		12.42	1028		10.94	1063
	12.09	1080		12.37	1024		11.04	1059
	12.38	1077		12.57	1024		11.21	1058
	12.64	1077		12.84	1024		11.35	1057
	12.79	1076		13	1022		11.56	1056
	12.68	1076		12.89	1018		11.46	1055
	13.08	1075		12.78	1019		11.95	1052
	13.47	1075		13.2	1017		12.1	1054
	13.28	1073		13	1016		12.39	1055
	13.55	1071		13.43	1014		12.47	1053
	13.46	1070		13.73	1016		12.67	1054
	13.62	1071		13.81	1012		12.85	1053
	14.02	1067		13.86	1011		12.93	1053
	14.34	1066		13.96	1009		13.08	1050
	14.4	1065		14.03	1008		13.72	1050
	14.29	1064		14.27	1009		13.83	1049
	14.44	1060		14.22	1008		13.95	1047
	14.55	1059		14.56	1009		14.19	1044
	14.39	1060		14.71	1010		14.5	1045
	15.06	1058		14.62	1008		14.49	1044
	15.48	1057		14.82	1006		14.62	1043
	15.66	1058		14.93	1008		14.66	1044
	15.76	1059		15	1008		14.8	1042
	15.59	1057		15.2	1006		15.2	1040
	15.85	1057		15.39	1002		15.27	1040
	15.96	1056		15.53	1003		15.48	1037
	16.03	1056		15.52	1005		15.84	1038
	16.21	1056		15.7	1000		15.69	1034
	16.28	1055		15.87	1001		16.16	1035
	16.29	1054		15.92	1000		16.29	1033
	16.42	1054		15.94	997.8		16.35	1031
	16.55	1053		15.9	997.5		16.64	1030
	16.66	1052		16.13	995.7		16.64	1029
	16.72	1051		16.51	998.2		16.94	1027
	16.84	1049		16.56	995.6		17.08	1028
	17.01	1048		16.5	994.3		17.47	1027
	17.05	1047		16.75	994.5		18.01	1027
	17.23	1047		16.84	993.3		17.74	1026
	17.35	1045		17.2	992.5		18.25	1026
	17.46	1045		17.2	992.2		18.35	1025
	17.53	1044		17.27	988.2		18.4	1026
	17.65	1043		17.47	982.5		18.54	1024
	17.84	1043		17.85	988.3		18.9	1024
	17.99	1042		18.3	985.7		19.36	1023
	18.07	1042		18.28	983.4		19.41	1021
	18.24	1041		18.2	983.8		19.17	1020
	18.29	1040		18.62	980.9		19.54	1018
	18.47	1039		18.51	983.1		19.78	1019
	18.63	1037		18.44	981.8		19.8	1018
	18.66	1037		19.1	982.5		19.94	1016
	18.9	1035		19.3	981.5		19.96	1016
	19.01	1033		19.44	979.2		20.02	1016
	19.13	1032		19.76	976.5		20.24	1016
	19.3	1030		19.91	981.2		20.27	1015
	19.48	1029		20.1	978.1		20.26	1014
	19.57	1028		20.26	976.6		20.37	1013
	19.7	1027		20.62	973.4		20.53	1013
	19.95	1025		21.04	970		20.54	1012
	20.06	1024		21.11	972.6		20.67	1010
	20.14	1025		21.17	969.6		20.73	1010
	20.39	1023		21.3	972.5		20.87	1010
	20.47	1023		21.59	974.7		20.98	1008
	20.66	1023		21.44	967.4		21.02	1007
	20.79	1022		21.73	967.8		21.2	1006
	20.97	1022		22.13	968.2		21.31	1005
	21.06	1022		22.19	966.4		21.35	1003
	21.28	1020		22.35	964.1		21.61	1003
	21.38	1020		22.16	964.3		21.62	1001
	21.58	1020		22.45	964.7		21.76	999.5
	21.69	1018		22.78	964.8		21.88	999.3
	21.91	1019		22.57	960.5		22.04	997.9
	22.11	1016		22.6	958.5		22.09	997.3
	22.21	1016		22.86	958.2		22.2	996.1
	22.36	1014		22.66	956.5		22.45	996
	22.53	1012		23	956.7		22.57	995.9
	22.71	1011		23.49	956.7		22.64	994.4
	22.86	1010		23.65	952.9		22.76	994.4
	23.02	1009		23.6	953.6		22.98	994.4
	23.14	1009		23.68	954.2		23.06	993.6
	23.31	1009		23.53	953.1		23.24	993.1
	23.44	1008		23.81	951.5		23.38	992.7
	23.68	1007		24.08	954.7		23.48	991.7
	23.8	1006		23.91	951.6		23.72	991.2
	23.96	1005		24.01	948.9		23.81	990.9
	24.16	1004		24.13	950.2		23.94	989.6
	24.24	1004		24.13	951.2		24.13	988.6
	24.48	1003		24.24	950.1		24.33	987.3
	24.6	1001		24.26	946.6		24.38	985.8
	24.77	1000		24.34	945		24.53	984.6
	24.89	999.2		24.45	946.4		24.71	983.2
	25.07	997.5		24.74	943.3		24.89	982.5
	25.15	996.5		24.82	944.3		25.04	981.7
	25.44	993.2		24.86	939.6		25.14	980
	25.45	992.6		25.18	941.8		25.35	979.6
	25.72	991.6		25.23	941.2		25.48	980.1
	25.85	989.9		25.49	940.8		25.57	978.6
	26.01	989.7		25.51	939.6		25.74	977.7
	26.24	988.1		25.8	939.2		25.86	977.2
	26.26	988.5		25.87	935.6		26.06	975.5
	26.5	986.9		26	936.2		26.26	974.9
	26.64	985.6		26.38	936		26.38	973.2
	26.82	986.6		26.44	933.8		26.54	971.5
	27.02	984.9		26.5	931.2		26.69	971.1
	27.05	985.2		26.79	932.2		26.84	969.6
	27.28	984.9		26.7	927.7		27.03	968.3
	27.49	983		27.1	928.2		27.13	966.7
	27.54	983.5		27.22	927.5		27.32	965.6
	27.73	982.6		27.28	925.9		27.46	964.4
	27.88	981.5		27.62	926.4		27.6	962.8
	28.01	980.7		27.63	926		27.77	962.1
	28.2	979		27.81	923.3		28.02	961.3
	28.36	977.2		28.34	926.6		28.06	960.5
	28.43	977.1		28.31	924.8		28.3	959.7
	28.68	975		28.61	922.9		28.53	960.3
	28.82	973.1		28.64	922.8		28.64	959.7
	28.98	973.6		29.09	922.7		28.74	958.7
	29.1	972.5		29.02	923.3		28.97	957.9
	29.31	971.2		29.32	920.6		29.12	958.6
	29.41	971.2		29.25	918.6		29.22	957.5
	29.58	969.6		29.51	918.1		29.49	957
	29.76	969.3		29.59	915.3		29.6	956.8
	29.97	968.5		30.31	917.4		29.71	955.5
	30.06	968.2		30.58	916.7		29.94	954.1
	30.29	967.3		30.39	913.8		30.04	953.4
	30.4	965.8		31.13	914.4		30.22	951.5
	30.53	964.6		31.35	914.6		30.36	950.4
	30.74	963.2		31.17	911.5		30.5	949
	30.85	961.8		31.6	911.7		30.68	948.7
	31.04	961.3		31.67	912.9		30.84	948.2
	31.17	959.5		31.58	909.2		30.94	946.9
	31.32	958.4		32.2	908.9		31.17	947.1
	31.49	956.8		32.23	909.6		31.29	946.5
	31.64	955.2		32.06	905.5		31.48	945.8
	31.76	954.5		32.66	904.8		31.58	945.2
	31.97	952.9		32.98	906.3		31.81	943.7
	32.02	951.8		32.65	903.1		31.92	942.6
	32.22	951.6		32.76	900.7		32.03	941.5
	32.34	949.8		33	902.3		32.22	940.7
	32.57	949.4		33.22	901.8		32.41	940
	32.68	949.2		33	899.5		32.51	939.1
	32.85	948.9		33.17	896.8		32.67	937
	32.94	948.5		33.57	899.4		32.88	936.4
	33.13	948		33.66	900.1		32.95	935.1
	33.2	947.1		33.67	897.1		33.09	933
	33.47	946.7		33.97	898.2		33.31	932.6
	33.57	945.3		33.96	896.9		33.41	932.1
	33.72	946.1		34.02	897.8		33.58	930.7
	33.88	944.3		34.15	897.5		33.72	930.2
	34.01	943.3		34.26	897.2		33.87	929.6
	34.2	941.8		34.3	896		34.09	929.8
	34.32	941.2		34.39	895.2		34.2	929
	34.44	939.1		34.55	894		34.4	928.7
	34.64	938		34.64	894.3		34.52	928.5
	34.81	936.7		34.72	891.5		34.7	927.5
	34.9	936.6		34.91	891.7		34.88	928.3
	35.1	935.5		35.03	891.1		34.98	927.1
	35.23	935.4		35.22	890		35.15	926.4
	35.41	934.3		35.32	889.4		35.28	925.1
	35.51	934.3		35.46	888.8		35.44	924.1
	35.76	933.4		35.56	887.5		35.61	922.7
	35.76	932.7		35.81	888.6		35.78	922.1
	36.04	931.7		35.86	888.1		35.89	920.9
	36.14	930		36.05	887.6		36.04	919.5
	36.31	929		36.16	886.8		36.2	919.2
	36.47	928.1		36.29	885.4		36.37	918.8
	36.57	927.2		36.44	885.2		36.49	918.3
	36.73	926.1		36.6	885		36.63	917.3
	36.89	924.7		36.76	883.4		36.79	916.6
	36.95	923.8		36.86	883		36.91	916.1
	37.16	922.1		37.03	881.7		37.12	915.4
	37.31	919.9		37.2	881.4		37.29	914.7
	37.43	919.6		37.35	880.7		37.47	913.7
	37.64	918		37.46	879		37.57	912.7
	37.7	918		37.54	877.1		37.74	911.4
	37.87	916.5		37.73	877.5		37.83	910.7
	38.02	916		37.95	876.9		38.02	908.5
	38.19	915.1		38.05	875.3		38.13	908.5
	38.29	915		38.17	873.8		38.31	906.8
	38.47	914.4		38.36	873.5		38.42	905.5
	38.59	913.7		38.41	873.6		38.67	904.5
	38.9	913.2		38.66	873.1		38.73	903.8
	38.9	913.3		38.77	872.9		39.04	902.7
	39.15	912.6		38.89	871.7		39.09	902.5
	39.24	912.3		39.06	872.1		39.21	901.1
	39.39	911.4		39.23	872.2		39.34	901.3
	39.54	911		39.37	871.6		39.49	900.7
	39.67	909.9		39.48	870.7		39.71	901
	39.85	908.9		39.65	871.4		39.84	901.2
	40	907.8		39.83	870.6		40	900.1
	40.14	906.3		39.96	869.8		40.21	899.7
	40.28	905.3		40.1	869		40.29	899.5
	40.44	904.4		40.26	867.6		40.45	898.4
	40.55	902.9		40.4	867.4		40.61	897.7
	40.71	902.1		40.58	865.8		40.75	896.3
	40.9	901.7		40.72	865.4		40.91	895.3
	41.01	901.2		40.86	864.1		41.06	894.4
	41.16	900.4		41	863.3		41.19	893.4
	41.29	899.9		41.18	862.9		41.3	892.1
	41.56	898.8		41.36	862.3		41.44	891.1
	41.56	898.5		41.49	862		41.59	891.4
	41.91	897.2		41.65	861		41.71	890.5
	41.96	896.1		41.82	860.9		41.89	889.7
	42.14	895.2		41.93	860.6		42.06	889.8
	42.27	894		42.16	859.8		42.15	888.6
	42.43	892.6		42.25	858.9		42.28	887.4
	42.54	892		42.43	857.9		42.53	887
	42.68	890.4		42.57	857.4		42.63	886.2
	42.86	889		42.76	856.4		42.82	884.7
	43.04	888.1		42.87	855.6		42.93	884.3
	43.18	886.9		43.06	854.5		43.08	882.9
	43.26	885.5		43.19	853.4		43.26	881.7
	43.4	885		43.39	852.6		43.39	880.6
	43.58	883.7		43.55	851.4		43.57	879.7
	43.77	883.1		43.67	850.4		43.68	878.2
	43.89	882.8		43.83	849		43.86	877.1
	44.01	882.3		43.98	848.4		43.97	876.4
	44.19	881.8		44.14	847.3		44.13	875.5
	44.37	881.2		44.26	847		44.28	875.1
	44.47	881		44.44	846.7		44.42	874.4
	44.6	881		44.61	845.7		44.65	873.9
	44.77	879.9		44.73	845.6		44.73	874.2
	44.91	879.6		44.93	844.6		44.91	872.8
	45.05	879		45.05	845.5		45.05	873.6
	45.19	878.5		45.26	844.7		45.17	872.7
	45.38	876.9		45.35	844.5		45.37	872.4
	45.52	876.2		45.55	843.5		45.52	871.9
	45.64	875.3		45.68	843.5		45.68	871.4
	45.86	873.9		45.83	843.2		45.8	870.3
	45.93	872.8		45.96	842.5		45.96	869.5
	46.13	871.8		46.14	840.9		46.05	868.1
	46.32	870.7		46.24	840.7		46.28	866.5
	46.35	870.6		46.46	839.5		46.36	866.2
	46.56	869.7		46.6	838.3		46.47	864.8
	46.71	868.7		46.74	837.1		46.73	863.7
	46.87	868.5		46.97	836.8		46.82	864.2
	47.02	867.8		47.07	835.7		46.98	862.3
	47.14	867.4		47.24	834.6		47.22	862.8
	47.33	866.7		47.45	834.9		47.22	861.9
	47.46	865.7		47.54	834.4		47.49	861
	47.52	865.1		47.75	833.5		47.56	861
	47.81	863.7		47.85	832.9		47.71	859.3
	47.86	862.9		48.03	832.6		47.88	858.6
	47.98	862.1		48.12	831.4		48.04	857.7
	48.25	860.5		48.31	830.4		48.14	856.6
	48.37	859.6		48.5	830.4		48.34	855
	48.43	858.9		48.61	829.1		48.49	855.2
	48.65	857.2		48.78	827.5		48.62	853.2
	48.82	855.7		48.94	827.2		48.8	852.9
	48.93	855.1		49.08	826		48.91	851
	49.14	853.6		49.19	824.4		49.12	850
	49.26	852.8		49.35	823.7		49.28	849.1
	49.35	852.5		49.56	822.6		49.48	848.4
	49.61	851.3		49.67	821.6		49.58	847.5
	49.66	851.1		49.76	820.1		49.73	846.3
	49.89	850.5		50	819.9		49.87	845.4
	50.03	849.9		50.13	819.2		50.06	845.3
	50.19	850		50.27	818.4		50.12	845
	50.34	849.5		50.42	817.9		50.28	843.7
	50.38	849.3		50.58	817.8		50.46	844.5
	50.67	848.4		50.7	817		50.54	843.1
	50.73	848.2		50.9	816.8		50.78	843.2
	50.89	847.6		50.98	816.1		50.88	843.1
	51.08	846.8		51.21	816.7		51.07	842
	51.21	846		51.3	815.4		51.2	841.8
	51.41	845.4		51.51	815.5		51.31	840.4
	51.49	844.3		51.65	814.1		51.55	839.7
	51.69	842.9		51.73	813.8		51.63	839.1
	51.83	842.1		51.93	811.9		51.8	837.9
	51.95	840.9		52.08	811.7		51.9	837.1
	52.07	839.7		52.18	810.2		52.07	835.3
	52.29	839.2		52.32	808.8		52.24	834.3
	52.46	838.1		52.53	807.9		52.33	833.8
	52.55	838		52.66	807.9		52.51	832.4
	52.73	837.6		52.8	806.5		52.68	832.6
	52.88	836.6		52.96	806.5		52.79	831.7
	53	836.4		53.1	805.4		53.03	831.1
	53.18	835.2		53.27	804.8		53.09	830.5
	53.33	834.3		53.37	804.6		53.25	829.3
	53.44	833.8		53.59	803.3		53.46	828.9
	53.66	832.6		53.68	802.6		53.56	828
	53.76	831.7		53.87	801		53.73	826.7
	53.92	831.1		54.03	800.6		53.91	826.1
	54.07	829.9		54.19	799.6		53.99	825
	54.15	828.8		54.33	798.7		54.19	823.4
	54.37	827.2		54.47	797.1		54.41	823.2
	54.51	826		54.61	796		54.44	822
	54.63	825.2		54.8	794.8		54.59	820
	54.86	823.6		54.9	793.7		54.72	819.2
	54.95	822.7		55.04	792.8		54.92	817.6
	55.06	822.1		55.21	791.7		55.03	817.3
	55.3	820.3		55.36	790.5		55.21	815.6
	55.39	820.3		55.52	790.2		55.34	814.9
	55.59	819.8		55.7	790		55.57	814.2
	55.7	818.9		55.84	788.5		55.7	813.5
	55.9	819		55.98	788.3		55.82	812.9
	56.04	818.3		56.09	787.7		56	812.2
	56.15	818.1		56.32	787.6		56.15	812.3
	56.34	817.1		56.41	787.3		56.26	811.2
	56.52	817		56.55	786.7		56.45	811
	56.64	816.4		56.77	786.4		56.52	810.5
	56.75	816.1		56.96	785.6		56.72	809.9
	56.98	814.8		57.04	784.8		56.87	809.5
	57.05	814.6		57.26	782.8		57.03	808.6
	57.23	813.2		57.32	782.5		57.16	807.7
	57.38	811.7		57.5	780.6		57.32	806.5
	57.51	811		57.63	779.8		57.54	805.6
	57.81	809.3		57.77	778.1		57.55	804.3
	57.81	809.3		57.89	778		57.84	803
	58	808		58.06	776.8		57.95	802.1
	58.18	806.6		58.25	777.2		58.07	800.8
	58.31	806.7		58.43	775.4		58.25	800
	58.43	806.1		58.54	775.3		58.41	799.2
	58.7	805.1		58.63	774.1		58.51	798.8
	58.73	805		58.81	773.1		58.7	798.2
	58.91	804		58.99	772.2		58.83	797.2
	59.04	803.3		59.11	771.4		59.02	796.7
	59.19	802.4		59.26	769.8		59.15	795.7
	59.35	801.1		59.43	769		59.32	795
	59.47	800.6		59.51	767		59.45	793.8
	59.62	799.6		59.76	766.8		59.58	792.8
	59.8	798.1		59.85	765.1		59.79	791.7
	59.92	797.5		60.02	763.9		59.88	790.8
	60.06	796.5		60.19	761.9		60	789.4
	60.22	794.9		60.3	761.9		60.2	788.3
	60.37	793.8		60.45	760		60.34	787
	60.58	792.8		60.6	760		60.51	786.2
	60.66	791.6		60.74	759		60.58	784.4
	60.85	790.6		60.9	758.9		60.81	783.4
	60.96	789.3		61.06	757.8		60.92	782.4
	61.14	788.9		61.2	757.5		61.03	780.7
	61.31	788.3		61.37	757.3		61.22	780
	61.42	787.8		61.53	756.5		61.32	779.1
	61.65	786.8		61.74	756.6		61.51	778.5
	61.71	787		61.77	754.1		61.73	777.7
	61.93	785.7		61.98	754.6		61.78	776.9
	62.08	785.7		62.12	752.9		61.92	776.3
	62.1	785.4		62.24	752		62.17	776
	62.33	784.5		62.42	750.1		62.24	775.4
	62.5	784.2		62.58	749.5		62.36	774.5
	62.59	783.5		62.71	748.3		62.51	774.1
	62.78	782.9		62.88	747.3		62.7	773.7
	62.97	782.3		63.09	747.1		62.83	772.4
	63.02	781.5		63.16	745.5		63	771.7
	63.22	780.3		63.34	745.3		63.09	770.3
	63.42	778.8		63.49	744.6		63.39	769.6
	63.5	777.9		63.62	743.3		63.4	768.1
	63.8	776.6		63.82	743		63.63	766.9
	63.78	775.8		63.9	741.3		63.74	765.6
	63.95	775.2		64.12	739.9		63.9	764.5
	64.16	774.1		64.24	739.2		64.05	763.7
	64.24	773.8		64.34	737.2		64.25	762.9
	64.43	773		64.59	737		64.3	761.8
	64.58	772.7		64.65	735.1		64.53	761.3
	64.69	772		64.78	733.1		64.72	761
	64.85	771.6		65.02	733.3		64.82	759.7
	65.02	770.5		65.1	731.4		64.97	758.9
	65.12	769.9		65.29	730.3		65.13	757.8
	65.33	768.8		65.5	729.8		65.31	757.1
	65.42	768.3		65.56	728.2		65.44	755.7
	65.63	766.7		65.73	727.7		65.59	754.5
	65.77	766.4		65.94	728.4		65.73	753.6
	65.9	765.2		66.05	726.9		65.92	752.5
	66.01	764.3		66.12	726.2		66.02	751.1
	66.26	763.2		66.37	726		66.17	750.2
	66.33	762.3		66.51	725.8		66.34	748.9
	66.47	761.2		66.58	724.9		66.47	747.6
	66.62	760.2		66.85	723.7		66.65	746.2
	66.85	758.7		66.93	722.8		66.79	745.3
	66.94	758		67.13	721.6		66.93	744.1
	67.12	757		67.22	720.3		67.05	742.7
	67.27	756.1		67.3	718.4		67.23	742
	67.39	755.4		67.56	718.6		67.31	741.3
	67.55	754.6		67.66	716.5		67.51	740.6
	67.75	754.1		67.82	716.7		67.67	740
	67.83	753.5		67.96	715.5		67.8	739
	68.01	752.8		68.12	715		67.95	738.6
	68.19	752.6		68.28	713.9		68.1	737.9
	68.28	752.1		68.43	713.5		68.33	737.5
	68.5	751.4		68.58	712.5		68.4	736.7
	68.61	751.1		68.7	711.4		68.58	736.3
	68.75	750.6		68.89	710.2		68.75	735.5
	68.91	749.9		69.02	709		68.82	734.3
	69.01	749.7		69.13	707.9		69.06	734
	69.23	748.9		69.35	706.8		69.16	732.8
	69.32	748.4		69.48	705.9		69.29	731.7
	69.55	747.5		69.57	704		69.46	730.7
	69.67	746.5		69.75	703		69.64	729.5
	69.76	746.2		69.92	702.5		69.78	728.2
	69.98	744.8		70.12	701.1		69.86	727
	70.07	743.8		70.2	699.5		70.07	726.3
	70.27	742.7		70.39	699		70.17	725.3
	70.41	741.6		70.52	697.9		70.35	724.4
	70.52	740.8		70.67	697.7		70.52	724.2
	70.79	740.2		70.83	697.5		70.69	723.2
	70.79	739.5		70.98	696.5		70.73	722.1
	71.02	738.8		71.12	695.7		70.97	721.9
	71.14	738.1		71.3	695.2		71.11	721.5
	71.3	737.7		71.54	695.8		71.21	719.7
	71.4	737.1		71.51	693.8		71.45	718.8
	71.56	736.2		71.78	694		71.53	718.2
	71.75	735.8		71.88	693.3		71.68	716.5
	71.9	735		72.02	691.9		71.87	716.1
	72.02	734.2		72.2	690.8		72.01	714.9
	72.21	733.1		72.33	690.1		72.12	713.5
	72.31	732.7		72.47	688.7		72.33	712.8
	72.5	731.4		72.65	687.6		72.48	711.4
	72.63	730.6		72.79	686.6		72.62	710.5
	72.83	729.6		72.96	685.5		72.77	709.4
	72.97	728.8		73.05	684.7		72.89	708
	73.03	728.2		73.31	684.8		73.05	707.2
	73.23	727		73.34	683.1		73.18	705.7
	73.36	725.8		73.55	682.8		73.37	705.4
	73.58	724.9		73.69	682.4		73.48	704.2
	73.66	723.7		73.8	681.6		73.63	703.4
	73.83	722.8		73.99	680.4		73.81	702.8
	73.99	721.7		74.15	679.6		73.94	702.1
	74.13	720.8		74.24	678.4		74.13	701.4
	74.29	719.6		74.42	677.7		74.28	701.1
	74.4	719.2		74.6	676.6		74.41	700.4
	74.55	718.1		74.69	675.2		74.57	699.5
	74.72	717.7		74.92	674.6		74.67	699.1
	74.9	716.9		75.02	673.2		74.84	698.7
	75.07	716.2		75.19	672.2		75	698
	75.2	715.6		75.35	671.6		75.16	697.4
	75.35	715.2		75.49	670.1		75.29	696.5
	75.48	714.7		75.63	668.8		75.44	695.9
	75.63	714.3		75.74	667.7		75.58	694.7
	75.79	713.7		75.92	667.4		75.77	694.1
	75.94	713.2		76.08	666.5		75.84	692.8
	76.2	712.4		76.15	665.5		76.09	692.2
	76.19	712.1		76.44	665.4		76.17	690.7
	76.4	711.7		76.49	665		76.34	689.5
	76.53	710.5		76.65	663.8		76.49	688.7
	76.69	710		76.78	663.5		76.69	687.8
	76.85	708.8		76.93	662.9		76.79	686.8
	77	708.1		77.14	662.8		76.93	686
	77.17	707.1		77.24	661.7		77.11	685.3
	77.33	706.2		77.37	661.1		77.25	684.9
	77.48	705.1		77.58	661		77.4	684
	77.62	704.3		77.68	659.9		77.55	683.3
	77.75	703.2		77.85	658.5		77.71	682.5
	77.9	702.3		78.01	657.7		77.8	681.7
	78.09	701.1		78.16	656.6		77.99	680.8
	78.26	700.5		78.34	655.6		78.13	680
	78.35	699.9		78.46	654.5		78.29	679
	78.55	699		78.62	653.6		78.46	678.3
	78.61	698.6		78.74	652.6		78.56	676.9
	78.81	697.9		78.89	651.8		78.73	676.1
	78.98	697		79.09	651.6		78.85	675
	79.06	696.6		79.17	650.4		79.05	674
	79.26	695.7		79.35	650		79.21	673.2
	79.38	694.8		79.6	649.6		79.3	672
	79.58	693.8		79.62	648.3		79.47	670.9
	79.63	692.8		79.75	647.7		79.61	670
	79.89	691.9		79.94	646.7		79.8	668.7
	79.98	691		80.1	645.9		79.92	667.7
	80.12	689.9		80.26	644.8		80.11	666.6
	80.26	689.1		80.39	644.3		80.24	665.8
	80.39	688		80.54	642.6		80.41	664.5
	80.57	687		80.69	642.2		80.54	663.8
	80.78	685.8		80.8	640.6		80.69	662.9
	80.83	684.7		81.02	640.1		80.84	662.2
	81.08	683.6		81.12	638.5		80.96	661.6
	81.2	682.4		81.34	637.5		81.16	660.7
	81.31	682		81.45	636.7		81.3	660.2
	81.53	680.7		81.55	635.2		81.46	659.4
	81.64	679.5		81.73	634.2		81.57	658.7
	81.82	678.2		81.87	633.3		81.77	658.3
	81.96	677.7		82.11	632.9		81.92	657.7
	82.11	676.7		82.17	631.5		82.05	657
	82.3	675.8		82.35	631.2		82.19	656.3
	82.42	675.1		82.56	630.7		82.33	655.7
	82.58	674.4		82.61	629.6		82.51	655
	82.69	674		82.86	629.1		82.71	654.4
	82.95	672.9		82.94	628.5		82.83	653.5
	82.99	672.7		83.12	628.4		82.95	652.2
	83.15	671.7		83.29	627.3		83.08	651.3
	83.35	671.2		83.42	627.1		83.24	650.4
	83.45	670.6		83.49	626.2		83.4	649.2
	83.66	669.6		83.64	625.4		83.54	648.1
	83.76	669.1		83.86	625.3		83.7	647.2
	83.94	668.1		84.01	623.5		83.85	646.1
	84.04	667.8		84.11	623.3		83.97	645
	84.27	666.7		84.34	621.8		84.13	644.1
	84.38	665.8		84.44	621.3		84.32	643.5
	84.51	665.1		84.59	619.4		84.44	642.4
	84.61	664.2		84.78	618.8		84.61	641.8
	84.86	662.5		84.99	618.1		84.76	641.3
	84.93	661.7		85.03	616.8		84.85	639.7
	85.08	660.4		85.2	615.7		85.04	639.5
	85.28	659.3		85.37	615.1		85.18	638.7
	85.42	658.2		85.5	613.9		85.33	637.6
	85.53	657.3		85.6	613.6		85.51	636.8
	85.69	656.1		85.83	613		85.63	635.9
	85.85	655.3		85.9	611.9		85.8	634.7
	86	654.4		86.13	611.3		85.94	633.8
	86.1	653.7		86.26	610.6		86.08	632.7
	86.31	652.7		86.41	609.4		86.22	631.7
	86.42	652.2		86.5	608.7		86.41	630.8
	86.59	651.1		86.67	607.2		86.52	629.8
	86.77	650.3		86.84	606.5		86.7	628.4
	86.83	649.4		87	605.3		86.83	627.4
	87.01	648.4		87.17	604.6		86.99	626.3
	87.24	647.1		87.34	603.1		87.13	625.1
	87.33	646.3		87.5	602.7		87.3	623.8
	87.45	645		87.6	601.1		87.45	622.9
	87.62	643.9		87.74	600.1		87.59	621.7
	87.82	642.7		87.98	599		87.76	620.6
	87.93	642		88.07	598.1		87.9	619.6
	88.08	640.4		88.17	596.9		88.04	618.4
	88.26	639.4		88.41	596		88.21	617.7
	88.35	638.2		88.47	594.6		88.33	616.7
	88.61	636.8		88.63	593.5		88.51	616
	88.69	636		88.82	593		88.61	615
	88.85	634.5		88.94	592		88.79	614.3
	89	633.6		89.09	591.2		88.94	613.5
	89.11	632.2		89.27	590.2		89.08	612.6
	89.31	631.2		89.44	589.7		89.24	612
	89.44	629.7		89.51	588.9		89.41	611.2
	89.55	628.9		89.7	588.2		89.53	610.4
	89.8	627.6		89.91	587.6		89.75	610
	89.87	627		90.01	586.5		89.82	608.7
	89.99	626.1		90.16	586.5		90.01	608.1
	90.2	625.1		90.35	585.3		90.14	607.3
	90.35	624.3		90.47	584.8		90.31	606.4
	90.48	623.2		90.66	583.4		90.44	605.4
	90.68	622.5		90.69	582.9		90.6	604.3
	90.8	621.8		90.97	582.3		90.75	603.4
	90.91	621.1		91.07	580.7		90.93	602.3
	91.02	620.3		91.2	580.3		91.04	601.3
	91.21	619.3		91.33	578.4		91.21	599.9
	91.36	618.3		91.54	578.2		91.35	599
	91.55	617.1		91.63	576.5		91.5	597.5
	91.67	616.4		91.93	575.4		91.64	596.6
	91.86	615.2		91.93	574.3		91.79	595.4
	92.03	614.2		92.11	573.3		91.96	594.4
	92.12	613.2		92.29	572		92.1	593.3
	92.37	612		92.42	571.4		92.27	592.5
	92.42	610.8		92.63	570.7		92.43	591.7
	92.6	609.8		92.69	569.9		92.55	590.7
	92.71	608.3		92.94	568.8		92.72	589.6
	92.92	606.6		93	568		92.85	588.8
	93.05	605.5		93.14	566.9		92.99	587.9
	93.16	604.3		93.32	566.1		93.14	587
	93.38	603.1		93.44	565.2		93.3	586.1
	93.52	602.2		93.62	564.3		93.42	584.8
	93.69	601.3		93.74	563.3		93.6	583.8
	93.76	600.4		93.87	561.8		93.74	582.6
	93.96	599.4		94.04	560.7		93.91	581.4
	94.08	598.6		94.18	559.8		94.05	580.4
	94.24	597.3		94.4	558.8		94.2	579.2
	94.33	596.4		94.51	557.4		94.36	578.1
	94.55	595.1		94.74	556.7		94.51	576.9
	94.67	593.9		94.77	555.2		94.7	575.7
	94.88	592.8		94.95	554.3		94.87	574.8
	95.01	591.6		95.12	552.8		94.99	573.6
	95.14	590.5		95.26	552		95.1	572.6
	95.29	589.1		95.41	550.6		95.24	571.2
	95.41	587.9		95.56	549.5		95.4	569.9
	95.55	586.8		95.74	548.1		95.58	568.8
	95.76	585.1		95.81	547.3		95.72	567.5
	95.89	583.8		96.01	546.5		95.91	566.4
	96.01	582.7		96.13	545		95.95	565.2
	96.22	581.3		96.27	544.3		96.17	563.8
	96.32	580.1		96.4	543.2		96.28	563.1
	96.51	578.6		96.58	542.5		96.42	561.7
	96.65	577.5		96.75	541.6		96.62	561
	96.75	576.2		96.81	540.6		96.75	559.7
	96.97	574.7		97.08	540.2		96.89	558.8
	97.05	573.5		97.15	539		97.03	558
	97.28	572		97.36	538.2		97.18	556.9
	97.37	570.8		97.46	537.4		97.36	556.1
	97.54	569.9		97.55	536.4		97.55	555.1
	97.67	568.7		97.82	535.5		97.59	554.1
	97.86	567.8		97.96	534.6		97.8	553.3
	97.95	566.7		98.04	533.3		97.95	552.2
	98.13	565.6		98.22	532.6		98.06	551.4
	98.31	564.4		98.39	531.4		98.24	550.4
	98.5	563.4		98.59	530.4		98.39	549.5
	98.59	562.3		98.67	528.8		98.59	548.2
	98.75	561.4		98.85	527.9		98.66	547.5
	98.92	560.5		98.98	526.5		98.82	546.2
	99.04	559.4		99.21	525		99	545.1
	99.19	558.5		99.26	524		99.14	543.8
	99.34	557.3		99.52	523.2		99.35	542.9
	99.45	556.3		99.58	521.4		99.42	541.4
	99.73	554.7		99.86	520.9		99.62	540.2
	99.81	553.8		99.88	519.7		99.72	539.1
	99.98	552.6		100.07	518.9		99.89	537.7
	100.06	551.5		100.22	517.7		100.02	536.6
	100.28	550		100.33	516.8		100.17	535.2
	100.37	548.6		100.45	515.8		100.34	534
	100.56	547.1		100.69	515		100.48	532.9
	100.71	545.7		100.74	514		100.67	531.7
	100.84	544.3		100.97	512.3		100.78	530.6
	101	542.9		101.13	512.1		100.96	529.6
	101.09	541.7		101.24	510.5		101.13	528.6
	101.29	540.3		101.41	509.1		101.21	527.6
	101.43	539		101.58	508.1		101.41	526.4
	101.59	537.7		101.71	507		101.55	525.4
	101.71	536.8		101.88	505.8		101.7	524.3
	101.91	535.4		101.95	504.4		101.83	523.5
	102.01	534.4		102.15	503.6		101.99	522
	102.18	533.2		102.27	502.2		102.1	520.8
	102.32	531.9		102.44	500.6		102.29	519.8
	102.45	530.7		102.56	499.9		102.39	518.5
	102.67	529.4		102.75	498.3		102.58	517.2
	102.82	528.1		102.93	497.4		102.71	516
	102.92	526.9		102.98	495.7		102.89	514.7
	103.11	525.5		103.18	494.6		103.05	513.2
	103.23	524.4		103.28	493.6		103.22	512.2
	103.38	522.9		103.49	491.8		103.3	510.6
	103.54	521.4		103.61	490.9		103.57	509.8
	103.69	520		103.79	490		103.63	508.2
	103.81	518.7		103.98	488.7		103.82	506.9
	104	517.4		104.05	487.3		103.95	505.9
	104.11	515.9		104.25	486.8		104.13	504.4
	104.31	514.5		104.46	485.5		104.21	503.2
	104.41	513.1		104.51	484.4		104.4	501.7
	104.59	511.5		104.72	483.3		104.56	500.4
	104.73	510.1		104.83	482.6		104.67	499.3
	104.87	508.9		104.99	481.4		104.86	497.8
	105.01	507.3		105.13	480.5		104.98	496.7
	105.16	505.8		105.31	479.6		105.14	495.3
	105.29	504.1		105.44	478.8		105.3	494
	105.52	502.5		105.56	477.3		105.46	492.8
	105.64	501.4		105.72	476.5		105.59	491.7
	105.79	499.9		105.89	475.4		105.8	490.5
	105.94	498.6		105.99	474.4		105.9	489.6
	106.09	497.2		106.23	473.3		106.08	488.2
	106.24	495.9		106.29	472.3		106.16	487.3
	106.36	494.8		106.47	470.6		106.38	486
	106.56	493.3		106.64	470		106.49	485
	106.69	492.1		106.75	468.1		106.68	484
	106.78	491		106.93	467.2		106.75	482.7
	107.01	489.5		107.14	465.6		106.92	481.9
	107.14	488.4		107.2	464.8		107.08	480.5
	107.26	487.2		107.42	462.9		107.22	479.6
	107.46	485.9		107.6	461.9		107.37	478.4
	107.53	484.5		107.69	460.5		107.5	477.4
	107.75	483.2		107.88	459.5		107.7	476.2
	107.88	482		108.01	458.5		107.82	475.1
	108.11	480.7		108.18	457.1		107.98	473.9
	108.15	479.9		108.3	456.1		108.13	472.9
	108.32	478.2		108.45	454.9		108.3	471.5
	108.51	477		108.63	454		108.4	470.4
	108.59	475.6		108.72	452.6		108.66	469.1
	108.81	474.1		108.89	451.7		108.66	468
	108.93	472.8		109.08	450.9		108.89	466.5
	109.07	471.4		109.18	449.3		109.05	465.4
	109.26	469.9		109.39	448.5		109.19	464.1
	109.37	468.5		109.47	447.3		109.36	462.7
	109.54	467		109.67	445.7		109.46	461.3
	109.65	465.6		109.8	444.8		109.69	460
	109.91	464		109.96	443.5		109.81	458.8
	109.99	462.6		110.13	442.4		109.9	457.4
	110.15	461		110.28	441.3		110.07	455.9
	110.28	459.5		110.35	439.2		110.21	454.8
	110.4	458		110.59	438.7		110.36	453.4
	110.64	456.4		110.71	437.3		110.51	452.2
	110.73	455.1		110.87	435.8		110.66	450.8
	110.85	453.7		111.05	434.7		110.79	449.6
	111.03	452.2		111.15	433.5		110.95	448.5
	111.15	450.8		111.31	431.9		111.12	447.2
	111.36	449.4		111.45	430.8		111.26	446.2
	111.48	447.8		111.6	429.7		111.4	444.9
	111.6	446.5		111.72	427.9		111.59	443.9
	111.82	445		111.9	427		111.68	442.4
	111.91	443.7		112.03	425.4		111.89	441.5
	112.18	442.6		112.23	424.1		111.96	440
	112.24	441.1		112.34	422.9		112.23	439
	112.37	439.5		112.47	421.6		112.28	437.6
	112.53	438		112.67	420.3		112.49	436.3
	112.73	436.5		112.79	419.2		112.57	434.9
	112.84	435		112.95	417.9		112.84	433.8
	112.97	433.6		113.08	417.1		112.92	432.5
	113.13	432		113.27	415.6		113.03	431.2
	113.31	430.4		113.37	414.5		113.25	429.7
	113.42	429		113.57	413.3		113.37	428.5
	113.57	427.5		113.75	412.7		113.49	427
	113.76	425.9		113.8	411.1		113.68	425.9
	113.89	424.5		114.03	410.1		113.81	424.5
	114.05	423		114.21	409.2		113.99	423.3
	114.2	421.5		114.29	408.2		114.12	421.8
	114.31	420		114.43	406.6		114.31	420.7
	114.54	418.4		114.6	405.9		114.4	419.3
	114.65	416.9		114.8	405		114.6	418.1
	114.82	415.4		114.89	403.5		114.71	416.5
	114.96	413.9		115.01	402.5		114.95	415.4
	115.09	412.3		115.19	401.5		114.99	413.9
	115.23	410.7		115.32	400.4		115.22	412.4
	115.4	408.9		115.51	399.2		115.32	411.4
	115.51	407.3		115.63	398		115.48	409.7
	115.74	405.8		115.81	396.9		115.66	408.6
	115.83	404.3		115.94	395.6		115.79	407
	116.06	402.9		116.09	394.6		115.97	405.9
	116.14	401.4		116.27	393.1		116.07	404.6
	116.31	399.9		116.4	392		116.25	403.2
	116.43	398.4		116.54	390.6		116.36	402
	116.54	396.9		116.73	389.6		116.53	400.8
	116.76	395.2		116.86	387.9		116.67	399.4
	116.88	393.9		117.05	386.7		116.83	398.3
	117.07	392.6		117.18	385.8		117.01	397
	117.16	391.1		117.36	384.1		117.1	396
	117.35	389.9		117.51	383.2		117.33	394.7
	117.5	388.4		117.63	382		117.45	393.5
	117.65	387.1		117.78	380.5		117.63	392.4
	117.8	385.8		117.97	379.8		117.75	391
	117.92	384.7		118.08	378.3		117.91	390.1
	118.08	383.2		118.19	377.2		118.04	388.9
	118.24	382		118.31	376		118.24	387.7
	118.36	380.7		118.57	375.5		118.38	386.7
	118.51	379.4		118.7	374.1		118.52	385.3
	118.7	378.2		118.77	372.8		118.69	384.4
	118.85	376.9		118.99	371.7		118.77	383.1
	119	375.8		119.04	370.6		118.98	382.1
	119.19	374.4		119.28	369.2		119.09	380.9
	119.28	373.3		119.37	368.5		119.23	379.7
	119.49	371.9		119.53	366.7		119.44	378.6
	119.63	370.7		119.7	365.9		119.52	377.7
	119.74	369.4		119.85	364.6		119.69	376.1
	119.92	368.2		119.99	363.3		119.81	374.9
	120.05	366.6		120.14	362.4		120.03	374
	120.21	365.3		120.31	360.8		120.13	372.5
	120.36	364		120.44	359.8		120.34	371.3
	120.55	362.6		120.64	358.8		120.44	370.2
	120.65	361.4		120.69	357.1		120.58	368.7
	120.77	360		120.94	356.3		120.72	367.6
	120.99	358.7		121.02	355		120.88	366.2
	121.08	357.3		121.19	353.6		121.05	365.1
	121.26	356.3		121.33	352.4		121.16	363.7
	121.39	355		121.47	351.1		121.34	362.3
	121.61	353.8		121.63	349.8		121.5	361.3
	121.66	352.7		121.76	348.9		121.71	360.1
	121.83	351.6		121.95	347.3		121.8	358.9
	121.97	350.4		122.13	346.4		122.01	357.7
	122.16	349.3		122.19	344.9		122.09	356.5
	122.32	348.2		122.48	344		122.33	355.5
	122.48	347.1		122.58	342.8		122.45	354.4
	122.62	346		122.71	341.5		122.67	353.4
	122.75	344.8		122.89	340.7		122.79	352.3
	122.93	343.7		123.04	339.6		122.91	351.2
	123.02	342.4		123.17	338.2		123.07	350.1
	123.19	341.3		123.3	337.6		123.14	348.8
	123.32	340		123.44	336		123.35	348
	123.51	338.9		123.63	335.5		123.47	346.8
	123.67	337.5		123.76	334.5		123.58	345.4
	123.79	336.6		123.96	333.3		123.79	344.5
	123.93	335.4		124.07	332.4		123.91	343.3
	124.09	334.1		124.23	331.3		124.04	342
	124.24	332.9		124.35	330.4		124.2	341
	124.42	331.9		124.52	329.4		124.35	339.7
	124.52	330.9		124.66	328.3		124.47	338.6
	124.68	329.6		124.82	327.5		124.67	337.3
	124.82	328.3		124.98	326.5		124.78	336.4
	124.98	327		125.07	325.3		124.98	335.1
	125.15	325.8		125.28	324.4		125.1	334
	125.32	324.6		125.41	323.3		125.26	332.7
	125.4	323.6		125.55	322.3		125.4	331.6
	125.62	322.3		125.69	321		125.56	330.6
	125.76	321.3		125.85	320.1		125.7	329.3
	125.89	320.4		126.02	319		125.89	328.2
	126.04	319.3		126.18	317.9		125.97	327
	126.24	318.3		126.28	316.7		126.17	325.7
	126.37	317.3		126.45	315.5		126.27	324.8
	126.5	316.4		126.61	314.6		126.44	323.5
	126.61	315.4		126.76	313.3		126.59	322.6
	126.82	314.5		126.9	312.3		126.78	321.3
	126.94	313.6		127.11	311.4		126.92	320.5
	127.13	312.7		127.15	310.1		127.02	319.4
	127.26	311.6		127.35	309.1		127.19	318.3
	127.43	311		127.47	308.4		127.32	317.4
	127.51	310.1		127.66	307.3		127.49	316.4
	127.7	309		127.81	306.6		127.57	315.4
	127.87	308		127.92	305.4		127.8	314.6
	127.96	307		128.11	304.6		127.92	313.7
	128.14	305.8		128.27	303.6		128.08	312.6
	128.26	304.7		128.36	302.5		128.21	311.9
	128.44	303.7		128.5	301.5		128.38	310.7
	128.6	302.5		128.65	300.5		128.5	310
	128.71	301.5		128.82	299.4		128.69	308.9
	128.89	300.3		128.98	298.6		128.82	308.2
	129.02	299.3		129.12	297.3		128.95	307
	129.19	298.2		129.27	296.4		129.12	306.1
	129.34	297.3		129.36	295.2		129.26	305.2
	129.49	296.3		129.59	294.3		129.43	304.1
	129.64	295.6		129.74	293.5		129.58	303.1
	129.79	294.8		129.88	292.2		129.73	302
	129.94	293.8		130.05	291.4		129.85	300.9
	130.12	292.9		130.2	290.1		130.01	299.8
	130.24	292		130.37	289.3		130.19	298.9
	130.4	291.1		130.5	288.3		130.34	297.7
	130.54	290.1		130.64	287.1		130.52	297
	130.7	289.2		130.78	286.1		130.65	295.8
	130.85	288.2		130.93	285.2		130.75	295
	130.96	287.3		131.11	284.4		130.92	294.1
	131.14	286.5		131.24	283.3		131.07	293.3
	131.28	285.5		131.39	282.5		131.23	292.5
	131.46	284.6		131.51	281.5		131.38	291.6
	131.59	283.8		131.7	280.9		131.56	290.7
	131.78	282.8		131.82	279.9		131.66	289.7
	131.89	281.8		132.06	279.3		131.87	288.7
	132.02	280.7		132.19	278.4		131.99	288
	132.16	279.7		132.3	277.5		132.12	286.9
	132.36	278.6		132.46	276.7		132.3	285.9
	132.45	277.7		132.62	276.1		132.45	285.1
	132.66	276.8		132.78	275.3		132.61	284.1
	132.79	276		132.89	274.6		132.71	283.1
	132.91	275.4		133.1	273.7		132.9	282.2
	133.05	274.4		133.17	272.9		133.06	281.2
	133.22	273.8		133.37	272		133.18	280.2
	133.36	273		133.56	271.3		133.4	279.4
	133.51	272.3		133.67	270.2		133.52	278.4
	133.69	271.6		133.81	269.4		133.67	277.4
	133.82	271		133.98	268.3		133.87	276.5
	133.99	270.3		134.11	267.5		133.95	275.6
	134.13	269.5		134.25	266.5		134.13	274.7
	134.29	268.7		134.43	265.6		134.26	273.9
	134.4	267.9		134.53	264.8		134.4	273.1
	134.58	266.9		134.71	264		134.53	272.3
	134.76	266		134.83	263.1		134.66	271.5
	134.92	265.1		135.01	262.7		134.86	270.8
	135.07	264.2		135.14	261.7		134.95	270.1
	135.22	263.3		135.32	261		135.13	269.3
	135.41	262.6		135.46	260.2		135.29	268.7
	135.52	261.9		135.62	259.5		135.43	267.9
	135.72	261.2		135.79	258.9		135.56	267.3
	135.86	260.5		135.92	257.7		135.74	266.4
	136.01	259.9		136.08	257.2		135.89	265.8
	136.13	259.4		136.21	256.2		136.05	265.1
	136.27	259.5		136.38	255.6		136.18	264.2
	136.47	258.6		136.52	254.6		136.36	263.3
	136.58	257.8		136.64	253.7		136.49	262.5
	136.72	256.8		136.78	252.9		136.63	261.5
	136.89	255.9		136.97	252.2		136.76	260.6
	137.03	255		137.09	251.1		136.93	260
	137.17	254.2		137.32	250.5		137.09	259
	137.34	253.2		137.42	249.7		137.26	258.5
	137.48	252.2		137.6	248.7		137.4	257.7
	137.63	251.5		137.71	248		137.55	257
	137.78	250.7		137.88	247.2		137.65	256.3
	137.9	249.8		138.02	246.5		137.83	255.6
	138.06	249		138.16	245.9		138	254.9
	138.19	248.3		138.19	244.9		138.14	254.1
	138.36	247.7		138.31	244.4		138.31	253.3
	138.52	247.1		138.46	243.9		138.45	252.6
	138.64	246.5		138.63	243.4		138.57	251.8
	138.85	245.9		138.84	242.8		138.72	251
	138.95	245.4		138.93	242		138.88	250.1
	139.11	244.9		139.17	241.5		139.02	249.4
	139.25	244.3		139.35	241		139.18	248.5
	139.4	243.7		139.49	240.1		139.3	247.7
	139.56	243		139.65	239.5		139.52	246.9
	139.66	242.3		139.82	238.7		139.61	246.2
	139.82	241.4		139.97	238.2		139.81	245.4
	139.96	240.6		140.12	237.3		139.95	244.6
	140.1	239.8		140.28	236.6		140.09	244.1
	140.29	239.1		140.39	235.7		140.26	243.4
	140.43	238.5		140.54	235.1		140.42	242.8
	140.58	238		140.71	234.5		140.55	242.3
	140.75	237.4		140.86	233.9		140.73	241.7
	140.85	236.9		141.01	233.3		140.84	241.2
	141.06	236.2		141.2	232.7		141	240.7
	141.22	235.6		141.31	232.1		141.15	240.1
	141.33	234.9		141.44	231.4		141.3	239.7
	141.46	234.1		141.63	230.8		141.44	238.9
	141.63	233.4		141.76	230.2		141.63	238.3
	141.75	232.7		141.94	229.5		141.79	237.7
	141.93	231.9		142.07	228.7		141.93	236.9
	142.05	231.2		142.24	228.1		142.09	236.1
	142.22	230.4		142.38	227.4		142.2	235.5
	142.39	229.7		142.49	226.6		142.36	234.7
	142.54	229		142.68	226		142.53	234.2
	142.71	228.5		142.82	225.3		142.64	233.7
	142.83	228		142.98	224.5		142.79	233
	142.99	227.5		143.15	223.9		142.98	232.5
	143.1	227.1		143.25	223.2		143.11	231.9
	143.29	226.6		143.38	222.5		143.25	231.3
	143.44	226.2		143.55	222.1		143.38	230.6
	143.57	225.8		143.73	221.7		143.52	229.9
	143.72	225.2		143.86	221		143.69	229.3
	143.9	224.5		144.01	220.6		143.83	228.6
	144.03	224.1		144.16	220.1		143.97	227.8
	144.21	223.4		144.29	219.7		144.16	227.2
	144.32	222.6		144.47	219.3		144.21	226.4
	144.52	222		144.6	218.8		144.43	225.7
	144.67	221.5		144.75	218.2		144.59	225.1
	144.79	221		144.93	217.7		144.72	224.4
	144.9	220.5		145.07	217.1		144.87	223.9
	145.11	219.9		145.19	216.3		145.03	223.5
	145.24	219.4		145.35	215.7		145.15	222.9
	145.37	218.9		145.52	215.1		145.33	222.5
	145.55	218.2		145.65	214.6		145.49	222.1
	145.67	217.6		145.76	213.9		145.66	221.7
	145.86	217		145.92	213.5		145.77	221.2
	145.96	216.3		146.1	213.2		145.92	220.7
	146.12	215.6		146.25	212.7		146.08	220.2
	146.31	214.8		146.38	212		146.22	219.7
	146.43	214.3		146.56	211.5		146.37	219
	146.58	213.7		146.7	210.9		146.55	218.4
	146.73	213.3		146.86	210.3		146.7	217.8
	146.91	212.9		146.98	209.7		146.85	217.2
	147.06	212.5		147.14	209.1		146.97	216.6
	147.18	212.2		147.3	208.5		147.16	216.3
	147.33	211.8		147.46	207.9		147.3	215.7
	147.49	211.4		147.63	207.3		147.48	215.3
	147.64	210.9		147.78	206.7		147.57	214.8
	147.8	210.4		147.95	206.1		147.73	214.2
	147.93	209.7		148.05	205.6		147.88	213.6
	148.11	208.8		148.21	205.2		148.04	213
	148.24	208.5		148.36	204.8		148.14	212.4
	148.39	208		148.53	204.5		148.33	211.8
	148.53	207.5		148.66	204.2		148.52	211.3
	148.69	207.1		148.8	203.7		148.66	210.7
	148.83	206.6		148.96	203.4		148.78	210
	149.01	206.2		149.08	202.9		148.96	209.4
	149.14	205.7		149.24	202.5		149.09	208.9
	149.29	205.1		149.43	202		149.23	208.5
	149.44	204.4		149.58	201.4		149.4	208.2
	149.59	203.9		149.68	200.7		149.53	207.8
	149.72	203.1		149.83	200.2		149.71	207.5
	149.88	202.5		149.95	199.7		149.85	207.2
	150.04	202		150.1	199.4		149.98	206.8
	150.17	201.5		150.28	199.1		150.13	206.3
	150.34	201.2		150.42	198.5		150.29	205.9
	150.49	200.9		150.57	198.1		150.45	205.3
	150.63	200.6		150.72	197.6		150.58	204.7
	150.79	200.3		150.87	197.1		150.74	204.2
	150.93	199.9		150.98	196.4		150.89	203.6
	151.07	199.5		151.16	195.9		151.06	203.3
	151.27	198.9		151.29	195.4		151.18	202.9
	151.34	198.3		151.47	194.9		151.35	202.4
	151.55	197.8		151.63	194.3		151.49	202.1
	151.69	197.3		151.76	193.8		151.66	201.5
	151.83	197		151.92	193.3		151.79	201.1
	151.97	196.6		152.08	192.9		151.95	200.5
	152.12	196.1		152.22	192.7		152.12	200
	152.29	195.6		152.38	192.4		152.22	199.4
	152.46	195.1		152.52	192.1		152.39	198.8
	152.59	194.6		152.66	191.8		152.56	198.3
	152.75	194.1		152.82	191.5		152.71	197.8
	152.89	193.5		153	191.1		152.85	197.4
	153.06	192.9		153.18	190.8		153.01	197
	153.2	192.2		153.31	190.1		153.16	196.7
	153.32	192.1		153.45	189.5		153.28	196.4
	153.48	191.7		153.6	189.1		153.46	196.2
	153.65	191.4		153.78	188.8		153.6	195.9
	153.81	191.1		153.89	188.4		153.71	195.5
	153.95	190.9		154.07	188		153.9	195.1
	154.08	190.6		154.22	187.8		154.05	194.7
	154.25	190.2		154.38	187.3		154.19	194.1
	154.38	189.7		154.5	186.8		154.35	193.6
	154.53	189.1		154.65	186.3		154.5	193.2
	154.67	188.6		154.81	185.9		154.67	192.8
	154.84	188.2		154.97	185.4		154.8	192.5
	154.99	187.9		155.09	184.8		154.97	192.2
	155.12	187.6		155.24	184.3		155.08	191.8
	155.29	187.1		155.42	184		155.28	191.3
	155.45	186.7		155.5	183.4		155.38	190.9
	155.58	186.3		155.64	183.1		155.53	190.3
	155.73	185.7		155.84	183.1		155.68	189.9
	155.9	185.2		156	182.8		155.82	189.3
	156.04	184.6		156.12	182.5		156	188.9
	156.19	184.2		156.31	182.3		156.12	188.3
	156.34	183.9		156.45	182		156.29	188
	156.51	183.6		156.59	181.5		156.42	187.7
	156.68	183.4		156.75	181		156.57	187.4
	156.81	183.3		156.92	180.6		156.73	187.2
	156.96	182.8		157.07	180.3		156.89	187
	157.1	182.7		157.2	179.8		157.06	186.8
	157.25	182.3		157.39	179.6		157.19	186.5
	157.41	181.8		157.54	179.3		157.33	186
	157.55	180.8		157.7	178.9		157.49	185.6
	157.71	181		157.81	178.4		157.61	185.1
	157.85	180.9		157.95	178		157.77	184.7
	158.03	180.3		158.12	177.6		157.94	184.4
	158.14	180.2		158.27	177.2		158.08	184.1
	158.29	179.7		158.37	176.6		158.23	183.8
	158.47	179.2		158.55	176.2		158.38	183.4
	158.59	178.7		158.69	175.8		158.57	183
	158.73	178.2		158.89	175.6		158.72	182.6
	158.91	177.7		159.04	175.3		158.86	182.1
	159.06	177.4		159.16	175.1		159	181.6
	159.2	177.2		159.3	174.9		159.14	181.2
	159.35	177		159.46	174.8		159.31	180.7
	159.5	176.8		159.62	174.5		159.43	180.3
	159.65	176.6		159.72	174.1		159.6	180.1
	159.81	176.3		159.92	173.7		159.77	179.9
	159.94	175.9		160.09	173.3		159.91	179.7
	160.1	175.4		160.24	172.9		160.05	179.6
	160.25	175		160.38	172.5		160.22	179.3
	160.41	174.7		160.56	172.4		160.35	179
	160.54	174.5		160.66	172.1		160.49	178.6
	160.7	174.2		160.81	171.7		160.64	178.1
	160.85	173.8		160.95	171.4		160.81	177.7
	160.99	173.4		161.12	171		160.98	177.5
	161.13	172.9		161.29	170.6		161.09	177.2
	161.3	172.4		161.43	170.1		161.25	176.9
	161.46	171.9		161.55	169.6		161.4	176.6
	161.62	171.6		161.74	169.3		161.56	176.2
	161.75	171.4		161.86	169		161.75	175.8
	161.9	171.3		162.03	168.8		161.86	175.4
	162.06	171.1		162.16	168.6		162.01	174.9
	162.19	171		162.33	168.5		162.12	174.5
	162.35	170.7		162.49	168.5		162.29	174.1
	162.49	170.3		162.62	168.1		162.45	173.8
	162.66	169.8		162.8	167.7		162.6	173.6
	162.82	169.5		162.95	167.4		162.71	173.4
	162.95	169.3		163.09	167		162.88	173.3
	163.11	169.1		163.22	166.6		163.04	173.1
	163.25	168.8		163.37	166.4		163.2	172.9
	163.4	168.3		163.48	166.2		163.37	172.5
	163.55	167.8		163.64	165.9		163.51	172.1
	163.72	168		163.82	165.6		163.66	171.7
	163.85	167.6		163.96	165.2		163.81	171.4
	164.01	167.2		164.08	164.7		163.94	171.2
	164.15	166.9		164.27	164.4		164.14	171
	164.3	166.8		164.41	164		164.25	170.7
	164.47	166.7		164.55	163.5		164.39	170.3
	164.6	166.6		164.72	163.4		164.57	170
	164.77	166.3		164.87	163.2		164.73	169.6
	164.92	165.8		165	163.1		164.86	169.1
	165.04	165.4		165.12	162.9		165	168.7
	165.2	165.1		165.32	162.9		165.14	168.3
	165.33	164.9		165.42	162.4		165.31	168.1
	165.5	164.6		165.6	162.1		165.45	168
	165.64	164.3		165.79	161.7		165.6	167.8
	165.81	163.9		165.94	161.5		165.74	167.7
	165.96	163.5		166.04	161.1		165.94	167.6
	166.09	163.1		166.22	161		166.09	167.3
	166.23	162.6		166.34	160.7		166.2	166.8
	166.41	162.2		166.49	160.3		166.37	166.5
	166.55	162.4		166.7	160.1		166.5	166.1
	166.69	162.3		166.84	159.7		166.66	165.9
	166.86	162.1		166.97	159.2		166.81	165.8
	167	161.9		167.1	158.8		166.93	165.4
	167.17	161.5		167.3	158.5		167.11	165.2
	167.32	161		167.41	158.5		167.28	164.8
	167.45	160.8		167.53	158.2		167.42	164.4
	167.6	160.7		167.77	158.3		167.54	164
	167.74	160.4		167.89	158.1		167.69	163.6
	167.92	160		168	157.8		167.86	163.3
	168.05	159.7		168.22	157.5		168.02	163.1
	168.19	159.2		168.33	157		168.19	163
	168.35	158.8		168.42	156.7		168.28	162.9
	168.51	158.5		168.56	156.5		168.51	162.8
	168.66	158.4		168.76	156.5		168.64	162.6
	168.8	158.4		168.92	156.1		168.77	162.1
	168.94	158.3		169.12	155.9		168.87	161.8
	169.08	158		169.22	155.4		169.01	161.4
	169.26	157.5		169.39	155		169.21	161.3
	169.4	157.2		169.53	154.6		169.36	161.1
	169.57	157		169.71	154.3		169.48	160.8
	169.69	156.9		169.8	154.1		169.66	160.5
	169.83	156.6		169.99	154		169.79	160.1
	169.99	156.2		170.13	154		169.96	159.7
	170.14	155.8		170.29	153.7		170.13	159.4
	170.32	155.3		170.48	153.7		170.24	159
	170.46	155		170.57	153.3		170.42	158.8
	170.68	154.9		170.68	152.8		170.57	158.6
	170.76	154.9		170.87	152.7		170.72	158.5
	170.87	154.9		171.03	152.5		170.84	158.4
	171.03	154.6		171.18	152.3		170.99	158.3
	171.21	154.2		171.3	151.9		171.17	158
	171.34	153.9		171.47	151.7		171.31	157.6
	171.5	153.7		171.6	151.2		171.45	157.2
	171.68	153.6		171.79	151		171.6	157
	171.79	153.3		171.95	150.5		171.76	156.9
	171.95	152.9		172.07	150.3		171.92	156.7
	172.09	152.4		172.18	150		172.06	156.4
	172.25	151.9		172.36	150.1		172.21	156
	172.39	151.8		172.56	150		172.34	155.6
	172.53	151.7		172.67	149.8		172.52	155.2
	172.71	151.6		172.86	149.5		172.69	154.9
	172.85	151.5		173.03	149.3		172.88	154.7
	172.98	151.2		173.11	148.8		172.95	154.5
	173.15	150.8		173.23	148.7		173.1	154.5
	173.31	150.5		173.42	148.5		173.27	154.4
	173.47	150.4		173.56	148.3		173.42	154.3
	173.61	150.2		173.72	147.9		173.56	153.9
	173.77	149.8		173.88	147.6		173.69	153.5
	173.92	149.4		173.97	147.1		173.9	153.3
	174.07	149		174.17	146.8		173.99	153.1
	174.23	148.8		174.39	146.7		174.16	152.8
	174.36	148.7		174.48	146.4		174.33	152.6
	174.5	148.7		174.68	146.4		174.45	152.3
	174.66	148.5		174.78	146.3		174.64	151.9
	174.78	148.2		174.92	146.1		174.81	151.6
	174.96	147.8		175.16	146		174.92	151.2
	175.11	147.7		175.24	145.5		175.04	150.9
	175.26	147.5		175.37	145.2		175.2	150.9
	175.4	147.2		175.52	145.1		175.38	150.9
	175.56	146.3		175.65	144.8		175.47	150.7
	175.71	147.1		175.83	144.7		175.63	150.4
	175.87	146.8		175.92	144.2		175.84	150.2
	176.03	146.7		176.1	143.9		175.89	149.8
	176.14	146.7		176.26	143.5		176.07	149.5
	176.31	146.6		176.47	143.2		176.24	149.4
	176.48	146.2		176.58	143.2		176.46	149.3
	176.64	145.8		176.74	143		176.55	148.9
	176.79	145.7		176.84	143		176.67	148.5
	176.89	145.4		177.01	142.8		176.84	148.2
	177.04	145.1		177.3	142.6		177.01	147.8
	177.21	144.7		177.38	142.2		177.22	147.6
	177.38	144.2		177.44	141.8		177.33	147.4
	177.5	143.9		177.58	141.8		177.45	147.3
	177.66	143.9		177.78	141.6		177.61	147.2
	177.82	143.8		177.95	141.3		177.78	147.1
	177.95	143.6		178.08	140.8		177.96	146.8
	178.14	143.2		178.31	140.7		178.05	146.4
	178.28	143		178.41	140.2		178.23	146.2
	178.41	142.9		178.48	139.9		178.34	146
	178.58	142.6		178.61	139.9		178.51	145.8
	178.71	142.1		178.79	140		178.67	145.5
	178.86	141.6		178.95	139.7		178.76	145.1
	179.02	141.4		179.13	139.5		178.94	144.8
	179.17	141.4		179.24	139.1		179.06	144.4
	179.34	141.4		179.42	138.8		179.27	144.2
	179.49	141.2		179.49	138.7		179.4	144.1
	179.62	140.9		179.73	138.5		179.56	144
	179.86	140.6		180.02	138.3		179.69	143.8
	179.91	140.6		180.04	138		179.81	143.7
	180.03	140.2		180.08	137.2		179.99	143.3
	180.23	139.7		180.33	137.2		180.16	143.1
	180.42	139.3		180.42	137.1		180.28	142.8
	180.53	139.1		180.52	136.8		180.49	142.7
	180.62	139.1		180.73	136.9		180.6	142.4
	180.76	139		180.9	136.8		180.72	142
	180.95	138.6		181.16	136.5		180.96	141.7
	181.14	138.3		181.25	136.1		181.04	141.3
	181.31	138.2		181.36	135.8		181.22	141.1
	181.43	138		181.51	135.7		181.34	140.9
	181.56	137.6		181.7	135.4		181.51	140.9
	181.7	137.1		181.82	135.2		181.68	140.8
	181.82	136.6		182	134.7		181.85	140.6
	181.98	136.7		182.12	134.4		182.02	140.3
	182.12	136.7		182.26	134.1		182.14	139.9
	182.3	136.5		182.49	134.2		182.28	139.8
	182.47	136.1		182.52	134.1		182.4	139.6
	182.63	136		182.68	133.7		182.55	139.3
	182.75	135.8		182.96	133.8		182.71	138.9
	182.85	135.4		183.02	133.3		182.82	138.6
	183.03	134.9		183.13	132.9		182.95	138.2
	183.2	134.6		183.38	133		183.2	138
	183.35	134.5		183.57	132.8		183.32	137.9
	183.51	134.6		183.64	132.3		183.51	137.8
	183.66	134.3		183.67	131.8		183.63	137.7
	183.78	133.9		183.81	131.5		183.74	137.4
	183.99	133.8		184.04	131.5		183.85	137
	184.13	133.6		184.24	131.5		184.02	136.8
	184.28	133.1		184.41	131.3		184.23	136.7
	184.41	132.7		184.59	131.1		184.41	136.5
	184.54	132.6		184.58	130.7		184.53	136.1
	184.71	132.6		184.76	130.3		184.63	135.6
	184.89	132.5		185.02	130.6		184.8	135.3
	185.05	132.1		185.22	130.2		185.02	135.1
	185.17	131.9		185.3	129.9		185.11	135
	185.28	131.8		185.31	129.2		185.27	134.8
	185.46	131.3		185.63	129.2		185.45	134.9
	185.59	130.8		185.76	128.9		185.51	134.5
	185.75	130.6		185.79	128.5		185.82	134.3
	185.87	130.7		185.92	128.6		185.93	134.1
	186.05	130.5		186.12	128.5		185.93	133.7
	186.18	130.1		186.4	128.4		186.2	133.5
	186.35	130		186.56	128		186.46	133.4
	186.55	129.7		186.59	127.6		186.4	132.7
	186.66	129.4		186.88	127.6		186.67	132.5
	186.77	128.9		187.02	127.4		186.68	132.2
	186.92	128.7		186.99	126.8		186.88	132.1
	187.11	128.8		187.18	126.4		187.04	132.1
	187.28	128.6		187.3	126.3		187.1	131.9
	187.37	128.2		187.49	126.1		187.26	131.5
	187.52	128.1		187.84	126.3		187.48	131.3
	187.64	127.8		187.92	126.1		187.66	131.1
	187.82	127.2		187.9	125.4		187.74	130.8
	188.01	126.9		188.07	125.3		188.05	130.6
	188.13	127		188.14	125.1		188.1	130.3
	188.37	126.9		188.37	124.9		188.22	129.7
	188.48	126.6		188.69	124.8		188.35	129.5
	188.58	126.4		188.78	124.4		188.48	129.3
	188.76	126.1		188.83	123.7		188.7	129.3
	188.94	125.7		188.91	123.5		188.81	129.2
	189.06	125.3		189.22	123.8		188.96	128.8
	189.18	125.2		189.37	123.7		189.08	128.5
	189.35	125.2		189.48	123.3		189.28	128.2
	189.44	124.8		189.65	123		189.56	128.2
	189.65	124.5		189.62	122.6		189.58	127.8
	189.75	124.3		189.86	122.5		189.7	127.3
	189.92	123.9		190.04	122.4		189.88	127
	190.17	123.4		190.1	121.7		190.07	126.7
	190.28	123.4		190.29	121.4		190.17	126.5
	190.39	123.4		190.55	121.3		190.36	126.5
	190.55	123		190.68	121.2		190.5	126.4
	190.71	122.8		190.82	120.9		190.53	125.9
	190.8	122.5		190.98	121		190.71	125.6
	190.95	122		191.07	120.4		190.88	125.5
	191.17	121.7		191.19	120.2		191.07	125.2
	191.31	121.7		191.26	119.9		191.23	124.9
	191.5	121.5		191.49	119.8		191.42	124.5
	191.61	121.2		191.68	119.3		191.53	124.1
	191.72	121		191.89	119.1		191.63	123.7
	191.87	120.6		191.94	118.6		191.79	123.7
	192.02	120.1		192.09	118.6		191.94	123.6
	192.12	120		192.24	118.5		192.11	123.3
	192.3	119.9		192.46	118.3		192.3	123
	192.48	119.5		192.53	117.9		192.4	122.5
	192.59	119.4		192.64	117.6		192.59	122.2
	192.75	119.1		192.83	117.4		192.72	121.6
	192.95	118.6		193.09	117.3		192.96	120.9
	193.08	118.3		193.22	116.7		193	120.7
	193.22	118.3		193.32	116.3		193.13	120.4
	193.38	118		193.47	116.2		193.31	120.3
	193.52	117.7		193.69	116.2		193.48	120.2
	193.64	117.5		193.89	116.1		193.61	120
	193.84	116.9		193.95	115.6		193.73	119.7
	194	116.6		194.15	115.3		193.9	119.3
	194.08	116.7		194.21	115.2		194.09	119
	194.26	116.3		194.36	114.7		194.4	118.8
	194.42	116		194.61	114.6		194.54	118.5
	194.56	115.7		194.69	114		194.57	118
	194.74	115.2		194.82	113.8		194.75	117.6
	194.92	115		194.98	113.8		194.88	117.3
	195.06	115		195.19	113.6		195.07	117.1
	195.21	114.6		195.35	113.3		195.11	116.8
	195.34	114.4		195.47	113		195.24	116.5
	195.51	114		195.5	112.6		195.4	116.1
	195.67	113.5		195.67	112.3		195.57	115.8
	195.87	113.4		195.86	112		195.77	115.6
	195.96	113.3		195.99	111.7		195.93	115.3
	196.03	112.9		196.15	111.4		195.96	114.7
	196.15	112.6		196.29	111.4		196.16	114.4
	196.39	112		196.45	111		196.29	114.2
	196.56	111.6		196.62	110.7		196.52	114
	196.66	111.9		196.79	110.5		196.72	113.9
	196.78	111.5		196.86	110		196.74	113.4
	196.98	111.3		197.05	109.7		196.9	113.1
	197.13	110.9		197.25	109.4		197.02	112.8
	197.4	110.4		197.3	109		197.22	112.5
	197.42	110.5		197.56	109		197.48	112.3
	197.54	110.1		197.73	108.8		197.59	111.8
	197.71	109.2		197.87	108.3		197.66	111.1
	197.98	109.6		197.98	108.1		197.89	111.3
	198.08	109.2		198.22	107.9		197.97	111.1
	198.12	109.1		198.3	107.4		198.16	110.8
	198.3	108.7		198.48	107		198.33	110.4
	198.49	107.7		198.67	106.8		198.42	110.2
	198.67	108		198.79	106.7		198.66	109.9
	198.88	107.5		199	106.5		198.79	109.6
	199.04	107.3		198.94	105.9		198.87	109
	199.1	107.4		199.32	105.9		199	108.7
	199.28	106.8		199.35	105.6		199.14	108.5
	199.45	106.4		199.33	104.6		199.41	108.5
	199.67	105.8		199.67	104.7		199.56	108.2
	199.74	105.9		199.76	104.3		199.63	107.7
	199.92	105.4		200.16	104.4		199.77	107.4
	200	105.3		200.3	104.2		200.01	107.1
	200.19	104.6		200.23	103.5		200.11	106.6
	200.36	104.2		200.34	103.1		200.3	106.2
	200.42	104.3		200.53	103		200.44	105.9
	200.52	103.8		200.65	102.4		200.56	105.7
	200.78	103.3		200.89	102.2		200.61	105.3
	200.96	102.8		201.08	102.1		200.93	105.1
	201.14	102.7		201.02	101.6		201.09	104.9
	201.23	102.4		201.26	101.2		201.13	104.4
	201.38	102.2		201.38	101.1		201.31	104
	201.55	101.4		201.7	100.7		201.46	103.6
	201.6	101.3		201.93	100.4		201.59	103.2
	201.78	101		201.92	99.73		201.79	103
	202	100.4		202.09	99.54		201.9	102.8
	202.02	100.3		202.26	99.49		202.16	102.5
	202.25	99.5		202.36	99.03		202.22	102.2
	202.45	99.34		202.47	98.59		202.37	101.9
	202.46	99.26		202.68	98.42		202.34	101.2
	202.73	98.55		202.87	97.85		202.63	100.9
	202.85	98.08		202.96	97.42		202.87	100.6
	202.99	97.99		202.93	96.99		202.96	100.3
	203.29	97.36		203.18	96.82		203.11	100.1
	203.41	97.26		203.54	96.7		203.22	99.67
	203.44	96.8		203.57	96.25		203.4	99.34
	203.52	96.54		203.68	95.54		203.44	98.93
	203.67	95.95		203.81	95.23		203.71	98.52
	203.94	95.35		203.97	94.81		203.95	98.13
	204.03	94.92		204.29	94.88		204.15	97.8
	204.05	94.92		204.36	94.39		204.11	97.51
	204.4	94.1		204.43	93.83		204.17	97.14
	204.53	93.83		204.51	93.44		204.3	96.66
	204.62	93.51		204.64	92.97		204.6	96.44
	204.77	93.18		204.78	92.43		204.71	95.92
	204.96	92.65		205	92.35		204.78	95.25
	205.07	92.11		205.22	92.01		204.97	94.95
	205.24	91.72		205.33	91.46		205.08	94.55
	205.43	91.29		205.44	90.99		205.41	94.48
	205.57	90.93		205.71	90.69		205.49	93.94
	205.75	90.35		205.79	90.14		205.68	93.51
	205.91	90.05		205.84	89.6		205.79	93.15
	205.87	89.83		206.1	89.52		205.9	92.47
	206.12	88.93		206.26	89.09		206.01	92.06
	206.28	88.42		206.43	88.58		206.17	91.76
	206.39	88.19		206.61	88.16		206.38	91.46
	206.55	87.57		206.63	87.51		206.4	90.84
	206.78	87.06		206.67	87.06		206.52	90.3
	206.98	86.65		206.99	86.98		206.72	89.85
	207.04	86.43		207.17	86.44		206.98	89.41
	207.06	85.84		207.3	85.96		207.07	88.88
	207.31	85.23		207.47	85.29		207.36	88.63
	207.51	84.54		207.77	85.08		207.42	88.24
	207.62	84.21		207.84	84.72		207.45	87.57
	207.77	83.69		207.95	84.15		207.65	87.2
	207.94	83.2		208.16	83.96		207.86	86.57
	208.11	82.68		208.19	83.14		207.99	86.09
	208.24	82.17		208.49	82.82		208.19	85.7
	208.39	81.66		208.47	82.35		208.35	85.3
	208.53	81.11		208.52	81.7		208.54	84.75
	208.73	80.48		208.84	81.53		208.73	84.41
	209	79.88		208.97	80.87		208.73	83.71
	209.01	79.76		209.12	80.18		208.86	82.98
	209.04	79.09		209.23	79.77		209.16	82.85
	209.24	78.37		209.32	79.35		209.22	82.29
	209.49	77.58		209.52	78.83		209.21	81.56
	209.57	77.24		209.65	78.32		209.53	81.12
	209.76	76.69		209.79	77.49		209.53	80.38
	209.95	75.93		210.02	77.28		209.81	79.77
	210.01	75.69		210.28	76.9		210.05	79.54
	210.22	74.94		210.27	76.21		210.26	79
	210.36	74.17		210.45	75.66		210.34	78.45
	210.45	73.84		210.53	74.96		210.37	77.77
	210.65	73.05		210.69	74.51		210.47	76.97
	210.86	72.3		210.88	74.09		210.82	76.67
	210.98	71.94		211.04	73.44		210.9	76.14
	211.16	71.28		211.37	72.91		210.99	75.39
	211.22	70.69		211.39	72.25		211.16	74.74
	211.25	70.15		211.49	71.77		211.47	74.19
	211.49	69.12		211.67	71.23		211.58	73.61
	211.59	68.63		211.81	70.64		211.73	73.08
	211.91	67.83		211.88	69.81		211.78	72.45
	212.13	67.28		212.26	69.59		212.03	71.79
	212.3	66.89		212.45	69.05		212.3	71.26
	212.37	66.34		212.51	68.29		212.31	70.54
	212.5	65.63		212.58	67.55		212.44	70.03
	212.64	64.95		212.81	67.17		212.55	69.33
	212.9	64.08		212.86	66.58		212.95	68.76
	212.97	63.66		213.08	65.89		213.02	68.07
	213.02	62.88		213.31	65.34		212.91	67.36
	213.18	62.13		213.26	64.62		213.04	66.62
	213.36	61.24		213.4	63.95		213.28	65.96
	213.4	60.7		213.62	63.39		213.41	65.09
	213.43	59.97		213.78	62.6		213.51	64.33
	213.63	59.01		213.87	62.07		213.79	63.74
	213.93	58.06		213.99	61.24		213.89	62.96
	214.13	57.45		214.26	60.74		214.13	62.17
	214.23	56.85		214.29	59.89		214.31	61.55
	214.28	56.14		214.43	59.22		214.41	60.9
	214.4	54.88		214.63	58.55		214.37	60.06
	214.59	54.4		214.77	57.77		214.58	59.17
	214.83	53.6		214.85	57.11		214.71	58.42
	215.04	52.79		215.05	56.41		214.95	57.63
	215.16	52.12		215.12	55.49		215.13	56.87
	215.44	51.22		215.41	54.91		215.21	55.91
	215.57	50.63		215.67	54.3		215.51	55.29
	215.63	49.91		215.68	53.36		215.6	54.57
	215.7	49.18		215.78	52.63		215.68	53.6
	215.78	48.24		215.91	51.94		215.86	52.83
	215.99	47.29		215.99	50.99		215.92	51.99
	216.1	46.43		216.29	50.36		216.15	51.07
	216.49	45.45		216.34	49.53		216.24	50.18
	216.68	44.76		216.54	48.57		216.34	49.33
	216.75	44.15		216.85	48.06		216.45	48.24
	216.87	43.45		216.98	47.16		216.75	47.41
	216.98	42.54		217.16	46.45		216.98	46.59
	217.08	41.67		217.2	45.72		217.21	45.66
	217.1	40.84		217.41	44.82		217.25	44.89
[truncated: 212 more rows]

## Sheet: TAB_BKB_70_30
TAB:BKB 70:30	Temperature	Storage Modulus		Temperature	Storage Modulus		Temperature	Storage Modulus
	[°C]	[MPa]		[°C]	[MPa]		[°C]	[MPa]
	-80.27	2302		-80.16	2242		-80.16	2061
	-80.13	2301		-80.19	2234		-80.12	2059
	-80.11	2301		-80.2	2234		-80.16	2063
	-80.1	2299		-80.12	2234		-80.08	2061
	-80.01	2299		-80.12	2240		-80.14	2064
	-80.02	2306		-80.1	2239		-79.92	2070
	-79.96	2307		-79.95	2243		-79.92	2071
	-79.91	2306		-79.97	2238		-79.78	2065				E' at -80°C	E' at 25°C	E' at 170°C	E' at 250°C
	-79.78	2313		-79.88	2238		-79.74	2067				[MPa]	[MPa]	[MPa]	[MPa]
	-79.74	2309		-79.83	2238		-79.65	2066				2302	924.4	157.6	< 0,5
	-79.65	2309		-79.76	2232		-79.66	2068				2242	908.8	164.6	< 0,5
	-79.6	2307		-79.66	2238		-79.53	2069				2061	892.2	161.7	< 0,5
	-79.55	2310		-79.63	2236		-79.42	2071
	-79.39	2309		-79.57	2243		-79.46	2072			Average	2201.67	908.467	161.3	< 0,5
	-79.33	2309		-79.41	2246		-79.26	2070			Standard Dev	125.46	16.1026	3.5171	-
	-79.3	2312		-79.39	2245		-79.23	2071
	-79.09	2309		-79.28	2244		-79.14	2070
	-79.02	2308		-79.16	2244		-79.06	2070
	-78.89	2305		-79.04	2244		-78.97	2066
	-78.79	2304		-78.96	2245		-78.92	2067
	-78.71	2303		-78.86	2244		-78.81	2069
	-78.64	2306		-78.73	2247		-78.72	2070
	-78.5	2309		-78.66	2247		-78.63	2074
	-78.4	2309		-78.49	2248		-78.47	2075
	-78.27	2310		-78.45	2249		-78.46	2078
	-78.19	2313		-78.31	2244		-78.23	2079
	-78.06	2311		-78.22	2246		-78.11	2076
	-77.95	2316		-78.04	2246		-78.04	2079
	-77.84	2311		-77.96	2244		-77.82	2078
	-77.72	2307		-77.84	2240		-77.79	2076
	-77.62	2311		-77.7	2242		-77.65	2076
	-77.47	2312		-77.6	2242		-77.55	2078
	-77.36	2313		-77.41	2241		-77.45	2078
	-77.24	2312		-77.38	2242		-77.33	2081
	-77.1	2310		-77.19	2244		-77.22	2081
	-77	2308		-77.1	2248		-77.12	2080
	-76.85	2307		-76.93	2248		-76.99	2080
	-76.76	2306		-76.8	2251		-76.89	2081
	-76.59	2300		-76.69	2250		-76.73	2077
	-76.48	2299		-76.52	2251		-76.66	2078
	-76.33	2302		-76.41	2250		-76.53	2077
	-76.23	2304		-76.28	2249		-76.31	2072
	-76.06	2304		-76.15	2248		-76.21	2074
	-75.95	2306		-76.03	2245		-76.1	2075
	-75.79	2307		-75.87	2248		-75.96	2075
	-75.68	2308		-75.77	2248		-75.83	2076
	-75.52	2308		-75.65	2249		-75.71	2077
	-75.41	2305		-75.47	2253		-75.53	2078
	-75.27	2303		-75.35	2248		-75.46	2081
	-75.13	2303		-75.22	2249		-75.28	2081
	-74.97	2302		-75.08	2248		-75.14	2082
	-74.87	2302		-74.95	2247		-75.06	2083
	-74.7	2303		-74.85	2245		-74.87	2083
	-74.56	2304		-74.65	2247		-74.74	2081
	-74.43	2304		-74.57	2245		-74.63	2082
	-74.29	2302		-74.4	2242		-74.43	2080
	-74.13	2300		-74.25	2244		-74.3	2079
	-73.99	2300		-74.14	2240		-74.18	2078
	-73.83	2298		-73.99	2239		-73.99	2078
	-73.72	2297		-73.83	2241		-73.87	2078
	-73.56	2294		-73.7	2240		-73.75	2080
	-73.44	2293		-73.59	2237		-73.57	2079
	-73.29	2292		-73.45	2238		-73.47	2080
	-73.12	2292		-73.3	2238		-73.28	2081
	-73.02	2293		-73.1	2241		-73.14	2080
	-72.83	2295		-72.98	2242		-72.96	2080
	-72.72	2295		-72.9	2241		-72.81	2079
	-72.55	2296		-72.72	2242		-72.68	2079
	-72.39	2296		-72.57	2244		-72.58	2077
	-72.27	2295		-72.42	2244		-72.44	2076
	-72.09	2295		-72.27	2244		-72.27	2075
	-71.98	2293		-72.17	2243		-72.11	2075
	-71.8	2291		-71.91	2241		-72.05	2074
	-71.68	2289		-71.78	2243		-71.84	2072
	-71.52	2288		-71.66	2239		-71.69	2070
	-71.4	2287		-71.48	2238		-71.58	2071
	-71.23	2288		-71.34	2238		-71.41	2070
	-71.12	2288		-71.23	2237		-71.27	2069
	-70.93	2286		-71.03	2236		-71.11	2070
	-70.84	2285		-70.92	2238		-70.96	2070
	-70.64	2284		-70.81	2237		-70.77	2070
	-70.55	2281		-70.66	2237		-70.75	2071
	-70.38	2279		-70.47	2238		-70.47	2071
	-70.22	2279		-70.34	2237		-70.33	2072
	-70.05	2277		-70.22	2234		-70.2	2072
	-69.93	2276		-70.05	2234		-69.97	2073
	-69.7	2272		-69.92	2233		-69.98	2074
	-69.59	2271		-69.72	2233		-69.77	2074
	-69.39	2268		-69.64	2231		-69.54	2071
	-69.3	2268		-69.42	2231		-69.45	2071
	-69.07	2266		-69.26	2229		-69.34	2072
	-68.99	2274		-69.15	2228		-69.16	2070
	-68.82	2269		-69.06	2225		-69.03	2069
	-68.64	2271		-68.87	2223		-68.92	2067
	-68.53	2273		-68.71	2223		-68.78	2066
	-68.36	2270		-68.58	2219		-68.61	2065
	-68.28	2269		-68.38	2220		-68.48	2064
	-68.06	2267		-68.26	2221		-68.32	2065
	-67.98	2267		-68.1	2220		-68.18	2065
	-67.77	2262		-67.88	2222		-68.04	2064
	-67.66	2261		-67.78	2219		-67.82	2064
	-67.47	2260		-67.59	2220		-67.76	2065
	-67.39	2259		-67.51	2220		-67.58	2064
	-67.19	2258		-67.32	2221		-67.36	2063
	-67.05	2259		-67.18	2222		-67.32	2064
	-66.91	2258		-67.08	2221		-67.13	2061
	-66.73	2257		-66.81	2221		-67	2061
	-66.57	2257		-66.68	2221		-66.8	2060
	-66.5	2255		-66.51	2220		-66.7	2059
	-66.23	2254		-66.4	2216		-66.45	2056
	-66.17	2254		-66.21	2219		-66.34	2056
	-66	2253		-66.13	2216		-66.23	2055
	-65.83	2249		-65.96	2213		-66.02	2053
	-65.66	2245		-65.8	2211		-65.96	2051
	-65.57	2245		-65.64	2212		-65.76	2049
	-65.39	2239		-65.5	2209		-65.61	2049
	-65.19	2238		-65.3	2208		-65.5	2048
	-65.14	2237		-65.13	2207		-65.34	2046
	-64.97	2238		-65.06	2209		-65.22	2046
	-64.77	2236		-64.96	2206		-64.95	2044
	-64.64	2236		-64.74	2206		-64.91	2045
	-64.48	2234		-64.59	2209		-64.7	2044
	-64.29	2236		-64.38	2208		-64.53	2043
	-64.14	2233		-64.23	2208		-64.45	2045
	-64.02	2234		-64.16	2202		-64.24	2044
	-63.85	2231		-63.98	2203		-64.08	2043
	-63.72	2235		-63.83	2203		-63.97	2044
	-63.55	2235		-63.72	2199		-63.85	2044
	-63.43	2233		-63.57	2200		-63.61	2043
	-63.28	2230		-63.38	2197		-63.46	2044
	-63.17	2230		-63.2	2198		-63.44	2043
	-62.98	2227		-63.1	2196		-63.12	2043
	-62.85	2224		-62.93	2193		-63	2043
	-62.65	2223		-62.74	2193		-62.83	2041
	-62.52	2221		-62.72	2189		-62.71	2041
	-62.42	2218		-62.52	2187		-62.56	2039
	-62.22	2217		-62.34	2187		-62.45	2039
	-62.14	2217		-62.11	2186		-62.25	2037
	-61.92	2216		-62.08	2182		-62.12	2034
	-61.78	2219		-61.82	2181		-62.09	2034
	-61.62	2214		-61.73	2180		-61.86	2032
	-61.49	2214		-61.43	2181		-61.66	2030
	-61.24	2213		-61.38	2179		-61.57	2030
	-61.18	2211		-61.19	2178		-61.48	2030
	-61	2212		-60.97	2178		-61.19	2026
	-60.81	2205		-60.87	2179		-61.03	2026
	-60.77	2206		-60.75	2178		-60.97	2028
	-60.52	2201		-60.62	2173		-60.65	2026
	-60.42	2203		-60.4	2178		-60.62	2027
	-60.2	2200		-60.3	2180		-60.44	2025
	-60.09	2197		-60.19	2174		-60.24	2024
	-59.94	2191		-60.01	2177		-60.15	2024
	-59.75	2191		-59.84	2178		-59.92	2023
	-59.67	2190		-59.66	2174		-59.85	2022
	-59.45	2192		-59.45	2177		-59.71	2021
	-59.37	2189		-59.4	2172		-59.44	2017
	-59.18	2189		-59.26	2172		-59.34	2018
	-59.04	2188		-59.09	2169		-59.18	2019
	-58.88	2189		-58.97	2166		-59.1	2015
	-58.77	2188		-58.77	2164		-58.92	2014
	-58.64	2188		-58.56	2166		-58.76	2013
	-58.5	2186		-58.36	2165		-58.73	2012
	-58.32	2182		-58.23	2161		-58.56	2009
	-58.15	2182		-58.17	2161		-58.3	2008
	-57.97	2181		-58.12	2155		-58.24	2007
	-57.8	2177		-57.9	2157		-58.04	2004
	-57.64	2174		-57.76	2158		-57.9	2000
	-57.48	2170		-57.61	2161		-57.77	1999
	-57.26	2171		-57.51	2154		-57.64	1998
	-57.2	2170		-57.32	2156		-57.42	1998
	-57.11	2172		-57.21	2155		-57.41	1999
	-56.87	2166		-56.99	2154		-57.29	1995
	-56.78	2170		-56.96	2151		-57.03	1994
	-56.53	2166		-56.78	2149		-56.85	1995
	-56.42	2165		-56.62	2151		-56.71	1996
	-56.28	2161		-56.44	2147		-56.75	1996
	-56.09	2159		-56.33	2143		-56.52	1993
	-55.94	2155		-56.13	2145		-56.27	1993
	-55.86	2160		-55.91	2144		-56.15	1994
	-55.68	2156		-55.8	2142		-55.95	1993
	-55.48	2155		-55.62	2139		-55.9	1991
	-55.39	2154		-55.46	2138		-55.68	1993
	-55.26	2148		-55.34	2136		-55.51	1992
	-55.05	2147		-55.19	2136		-55.36	1989
	-54.91	2140		-55.03	2132		-55.14	1989
	-54.86	2140		-54.93	2132		-55.03	1985
	-54.56	2136		-54.82	2127		-54.94	1988
	-54.46	2136		-54.66	2124		-54.86	1985
	-54.37	2136		-54.51	2127		-54.64	1983
	-54.14	2134		-54.34	2122		-54.32	1981
	-54	2136		-54.17	2121		-54.37	1979
	-53.88	2137		-54.03	2121		-54.06	1978
	-53.83	2134		-53.95	2118		-53.9	1974
	-53.68	2128		-53.74	2118		-53.75	1975
	-53.48	2132		-53.64	2122		-53.63	1975
	-53.29	2131		-53.41	2116		-53.45	1973
	-53.2	2133		-53.23	2115		-53.29	1969
	-53.13	2128		-53.13	2119		-53.14	1972
	-52.88	2127		-52.96	2115		-53.04	1971
	-52.79	2127		-52.79	2116		-52.88	1970
	-52.62	2121		-52.58	2115		-52.69	1968
	-52.51	2118		-52.55	2114		-52.58	1970
	-52.32	2117		-52.29	2115		-52.5	1967
	-52.21	2114		-52.25	2112		-52.33	1963
	-52	2111		-52.09	2107		-52.16	1964
	-51.91	2114		-51.97	2114		-51.93	1962
	-51.74	2111		-51.8	2105		-51.99	1961
	-51.67	2111		-51.67	2106		-51.8	1960
	-51.47	2109		-51.6	2101		-51.53	1958
	-51.25	2107		-51.45	2101		-51.47	1956
	-51.19	2104		-51.31	2097		-51.41	1952
	-51.09	2103		-51.03	2096		-51.18	1952
	-50.86	2103		-50.74	2097		-51.08	1949
	-50.88	2099		-50.6	2093		-50.88	1948
	-50.57	2095		-50.5	2091		-50.78	1945
	-50.39	2094		-50.41	2091		-50.67	1942
	-50.08	2094		-50.19	2091		-50.37	1939
	-49.96	2088		-50.2	2088		-50.24	1938
	-49.94	2086		-50	2088		-50.16	1937
	-49.69	2080		-49.79	2090		-50.08	1937
	-49.49	2078		-49.66	2087		-49.86	1932
	-49.44	2078		-49.55	2080		-49.81	1934
	-49.22	2072		-49.32	2082		-49.57	1931
	-49.15	2070		-49.16	2079		-49.46	1928
	-49.07	2071		-49.11	2080		-49.38	1931
	-48.91	2068		-49.06	2077		-49.11	1929
	-48.74	2062		-48.8	2076		-49.02	1926
	-48.55	2063		-48.68	2074		-48.77	1926
	-48.54	2065		-48.47	2071		-48.7	1924
	-48.36	2061		-48.26	2073		-48.4	1925
	-48.1	2059		-48.13	2067		-48.16	1922
	-47.85	2059		-48.09	2068		-48	1923
	-47.79	2056		-48.1	2062		-48.07	1923
	-47.75	2058		-47.73	2062		-47.82	1922
	-47.55	2054		-47.46	2058		-47.55	1916
	-47.39	2051		-47.3	2055		-47.51	1918
	-47.21	2047		-47.04	2055		-47.43	1916
	-47.07	2048		-46.98	2049		-47.2	1911
	-46.99	2041		-46.89	2046		-47.21	1912
	-46.76	2034		-46.7	2046		-46.74	1908
	-46.7	2033		-46.55	2043		-46.63	1906
	-46.45	2031		-46.62	2042		-46.48	1905
	-46.37	2023		-46.26	2038		-46.36	1902
	-46.19	2025		-46.16	2038		-46.02	1895
	-45.99	2022		-46.12	2037		-45.97	1896
	-45.86	2022		-46.04	2034		-45.9	1895
	-45.78	2017		-45.67	2031		-45.73	1891
	-45.54	2014		-45.49	2033		-45.49	1889
	-45.37	2013		-45.43	2032		-45.51	1890
	-45.35	2009		-45.18	2031		-45.28	1890
	-45.21	2005		-45.06	2025		-44.94	1885
	-45.04	1999		-44.92	2025		-44.84	1882
	-44.83	1994		-44.56	2027		-44.7	1879
	-44.69	1994		-44.39	2024		-44.67	1878
	-44.61	1986		-44.35	2021		-44.49	1875
	-44.43	1988		-44.36	2019		-44.21	1872
	-44.36	1977		-44.05	2014		-44.02	1871
	-44.22	1973		-43.96	2013		-43.98	1868
	-43.99	1972		-43.85	2010		-43.79	1866
	-43.76	1964		-43.55	2009		-43.66	1866
	-43.68	1963		-43.32	2002		-43.77	1866
	-43.52	1962		-43.35	2002		-43.5	1861
	-43.18	1958		-43.04	1996		-43.32	1854
	-43.08	1954		-43.1	1997		-43.26	1851
	-42.95	1949		-43.1	1992		-43.12	1850
	-42.78	1949		-42.83	1990		-42.87	1844
	-42.71	1947		-42.4	1985		-42.93	1842
	-42.58	1940		-42.4	1984		-42.67	1837
	-42.35	1936		-42.05	1986		-42.4	1833
	-42.23	1930		-41.92	1979		-42.35	1831
	-41.99	1930		-41.83	1977		-42.28	1829
	-41.91	1923		-41.69	1974		-42.25	1826
	-41.65	1916		-41.76	1971		-42.06	1822
	-41.5	1909		-41.56	1970		-41.93	1818
	-41.4	1905		-41.15	1968		-41.67	1819
	-41.26	1898		-41.12	1964		-41.42	1813
	-41.03	1894		-40.83	1959		-41.21	1812
	-40.96	1892		-40.71	1956		-40.85	1808
	-40.79	1882		-40.76	1950		-40.55	1804
	-40.73	1876		-40.39	1946		-40.65	1802
	-40.43	1874		-40.39	1942		-40.31	1802
	-40.43	1872		-40.17	1935		-40.16	1795
	-40.4	1856		-39.9	1933		-40.09	1794
	-39.98	1858		-39.95	1926		-40.01	1789
	-39.83	1850		-39.76	1925		-39.86	1785
	-39.62	1847		-39.65	1922		-39.86	1779
	-39.54	1841		-39.6	1915		-39.51	1775
	-39.35	1838		-39.31	1912		-39.44	1771
	-39.03	1831		-39.22	1908		-39.29	1766
	-38.99	1827		-39.08	1906		-39.14	1765
	-38.9	1821		-39.18	1899		-39.22	1755
	-38.81	1813		-39.03	1896		-38.66	1751
	-38.49	1807		-38.89	1890		-38.46	1747
	-38.37	1805		-38.45	1888		-38.33	1742
	-38.18	1800		-38.29	1886		-38.28	1739
	-38.18	1795		-38.04	1881		-38.15	1735
	-38.14	1783		-38.02	1877		-38.25	1734
	-37.85	1775		-37.8	1875		-38.24	1730
	-37.71	1768		-37.63	1872		-38.03	1724
	-37.59	1760		-37.47	1869		-37.68	1720
	-37.3	1759		-37.54	1863		-37.61	1718
	-37.27	1753		-37.52	1860		-37.56	1712
	-37.1	1750		-37.32	1855		-37.41	1706
	-36.98	1745		-37.13	1850		-37.31	1701
	-36.88	1740		-37.05	1842		-37.27	1696
	-36.71	1736		-37.05	1835		-37.09	1690
	-36.57	1727		-36.81	1826		-37.08	1686
	-36.38	1727		-36.53	1824		-37.12	1682
	-36.26	1724		-36.41	1820		-36.69	1675
	-36.11	1714		-36.5	1813		-36.59	1667
	-36.1	1706		-36.36	1806		-36.18	1659
	-35.86	1702		-36.1	1802		-36.1	1654
	-35.89	1695		-35.95	1795		-36.05	1648
	-35.65	1684		-35.82	1788		-35.84	1642
	-35.36	1683		-35.63	1786		-35.89	1639
	-35.39	1675		-35.66	1780		-35.6	1632
	-35.27	1663		-35.55	1772		-35.49	1629
	-35.18	1656		-35.33	1770		-35.38	1624
	-35.03	1653		-35.3	1761		-35.35	1617
	-34.77	1648		-35.1	1755		-35.04	1611
	-34.64	1645		-34.89	1747		-35.02	1607
	-34.38	1640		-34.94	1743		-34.91	1600
	-34.15	1633		-34.66	1735		-34.84	1596
	-34.21	1627		-34.39	1728		-34.53	1591
	-34.06	1622		-34.47	1720		-34.6	1586
	-33.97	1612		-34.08	1716		-34.29	1573
	-33.72	1607		-33.91	1704		-34.27	1571
	-33.54	1596		-33.68	1700		-33.95	1569
	-33.25	1595		-33.49	1694		-33.75	1565
	-33.11	1588		-33.36	1690		-33.83	1560
	-32.8	1581		-33.47	1681		-33.36	1552
	-32.84	1574		-33.26	1674		-33.28	1545
	-32.5	1570		-32.96	1666		-33.09	1538
	-32.23	1564		-32.73	1656		-33.18	1533
	-32.01	1561		-32.52	1649		-32.63	1525
	-31.99	1556		-32.53	1644		-32.49	1520
	-31.89	1544		-32.59	1635		-32.23	1512
	-31.96	1538		-32.38	1628		-31.94	1509
	-31.73	1534		-31.81	1622		-31.98	1502
	-31.57	1529		-31.73	1616		-31.8	1495
	-31.42	1523		-31.52	1607		-31.69	1492
	-31.41	1520		-31.17	1600		-31.55	1487
	-31.45	1512		-30.67	1595		-31.5	1484
	-31.25	1507		-30.55	1589		-31.4	1477
	-30.83	1506		-30.57	1583		-31.25	1470
	-30.82	1500		-30.38	1577		-30.99	1465
	-30.69	1496		-30.21	1572		-30.92	1462
	-30.39	1491		-30	1567		-30.84	1458
	-30.24	1486		-29.98	1560		-30.69	1453
	-30.06	1485		-30.06	1553		-30.51	1446
	-29.8	1478		-29.76	1546		-30.33	1443
	-29.88	1474		-29.72	1536		-30.65	1440
	-29.61	1463		-29.65	1529		-30.14	1432
	-29.48	1461		-29.44	1523		-29.92	1424
	-29.29	1456		-29.31	1516		-29.72	1417
	-29.18	1449		-29.16	1512		-29.68	1411
	-29.07	1441		-28.95	1506		-29.67	1406
	-28.94	1439		-28.91	1500		-29.47	1400
	-28.89	1438		-29.04	1494		-29.34	1396
	-28.86	1434		-28.6	1484		-29.23	1391
	-28.59	1428		-28.41	1481		-29.21	1385
	-28.24	1427		-28.01	1474		-28.64	1379
	-28.07	1420		-27.96	1469		-28.65	1377
	-27.96	1419		-27.85	1464		-28.06	1370
	-28	1412		-27.82	1460		-28.25	1366
	-27.83	1406		-27.94	1453		-28.08	1359
	-27.62	1403		-27.72	1445		-27.69	1354
	-27.37	1397		-27.61	1439		-27.25	1350
	-27.33	1395		-27.6	1433		-27.17	1349
	-27.08	1390		-27.06	1427		-27.36	1346
	-26.93	1388		-27.11	1420		-26.91	1342
	-26.82	1382		-26.95	1413		-26.89	1337
	-26.8	1378		-26.42	1406		-26.6	1330
	-26.78	1372		-26.34	1400		-26.19	1328
	-26.63	1367		-26.36	1395		-26.05	1325
	-26.33	1361		-26.01	1390		-26	1321
	-26.17	1359		-25.95	1386		-25.99	1317
	-26.24	1355		-25.74	1384		-26.06	1313
	-25.86	1352		-25.78	1380		-25.84	1308
	-25.67	1351		-25.57	1375		-25.75	1304
	-25.53	1344		-25.27	1371		-25.52	1301
	-25.37	1343		-25.36	1368		-25.56	1296
	-25.01	1339		-25.6	1362		-25.12	1293
	-24.79	1336		-25.26	1357		-25.1	1291
	-24.47	1334		-24.95	1354		-24.73	1287
	-24.42	1333		-24.65	1349		-24.71	1284
	-24.34	1330		-24.35	1345		-24.78	1280
	-24.66	1326		-24.38	1340		-24.66	1276
	-24.05	1321		-24.23	1335		-24.39	1271
	-23.8	1314		-23.98	1331		-24.5	1268
	-23.42	1310		-23.96	1328		-24.43	1265
	-23.41	1306		-23.66	1323		-23.83	1261
	-23.17	1303		-23.28	1319		-23.48	1259
	-23.29	1302		-23.52	1315		-23.66	1255
	-23.25	1297		-23.36	1308		-23.43	1250
	-23.1	1292		-23.09	1307		-23.16	1248
	-22.7	1289		-22.96	1303		-23.06	1244
	-22.72	1289		-22.92	1299		-23.02	1241
	-22.51	1284		-22.57	1296		-22.67	1236
	-22.11	1281		-22.18	1294		-22.7	1234
	-22.02	1275		-22.18	1291		-22.48	1230
	-21.64	1271		-22.53	1287		-22.16	1228
	-21.63	1266		-22.32	1281		-22.24	1225
	-21.5	1267		-22.01	1276		-22.29	1221
	-21.3	1264		-21.95	1274		-21.5	1218
	-20.97	1263		-21.45	1270		-21.5	1217
	-21	1261		-21.89	1264		-21.43	1215
	-20.88	1259		-21.58	1251		-21.82	1213
	-20.93	1257		-20.97	1251		-21.23	1208
	-20.85	1256		-20.75	1245		-20.65	1203
	-20.69	1253		-20.5	1243		-20.76	1200
	-20.65	1251		-20.32	1242		-20.32	1199
	-20.45	1249		-19.98	1239		-20.25	1197
	-20.63	1248		-20.17	1237		-20.05	1194
	-20.64	1245		-20.42	1234		-20.06	1192
	-20.18	1242		-20.22	1233		-20.01	1189
	-19.91	1239		-19.85	1229		-19.98	1187
	-19.9	1236		-19.54	1228		-19.73	1186
	-19.8	1233		-19.41	1226		-19.97	1184
	-19.61	1232		-19.64	1224		-19.68	1181
	-19.45	1229		-19.3	1221		-19.68	1179
	-19.29	1226		-19.39	1220		-19.22	1177
	-19.39	1226		-19.58	1213		-19.14	1175
	-19.22	1222		-19.05	1211		-18.93	1172
	-19.13	1222		-18.92	1209		-18.88	1171
	-18.98	1220		-18.89	1205		-18.98	1170
	-18.97	1218		-18.69	1201		-18.74	1166
	-18.94	1216		-18.17	1199		-18.34	1164
	-18.82	1212		-18.29	1198		-18.38	1162
	-18.43	1212		-18.05	1194		-18.68	1160
	-18.26	1209		-17.65	1193		-18.28	1156
	-18.15	1208		-17.29	1190		-18	1152
	-18.13	1205		-17.17	1190		-17.85	1150
	-17.84	1202		-17.17	1187		-17.39	1147
	-17.59	1197		-16.91	1185		-17.23	1147
	-17.67	1196		-16.7	1184		-17.39	1145
	-17.12	1193		-16.76	1183		-17.29	1143
	-17.14	1191		-16.62	1180		-16.99	1140
	-16.83	1190		-16.49	1178		-17.13	1140
	-16.64	1190		-16.61	1176		-17.04	1138
	-16.43	1188		-16.57	1174		-16.8	1138
	-16.42	1186		-16.43	1172		-17.05	1136
	-16.19	1187		-16.45	1169		-16.46	1135
	-15.94	1185		-16.45	1167		-16.16	1134
	-15.9	1182		-16.09	1164		-16.17	1131
	-15.8	1183		-16.24	1161		-15.91	1130
	-15.67	1182		-15.94	1158		-15.69	1129
	-15.61	1180		-15.91	1156		-15.73	1127
	-15.28	1176		-15.52	1155		-15.31	1125
	-15.25	1176		-15.52	1152		-15.09	1123
	-15.14	1175		-15.73	1152		-15.5	1122
	-15.14	1171		-15.37	1151		-15.1	1119
	-15.2	1170		-15.2	1149		-14.54	1115
	-14.9	1167		-15.42	1148		-14.32	1115
	-14.62	1166		-14.81	1146		-14.26	1115
	-14.49	1164		-14.66	1146		-14.23	1115
	-14.61	1166		-14.7	1143		-14.24	1113
	-14.31	1161		-14.32	1141		-14.43	1112
	-13.82	1159		-14.03	1139		-14.33	1111
	-13.86	1159		-13.81	1138		-14.34	1109
	-13.87	1158		-13.96	1136		-14.08	1107
	-13.66	1155		-13.91	1133		-14.05	1106
	-13.47	1153		-13.94	1131		-13.68	1105
	-13.24	1148		-13.43	1130		-13.7	1104
	-13.26	1147		-13.24	1129		-13.8	1101
	-12.65	1145		-13.19	1128		-13.25	1100
	-12.55	1145		-12.8	1126		-13.1	1098
	-12.47	1145		-12.82	1126		-13.2	1097
	-12.37	1144		-12.62	1123		-13.39	1096
	-12.16	1143		-12.48	1120		-12.95	1093
	-12.09	1142		-12.26	1120		-12.59	1089
	-12.09	1142		-11.69	1119		-12.6	1090
	-11.94	1141		-11.57	1118		-12.35	1089
	-11.78	1140		-11.35	1117		-12.36	1088
	-11.56	1137		-11.35	1115		-12.4	1088
	-11.21	1137		-11.39	1112		-11.9	1086
	-11.2	1137		-11.28	1111		-11.94	1087
	-11.35	1136		-11.51	1108		-11.64	1085
	-10.92	1134		-10.79	1107		-11.4	1084
	-11.02	1130		-10.92	1104		-11.36	1084
	-10.47	1128		-10.77	1104		-11.23	1082
	-10.36	1129		-10.32	1104		-11	1080
	-10.24	1129		-10.27	1102		-10.96	1080
	-10.57	1129		-10.65	1099		-10.65	1078
	-10.03	1127		-10.25	1100		-10.87	1077
	-9.54	1124		-9.59	1100		-10.56	1075
	-9.54	1124		-9.71	1099		-10.28	1074
	-9.63	1119		-9.42	1097		-10.23	1072
	-8.88	1118		-9.34	1098		-9.97	1072
	-8.6	1117		-9.2	1096		-9.92	1071
	-8.59	1116		-9.28	1093		-9.88	1072
	-8.56	1114		-8.78	1092		-9.54	1069
	-8.42	1114		-8.6	1092		-9.75	1070
	-8.28	1113		-8.68	1090		-9.09	1066
	-8.32	1113		-8.96	1085		-9.24	1065
	-8.53	1112		-8.15	1084		-9.38	1064
	-7.99	1109		-8.01	1088		-8.6	1061
	-7.54	1111		-8.09	1086		-8.08	1058
	-7.47	1110		-7.9	1085		-7.98	1057
	-7.51	1110		-7.86	1084		-7.92	1057
	-7.36	1104		-7.78	1084		-7.58	1055
	-7.22	1106		-7.51	1082		-7.64	1055
	-7.14	1105		-7.77	1080		-7.58	1056
	-7.16	1106		-7.73	1078		-7.5	1053
	-6.93	1105		-7.39	1077		-7.58	1053
	-6.8	1104		-7.19	1078		-7.16	1052
	-6.75	1101		-7.53	1073		-7.07	1052
	-6.88	1101		-6.88	1072		-7.22	1053
	-6.82	1100		-6.85	1071		-6.29	1049
	-6.78	1101		-6.63	1071		-5.95	1048
	-6.41	1098		-6.61	1070		-5.54	1045
	-5.83	1096		-6.37	1069		-5.27	1046
	-5.91	1097		-6.41	1067		-5.25	1045
	-5.78	1093		-6.23	1066		-5.1	1044
	-5.58	1091		-5.95	1066		-5.3	1044
	-5.37	1092		-5.92	1067		-5.19	1044
	-5.28	1091		-5.96	1066		-5.19	1044
	-5.41	1089		-5.8	1066		-4.76	1041
	-5.45	1087		-6.03	1064		-4.76	1042
	-4.9	1086		-5.29	1065		-4.68	1041
	-4.75	1086		-5.1	1066		-4.73	1041
	-4.63	1086		-4.99	1064		-4.36	1038
	-4.55	1085		-4.89	1062		-4.61	1039
	-4.02	1086		-4.88	1061		-4.4	1036
	-3.87	1085		-4.65	1058		-3.96	1035
	-3.76	1085		-4.68	1058		-3.78	1033
	-3.67	1085		-4.58	1055		-3.79	1035
	-3.57	1083		-4.19	1057		-3.78	1032
	-3.96	1083		-4.26	1057		-3.76	1033
	-3.49	1079		-4.11	1055		-3.89	1033
	-3.03	1077		-3.82	1056		-3.59	1029
	-3.27	1077		-3.75	1055		-3.55	1030
	-2.54	1076		-3.61	1051		-3.38	1028
	-2.4	1076		-3.69	1052		-3.34	1027
	-2.08	1073		-3.24	1050		-2.82	1028
	-2.06	1075		-3.27	1050		-2.92	1028
	-1.95	1072		-2.93	1048		-2.79	1027
	-1.88	1072		-2.92	1047		-3	1027
	-1.74	1071		-2.71	1045		-2.94	1026
	-1.75	1071		-2.67	1043		-2.98	1024
	-2.06	1070		-2.32	1042		-2.53	1022
	-1.78	1064		-2.02	1042		-2.36	1022
	-1.33	1065		-2	1041		-1.72	1021
	-1.02	1065		-1.93	1042		-1.5	1019
	-1.06	1065		-2.03	1039		-1.19	1019
	-0.8	1063		-1.7	1041		-1.18	1019
	-0.56	1065		-1.92	1041		-1.06	1019
	-0.7	1064		-1.55	1039		-0.94	1019
	-0.65	1064		-0.91	1040		-1.1	1020
	-0.79	1063		-0.91	1040		-0.8	1017
	-0.33	1063		-1.07	1033		-0.77	1016
	-0.06	1062		0.03	1033		-1.17	1016
	-0.27	1060		0.12	1033		-0.29	1011
	-0.23	1058		-0.03	1033		-0.05	1008
	0.66	1057		0.63	1031		0.35	1007
	0.58	1056		0.83	1033		0.48	1009
	0.74	1055		0.98	1032		0.54	1007
	1.5	1053		1.08	1030		0.38	1008
	1.46	1050		0.96	1030		0.75	1007
	1.08	1048		0.65	1025		1.02	1007
	1.68	1044		1.36	1024		1.14	1005
	1.96	1045		1.36	1023		1.02	1006
	2.65	1043		1.89	1025		0.94	1006
	2.59	1044		1.92	1024		1.35	1006
	2.48	1046		2.19	1020		1.85	1005
	3.1	1046		2.28	1021		1.98	1004
	3.17	1043		2.4	1019		1.8	1005
	3.37	1046		2.05	1017		1.85	1004
	3.26	1045		2.56	1015		2.17	1001
	3.49	1043		2.74	1020		2.32	1001
	3.52	1043		2.91	1020		2.67	998.5
	3.46	1044		2.99	1019		2.79	998.8
	3.42	1042		3.3	1019		2.89	998.1
	3.64	1041		3.38	1020		2.6	999.4
	3.85	1041		3.09	1015		2.96	997.5
	3.75	1039		3.14	1014		3.66	995.9
	3.85	1037		3.69	1014		3.91	994.7
	4.08	1037		3.81	1012		3.96	993
	3.95	1038		4.05	1012		3.97	992.9
	3.74	1037		4.57	1011		4.16	991.9
	4.49	1035		4.61	1013		4.1	992.3
	4.38	1034		4.85	1011		4.11	991.7
	4.87	1028		5.06	1010		4.45	991.1
	4.8	1031		4.99	1012		4.5	989.7
	4.68	1029		5.27	1007		4.14	988.3
	5.01	1028		5.15	1007		4.28	987.8
	5.53	1023		5.12	1006		4.19	986.7
	5.73	1027		5.39	1004		4.98	986.4
	5.7	1026		5.35	1004		5.42	985.8
	6.01	1023		5.34	999.3		5.61	985.7
	5.9	1026		5.9	999.2		5.62	985.4
	5.42	1025		5.9	999.3		5.87	985.8
	6.44	1023		6.3	998.6		5.76	985.4
	6.92	1025		6.34	999.5		6.11	983.9
	6.82	1024		6.01	996.9		5.87	984.2
	6.48	1022		6.81	997.8		5.74	982.2
	7.15	1020		7.01	1000		6.56	980.7
	7.67	1016		7.07	999.6		6.83	979.1
	7.59	1019		7.18	995.9		6.73	977.9
	7.82	1019		7.31	996.9		6.69	979.5
	7.8	1017		7.76	997.1		7.25	976.8
	7.98	1017		7.72	995.7		7.51	977.8
	8.09	1016		7.57	994.1		7.54	977
	8.24	1014		8.05	992.7		7.9	976.5
	8.19	1013		8.21	993		7.75	977.2
	8.19	1012		8.36	993.4		8.12	975.3
	8.5	1012		8.25	990		8.32	973.2
	8.59	1011		8.18	989.4		7.9	974
	8.34	1011		8.55	991.1		7.72	973.6
	9.02	1008		8.58	988.8		8.01	968.7
	9.04	1006		8.61	989.4		8.54	966.8
	9.28	1009		8.77	990.3		8.86	966
	9.04	1008		8.34	987.3		8.24	968.2
	9.28	1007		8.9	985.4		9.17	968.5
	9.59	1006		9	986		9.77	966
	9.13	1008		9.43	984		9.93	965.9
	9.78	1005		9.52	983.4		9.83	966.4
	10.12	1003		9.44	981.5		9.96	965.4
	10.51	999.9		9.55	980.5		10.21	965.6
	10.11	1002		10.1	977.6		10.26	965.5
	10.41	1000		10.67	978.3		10.89	962.5
	10.77	998.9		10.93	980.4		10.55	961
	10.99	998		10.67	978.2		10.68	960.1
	11.26	994.9		11.13	978.9		11.37	959.1
	11.54	995.9		11.01	979.1		11.45	959
	11.59	995.3		11.43	975.2		11.42	959.2
	11.85	993.6		11.57	978.3		11.85	959.8
	12.01	995.7		11.74	975.6		12.05	957.2
	11.79	993.2		11.76	976.1		12.09	956.4
	11.88	991		11.91	974.1		11.98	957.6
	12.27	990.2		11.76	971.2		12.13	957.9
	12.23	989.9		12.04	972.7		12.26	956.5
	12.2	990.4		11.94	968.6		12.28	955.4
	12.33	990.5		12.31	971		12.7	953.5
	12.26	988.5		12.42	971.3		12.26	951.1
	12.57	988.9		12.65	970.8		12.92	949.1
	12.9	989.1		12.49	967.2		13.47	947.8
	13.06	990.2		13.1	968.2		13.5	947.5
	13.18	988		13.28	968.1		13.39	948.1
	13.29	986.7		13.45	967.5		13.34	948.8
	13.69	985.5		13.55	965.3		13.73	947
	13.45	983.7		13.11	962.1		13.93	946.6
	13.76	983		13.58	961.6		13.52	947.3
	13.7	983		13.5	960.8		13.86	948.3
	13.92	983.9		13.99	957.9		13.94	946.5
	14	982.2		14.29	961.7		13.96	946.5
	13.84	981		14.52	960.8		14.26	946.2
	13.97	979.4		13.94	955.1		14.23	946.4
	14.39	979.3		14.95	956.7		14.48	944.8
	14.61	977		15.35	961		14.43	944.3
	14.7	977.1		15.08	958.6		14.39	944.9
	14.65	976.6		15.48	956.9		14.59	942.5
	14.94	973.1		15.44	955.2		15.06	941.9
	15.17	973.1		16.16	955.1		15.15	939.8
	14.98	972.5		16.15	954.7		15.19	939.4
	15.34	971.3		16.36	953.9		15.33	940.8
	15.61	972.6		16.36	953.1		15.22	940.1
	15.6	971.6		16.58	951.5		15.57	939
	15.59	969.1		16.48	951		15.62	938.3
	16.05	972.9		16.74	950.9		15.49	938.6
	16.2	970.9		16.81	954.5		15.37	938.3
	16.26	970.1		16.74	950.7		15.66	936.5
	16.46	970.6		16.8	951.2		15.75	934.8
	16.76	966.9		16.4	949.5		15.99	932.1
	16.79	965.2		16.86	948.8		16.15	933
	16.67	964.7		17	949.3		16	931.4
	16.77	965.1		16.99	945.8		16.45	930.1
	17.07	964.7		16.95	946.3		16.72	928.8
	16.86	964.9		17.46	945.9		16.48	929.1
	17.08	963.5		17.24	940.8		16.88	929.1
	17.4	963.2		17.85	942.3		16.95	928.1
	17.83	959.9		17.91	941.6		17.28	928.3
	17.65	959.2		18.03	941.2		17.5	928.5
	17.68	956.9		18.13	941.7		17.6	928
	18.14	955.2		18.13	940.1		17.45	928.9
	18.5	955.9		17.8	936.6		17.65	927.8
	18.59	954.2		18.67	938.8		17.55	927.8
	18.49	953.7		18.76	940.3		17.86	926.8
	18.66	954.7		18.7	939.4		17.86	923.8
	18.89	952.9		18.9	938.6		18.33	921.6
	18.75	952.9		18.87	939.3		18.45	920.8
	19.26	952.4		19.13	936.6		18.22	920.5
	19.49	952.5		19.28	935.7		18.39	922.2
	19.49	952.1		19.4	936.7		18.87	920.3
	19.7	950.4		19.39	934.9		19.43	919
	19.92	948.8		19.57	932.5		19.35	919.2
	20.32	949.4		19.59	932.3		19.61	918.2
	20.11	946.3		19.61	932.2		19.49	917.9
	20.68	943.8		19.78	931.3		20.19	915.5
	21.07	945.9		20.1	930.2		20.05	913.9
	21.36	944.6		20.65	930.4		20.05	911.8
	21.05	946.9		20.38	927.2		20.95	911.3
	21.35	944		20.93	928.3		20.9	909.7
	21.58	944.2		21.23	928.5		21.06	909.9
	21.58	942.1		20.71	923.7		21.7	909.4
	21.7	938.6		21.48	924.3		21.66	909.2
	21.81	938.6		21.62	923.1		21.95	908.5
	21.88	937		21.55	920.8		22.22	908.8
	22.17	936.7		22.03	921.2		22.15	909.4
	22.27	936.4		21.99	919		21.93	909.8
	22.48	936.7		22.26	921.2		22.05	908.6
	22.2	936.4		22.25	920.2		22.29	907.7
	22.27	936		22.66	920.5		22.23	906.1
	22.62	935.9		22.45	920.1		22.37	906.3
	22.88	936.8		22.8	917.3		22.52	904
	22.92	934.5		22.9	918.3		22.85	902.3
	22.97	934.3		23.25	919.8		23.14	902.8
	23	933.5		23.21	918.2		23.1	901.7
	22.97	930.5		23.48	919.6		23.36	903.1
	23.65	931.2		23.49	915.9		23.84	901
	23.59	929.2		23.72	915.7		23.99	900.9
	23.88	927.1		23.98	914.1		24.19	900.3
	24.22	929.5		23.87	912.7		24.14	899.2
	24.54	927		23.91	911.1		24.12	899.1
	24.32	926.9		24.56	914.1		24.14	899.1
	24.74	926.2		24.57	911.4		24.03	897.8
	24.93	926.8		24.77	910.9		24.25	895.5
	24.66	926.1		24.85	906.3		24.55	894.8
	25.05	924.4		25.23	908.8		24.61	894.1
	25.14	920.7		25.45	907.3		24.87	892.2
	25.47	922.2		25.74	906.3		25.27	890.7
	25.54	920.8		26.35	905.6		25.14	889.5
	25.36	919.5		26.16	903.1		25.66	890.8
	25.4	918.3		26.39	902.3		25.51	890.3
	25.72	918.3		26.36	901.7		25.8	889.8
	25.54	918.2		26.85	902.2		25.79	889.5
	25.88	917		26.83	902.2		26.15	889.3
	25.83	918.9		26.45	898.7		26.03	888.4
	26.01	916.5		26.99	899.9		26.41	886.4
	26.13	914.4		27.25	900.8		26.37	885.7
	26.57	912.9		27.13	900.1		26.85	884.7
	26.51	913.6		27.52	900.5		26.5	885.5
	26.71	911.7		27.58	900.5		27.09	884.4
	26.98	913.1		27.51	899.4		27.56	882.2
	27.01	910.5		27.59	898.7		27.65	882.1
	26.93	912.1		27.7	899.7		27.67	880.3
	27.05	910.8		27.55	897		27.58	881.4
	27.03	910.8		27.75	896.9		27.93	879.3
	27.41	907.5		27.91	895.9		27.95	877.8
	27.8	907.1		27.95	895		28.24	876.1
	27.78	906.4		27.84	892.7		28.19	877.2
	28.36	905.2		27.83	891.3		28.27	876.1
	28.4	905.4		28.34	892.7		28.26	875.9
	28.4	902.7		28.07	891.9		28.75	872.6
	28.72	901.8		28.15	892.5		28.68	873.8
	28.77	901.3		28.8	892.1		28.68	872.4
	28.98	901.2		28.6	890.5		29.05	871.7
	28.99	901.1		28.86	887.1		29.3	871.9
	29.12	900.4		29.02	888.1		29.36	871.5
	29.59	901		28.89	887.6		29.47	871.5
	29.22	901.4		29.39	886.6		29.58	871.2
	29.77	899.3		29.31	884.8		29.67	871.6
	29.85	899		29.47	881.8		29.34	871
	29.88	897.2		29.46	883.4		29.88	871.3
	30.22	895.3		29.79	882.5		29.93	868.4
	30.12	894.9		30.02	882.5		30.08	867
	30.48	893.3		30.12	879.6		30.3	867
	30.62	894.4		30.17	881.6		30.32	866.9
	30.77	892.3		30.29	877.5		30.31	865
	30.91	893.3		30.48	880		30.5	864.4
	31	891.5		30.98	881.5		30.61	864.6
	31.12	891.9		31.19	881.2		30.56	863.2
	30.99	890.4		31.09	877.3		30.82	863.8
	31.49	888.1		31.68	880.3		30.91	862.7
	31.49	887.2		31.54	877.1		30.91	862.5
	31.58	885.8		32.01	874.8		31.05	862.3
	31.76	886.9		32.02	874		31.5	856.4
	31.89	884.3		32.07	873.6		31.17	858.3
	32.18	884.8		32.02	873.4		31.77	857.2
	32.35	884.7		32.09	872.6		32.17	856.2
	32.21	883.6		32.48	874.2		32.26	852.7
	32.38	881.7		32.8	874.3		32.24	853.2
	32.49	884.5		32.61	873.3		32.44	853.5
	32.63	883.5		32.63	870.3		32.74	853
	32.48	884.5		32.75	869.2		32.84	853
	33.1	880.6		32.84	869.1		32.84	853.8
	33.22	880.1		32.73	869.3		32.99	852.7
	33.31	879.3		33.15	865.6		33.06	851.9
	33.44	878.2		33.38	864.5		33.09	852
	33.55	876.9		33.38	864.2		33.07	851.5
	33.93	877.4		33.46	863.3		33.14	851.8
	33.94	877.1		34.11	863.2		33.1	850.7
	34.08	875.5		34.59	864.1		33.97	848.8
	34.33	875.8		34.2	861.1		34.43	846.2
	34.8	873		34.71	861.6		34.07	847.4
	34.97	872.2		34.93	861.6		34.3	846.3
	35.09	871.3		34.9	862.5		34.77	845.1
	35.5	870		35.37	859.8		34.69	844.6
	35.63	868.4		35.39	859.9		34.73	844.6
	35.67	868.1		35.46	860		35.07	843.9
	35.61	868.2		35.7	858.8		35.34	843.2
	35.71	865.3		35.47	856		35.43	841.8
	35.86	867		35.74	854.6		35.95	842.2
	35.81	867.2		36.06	857.6		36.12	840.9
	35.79	867.1		35.86	854.2		36.03	840.9
	35.88	865.6		36.01	855.4		36.27	839.9
	36.09	864.2		36.15	855		36.38	838
	36.01	862.8		36	850.9		36.42	837.1
	36.21	862.1		36.5	854.2		36.57	836.6
	36.26	860.4		36.36	853.3		36.45	836.2
	36.37	860.3		36.7	852.4		36.8	834.4
	36.68	860		37	850.5		36.95	833.7
	36.61	859.2		37.01	848.4		37.01	833.1
	36.76	858.2		37.1	848.2		37.11	833.2
	36.8	857.8		37.03	847.2		37.37	832.2
	37.25	856.5		37.39	845.3		37.4	832.7
	37.32	855.6		37.48	846.6		37.42	832.6
	37.54	853.7		37.53	846		37.3	832.6
	37.73	852.6		37.39	842.1		37.42	832.3
	38.48	850.9		37.65	842.1		37.5	831.9
	38.37	850.5		37.86	843.3		37.67	829.8
	38.47	848.9		38.24	843.4		37.68	828.2
	38.82	849.6		38.61	843.2		37.85	827.1
	39.06	848.9		38.82	843.7		38.01	826.6
	39.06	849		38.67	842.5		38	825.7
	39.76	848.1		38.68	841.2		38.33	825.4
	40.2	850		38.94	841.1		38.33	825.6
	39.98	848.5		38.9	841.1		38.6	824.2
	40.14	846.4		39.33	840.7		39.21	824
	40.4	846.6		39.48	839.9		39.08	823.2
	40.53	845.6		39.72	840.1		39.16	821.9
	40.56	844.4		39.87	838.5		39.62	820.8
	40.7	843.4		39.82	834.8		39.78	819.5
	40.9	842.3		40.11	835.5		40.06	818.7
	41.12	842		40.22	832.1		40.28	818
	41.1	842		40.34	835.8		40.5	817.4
	41.28	841.8		40.57	836.7		40.42	816.5
	41.42	841.7		40.75	834.5		40.97	815.2
	41.46	840.8		40.51	833.8		41.05	814.6
	41.63	839.7		40.73	832.2		41.09	814.6
	41.79	839.8		40.45	830.8		41.43	813.7
	41.99	838.5		40.61	829.8		41.42	813.3
	42.08	838.3		40.8	830.4		41.84	812.8
	42.26	837.1		40.99	828.8		41.97	812.8
	42.45	835.7		40.96	826.4		42.09	813.1
	42.6	835.8		41.47	825.7		42.18	813.1
	42.76	835.4		41.48	823.3		42.38	812.5
	42.9	833.9		41.49	823.6		42.51	812.1
	43.1	833.9		41.77	822.2		42.72	811.5
	43.23	833.6		41.8	822		42.86	810.8
	43.44	832.2		41.96	822.1		43.05	810
	43.54	832.1		42.23	821.9		43.24	809.1
	43.71	831.7		42.34	821.2		43.36	808.3
	43.82	831.5		42.56	821.5		43.62	807.3
	44.01	831.4		42.81	821.1		43.77	806.9
	44.08	831.1		42.98	820.4		43.99	806.5
	44.3	831.2		43.21	819.5		44.16	806.1
	44.37	831.4		43.61	819.7		44.31	805.5
	44.56	830.9		43.53	818.1		44.45	805.2
	44.66	830.5		43.96	816.8		44.6	805
	44.8	829.6		44.22	816.7		44.76	804.6
	44.97	828.9		44.22	815.4		44.96	804.2
	45.07	827.5		44.45	813.2		45.1	804.1
	45.24	826.7		44.78	814.3		45.28	803.8
	45.39	825.6		44.79	813.6		45.42	803.2
	45.52	825.3		45.13	814.2		45.55	802.7
	45.67	824.9		45.27	813.4		45.72	802
	45.76	824.8		45.37	811.3		45.87	801.4
	45.95	824.2		45.67	812.1		46.01	800.8
	46.08	824		45.71	810.7		46.13	800
	46.18	823.2		45.89	809.9		46.27	799.3
	46.31	822.2		46.1	809.7		46.43	798.5
	46.46	821.5		46.23	809		46.57	797.8
	46.61	820.3		46.48	807.8		46.72	796.9
	46.77	819.5		46.73	807.1		46.86	796
	46.92	818.4		46.88	806.6		47.06	795.2
	47.06	817.3		47.1	805.4		47.14	794.6
	47.22	816.1		47.36	804.8		47.31	793.5
	47.35	815.4		47.53	804.4		47.42	793.2
	47.51	814.6		47.71	803.5		47.58	792.5
	47.7	814.3		47.86	802.7		47.69	792.5
	47.79	813.9		48.01	802.1		47.88	791.8
	47.99	813.7		48.19	801.4		47.98	791.8
	48.11	813.6		48.4	801.2		48.1	791.6
	48.27	813.6		48.56	800.8		48.29	791.3
	48.4	813.5		48.75	800.3		48.44	791.1
	48.57	812.9		48.9	800.1		48.62	791.2
	48.73	812.8		49.04	799.9		48.7	790.8
	48.85	812.1		49.2	799.4		48.91	790.5
	49.03	810.7		49.38	799.6		48.97	790.2
	49.16	809.9		49.5	799		49.19	789.5
	49.32	808.9		49.68	799.2		49.23	789
	49.47	807.9		49.78	798.8		49.48	788
	49.62	807		49.98	798.6		49.58	787.5
	49.79	806.6		50.07	798		49.72	786.3
	49.92	806.6		50.27	797.4		49.91	785.6
	50.13	806		50.36	796.9		49.96	784.8
	50.22	805.8		50.52	796.1		50.25	784.1
	50.41	804.9		50.64	794.7		50.31	783.8
	50.56	804.4		50.8	794.2		50.51	783.2
	50.69	803.4		50.93	793.4		50.59	783.4
	50.84	802.4		51.08	792.8		50.74	782.7
	51	801.7		51.2	791.8		50.88	782.3
	51.16	800.6		51.39	791.3		51.06	781.9
	51.33	799.5		51.53	790.9		51.15	781.4
	51.46	798.5		51.68	790.7		51.28	780.4
	51.62	797.3		51.83	790		51.48	779.8
	51.77	796.6		51.89	789.8		51.58	779.1
	51.95	796		52.09	789.1		51.8	778.3
	52.05	795		52.13	789.2		51.86	777.8
	52.28	794.9		52.42	788.2		52.08	776.6
	52.4	794.3		52.49	787.3		52.28	775.9
	52.54	794.1		52.76	787		52.36	775.1
	52.73	793.9		52.84	785.6		52.6	773.9
	52.88	793.7		52.95	785.3		52.64	773.3
	53.01	793.3		53.09	784.3		52.82	772.2
	53.15	793		53.19	783.7		52.97	771.5
	53.29	792.5		53.41	782.8		53.16	771.1
	53.47	791.6		53.46	781.8		53.31	771
	53.64	790.6		53.69	781.1		53.44	770.4
	53.76	789.8		53.82	779.9		53.64	770.2
	53.93	788.4		53.91	779.5		53.73	770.1
	54.1	787.5		54.12	778.2		53.89	769.8
	54.22	786.5		54.15	778		54.05	769.7
	54.37	786		54.39	777.7		54.08	769.4
	54.53	785.6		54.46	777		54.37	769
	54.71	785.1		54.62	776.9		54.48	768.7
	54.85	784.9		54.81	776.6		54.62	767.9
	55.01	784.2		54.89	776.4		54.83	767.1
	55.16	783.6		55.11	776.2		54.88	766.5
	55.32	782.7		55.17	775.4		55.14	765.2
	55.44	782		55.35	775.5		55.24	764.4
	55.64	780.9		55.57	775.3		55.36	763.2
	55.74	780		55.6	774.6		55.56	762.6
	55.87	779.2		55.84	773.9		55.66	762.2
	56.11	777.6		56	772.9		55.81	761.9
	56.21	777		56.06	772		55.98	761.4
	56.35	775.8		56.29	771.1		56.09	761
	56.52	774.8		56.35	769.7		56.25	760.6
	56.67	774		56.52	769.2		56.42	760
	56.81	772.9		56.8	768.1		56.53	759.6
	57	772.5		56.85	768.1		56.69	758.5
	57.13	771.8		57.11	767.5		56.82	757.8
	57.27	771.4		57.16	767.3		56.91	757
	57.44	770.9		57.36	766.9		57.14	756.1
	57.59	770.7		57.5	766.1		57.26	755.5
	57.75	769.9		57.66	765.5		57.41	754.2
	57.88	769.9		57.8	764.6		57.6	753.6
	58.02	769.4		57.9	764.2		57.65	752.5
	58.15	769.3		58.1	763.1		57.94	751.3
	58.35	768.8		58.18	762.2		58.01	750.7
	58.5	768		58.37	761.3		58.2	749.7
	58.68	767.3		58.46	760.2		58.37	749.4
	58.78	766.3		58.63	759.6		58.46	748.9
	58.88	765.4		58.78	758.4		58.67	748.4
	59.1	764.2		58.92	757.4		58.76	748.1
	59.22	763.1		59.06	756.2		58.88	747.9
	59.38	761.9		59.25	755.7		59.02	747.6
	59.56	761.1		59.35	754.8		59.24	747.1
	59.67	760.7		59.56	754.2		59.36	747
	59.84	760.1		59.64	754		59.51	746.4
	60.01	759.7		59.84	753.3		59.65	745.9
	60.14	758.7		59.93	752.8		59.79	745
	60.25	758.3		60.11	752.8		59.96	744.1
	60.42	757.6		60.23	752.4		60.13	743.2
	60.6	756.9		60.45	752.4		60.25	742
	60.75	756.1		60.52	751.5		60.42	740.9
	60.88	755.1		60.62	751.3		60.58	740.2
	61.01	754.5		60.91	750.5		60.65	739.8
	61.2	753.3		60.99	749.6		60.93	739.1
	61.35	752.1		61.18	748.7		60.96	738.7
	61.44	751.2		61.27	747.8		61.18	738
	61.64	750.1		61.5	746.5		61.31	737.6
	61.79	749.4		61.6	745.5		61.48	736.8
	61.92	748.1		61.75	744.6		61.63	736.2
	62.12	746.9		61.93	743.9		61.73	735.3
	62.22	746.1		62.01	743.3		61.89	734.1
	62.42	745		62.17	743		62.12	733.1
	62.58	744.2		62.31	742.7		62.24	732.4
	62.65	743.7		62.53	742		62.34	731.4
	62.87	742.8		62.7	741.3		62.56	730.1
	63.02	742.6		62.81	740.2		62.68	729
	63.15	741.9		62.99	739.4		62.83	727.9
	63.36	741.3		63.12	738.4		62.93	727
	63.48	741		63.24	737.4		63.12	726.2
	63.61	740.5		63.4	736.6		63.25	725.5
	63.75	739.9		63.55	735.8		63.47	725
	63.9	739.2		63.78	734.3		63.57	724.6
	64.07	739		63.81	733.4		63.74	724.2
	64.23	738.5		64.04	732.2		63.85	724.1
	64.37	737.9		64.21	731.3		64.05	723.6
	64.5	736.9		64.33	730.2		64.21	723.2
	64.65	736.2		64.53	729.5		64.36	722.8
	64.8	735.4		64.67	728.7		64.53	722
	64.98	734.1		64.71	728.2		64.62	721.3
	65.1	733.3		64.97	728		64.85	720
	65.21	731.8		65.04	727.4		64.98	719.1
	65.42	730.8		65.26	727.2		65.05	718
	65.59	730		65.37	726.4		65.28	716.7
	65.67	728.9		65.52	726.4		65.39	715.8
	65.85	728.2		65.69	726		65.61	715
	65.95	727.1		65.84	724.7		65.72	714.7
	66.12	726.5		65.92	724		65.82	714
	66.33	726		66.15	723		66	713.4
	66.43	725.6		66.28	721.7		66.13	712.7
	66.55	724.8		66.45	720.9		66.3	711.9
	66.76	724		66.59	719.3		66.48	711
	66.92	723.3		66.69	718.5		66.62	709.9
	66.99	722.4		66.88	717.7		66.79	709
	67.18	721.5		67	717.2		66.92	708
	67.36	720.7		67.17	716.4		67.1	707
	67.48	719.9		67.35	715.9		67.24	705.8
	67.63	718.7		67.48	715.2		67.35	704.6
	67.8	717.9		67.64	714.3		67.55	703.3
	67.95	716.9		67.77	713.3		67.69	702.2
	68.08	715.9		67.92	712.8		67.83	701.5
	68.26	715		68.15	711.5		67.97	700.4
	68.4	714		68.21	710.4		68.15	699.9
	68.53	713.1		68.46	709.7		68.26	699.1
	68.67	711.7		68.51	708.2		68.48	698.7
	68.88	710.7		68.77	707.6		68.62	698.4
	68.97	709.8		68.81	705.9		68.72	697.9
	69.12	708.2		69	705.2		68.96	697.3
	69.29	707.3		69.19	703.9		68.93	697.1
	69.51	706.5		69.29	702.8		69.26	696.1
	69.62	705.5		69.47	701.6		69.29	695.7
	69.69	704.7		69.61	700.9		69.59	694.3
	69.91	703.3		69.76	700.2		69.72	693.6
	70.05	703		69.91	699.8		69.8	692.3
	70.14	702.1		70.12	699.1		69.98	691
	70.35	701.3		70.22	698.6		70.09	689.9
	70.46	700.5		70.36	697.8		70.27	688.9
	70.6	699.9		70.51	697.5		70.44	688.1
	70.78	699.2		70.7	697.2		70.53	687.5
	70.92	698.4		70.83	696.4		70.75	686.8
	71.06	697.7		71.01	695.9		70.88	686.4
	71.25	697.2		71.15	695		70.95	685.4
	71.34	696.3		71.27	694		71.17	684.5
	71.53	695.5		71.46	693.2		71.34	683.8
	71.69	694.8		71.6	692		71.45	682.7
	71.81	694.5		71.72	690.8		71.6	681.8
	71.98	693.4		71.91	689.6		71.7	680.8
	72.15	692.5		72.03	688.5		71.85	679.9
	72.23	691.8		72.21	687.5		72	678.5
	72.43	690.5		72.28	686.2		72.17	677.4
	72.55	689.7		72.45	685.9		72.37	676.2
	72.7	688.6		72.67	685.2		72.49	675.1
	72.87	687.6		72.76	684.3		72.56	673.8
	73.01	686.4		72.93	683.8		72.77	672.7
	73.17	685.2		73.05	682.8		72.91	671.7
	73.35	684.2		73.24	681.9		73.1	670.9
	73.4	683		73.39	681.3		73.17	670.4
	73.62	681.5		73.52	680.1		73.36	669.6
	73.81	680.9		73.65	678.8		73.55	669.1
	73.94	680		73.83	678.2		73.68	668.5
	74.03	678.9		73.91	677.1		73.81	667.9
	74.22	677.8		74.09	675.9		74	667.4
	74.38	677		74.18	675		74.11	666.8
	74.56	676.3		74.41	673.7		74.22	666.1
	74.68	675.2		74.55	672.7		74.4	665.4
	74.84	674.6		74.68	671.4		74.58	664.6
	74.99	673.7		74.87	670.4		74.77	663.6
	75.12	672.8		74.97	669.1		74.84	662.7
	75.3	671.7		75.11	668.1		74.98	661.6
	75.42	671		75.26	667.1		75.24	660.4
	75.6	670.2		75.51	666.3		75.31	659.1
	75.73	669.1		75.54	664.9		75.44	657.8
	75.88	668.1		75.75	664.5		75.63	657
	76.01	667.3		75.91	663.6		75.77	655.9
	76.17	666		76.03	662.7		75.95	655.1
	76.3	665		76.23	662.2		76.09	654.5
	76.48	664		76.36	661.5		76.26	653.7
	76.61	663		76.48	660.8		76.4	653.1
	76.77	661.7		76.63	660.1		76.51	652
	76.92	660.8		76.76	659.6		76.63	651.5
	77.08	659.7		76.98	658.9		76.85	650.5
	77.27	658.7		77.07	657.7		76.94	649.6
	77.37	657.4		77.23	657.5		77.1	648.6
	77.49	656.5		77.45	656.2		77.32	647.6
	77.64	655.3		77.56	655.7		77.37	646.6
	77.8	654.1		77.74	654.4		77.63	645.2
	77.97	653		77.85	653.4		77.69	644.5
	78.08	651.7		77.99	652.3		77.93	643.1
	78.23	650.3		78.16	651.1		78.02	642.2
	78.4	649.2		78.32	650.1		78.17	641.1
	78.57	648		78.48	649		78.36	640
	78.69	646.9		78.58	647.7		78.49	638.9
	78.87	645.5		78.78	646.5		78.68	637.8
	79.01	644.7		78.88	645.4		78.77	636.7
	79.14	643.4		79.09	644.6		78.9	635.5
	79.32	642.1		79.19	643.5		79.13	634.2
	79.44	641.1		79.39	642.7		79.2	633.5
	79.64	639.8		79.55	642		79.39	632.3
	79.71	639		79.63	640.9		79.47	631.7
	79.9	637.9		79.8	640.3		79.72	630.7
	80.07	636.9		79.92	639.3		79.83	630
	80.18	635.8		80.12	638.6		79.98	629.2
	80.35	634.9		80.26	637.4		80.13	628.5
	80.49	634		80.45	636.7		80.22	627.7
	80.65	632.7		80.57	635.5		80.47	627
	80.83	631.9		80.72	634.7		80.58	626.3
	80.98	631.1		80.92	633.4		80.73	625.4
	81.1	630.1		81.02	632.4		80.9	624.7
	81.23	629		81.17	631.2		81.02	623.8
	81.4	628		81.34	630.5		81.23	623.1
	81.53	627.1		81.49	629.3		81.32	622.3
	81.69	626.1		81.61	628.2		81.53	621.4
	81.87	625.2		81.87	627.1		81.59	620.5
	82.01	624.2		81.89	625.9		81.83	619.4
	82.17	623.2		82.09	625		81.94	618.4
	82.35	622.3		82.24	623.9		82.1	617.4
	82.46	621.1		82.37	622.7		82.25	616.1
	82.64	620.2		82.55	621.5		82.4	615.1
	82.78	619.1		82.68	620.7		82.55	613.9
	82.93	618.2		82.87	619.2		82.67	612.8
	83.07	617		82.97	618.2		82.84	611.5
	83.23	616.1		83.15	617.3		82.99	610.4
	83.38	614.9		83.3	616		83.11	609.2
	83.53	613.9		83.43	614.5		83.29	608.1
	83.63	612.6		83.58	614		83.45	607.3
	83.81	611.5		83.71	612.7		83.64	606.2
	83.98	610.3		83.87	611.2		83.73	605.3
	84.11	608.9		83.99	610.3		83.86	604.6
	84.25	607.6		84.21	609.2		84.06	603.5
	84.43	606.3		84.32	608.2		84.2	602.6
	84.58	605.4		84.51	607.4		84.34	601.9
	84.71	604.1		84.56	606.1		84.46	600.8
	84.89	602.7		84.75	605.2		84.66	599.8
	85.01	601.5		84.97	604.2		84.79	599
	85.16	600.1		85.05	603.1		84.97	597.9
	85.35	599.1		85.24	602.3		85.12	596.9
	85.51	598		85.37	601.1		85.2	595.7
	85.64	596.8		85.52	600.6		85.42	594.6
	85.78	595.3		85.64	599.3		85.52	593.5
	85.92	594		85.77	598.4		85.74	592.3
	86.1	593		85.94	597.6		85.76	591.6
	86.17	591.7		86.09	596.5		86.01	590.4
	86.4	590.3		86.25	595.6		86.11	589.3
	86.51	589.3		86.42	594.5		86.32	588.1
	86.64	587.9		86.54	593.6		86.42	587
	86.8	587		86.72	592.5		86.56	585.7
	86.95	585.8		86.87	591.8		86.74	584.3
	87.1	584.7		87.02	590.5		86.89	583.4
	87.29	583.4		87.15	589.6		87.05	582.2
	87.42	582.4		87.29	588.5		87.21	581.2
	87.59	581.4		87.43	587.5		87.3	579.9
	87.7	580.3		87.59	586.3		87.56	578.7
	87.85	579.2		87.8	585.5		87.63	577.8
	88.02	577.9		87.9	584.3		87.8	576.5
	88.17	577		88.05	583.2		87.92	575.4
	88.31	575.6		88.25	582		88.1	574
	88.43	574.4		88.4	580.8		88.17	572.8
	88.59	573.3		88.5	579.9		88.44	571.4
	88.73	572.2		88.7	578.4		88.54	570.5
	88.91	570.9		88.86	577.7		88.73	569.3
	89.04	569.7		89.02	576.3		88.86	568.4
	89.22	568.6		89.14	575.2		89.01	567
	89.36	567.2		89.28	573.9		89.15	566.2
	89.52	566		89.42	572.8		89.28	564.9
	89.67	564.9		89.57	571.5		89.42	563.8
	89.81	563.6		89.75	570.1		89.6	562.7
	89.93	562.4		89.85	569.2		89.7	561.9
	90.07	561		90.07	567.7		89.92	560.7
	90.24	559.7		90.14	566.3		90.02	559.6
	90.42	558.3		90.33	565.4		90.24	558.5
	90.57	557.5		90.47	563.7		90.37	557.4
	90.7	555.9		90.61	562.9		90.55	556.3
	90.87	554.4		90.76	561.5		90.72	555.3
	91	553.5		90.91	560.5		90.78	554.6
	91.19	552.1		91.05	559.2		90.96	553.3
	91.32	551		91.25	558		91.11	552.4
	91.44	549.5		91.37	556.8		91.26	551.2
	91.59	548.4		91.54	555.5		91.41	550.3
	91.77	547.2		91.68	554.5		91.54	549.2
	91.89	545.9		91.84	553.3		91.7	548.2
	92.05	544.4		92.01	551.8		91.86	547.1
	92.21	543.1		92.15	550.7		92.02	546.1
	92.38	541.8		92.24	549.6		92.22	544.7
	92.51	540.6		92.45	548.5		92.29	543.9
	92.68	539.5		92.57	547.1		92.5	542.7
	92.8	537.9		92.76	546.2		92.61	541.8
	92.95	536.7		92.86	544.9		92.74	540.7
	93.13	535.4		93.06	544		92.93	539.6
	93.26	534.1		93.18	542.6		93.02	538.5
	93.42	532.8		93.35	541.3		93.23	537.1
	93.57	531.4		93.47	540.2		93.34	536.1
	93.76	530.1		93.64	539.1		93.5	534.9
	93.87	528.8		93.8	537.8		93.67	533.7
	94.02	527.5		93.95	536.8		93.78	532.6
	94.21	526.2		94.09	535.7		93.96	531.3
	94.33	525.1		94.25	534.4		94.11	530.2
	94.51	523.7		94.38	533.3		94.25	529.2
	94.67	522.1		94.55	532.2		94.4	527.8
	94.8	521		94.66	530.6		94.51	526.5
	94.94	519.8		94.85	529.6		94.68	524.9
	95.08	518.3		94.95	528.1		94.82	523.8
	95.26	516.9		95.16	527.1		94.97	522.6
	95.38	515.9		95.3	526.1		95.16	521.5
	95.54	514.3		95.43	524.7		95.26	520.1
	95.7	512.9		95.56	523.5		95.41	518.7
	95.86	511.9		95.74	522		95.58	517.6
	96	510.6		95.88	521.2		95.71	516.2
	96.15	509.3		96.06	519.7		95.89	514.8
	96.31	507.9		96.2	518.4		96.03	513.7
	96.42	506.7		96.37	517.4		96.19	512.3
	96.57	505		96.54	516.4		96.3	511.1
	96.75	504.2		96.64	515		96.51	509.6
	96.92	503		96.81	513.9		96.62	508.4
	97.02	501.6		96.94	512.2		96.77	507.1
	97.18	500.2		97.08	511.3		96.94	505.9
	97.32	499.3		97.22	509.8		97.08	504.7
	97.48	497.9		97.36	508.7		97.24	503.5
	97.63	496.6		97.52	507.1		97.35	502.2
	97.79	495.4		97.67	506		97.53	500.9
	97.95	494.1		97.82	504.6		97.7	499.7
	98.07	492.8		98.02	503.4		97.82	498.7
	98.21	491.7		98.14	502.1		97.99	497.4
	98.37	490.4		98.27	500.7		98.18	496.3
	98.51	489.1		98.4	499.5		98.34	495
	98.66	487.9		98.56	498.3		98.47	493.9
	98.8	486.6		98.75	497.1		98.59	492.8
	98.94	485.6		98.84	495.7		98.75	491.3
	99.09	484.4		99.03	494.3		98.89	490.2
	99.26	483.1		99.15	493.1		99.06	489.1
	99.41	481.9		99.31	491.7		99.19	487.8
	99.57	480.6		99.45	490.3		99.4	486.6
	99.71	479.5		99.6	489.2		99.54	485.4
	99.88	478.2		99.78	487.7		99.63	484.3
	100	477		99.86	486.2		99.83	482.9
	100.14	475.6		100.11	485.3		99.97	481.8
	100.34	474.5		100.21	484		100.09	480.5
	100.45	473.4		100.37	482.6		100.26	479.1
	100.6	472		100.55	481.5		100.4	478
	100.76	470.8		100.69	480.2		100.55	476.6
	100.91	469.6		100.83	479		100.76	475.4
	101.06	468.4		100.97	477.8		100.84	474.4
	101.21	467.2		101.14	476.4		101	473
	101.36	465.9		101.3	475.2		101.17	471.8
	101.5	464.8		101.44	473.7		101.34	470.5
	101.64	463.4		101.55	472.3		101.45	469.2
	101.83	462.2		101.73	471.2		101.58	468
	101.94	461.1		101.84	469.6		101.81	466.6
	102.13	459.9		102.06	468.5		101.89	465.6
	102.22	458.5		102.15	467.3		102.08	464.2
	102.41	457.1		102.34	465.8		102.15	463
	102.56	456.1		102.48	464.6		102.32	461.4
	102.72	454.5		102.61	463.3		102.47	460.1
	102.85	453.4		102.76	461.8		102.65	458.8
	103	452		102.94	460.7		102.81	457.5
	103.16	450.8		103.06	459.4		102.89	456.3
	103.32	449.3		103.22	458		103.11	454.9
	103.47	448.2		103.39	456.7		103.27	453.7
	103.62	447		103.49	455.4		103.4	452.7
	103.78	445.6		103.75	454.4		103.54	451.3
	103.93	444.1		103.82	453		103.68	450
	104.05	442.8		104	451.7		103.85	448.7
	104.21	441.4		104.15	450.5		104.01	447.5
	104.39	440.2		104.25	449		104.18	446.2
	104.51	439		104.47	447.9		104.31	445
	104.67	437.5		104.51	446.3		104.44	443.7
	104.81	436.1		104.73	444.9		104.66	442.4
	104.97	434.9		104.89	443.8		104.71	441.3
	105.12	433.6		104.96	442.4		104.97	439.7
	105.27	432.3		105.18	441.2		105.02	438.7
	105.44	431		105.33	439.8		105.23	437.2
	105.57	429.8		105.52	438.5		105.36	436
	105.71	428.4		105.63	437.2		105.5	434.6
	105.87	427.1		105.8	436.1		105.66	433.4
	106.02	425.9		105.94	434.8		105.77	431.9
	106.18	424.6		106.09	433.6		105.98	430.6
	106.33	423.7		106.23	432.2		106.08	429.5
	106.48	422.3		106.4	431		106.28	428.1
	106.61	421.1		106.54	429.5		106.4	426.9
	106.76	419.9		106.67	428.4		106.56	425.5
	106.94	418.8		106.86	427.1		106.71	424.4
	107.05	417.5		106.99	425.9		106.85	423
	107.22	416.3		107.16	424.5		107.01	421.6
	107.4	415.3		107.31	423.3		107.12	420.4
	107.48	414.1		107.44	422.1		107.31	419
	107.69	412.7		107.61	420.8		107.46	417.9
	107.8	411.7		107.74	419.5		107.57	416.6
	107.96	410.4		107.9	418.3		107.79	415.2
	108.12	409.2		108.09	417		107.89	414
	108.28	408.2		108.18	415.8		108.04	412.8
	108.42	406.9		108.37	414.5		108.2	411.5
	108.56	405.7		108.47	413.2		108.33	410.4
	108.73	404.5		108.67	411.9		108.49	409.1
	108.89	403.3		108.79	410.8		108.67	407.9
	109.03	402		108.94	409.4		108.77	406.8
	109.2	400.8		109.08	408.2		108.97	405.6
	109.33	399.6		109.26	407		109.1	404.4
	109.49	398.3		109.36	405.8		109.26	403.3
	109.63	397.2		109.58	404.5		109.42	402.1
	109.79	396.1		109.67	403.4		109.55	401
	109.93	394.7		109.82	401.9		109.71	399.9
	110.1	393.6		109.98	401.1		109.84	398.7
	110.2	392.3		110.1	399.6		110.04	397.6
	110.37	390.9		110.28	398.5		110.15	396.5
	110.52	389.8		110.49	397.5		110.34	395.4
	110.66	388.5		110.53	396.1		110.44	394.3
	110.83	387.2		110.75	395.1		110.59	393.2
	110.97	386		110.91	394		110.75	392
	111.12	384.8		111	392.8		110.89	390.8
	111.28	383.6		111.2	391.7		111.05	389.7
	111.42	382.6		111.3	390.4		111.19	388.6
	111.59	381.2		111.48	389.4		111.33	387.6
	111.72	380.2		111.62	388.1		111.51	386.5
	111.87	378.9		111.78	387		111.6	385.4
	112.02	377.7		111.93	385.8		111.8	384.1
	112.16	376.6		112.1	384.8		111.92	383.2
	112.31	375.3		112.22	383.6		112.11	382
	112.45	374		112.36	382.4		112.22	380.9
	112.62	372.9		112.54	381.5		112.39	379.7
	112.76	371.7		112.69	380.3		112.57	378.7
	112.95	370.7		112.84	379.3		112.72	377.7
	113.07	369.8		112.97	378.1		112.82	376.6
	113.27	368.7		113.18	377.2		113	375.4
	113.39	367.7		113.28	376		113.14	374.4
	113.54	366.5		113.41	374.9		113.31	373.2
	113.68	365.6		113.59	374		113.43	372.1
	113.82	364.4		113.73	372.9		113.56	370.9
	113.97	363.5		113.87	371.8		113.74	369.6
	114.11	362.6		114.06	370.7		113.87	368.5
	114.26	361.4		114.15	369.6		114.04	367.3
	114.41	360.4		114.31	368.6		114.18	366.1
	114.57	359.5		114.48	367.6		114.35	365
	114.71	358.4		114.64	366.5		114.49	363.9
	114.86	357.5		114.78	365.4		114.68	362.7
	115.04	356.6		114.96	364.4		114.84	361.8
	115.15	355.6		115.08	363.4		114.92	360.6
	115.33	354.6		115.24	362.3		115.12	359.4
	115.46	353.7		115.36	361.3		115.25	358.4
	115.62	352.6		115.55	360.4		115.39	357.2
	115.8	351.7		115.64	359.1		115.54	356
	115.92	350.7		115.83	358.1		115.66	355
	116.12	349.8		116.01	357.2		115.82	353.7
	116.21	348.7		116.11	356		115.98	352.7
	116.39	347.8		116.31	355		116.14	351.7
	116.5	346.6		116.44	354		116.29	350.8
	116.66	345.6		116.56	352.8		116.42	349.8
	116.84	344.5		116.67	351.7		116.58	348.7
	116.98	343.5		116.89	350.6		116.72	347.7
	117.12	342.5		116.99	349.6		116.9	346.7
	117.26	341.3		117.15	348.3		117.02	345.8
	117.42	340.2		117.27	347.3		117.21	344.8
	117.58	339.2		117.48	346.1		117.34	343.9
	117.72	338.1		117.57	345.1		117.53	342.8
	117.9	337.1		117.77	344.1		117.65	342
	118.02	336.1		117.89	342.9		117.85	340.9
	118.17	335.1		118.05	341.9		117.94	340
	118.32	334.3		118.2	340.9		118.1	339
	118.49	333.3		118.36	339.8		118.25	337.9
	118.61	332.4		118.5	338.9		118.4	336.8
	118.77	331.5		118.66	337.9		118.57	335.9
	118.93	330.6		118.81	336.9		118.72	335
	119.07	329.8		118.96	336		118.84	333.9
	119.21	328.8		119.16	335.2		119.02	332.9
	119.37	327.9		119.23	334.1		119.13	331.9
	119.5	327		119.47	333.4		119.31	330.9
	119.65	326		119.61	332.5		119.45	329.9
	119.8	325.1		119.74	331.6		119.58	329
	119.96	324.2		119.86	330.6		119.77	328
	120.12	323.3		120.03	329.7		119.88	326.9
	120.27	322.3		120.17	328.8		120.07	325.9
	120.42	321.3		120.34	327.9		120.17	324.9
	120.58	320.5		120.52	327.1		120.37	323.9
	120.69	319.4		120.63	326.2		120.47	323
	120.88	318.5		120.82	325.5		120.66	321.9
	121.02	317.7		120.91	324.3		120.79	321
	121.2	316.7		121.11	323.6		120.98	320
	121.3	315.8		121.25	322.7		121.09	319.1
	121.46	314.9		121.38	321.7		121.25	318.1
	121.61	313.9		121.52	320.8		121.37	317.2
	121.76	312.8		121.68	319.9		121.53	316.1
	121.92	312		121.79	318.9		121.71	315.2
	122.06	311.1		121.94	317.9		121.86	314.3
	122.22	310.1		122.12	317		122	313.6
	122.37	309.2		122.27	316.2		122.14	312.7
	122.48	308.2		122.44	315.4		122.3	311.8
	122.65	307.3		122.56	314.4		122.43	311
	122.81	306.4		122.74	313.6		122.58	310.1
	122.96	305.6		122.88	312.8		122.76	309.3
	123.12	304.9		123.05	311.8		122.86	308.6
	123.25	304		123.15	311		123.03	307.8
	123.4	303.2		123.37	310.2		123.2	307
	123.54	302.5		123.47	309.2		123.38	306.3
	123.7	301.8		123.65	308.4		123.48	305.6
	123.81	301		123.76	307.4		123.65	304.8
	124.01	300.2		123.92	306.6		123.78	304.1
	124.18	299.6		124.07	305.7		123.91	303.2
	124.31	298.8		124.2	304.7		124.05	302.4
	124.44	298.1		124.39	303.9		124.24	301.7
	124.6	297.4		124.54	303.2		124.38	301
	124.75	296.7		124.67	302.2		124.53	300.2
	124.91	296		124.81	301.4		124.7	299.4
	125.05	295.2		125	300.7		124.81	298.7
	125.18	294.4		125.11	299.9		125.03	297.8
	125.34	293.6		125.24	299		125.14	297.1
	125.51	292.9		125.47	298.4		125.3	296.3
	125.67	292		125.57	297.6		125.47	295.5
	125.82	291.1		125.79	297.1		125.58	294.6
	125.97	290.4		125.88	296.3		125.76	293.8
	126.14	289.6		126.07	295.6		125.88	292.9
	126.27	288.7		126.19	294.9		126.07	292
	126.43	287.9		126.36	294.3		126.19	291.3
	126.57	287.2		126.48	293.6		126.35	290.4
	126.73	286.4		126.62	292.9		126.51	289.6
	126.86	285.6		126.77	292.3		126.65	288.9
	127.04	284.9		126.91	291.6		126.79	288.1
	127.18	284.2		127.08	291		126.93	287.3
	127.34	283.6		127.24	290.3		127.09	286.7
	127.49	282.9		127.38	289.7		127.24	286
	127.64	282.2		127.52	289		127.34	285.3
	127.79	281.6		127.63	288.3		127.51	284.6
	127.95	281		127.86	287.6		127.64	283.9
	128.09	280.3		127.96	286.9		127.82	283.2
	128.24	279.5		128.13	286.2		127.95	282.5
	128.4	278.8		128.27	285.4		128.14	281.8
	128.54	278.1		128.49	284.8		128.28	281.1
	128.66	277.4		128.58	284		128.43	280.4
	128.84	276.5		128.72	283.2		128.61	279.6
	129	275.9		128.87	282.5		128.72	279
	129.14	275.1		129.04	281.8		128.87	278.1
	129.28	274.4		129.14	280.9		129.05	277.4
	129.44	273.7		129.28	280.1		129.16	276.8
	129.6	273		129.45	279.5		129.32	275.9
	129.72	272.2		129.62	278.7		129.5	275.2
	129.89	271.4		129.78	278.1		129.68	274.5
	130.04	270.6		129.9	277.4		129.78	273.8
	130.18	269.9		130.09	276.9		129.95	273
	130.31	269.1		130.25	276.3		130.09	272.2
	130.45	268.4		130.38	275.7		130.25	271.5
	130.61	267.6		130.54	275.1		130.39	270.8
	130.74	267		130.69	274.5		130.56	270.1
	130.89	266.4		130.79	273.9		130.69	269.4
	131.05	265.8		130.93	273.2		130.82	268.7
	131.2	265.2		131.11	272.6		130.97	268
	131.35	264.7		131.28	272		131.13	267.3
	131.49	264.2		131.45	271.3		131.27	266.7
	131.66	263.6		131.57	270.6		131.46	266.1
	131.81	263.1		131.69	270		131.59	265.5
	131.99	262.6		131.87	269.3		131.77	265
	132.12	262.1		131.99	268.7		131.91	264.5
	132.26	261.5		132.17	268		132.02	263.9
	132.41	260.9		132.34	267.4		132.2	263.4
	132.57	260.3		132.46	266.7		132.34	262.9
	132.72	259.6		132.6	266		132.54	262.3
	132.88	259		132.78	265.4		132.66	261.8
	133.01	258.2		132.93	264.7		132.8	261.3
	133.2	257.5		133.08	264		132.92	260.8
	133.32	256.9		133.25	263.3		133.08	260.2
	133.45	256.1		133.38	262.7		133.25	259.5
	133.58	255.5		133.5	262		133.41	259
	133.74	254.9		133.7	261.4		133.53	258.3
	133.91	254.3		133.8	260.7		133.67	257.7
	134.06	253.8		133.94	260.1		133.85	256.9
	134.23	253.3		134.08	259.6		134.04	256.3
	134.35	252.7		134.23	259.1		134.13	255.7
	134.5	252.1		134.37	258.5		134.32	255
	134.67	251.6		134.6	258.1		134.42	254.4
	134.81	250.9		134.71	257.5		134.61	253.7
	134.97	250.4		134.84	257		134.77	253.2
	135.1	249.7		134.99	256.6		134.9	252.7
	135.27	249		135.15	256.1		135.02	252.2
	135.43	248.5		135.3	255.7		135.18	251.6
	135.56	247.8		135.44	255.1		135.33	251.1
	135.73	247.1		135.6	254.7		135.47	250.6
	135.85	246.5		135.77	254.2		135.62	250.1
	136	245.8		135.92	253.7		135.78	249.5
	136.14	245		136.06	253		135.96	248.9
	136.34	244.5		136.2	252.4		136.12	248.3
	136.47	243.9		136.36	251.8		136.22	247.8
	136.61	243.3		136.48	251.1		136.37	247.1
	136.77	242.8		136.66	250.5		136.52	246.5
	136.89	242.3		136.83	249.9		136.64	245.9
	137.08	241.9		136.98	249.3		136.86	245.2
	137.24	241.5		137.14	248.8		136.97	244.7
	137.35	241		137.27	248.2		137.1	244
	137.51	240.6		137.42	247.8		137.28	243.3
	137.68	240.2		137.55	247.3		137.42	242.7
	137.81	239.7		137.73	246.9		137.57	242.1
	137.95	239.2		137.85	246.3		137.75	241.5
	138.11	238.6		138.05	245.9		137.9	241
	138.26	238		138.15	245.4		138.01	240.6
	138.41	237.4		138.3	244.7		138.17	240.1
	138.57	236.7		138.47	244.3		138.31	239.6
	138.69	236.1		138.59	243.6		138.49	239.2
	138.84	235.5		138.74	243		138.64	238.8
	139	235		138.88	242.4		138.81	238.4
	139.16	234.6		139.04	241.9		138.94	238
	139.3	234.1		139.2	241.2		139.09	237.6
	139.48	233.7		139.35	240.7		139.21	237.2
	139.6	233.2		139.5	240		139.37	236.7
	139.77	232.7		139.68	239.5		139.53	236.2
	139.92	232.1		139.81	238.8		139.66	235.7
	140.07	231.6		139.97	238.4		139.83	235.1
	140.21	231		140.11	237.8		139.98	234.5
	140.35	230.4		140.26	237.3		140.14	234
	140.53	229.7		140.41	236.9		140.22	233.4
	140.67	229.2		140.59	236.5		140.42	232.7
	140.82	228.5		140.71	236.1		140.56	232.3
	140.95	227.9		140.9	235.8		140.74	231.8
	141.12	227.4		141.02	235.4		140.88	231.5
	141.26	226.8		141.18	235		141.02	231
	141.41	226.4		141.32	234.7		141.19	230.6
	141.55	226		141.5	234.3		141.33	230.1
	141.68	225.6		141.64	233.8		141.49	229.6
	141.88	225.3		141.75	233.3		141.65	229.1
	141.99	225		141.89	232.7		141.79	228.6
	142.15	224.5		142.01	232.1		141.95	228.1
	142.3	224.2		142.17	231.5		142.08	227.5
	142.44	223.7		142.33	230.9		142.22	227
	142.59	223.2		142.5	230.4		142.41	226.4
	142.72	222.5		142.67	230		142.55	225.9
	142.91	221.9		142.8	229.5		142.7	225.2
	143.06	221.4		143	229.2		142.84	224.7
	143.19	220.7		143.12	228.8		142.97	224.1
	143.36	220.5		143.27	228.4		143.14	223.7
	143.54	220.1		143.42	227.9		143.28	223.3
	143.65	219.7		143.57	227.4		143.43	222.9
	143.81	219.2		143.71	226.9		143.56	222.5
	143.94	218.8		143.87	226.4		143.71	222.3
	144.08	218.2		144	225.8		143.86	221.9
	144.26	217.7		144.19	225.3		144.04	221.6
	144.4	217.2		144.32	224.8		144.18	221.3
	144.52	216.5		144.47	224.2		144.33	220.9
	144.72	215.9		144.62	223.7		144.45	220.4
	144.89	215.4		144.76	223.1		144.62	219.8
	145.03	214.8		144.93	222.6		144.73	219.3
	145.19	214.4		145.08	222.2		144.87	218.7
	145.32	214		145.21	221.8		145.06	218.2
	145.45	213.7		145.34	221.4		145.22	217.7
	145.62	213.4		145.52	221.1		145.39	217.3
	145.75	213		145.68	220.8		145.53	217.1
	145.92	212.8		145.81	220.5		145.68	216.7
	146.08	212.5		145.98	220.2		145.83	216.2
	146.23	212		146.12	219.9		146	215.8
	146.38	211.5		146.28	219.4		146.13	215.4
	146.52	210.9		146.41	219		146.31	214.9
	146.67	210.4		146.56	218.4		146.44	214.4
	146.83	209.9		146.72	217.9		146.63	213.8
	146.98	209.4		146.85	217.3		146.75	213.4
	147.13	209.1		147.04	216.9		146.89	212.8
	147.27	208.8		147.18	216.5		147.05	212.3
	147.44	208.4		147.32	216.1		147.19	211.8
	147.58	208		147.47	215.8		147.36	211.3
	147.74	207.4		147.62	215.4		147.51	210.9
	147.88	206.9		147.76	215		147.67	210.6
	148.03	206.4		147.89	214.5		147.8	210.3
	148.13	205.8		148.06	214		147.96	210
	148.31	205.3		148.21	213.6		148.12	209.8
	148.47	204.8		148.36	213.1		148.26	209.5
	148.61	204.3		148.5	212.5		148.39	209.2
	148.75	204		148.65	212		148.54	208.8
	148.9	203.7		148.83	211.5		148.68	208.4
	149.08	203.5		148.96	211		148.84	207.8
	149.23	203.2		149.09	210.5		148.99	207.3
	149.37	203		149.27	210.2		149.13	206.8
	149.5	202.5		149.4	209.9		149.29	206.4
	149.67	202.1		149.56	209.6		149.44	206.1
	149.81	201.6		149.68	209.3		149.59	205.8
	149.95	201		149.88	209.1		149.74	205.4
	150.11	200.6		149.99	208.8		149.88	205
	150.27	200.3		150.16	208.5		150.04	204.6
	150.45	200		150.32	208.1		150.19	204.2
	150.56	199.6		150.47	207.6		150.31	203.7
	150.72	199.2		150.64	207.1		150.46	203.2
	150.87	198.7		150.78	206.6		150.63	202.7
	151.04	198.2		150.94	206.2		150.74	202.2
	151.17	197.8		151.08	205.8		150.93	201.6
	151.31	197.3		151.23	205.5		151.08	201.2
	151.47	196.7		151.39	205.2		151.21	200.9
	151.63	196.3		151.51	204.8		151.37	200.6
	151.76	195.9		151.67	204.5		151.52	200.4
	151.92	195.6		151.78	204		151.68	200.2
	152.09	195.4		151.95	203.5		151.82	199.9
	152.22	195.2		152.11	203.1		151.96	199.7
	152.37	195		152.27	202.6		152.15	199.3
	152.52	194.7		152.4	202.1		152.29	199
	152.66	194.3		152.55	201.6		152.45	198.5
	152.81	193.8		152.72	201.2		152.61	198
	152.97	193.3		152.86	200.8		152.74	197.5
	153.11	192.8		153.02	200.5		152.89	197.2
	153.26	192.5		153.19	200.3		153.02	196.9
	153.42	192.3		153.33	200		153.17	196.6
	153.56	191.9		153.5	199.9		153.32	196.2
	153.73	191.5		153.62	199.6		153.51	195.9
	153.87	191.1		153.77	199.3		153.63	195.5
	154.01	190.6		153.91	198.9		153.75	195
	154.16	190.1		154.05	198.4		153.95	194.5
	154.31	189.6		154.22	197.9		154.09	194.1
	154.47	189.1		154.35	197.4		154.26	193.6
	154.63	188.8		154.47	197.1		154.4	193.2
	154.78	188.5		154.64	196.8		154.54	192.7
	154.91	188.3		154.78	196.5		154.7	192.4
	155.07	188.1		154.95	196.2		154.85	192.2
	155.22	187.9		155.12	195.8		154.99	192
	155.35	187.7		155.26	195.3		155.14	191.8
	155.52	187.2		155.4	194.9		155.26	191.7
	155.67	186.8		155.53	194.5		155.44	191.4
	155.82	186.3		155.67	194		155.6	191
	155.96	185.9		155.84	193.5		155.74	190.6
	156.12	185.7		156	193.1		155.89	190
	156.25	185.4		156.15	192.7		156.03	189.6
	156.42	185		156.3	192.5		156.17	189.3
	156.56	184.7		156.45	192.2		156.32	189.1
	156.72	184.2		156.62	192.1		156.5	188.8
	156.84	183.7		156.78	191.9		156.64	188.5
	157.01	183.3		156.93	191.7		156.79	188.1
	157.16	182.8		157.08	191.4		156.94	187.7
	157.33	182.5		157.23	191		157.09	187.3
	157.47	182.2		157.35	190.5		157.25	186.8
	157.64	182.1		157.53	190.1		157.43	186.4
	157.76	181.9		157.68	189.7		157.57	185.9
	157.93	181.6		157.82	189.4		157.71	185.6
	158.07	181.4		157.96	189.2		157.88	185.3
	158.22	181		158.12	188.8		158.03	185.1
	158.36	180.5		158.28	188.5		158.14	184.9
	158.53	180.1		158.45	188.1		158.28	184.7
	158.67	179.8		158.61	187.7		158.44	184.5
	158.81	179.6		158.75	187.3		158.61	184.3
	158.96	179.3		158.88	186.8		158.71	183.9
	159.13	178.9		159.03	186.4		158.87	183.5
	159.26	178.5		159.22	186		159.04	183
	159.42	178		159.35	185.7		159.18	182.6
	159.59	177.6		159.49	185.4		159.33	182.4
	159.73	177.2		159.64	185.2		159.5	182.1
	159.88	176.8		159.79	185.1		159.63	181.9
	160.01	176.6		159.94	184.9		159.8	181.5
	160.17	176.5		160.08	184.7		159.95	181.2
	160.32	176.4		160.22	184.3		160.11	180.8
	160.47	176.1		160.38	183.9		160.25	180.4
	160.63	175.8		160.53	183.5		160.4	179.9
	160.76	175.4		160.67	183.1		160.55	179.5
	160.91	174.8		160.84	182.7		160.68	179.1
	161.09	174.6		160.98	182.6		160.84	178.9
	161.22	174.3		161.13	182.3		160.99	178.7
	161.41	174.1		161.27	181.9		161.15	178.5
	161.55	173.8		161.44	181.6		161.3	178.4
	161.7	173.4		161.58	181.2		161.45	178.2
	161.82	173		161.73	180.8		161.6	178
	161.98	172.5		161.89	180.4		161.74	177.6
	162.12	172.1		162.04	180		161.91	177.1
	162.33	171.8		162.19	179.5		162.07	176.7
	162.43	171.6		162.35	179.3		162.21	176.5
	162.55	171.4		162.49	179.1		162.36	176.2
	162.73	171.4		162.64	178.9		162.51	176
	162.88	171.2		162.76	178.7		162.64	175.7
	163.05	170.9		162.91	178.6		162.8	175.3
	163.18	170.5		163.07	178.3		162.95	174.9
	163.35	170		163.23	178		163.09	174.5
	163.48	169.8		163.38	177.5		163.24	174.1
	163.64	169.5		163.51	177.1		163.38	173.7
	163.77	169.3		163.67	176.8		163.54	173.3
	163.92	168.9		163.83	176.6		163.7	173.1
	164.08	168.6		163.99	176.4		163.86	173
	164.23	168.1		164.13	176.1		164.01	172.8
	164.37	167.7		164.23	175.6		164.15	172.7
	164.51	167.3		164.41	175.3		164.31	172.5
	164.66	167.1		164.57	174.9		164.47	172.3
	164.82	166.9		164.72	174.5		164.62	171.9
	164.97	166.8		164.88	174.1		164.76	171.4
	165.14	166.7		165.04	173.8		164.91	171.1
	165.28	166.5		165.2	173.5		165.07	170.9
	165.42	166		165.35	173.4		165.21	170.7
	165.54	165.6		165.49	173.2		165.37	170.4
	165.7	165.3		165.65	173.1		165.52	170.1
	165.86	165.2		165.78	172.9		165.68	169.7
	166.03	165		165.92	172.6		165.8	169.4
	166.18	164.6		166.08	172.2		165.95	168.9
	166.3	164.2		166.24	171.7		166.12	168.5
	166.47	163.7		166.38	171.5		166.27	168.2
	166.61	163.3		166.54	171.2		166.41	168
	166.77	163		166.68	171		166.56	167.8
	166.94	162.8		166.84	170.8		166.72	167.7
	167.08	162.7		166.98	170.4		166.86	167.6
	167.2	162.6		167.13	170.1		167.03	167.4
	167.37	162.5		167.28	169.7		167.17	167.1
	167.55	162.2		167.44	169.3		167.32	166.7
	167.72	161.8		167.58	168.9		167.47	166.3
	167.84	161.4		167.71	168.6		167.61	166
	167.97	161.2		167.87	168.3		167.77	165.9
	168.1	161		168.03	168.2		167.93	165.7
	168.28	160.7		168.16	168.1		168.07	165.4
	168.41	160.4		168.33	167.9		168.22	165
	168.58	160		168.49	167.7		168.36	164.7
	168.75	159.6		168.65	167.4		168.5	164.3
	168.89	159.2		168.8	167		168.65	163.9
	169.03	159		168.93	166.6		168.81	163.6
	169.21	159		169.1	166.4		168.93	163.3
	169.37	158.9		169.24	166.2		169.1	163.2
	169.5	158.8		169.38	166		169.26	163.1
	169.62	158.4		169.53	165.7		169.4	163
	169.75	158		169.68	165.3		169.58	162.9
	169.9	157.7		169.82	165		169.7	162.5
	170.05	157.6		169.96	164.6		169.86	162.1
	170.21	157.3		170.12	164.2		170	161.7
	170.35	157		170.28	163.9		170.16	161.5
	170.51	156.6		170.45	163.7		170.33	161.4
	170.64	156.3		170.61	163.5		170.45	161.1
	170.79	155.8		170.73	163.4		170.61	160.9
	170.95	155.5		170.88	163.3		170.75	160.6
	171.1	155.4		171.03	163.1		170.9	160.2
	171.26	155.3		171.18	162.8		171.06	159.8
	171.43	155.3		171.33	162.4		171.19	159.4
	171.6	155		171.47	162		171.34	159.2
	171.78	154.8		171.65	161.8		171.48	159
	171.92	154.4		171.77	161.6		171.64	158.9
	172.02	154.2		171.93	161.4		171.79	158.8
	172.13	153.9		172.09	161.1		171.93	158.7
	172.3	153.7		172.22	160.7		172.09	158.4
	172.45	153.4		172.38	160.3		172.26	158
	172.62	153.1		172.53	160		172.4	157.6
	172.78	152.7		172.66	159.6		172.52	157.4
	172.92	152.3		172.83	159.4		172.69	157.3
	173.08	152.1		172.98	159.3		172.84	157.1
	173.19	152.1		173.13	159.2		173.02	156.8
	173.4	152		173.27	159.1		173.14	156.5
	173.53	151.9		173.43	158.9		173.29	156.1
	173.67	151.5		173.58	158.6		173.43	155.7
	173.83	151.2		173.72	158.2		173.6	155.4
	173.99	151		173.88	157.9		173.76	155.2
	174.12	150.9		174.03	157.7		173.9	155.1
	174.28	150.5		174.17	157.5		174.05	155
	174.43	150.2		174.32	157.3		174.2	154.9
	174.59	149.9		174.49	157		174.35	154.7
	174.74	149.5		174.62	156.6		174.49	154.4
	174.88	149.2		174.76	156.3		174.64	154
	175.04	149.1		174.91	155.9		174.82	153.7
	175.19	149.1		175.08	155.6		174.98	153.6
	175.34	149		175.23	155.4		175.1	153.4
	175.47	148.8		175.37	155.4		175.25	153.2
	175.63	148.4		175.53	155.3		175.4	152.9
	175.78	148.2		175.68	155.2		175.55	152.5
	175.91	148		175.83	154.9		175.72	152.1
	176.07	147.8		175.98	154.5		175.87	151.8
	176.23	147.5		176.13	154.2		176	151.6
	176.34	147.2		176.26	154		176.15	151.5
	176.51	146.8		176.43	153.8		176.31	151.5
	176.66	146.4		176.57	153.5		176.5	151.4
	176.84	146.3		176.71	153.3		176.6	151.2
	176.98	146.2		176.86	153		176.74	150.8
	177.13	146.2		177.03	152.6		176.9	150.5
	177.29	146		177.17	152.2		177.05	150.3
	177.44	145.7		177.32	152		177.19	150.2
	177.57	145.5		177.47	151.8		177.32	149.9
	177.72	145.2		177.61	151.8		177.49	149.6
	177.87	145.1		177.78	151.8		177.63	149.3
	178.01	144.8		177.92	151.5		177.8	149
	178.17	144.5		178.08	151.2		177.95	148.6
	178.33	144.1		178.23	150.8		178.09	148.4
	178.47	143.8		178.38	150.6		178.25	148.3
	178.66	143.6		178.51	150.5		178.4	148.2
	178.84	143.6		178.68	150.3		178.53	148.2
	178.94	143.6		178.82	150		178.68	148
	179.08	143.4		178.97	149.7		178.83	147.7
	179.22	143.1		179.13	149.3		178.96	147.3
	179.37	142.8		179.3	149		179.13	147.1
	179.55	142.7		179.44	148.7		179.28	147
	179.7	142.5		179.57	148.6		179.47	146.8
	179.83	142.2		179.72	148.5		179.6	146.6
	180	141.9		179.88	148.5		179.72	146.2
	180.15	141.5		180.03	148.3		179.89	145.8
	180.29	141.3		180.18	148		180.04	145.5
	180.46	141.1		180.34	147.7		180.2	145.3
	180.6	141.1		180.48	147.4		180.37	145.3
	180.77	141.1		180.61	147.3		180.5	145.2
	180.9	140.9		180.77	147.1		180.62	145.1
	181	140.5		180.92	146.8		180.79	144.9
	181.14	140.2		181.07	146.5		180.95	144.6
	181.31	140.2		181.22	146.1		181.06	144.2
	181.49	139.9		181.39	145.8		181.22	144.1
	181.67	139.7		181.53	145.6		181.36	144
	181.79	139.2		181.67	145.5		181.54	143.8
	181.91	138.9		181.83	145.5		181.7	143.4
	182.06	138.8		181.96	145.4		181.86	143.1
	182.22	138.8		182.11	145.2		182.01	142.8
	182.38	138.8		182.28	144.8		182.13	142.5
	182.53	138.6		182.44	144.5		182.27	142.4
	182.68	138.2		182.6	144.4		182.41	142.4
	182.83	138.1		182.84	144.3		182.55	142.3
	182.96	137.9		182.95	144		182.71	142.2
	183.11	137.7		183.07	143.7		182.89	141.8
	183.24	137.4		183.2	143.4		183.08	141.5
	183.41	137		183.33	143.1		183.21	141.4
	183.6	136.7		183.5	142.8		183.35	141.3
	183.75	136.6		183.64	142.7		183.51	141
	183.91	136.5		183.75	142.7		183.67	140.8
	184.04	136.5		183.9	142.6		183.81	140.5
	184.19	136.4		184.05	142.4		183.96	140.1
	184.32	136.1		184.2	142.1		184.1	139.8
	184.49	135.8		184.36	141.8		184.24	139.8
	184.62	135.7		184.51	141.6		184.39	139.8
	184.77	135.5		184.66	141.5		184.54	139.7
	184.9	135.2		184.8	141.2		184.7	139.5
	185.03	134.8		184.95	140.9		184.89	139.2
	185.17	134.5		185.12	140.6		185.04	138.9
	185.35	134.4		185.26	140.3		185.13	138.8
	185.52	134.4		185.41	140.1		185.29	138.7
	185.68	134.4		185.58	140		185.47	138.4
	185.87	134.2		185.74	140		185.64	138.1
	186.01	133.9		185.86	139.9		185.75	137.7
	186.13	133.7		186.02	139.6		185.88	137.4
	186.26	133.5		186.19	139.3		186.04	137.3
	186.42	133.3		186.33	139.1		186.24	137.3
	186.54	133		186.48	139		186.37	137.3
	186.7	132.6		186.61	138.8		186.48	137.1
	186.85	132.4		186.78	138.5		186.62	136.8
	187.02	132.4		186.91	138.2		186.79	136.5
	187.17	132.4		187.06	137.9		186.97	136.5
	187.33	132.3		187.21	137.6		187.09	136.3
	187.46	132		187.35	137.5		187.2	136
	187.61	131.7		187.51	137.5		187.33	135.7
	187.78	131.6		187.67	137.5		187.49	135.3
	187.92	131.4		187.82	137.3		187.65	135
	188.02	131.1		188.01	137		187.86	135
	188.13	130.7		188.15	136.7		188.01	135
	188.31	130.4		188.28	136.6		188.12	134.9
	188.48	130.4		188.42	136.4		188.27	134.7
	188.69	130.4		188.57	136.1		188.41	134.4
	188.83	130.3		188.72	135.8		188.6	134.2
	188.98	130		188.88	135.5		188.75	134.1
	189.12	129.8		189.03	135.2		188.9	133.9
	189.31	129.7		189.15	135.1		189.07	133.6
	189.45	129.5		189.3	135.1		189.25	133.3
	189.56	129.2		189.45	135.1		189.39	133
	189.68	128.9		189.62	134.9		189.52	132.8
	189.86	128.6		189.75	134.5		189.68	132.7
	190.02	128.5		189.91	134.3		189.82	132.8
	190.14	128.4		190.08	134.2		189.94	132.7
	190.28	128.4		190.22	134		190.05	132.3
	190.42	128.1		190.36	133.7		190.22	132
	190.59	127.8		190.51	133.4		190.38	131.9
	190.76	127.8		190.68	133		190.52	131.8
	190.85	127.5		190.83	132.9		190.68	131.5
	191.01	127.2		190.97	132.8		190.83	131.2
	191.15	126.9		191.14	132.8		190.94	130.9
	191.32	126.6		191.3	132.7		191.07	130.6
	191.51	126.5		191.44	132.4		191.26	130.6
	191.63	126.5		191.57	132.1		191.42	130.6
	191.8	126.4		191.7	132		191.57	130.5
	191.98	126.2		191.88	131.8		191.72	130.2
	192.13	125.9		192.05	131.6		191.86	129.9
	192.25	125.8		192.17	131.3		191.99	129.8
	192.41	125.6		192.35	130.9		192.18	129.6
	192.55	125.3		192.5	130.7		192.34	129.4
	192.68	125		192.64	130.6		192.46	129.1
	192.8	124.7		192.82	130.7		192.62	128.7
	192.95	124.6		192.95	130.5		192.78	128.5
	193.15	124.7		193.06	130.2		192.93	128.5
	193.31	124.6		193.26	130		193.05	128.5
	193.44	124.2		193.43	129.9		193.23	128.4
	193.62	124		193.54	129.7		193.37	128.1
	193.77	123.9		193.65	129.4		193.49	127.8
	193.93	123.6		193.78	129.1		193.68	127.7
	194.08	123.4		193.95	128.8		193.86	127.5
	194.23	123.1		194.12	128.6		193.97	127.3
	194.39	122.9		194.27	128.5		194.1	126.9
	194.52	122.9		194.38	128.5		194.25	126.6
	194.65	122.8		194.54	128.3		194.41	126.4
	194.77	122.6		194.69	128.1		194.57	126.4
	194.96	122.3		194.83	127.8		194.74	126.5
	195.14	122.2		194.96	127.7		194.89	126.2
	195.28	122		195.16	127.5		195.02	125.9
	195.5	121.6		195.33	127.2		195.19	125.7
	195.65	121.4		195.48	126.9		195.36	125.7
	195.74	121.1		195.61	126.6		195.52	125.4
	195.88	121.1		195.75	126.4		195.63	125
	196	121.1		195.92	126.4		195.75	124.7
	196.15	120.9		196.07	126.4		195.91	124.5
	196.28	120.6		196.21	126.2		196.06	124.4
	196.39	120.4		196.39	125.8		196.19	124.5
	196.57	120.2		196.57	125.7		196.38	124.3
	196.74	119.9		196.73	125.5		196.54	123.9
	196.88	119.6		196.85	125.3		196.7	123.7
	197.05	119.4		196.97	125		196.84	123.7
	197.21	119.4		197.12	124.6		196.98	123.4
	197.35	119.3		197.3	124.4		197.16	123.1
	197.52	119.1		197.42	124.4		197.31	122.7
	197.68	118.8		197.55	124.4		197.44	122.5
	197.82	118.7		197.69	124.3		197.59	122.5
	197.96	118.5		197.87	123.9		197.73	122.5
	198.08	118.2		198.04	123.7		197.86	122.3
	198.27	117.8		198.15	123.5		198.04	121.9
	198.42	117.7		198.33	123.4		198.19	121.9
	198.5	117.6		198.49	123.1		198.33	121.7
	198.7	117.5		198.63	122.7		198.5	121.4
	198.85	117.3		198.77	122.5		198.64	121.1
	199.04	117		198.91	122.4		198.82	120.7
	199.2	116.9		199.06	122.4		198.99	120.6
	199.32	116.6		199.2	122.3		199.09	120.6
	199.48	116.3		199.33	121.9		199.23	120.5
	199.64	116.1		199.49	121.7		199.39	120.2
	199.75	115.9		199.62	121.5		199.56	120
	199.91	115.9		199.8	121.3		199.71	119.9
	200.08	115.8		199.98	121		199.85	119.7
	200.23	115.5		200.08	120.7		199.97	119.3
	200.38	115.3		200.21	120.5		200.13	119
	200.56	115.1		200.36	120.5		200.31	118.8
	200.68	114.8		200.52	120.4		200.42	118.7
	200.79	114.4		200.68	120.1		200.57	118.7
	200.95	114.2		200.83	119.8		200.72	118.4
	201.17	114.3		200.99	119.7		200.84	118.1
	201.27	114.2		201.14	119.5		200.99	118.1
	201.44	113.9		201.31	119.2		201.15	117.8
	201.57	113.6		201.48	118.9		201.34	117.5
	201.76	113.5		201.63	118.6		201.48	117.2
	201.89	113.2		201.79	118.6		201.57	116.9
	202.02	112.8		201.94	118.5		201.76	116.9
	202.14	112.6		202.07	118.3		201.94	116.9
	202.28	112.5		202.21	118		202.1	116.6
	202.46	112.5		202.36	117.8		202.23	116.3
	202.61	112.3		202.51	117.7		202.37	116.2
	202.7	111.9		202.63	117.3		202.53	115.9
	202.88	111.7		202.75	117		202.67	115.6
	202.98	111.5		202.9	116.7		202.77	115.2
	203.17	111.1		203.07	116.6		202.89	115
	203.34	110.9		203.2	116.6		203.11	115
	203.48	110.7		203.33	116.3		203.25	115
	203.59	110.7		203.56	116		203.39	114.6
	203.79	110.5		203.7	115.9		203.54	114.4
	203.93	110.2		203.83	115.7		203.7	114.3
	204.1	110.1		203.99	115.4		203.88	114
	204.27	109.8		204.16	115		204.05	113.6
	204.41	109.5		204.33	114.8		204.17	113.3
	204.64	109.2		204.46	114.7		204.33	113.2
	204.82	109.1		204.61	114.6		204.51	113.2
	204.9	109		204.77	114.3		204.67	113
	205	108.8		204.92	114.1		204.77	112.6
	205.17	108.5		205.04	113.9		204.96	112.5
	205.32	108.4		205.17	113.7		205.1	112.3
	205.38	108		205.33	113.3		205.22	111.9
	205.55	107.6		205.49	112.9		205.41	111.6
	205.72	107.4		205.66	112.8		205.52	111.4
	205.91	107.3		205.86	112.7		205.64	111.4
	206	107.2		205.99	112.6		205.81	111.2
	206.16	106.9		206.17	112.3		205.94	110.8
	206.34	106.7		206.34	112.1		206.09	110.7
	206.57	106.5		206.45	111.8		206.26	110.5
	206.67	106.2		206.54	111.5		206.41	110.2
	206.72	105.7		206.7	111.1		206.58	109.8
	206.89	105.5		206.91	110.9		206.76	109.6
	207.16	105.6		207.07	110.9		206.91	109.6
	207.29	105.4		207.21	110.8		207.02	109.4
	207.47	105.1		207.37	110.4		207.14	109
	207.57	104.9		207.5	110.2		207.35	108.9
	207.65	104.6		207.66	110		207.46	108.7
	207.84	104.2		207.84	109.7		207.61	108.3
	207.97	103.9		208	109.3		207.76	107.9
	208.09	103.8		208.12	109.1		207.9	107.8
	208.28	103.7		208.26	109		208.07	107.7
	208.44	103.4		208.37	108.9		208.21	107.5
	208.56	103.1		208.48	108.5		208.37	107.2
	208.76	102.9		208.65	108.3		208.48	107
	208.88	102.5		208.83	108.1		208.67	106.7
	209.03	102.1		209	107.7		208.84	106.3
	209.17	102		209.16	107.4		208.96	106
	209.37	102		209.3	107.2		209.1	105.9
	209.54	101.7		209.44	107.1		209.3	105.8
	209.69	101.4		209.6	106.9		209.47	105.5
	209.84	101.1		209.77	106.6		209.61	105.2
	209.96	100.7		209.9	106.3		209.76	105
	210.09	100.4		210.03	106.1		209.96	104.7
	210.3	100.2		210.11	105.7		210.11	104.3
	210.47	100.2		210.29	105.3		210.26	104.1
	210.54	99.82		210.48	105.3		210.38	104.1
	210.7	99.53		210.64	105.1		210.55	103.8
	210.85	99.31		210.81	104.8		210.67	103.5
	211	98.89		210.93	104.5		210.78	103.3
	211.18	98.55		211.12	104.3		210.97	103
	211.33	98.45		211.23	104		211.11	102.5
	211.46	98.28		211.34	103.6		211.23	102.3
	211.63	97.96		211.49	103.3		211.39	102.2
	211.71	97.7		211.66	103.3		211.55	102
	211.82	97.29		211.81	103.2		211.65	101.6
	211.98	96.89		211.95	102.7		211.83	101.4
	212.13	96.58		212.12	102.4		211.99	101.1
	212.3	96.48		212.31	102.1		212.17	100.6
	212.45	96.25		212.4	101.7		212.34	100.4
	212.56	95.83		212.53	101.5		212.46	100.4
	212.74	95.61		212.67	101.4		212.61	100.1
	212.87	95.13		212.81	101.1		212.7	99.73
	213.05	94.76		212.97	100.7		212.95	99.51
	213.24	94.6		213.08	100.4		213.06	99.18
	213.43	94.5		213.27	100.1		213.17	98.73
	213.6	94.15		213.42	99.66		213.36	98.58
	213.73	93.82		213.55	99.48		213.47	98.45
	213.87	93.49		213.73	99.38		213.65	98.05
	213.99	93.07		213.91	99.01		213.85	97.85
	214.09	92.73		214.1	98.72		213.94	97.57
	214.3	92.57		214.24	98.43		214.11	97.09
	214.51	92.34		214.39	98.03		214.24	96.77
	214.66	91.96		214.56	97.67		214.32	96.63
	214.83	91.65		214.69	97.55		214.53	96.35
	214.88	91.15		214.83	97.31		214.76	96.04
	215	90.76		214.95	96.91		214.91	95.82
	215.26	90.7		215.07	96.63		215.03	95.4
	215.46	90.45		215.23	96.2		215.17	94.98
	215.53	89.99		215.4	95.77		215.33	94.83
	215.67	89.58		215.59	95.56		215.46	94.63
	215.84	89.13		215.76	95.44		215.6	94.21
	215.99	88.84		215.89	95.03		215.8	93.95
	216.06	88.58		216.08	94.74		215.87	93.59
	216.29	88.22		216.25	94.36		216	93.08
	216.42	87.9		216.36	93.93		216.25	92.9
	216.58	87.42		216.49	93.63		216.43	92.79
	216.73	86.95		216.71	93.49		216.55	92.36
	216.86	86.61		216.84	93.07		216.64	92.08
[truncated: 142 more rows]

## Sheet: TAB_BKB_60_40
TAB:BKB 60:40	Temperature	Storage Modulus		Temperature	Storage Modulus		Temperature	Storage Modulus
	[°C]	[MPa]		[°C]	[MPa]		[°C]	[MPa]
	-79.82	2356		-80.28	2150		-80.16	2237
	-79.86	2356		-80.28	2158		-80.13	2238
	-79.78	2363		-80.11	2160		-80	2240
	-79.84	2361		-80.09	2161		-79.93	2242
	-79.73	2362		-80.05	2160		-79.91	2244
	-79.75	2358		-79.97	2162		-79.86	2241
	-79.69	2355		-79.94	2163		-79.73	2242
	-79.7	2360		-79.89	2161		-79.68	2244				E' at -80°C	E' at 25°C	E' at 170°C	E' at 250°C
	-79.65	2365		-79.77	2163		-79.62	2239				[MPa]	[MPa]	[MPa]	[MPa]
	-79.67	2359		-79.84	2159		-79.58	2239				2356	724.5	151.1	< 0,5
	-79.54	2356		-79.64	2166		-79.52	2234				2150	686.4	143.5	< 0,5
	-79.6	2354		-79.56	2166		-79.44	2237				2237	690.6	152	< 0,5
	-79.45	2361		-79.58	2169		-79.39	2247
	-79.26	2362		-79.33	2168		-79.27	2246			Average	2247.67	700.5	148.867	< 0,5
	-79.24	2359		-79.39	2165		-79.15	2247			Standard Dev	103.413	20.8904	4.6694	-
	-79.15	2358		-79.06	2171		-79.07	2252
	-78.98	2360		-79.04	2166		-78.98	2247
	-78.9	2359		-78.87	2166		-78.82	2246
	-78.82	2360		-78.79	2164		-78.78	2246
	-78.7	2359		-78.68	2160		-78.62	2250
	-78.6	2356		-78.59	2162		-78.51	2254
	-78.42	2356		-78.5	2165		-78.45	2251
	-78.43	2360		-78.39	2168		-78.29	2250
	-78.26	2360		-78.31	2167		-78.19	2247
	-78.09	2364		-78.11	2171		-78.09	2248
	-78	2366		-78.01	2170		-77.94	2245
	-77.77	2368		-77.92	2175		-77.81	2243
	-77.75	2367		-77.83	2176		-77.72	2245
	-77.6	2365		-77.66	2177		-77.58	2247
	-77.46	2364		-77.56	2177		-77.51	2251
	-77.31	2367		-77.48	2173		-77.36	2253
	-77.2	2368		-77.31	2173		-77.22	2253
	-77.09	2370		-77.25	2172		-77.12	2256
	-76.9	2370		-77.1	2172		-76.97	2256
	-76.86	2368		-76.9	2173		-76.89	2256
	-76.68	2367		-76.93	2174		-76.73	2253
	-76.6	2366		-76.7	2173		-76.65	2251
	-76.4	2365		-76.58	2170		-76.47	2253
	-76.18	2362		-76.51	2175		-76.35	2253
	-76.11	2362		-76.3	2176		-76.26	2255
	-75.97	2364		-76.28	2173		-76.1	2255
	-75.82	2363		-76.06	2173		-75.93	2256
	-75.67	2365		-75.94	2169		-75.9	2254
	-75.56	2367		-75.87	2169		-75.7	2251
	-75.45	2369		-75.65	2169		-75.59	2252
	-75.27	2370		-75.57	2167		-75.39	2249
	-75.07	2371		-75.44	2171		-75.28	2249
	-75.02	2372		-75.31	2172		-75.16	2249
	-74.83	2372		-75.1	2176		-75.04	2246
	-74.66	2371		-75.08	2174		-74.9	2247
	-74.55	2371		-74.87	2177		-74.79	2250
	-74.4	2369		-74.7	2173		-74.63	2250
	-74.25	2367		-74.6	2170		-74.47	2251
	-74.11	2368		-74.45	2171		-74.37	2252
	-73.94	2368		-74.31	2174		-74.19	2255
	-73.79	2369		-74.18	2173		-74.04	2254
	-73.71	2371		-73.97	2173		-73.88	2254
	-73.53	2371		-73.94	2175		-73.76	2253
	-73.34	2372		-73.78	2173		-73.6	2251
	-73.25	2371		-73.65	2171		-73.5	2249
	-73.1	2371		-73.45	2169		-73.36	2248
	-72.92	2370		-73.33	2167		-73.17	2248
	-72.79	2369		-73.17	2165		-73.07	2248
	-72.61	2368		-73.05	2164		-72.85	2249
	-72.47	2368		-72.9	2164		-72.77	2248
	-72.37	2367		-72.78	2164		-72.61	2251
	-72.19	2367		-72.61	2168		-72.46	2251
	-72.02	2363		-72.5	2166		-72.33	2249
	-71.9	2363		-72.37	2170		-72.14	2248
	-71.72	2361		-72.23	2172		-72.04	2247
	-71.57	2361		-72.04	2171		-71.86	2246
	-71.39	2360		-71.88	2171		-71.78	2243
	-71.25	2360		-71.75	2167		-71.59	2241
	-71.09	2360		-71.5	2167		-71.47	2241
	-70.93	2361		-71.48	2165		-71.26	2238
	-70.82	2360		-71.2	2166		-71.17	2236
	-70.67	2361		-71.04	2165		-70.98	2235
	-70.47	2359		-70.94	2168		-70.88	2234
	-70.3	2362		-70.74	2167		-70.74	2235
	-70.16	2362		-70.61	2165		-70.56	2234
	-70.04	2363		-70.49	2165		-70.43	2236
	-69.96	2363		-70.27	2164		-70.29	2238
	-69.68	2364		-70.14	2160		-70.16	2237
	-69.64	2364		-70.09	2160		-70	2238
	-69.42	2365		-69.89	2157		-69.83	2239
	-69.24	2364		-69.8	2156		-69.7	2237
	-69.1	2364		-69.59	2155		-69.57	2238
	-68.98	2364		-69.44	2153		-69.37	2236
	-68.74	2363		-69.42	2155		-69.23	2235
	-68.64	2362		-69.21	2155		-69.12	2235
	-68.39	2361		-69.03	2155		-68.94	2234
	-68.26	2361		-68.85	2156		-68.84	2231
	-68.14	2360		-68.84	2158		-68.68	2229
	-67.99	2360		-68.56	2157		-68.5	2228
	-67.85	2358		-68.46	2158		-68.32	2229
	-67.72	2355		-68.24	2153		-68.24	2227
	-67.56	2353		-68.09	2152		-68.03	2227
	-67.37	2354		-67.95	2151		-67.86	2228
	-67.24	2352		-67.74	2150		-67.75	2227
	-67.16	2353		-67.65	2151		-67.65	2226
	-67	2353		-67.56	2152		-67.44	2225
	-66.84	2352		-67.35	2150		-67.29	2224
	-66.62	2350		-67.28	2150		-67.12	2221
	-66.46	2351		-67.07	2149		-66.98	2220
	-66.34	2351		-66.92	2147		-66.88	2221
	-66.23	2350		-66.71	2143		-66.71	2217
	-65.94	2350		-66.62	2142		-66.54	2215
	-65.91	2350		-66.53	2145		-66.44	2213
	-65.73	2350		-66.32	2140		-66.27	2210
	-65.52	2350		-66.14	2138		-66.04	2207
	-65.39	2349		-66.03	2136		-65.92	2205
	-65.09	2349		-65.86	2133		-65.71	2205
	-65.01	2348		-65.73	2131		-65.64	2203
	-64.86	2347		-65.56	2133		-65.42	2204
	-64.51	2345		-65.37	2130		-65.24	2204
	-64.4	2344		-65.15	2130		-65.18	2202
	-64.37	2342		-65.14	2132		-65.03	2204
	-63.99	2342		-64.97	2132		-64.88	2204
	-63.78	2338		-64.71	2132		-64.7	2206
	-63.79	2340		-64.64	2131		-64.56	2203
	-63.61	2337		-64.43	2133		-64.37	2202
	-63.5	2338		-64.28	2131		-64.22	2201
	-63.39	2336		-64.06	2130		-64.1	2203
	-63.28	2333		-63.9	2132		-63.83	2201
	-63.07	2333		-63.82	2131		-63.75	2199
	-62.85	2333		-63.69	2132		-63.61	2199
	-62.91	2333		-63.51	2128		-63.47	2196
	-62.59	2330		-63.36	2126		-63.33	2192
	-62.47	2328		-63.19	2123		-63.1	2190
	-62.24	2328		-63.09	2121		-62.95	2188
	-62.18	2326		-62.93	2120		-62.85	2189
	-62.06	2324		-62.8	2121		-62.66	2188
	-61.97	2322		-62.64	2117		-62.53	2191
	-61.81	2323		-62.54	2117		-62.28	2186
	-61.7	2321		-62.37	2119		-62.2	2186
	-61.59	2319		-62.18	2117		-62.12	2186
	-61.32	2317		-61.95	2116		-61.86	2187
	-61.17	2316		-61.84	2117		-61.82	2186
	-60.93	2316		-61.63	2115		-61.56	2183
	-60.8	2314		-61.57	2113		-61.45	2178
	-60.76	2314		-61.35	2111		-61.33	2176
	-60.58	2314		-61.16	2109		-61.16	2176
	-60.53	2313		-60.97	2108		-60.99	2173
	-60.33	2311		-60.94	2106		-60.75	2169
	-60.1	2312		-60.73	2104		-60.69	2170
	-59.97	2310		-60.62	2103		-60.5	2169
	-60.02	2311		-60.41	2100		-60.33	2163
	-59.78	2310		-60.25	2100		-60.21	2163
	-59.61	2309		-60.23	2096		-60.13	2162
	-59.43	2309		-59.99	2097		-59.92	2161
	-59.42	2309		-59.84	2092		-59.86	2159
	-59.43	2308		-59.76	2092		-59.64	2156
	-59.28	2308		-59.45	2092		-59.45	2158
	-59.02	2306		-59.32	2090		-59.37	2155
	-58.7	2306		-59.21	2092		-59.19	2155
	-58.76	2305		-59.07	2091		-59.09	2155
	-58.75	2305		-58.76	2090		-58.83	2154
	-58.45	2304		-58.6	2086		-58.79	2154
	-58.45	2302		-58.43	2089		-58.64	2155
	-58.28	2301		-58.36	2088		-58.45	2152
	-58.09	2301		-58.03	2090		-58.25	2153
	-58	2299		-57.97	2088		-58.1	2152
	-57.87	2298		-57.87	2085		-58.01	2150
	-57.85	2295		-57.68	2085		-57.9	2151
	-57.58	2293		-57.67	2082		-57.59	2147
	-57.45	2290		-57.42	2084		-57.58	2148
	-57.36	2288		-57.26	2081		-57.41	2144
	-56.94	2285		-57.13	2083		-57.2	2143
	-56.48	2285		-57.08	2081		-57.07	2141
	-56.6	2283		-56.93	2078		-56.92	2136
	-56.04	2284		-56.79	2074		-56.78	2134
	-55.53	2281		-56.61	2072		-56.7	2134
	-55.56	2278		-56.56	2073		-56.57	2135
	-55.44	2279		-56.42	2069		-56.37	2132
	-55.23	2277		-56.28	2069		-56.29	2130
	-55.06	2276		-56.26	2070		-56.07	2129
	-55	2274		-56.03	2067		-55.82	2128
	-55.11	2273		-55.86	2064		-55.76	2130
	-54.72	2274		-55.68	2063		-55.7	2129
	-54.42	2270		-55.46	2065		-55.46	2125
	-54.56	2269		-55.38	2063		-55.35	2125
	-54.38	2265		-55.29	2064		-55.25	2122
	-53.78	2263		-55.17	2062		-55.02	2122
	-53.85	2262		-54.99	2059		-54.88	2119
	-53.76	2262		-54.69	2059		-54.72	2117
	-53.59	2259		-54.55	2059		-54.6	2113
	-53.32	2258		-54.52	2058		-54.53	2112
	-53.39	2255		-54.32	2054		-54.36	2110
	-53.3	2254		-54.24	2058		-54.25	2104
	-53.36	2252		-54.04	2054		-54.14	2102
	-52.79	2247		-54.07	2053		-53.89	2103
	-52.19	2244		-53.94	2047		-53.77	2099
	-52.17	2241		-53.69	2045		-53.6	2099
	-52.33	2240		-53.41	2041		-53.51	2093
	-52.25	2236		-53.25	2043		-53.34	2090
	-52.34	2234		-52.92	2041		-53.24	2093
	-52.13	2231		-53.02	2039		-53.05	2090
	-52.16	2229		-52.78	2040		-52.89	2089
	-51.71	2229		-52.64	2035		-52.7	2090
	-51.02	2226		-52.31	2032		-52.65	2086
	-51.12	2226		-52.17	2029		-52.45	2088
	-51.2	2226		-52.05	2027		-52.24	2085
	-50.96	2224		-51.98	2026		-52.11	2086
	-50.99	2221		-51.82	2026		-51.97	2085
	-50.77	2223		-51.65	2025		-51.85	2084
	-50.96	2217		-51.5	2020		-51.78	2084
	-50.2	2219		-51.43	2023		-51.51	2080
	-50.02	2216		-51.29	2024		-51.39	2078
	-49.95	2212		-51.2	2022		-51.13	2077
	-49.67	2212		-50.97	2018		-50.98	2076
	-49.5	2210		-50.88	2019		-50.87	2073
	-48.88	2203		-50.49	2018		-50.75	2072
	-48.59	2204		-50.44	2017		-50.62	2068
	-48.48	2203		-50.14	2014		-50.49	2066
	-48.68	2204		-50.03	2015		-50.4	2062
	-49.01	2201		-49.97	2014		-50.22	2062
	-48.13	2193		-49.87	2013		-50.1	2059
	-47.65	2191		-49.63	2014		-49.77	2057
	-47.37	2188		-49.57	2010		-49.64	2054
	-47.32	2188		-49.2	2007		-49.5	2053
	-47.47	2185		-49.22	2005		-49.19	2049
	-47.78	2185		-49.14	2002		-49.18	2050
	-47.76	2185		-48.85	1999		-48.99	2048
	-47.55	2181		-48.93	1999		-48.72	2046
	-46.95	2178		-48.69	1996		-48.67	2044
	-46.7	2179		-48.25	1992		-48.55	2042
	-46.95	2176		-48.07	1992		-48.48	2038
	-47.1	2177		-47.85	1991		-48.11	2034
	-46.6	2173		-47.81	1989		-48.02	2031
	-46.21	2169		-47.77	1988		-47.78	2029
	-46.54	2165		-47.67	1986		-47.55	2024
	-46.31	2166		-47.46	1986		-47.52	2024
	-45.83	2156		-47.42	1986		-47.28	2021
	-45.96	2155		-47.4	1982		-47.15	2017
	-45.68	2152		-47.26	1980		-46.91	2012
	-45.25	2147		-46.94	1978		-46.89	2011
	-45.23	2147		-47.01	1977		-46.6	2007
	-45.29	2148		-46.88	1977		-46.49	2006
	-45.2	2145		-46.69	1972		-46.33	2002
	-44.94	2144		-46.45	1970		-46.15	2002
	-45.29	2142		-46.39	1971		-46.03	1998
	-44.76	2137		-46.31	1969		-45.91	1995
	-44.16	2132		-46.27	1963		-45.81	1993
	-44.37	2130		-46.02	1962		-45.73	1993
	-44.32	2128		-45.97	1960		-45.57	1991
	-44.07	2123		-45.67	1956		-45.56	1988
	-44.11	2122		-45.57	1955		-45.3	1989
	-43.7	2120		-45.58	1953		-45.06	1987
	-43.34	2118		-45.1	1949		-44.96	1982
	-43.4	2116		-45.01	1947		-44.9	1981
	-43.21	2113		-44.86	1947		-44.74	1978
	-42.93	2113		-44.89	1941		-44.67	1976
	-42.99	2111		-44.37	1937		-44.6	1970
	-42.75	2110		-44.41	1932		-44.41	1965
	-42.5	2105		-44.1	1932		-44.24	1961
	-42.33	2103		-43.81	1925		-43.98	1958
	-42.52	2103		-43.57	1926		-44.13	1954
	-42.42	2101		-43.27	1924		-43.78	1954
	-42.17	2099		-43.29	1920		-43.47	1948
	-42.1	2098		-43.26	1918		-43.39	1941
	-42.22	2097		-43.11	1917		-43.23	1940
	-42.33	2095		-43.06	1913		-43.18	1937
	-41.99	2093		-42.78	1913		-43.03	1934
	-42.08	2091		-42.59	1909		-42.82	1931
	-42.07	2088		-42.43	1907		-42.62	1926
	-41.2	2079		-42.33	1907		-42.46	1927
	-41.15	2074		-42.14	1905		-42.28	1920
	-41.48	2066		-42	1903		-42.25	1917
	-40.85	2059		-42.14	1901		-42.16	1911
	-40.18	2052		-42.19	1898		-41.98	1908
	-40.04	2047		-41.91	1894		-41.75	1901
	-40.22	2046		-41.62	1888		-41.51	1895
	-40.15	2046		-41.55	1885		-41.47	1892
	-40.56	2044		-41.38	1881		-41.26	1891
	-40.08	2038		-41.41	1878		-41.1	1887
	-39.3	2030		-41.08	1873		-41.05	1878
	-39.14	2025		-41	1867		-40.88	1870
	-39.36	2023		-40.88	1865		-40.7	1868
	-39.2	2017		-40.64	1861		-40.52	1861
	-38.88	2014		-40.52	1857		-40.38	1861
	-38.33	2006		-40.36	1853		-40.25	1855
	-38.27	2001		-40.15	1852		-40.1	1853
	-38.92	2001		-40.25	1847		-39.9	1847
	-38.28	1994		-40.18	1844		-39.96	1841
	-37.93	1982		-39.99	1841		-39.77	1840
	-37.34	1964		-39.73	1836		-39.56	1833
	-37.1	1954		-39.64	1831		-39.46	1826
	-37.32	1947		-39.48	1829		-39.47	1822
	-37.09	1944		-39.44	1825		-39.17	1815
	-36.71	1938		-39.51	1821		-38.99	1810
	-36.45	1935		-39.32	1814		-39.03	1803
	-36.49	1932		-38.96	1809		-38.83	1795
	-36.83	1931		-39.07	1806		-38.68	1790
	-36.26	1930		-38.59	1799		-38.43	1779
	-36.14	1921		-38.54	1792		-38.3	1774
	-36.12	1918		-38.35	1787		-38.17	1769
	-35.9	1902		-38.12	1778		-37.94	1760
	-35.43	1893		-38.06	1774		-37.84	1755
	-35.49	1890		-37.89	1768		-37.66	1751
	-35.32	1887		-37.62	1764		-37.58	1745
	-35.22	1886		-37.61	1757		-37.48	1738
	-35.05	1883		-37.55	1753		-37.32	1728
	-34.88	1878		-37.48	1747		-37.16	1723
	-34.9	1874		-37.19	1740		-37.08	1721
	-35.01	1871		-37	1736		-36.97	1712
	-34.87	1865		-37.07	1730		-36.79	1703
	-35.03	1859		-36.66	1722		-36.71	1694
	-35.04	1854		-36.38	1716		-36.43	1683
	-35.12	1849		-36.1	1709		-36.3	1677
	-35.49	1841		-36.21	1706		-36.31	1674
	-35.34	1830		-35.95	1700		-36.15	1662
	-34.83	1818		-35.59	1693		-35.88	1656
	-34.44	1809		-35.48	1685		-35.59	1649
	-34.1	1801		-35.27	1678		-35.39	1641
	-34.22	1793		-35.17	1672		-35.32	1634
	-33.89	1779		-35.11	1665		-35.12	1625
	-33.75	1767		-34.64	1655		-35.08	1616
	-33.12	1751		-34.85	1653		-34.84	1604
	-32.98	1741		-34.75	1641		-34.79	1597
	-33.31	1733		-34.32	1630		-34.44	1589
	-33.44	1730		-34.26	1622		-34.37	1581
	-33.04	1719		-33.99	1612		-33.92	1570
	-32.58	1703		-33.89	1602		-33.79	1562
	-32.43	1693		-33.66	1594		-33.82	1556
	-32.46	1689		-33.38	1588		-33.6	1547
	-32.54	1685		-33.42	1583		-33.68	1541
	-31.96	1677		-33.42	1576		-33.09	1530
	-31.83	1662		-33.18	1568		-32.91	1521
	-31.72	1655		-32.77	1553		-32.63	1514
	-31.68	1650		-32.52	1546		-32.73	1508
	-31.4	1641		-32.51	1540		-32.25	1497
	-30.98	1626		-32.45	1530		-31.92	1487
	-31.11	1614		-32.15	1522		-31.88	1476
	-30.9	1607		-31.98	1517		-31.73	1468
	-30.63	1598		-31.91	1510		-31.6	1459
	-30.49	1584		-31.97	1503		-31.34	1449
	-30.39	1578		-31.85	1495		-31.02	1440
	-30.44	1575		-32	1484		-31.1	1437
	-30.25	1573		-31.43	1472		-30.89	1430
	-30.29	1567		-31.17	1460		-30.84	1422
	-29.93	1558		-31.06	1451		-30.59	1414
	-30.05	1549		-30.9	1444		-30.64	1406
	-29.98	1543		-30.46	1435		-30.44	1398
	-30.12	1533		-30.49	1427		-30.23	1391
	-29.84	1525		-30.18	1416		-30.16	1380
	-29.68	1519		-30.33	1407		-30.13	1376
	-29.7	1513		-30.05	1402		-29.97	1369
	-29.71	1506		-29.47	1390		-29.92	1363
	-29.6	1498		-29.39	1381		-29.57	1355
	-29.65	1491		-29.33	1374		-29.77	1346
	-29.51	1486		-29.5	1370		-29.26	1337
	-29.42	1479		-29.21	1362		-29.09	1329
	-29.41	1472		-29.18	1352		-28.87	1324
	-29.18	1465		-28.94	1346		-28.88	1316
	-29.33	1457		-28.89	1339		-28.74	1308
	-29	1448		-28.72	1331		-28.64	1300
	-28.9	1441		-28.74	1325		-28.58	1295
	-29.14	1433		-28.68	1319		-28.67	1288
	-28.92	1424		-28.43	1315		-28.53	1277
	-28.48	1414		-28.11	1305		-28.14	1268
	-28.32	1404		-28.24	1299		-27.78	1263
	-28.33	1397		-27.65	1290		-27.88	1261
	-28.11	1389		-27.56	1281		-27.62	1254
	-27.95	1383		-27.32	1274		-27.59	1246
	-27.94	1377		-27.28	1269		-27.64	1239
	-28.07	1371		-27.3	1260		-27.31	1232
	-27.9	1365		-26.76	1253		-27.12	1229
	-27.57	1358		-26.75	1243		-26.94	1224
	-27.43	1351		-26.77	1237		-26.8	1215
	-27.46	1347		-26.66	1233		-26.99	1215
	-27.16	1339		-26.53	1227		-26.92	1207
	-27.01	1331		-26.32	1222		-26.8	1205
	-26.91	1325		-26.34	1217		-26.56	1199
	-26.88	1319		-26.16	1211		-26.24	1195
	-26.98	1312		-26.11	1206		-26.23	1190
	-26.79	1306		-25.94	1199		-26.15	1186
	-26.75	1296		-25.77	1192		-26.17	1180
	-26.36	1288		-25.74	1189		-26.04	1175
	-26.14	1280		-25.87	1184		-25.85	1172
	-25.89	1272		-25.78	1179		-25.85	1166
	-25.78	1269		-25.37	1172		-25.55	1160
	-25.54	1265		-25.15	1166		-25.22	1153
	-25.36	1259		-24.96	1162		-24.98	1147
	-25.3	1251		-24.92	1158		-24.84	1144
	-25.24	1244		-25.06	1154		-24.9	1140
	-24.93	1238		-24.86	1149		-24.53	1136
	-24.99	1234		-24.79	1141		-24.51	1130
	-24.45	1228		-24.42	1137		-24.29	1125
	-24.46	1223		-24.29	1131		-24.19	1121
	-24.57	1217		-24.34	1126		-24.25	1116
	-24.24	1211		-24.23	1123		-24.12	1112
	-23.7	1198		-23.95	1118		-23.96	1107
	-23.43	1194		-24.04	1114		-23.97	1101
	-23.52	1194		-23.91	1109		-23.55	1097
	-23.16	1189		-23.49	1105		-23.41	1092
	-23.11	1185		-23.33	1100		-23.15	1089
	-22.98	1180		-23.67	1098		-23.09	1084
	-22.85	1176		-23.5	1094		-22.96	1082
	-22.61	1169		-23.25	1088		-22.54	1074
	-22.13	1165		-22.85	1083		-22.26	1069
	-22.15	1162		-22.64	1079		-22.02	1065
	-22.46	1158		-22.33	1075		-22	1062
	-21.71	1149		-22.53	1073		-22.06	1058
	-21.34	1142		-22.44	1070		-21.83	1052
	-21.12	1138		-22.4	1065		-21.66	1049
	-20.85	1136		-22.12	1060		-21.28	1044
	-20.83	1132		-21.83	1052		-21.15	1040
	-20.98	1129		-21.35	1048		-20.87	1038
	-20.85	1126		-21.23	1045		-20.79	1035
	-20.66	1121		-21.39	1042		-20.68	1032
	-20.78	1116		-20.76	1038		-20.54	1029
	-20.29	1111		-20.77	1035		-20.49	1027
	-19.86	1105		-20.58	1030		-20.32	1024
	-19.83	1102		-20.05	1024		-20.28	1022
	-19.62	1098		-19.98	1020		-20	1019
	-19.79	1095		-19.61	1013		-19.96	1016
	-19.6	1090		-19.66	1012		-19.87	1015
	-19.59	1086		-19.82	1010		-19.84	1012
	-19.4	1082		-19.4	1008		-19.93	1010
	-19.22	1080		-19.16	1004		-19.53	1007
	-19.14	1077		-19.17	1002		-19.52	1002
	-19	1073		-19.25	999.1		-19.52	996.5
	-19	1070		-19.08	995.4		-19.38	993.5
	-19.14	1065		-18.97	991.3		-19.07	992.4
	-19.05	1062		-18.73	987.5		-18.75	987.3
	-18.77	1058		-18.46	986		-18.69	985.8
	-18.49	1055		-18.44	982.8		-18.69	983.9
	-18.58	1052		-18.3	980.3		-18.7	981.4
	-18.19	1049		-18.15	978.7		-18.26	977.4
	-18.01	1047		-18.16	975.3		-18.04	974.2
	-18.05	1045		-18.16	973.4		-18	972.6
	-17.76	1042		-17.96	970.4		-17.83	969.9
	-17.65	1039		-17.87	968		-17.9	968.4
	-17.58	1036		-17.72	966		-17.65	964.5
	-17.71	1033		-17.51	964.9		-17.83	961.7
	-17.51	1030		-17.44	963.1		-17.22	957.5
	-17.32	1026		-17.42	960.6		-17.07	953.2
	-16.91	1023		-17.38	959.2		-16.81	951.4
	-16.87	1021		-17.5	956.7		-16.66	949.5
	-16.7	1018		-17.18	953.2		-16.85	946.3
	-16.86	1015		-16.65	948.3		-16.3	944.4
	-16.72	1013		-16.54	944.8		-16.19	940.5
	-16.28	1009		-16.24	944.1		-15.93	939.4
	-16.31	1006		-16.23	941.3		-15.76	938.1
	-16.18	1003		-16.27	940.2		-15.68	937
	-15.99	1000		-16.23	938.2		-15.27	935.2
	-15.58	996.6		-16.31	936.2		-15.25	933.1
	-15.28	991.4		-15.73	933.4		-15.28	931.4
	-15.09	988.7		-15.43	930.2		-15.01	929.6
	-15.02	986.3		-15.48	927.8		-14.81	928.6
	-14.59	984.4		-15.41	924.9		-15.01	924.9
	-14.44	982.3		-15.17	923.8		-14.46	921.9
	-14.18	980.5		-15.27	921.5		-14.33	921
	-14.3	979.4		-14.92	919.5		-14.19	916.6
	-14.05	974.8		-14.71	918.1		-14.25	914.9
	-13.72	972.2		-14.6	916.7		-14.07	914.5
	-13.69	970.4		-14.7	915.1		-13.79	911.9
	-13.76	969		-14.68	912.7		-13.76	911.1
	-13.75	967.6		-14.75	908.9		-13.51	909.2
	-13.4	965.6		-14.36	905.7		-13.39	908.2
	-13.46	963.5		-13.9	903.4		-13.48	906.1
	-12.91	961.2		-13.73	901.9		-13.09	904.7
	-12.66	959.2		-13.55	900.4		-12.93	901.2
	-12.57	958.1		-13.84	899.6		-12.79	900
	-12.57	956.8		-13.6	899.2		-12.95	898.9
	-12.63	955.4		-12.93	895.9		-13.07	895.7
	-12.58	952.6		-12.74	893.6		-12.36	892.3
	-12.21	950.5		-12.56	893.4		-12.26	888.4
	-12.1	946.2		-12.61	892.2		-12.02	888.7
	-11.67	944.8		-12.41	891.5		-11.79	886.5
	-11.41	942.1		-12.17	890.2		-11.72	885.4
	-11.24	940.7		-12.37	888.8		-11.77	885.5
	-11.24	938.7		-12.33	886.7		-11.45	883.7
	-11.19	937.6		-11.77	884.2		-11.41	882.9
	-11.29	937		-11.51	881.5		-11.34	882.5
	-11.23	936.2		-11.38	879.6		-11.08	880.6
	-11.2	933.5		-11.26	878.8		-11	879.4
	-11.05	931.3		-11.38	878		-10.94	879.3
	-10.9	929.8		-11.09	878.1		-10.95	877.7
	-10.56	928.7		-10.76	876.3		-10.97	876.4
	-10.45	926.7		-10.71	874.2		-10.37	874.7
	-10.23	924.3		-10.83	873.5		-10.5	872.1
	-10.39	923		-11.16	871.6		-10.54	871
	-10.29	920.4		-10.45	868.4		-9.96	868.4
	-9.82	918.1		-9.96	862.3		-9.69	867.8
	-9.6	915.8		-9.93	859.6		-9.63	866.3
	-9.66	914.7		-9.03	860.2		-9.4	865.2
	-9.67	913.5		-9.25	856.1		-9.3	864.1
	-9.48	913.2		-8.84	857		-9.27	864.1
	-9.17	911.5		-8.14	854.8		-8.94	859.6
	-9.03	911.3		-8.11	854		-8.8	859.5
	-9.17	911.1		-8.15	853.1		-8.91	858.7
	-8.89	909.3		-7.69	852.7		-8.62	858.2
	-8.65	908.8		-7.69	851.9		-8.46	856
	-8.5	908.1		-7.66	851.1		-8.19	855.1
	-8.49	906		-7.22	850.7		-8.53	853.9
	-8.14	904.5		-7.03	847.6		-7.73	849.6
	-8.16	902.2		-7.17	847.4		-7.55	847.7
	-8.23	899.5		-6.87	846.1		-7.34	848
	-7.64	896.5		-6.72	844.7		-7.72	845.9
	-7.44	896.6		-6.8	843.9		-7.64	847.1
	-7.44	894.8		-6.72	843.3		-6.63	844.8
	-7.17	895.1		-6.87	843.8		-6.51	843.8
	-7.63	893.2		-6.56	840.8		-6.39	843.5
	-7.09	889.3		-6.4	839.5		-6.32	843.1
	-6.38	886.7		-6.36	840		-5.99	841.2
	-6.23	883.6		-6.47	839.2		-5.59	840
	-5.81	883		-6.4	839.1		-5.6	838.6
	-5.62	881.9		-6.3	838		-5.71	837.6
	-5.23	880.2		-6.11	835.4		-5.6	837.1
	-5.64	879.1		-6.13	835.5		-5.39	836.4
	-4.95	880.2		-6.16	835.3		-5.6	835.6
	-4.27	877.4		-5.9	833.7		-4.98	833.6
	-4.09	877.6		-5.78	832.3		-4.59	830.5
	-4.03	877.2		-6.23	831.8		-4.58	828.8
	-3.96	877.3		-5.33	829.3		-4.6	830
	-4.07	877		-4.92	825.5		-4.33	827.8
	-3.86	876.8		-4.83	824.7		-4.24	826.7
	-3.84	876.7		-4.82	825.5		-4.29	827.9
	-3.96	875.3		-4.6	824.4		-4.6	826.2
	-3.75	873.9		-4.56	823.5		-4.27	824.8
	-3.48	871.8		-4.48	823.8		-3.69	823.4
	-3.44	870		-4.31	824.1		-3.51	821.7
	-3.2	867.6		-4.3	824.6		-3.22	820.1
	-3.01	867.5		-4.47	822.5		-3.23	819.8
	-3	867.4		-4.35	822.8		-2.91	820.7
	-2.99	866.5		-3.94	821.5		-2.81	818.9
	-2.83	867.2		-3.77	820.1		-3.03	820.1
	-2.96	866.4		-3.55	818.4		-2.45	818.8
	-2.65	864.7		-3.42	816.9		-2.08	816.7
	-2.69	865.6		-3.3	816.7		-1.82	816.6
	-2.65	862.4		-3.27	815.7		-2.01	816.6
	-2.48	860.5		-3.16	815.8		-2.03	815.8
	-2.2	860.5		-3.14	815.8		-2.1	813.6
	-2.19	858.6		-3.04	814.8		-2.57	813.1
	-2.09	858.3		-2.85	812.3		-1.61	813.2
	-1.97	857.7		-2.81	812.9		-1.7	811.3
	-2.4	855.6		-2.74	812.8		-1.04	810.9
	-1.71	855.3		-2.62	812.2		-0.72	809.4
	-1.56	853		-2.64	811.1		-0.9	809.6
	-1.33	852.5		-2.34	808.5		-1.01	808.7
	-1.31	852.6		-2.09	804.9		-0.73	805.6
	-1.08	852.4		-1.65	802.8		-0.68	806.4
	-0.97	851.8		-1.96	803		-1.07	803.9
	-0.9	852.5		-1.33	804.4		-0.08	803.5
	-0.74	850.8		-0.79	802.8		0.03	800.7
	-0.75	850.7		-0.69	802.2		0.43	801.4
	-0.85	849.9		-0.58	802.3		0.49	799.8
	-0.42	846.8		-0.27	801.4		0.7	799.5
	-0.3	845.9		-0.18	800.1		1.16	800.3
	-0.16	844.8		0.28	798.3		1.1	800.3
	-0.43	844.4		0.74	795.8		0.85	800.3
	0.17	843.4		0.78	796		0.81	800.4
	0.77	841.9		0.86	796.6		1.2	799.1
	0.86	841.9		0.91	794.8		1.43	798.6
	1.19	841.5		0.95	796		1.55	797.7
	1.2	840.9		1.11	791.9		1.45	795.3
	0.94	839.8		1.38	790.8		1.83	795.5
	1.73	838.8		2.07	790.9		1.48	796.2
	1.96	837.3		2.24	790.4		1.46	794.3
	1.96	836		2.25	790.3		1.79	793.2
	1.54	834.9		2.32	789.5		2.05	793.9
	2.64	832.9		2.13	789.8		2.2	793.3
	2.94	833.2		2.21	789.6		1.9	792.9
	3.26	831.7		2.62	788.5		2.48	791.8
	3.48	831.6		2.67	786.1		2.46	791
	3.57	832.3		2.74	785.9		2.38	790.6
	3.34	831.9		2.93	785.6		2.66	789.1
	3.48	832.3		3.01	784.1		2.77	788.8
	3.73	830.5		2.93	784.9		2.88	787.3
	3.45	829.8		2.84	786.1		2.84	786.8
	3.74	828.6		3.23	784.2		2.96	785
	4.23	828.4		3.41	784		2.7	784.2
	3.98	826.2		3.25	783.9		3.19	784.7
	4.33	824.6		3.34	783.2		3.06	783.5
	5.05	823.5		3.49	782		3.4	783.6
	5.17	822.3		3.9	779.9		3.62	783.3
	5.4	822.9		3.94	778.6		3.79	782.9
	5.41	822.5		3.7	778.3		3.93	783.4
	5.55	823.2		4.03	778.4		4.22	782.6
	5.14	821.9		4.65	777		4.35	783
	5.5	821.4		4.43	777.3		3.87	782
	5.96	819.2		4.75	775.9		4.78	781.8
	5.98	817.6		5.03	774.9		4.66	777.8
	6.02	815.5		4.98	774.9		4.83	777.7
	6.1	815.2		5.1	777.2		5.08	777.6
	5.53	814.7		5.21	773.8		5.77	776.4
	6.46	814.2		5.25	773.4		5.87	775.3
	6.79	813.3		5.58	772.9		6.33	774.2
	6.52	813.8		5.78	771.7		6.72	772.7
	6.79	812.3		5.42	770.6		6.3	773
	6.87	813.2		5.73	769.4		6.94	772.9
	7.25	811.3		5.78	768.1		7.22	771.3
	7.54	812.4		6.14	767.7		7.26	771
	7.56	810.9		6.53	767		7.18	770.7
	7.06	810.2		6.57	766.7		7.24	769.9
	7.62	808.8		6.99	767.5		7.04	768.3
	7.82	807.7		7.1	767.2		6.92	768.5
	7.71	807.8		7.28	766		7.25	768.1
	8.22	808.2		6.91	766		7.63	767.1
	8.31	807.5		7.33	765.8		7.63	767.1
	8.46	806.2		7.73	763		7.65	767.8
	8.49	807.1		7.98	761.2		7.69	766.7
	8.5	806.1		8.43	760.9		7.69	766.8
	8.08	805		8.48	760.8		7.35	767.4
	8.8	804.8		8.12	760.8		7.8	767.5
	9.08	803.3		8.78	760.4		7.83	766.3
	9.11	801.6		9.2	759.2		7.98	764.1
	9.33	801.3		9.41	759		8.13	762.5
	9.34	800.3		9.12	757.4		8.64	762.8
	9.44	799.9		9.38	756.8		8.82	761.6
	9.19	798.7		9.73	753.9		8.82	761.4
	9.09	798.6		9.86	753.3		8.56	761.7
	9.74	798.1		10	751.8		9.45	760.6
	9.95	797.5		9.93	751.1		9.53	761.2
	9.94	796.5		10.22	751		9.28	760.8
	10.03	796.5		10.03	751.4		9.49	759.2
	10.04	797.4		10.61	751.1		9.69	757.6
	10.24	796.5		10.84	751.1		9.7	756.4
	10.25	795.6		11.14	751		10.2	755.8
	10.3	796		11.42	751.1		9.91	755
	10.63	794.3		11.49	750.2		10.26	752.4
	10.66	793.2		11.55	748.7		11.06	753.1
	10.92	793.2		11.58	748.8		10.7	751.1
	11	792.3		11.75	748.6		11.45	752.7
	10.99	791.7		11.53	748.4		11.51	752
	11.31	789.9		11.71	747		11.98	751.6
	11.36	790.2		11.74	746.1		12.32	751.3
	11.52	790.8		11.93	745.6		12.13	750.3
	11.28	789.6		12.17	745		12.62	749.1
	11.91	788.8		12.18	744.7		12.54	749
	11.7	787.6		12.22	744.7		12.47	747
	12.04	785.5		11.94	744.8		12.87	746
	12.3	784.2		12.27	745		12.8	745.5
	12.77	782.4		12.26	742.8		12.76	746.5
	13.19	781.2		12.52	741.2		12.58	747.6
	13.08	780.6		12.81	739.9		12.88	745.9
	13.09	779.6		12.95	738.7		13.04	743.8
	13.78	780.5		13.21	737.6		13.12	744.3
	13.77	779.2		12.81	736.9		13.17	743.8
	13.58	779.7		13.44	737.3		13.61	741.7
	14.35	780.2		13.74	735.7		13.75	741.8
	14.48	779.6		13.91	735		13.84	740.7
	14.38	778.9		13.82	734.7		13.58	741.1
	14.16	778.4		14.03	735.5		14.28	738.8
	14.29	776.7		14.37	733.5		14.47	737.6
	14.79	774.7		14.14	734.9		14.54	737
	14.89	773.5		14.64	734.6		14.51	736.5
	15.06	774.1		14.83	733.6		14.34	736.6
	15.03	773.7		14.56	732.3		14.5	737.3
	15	774.3		14.77	732.2		15.16	736.2
	15.22	773		15.04	729.8		15.25	737.3
	15.26	774.3		15.15	729.8		15.12	735.9
	14.96	773.1		14.88	729.6		15.79	736
	15.39	771.8		15.18	729.1		15.81	734.1
	15.64	771		15.35	727.7		15.88	733.4
	15.81	769.4		15.85	726		15.94	731.8
	15.8	768		16.12	725.3		16.22	731.4
	16.23	766.4		16.4	724.4		16.48	731.2
	15.7	764.7		16.3	725.3		16.4	731.5
	16.27	765		16.77	723.3		16.85	730.2
	16.77	764		16.8	722.9		16.88	729
	17.21	763.3		16.83	723.4		17.19	728.2
	17.4	763.2		16.91	722		17.26	728.1
	17.36	763.8		16.74	721.7		17.57	727.6
	17.22	763.9		16.98	720.5		17.4	726.5
	17.52	763.5		17.35	718.8		17.37	726.4
	18.2	761.8		17.19	718		17.12	725
	18.01	759.1		18.02	719		17.31	724.3
	18.82	759.3		18.22	717		17.82	722.3
	18.92	757.9		18.2	718.4		17.76	722.2
	19.02	757		18.14	717.9		17.84	721.6
	19.54	756.8		18.68	717		18.35	722.1
	19.51	755.6		18.87	715.5		18.44	721.2
	19.28	757		18.97	715.1		18.5	721.6
	19.76	755		18.93	714.5		18.93	720.8
	19.99	755.2		18.84	714.8		18.87	721.6
	20.04	753.7		18.98	714		19.05	721.2
	19.91	753.2		18.91	713		19.12	718.6
	19.71	753.4		18.96	711.6		19.65	717.3
	19.93	751.9		19.26	711		19.79	717.2
	19.9	750.2		19.31	712.6		19.56	717.1
	20.1	749		20.01	711.5		20.17	716.2
	20.29	748.9		20.03	710.6		20.15	715.8
	20.4	747.4		20.34	709.8		20.05	714.9
	20.53	746.7		20.17	708.9		20.34	715.1
	20.51	746.8		20.08	707.8		20.28	714
	20.26	746.7		20.41	706.8		20.77	713.8
	20.48	747.2		20.3	705		20.94	713.2
	21.06	746.9		20.3	704.4		20.87	712.5
	20.82	745.1		20.35	704		21.03	712.4
	21.53	745.2		20.54	702.2		20.99	710.8
	21.43	742.7		21.19	702.9		21.01	709.8
	21.35	742.4		21.24	701.6		21.35	706.9
	21.96	740.6		21.69	702.8		21.47	707
	21.86	741		21.48	703.4		21.4	706.3
	22.48	741.6		22.31	701.6		21.76	707
	22.71	740.5		22.21	700.7		21.8	705.4
	22.54	739.7		22.22	699.9		22.21	706.4
	22.63	740.7		22.53	697.2		22.12	705.6
	22.84	738.8		22.55	696.7		22.39	706.9
	22.92	738.9		22.43	696.5		22.49	705.4
	22.88	737.6		22.63	697		22.85	704.9
	23.03	736.8		23.43	695.7		22.99	705.2
	22.99	736.4		23.22	695.3		22.97	704
	23.34	735.1		23.23	696		22.91	703.2
	23.47	734		23.49	694.1		23.25	702.1
	23.42	732.2		23.96	691.5		23.35	700.9
	23.68	731.5		23.86	692.4		23.3	700.9
	23.5	730.5		23.84	693.6		23.72	700.3
	23.56	730.3		24.21	690.2		23.62	699.4
	23.89	730.8		24.36	690.2		23.79	699.4
	23.84	729.8		24.1	690		24.09	698
	24.3	729.8		24.36	689.3		24.01	697.8
	24.23	729.5		24.41	687.6		24.34	696.8
	24.72	728.7		24.27	687.2		24.54	695
	24.31	726.8		24.86	686.7		24.44	693.4
	24.95	725.3		24.98	686.4		24.48	693.6
	25.02	724.5		25.04	686.5		24.68	692.4
	25.49	724.7		25.07	686.1		24.79	691.9
	25.75	724.7		25.39	685.4		25.13	690.6
	25.85	724		25.8	684.5		25.24	691
	26.41	723		25.68	684.3		25.11	690.5
	26.51	722		25.92	683.7		25.14	690.7
	26.86	721.6		25.92	682.3		25.58	690.7
	26.75	720.5		25.82	682.1		25.91	688.8
	27.18	720.2		26.51	681.5		26.16	687.5
	27.09	719.3		26.58	680.4		26.05	687.3
	27.11	717.1		26.62	680.7		26.16	687.5
	27.39	716.2		26.55	679.7		26.51	685.2
	27.9	714.8		26.42	680.4		26.55	685.4
	27.71	714.5		26.5	679		26.69	685.5
	27.77	714		26.84	678.6		26.92	684.8
	28.14	714.4		26.89	676.5		26.94	684.7
	28.23	713.5		27.11	678.7		26.95	684.5
	28.45	713.1		27.2	674.7		27.23	683
	28.18	713		27.23	673.9		27.3	682.4
	28.66	712.8		27.22	672.5		27.43	681.7
	28.84	711.6		27.56	671.6		27.49	681.5
	29.15	709.9		27.9	671.1		27.58	678.5
	29.44	709.8		27.63	671.3		27.89	677.5
	29.57	709.2		27.48	671.9		27.95	677.3
	29.37	708.5		28.26	671.4		28.1	676.8
	29.47	707		28.36	669.2		28.34	675.7
	29.43	706.7		28.3	669.2		28.3	675.6
	29.79	707.1		28.63	669.9		28.36	675
	29.72	706.6		28.7	668.3		28.62	675.8
	29.94	705.8		28.63	667.5		28.69	675.4
	29.69	704.6		28.99	667.1		28.64	674.7
	29.95	703.1		28.99	665.2		29.1	674.5
	30.18	702.8		29.2	663.9		29	673.2
	30.62	701.7		29.33	664.4		29.48	672.6
	30.74	700.9		29.38	664.6		29.92	671.7
	30.74	699.7		29.42	662.8		29.88	670.4
	30.77	699		29.5	663.4		30.28	671.6
	31.23	697.8		29.18	663.7		30.27	669.3
	31.3	697.4		29.62	662.7		30.56	669.9
	31.33	697.3		30.34	661.1		30.51	669
	31.48	697.4		30.48	659.1		30.64	670.9
	31.56	697.8		30.46	659.8		31.01	667.6
	31.64	697.8		30.87	658.7		30.87	666.7
	31.5	697.1		31.1	657.3		30.73	666
	31.8	696.1		31.17	656.2		31.18	664.3
	31.69	695.3		31.57	655.4		31.72	663.3
	31.88	694.8		31.78	653.3		31.83	662.4
	31.86	693.5		31.82	654.3		32.23	660.6
	32.01	692.8		31.73	654.3		32.55	660.8
	32.49	691.9		32.06	654.1		32.44	660.7
	32.28	690.9		32.4	653.2		32.16	660
	32.52	690.8		32.43	652.8		32.21	659.4
	32.5	691.6		32.48	653.6		32.43	659.3
	32.78	690.5		32.62	653.1		33.16	659.2
	32.82	689.1		32.74	652.3		33.22	659.2
	32.86	688.1		32.69	651.8		33.39	658.4
	33.53	688.2		32.97	650.9		33.35	658.6
	33.67	686		33.12	649.4		33.34	657.4
	33.38	686.6		33.02	649.7		33.8	656.4
	33.55	684.6		33.02	647.4		33.97	654.1
	33.83	683.3		33.15	647.4		34.12	653.8
	34.33	681.6		33.38	646.6		34.13	653.8
	34.37	681.2		33.51	646.1		34.09	653
	34.95	680.9		33.49	646.1		34.48	651.9
	34.91	680.2		33.6	645.5		34.62	651.9
	35.43	681		33.85	643.9		34.9	651.7
	35.24	681		33.88	642.5		34.84	650.6
	35.53	681.9		33.89	641.9		34.84	649.8
	35.47	679.2		34.27	640.6		35.05	648.9
	35.7	678.5		34.21	639.4		34.96	647.5
	35.79	676.6		34.33	638.3		35.32	646.3
	35.85	677.2		34.82	637.7		35.32	645.4
	36.08	676.4		35.07	637.7		35.38	644.6
	36	675.5		35.22	636.9		35.27	644.2
	36.06	676		35.37	636.8		35.67	643.9
	36.22	674		35.53	636.6		35.79	643.8
	36.36	674.7		35.74	636		36.08	643.2
	36.15	674.3		36.23	636.1		36.3	643.3
	36.51	673.5		36.57	635.5		36.33	642.6
	36.66	672.8		36.44	635.3		36.49	642.4
	36.6	671.6		36.7	634.7		36.66	641.9
	36.92	671.3		37.26	633.3		36.76	640.2
	37.19	669.9		37.45	632.3		37.22	640
	37.32	669.4		37.15	631.9		37.18	638.6
	37.54	668.8		37.51	631.8		37.32	637.9
	37.61	668.6		37.92	630.5		37.88	637.9
	37.28	667.1		38.04	630.1		38.02	637.3
	37.62	666.3		38.06	630.2		37.97	637.3
	37.66	665.4		38.13	630.3		38.43	636.5
	37.65	665		38.48	629		38.71	635.6
	38.27	665.1		38.69	627.4		38.55	634.9
	38.54	664.4		38.64	627.8		38.92	634.6
	38.67	664.5		38.71	627.3		39.32	633.5
	38.75	664.1		39.02	626.3		39.14	632.5
	38.87	664.1		39.12	625.2		39.49	632
	39.27	663.3		39.19	624.1		39.88	630.2
	39.52	661.7		39.41	623		39.88	629.7
	39.43	661.3		39.53	622.4		39.96	629.8
	39.77	660		39.67	622.6		40.26	629.2
	40.05	658.8		39.88	621.7		40.25	629.2
	40.09	658.7		40	621.7		40.34	628.7
	40.16	658.7		40.15	621.6		40.63	628.7
	40.1	658.1		40.34	621.4		40.66	628.7
	40.17	657.5		40.51	621.3		40.78	628.8
	40.32	657.3		40.71	620.9		41.02	628.4
	40.43	656.1		40.79	621.1		41.03	627.9
	40.38	655.4		40.94	621.1		41.3	627.7
	40.83	653.7		41.15	620.4		41.3	626.9
	40.75	652.3		41.23	619.7		41.5	626.3
	40.84	651.7		41.43	619.2		41.63	625.1
	41.01	650.1		41.52	617.9		41.78	624.4
	41.08	649.4		41.67	617.1		41.97	623.9
	41.19	649.2		41.81	616.4		42.02	623.4
	41.42	648.6		41.91	616		42.29	623.5
	41.53	647.9		42.11	615.8		42.36	623.1
	41.58	647.8		42.17	615.3		42.58	623
	41.85	647.8		42.35	615.5		42.84	622.5
	42.09	647.1		42.53	614.3		42.88	621.9
	42.28	647.3		42.62	613.7		43.13	621.5
	42.56	646.1		42.77	613.2		43.25	620.8
	42.7	645.2		42.92	612.1		43.43	620.5
	43.15	643.7		43.1	611.2		43.53	620
	43.21	642.7		43.21	610.6		43.7	619.3
	43.33	642.3		43.35	609.9		43.88	618.5
	43.4	641.4		43.51	608.9		44.02	617.7
	43.91	641.6		43.74	607.8		44.15	616.9
	43.88	640.7		43.87	607.4		44.26	616.1
	43.76	639.9		44.07	607.2		44.42	615.6
	44.51	639.5		44.12	606.6		44.56	615.3
	44.93	638.7		44.27	606.8		44.68	614.9
	44.76	637.6		44.44	606.7		44.84	614.6
	45.1	637.2		44.59	606.3		44.98	614.6
	45.25	635.4		44.72	606.1		45.15	614.4
	45.49	635.4		44.99	605.7		45.23	614.4
	45.74	634.2		45.05	605.2		45.41	614.4
	45.7	634		45.28	605		45.54	614
	45.88	633.2		45.36	603.7		45.62	613.6
	46.03	632.5		45.57	603		45.81	613.1
	46.15	632.1		45.67	602		45.97	612.6
	46.39	631.7		45.78	601.5		46.09	611.8
	46.41	631.3		46	601.4		46.22	610.9
	46.58	631.4		46.16	600.5		46.37	610.1
	46.84	631.1		46.35	600.3		46.53	609.6
	46.83	630.8		46.54	600.1		46.64	609.3
	47.03	630.6		46.68	599.6		46.79	609.1
	47.22	630		46.9	598.8		46.95	608.9
	47.38	629.6		47	598.3		47.11	608.5
	47.6	628.8		47.14	597.7		47.24	608
	47.75	628.2		47.31	596.7		47.37	607.5
	48.04	627.5		47.4	595.7		47.55	606.8
	48.17	626.8		47.58	595.3		47.69	606.2
	48.32	626.1		47.71	593.7		47.8	605.4
	48.53	625.7		47.93	593.1		48	604.8
	48.66	625.1		48.08	592.3		48.1	604.1
	48.81	624.6		48.24	592.1		48.26	603.3
	48.94	624.3		48.36	591.8		48.41	602.5
	49.11	623.9		48.53	591.7		48.54	601.7
	49.26	623.8		48.76	591.5		48.69	601.1
	49.37	623.3		48.86	591.4		48.88	600.8
	49.52	622.8		48.94	591.3		49.01	600.7
	49.68	622		49.19	591.2		49.17	600.3
	49.77	621.4		49.25	590.4		49.29	600.1
	49.95	620.6		49.48	589.9		49.48	600
	50.1	619.9		49.57	589.1		49.6	599.8
	50.23	619.2		49.83	588.4		49.78	599.7
	50.35	618.7		49.94	587.1		49.92	599.1
	50.45	617.7		50.1	586.8		50.08	598.8
	50.57	616.6		50.25	585.9		50.23	598
	50.79	615.6		50.35	585.7		50.4	597.1
	50.86	614.8		50.49	585.6		50.55	596.2
	51	614.4		50.68	585		50.68	595.8
	51.17	614		50.84	584.3		50.85	595.1
	51.24	613.7		50.98	584		50.98	594.7
	51.45	613.6		51.21	583.1		51.13	594.5
	51.52	613		51.39	582.3		51.28	594.1
	51.77	613.1		51.46	582.1		51.43	593.8
	51.83	612.7		51.59	581		51.59	593.3
	52.01	612.4		51.78	580.3		51.74	592.7
	52.14	611.9		51.87	579.3		51.9	591.9
	52.25	611.3		51.98	578.3		52.06	591.1
	52.45	610.4		52.15	577.5		52.2	590.4
	52.54	609.3		52.28	576.7		52.33	589.7
	52.69	608.5		52.41	576.5		52.5	588.9
	52.82	607.5		52.58	576.1		52.67	588
	53.04	606.9		52.86	575.7		52.84	587.2
	53.17	606.4		52.88	575.7		52.93	586.5
	53.28	606.3		53.07	575.6		53.14	586.1
	53.44	605.8		53.29	575.2		53.26	585.8
	53.63	605.3		53.34	574.6		53.41	585.6
	53.72	604.8		53.55	574.5		53.58	585.3
	53.82	603.7		53.69	573.4		53.73	585.2
	54.05	603		53.84	572.7		53.88	585
	54.21	602.3		53.96	571.8		54	584.8
	54.31	601.5		54.12	571		54.18	584.3
	54.45	600.6		54.25	570.1		54.34	583.7
	54.62	599.7		54.44	569.7		54.52	583
	54.77	598.6		54.55	569.1		54.59	582.1
	54.94	597.8		54.71	568.9		54.8	581.3
	55.12	596.9		54.91	568.3		54.96	580.4
	55.21	596.4		55	567.9		55.12	579.7
	55.45	595.9		55.18	567.3		55.21	579.5
	55.54	595.4		55.26	566.4		55.41	579.1
	55.69	595.2		55.52	565.7		55.57	578.8
	55.91	595		55.56	564.6		55.69	578.5
	56.02	594.7		55.73	564.1		55.9	577.9
	56.18	594.4		56.01	562.8		55.97	577.2
	56.35	594		55.98	561.9		56.17	576.4
	56.49	593.6		56.22	561.3		56.32	575.6
	56.64	592.8		56.34	560.2		56.47	575
	56.81	592		56.48	559.7		56.65	574.1
	57.01	590.9		56.58	559.6		56.68	573.3
	57.13	590		56.88	559		56.92	572.2
	57.27	589.2		56.95	558.7		57.11	571.3
	57.42	588.4		57.21	558.6		57.2	570.6
	57.54	588		57.39	558.2		57.35	570.4
	57.71	587.7		57.46	558		57.55	569.8
	57.83	587		57.66	557.4		57.68	569.4
	58	586.6		57.8	556.8		57.8	569.4
	58.18	585.5		57.91	556.1		57.96	569.2
	58.29	584.9		58.14	555.3		58.17	568.8
	58.45	584.1		58.19	554.3		58.27	568.4
	58.66	583.2		58.38	553.5		58.4	568.2
	58.76	582.6		58.49	552.6		58.59	567.3
	58.9	581.8		58.66	552.1		58.73	566.5
	59.09	580.6		58.8	551.6		58.86	565.8
	59.21	579.5		58.91	551.3		59.08	564.7
	59.41	578.7		59.1	550.7		59.21	564
	59.55	577.8		59.25	550		59.37	563.4
	59.67	577.1		59.47	549.2		59.5	562.9
	59.9	576.6		59.51	548.7		59.64	562.6
	60.01	576.4		59.78	548		59.76	562.3
	60.1	576.1		59.8	546.9		59.98	561.7
	60.3	575.7		60.04	546.3		60.11	561
	60.45	575.2		60.13	545.1		60.26	560.4
	60.6	574.8		60.33	544.4		60.41	559.5
	60.73	574.4		60.46	543.1		60.55	558.8
	60.91	573.7		60.59	542.6		60.68	557.9
	61.08	572.9		60.77	541.6		60.88	556.9
	61.18	572.1		60.9	541.2		61.03	556.1
	61.3	571		61.05	540.7		61.08	555.2
	61.49	570		61.18	540.4		61.34	554.3
	61.63	569		61.29	540		61.5	553.5
	61.79	568.4		61.44	539.8		61.62	553
	61.97	567.9		61.62	539.4		61.77	552.8
	62.09	567.4		61.72	538.8		61.91	552.4
	62.25	566.9		61.9	538.4		62.1	552.2
	62.38	566.3		62.04	537.6		62.21	551.7
	62.49	565.7		62.22	536.9		62.39	551.4
	62.72	564.9		62.32	535.8		62.49	551
	62.87	564		62.52	534.8		62.66	550.6
	62.98	563.2		62.63	533.8		62.82	550.2
	63.14	562.3		62.81	533.2		62.95	549.2
	63.33	561.4		62.92	532.6		63.11	548.4
	63.47	560.4		63.16	532		63.27	547.7
	63.64	559.5		63.32	531.7		63.41	546.5
	63.79	558.5		63.48	531.1		63.5	545.7
	63.93	557.7		63.63	530.6		63.69	545.2
	64.03	556.9		63.76	529.9		63.83	544.5
	64.23	556.1		63.93	529.3		64.01	544.4
	64.42	555.4		64.03	528.3		64.18	543.6
	64.55	554.9		64.21	527.6		64.3	543.2
	64.69	554.6		64.34	527		64.43	542.6
	64.82	554.2		64.44	526		64.63	541.9
	65.01	553.9		64.68	525.1		64.76	541
	65.16	553.3		64.79	524.1		64.91	540.4
	65.31	552.8		64.94	523.2		65	539.8
	65.47	552.5		65.1	522.2		65.17	538.6
	65.6	551.8		65.31	521.4		65.35	537.8
	65.74	550.9		65.36	520.8		65.49	536.8
	65.91	550.2		65.53	520.3		65.63	536
	66.08	549.1		65.71	519.3		65.83	535.2
	66.17	548.2		65.85	519		65.94	534.2
	66.3	547		65.94	518.7		66.08	533.8
	66.46	546.3		66.16	518.2		66.25	533.2
	66.65	545.6		66.34	517.7		66.39	532.6
	66.81	545		66.49	517.2		66.55	532.3
	66.97	544.5		66.68	517		66.67	531.9
	67.14	544.1		66.76	516.3		66.86	531.6
	67.24	543.4		66.95	516		66.98	531.1
	67.41	542.9		67.04	515.2		67.1	530.8
	67.6	542.1		67.16	514.6		67.3	530.3
	67.66	541.4		67.36	513.6		67.43	529.8
	67.83	540.8		67.44	513		67.57	529.1
	68.02	539.6		67.67	511.9		67.74	528.2
	68.15	539.1		67.91	511		67.89	527.3
	68.32	538.1		67.93	510.5		68.07	526.6
	68.47	537.4		68.12	509.6		68.25	525.7
	68.59	536.6		68.3	508.8		68.3	524.9
	68.76	535.7		68.32	508.4		68.5	524.3
	68.92	534.7		68.57	507.6		68.68	523.4
	69.04	533.8		68.64	507.1		68.81	523
	69.23	532.9		68.88	506.6		68.92	522.6
	69.39	532		68.95	506.1		69.07	522
	69.48	531.2		69.13	505.6		69.22	521.4
	69.65	530.5		69.24	504.9		69.39	520.9
	69.8	529.8		69.42	504.2		69.54	520.2
	69.94	529.1		69.6	503.4		69.7	519.5
	70.08	528.6		69.7	502.9		69.84	518.8
	70.23	527.9		69.86	501.9		70	518.2
	70.38	527.6		69.95	501.2		70.15	517.3
	70.56	527		70.16	500.4		70.34	516.6
	70.7	526.4		70.34	499.5		70.44	515.9
	70.83	526.1		70.4	499.1		70.55	515.2
	71	525.5		70.68	498.1		70.74	514.1
	71.12	524.9		70.77	497.2		70.84	513.2
	71.29	524.5		70.87	496.7		71.06	512.4
	71.44	523.7		71.01	495.6		71.17	511.5
	71.59	523.3		71.2	494.7		71.31	510.7
	71.71	522.6		71.41	493.8		71.47	510
	71.9	521.9		71.51	493.2		71.65	509.2
	72.06	521.1		71.75	492.4		71.82	508.7
	72.19	520.4		71.84	491.7		71.99	508
	72.28	519.6		71.96	491.4		72.06	507.5
	72.47	518.6		72.2	490.3		72.19	507.2
	72.62	517.7		72.28	489.8		72.39	506.4
	72.77	516.9		72.43	489.3		72.52	506
	72.96	515.9		72.59	488.6		72.69	505.5
	73.05	515.1		72.73	488.1		72.81	505
	73.2	514.4		72.92	487.4		72.96	504.6
	73.37	513.7		72.97	487.2		73.14	504.2
	73.49	513		73.21	486.4		73.28	503.7
	73.67	512.2		73.32	486		73.42	503
	73.81	511.7		73.41	485.6		73.57	502.5
	73.97	511.1		73.63	484.8		73.75	502
	74.12	510.4		73.79	484.3		73.87	501.4
	74.24	509.9		73.84	484		74.03	500.6
	74.41	509.2		74.06	483.2		74.15	499.8
	74.58	508.5		74.24	482.6		74.33	499.1
	74.73	507.8		74.38	482.1		74.47	498.4
	74.83	507.3		74.51	481.6		74.65	497.5
	75	506.5		74.67	481		74.79	496.7
	75.16	505.8		74.88	480.2		74.91	496.1
	75.29	505		74.85	479.8		75.04	495.3
	75.45	504.2		75.13	478.7		75.18	494.3
	75.65	503.5		75.29	477.8		75.38	493.4
	75.77	502.7		75.44	477.4		75.54	492.7
	75.92	502.1		75.58	476.6		75.63	492.1
	76.07	501.2		75.65	476.1		75.8	491.4
	76.21	500.6		75.91	474.9		75.95	490.8
	76.37	499.7		76	474.2		76.11	490.2
	76.49	498.9		76.12	473.6		76.25	489.7
	76.67	498.3		76.24	472.7		76.36	489.1
	76.8	497.2		76.43	472.1		76.55	488.5
	76.93	496.5		76.62	471.1		76.7	487.8
	77.1	495.7		76.77	470.6		76.84	487.2
	77.23	494.9		76.94	469.9		77	486.6
	77.4	494.1		77.04	469.2		77.15	485.8
	77.53	493.2		77.23	468.3		77.27	485.2
	77.67	492.5		77.35	467.5		77.46	484.4
	77.88	491.6		77.54	467.1		77.61	483.6
	78.01	490.8		77.6	466.4		77.75	483
	78.15	490.1		77.81	465.7		77.91	482.2
	78.32	489.3		77.99	465		78.11	481.6
	78.46	488.4		78.05	464.6		78.21	480.8
	78.6	487.7		78.27	463.7		78.4	480.4
	78.75	486.9		78.43	463.1		78.49	479.5
	78.89	485.9		78.5	462.8		78.71	478.8
	79.1	485.1		78.73	461.9		78.8	477.7
	79.19	484.4		78.88	461.3		78.96	477.1
	79.38	483.6		79	460.6		79.12	476.4
	79.51	482.8		79.17	459.9		79.26	475.9
	79.66	482		79.31	459.4		79.46	475
	79.81	481.3		79.41	458.6		79.58	474.3
	79.98	480.5		79.57	458		79.74	473.5
	80.13	479.7		79.76	457.2		79.86	472.8
	80.26	478.9		79.9	456.7		80.03	472.1
	80.37	478.2		80.06	455.9		80.19	471.2
	80.6	477.4		80.18	455.2		80.32	470.4
	80.75	476.6		80.3	454.6		80.46	469.5
	80.86	476.1		80.49	453.6		80.61	468.9
	80.97	475.3		80.62	453.1		80.74	467.9
	81.18	474.5		80.81	452.3		80.92	467.1
	81.35	473.8		80.97	451.5		81.06	466.4
	81.44	473.1		81.09	451.1		81.21	465.5
	81.56	472.4		81.21	450.3		81.35	464.8
	81.72	471.5		81.41	449.4		81.49	464
	81.87	470.7		81.51	448.7		81.71	463.2
	82.06	470.1		81.68	447.8		81.82	462.4
	82.23	469.2		81.88	447		81.97	462
	82.32	468.6		81.99	446.5		82.07	461.1
	82.47	467.8		82.1	445.8		82.24	460.3
	82.64	467		82.32	445		82.4	459.5
	82.8	466.3		82.44	444.2		82.56	459
	82.92	465.7		82.58	443.5		82.68	458.1
	83.16	464.8		82.77	442.8		82.89	457.4
	83.31	464.2		82.89	442.1		83.03	456.6
	83.42	463.4		83.07	441.3		83.16	456.1
	83.63	462.8		83.23	440.5		83.31	455.3
	83.75	461.9		83.37	440		83.44	454.4
	83.86	461.4		83.52	439.3		83.6	453.9
	83.98	460.6		83.67	438.7		83.76	453.1
	84.18	459.7		83.72	437.9		83.91	452.4
	84.34	458.8		83.94	436.9		84.05	451.6
	84.43	458.2		84.06	436.2		84.22	450.9
	84.59	457.4		84.25	435.4		84.39	450.2
	84.72	456.7		84.41	434.4		84.52	449.6
	84.96	455.8		84.53	434		84.67	448.9
	85.09	455		84.69	433		84.86	448.1
	85.25	454.5		84.82	432.3		84.95	447.5
	85.37	453.6		84.95	431.5		85.13	446.7
	85.51	452.8		85.11	430.7		85.28	445.9
	85.6	452.1		85.3	429.9		85.44	445.2
	85.78	451.3		85.44	429.2		85.59	444.6
	85.98	450.4		85.55	428.6		85.71	443.9
	86.12	449.7		85.76	427.5		85.87	443.1
	86.35	448.8		85.87	426.7		86.01	442.5
	86.43	448.2		86.1	426.2		86.16	441.6
	86.56	447.4		86.2	425.4		86.32	441
	86.68	446.6		86.32	424.7		86.44	440.3
	86.89	445.8		86.52	423.8		86.63	439.6
	87.05	444.8		86.68	423		86.74	438.7
	87.18	444.2		86.77	422.3		86.93	438
	87.36	443.4		86.93	421.6		87.03	437.3
	87.42	442.6		87.15	420.7		87.21	436.5
	87.63	441.9		87.29	420		87.34	435.8
	87.72	440.9		87.35	419.4		87.52	435.1
	87.86	440.2		87.5	418.5		87.64	434.2
	88.06	439.4		87.72	417.5		87.82	433.5
	88.31	438.4		87.85	416.8		87.98	432.8
	88.38	437.7		88	416.1		88.12	432
	88.5	437.1		88.18	415.3		88.27	431.2
	88.61	436.2		88.3	414.7		88.42	430.5
	88.84	435.3		88.44	413.9		88.55	429.6
	88.99	434.4		88.58	413.1		88.71	428.9
	89.12	433.7		88.76	412.2		88.85	428.2
	89.31	432.8		88.94	411.3		89.06	427.4
	89.36	432.2		89.08	410.8		89.23	426.6
	89.58	431.4		89.21	410		89.28	426
	89.75	430.3		89.35	409.2		89.47	425.2
	89.82	429.6		89.47	408.3		89.61	424.2
	89.97	428.7		89.68	407.3		89.79	423.4
	90.15	427.9		89.84	406.6		89.87	422.7
	90.3	426.9		89.94	406		90.07	421.8
	90.44	426.3		90.06	405.2		90.22	421
	90.59	425.3		90.27	404.3		90.35	420.1
	90.77	424.4		90.38	403.5		90.52	419.4
	90.91	423.7		90.5	402.7		90.66	418.5
	91.09	422.8		90.67	401.7		90.82	417.7
	91.23	422.1		90.79	400.9		90.98	416.7
	91.35	421.1		90.98	400.1		91.15	416.1
	91.5	420.4		91.22	399.1		91.25	415.1
	91.64	419.5		91.28	398.7		91.45	414.4
	91.79	418.5		91.36	398.1		91.57	413.4
	92.02	417.6		91.61	396.8		91.72	412.8
	92.09	417		91.74	396.1		91.88	411.9
	92.22	416.2		91.85	395.3		92.02	411.1
	92.41	415.2		92.04	394.4		92.2	410.2
	92.51	414.2		92.17	393.5		92.38	409.5
	92.7	413.3		92.26	392.8		92.47	408.8
	92.85	412.4		92.47	391.9		92.64	407.9
	92.93	411.8		92.64	391		92.82	406.9
	93.17	410.7		92.74	390.3		92.94	406.1
	93.33	409.8		92.92	389.6		93.07	405.2
	93.53	409.1		93.09	388.8		93.25	404.4
	93.58	408.3		93.27	388		93.38	403.5
	93.72	407.4		93.31	387.3		93.52	402.8
	93.94	406.4		93.48	386.4		93.7	401.8
	94.13	405.5		93.69	385.3		93.8	400.9
	94.21	404.8		93.79	384.6		94	400.1
	94.37	404		93.97	383.8		94.13	399.2
	94.51	403		94.13	383		94.27	398.4
	94.65	402		94.28	382.2		94.45	397.6
	94.79	401.2		94.48	381.4		94.62	396.9
	94.97	400.1		94.66	380.5		94.75	396.1
	95.14	399.4		94.77	380		94.87	395
	95.29	398.6		94.91	379.2		95.04	394
	95.43	397.7		95.07	378.4		95.16	393.2
	95.61	396.9		95.25	377.6		95.31	392.4
	95.7	396		95.35	376.8		95.46	391.4
	95.9	395.1		95.5	376.1		95.62	390.8
	96.03	394.1		95.68	375.1		95.78	389.9
	96.21	393.3		95.84	374.4		95.92	389
	96.42	392.3		96.02	373.5		96.05	388.1
	96.49	391.6		96.13	372.8		96.23	387.2
	96.63	390.7		96.21	372.3		96.37	386
	96.81	389.7		96.42	371.2		96.51	385.4
	96.95	388.9		96.5	370.3		96.69	384.3
	97.17	387.9		96.71	369.6		96.81	383.5
	97.27	387.2		96.85	368.8		96.98	382.6
	97.35	386.6		96.96	368.2		97.13	381.8
	97.6	385.4		97.13	367.3		97.3	381
	97.72	384.5		97.38	366.2		97.46	380.1
	97.82	383.7		97.46	365.6		97.59	379.4
	97.99	382.7		97.6	365.1		97.75	378.4
	98.08	381.7		97.72	364.2		97.9	377.6
	98.23	380.6		97.87	363.2		98.05	376.6
	98.36	379.7		98.09	362.5		98.19	375.9
	98.59	378.8		98.24	361.6		98.34	375
	98.71	377.9		98.32	361.1		98.47	374.2
	98.86	377.2		98.53	360.2		98.66	373.3
	99	376.2		98.66	359.4		98.81	372.4
	99.15	375.4		98.86	358.6		98.9	371.7
	99.29	374.5		98.98	357.8		99.06	370.9
	99.42	373.6		99.08	357.2		99.23	369.9
	99.63	372.7		99.21	356.4		99.35	369
	99.81	371.8		99.32	355.5		99.52	368.2
	99.88	371.2		99.51	354.6		99.66	367.4
	100	370.2		99.64	353.7		99.82	366.6
	100.21	369.3		99.78	353.1		99.97	365.8
	100.37	368.5		99.96	352.2		100.13	364.9
	100.48	367.8		100.14	351.3		100.29	364.1
	100.65	366.9		100.28	350.7		100.4	363.3
	100.79	366.1		100.51	349.9		100.59	362.4
	100.94	365.2		100.63	349.2		100.74	361.5
	101.15	364.3		100.7	348.5		100.86	360.8
	101.2	363.6		100.81	347.7		101	360
	101.46	362.8		101.08	346.6		101.18	359.1
	101.59	361.9		101.14	345.9		101.32	358.3
	101.76	361.2		101.3	345.3		101.5	357.4
	101.87	360.4		101.58	344.2		101.64	356.7
	102	359.5		101.66	343.7		101.8	355.8
	102.19	358.4		101.76	343		101.88	355.1
	102.36	357.6		101.95	341.9		102.09	354.3
	102.44	356.9		102.16	341		102.23	353.3
	102.61	356.1		102.3	340.3		102.36	352.5
	102.77	355.3		102.41	339.8		102.55	351.7
	102.95	354.4		102.51	339		102.68	350.8
	103.11	353.4		102.58	338.1		102.81	350
	103.24	352.7		102.87	336.8		102.98	349.2
	103.37	351.9		103.07	335.9		103.09	348.4
	103.54	350.9		103.12	335.6		103.28	347.5
	103.68	350.2		103.28	334.6		103.39	346.6
	103.86	349.3		103.41	333.6		103.59	345.8
	104.07	348.4		103.54	332.7		103.75	344.8
	104.07	347.7		103.73	331.7		103.88	344.1
	104.26	346.8		103.94	330.7		104.03	343.3
	104.46	345.7		104.11	330.2		104.18	342.4
	104.58	344.9		104.25	329.4		104.32	341.4
	104.74	344		104.4	328.7		104.46	340.6
	104.9	343.2		104.46	328		104.64	339.7
	105.02	342.3		104.67	327		104.81	338.9
	105.18	341.4		104.82	326.1		104.91	338.1
	105.27	340.6		104.92	325.4		105.1	337.4
	105.4	339.8		105.06	324.5		105.22	336.4
	105.63	338.8		105.23	323.6		105.41	335.6
	105.75	338		105.38	322.9		105.53	334.7
	105.92	337.2		105.56	322.2		105.66	333.9
	106.06	336.3		105.66	321.5		105.83	333
	106.21	335.5		105.89	320.7		105.95	332.2
	106.42	334.6		105.96	320		106.14	331.4
	106.51	333.7		106.22	319.3		106.27	330.4
	106.64	333		106.25	318.6		106.42	329.6
	106.8	331.9		106.42	317.8		106.57	328.8
	106.9	331.1		106.68	316.9		106.73	327.9
	107.09	330.1		106.79	316.2		106.88	327.1
	107.22	329.3		106.92	315.7		107.01	326.2
	107.41	328.4		107.02	314.9		107.16	325.4
	107.58	327.6		107.16	314.1		107.36	324.5
	107.72	326.8		107.35	313.2		107.42	323.7
	107.83	326		107.52	312.4		107.66	322.8
	108.01	325.1		107.64	311.7		107.76	322.1
	108.1	324.2		107.78	311		107.9	321.2
	108.3	323.4		107.96	310.1		108.09	320.3
	108.43	322.5		108.13	309.3		108.25	319.4
	108.62	321.8		108.29	308.5		108.39	318.8
	108.83	321.1		108.35	307.9		108.53	317.9
	108.91	320.3		108.44	307		108.69	317.1
	109.07	319.7		108.63	306.2		108.85	316.3
	109.2	318.8		108.82	305.1		108.97	315.6
	109.41	318.1		109	304.5		109.11	314.9
	109.54	317.3		109.16	303.8		109.31	314.1
	109.64	316.7		109.32	303.1		109.45	313.3
	109.77	315.9		109.51	302.3		109.59	312.7
	109.93	315.2		109.62	301.6		109.74	312
	110.14	314.4		109.71	301		109.88	311.2
	110.28	313.8		109.89	300		110.04	310.5
	110.44	313.1		109.99	299.1		110.19	309.7
	110.53	312.4		110.11	298.3		110.33	309.1
	110.7	311.7		110.28	297.3		110.52	308.3
	110.83	311		110.42	296.4		110.62	307.7
	110.98	310.3		110.58	295.7		110.76	307.1
	111.14	309.6		110.73	295		110.95	306.4
	111.29	308.8		110.84	294.2		111.06	305.8
	111.48	308.2		111.02	293.4		111.23	305
	111.6	307.4		111.16	292.8		111.38	304.3
	111.75	306.7		111.34	292		111.54	303.7
	111.89	305.9		111.46	291.4		111.68	303.1
	112	305.2		111.58	290.8		111.88	302.4
	112.21	304.4		111.8	290		111.98	301.7
	112.32	303.6		112	289.2		112.14	301.1
	112.44	302.9		112.1	288.8		112.29	300.3
	112.66	302		112.25	288.1		112.41	299.6
	112.78	301.2		112.44	287.5		112.59	298.9
	112.93	300.6		112.54	286.9		112.74	298.1
	113.1	299.7		112.69	286.3		112.88	297.4
	113.23	298.8		112.86	285.6		113.06	296.6
	113.42	298.1		113	284.9		113.17	295.9
	113.57	297.3		113.13	284.3		113.37	295.2
	113.71	296.6		113.26	283.8		113.49	294.3
	113.85	295.8		113.49	283		113.63	293.6
	114.03	295		113.62	282.4		113.78	292.8
	114.2	294.3		113.79	281.8		113.91	292.1
	114.34	293.7		113.94	281.2		114.08	291.2
	114.5	293		114.06	280.5		114.22	290.5
	114.64	292.4		114.26	279.7		114.34	289.8
	114.73	291.8		114.38	279		114.57	289.1
	114.95	291.1		114.56	278.4		114.68	288.5
	115.1	290.4		114.76	277.6		114.82	287.9
	115.24	289.8		114.85	277.2		115	287.2
	115.39	289.2		115	276.3		115.13	286.6
	115.53	288.6		115.17	275.5		115.24	286
	115.68	287.9		115.32	274.6		115.44	285.4
	115.82	287.1		115.43	273.9		115.56	284.8
	115.95	286.5		115.56	273.3		115.75	284.1
	116.11	285.8		115.77	272.5		115.9	283.4
	116.29	284.9		115.83	271.9		116.04	282.9
	116.43	284.3		116.03	271.4		116.19	282.3
	116.59	283.7		116.19	270.6		116.34	281.7
	116.7	283		116.33	270.1		116.47	281
	116.85	282.3		116.47	269.6		116.64	280.3
	117	281.5		116.64	269		116.78	279.7
	117.14	280.8		116.79	268.4		116.94	279
	117.32	280.2		116.97	267.7		117.09	278.3
	117.48	279.5		117.11	267.2		117.25	277.7
	117.6	278.8		117.3	266.6		117.37	277.1
	117.8	278		117.44	266		117.54	276.4
	117.93	277.4		117.57	265.5		117.69	275.7
	118.05	276.8		117.73	264.8		117.85	275.1
	118.21	276		117.85	264.1		117.94	274.5
	118.36	275.3		117.99	263.6		118.13	273.8
	118.5	274.6		118.16	262.8		118.29	273
	118.63	273.9		118.33	262.1		118.4	272.5
	118.79	273.2		118.47	261.5		118.58	271.8
	118.95	272.5		118.59	260.9		118.72	271.1
	119.11	271.9		118.76	260.3		118.85	270.5
	119.25	271.3		118.9	259.6		119.05	269.7
	119.41	270.7		119.05	259		119.17	269.1
	119.57	270.2		119.2	258.3		119.36	268.6
	119.7	269.6		119.35	257.7		119.52	267.9
	119.87	269.1		119.53	257		119.62	267.4
	120.01	268.6		119.64	256.4		119.8	266.8
	120.19	268		119.8	255.7		119.91	266.1
	120.32	267.5		119.96	255		120.11	265.5
	120.47	267		120.12	254.5		120.22	265.1
	120.61	266.5		120.27	253.8		120.38	264.5
	120.78	266		120.4	253.3		120.51	264
	120.92	265.4		120.54	252.8		120.71	263.5
	121.07	265		120.7	252.2		120.8	262.9
	121.24	264.4		120.84	251.7		120.97	262.6
	121.39	263.9		121.02	251.2		121.12	262
	121.51	263.4		121.18	250.7		121.28	261.6
	121.65	262.8		121.36	250.2		121.43	261
	121.86	262.2		121.46	249.9		121.57	260.6
	121.95	261.7		121.64	249.5		121.74	260.2
	122.08	261.1		121.79	248.8		121.92	259.6
	122.31	260.3		121.91	248.5		122.02	259.2
	122.44	259.7		122.1	248		122.17	258.8
	122.56	259.2		122.24	247.6		122.34	258.2
	122.72	258.5		122.38	247.1		122.47	257.8
	122.9	257.8		122.55	246.6		122.6	257.3
	122.98	257.3		122.71	246.1		122.78	256.7
	123.18	256.7		122.87	245.7		122.93	256.1
	123.31	256.1		123.01	245.2		123.05	255.6
	123.46	255.7		123.15	244.6		123.22	255
	123.63	255.1		123.24	244.1		123.37	254.5
	123.78	254.7		123.37	243.5		123.53	253.8
	123.95	254.2		123.57	242.7		123.63	253.3
	124.07	253.7		123.71	242.2		123.81	252.7
	124.2	253.3		123.85	241.7		123.94	252.1
	124.37	252.8		124.02	241.1		124.12	251.5
	124.53	252.2		124.18	240.6		124.25	251
	124.72	251.7		124.33	240.1		124.38	250.5
	124.84	251.2		124.46	239.6		124.55	250
	124.97	250.7		124.62	239.1		124.74	249.5
	125.11	250.1		124.76	238.7		124.83	249.1
	125.28	249.6		124.93	238.3		125.02	248.7
	125.46	249		125.08	237.8		125.16	248.2
	125.54	248.6		125.22	237.4		125.32	247.8
	125.69	248		125.38	237		125.47	247.4
	125.84	247.3		125.52	236.5		125.6	246.9
	126.02	246.8		125.65	236		125.78	246.5
	126.14	246.2		125.79	235.5		125.92	246
	126.33	245.7		125.93	235		126.01	245.5
	126.48	245.1		126.09	234.4		126.21	244.9
	126.65	244.6		126.24	233.9		126.35	244.4
	126.79	244.1		126.39	233.4		126.52	243.9
	126.89	243.5		126.51	232.9		126.67	243.4
	127.09	242.9		126.65	232.4		126.86	242.9
	127.28	242.4		126.84	231.8		126.96	242.5
	127.42	241.9		127.01	231.3		127.12	242
	127.56	241.4		127.09	230.9		127.3	241.4
	127.7	241		127.24	230.3		127.43	240.9
	127.85	240.6		127.44	229.6		127.56	240.4
	127.93	240.1		127.6	229.1		127.7	239.8
	128.09	239.7		127.78	228.7		127.89	239.3
	128.25	239.2		127.9	228.2		128.04	238.8
	128.41	238.8		128.03	227.8		128.2	238.3
	128.59	238.4		128.24	227.3		128.34	237.9
	128.73	238.1		128.37	226.8		128.48	237.3
	128.86	237.7		128.5	226.4		128.65	236.8
	129	237.3		128.62	226		128.76	236.4
	129.13	236.9		128.77	225.7		128.92	235.9
	129.31	236.6		128.94	225.3		129.07	235.5
	129.5	236.1		129.09	224.9		129.21	235
	129.65	235.8		129.28	224.5		129.38	234.7
	129.81	235.4		129.43	224.2		129.57	234.3
	129.91	234.9		129.58	223.9		129.67	234
	130.09	234.5		129.75	223.5		129.85	233.6
	130.26	234		129.87	223.2		129.98	233.2
	130.41	233.4		130.01	222.9		130.12	232.9
	130.54	233		130.2	222.4		130.3	232.5
	130.65	232.5		130.33	222		130.44	232.2
	130.8	231.9		130.45	221.7		130.58	231.8
	130.94	231.4		130.62	221.1		130.71	231.5
	131.08	230.8		130.79	220.6		130.87	231.1
	131.24	230.4		130.89	220.2		131.02	230.8
	131.42	230		131.08	219.7		131.16	230.3
	131.59	229.6		131.2	219.1		131.28	230
	131.72	229.3		131.4	218.7		131.48	229.5
	131.86	228.9		131.5	218.3		131.63	229
	131.99	228.5		131.63	217.9		131.75	228.6
	132.11	228.1		131.82	217.4		131.92	228.2
	132.29	227.7		131.97	217		132.07	227.7
	132.46	227.2		132.12	216.8		132.22	227.2
	132.63	226.8		132.26	216.4		132.36	226.7
	132.77	226.4		132.42	216		132.52	226.3
	132.93	226		132.52	215.7		132.66	225.8
	133.08	225.5		132.73	215.2		132.8	225.4
	133.21	225.1		132.87	214.8		132.98	225
	133.37	224.6		133.02	214.5		133.13	224.6
	133.49	224.1		133.17	214		133.26	224.3
	133.66	223.6		133.31	213.6		133.42	224
	133.79	223.1		133.42	213.2		133.53	223.6
	133.96	222.6		133.58	212.7		133.73	223.2
	134.14	222.1		133.76	212.2		133.86	222.9
	134.3	221.7		133.92	211.8		134.02	222.5
	134.48	221.2		134.03	211.4		134.16	222.1
	134.6	220.8		134.19	210.9		134.31	221.7
	134.73	220.4		134.36	210.3		134.48	221.3
	134.9	219.9		134.53	209.9		134.58	220.9
	135.04	219.6		134.66	209.5		134.77	220.4
	135.19	219.2		134.83	209		134.9	220
	135.32	218.9		135.01	208.7		135.06	219.5
	135.44	218.6		135.12	208.3		135.23	219.1
	135.59	218.3		135.26	208		135.36	218.7
	135.79	218		135.42	207.6		135.5	218.2
	135.89	217.6		135.54	207.4		135.67	217.8
	136.05	217.4		135.71	207.1		135.84	217.3
	136.22	217		135.86	206.8		135.99	216.8
	136.39	216.7		136.02	206.5		136.12	216.4
	136.56	216.4		136.15	206.2		136.29	216
	136.71	216.1		136.28	206		136.43	215.6
	136.86	215.7		136.44	205.6		136.56	215.2
	136.98	215.3		136.59	205.3		136.74	214.8
	137.14	214.8		136.75	204.9		136.87	214.5
	137.24	214.4		136.92	204.5		136.99	214.2
	137.43	213.8		137.08	204.1		137.16	213.9
	137.56	213.3		137.19	203.8		137.28	213.6
	137.73	212.9		137.32	203.3		137.44	213.3
	137.86	212.5		137.5	202.8		137.58	213
	137.97	212.2		137.63	202.4		137.77	212.7
	138.16	211.8		137.83	202		137.9	212.4
	138.31	211.5		137.98	201.6		138.06	212.2
	138.49	211.2		138.12	201.4		138.2	211.9
	138.61	210.9		138.26	201.1		138.36	211.5
	138.81	210.5		138.43	200.7		138.5	211.1
	138.96	210.2		138.57	200.4		138.69	210.7
	139.05	209.8		138.74	200.1		138.8	210.4
	139.2	209.3		138.87	199.8		138.95	209.9
	139.34	208.9		139	199.4		139.13	209.4
	139.51	208.5		139.14	199		139.25	209
	139.65	208.1		139.29	198.5		139.4	208.6
	139.82	207.6		139.46	198.2		139.6	208.2
	139.99	207.2		139.6	197.7		139.7	207.9
	140.16	206.8		139.77	197.3		139.87	207.6
	140.26	206.4		139.94	196.9		140.03	207.3
	140.4	205.9		140.06	196.6		140.17	207
	140.59	205.4		140.22	196.1		140.32	206.7
	140.68	205.1		140.39	195.6		140.46	206.3
	140.85	204.8		140.5	195.3		140.64	206
	141.03	204.4		140.64	195		140.78	205.5
	141.15	204.1		140.79	194.5		140.92	205.2
	141.28	203.9		140.92	194.3		141.09	204.8
	141.51	203.6		141.15	194		141.24	204.4
	141.61	203.4		141.26	193.7		141.37	204
	141.69	203.2		141.4	193.6		141.52	203.6
	141.88	202.9		141.55	193.4		141.69	203.2
	142.03	202.6		141.7	193.1		141.84	202.7
	142.17	202.3		141.84	192.9		141.97	202.4
	142.36	201.9		142	192.6		142.1	201.9
	142.49	201.5		142.13	192.2		142.27	201.5
	142.67	201.1		142.27	191.9		142.41	201.1
	142.84	200.7		142.43	191.5		142.56	200.7
	142.97	200.3		142.57	191.1		142.7	200.4
	143.15	199.9		142.76	190.6		142.85	200.2
	143.26	199.5		142.91	190.2		143.01	199.9
	143.35	199.2		143.09	189.9		143.17	199.7
	143.59	198.9		143.21	189.6		143.32	199.4
	143.7	198.6		143.35	189.4		143.45	199.2
	143.85	198.4		143.51	189.1		143.6	199
	144.03	198		143.63	188.8		143.76	198.7
	144.19	197.6		143.84	188.5		143.88	198.5
	144.31	197.3		144.02	188.2		144.03	198.2
	144.46	196.9		144.18	187.9		144.19	197.8
	144.66	196.5		144.24	187.6		144.36	197.4
	144.8	196.1		144.36	187.2		144.5	197
	144.96	195.8		144.54	186.7		144.65	196.5
	145.04	195.3		144.66	186.3		144.84	196.1
	145.25	194.9		144.81	185.9		144.99	195.8
	145.37	194.4		145	185.5		145.11	195.5
	145.55	194.1		145.15	185.1		145.27	195.2
	145.64	193.7		145.28	184.8		145.42	195
	145.83	193.4		145.44	184.4		145.57	194.7
	145.99	193.1		145.57	184.1		145.69	194.5
	146.11	193		145.72	183.9		145.87	194.1
	146.28	192.7		145.92	183.6		146.01	193.7
	146.46	192.5		146.11	183.4		146.17	193.4
	146.56	192.3		146.24	183.3		146.34	193
	146.73	192.1		146.36	183.2		146.46	192.7
	146.91	191.9		146.51	182.9		146.61	192.3
	147.03	191.6		146.64	182.7		146.77	191.8
	147.19	191.3		146.81	182.3		146.9	191.4
	147.29	190.9		147	182		147.08	191
	147.45	190.4		147.14	181.6		147.19	190.6
	147.62	190		147.24	181.3		147.38	190.3
	147.78	189.6		147.38	180.9		147.51	190
	147.92	189.3		147.59	180.5		147.66	189.8
	148.09	189.1		147.7	180.2		147.8	189.5
	148.26	188.8		147.88	180		147.97	189.4
	148.37	188.6		148.02	179.8		148.12	189.2
	148.54	188.3		148.16	179.6		148.3	189
	148.68	187.9		148.3	179.2		148.45	188.8
	148.88	187.6		148.48	178.9		148.55	188.6
	148.98	187.3		148.61	178.5		148.72	188.3
	149.1	186.9		148.75	178.2		148.86	187.9
	149.27	186.5		148.91	177.8		149.01	187.6
	149.39	186.1		149.05	177.4		149.17	187.2
	149.55	185.6		149.24	177		149.31	186.8
	149.75	185.2		149.38	176.7		149.47	186.4
	149.9	184.9		149.49	176.3		149.61	186.1
	150.02	184.7		149.64	176		149.74	185.9
	150.22	184.4		149.83	175.7		149.88	185.7
	150.32	184.2		149.97	175.5		150.05	185.4
	150.46	184.1		150.12	175.3		150.2	185.1
	150.64	183.9		150.29	175.2		150.37	184.8
	150.78	183.7		150.46	175		150.51	184.5
	150.93	183.5		150.58	174.9		150.67	184.1
	151.09	183.2		150.69	174.8		150.83	183.8
	151.22	182.9		150.87	174.4		150.96	183.4
	151.36	182.6		151	174.1		151.14	183
	151.5	182.1		151.15	173.7		151.28	182.7
	151.62	181.7		151.29	173.3		151.42	182.3
	151.78	181.4		151.48	172.9		151.55	181.9
	151.97	181.1		151.61	172.7		151.73	181.7
	152.11	180.9		151.79	172.5		151.88	181.5
	152.25	180.7		151.91	172.3		152.04	181.3
	152.4	180.5		152	172.1		152.18	181.1
	152.58	180.2		152.22	171.7		152.31	181
	152.8	179.8		152.37	171.4		152.45	180.8
	152.89	179.6		152.58	171.1		152.62	180.6
	153.02	179.2		152.63	170.8		152.79	180.3
	153.19	178.9		152.79	170.5		152.96	180.1
	153.34	178.4		152.99	170		153.07	179.8
	153.52	178.1		153.13	169.7		153.23	179.4
	153.58	177.7		153.27	169.4		153.39	179
	153.77	177.4		153.36	169.1		153.56	178.7
	153.94	177.1		153.56	168.8		153.68	178.4
	154.08	177		153.69	168.6		153.83	178.2
	154.25	176.8		153.92	168.4		153.98	178
	154.4	176.7		154.06	168.3		154.15	177.8
	154.49	176.6		154.15	168.2		154.29	177.4
	154.67	176.4		154.28	168.1		154.44	177.2
	154.83	176.1		154.45	167.8		154.62	176.8
	154.91	175.8		154.64	167.5		154.76	176.5
	155.1	175.4		154.76	167.2		154.86	176.2
	155.27	175		154.89	166.8		155	175.8
	155.37	174.7		155.01	166.5		155.17	175.4
	155.57	174.4		155.17	166.1		155.31	175
	155.77	174.2		155.4	165.9		155.47	174.8
	155.9	174		155.55	165.8		155.63	174.5
	155.97	173.8		155.67	165.7		155.78	174.4
	156.17	173.5		155.8	165.4		155.95	174.3
	156.31	173.2		155.98	165		156.08	174.1
	156.48	172.9		156.15	164.7		156.23	174
	156.64	172.6		156.29	164.5		156.39	173.8
	156.79	172.2		156.42	164.2		156.52	173.6
	156.93	171.9		156.56	163.7		156.67	173.3
	157.1	171.5		156.73	163.4		156.84	172.9
	157.24	171.2		156.86	163		156.98	172.6
	157.38	170.9		157.02	162.8		157.15	172.2
	157.49	170.8		157.18	162.6		157.28	172
	157.66	170.6		157.31	162.5		157.4	171.8
	157.83	170.5		157.42	162.4		157.59	171.6
	157.93	170.3		157.68	162.2		157.71	171.4
	158.13	170.2		157.79	162		157.88	171.1
	158.34	169.9		157.88	162		158.04	170.9
	158.44	169.7		158.05	161.6		158.2	170.5
	158.57	169.4		158.17	161.3		158.32	170.3
	158.77	168.9		158.36	160.9		158.49	169.9
	158.89	168.6		158.5	160.6		158.63	169.5
	159.04	168.5		158.67	160.3		158.77	169.2
	159.27	168.2		158.82	160.2		158.92	168.8
	159.35	168.1		159	160		159.09	168.6
	159.45	167.9		159.12	159.8		159.22	168.4
	159.68	167.5		159.29	159.6		159.37	168.3
	159.83	167.2		159.41	159.3		159.53	168.2
	159.96	166.9		159.62	159		159.71	168
	160.17	166.6		159.81	158.6		159.85	167.9
	160.24	166.3		159.89	158.4		160.03	167.8
	160.35	165.9		159.98	158		160.15	167.5
	160.61	165.5		160.15	157.7		160.29	167.2
	160.73	165.3		160.31	157.4		160.46	166.8
	160.91	165.2		160.44	157.2		160.58	166.5
	161.01	165.1		160.66	157.1		160.76	166.2
	161.14	165		160.81	157		160.91	166
	161.31	164.9		160.91	156.9		161.03	165.9
	161.45	164.7		161.07	156.8		161.19	165.7
	161.65	164.5		161.21	156.6		161.37	165.4
	161.72	164.1		161.33	156.3		161.47	165.2
	161.9	163.8		161.46	155.9		161.65	164.8
	162.14	163.4		161.61	155.6		161.81	164.5
	162.2	163.2		161.85	155.3		161.93	164.2
	162.37	163.1		161.96	155.1		162.08	163.9
	162.52	162.9		162.06	155.1		162.22	163.5
	162.64	162.7		162.26	154.8		162.39	163.2
	162.85	162.4		162.45	154.5		162.56	163.1
	162.97	162.2		162.51	154.4		162.71	162.9
	163.18	161.9		162.67	154.1		162.83	162.8
	163.26	161.6		162.92	153.6		162.98	162.7
	163.39	161.2		163.03	153.4		163.13	162.6
	163.53	160.9		163.21	153.1		163.28	162.4
	163.73	160.5		163.35	152.7		163.42	162.2
	163.82	160.4		163.45	152.6		163.57	161.8
	163.95	160.3		163.62	152.4		163.77	161.5
	164.15	160.1		163.86	152.2		163.9	161.2
	164.26	160		163.91	152.2		164.05	161
	164.41	159.9		163.99	152.2		164.21	160.8
	164.54	159.7		164.19	152		164.33	160.7
	164.65	159.4		164.36	151.7		164.5	160.4
	164.85	159		164.52	151.4		164.65	160.2
	165.03	158.7		164.67	151.1		164.79	159.9
	165.19	158.5		164.79	150.8		164.89	159.6
	165.28	158.3		164.97	150.6		165.07	159.3
	165.47	158.1		165.11	150.5		165.31	158.9
	165.6	158		165.26	150.3		165.48	158.6
	165.83	157.7		165.36	150.1		165.56	158.4
	165.94	157.5		165.56	149.8		165.73	158.2
	166.1	157.2		165.68	149.5		165.87	158
	166.2	156.9		165.88	149.2		166.05	157.9
	166.31	156.6		166.01	148.8		166.12	157.9
	166.55	156.1		166.17	148.5		166.28	157.8
	166.65	155.8		166.33	148.3		166.41	157.6
	166.73	155.7		166.47	148.1		166.58	157.3
	166.92	155.6		166.63	148		166.76	157
	167.13	155.4		166.7	147.9		166.96	156.7
	167.24	155.4		166.84	147.9		167.09	156.4
	167.44	155.3		167.01	147.7		167.21	156.3
	167.58	155.1		167.25	147.4		167.37	156.1
	167.73	154.8		167.41	147.2		167.51	156
	167.88	154.4		167.5	147		167.63	155.8
	168.06	154.1		167.66	146.6		167.78	155.4
	168.15	153.9		167.85	146.4		167.95	155.1
	168.34	153.8		168.01	146.2		168.07	154.9
	168.5	153.5		168.15	146.2		168.22	154.5
	168.7	153.4		168.3	145.9		168.36	154.2
	168.81	153.1		168.4	145.7		168.5	153.8
	168.89	152.8		168.55	145.4		168.66	153.7
	169.08	152.5		168.72	145.1		168.8	153.5
	169.25	152.1		168.8	144.7		169	153.4
	169.39	151.8		168.99	144.4		169.16	153.3
	169.51	151.5		169.16	144.2		169.26	153.3
	169.63	151.4		169.33	144		169.43	153.2
	169.87	151.3		169.5	143.9		169.63	152.9
	170.01	151.1		169.67	143.8		169.74	152.6
	170.15	151.2		169.75	143.8		169.86	152.3
	170.35	151		169.9	143.7		170.01	152
	170.53	150.8		170.09	143.5		170.23	151.8
	170.56	150.6		170.16	143.2		170.35	151.7
	170.74	150.2		170.38	142.9		170.48	151.6
	170.94	149.8		170.47	142.5		170.6	151.4
	171.01	149.7		170.62	142.5		170.79	151
	171.23	149.6		170.87	142.3		170.96	150.7
	171.28	149.4		170.98	142.1		171.09	150.4
	171.44	149.2		171.07	142		171.23	150.1
	171.65	148.8		171.25	141.7		171.39	149.8
	171.84	148.5		171.46	141.3		171.56	149.5
	171.91	148.3		171.56	141.1		171.72	149.4
	172.12	148		171.75	140.7		171.84	149.3
	172.24	147.7		171.86	140.5		172.05	149.3
	172.28	147.6		171.98	140.4		172.15	149.3
	172.45	147.4		172.13	140.3		172.31	149.1
	172.57	147.3		172.25	140.2		172.46	148.9
	172.8	147.2		172.42	140.1		172.57	148.6
	173.01	147		172.52	139.9		172.69	148.2
	173.08	146.9		172.69	139.7		172.85	148
	173.2	146.7		172.93	139.3		173.02	147.8
	173.43	146.2		173.02	139.1		173.16	147.7
	173.56	146.1		173.21	139		173.32	147.5
	173.72	145.9		173.39	138.8		173.47	147.2
	173.86	145.9		173.57	138.7		173.61	147
	173.96	145.7		173.7	138.5		173.74	146.7
	174.22	145.3		173.82	138.4		173.91	146.3
	174.4	145		173.97	138		174.05	146
	174.5	144.8		174.12	137.7		174.25	145.7
	174.67	144.5		174.25	137.4		174.35	145.6
	174.8	144.2		174.39	137.1		174.58	145.6
	174.95	144		174.61	136.9		174.7	145.5
	175.13	143.9		174.75	136.8		174.86	145.4
	175.31	143.9		174.9	136.8		174.98	145.3
	175.39	143.9		175	136.8		175.13	145.1
	175.51	143.8		175.13	136.7		175.28	144.8
	175.69	143.5		175.28	136.4		175.4	144.5
	175.82	143.2		175.43	136		175.56	144.3
	175.91	142.9		175.56	135.8		175.72	144.1
	176.08	142.7		175.77	135.6		175.88	144
	176.32	142.6		175.91	135.5		176.07	143.8
	176.45	142.5		176.1	135.4		176.19	143.6
	176.57	142.2		176.19	135.3		176.35	143.3
	176.71	142		176.34	135		176.49	143.1
	176.82	141.7		176.51	134.7		176.64	142.7
	176.97	141.3		176.63	134.4		176.78	142.4
	177.15	141		176.84	134		176.96	142.2
	177.34	140.7		176.97	133.8		177.08	142.1
	177.43	140.7		177.09	133.7		177.25	142
	177.52	140.8		177.25	133.7		177.37	141.9
[truncated: 677 more rows]

## Sheet: TAB_BKB_50_50
TAB:BKB 50:50	Temperature	Storage Modulus		Temperature	Storage Modulus		Temperature	Storage Modulus
[truncated: 2,345 more rows]

[truncated: 5 more sheets: TAB_BKB_40_60, TAB_BKB_30_70, TAB_BKB_20_80, TAB_BKB_10_90, BKB_Zn]
