# Supplementary material for: Mechanically robust supramolecular polymer co-assemblies
Source: Nat Commun. 2022 Jan 18;13:356. doi: 10.1038/s41467-022-28017-0 (PMC8766479; doi:10.1038/s41467-022-28017-0)
Supplement: Supplementary file 3 — Source Data [file 41467_2022_28017_MOESM3_ESM.zip › NCOMMS-21-41006-T_Source Data/Supplementary Figure 3/Supplementary Figure 3b.xlsx]

## Sheet: Figure_S3b
TAB/BKB	100/0		90/10		80/20		70/30		60/40		50/50		40/60		30/70		20/80		10/90		0/100
	Temperature	Heat flow	Temperature	Heat flow	Temperature	Heat flow	Temperature	Heat flow	Temperature	Heat flow	Temperature	Heat flow	Temperature	Heat flow	Temperature	Heat flow	Temperature	Heat flow	Temperature	Heat flow	Temperature	Heat flow
	[°C]	[W/g]	[°C]	[W/g]	[°C]	[W/g]	[°C]	[W/g]	[°C]	[W/g]	[°C]	[W/g]	[°C]	[W/g]	[°C]	[W/g]	[°C]	[W/g]	[°C]	[W/g]	[°C]	[W/g]
	-80	0.03966	-80	0.01418	-80	0.02211	-80	0.0297	-80	0.02724	-80	0.03322	-80	0.01492	-80	0.02446	-80	0.00472	-80	0.04253	-80	0.01119
	-79.833	0.07901	-79.833	0.0113	-79.833	0.02395	-79.833	0.04295	-79.833	0.04189	-79.833	0.05395	-79.833	0.01211	-79.833	0.02868	-79.833	-0.00797	-79.833	0.08366	-79.833	0.00552
	-79.667	0.0965	-79.667	-0.01048	-79.667	0.00516	-79.667	0.037	-79.667	0.03941	-79.667	0.04582	-79.667	-0.01116	-79.667	0.01544	-79.667	-0.03646	-79.667	0.10353	-79.667	-0.0193
	-79.5	0.0831	-79.5	-0.04424	-79.5	-0.0274	-79.5	0.00949	-79.5	0.01821	-79.5	0.0181	-79.5	-0.04741	-79.5	-0.01427	-79.5	-0.07279	-79.5	0.0937	-79.5	-0.05544
	-79.333	0.05041	-79.333	-0.08821	-79.333	-0.07245	-79.333	-0.029	-79.333	-0.01255	-79.333	-0.02403	-79.333	-0.09553	-79.333	-0.05227	-79.333	-0.11223	-79.333	0.06529	-79.333	-0.09981
	-79.167	-0.00257	-79.167	-0.12802	-79.167	-0.11262	-79.167	-0.07342	-79.167	-0.04942	-79.167	-0.07132	-79.167	-0.13869	-79.167	-0.09383	-79.167	-0.14766	-79.167	0.0161	-79.167	-0.14076
	-79	-0.05201	-79	-0.16047	-79	-0.14389	-79	-0.11195	-79	-0.0821	-79	-0.11253	-79	-0.17312	-79	-0.12946	-79	-0.17673	-79	-0.02963	-79	-0.1744
	-78.833	-0.09281	-78.833	-0.18717	-78.833	-0.16867	-78.833	-0.14188	-78.833	-0.1083	-78.833	-0.14578	-78.833	-0.20124	-78.833	-0.15766	-78.833	-0.20172	-78.833	-0.06847	-78.833	-0.20246
	-78.667	-0.12663	-78.667	-0.20216	-78.667	-0.18166	-78.667	-0.16548	-78.667	-0.12949	-78.667	-0.17038	-78.667	-0.21605	-78.667	-0.18052	-78.667	-0.21831	-78.667	-0.10181	-78.667	-0.21996
	-78.5	-0.14598	-78.5	-0.21281	-78.5	-0.19091	-78.5	-0.17853	-78.5	-0.14215	-78.5	-0.18919	-78.5	-0.22645	-78.5	-0.19357	-78.5	-0.23135	-78.5	-0.12317	-78.5	-0.23354
	-78.333	-0.16016	-78.333	-0.2204	-78.333	-0.19703	-78.333	-0.18856	-78.333	-0.15215	-78.333	-0.1992	-78.333	-0.23281	-78.333	-0.20336	-78.333	-0.24189	-78.333	-0.14032	-78.333	-0.2439
	-78.167	-0.16971	-78.167	-0.22648	-78.167	-0.20107	-78.167	-0.1957	-78.167	-0.1596	-78.167	-0.20668	-78.167	-0.23768	-78.167	-0.21075	-78.167	-0.25086	-78.167	-0.15388	-78.167	-0.25251
	-78	-0.17738	-78	-0.23	-78	-0.20422	-78	-0.2011	-78	-0.16557	-78	-0.21202	-78	-0.24022	-78	-0.21702	-78	-0.25739	-78	-0.16527	-78	-0.25886
	-77.833	-0.1824	-77.833	-0.23248	-77.833	-0.2072	-77.833	-0.20535	-77.833	-0.17034	-77.833	-0.21646	-77.833	-0.24248	-77.833	-0.22052	-77.833	-0.26269	-77.833	-0.17391	-77.833	-0.26392
	-77.667	-0.18657	-77.667	-0.23459	-77.667	-0.20958	-77.667	-0.20868	-77.667	-0.17433	-77.667	-0.21943	-77.667	-0.24441	-77.667	-0.22372	-77.667	-0.2667	-77.667	-0.18117	-77.667	-0.26791
	-77.5	-0.18984	-77.5	-0.23646	-77.5	-0.21168	-77.5	-0.21157	-77.5	-0.17758	-77.5	-0.22214	-77.5	-0.24631	-77.5	-0.22699	-77.5	-0.2703	-77.5	-0.18714	-77.5	-0.27161
	-77.333	-0.19243	-77.333	-0.23823	-77.333	-0.2135	-77.333	-0.21419	-77.333	-0.18029	-77.333	-0.22446	-77.333	-0.24766	-77.333	-0.22977	-77.333	-0.27325	-77.333	-0.19326	-77.333	-0.27472
	-77.167	-0.19464	-77.167	-0.23968	-77.167	-0.2152	-77.167	-0.21625	-77.167	-0.18257	-77.167	-0.22655	-77.167	-0.2485	-77.167	-0.23116	-77.167	-0.27565	-77.167	-0.19717	-77.167	-0.27708
	-77	-0.19676	-77	-0.24048	-77	-0.2164	-77	-0.21812	-77	-0.18443	-77	-0.22821	-77	-0.2498	-77	-0.2326	-77	-0.27782	-77	-0.20145	-77	-0.27917
	-76.833	-0.19884	-76.833	-0.24156	-76.833	-0.21741	-76.833	-0.21969	-76.833	-0.18611	-76.833	-0.2297	-76.833	-0.25118	-76.833	-0.23407	-76.833	-0.27987	-76.833	-0.20479	-76.833	-0.28123
	-76.667	-0.20079	-76.667	-0.24235	-76.667	-0.21798	-76.667	-0.22109	-76.667	-0.18769	-76.667	-0.23091	-76.667	-0.25227	-76.667	-0.23567	-76.667	-0.28081	-76.667	-0.2073	-76.667	-0.28272
	-76.5	-0.20145	-76.5	-0.24309	-76.5	-0.21863	-76.5	-0.22191	-76.5	-0.18838	-76.5	-0.23215	-76.5	-0.25271	-76.5	-0.23613	-76.5	-0.2817	-76.5	-0.20934	-76.5	-0.28389
	-76.333	-0.20213	-76.333	-0.2436	-76.333	-0.21936	-76.333	-0.22226	-76.333	-0.18905	-76.333	-0.23266	-76.333	-0.25295	-76.333	-0.2366	-76.333	-0.28251	-76.333	-0.21116	-76.333	-0.28465
	-76.167	-0.20277	-76.167	-0.24403	-76.167	-0.22021	-76.167	-0.22298	-76.167	-0.18968	-76.167	-0.23311	-76.167	-0.25307	-76.167	-0.23704	-76.167	-0.28312	-76.167	-0.21272	-76.167	-0.2852
	-76	-0.2034	-76	-0.24425	-76	-0.22036	-76	-0.22367	-76	-0.19027	-76	-0.23366	-76	-0.25322	-76	-0.2375	-76	-0.28357	-76	-0.214	-76	-0.28657
	-75.833	-0.20402	-75.833	-0.24446	-75.833	-0.22064	-75.833	-0.22438	-75.833	-0.19082	-75.833	-0.23435	-75.833	-0.25336	-75.833	-0.23784	-75.833	-0.28403	-75.833	-0.21512	-75.833	-0.28678
	-75.667	-0.20443	-75.667	-0.24473	-75.667	-0.22094	-75.667	-0.22506	-75.667	-0.1914	-75.667	-0.23451	-75.667	-0.25352	-75.667	-0.23822	-75.667	-0.28449	-75.667	-0.21615	-75.667	-0.28695
	-75.5	-0.2046	-75.5	-0.245	-75.5	-0.2213	-75.5	-0.22525	-75.5	-0.19195	-75.5	-0.23479	-75.5	-0.25368	-75.5	-0.23862	-75.5	-0.28492	-75.5	-0.21695	-75.5	-0.28771
	-75.333	-0.20513	-75.333	-0.24521	-75.333	-0.22133	-75.333	-0.22537	-75.333	-0.19246	-75.333	-0.23499	-75.333	-0.25381	-75.333	-0.23903	-75.333	-0.28538	-75.333	-0.21775	-75.333	-0.28822
	-75.167	-0.20564	-75.167	-0.2454	-75.167	-0.22147	-75.167	-0.22569	-75.167	-0.19256	-75.167	-0.23517	-75.167	-0.25392	-75.167	-0.23938	-75.167	-0.28533	-75.167	-0.21811	-75.167	-0.28823
	-75	-0.20561	-75	-0.24561	-75	-0.22165	-75	-0.22601	-75	-0.19254	-75	-0.23536	-75	-0.25403	-75	-0.2396	-75	-0.28525	-75	-0.21823	-75	-0.28834
	-74.833	-0.20557	-74.833	-0.24582	-74.833	-0.22182	-74.833	-0.22598	-74.833	-0.19264	-74.833	-0.23551	-74.833	-0.25412	-74.833	-0.23948	-74.833	-0.28511	-74.833	-0.21874	-74.833	-0.2885
	-74.667	-0.20562	-74.667	-0.24574	-74.667	-0.22193	-74.667	-0.22593	-74.667	-0.19318	-74.667	-0.23568	-74.667	-0.2542	-74.667	-0.23943	-74.667	-0.28543	-74.667	-0.21922	-74.667	-0.28868
	-74.5	-0.20578	-74.5	-0.24578	-74.5	-0.22206	-74.5	-0.22589	-74.5	-0.19313	-74.5	-0.23578	-74.5	-0.25429	-74.5	-0.23946	-74.5	-0.28562	-74.5	-0.21933	-74.5	-0.28883
	-74.333	-0.20587	-74.333	-0.2458	-74.333	-0.2222	-74.333	-0.22591	-74.333	-0.19319	-74.333	-0.23577	-74.333	-0.25436	-74.333	-0.23945	-74.333	-0.28582	-74.333	-0.21952	-74.333	-0.28896
	-74.167	-0.20593	-74.167	-0.24576	-74.167	-0.22238	-74.167	-0.22593	-74.167	-0.19329	-74.167	-0.23577	-74.167	-0.25443	-74.167	-0.23945	-74.167	-0.28587	-74.167	-0.21965	-74.167	-0.2891
	-74	-0.20599	-74	-0.2457	-74	-0.22227	-74	-0.22596	-74	-0.19341	-74	-0.2358	-74	-0.25448	-74	-0.23945	-74	-0.28568	-74	-0.21983	-74	-0.28911
	-73.833	-0.20606	-73.833	-0.24567	-73.833	-0.22227	-73.833	-0.226	-73.833	-0.19348	-73.833	-0.23583	-73.833	-0.25451	-73.833	-0.23944	-73.833	-0.28559	-73.833	-0.21993	-73.833	-0.28915
	-73.667	-0.20615	-73.667	-0.24562	-73.667	-0.22229	-73.667	-0.22602	-73.667	-0.19356	-73.667	-0.23583	-73.667	-0.25451	-73.667	-0.23942	-73.667	-0.28552	-73.667	-0.22009	-73.667	-0.28918
	-73.5	-0.20622	-73.5	-0.24554	-73.5	-0.22231	-73.5	-0.22605	-73.5	-0.19364	-73.5	-0.23581	-73.5	-0.25442	-73.5	-0.23952	-73.5	-0.28545	-73.5	-0.2203	-73.5	-0.2892
	-73.333	-0.20629	-73.333	-0.24543	-73.333	-0.22233	-73.333	-0.22609	-73.333	-0.19374	-73.333	-0.23581	-73.333	-0.25435	-73.333	-0.23968	-73.333	-0.28543	-73.333	-0.22037	-73.333	-0.28915
	-73.167	-0.20636	-73.167	-0.24533	-73.167	-0.22234	-73.167	-0.22604	-73.167	-0.19379	-73.167	-0.23581	-73.167	-0.25432	-73.167	-0.2397	-73.167	-0.2854	-73.167	-0.22034	-73.167	-0.28915
	-73	-0.20644	-73	-0.24525	-73	-0.22236	-73	-0.22607	-73	-0.19353	-73	-0.23581	-73	-0.25429	-73	-0.23928	-73	-0.28538	-73	-0.22038	-73	-0.28915
	-72.833	-0.20647	-72.833	-0.24521	-72.833	-0.2224	-72.833	-0.22613	-72.833	-0.19338	-72.833	-0.23581	-72.833	-0.25425	-72.833	-0.23934	-72.833	-0.2854	-72.833	-0.22044	-72.833	-0.28914
	-72.667	-0.20642	-72.667	-0.24517	-72.667	-0.22243	-72.667	-0.22606	-72.667	-0.19339	-72.667	-0.23581	-72.667	-0.25424	-72.667	-0.23948	-72.667	-0.2854	-72.667	-0.22052	-72.667	-0.28912
	-72.5	-0.20621	-72.5	-0.24513	-72.5	-0.22243	-72.5	-0.22603	-72.5	-0.19352	-72.5	-0.23581	-72.5	-0.25417	-72.5	-0.23938	-72.5	-0.2854	-72.5	-0.22059	-72.5	-0.28913
	-72.333	-0.20609	-72.333	-0.2451	-72.333	-0.22251	-72.333	-0.22608	-72.333	-0.19357	-72.333	-0.23582	-72.333	-0.25409	-72.333	-0.2392	-72.333	-0.28541	-72.333	-0.22062	-72.333	-0.28915
	-72.167	-0.20597	-72.167	-0.24507	-72.167	-0.22252	-72.167	-0.22637	-72.167	-0.19358	-72.167	-0.23583	-72.167	-0.25399	-72.167	-0.23964	-72.167	-0.2854	-72.167	-0.22063	-72.167	-0.2892
	-72	-0.2059	-72	-0.24505	-72	-0.22238	-72	-0.22673	-72	-0.19358	-72	-0.23583	-72	-0.25388	-72	-0.2398	-72	-0.28538	-72	-0.22064	-72	-0.28936
	-71.833	-0.20602	-71.833	-0.24509	-71.833	-0.22232	-71.833	-0.22628	-71.833	-0.19371	-71.833	-0.23582	-71.833	-0.25379	-71.833	-0.23901	-71.833	-0.28536	-71.833	-0.22062	-71.833	-0.28963
	-71.667	-0.20623	-71.667	-0.24512	-71.667	-0.22229	-71.667	-0.22605	-71.667	-0.19383	-71.667	-0.2357	-71.667	-0.25374	-71.667	-0.23886	-71.667	-0.28534	-71.667	-0.22055	-71.667	-0.2899
	-71.5	-0.20641	-71.5	-0.24514	-71.5	-0.22226	-71.5	-0.22597	-71.5	-0.1936	-71.5	-0.23561	-71.5	-0.25372	-71.5	-0.23894	-71.5	-0.28534	-71.5	-0.22052	-71.5	-0.28974
	-71.333	-0.2065	-71.333	-0.24515	-71.333	-0.22221	-71.333	-0.22589	-71.333	-0.19331	-71.333	-0.23549	-71.333	-0.25372	-71.333	-0.239	-71.333	-0.28531	-71.333	-0.22048	-71.333	-0.28967
	-71.167	-0.20622	-71.167	-0.24534	-71.167	-0.22221	-71.167	-0.2257	-71.167	-0.19373	-71.167	-0.23545	-71.167	-0.25373	-71.167	-0.23898	-71.167	-0.2853	-71.167	-0.22097	-71.167	-0.28966
	-71	-0.206	-71	-0.24533	-71	-0.2222	-71	-0.22552	-71	-0.19393	-71	-0.23561	-71	-0.25375	-71	-0.23898	-71	-0.28534	-71	-0.22124	-71	-0.28983
	-70.833	-0.2058	-70.833	-0.24503	-70.833	-0.22219	-70.833	-0.22531	-70.833	-0.19396	-70.833	-0.23583	-70.833	-0.25379	-70.833	-0.23897	-70.833	-0.28558	-70.833	-0.22145	-70.833	-0.29004
	-70.667	-0.20598	-70.667	-0.24451	-70.667	-0.22219	-70.667	-0.22524	-70.667	-0.19399	-70.667	-0.23595	-70.667	-0.25385	-70.667	-0.23895	-70.667	-0.28555	-70.667	-0.22167	-70.667	-0.29023
	-70.5	-0.20604	-70.5	-0.24488	-70.5	-0.22221	-70.5	-0.22534	-70.5	-0.19396	-70.5	-0.23591	-70.5	-0.2539	-70.5	-0.23892	-70.5	-0.28562	-70.5	-0.22179	-70.5	-0.29019
	-70.333	-0.20605	-70.333	-0.24494	-70.333	-0.22224	-70.333	-0.22533	-70.333	-0.194	-70.333	-0.2359	-70.333	-0.25394	-70.333	-0.23893	-70.333	-0.28569	-70.333	-0.22197	-70.333	-0.28984
	-70.167	-0.206	-70.167	-0.24494	-70.167	-0.22227	-70.167	-0.22534	-70.167	-0.19399	-70.167	-0.23602	-70.167	-0.25398	-70.167	-0.23888	-70.167	-0.28557	-70.167	-0.22215	-70.167	-0.29035
	-70	-0.20597	-70	-0.24493	-70	-0.2223	-70	-0.22538	-70	-0.19367	-70	-0.2361	-70	-0.25405	-70	-0.23876	-70	-0.28543	-70	-0.22213	-70	-0.29025
	-69.833	-0.20585	-69.833	-0.24493	-69.833	-0.22239	-69.833	-0.22542	-69.833	-0.19347	-69.833	-0.23616	-69.833	-0.25401	-69.833	-0.23902	-69.833	-0.28534	-69.833	-0.22199	-69.833	-0.29025
	-69.667	-0.20595	-69.667	-0.24494	-69.667	-0.22245	-69.667	-0.22544	-69.667	-0.19334	-69.667	-0.23619	-69.667	-0.25369	-69.667	-0.23919	-69.667	-0.28528	-69.667	-0.22195	-69.667	-0.29027
	-69.5	-0.20625	-69.5	-0.24495	-69.5	-0.22246	-69.5	-0.22551	-69.5	-0.19341	-69.5	-0.23626	-69.5	-0.25316	-69.5	-0.23936	-69.5	-0.28532	-69.5	-0.22192	-69.5	-0.29033
	-69.333	-0.20666	-69.333	-0.24497	-69.333	-0.22245	-69.333	-0.22566	-69.333	-0.19356	-69.333	-0.23634	-69.333	-0.25351	-69.333	-0.23934	-69.333	-0.28531	-69.333	-0.22187	-69.333	-0.29036
	-69.167	-0.2083	-69.167	-0.24498	-69.167	-0.22255	-69.167	-0.22552	-69.167	-0.19373	-69.167	-0.23636	-69.167	-0.25369	-69.167	-0.23928	-69.167	-0.28532	-69.167	-0.22188	-69.167	-0.2904
	-69	-0.20984	-69	-0.24499	-69	-0.22254	-69	-0.22545	-69	-0.1939	-69	-0.2363	-69	-0.25386	-69	-0.2393	-69	-0.28531	-69	-0.22189	-69	-0.29042
	-68.833	-0.20955	-68.833	-0.24501	-68.833	-0.22233	-68.833	-0.22542	-68.833	-0.19411	-68.833	-0.23638	-68.833	-0.25394	-68.833	-0.23932	-68.833	-0.28515	-68.833	-0.22192	-68.833	-0.29042
	-68.667	-0.20879	-68.667	-0.24504	-68.667	-0.22205	-68.667	-0.22551	-68.667	-0.19425	-68.667	-0.23645	-68.667	-0.25406	-68.667	-0.23933	-68.667	-0.28544	-68.667	-0.22195	-68.667	-0.29048
	-68.5	-0.20797	-68.5	-0.24508	-68.5	-0.22226	-68.5	-0.22544	-68.5	-0.19412	-68.5	-0.23651	-68.5	-0.25415	-68.5	-0.23935	-68.5	-0.28594	-68.5	-0.222	-68.5	-0.29055
	-68.333	-0.20739	-68.333	-0.24509	-68.333	-0.22231	-68.333	-0.22542	-68.333	-0.19409	-68.333	-0.23644	-68.333	-0.25422	-68.333	-0.23949	-68.333	-0.28568	-68.333	-0.22205	-68.333	-0.29063
	-68.167	-0.20706	-68.167	-0.2451	-68.167	-0.22224	-68.167	-0.22541	-68.167	-0.19398	-68.167	-0.23637	-68.167	-0.2543	-68.167	-0.23972	-68.167	-0.28569	-68.167	-0.22211	-68.167	-0.29072
	-68	-0.20693	-68	-0.24511	-68	-0.22227	-68	-0.2254	-68	-0.1938	-68	-0.23636	-68	-0.25426	-68	-0.23959	-68	-0.28593	-68	-0.22216	-68	-0.29083
	-67.833	-0.20691	-67.833	-0.24508	-67.833	-0.22241	-67.833	-0.22547	-67.833	-0.19411	-67.833	-0.2363	-67.833	-0.25421	-67.833	-0.23936	-67.833	-0.28605	-67.833	-0.2223	-67.833	-0.2909
	-67.667	-0.20688	-67.667	-0.24504	-67.667	-0.22248	-67.667	-0.22556	-67.667	-0.19424	-67.667	-0.23616	-67.667	-0.25408	-67.667	-0.23918	-67.667	-0.2861	-67.667	-0.2224	-67.667	-0.29101
	-67.5	-0.20692	-67.5	-0.24501	-67.5	-0.22253	-67.5	-0.22562	-67.5	-0.19436	-67.5	-0.23633	-67.5	-0.25399	-67.5	-0.23909	-67.5	-0.28615	-67.5	-0.22253	-67.5	-0.29113
	-67.333	-0.20692	-67.333	-0.24499	-67.333	-0.22255	-67.333	-0.22568	-67.333	-0.19445	-67.333	-0.23645	-67.333	-0.2538	-67.333	-0.23936	-67.333	-0.28622	-67.333	-0.22269	-67.333	-0.29115
	-67.167	-0.20705	-67.167	-0.24497	-67.167	-0.22255	-67.167	-0.22576	-67.167	-0.19443	-67.167	-0.23657	-67.167	-0.25374	-67.167	-0.23988	-67.167	-0.28628	-67.167	-0.22271	-67.167	-0.29123
	-67	-0.20713	-67	-0.24498	-67	-0.22251	-67	-0.22583	-67	-0.19445	-67	-0.23668	-67	-0.2539	-67	-0.23966	-67	-0.28633	-67	-0.22266	-67	-0.29137
	-66.833	-0.20721	-66.833	-0.24498	-66.833	-0.22247	-66.833	-0.22587	-66.833	-0.19449	-66.833	-0.23677	-66.833	-0.25404	-66.833	-0.23969	-66.833	-0.28638	-66.833	-0.22256	-66.833	-0.29147
	-66.667	-0.2073	-66.667	-0.245	-66.667	-0.2225	-66.667	-0.2258	-66.667	-0.19452	-66.667	-0.23687	-66.667	-0.25415	-66.667	-0.23996	-66.667	-0.28633	-66.667	-0.22283	-66.667	-0.29147
	-66.5	-0.20711	-66.5	-0.24509	-66.5	-0.2228	-66.5	-0.22603	-66.5	-0.1945	-66.5	-0.23697	-66.5	-0.25425	-66.5	-0.24023	-66.5	-0.2863	-66.5	-0.22313	-66.5	-0.29148
	-66.333	-0.20667	-66.333	-0.24518	-66.333	-0.22296	-66.333	-0.22613	-66.333	-0.19452	-66.333	-0.23706	-66.333	-0.25434	-66.333	-0.24035	-66.333	-0.28627	-66.333	-0.22334	-66.333	-0.2915
	-66.167	-0.20675	-66.167	-0.24526	-66.167	-0.22308	-66.167	-0.22632	-66.167	-0.19453	-66.167	-0.2371	-66.167	-0.25445	-66.167	-0.24048	-66.167	-0.28623	-66.167	-0.22351	-66.167	-0.29163
	-66	-0.20691	-66	-0.24528	-66	-0.22319	-66	-0.22673	-66	-0.19454	-66	-0.23723	-66	-0.25458	-66	-0.2405	-66	-0.28621	-66	-0.22356	-66	-0.29199
	-65.833	-0.20704	-65.833	-0.24537	-65.833	-0.22325	-65.833	-0.22644	-65.833	-0.19459	-65.833	-0.23729	-65.833	-0.25469	-65.833	-0.24042	-65.833	-0.28624	-65.833	-0.22368	-65.833	-0.29238
	-65.667	-0.20714	-65.667	-0.24556	-65.667	-0.22339	-65.667	-0.22637	-65.667	-0.19458	-65.667	-0.23719	-65.667	-0.2548	-65.667	-0.24025	-65.667	-0.28657	-65.667	-0.2238	-65.667	-0.29274
	-65.5	-0.20723	-65.5	-0.2458	-65.5	-0.22342	-65.5	-0.22646	-65.5	-0.19458	-65.5	-0.23716	-65.5	-0.2549	-65.5	-0.24039	-65.5	-0.28635	-65.5	-0.22393	-65.5	-0.29267
	-65.333	-0.20731	-65.333	-0.24555	-65.333	-0.22329	-65.333	-0.22655	-65.333	-0.19452	-65.333	-0.23749	-65.333	-0.25496	-65.333	-0.24067	-65.333	-0.287	-65.333	-0.22409	-65.333	-0.29262
	-65.167	-0.20731	-65.167	-0.24551	-65.167	-0.22327	-65.167	-0.22658	-65.167	-0.19502	-65.167	-0.23744	-65.167	-0.25503	-65.167	-0.24093	-65.167	-0.28693	-65.167	-0.22415	-65.167	-0.29268
	-65	-0.20733	-65	-0.24551	-65	-0.22328	-65	-0.2266	-65	-0.19529	-65	-0.23763	-65	-0.2551	-65	-0.24086	-65	-0.28681	-65	-0.22427	-65	-0.29322
	-64.833	-0.20736	-64.833	-0.24555	-64.833	-0.22328	-64.833	-0.22664	-64.833	-0.19537	-64.833	-0.23766	-64.833	-0.25519	-64.833	-0.24091	-64.833	-0.2868	-64.833	-0.22424	-64.833	-0.29342
	-64.667	-0.20739	-64.667	-0.2456	-64.667	-0.22328	-64.667	-0.22668	-64.667	-0.19548	-64.667	-0.2375	-64.667	-0.25529	-64.667	-0.24101	-64.667	-0.28718	-64.667	-0.22394	-64.667	-0.29279
	-64.5	-0.20741	-64.5	-0.2457	-64.5	-0.22334	-64.5	-0.22669	-64.5	-0.19558	-64.5	-0.23746	-64.5	-0.2554	-64.5	-0.24111	-64.5	-0.28744	-64.5	-0.22446	-64.5	-0.29359
	-64.333	-0.20747	-64.333	-0.24578	-64.333	-0.22339	-64.333	-0.22672	-64.333	-0.19568	-64.333	-0.23798	-64.333	-0.2555	-64.333	-0.24121	-64.333	-0.28764	-64.333	-0.22469	-64.333	-0.29349
	-64.167	-0.20753	-64.167	-0.24587	-64.167	-0.22344	-64.167	-0.22675	-64.167	-0.19577	-64.167	-0.23856	-64.167	-0.25561	-64.167	-0.24131	-64.167	-0.28768	-64.167	-0.22485	-64.167	-0.29403
	-64	-0.20758	-64	-0.24595	-64	-0.22347	-64	-0.22679	-64	-0.19584	-64	-0.23796	-64	-0.25572	-64	-0.24143	-64	-0.28845	-64	-0.22529	-64	-0.29411
	-63.833	-0.2077	-63.833	-0.24598	-63.833	-0.22351	-63.833	-0.22687	-63.833	-0.1959	-63.833	-0.23808	-63.833	-0.25582	-63.833	-0.24158	-63.833	-0.28808	-63.833	-0.2256	-63.833	-0.29416
	-63.667	-0.20778	-63.667	-0.24601	-63.667	-0.22356	-63.667	-0.22696	-63.667	-0.19596	-63.667	-0.23833	-63.667	-0.25591	-63.667	-0.2417	-63.667	-0.28803	-63.667	-0.2258	-63.667	-0.29427
	-63.5	-0.20785	-63.5	-0.24606	-63.5	-0.22361	-63.5	-0.22705	-63.5	-0.19602	-63.5	-0.23855	-63.5	-0.25598	-63.5	-0.24178	-63.5	-0.28918	-63.5	-0.22579	-63.5	-0.2944
	-63.333	-0.20791	-63.333	-0.24611	-63.333	-0.22367	-63.333	-0.22715	-63.333	-0.19609	-63.333	-0.23841	-63.333	-0.25599	-63.333	-0.24188	-63.333	-0.28848	-63.333	-0.22587	-63.333	-0.29454
	-63.167	-0.20793	-63.167	-0.2461	-63.167	-0.22375	-63.167	-0.22728	-63.167	-0.19616	-63.167	-0.23834	-63.167	-0.25604	-63.167	-0.24198	-63.167	-0.28857	-63.167	-0.22591	-63.167	-0.29466
	-63	-0.20797	-63	-0.24612	-63	-0.22401	-63	-0.22741	-63	-0.19622	-63	-0.23858	-63	-0.2561	-63	-0.24202	-63	-0.28923	-63	-0.22596	-63	-0.29472
	-62.833	-0.20803	-62.833	-0.24614	-62.833	-0.22431	-62.833	-0.22755	-62.833	-0.19629	-62.833	-0.23934	-62.833	-0.25616	-62.833	-0.24208	-62.833	-0.2914	-62.833	-0.22605	-62.833	-0.29488
	-62.667	-0.20809	-62.667	-0.24618	-62.667	-0.22452	-62.667	-0.22768	-62.667	-0.19636	-62.667	-0.23903	-62.667	-0.25623	-62.667	-0.24224	-62.667	-0.28972	-62.667	-0.22622	-62.667	-0.29559
	-62.5	-0.20811	-62.5	-0.24624	-62.5	-0.22436	-62.5	-0.22778	-62.5	-0.19642	-62.5	-0.23913	-62.5	-0.25634	-62.5	-0.24263	-62.5	-0.2885	-62.5	-0.22665	-62.5	-0.29614
	-62.333	-0.20815	-62.333	-0.24633	-62.333	-0.22426	-62.333	-0.22788	-62.333	-0.19652	-62.333	-0.23953	-62.333	-0.25645	-62.333	-0.24296	-62.333	-0.28949	-62.333	-0.2273	-62.333	-0.29581
	-62.167	-0.2082	-62.167	-0.24642	-62.167	-0.22438	-62.167	-0.22795	-62.167	-0.19665	-62.167	-0.23921	-62.167	-0.25658	-62.167	-0.24325	-62.167	-0.29023	-62.167	-0.22747	-62.167	-0.29628
	-62	-0.20825	-62	-0.24652	-62	-0.22499	-62	-0.22793	-62	-0.19677	-62	-0.23919	-62	-0.25676	-62	-0.24353	-62	-0.29047	-62	-0.22756	-62	-0.29635
	-61.833	-0.2083	-61.833	-0.24662	-61.833	-0.22498	-61.833	-0.22811	-61.833	-0.19688	-61.833	-0.23928	-61.833	-0.25694	-61.833	-0.24339	-61.833	-0.2901	-61.833	-0.22761	-61.833	-0.29681
	-61.667	-0.20833	-61.667	-0.2467	-61.667	-0.22502	-61.667	-0.22825	-61.667	-0.19708	-61.667	-0.23956	-61.667	-0.25711	-61.667	-0.24322	-61.667	-0.28965	-61.667	-0.22773	-61.667	-0.29642
	-61.5	-0.20836	-61.5	-0.24682	-61.5	-0.22505	-61.5	-0.22841	-61.5	-0.19725	-61.5	-0.2395	-61.5	-0.25726	-61.5	-0.24314	-61.5	-0.28918	-61.5	-0.22784	-61.5	-0.29806
	-61.333	-0.20841	-61.333	-0.24688	-61.333	-0.22514	-61.333	-0.22855	-61.333	-0.19739	-61.333	-0.2398	-61.333	-0.25745	-61.333	-0.24316	-61.333	-0.28868	-61.333	-0.22794	-61.333	-0.29898
	-61.167	-0.20845	-61.167	-0.24692	-61.167	-0.22522	-61.167	-0.22878	-61.167	-0.19753	-61.167	-0.24003	-61.167	-0.25763	-61.167	-0.24321	-61.167	-0.28821	-61.167	-0.22833	-61.167	-0.29933
	-61	-0.20856	-61	-0.24699	-61	-0.22531	-61	-0.22898	-61	-0.19765	-61	-0.24041	-61	-0.25782	-61	-0.24331	-61	-0.28778	-61	-0.2286	-61	-0.29933
	-60.833	-0.20864	-60.833	-0.24707	-60.833	-0.22541	-60.833	-0.22914	-60.833	-0.19777	-60.833	-0.24081	-60.833	-0.25802	-60.833	-0.24335	-60.833	-0.28735	-60.833	-0.22891	-60.833	-0.29869
	-60.667	-0.20872	-60.667	-0.24717	-60.667	-0.2255	-60.667	-0.22924	-60.667	-0.19787	-60.667	-0.24064	-60.667	-0.25809	-60.667	-0.24335	-60.667	-0.28876	-60.667	-0.22923	-60.667	-0.29804
	-60.5	-0.2088	-60.5	-0.24734	-60.5	-0.22562	-60.5	-0.2294	-60.5	-0.19798	-60.5	-0.24061	-60.5	-0.25807	-60.5	-0.24353	-60.5	-0.28992	-60.5	-0.22924	-60.5	-0.2975
	-60.333	-0.20887	-60.333	-0.24749	-60.333	-0.22582	-60.333	-0.22933	-60.333	-0.19808	-60.333	-0.24085	-60.333	-0.25814	-60.333	-0.24382	-60.333	-0.28955	-60.333	-0.22923	-60.333	-0.29699
	-60.167	-0.20894	-60.167	-0.24763	-60.167	-0.22597	-60.167	-0.22948	-60.167	-0.1982	-60.167	-0.24157	-60.167	-0.25876	-60.167	-0.24416	-60.167	-0.29116	-60.167	-0.22929	-60.167	-0.29667
	-60	-0.20903	-60	-0.24781	-60	-0.22582	-60	-0.2292	-60	-0.19833	-60	-0.24145	-60	-0.25832	-60	-0.24446	-60	-0.28982	-60	-0.22984	-60	-0.29653
	-59.833	-0.20913	-59.833	-0.24795	-59.833	-0.22574	-59.833	-0.22963	-59.833	-0.19844	-59.833	-0.24136	-59.833	-0.2586	-59.833	-0.24418	-59.833	-0.29055	-59.833	-0.23025	-59.833	-0.29812
	-59.667	-0.20926	-59.667	-0.24809	-59.667	-0.2261	-59.667	-0.22985	-59.667	-0.19856	-59.667	-0.2418	-59.667	-0.25886	-59.667	-0.2445	-59.667	-0.29086	-59.667	-0.23046	-59.667	-0.29883
	-59.5	-0.20936	-59.5	-0.24822	-59.5	-0.22637	-59.5	-0.23005	-59.5	-0.19868	-59.5	-0.24091	-59.5	-0.25899	-59.5	-0.24469	-59.5	-0.29101	-59.5	-0.23057	-59.5	-0.29876
	-59.333	-0.20946	-59.333	-0.24835	-59.333	-0.22645	-59.333	-0.23025	-59.333	-0.1988	-59.333	-0.24172	-59.333	-0.25901	-59.333	-0.24492	-59.333	-0.29125	-59.333	-0.23072	-59.333	-0.30018
	-59.167	-0.20956	-59.167	-0.24848	-59.167	-0.22661	-59.167	-0.23036	-59.167	-0.19893	-59.167	-0.24136	-59.167	-0.2591	-59.167	-0.24518	-59.167	-0.29148	-59.167	-0.23095	-59.167	-0.30043
	-59	-0.20965	-59	-0.24864	-59	-0.2268	-59	-0.23051	-59	-0.19902	-59	-0.24281	-59	-0.2592	-59	-0.24568	-59	-0.29173	-59	-0.23117	-59	-0.30018
	-58.833	-0.20975	-58.833	-0.2488	-58.833	-0.22699	-58.833	-0.23066	-58.833	-0.19913	-58.833	-0.24376	-58.833	-0.2593	-58.833	-0.24591	-58.833	-0.29196	-58.833	-0.2314	-58.833	-0.30033
	-58.667	-0.20985	-58.667	-0.24895	-58.667	-0.22716	-58.667	-0.23081	-58.667	-0.19928	-58.667	-0.24402	-58.667	-0.25939	-58.667	-0.24594	-58.667	-0.29215	-58.667	-0.23164	-58.667	-0.30067
	-58.5	-0.20994	-58.5	-0.24907	-58.5	-0.2274	-58.5	-0.2309	-58.5	-0.19952	-58.5	-0.24375	-58.5	-0.25948	-58.5	-0.24598	-58.5	-0.29249	-58.5	-0.23192	-58.5	-0.30112
	-58.333	-0.21001	-58.333	-0.24922	-58.333	-0.2276	-58.333	-0.231	-58.333	-0.1997	-58.333	-0.24341	-58.333	-0.25965	-58.333	-0.2461	-58.333	-0.29269	-58.333	-0.23217	-58.333	-0.30148
	-58.167	-0.21008	-58.167	-0.24928	-58.167	-0.22759	-58.167	-0.23112	-58.167	-0.19989	-58.167	-0.24302	-58.167	-0.26	-58.167	-0.24621	-58.167	-0.29231	-58.167	-0.23243	-58.167	-0.30177
	-58	-0.21016	-58	-0.2491	-58	-0.22758	-58	-0.23126	-58	-0.20007	-58	-0.24263	-58	-0.26032	-58	-0.24633	-58	-0.29267	-58	-0.2327	-58	-0.3018
	-57.833	-0.21026	-57.833	-0.2496	-57.833	-0.22759	-57.833	-0.23134	-57.833	-0.20017	-57.833	-0.24225	-57.833	-0.26064	-57.833	-0.24648	-57.833	-0.29291	-57.833	-0.23294	-57.833	-0.30256
	-57.667	-0.21034	-57.667	-0.24994	-57.667	-0.22787	-57.667	-0.23148	-57.667	-0.20024	-57.667	-0.24188	-57.667	-0.26082	-57.667	-0.24674	-57.667	-0.29359	-57.667	-0.2332	-57.667	-0.30296
	-57.5	-0.21043	-57.5	-0.25011	-57.5	-0.22805	-57.5	-0.23171	-57.5	-0.20031	-57.5	-0.24152	-57.5	-0.26096	-57.5	-0.24695	-57.5	-0.29378	-57.5	-0.23347	-57.5	-0.30301
	-57.333	-0.21054	-57.333	-0.25021	-57.333	-0.22816	-57.333	-0.23201	-57.333	-0.20048	-57.333	-0.24164	-57.333	-0.26109	-57.333	-0.24715	-57.333	-0.29394	-57.333	-0.23375	-57.333	-0.30374
	-57.167	-0.21065	-57.167	-0.25035	-57.167	-0.22804	-57.167	-0.23204	-57.167	-0.20066	-57.167	-0.24258	-57.167	-0.26127	-57.167	-0.24736	-57.167	-0.29418	-57.167	-0.23406	-57.167	-0.30395
	-57	-0.21076	-57	-0.25052	-57	-0.2286	-57	-0.23214	-57	-0.20083	-57	-0.24327	-57	-0.26147	-57	-0.24763	-57	-0.29442	-57	-0.23435	-57	-0.30428
	-56.833	-0.21093	-56.833	-0.25066	-56.833	-0.22891	-56.833	-0.23254	-56.833	-0.201	-56.833	-0.24199	-56.833	-0.26166	-56.833	-0.24788	-56.833	-0.29464	-56.833	-0.23464	-56.833	-0.30467
	-56.667	-0.21113	-56.667	-0.2508	-56.667	-0.229	-56.667	-0.23266	-56.667	-0.20116	-56.667	-0.24405	-56.667	-0.26199	-56.667	-0.24814	-56.667	-0.29489	-56.667	-0.23493	-56.667	-0.30507
	-56.5	-0.21113	-56.5	-0.25097	-56.5	-0.22908	-56.5	-0.23276	-56.5	-0.20133	-56.5	-0.24409	-56.5	-0.26228	-56.5	-0.24841	-56.5	-0.29513	-56.5	-0.23527	-56.5	-0.30531
	-56.333	-0.21137	-56.333	-0.25112	-56.333	-0.22922	-56.333	-0.2329	-56.333	-0.20151	-56.333	-0.24389	-56.333	-0.26242	-56.333	-0.24874	-56.333	-0.29539	-56.333	-0.23561	-56.333	-0.30562
	-56.167	-0.21157	-56.167	-0.25129	-56.167	-0.22936	-56.167	-0.23313	-56.167	-0.2017	-56.167	-0.24424	-56.167	-0.26246	-56.167	-0.24901	-56.167	-0.29572	-56.167	-0.23593	-56.167	-0.30589
	-56	-0.21175	-56	-0.25143	-56	-0.2295	-56	-0.23352	-56	-0.20189	-56	-0.24462	-56	-0.26327	-56	-0.24926	-56	-0.29607	-56	-0.23623	-56	-0.30609
	-55.833	-0.21175	-55.833	-0.25158	-55.833	-0.22969	-55.833	-0.2339	-55.833	-0.20209	-55.833	-0.24494	-55.833	-0.26363	-55.833	-0.24953	-55.833	-0.29639	-55.833	-0.23678	-55.833	-0.30662
	-55.667	-0.21178	-55.667	-0.25168	-55.667	-0.22995	-55.667	-0.23423	-55.667	-0.20228	-55.667	-0.24527	-55.667	-0.26344	-55.667	-0.24978	-55.667	-0.29676	-55.667	-0.23722	-55.667	-0.30746
	-55.5	-0.2118	-55.5	-0.25181	-55.5	-0.23015	-55.5	-0.23422	-55.5	-0.20248	-55.5	-0.24559	-55.5	-0.26389	-55.5	-0.25	-55.5	-0.29715	-55.5	-0.23768	-55.5	-0.30811
	-55.333	-0.21195	-55.333	-0.25196	-55.333	-0.23036	-55.333	-0.23382	-55.333	-0.20266	-55.333	-0.24595	-55.333	-0.26396	-55.333	-0.25024	-55.333	-0.29728	-55.333	-0.2381	-55.333	-0.30859
	-55.167	-0.21206	-55.167	-0.2521	-55.167	-0.23059	-55.167	-0.23483	-55.167	-0.20282	-55.167	-0.24601	-55.167	-0.26433	-55.167	-0.25064	-55.167	-0.29747	-55.167	-0.23842	-55.167	-0.30902
	-55	-0.21211	-55	-0.25229	-55	-0.23087	-55	-0.23502	-55	-0.20298	-55	-0.24594	-55	-0.26428	-55	-0.25096	-55	-0.29776	-55	-0.23879	-55	-0.30952
	-54.833	-0.21217	-54.833	-0.25246	-54.833	-0.23111	-54.833	-0.23519	-54.833	-0.20315	-54.833	-0.24657	-54.833	-0.26453	-54.833	-0.25126	-54.833	-0.2981	-54.833	-0.23915	-54.833	-0.31002
	-54.667	-0.21225	-54.667	-0.25268	-54.667	-0.23135	-54.667	-0.23397	-54.667	-0.20333	-54.667	-0.24683	-54.667	-0.26503	-54.667	-0.25157	-54.667	-0.29848	-54.667	-0.2395	-54.667	-0.31051
	-54.5	-0.21232	-54.5	-0.25302	-54.5	-0.23159	-54.5	-0.23609	-54.5	-0.20354	-54.5	-0.24713	-54.5	-0.2654	-54.5	-0.25188	-54.5	-0.29885	-54.5	-0.23985	-54.5	-0.31102
	-54.333	-0.21242	-54.333	-0.25293	-54.333	-0.23186	-54.333	-0.23682	-54.333	-0.20385	-54.333	-0.24709	-54.333	-0.26573	-54.333	-0.2522	-54.333	-0.29924	-54.333	-0.24021	-54.333	-0.31151
	-54.167	-0.2125	-54.167	-0.25293	-54.167	-0.23212	-54.167	-0.23719	-54.167	-0.20412	-54.167	-0.24732	-54.167	-0.26608	-54.167	-0.2525	-54.167	-0.29964	-54.167	-0.24055	-54.167	-0.31207
	-54	-0.21263	-54	-0.25333	-54	-0.23235	-54	-0.23746	-54	-0.20439	-54	-0.24761	-54	-0.26645	-54	-0.25284	-54	-0.30012	-54	-0.24088	-54	-0.31281
	-53.833	-0.21283	-53.833	-0.25382	-53.833	-0.23252	-53.833	-0.23745	-53.833	-0.20469	-53.833	-0.2479	-53.833	-0.26672	-53.833	-0.25325	-53.833	-0.30057	-53.833	-0.2413	-53.833	-0.31354
	-53.667	-0.21294	-53.667	-0.25359	-53.667	-0.23286	-53.667	-0.23691	-53.667	-0.205	-53.667	-0.24812	-53.667	-0.26668	-53.667	-0.25364	-53.667	-0.30105	-53.667	-0.24188	-53.667	-0.31419
	-53.5	-0.21308	-53.5	-0.25386	-53.5	-0.23313	-53.5	-0.23639	-53.5	-0.20514	-53.5	-0.24832	-53.5	-0.26644	-53.5	-0.25387	-53.5	-0.30155	-53.5	-0.2424	-53.5	-0.31466
	-53.333	-0.21322	-53.333	-0.25401	-53.333	-0.2334	-53.333	-0.23593	-53.333	-0.20524	-53.333	-0.24897	-53.333	-0.26804	-53.333	-0.25453	-53.333	-0.30207	-53.333	-0.2429	-53.333	-0.31515
	-53.167	-0.21335	-53.167	-0.25422	-53.167	-0.23374	-53.167	-0.23587	-53.167	-0.20605	-53.167	-0.24925	-53.167	-0.26797	-53.167	-0.25404	-53.167	-0.30255	-53.167	-0.24354	-53.167	-0.31578
	-53	-0.21349	-53	-0.2538	-53	-0.23386	-53	-0.23687	-53	-0.20603	-53	-0.24956	-53	-0.26898	-53	-0.25579	-53	-0.30304	-53	-0.24414	-53	-0.31657
	-52.833	-0.21362	-52.833	-0.25416	-52.833	-0.23407	-52.833	-0.23784	-52.833	-0.20648	-52.833	-0.2499	-52.833	-0.27068	-52.833	-0.2556	-52.833	-0.30353	-52.833	-0.24473	-52.833	-0.31734
	-52.667	-0.21376	-52.667	-0.25441	-52.667	-0.23425	-52.667	-0.23703	-52.667	-0.2065	-52.667	-0.25026	-52.667	-0.27095	-52.667	-0.25501	-52.667	-0.304	-52.667	-0.24533	-52.667	-0.31815
	-52.5	-0.21388	-52.5	-0.2545	-52.5	-0.23442	-52.5	-0.23855	-52.5	-0.20689	-52.5	-0.25053	-52.5	-0.271	-52.5	-0.25548	-52.5	-0.30448	-52.5	-0.2459	-52.5	-0.31897
	-52.333	-0.21396	-52.333	-0.25457	-52.333	-0.23476	-52.333	-0.239	-52.333	-0.20712	-52.333	-0.25084	-52.333	-0.27048	-52.333	-0.25618	-52.333	-0.30497	-52.333	-0.24647	-52.333	-0.3198
	-52.167	-0.21405	-52.167	-0.25475	-52.167	-0.23511	-52.167	-0.23926	-52.167	-0.20734	-52.167	-0.25117	-52.167	-0.26998	-52.167	-0.25627	-52.167	-0.30545	-52.167	-0.24706	-52.167	-0.32066
	-52	-0.21413	-52	-0.2551	-52	-0.23529	-52	-0.23951	-52	-0.20758	-52	-0.25151	-52	-0.26961	-52	-0.2561	-52	-0.30594	-52	-0.24768	-52	-0.32153
	-51.833	-0.21419	-51.833	-0.25541	-51.833	-0.23542	-51.833	-0.23986	-51.833	-0.20796	-51.833	-0.25186	-51.833	-0.26943	-51.833	-0.2558	-51.833	-0.30646	-51.833	-0.24825	-51.833	-0.32243
	-51.667	-0.21419	-51.667	-0.25561	-51.667	-0.23599	-51.667	-0.24019	-51.667	-0.20878	-51.667	-0.25221	-51.667	-0.27055	-51.667	-0.25695	-51.667	-0.307	-51.667	-0.24886	-51.667	-0.32331
	-51.5	-0.21451	-51.5	-0.25577	-51.5	-0.23634	-51.5	-0.24047	-51.5	-0.20918	-51.5	-0.2526	-51.5	-0.27331	-51.5	-0.25842	-51.5	-0.30755	-51.5	-0.24955	-51.5	-0.32423
	-51.333	-0.21501	-51.333	-0.25626	-51.333	-0.23631	-51.333	-0.24077	-51.333	-0.20911	-51.333	-0.253	-51.333	-0.27238	-51.333	-0.25876	-51.333	-0.30813	-51.333	-0.25029	-51.333	-0.32515
	-51.167	-0.21472	-51.167	-0.25766	-51.167	-0.23686	-51.167	-0.24112	-51.167	-0.20993	-51.167	-0.25346	-51.167	-0.27325	-51.167	-0.26001	-51.167	-0.30871	-51.167	-0.25112	-51.167	-0.32607
	-51	-0.21473	-51	-0.25664	-51	-0.2374	-51	-0.24146	-51	-0.20969	-51	-0.25392	-51	-0.27374	-51	-0.26028	-51	-0.30929	-51	-0.25194	-51	-0.32707
	-50.833	-0.21525	-50.833	-0.25677	-50.833	-0.23763	-50.833	-0.24178	-50.833	-0.21094	-50.833	-0.25438	-50.833	-0.27416	-50.833	-0.26078	-50.833	-0.30988	-50.833	-0.25275	-50.833	-0.32804
	-50.667	-0.21498	-50.667	-0.25694	-50.667	-0.23795	-50.667	-0.24211	-50.667	-0.21074	-50.667	-0.25486	-50.667	-0.27456	-50.667	-0.26141	-50.667	-0.31051	-50.667	-0.25355	-50.667	-0.32905
	-50.5	-0.21542	-50.5	-0.25855	-50.5	-0.23829	-50.5	-0.24252	-50.5	-0.20965	-50.5	-0.25537	-50.5	-0.27497	-50.5	-0.26204	-50.5	-0.31133	-50.5	-0.25447	-50.5	-0.33013
	-50.333	-0.21536	-50.333	-0.25683	-50.333	-0.23868	-50.333	-0.2429	-50.333	-0.21018	-50.333	-0.25586	-50.333	-0.2754	-50.333	-0.26269	-50.333	-0.31221	-50.333	-0.25534	-50.333	-0.33118
	-50.167	-0.21605	-50.167	-0.25673	-50.167	-0.23874	-50.167	-0.24327	-50.167	-0.21095	-50.167	-0.25635	-50.167	-0.27594	-50.167	-0.26335	-50.167	-0.31306	-50.167	-0.25619	-50.167	-0.33246
	-50	-0.21522	-50	-0.25812	-50	-0.23884	-50	-0.24369	-50	-0.21108	-50	-0.25682	-50	-0.27714	-50	-0.26402	-50	-0.31392	-50	-0.25699	-50	-0.33372
	-49.833	-0.214	-49.833	-0.25856	-49.833	-0.2395	-49.833	-0.24405	-49.833	-0.21102	-49.833	-0.2573	-49.833	-0.27755	-49.833	-0.26469	-49.833	-0.31478	-49.833	-0.2583	-49.833	-0.33494
	-49.667	-0.21576	-49.667	-0.25833	-49.667	-0.23884	-49.667	-0.24445	-49.667	-0.21118	-49.667	-0.25782	-49.667	-0.27855	-49.667	-0.26541	-49.667	-0.31562	-49.667	-0.25918	-49.667	-0.33624
	-49.5	-0.21645	-49.5	-0.25804	-49.5	-0.24045	-49.5	-0.24474	-49.5	-0.21226	-49.5	-0.25833	-49.5	-0.27923	-49.5	-0.26613	-49.5	-0.31645	-49.5	-0.25954	-49.5	-0.33754
	-49.333	-0.21645	-49.333	-0.25767	-49.333	-0.24004	-49.333	-0.24499	-49.333	-0.21295	-49.333	-0.25883	-49.333	-0.27987	-49.333	-0.26685	-49.333	-0.31727	-49.333	-0.26093	-49.333	-0.33885
	-49.167	-0.21625	-49.167	-0.25727	-49.167	-0.23986	-49.167	-0.24529	-49.167	-0.21236	-49.167	-0.25934	-49.167	-0.28054	-49.167	-0.26759	-49.167	-0.31812	-49.167	-0.26249	-49.167	-0.34016
	-49	-0.21587	-49	-0.25688	-49	-0.24112	-49	-0.24556	-49	-0.21352	-49	-0.25981	-49	-0.28122	-49	-0.26837	-49	-0.31896	-49	-0.26321	-49	-0.34147
	-48.833	-0.21559	-48.833	-0.25641	-48.833	-0.2416	-48.833	-0.24584	-48.833	-0.21409	-48.833	-0.26028	-48.833	-0.28192	-48.833	-0.26913	-48.833	-0.31982	-48.833	-0.26328	-48.833	-0.34279
	-48.667	-0.21532	-48.667	-0.25596	-48.667	-0.24141	-48.667	-0.24614	-48.667	-0.21448	-48.667	-0.26074	-48.667	-0.28265	-48.667	-0.26989	-48.667	-0.32075	-48.667	-0.26318	-48.667	-0.34413
	-48.5	-0.215	-48.5	-0.2558	-48.5	-0.24114	-48.5	-0.24642	-48.5	-0.21484	-48.5	-0.26117	-48.5	-0.28338	-48.5	-0.27064	-48.5	-0.32167	-48.5	-0.26561	-48.5	-0.34546
	-48.333	-0.21484	-48.333	-0.25767	-48.333	-0.24079	-48.333	-0.24668	-48.333	-0.21524	-48.333	-0.26165	-48.333	-0.2841	-48.333	-0.27144	-48.333	-0.32259	-48.333	-0.26677	-48.333	-0.34678
	-48.167	-0.21492	-48.167	-0.25836	-48.167	-0.24046	-48.167	-0.24697	-48.167	-0.21569	-48.167	-0.26213	-48.167	-0.28481	-48.167	-0.27221	-48.167	-0.32351	-48.167	-0.26799	-48.167	-0.3481
	-48	-0.21568	-48	-0.25771	-48	-0.24011	-48	-0.24735	-48	-0.21621	-48	-0.26266	-48	-0.2855	-48	-0.27299	-48	-0.32449	-48	-0.26904	-48	-0.34946
	-47.833	-0.21698	-47.833	-0.25935	-47.833	-0.24008	-47.833	-0.24736	-47.833	-0.21695	-47.833	-0.26327	-47.833	-0.28614	-47.833	-0.27379	-47.833	-0.32544	-47.833	-0.27001	-47.833	-0.35087
	-47.667	-0.21604	-47.667	-0.25851	-47.667	-0.2407	-47.667	-0.24752	-47.667	-0.217	-47.667	-0.26382	-47.667	-0.28669	-47.667	-0.27458	-47.667	-0.32637	-47.667	-0.27104	-47.667	-0.35193
	-47.5	-0.21657	-47.5	-0.25843	-47.5	-0.24197	-47.5	-0.24771	-47.5	-0.21726	-47.5	-0.26434	-47.5	-0.28729	-47.5	-0.27537	-47.5	-0.32731	-47.5	-0.27215	-47.5	-0.35284
	-47.333	-0.2162	-47.333	-0.25844	-47.333	-0.24153	-47.333	-0.24789	-47.333	-0.21765	-47.333	-0.26489	-47.333	-0.28784	-47.333	-0.27618	-47.333	-0.32828	-47.333	-0.27339	-47.333	-0.35423
	-47.167	-0.21717	-47.167	-0.25853	-47.167	-0.24205	-47.167	-0.24804	-47.167	-0.21805	-47.167	-0.26537	-47.167	-0.2884	-47.167	-0.27698	-47.167	-0.32924	-47.167	-0.27434	-47.167	-0.35561
	-47	-0.21714	-47	-0.25867	-47	-0.24103	-47	-0.2482	-47	-0.21826	-47	-0.26585	-47	-0.28898	-47	-0.27775	-47	-0.33017	-47	-0.27537	-47	-0.35647
	-46.833	-0.2171	-46.833	-0.25877	-46.833	-0.24249	-46.833	-0.24837	-46.833	-0.21848	-46.833	-0.26635	-46.833	-0.28956	-46.833	-0.27852	-46.833	-0.33107	-46.833	-0.27653	-46.833	-0.35735
	-46.667	-0.21717	-46.667	-0.2589	-46.667	-0.24257	-46.667	-0.24854	-46.667	-0.21874	-46.667	-0.26686	-46.667	-0.29009	-46.667	-0.27927	-46.667	-0.33198	-46.667	-0.27777	-46.667	-0.35813
	-46.5	-0.21738	-46.5	-0.25901	-46.5	-0.24255	-46.5	-0.24867	-46.5	-0.21911	-46.5	-0.26733	-46.5	-0.29062	-46.5	-0.28004	-46.5	-0.33288	-46.5	-0.2788	-46.5	-0.35885
	-46.333	-0.21758	-46.333	-0.25921	-46.333	-0.24304	-46.333	-0.24883	-46.333	-0.2194	-46.333	-0.2678	-46.333	-0.29114	-46.333	-0.2807	-46.333	-0.33365	-46.333	-0.27956	-46.333	-0.35956
	-46.167	-0.2178	-46.167	-0.25942	-46.167	-0.24302	-46.167	-0.249	-46.167	-0.21967	-46.167	-0.26832	-46.167	-0.29167	-46.167	-0.2814	-46.167	-0.33437	-46.167	-0.28038	-46.167	-0.36027
	-46	-0.218	-46	-0.25971	-46	-0.24313	-46	-0.24916	-46	-0.21993	-46	-0.26885	-46	-0.29208	-46	-0.28208	-46	-0.33502	-46	-0.28118	-46	-0.36096
	-45.833	-0.21802	-45.833	-0.26015	-45.833	-0.24327	-45.833	-0.24933	-45.833	-0.22018	-45.833	-0.26908	-45.833	-0.29254	-45.833	-0.28274	-45.833	-0.33569	-45.833	-0.28199	-45.833	-0.36173
	-45.667	-0.21801	-45.667	-0.25973	-45.667	-0.2434	-45.667	-0.24948	-45.667	-0.22035	-45.667	-0.2694	-45.667	-0.293	-45.667	-0.28334	-45.667	-0.33633	-45.667	-0.28277	-45.667	-0.36226
	-45.5	-0.21805	-45.5	-0.25998	-45.5	-0.24359	-45.5	-0.24962	-45.5	-0.22054	-45.5	-0.26973	-45.5	-0.29349	-45.5	-0.28396	-45.5	-0.33694	-45.5	-0.28357	-45.5	-0.36271
	-45.333	-0.21813	-45.333	-0.26016	-45.333	-0.24376	-45.333	-0.24975	-45.333	-0.22074	-45.333	-0.27007	-45.333	-0.29351	-45.333	-0.28453	-45.333	-0.33743	-45.333	-0.28436	-45.333	-0.36313
	-45.167	-0.21828	-45.167	-0.26019	-45.167	-0.24392	-45.167	-0.24984	-45.167	-0.22095	-45.167	-0.27036	-45.167	-0.29365	-45.167	-0.28509	-45.167	-0.33794	-45.167	-0.285	-45.167	-0.36358
	-45	-0.21829	-45	-0.2603	-45	-0.24409	-45	-0.24994	-45	-0.22108	-45	-0.27068	-45	-0.29398	-45	-0.28554	-45	-0.33845	-45	-0.28547	-45	-0.36389
	-44.833	-0.21835	-44.833	-0.26044	-44.833	-0.24431	-44.833	-0.25007	-44.833	-0.22121	-44.833	-0.27098	-44.833	-0.29452	-44.833	-0.28604	-44.833	-0.33891	-44.833	-0.28588	-44.833	-0.3642
	-44.667	-0.21864	-44.667	-0.26055	-44.667	-0.24449	-44.667	-0.25019	-44.667	-0.22134	-44.667	-0.27128	-44.667	-0.29442	-44.667	-0.28648	-44.667	-0.33916	-44.667	-0.28628	-44.667	-0.36452
	-44.5	-0.21857	-44.5	-0.26065	-44.5	-0.24467	-44.5	-0.25029	-44.5	-0.22147	-44.5	-0.27151	-44.5	-0.29454	-44.5	-0.28679	-44.5	-0.33943	-44.5	-0.28667	-44.5	-0.36482
	-44.333	-0.21864	-44.333	-0.26082	-44.333	-0.24491	-44.333	-0.25038	-44.333	-0.22153	-44.333	-0.27175	-44.333	-0.29469	-44.333	-0.28708	-44.333	-0.33973	-44.333	-0.28705	-44.333	-0.36501
	-44.167	-0.21874	-44.167	-0.26097	-44.167	-0.24443	-44.167	-0.25044	-44.167	-0.22162	-44.167	-0.27197	-44.167	-0.29486	-44.167	-0.2874	-44.167	-0.34002	-44.167	-0.2874	-44.167	-0.36523
	-44	-0.21883	-44	-0.26111	-44	-0.24475	-44	-0.25049	-44	-0.2217	-44	-0.27219	-44	-0.29504	-44	-0.28771	-44	-0.34019	-44	-0.28773	-44	-0.36553
	-43.833	-0.21892	-43.833	-0.26126	-43.833	-0.24507	-43.833	-0.25055	-43.833	-0.22177	-43.833	-0.27235	-43.833	-0.29521	-43.833	-0.28799	-43.833	-0.34039	-43.833	-0.28799	-43.833	-0.36582
	-43.667	-0.21907	-43.667	-0.26133	-43.667	-0.24519	-43.667	-0.25054	-43.667	-0.22183	-43.667	-0.27251	-43.667	-0.29537	-43.667	-0.28823	-43.667	-0.34058	-43.667	-0.28824	-43.667	-0.36573
	-43.5	-0.21918	-43.5	-0.26139	-43.5	-0.24524	-43.5	-0.25058	-43.5	-0.2219	-43.5	-0.27268	-43.5	-0.2955	-43.5	-0.28849	-43.5	-0.34078	-43.5	-0.28848	-43.5	-0.36565
	-43.333	-0.21927	-43.333	-0.26147	-43.333	-0.24537	-43.333	-0.25064	-43.333	-0.22199	-43.333	-0.27284	-43.333	-0.29563	-43.333	-0.28871	-43.333	-0.34079	-43.333	-0.2887	-43.333	-0.36561
	-43.167	-0.21938	-43.167	-0.26155	-43.167	-0.24549	-43.167	-0.2507	-43.167	-0.22208	-43.167	-0.27295	-43.167	-0.2957	-43.167	-0.28891	-43.167	-0.34085	-43.167	-0.28882	-43.167	-0.36551
	-43	-0.21949	-43	-0.26164	-43	-0.2456	-43	-0.25082	-43	-0.22219	-43	-0.27307	-43	-0.29579	-43	-0.28909	-43	-0.34093	-43	-0.28895	-43	-0.36566
	-42.833	-0.21961	-42.833	-0.26169	-42.833	-0.24574	-42.833	-0.25093	-42.833	-0.22226	-42.833	-0.2732	-42.833	-0.29586	-42.833	-0.28928	-42.833	-0.34101	-42.833	-0.28907	-42.833	-0.36575
	-42.667	-0.21973	-42.667	-0.26174	-42.667	-0.24588	-42.667	-0.25106	-42.667	-0.22232	-42.667	-0.27333	-42.667	-0.29588	-42.667	-0.28945	-42.667	-0.34107	-42.667	-0.28913	-42.667	-0.36585
	-42.5	-0.21984	-42.5	-0.26201	-42.5	-0.24602	-42.5	-0.2512	-42.5	-0.22239	-42.5	-0.27345	-42.5	-0.29591	-42.5	-0.28962	-42.5	-0.34114	-42.5	-0.28918	-42.5	-0.36593
	-42.333	-0.21996	-42.333	-0.26216	-42.333	-0.24617	-42.333	-0.25137	-42.333	-0.22245	-42.333	-0.27356	-42.333	-0.29595	-42.333	-0.28973	-42.333	-0.3412	-42.333	-0.28926	-42.333	-0.36608
	-42.167	-0.22004	-42.167	-0.26231	-42.167	-0.2463	-42.167	-0.25152	-42.167	-0.2225	-42.167	-0.27367	-42.167	-0.29599	-42.167	-0.28984	-42.167	-0.34125	-42.167	-0.28935	-42.167	-0.36618
	-42	-0.22013	-42	-0.26237	-42	-0.24641	-42	-0.25168	-42	-0.22254	-42	-0.27376	-42	-0.29607	-42	-0.28993	-42	-0.34131	-42	-0.28941	-42	-0.36625
	-41.833	-0.22024	-41.833	-0.26246	-41.833	-0.24651	-41.833	-0.25183	-41.833	-0.22258	-41.833	-0.27385	-41.833	-0.29614	-41.833	-0.29001	-41.833	-0.34137	-41.833	-0.28951	-41.833	-0.36634
	-41.667	-0.22026	-41.667	-0.26257	-41.667	-0.24662	-41.667	-0.25196	-41.667	-0.22265	-41.667	-0.27393	-41.667	-0.29622	-41.667	-0.29005	-41.667	-0.34142	-41.667	-0.28959	-41.667	-0.36638
	-41.5	-0.22028	-41.5	-0.26269	-41.5	-0.24666	-41.5	-0.25208	-41.5	-0.22273	-41.5	-0.27399	-41.5	-0.29629	-41.5	-0.29012	-41.5	-0.34145	-41.5	-0.28965	-41.5	-0.36643
	-41.333	-0.22045	-41.333	-0.26283	-41.333	-0.24671	-41.333	-0.25219	-41.333	-0.2228	-41.333	-0.27405	-41.333	-0.29638	-41.333	-0.29021	-41.333	-0.34149	-41.333	-0.28972	-41.333	-0.36649
	-41.167	-0.22075	-41.167	-0.26303	-41.167	-0.24681	-41.167	-0.25229	-41.167	-0.22289	-41.167	-0.27413	-41.167	-0.29646	-41.167	-0.29031	-41.167	-0.34153	-41.167	-0.2898	-41.167	-0.36655
	-41	-0.22094	-41	-0.26319	-41	-0.24697	-41	-0.25238	-41	-0.22302	-41	-0.27419	-41	-0.29655	-41	-0.29042	-41	-0.34157	-41	-0.2899	-41	-0.36666
	-40.833	-0.22113	-40.833	-0.26344	-40.833	-0.247	-40.833	-0.25249	-40.833	-0.22315	-40.833	-0.27423	-40.833	-0.29664	-40.833	-0.29052	-40.833	-0.34163	-40.833	-0.29	-40.833	-0.36676
	-40.667	-0.22131	-40.667	-0.26378	-40.667	-0.24709	-40.667	-0.25261	-40.667	-0.22328	-40.667	-0.2743	-40.667	-0.2967	-40.667	-0.29063	-40.667	-0.34168	-40.667	-0.29013	-40.667	-0.36685
	-40.5	-0.22149	-40.5	-0.26376	-40.5	-0.24718	-40.5	-0.25274	-40.5	-0.22339	-40.5	-0.27451	-40.5	-0.29677	-40.5	-0.29076	-40.5	-0.34173	-40.5	-0.29027	-40.5	-0.36693
	-40.333	-0.22159	-40.333	-0.26364	-40.333	-0.24724	-40.333	-0.25289	-40.333	-0.22353	-40.333	-0.27468	-40.333	-0.29685	-40.333	-0.2909	-40.333	-0.34177	-40.333	-0.29036	-40.333	-0.36709
	-40.167	-0.2217	-40.167	-0.26367	-40.167	-0.24742	-40.167	-0.25301	-40.167	-0.22366	-40.167	-0.27482	-40.167	-0.29692	-40.167	-0.29102	-40.167	-0.34182	-40.167	-0.29046	-40.167	-0.36723
	-40	-0.22183	-40	-0.26372	-40	-0.24754	-40	-0.25311	-40	-0.22379	-40	-0.27495	-40	-0.29703	-40	-0.29114	-40	-0.3419	-40	-0.29057	-40	-0.36735
	-39.833	-0.22195	-39.833	-0.26381	-39.833	-0.24766	-39.833	-0.25321	-39.833	-0.2239	-39.833	-0.27503	-39.833	-0.29717	-39.833	-0.29128	-39.833	-0.34199	-39.833	-0.29065	-39.833	-0.36747
	-39.667	-0.22201	-39.667	-0.26397	-39.667	-0.24779	-39.667	-0.25327	-39.667	-0.22401	-39.667	-0.27511	-39.667	-0.29731	-39.667	-0.29142	-39.667	-0.34205	-39.667	-0.29075	-39.667	-0.36757
	-39.5	-0.22211	-39.5	-0.2641	-39.5	-0.24792	-39.5	-0.25332	-39.5	-0.22413	-39.5	-0.27523	-39.5	-0.29744	-39.5	-0.29155	-39.5	-0.34212	-39.5	-0.29084	-39.5	-0.36766
	-39.333	-0.2222	-39.333	-0.26422	-39.333	-0.24807	-39.333	-0.25337	-39.333	-0.22424	-39.333	-0.27536	-39.333	-0.2976	-39.333	-0.29167	-39.333	-0.3422	-39.333	-0.2909	-39.333	-0.36776
	-39.167	-0.22228	-39.167	-0.26436	-39.167	-0.24823	-39.167	-0.25342	-39.167	-0.22434	-39.167	-0.2755	-39.167	-0.29771	-39.167	-0.29177	-39.167	-0.34227	-39.167	-0.29099	-39.167	-0.36788
	-39	-0.2224	-39	-0.26454	-39	-0.2484	-39	-0.25346	-39	-0.22443	-39	-0.27566	-39	-0.29781	-39	-0.29184	-39	-0.34235	-39	-0.29108	-39	-0.36801
	-38.833	-0.22255	-38.833	-0.26472	-38.833	-0.24862	-38.833	-0.25351	-38.833	-0.22451	-38.833	-0.27577	-38.833	-0.29792	-38.833	-0.29192	-38.833	-0.34242	-38.833	-0.29117	-38.833	-0.36812
	-38.667	-0.22269	-38.667	-0.26485	-38.667	-0.2488	-38.667	-0.25362	-38.667	-0.22457	-38.667	-0.27594	-38.667	-0.29801	-38.667	-0.29201	-38.667	-0.34249	-38.667	-0.29123	-38.667	-0.36824
	-38.5	-0.22277	-38.5	-0.26498	-38.5	-0.24896	-38.5	-0.25384	-38.5	-0.22464	-38.5	-0.2762	-38.5	-0.29804	-38.5	-0.29214	-38.5	-0.34259	-38.5	-0.29131	-38.5	-0.36837
	-38.333	-0.22299	-38.333	-0.26511	-38.333	-0.24908	-38.333	-0.254	-38.333	-0.22471	-38.333	-0.27613	-38.333	-0.29816	-38.333	-0.29226	-38.333	-0.3427	-38.333	-0.29142	-38.333	-0.36851
	-38.167	-0.22331	-38.167	-0.26525	-38.167	-0.24925	-38.167	-0.25416	-38.167	-0.22479	-38.167	-0.27614	-38.167	-0.29845	-38.167	-0.2924	-38.167	-0.34281	-38.167	-0.29152	-38.167	-0.36868
	-38	-0.22338	-38	-0.26538	-38	-0.24941	-38	-0.25427	-38	-0.22486	-38	-0.27618	-38	-0.29889	-38	-0.29255	-38	-0.34295	-38	-0.2916	-38	-0.36881
	-37.833	-0.22292	-37.833	-0.2655	-37.833	-0.24938	-37.833	-0.25427	-37.833	-0.22493	-37.833	-0.27637	-37.833	-0.29884	-37.833	-0.29275	-37.833	-0.34306	-37.833	-0.29169	-37.833	-0.36892
	-37.667	-0.22336	-37.667	-0.26558	-37.667	-0.24935	-37.667	-0.25429	-37.667	-0.225	-37.667	-0.27654	-37.667	-0.2988	-37.667	-0.29292	-37.667	-0.34316	-37.667	-0.29179	-37.667	-0.36904
	-37.5	-0.22355	-37.5	-0.26567	-37.5	-0.24955	-37.5	-0.25435	-37.5	-0.22507	-37.5	-0.27666	-37.5	-0.2988	-37.5	-0.29306	-37.5	-0.34326	-37.5	-0.29191	-37.5	-0.36915
	-37.333	-0.22368	-37.333	-0.26576	-37.333	-0.24969	-37.333	-0.25441	-37.333	-0.22516	-37.333	-0.27678	-37.333	-0.29887	-37.333	-0.2932	-37.333	-0.3434	-37.333	-0.29204	-37.333	-0.36927
	-37.167	-0.22385	-37.167	-0.26586	-37.167	-0.2498	-37.167	-0.25448	-37.167	-0.22527	-37.167	-0.27691	-37.167	-0.29894	-37.167	-0.29335	-37.167	-0.34355	-37.167	-0.29217	-37.167	-0.36934
	-37	-0.22379	-37	-0.26594	-37	-0.24992	-37	-0.25456	-37	-0.22535	-37	-0.27699	-37	-0.29901	-37	-0.29345	-37	-0.34371	-37	-0.2923	-37	-0.3694
	-36.833	-0.22373	-36.833	-0.26605	-36.833	-0.25007	-36.833	-0.25464	-36.833	-0.22543	-36.833	-0.27709	-36.833	-0.29909	-36.833	-0.29358	-36.833	-0.34388	-36.833	-0.29245	-36.833	-0.36946
	-36.667	-0.2236	-36.667	-0.26617	-36.667	-0.25012	-36.667	-0.25473	-36.667	-0.22552	-36.667	-0.27721	-36.667	-0.29922	-36.667	-0.29372	-36.667	-0.34407	-36.667	-0.29259	-36.667	-0.36954
	-36.5	-0.22379	-36.5	-0.26627	-36.5	-0.25021	-36.5	-0.25482	-36.5	-0.22562	-36.5	-0.27733	-36.5	-0.29933	-36.5	-0.29383	-36.5	-0.34425	-36.5	-0.29274	-36.5	-0.36964
	-36.333	-0.22397	-36.333	-0.26639	-36.333	-0.25029	-36.333	-0.25492	-36.333	-0.22574	-36.333	-0.27744	-36.333	-0.29943	-36.333	-0.29398	-36.333	-0.34437	-36.333	-0.29288	-36.333	-0.36973
	-36.167	-0.22412	-36.167	-0.26651	-36.167	-0.25037	-36.167	-0.25502	-36.167	-0.22584	-36.167	-0.27754	-36.167	-0.29953	-36.167	-0.2941	-36.167	-0.34437	-36.167	-0.29297	-36.167	-0.36984
	-36	-0.22425	-36	-0.26661	-36	-0.25044	-36	-0.25513	-36	-0.22594	-36	-0.27766	-36	-0.29963	-36	-0.29422	-36	-0.34438	-36	-0.29294	-36	-0.36995
	-35.833	-0.22437	-35.833	-0.26669	-35.833	-0.25052	-35.833	-0.25525	-35.833	-0.22605	-35.833	-0.27776	-35.833	-0.29974	-35.833	-0.29434	-35.833	-0.34446	-35.833	-0.293	-35.833	-0.37006
	-35.667	-0.22454	-35.667	-0.26677	-35.667	-0.25062	-35.667	-0.25541	-35.667	-0.22617	-35.667	-0.27786	-35.667	-0.29984	-35.667	-0.29445	-35.667	-0.34454	-35.667	-0.29302	-35.667	-0.37016
	-35.5	-0.22467	-35.5	-0.26687	-35.5	-0.25071	-35.5	-0.25551	-35.5	-0.22627	-35.5	-0.27797	-35.5	-0.29994	-35.5	-0.29455	-35.5	-0.3446	-35.5	-0.293	-35.5	-0.37027
	-35.333	-0.22479	-35.333	-0.26698	-35.333	-0.25083	-35.333	-0.25561	-35.333	-0.22636	-35.333	-0.27806	-35.333	-0.30003	-35.333	-0.29464	-35.333	-0.34473	-35.333	-0.29316	-35.333	-0.37038
	-35.167	-0.2249	-35.167	-0.26707	-35.167	-0.25093	-35.167	-0.25574	-35.167	-0.22644	-35.167	-0.27816	-35.167	-0.30013	-35.167	-0.29472	-35.167	-0.34485	-35.167	-0.29343	-35.167	-0.37047
	-35	-0.22501	-35	-0.2672	-35	-0.25103	-35	-0.25587	-35	-0.22654	-35	-0.27826	-35	-0.30023	-35	-0.29479	-35	-0.34499	-35	-0.29363	-35	-0.37054
	-34.833	-0.22512	-34.833	-0.2673	-34.833	-0.25116	-34.833	-0.25602	-34.833	-0.22665	-34.833	-0.27837	-34.833	-0.30034	-34.833	-0.29486	-34.833	-0.34516	-34.833	-0.29382	-34.833	-0.37064
	-34.667	-0.22523	-34.667	-0.26739	-34.667	-0.25129	-34.667	-0.25616	-34.667	-0.22676	-34.667	-0.27846	-34.667	-0.30046	-34.667	-0.29494	-34.667	-0.34533	-34.667	-0.294	-34.667	-0.37075
	-34.5	-0.22533	-34.5	-0.26749	-34.5	-0.25139	-34.5	-0.2563	-34.5	-0.22685	-34.5	-0.27855	-34.5	-0.30053	-34.5	-0.29504	-34.5	-0.34545	-34.5	-0.29416	-34.5	-0.37084
	-34.333	-0.22544	-34.333	-0.26763	-34.333	-0.25147	-34.333	-0.25641	-34.333	-0.22696	-34.333	-0.27865	-34.333	-0.30061	-34.333	-0.29516	-34.333	-0.34559	-34.333	-0.29432	-34.333	-0.37093
	-34.167	-0.22556	-34.167	-0.26778	-34.167	-0.25155	-34.167	-0.25658	-34.167	-0.22706	-34.167	-0.27877	-34.167	-0.3007	-34.167	-0.2953	-34.167	-0.34576	-34.167	-0.29447	-34.167	-0.37101
	-34	-0.22567	-34	-0.26792	-34	-0.25162	-34	-0.25671	-34	-0.22715	-34	-0.27888	-34	-0.30078	-34	-0.29544	-34	-0.34588	-34	-0.29462	-34	-0.37107
	-33.833	-0.22579	-33.833	-0.26806	-33.833	-0.2517	-33.833	-0.25682	-33.833	-0.22724	-33.833	-0.27901	-33.833	-0.30085	-33.833	-0.29557	-33.833	-0.34601	-33.833	-0.2947	-33.833	-0.37112
	-33.667	-0.22589	-33.667	-0.2682	-33.667	-0.25178	-33.667	-0.25689	-33.667	-0.22731	-33.667	-0.27914	-33.667	-0.30092	-33.667	-0.29574	-33.667	-0.34614	-33.667	-0.29479	-33.667	-0.37117
	-33.5	-0.22597	-33.5	-0.26837	-33.5	-0.25189	-33.5	-0.25694	-33.5	-0.2274	-33.5	-0.27925	-33.5	-0.30093	-33.5	-0.29589	-33.5	-0.34627	-33.5	-0.29491	-33.5	-0.37117
	-33.333	-0.22605	-33.333	-0.26829	-33.333	-0.252	-33.333	-0.25702	-33.333	-0.22748	-33.333	-0.27936	-33.333	-0.30115	-33.333	-0.29602	-33.333	-0.34636	-33.333	-0.29506	-33.333	-0.37124
	-33.167	-0.22614	-33.167	-0.26807	-33.167	-0.25211	-33.167	-0.25708	-33.167	-0.22755	-33.167	-0.27947	-33.167	-0.30128	-33.167	-0.29614	-33.167	-0.34645	-33.167	-0.29517	-33.167	-0.37132
	-33	-0.22619	-33	-0.26845	-33	-0.25222	-33	-0.25713	-33	-0.22764	-33	-0.27956	-33	-0.3014	-33	-0.29621	-33	-0.34656	-33	-0.2953	-33	-0.37142
	-32.833	-0.22626	-32.833	-0.26877	-32.833	-0.25234	-32.833	-0.25716	-32.833	-0.22771	-32.833	-0.27966	-32.833	-0.30152	-32.833	-0.29632	-32.833	-0.34669	-32.833	-0.29541	-32.833	-0.37158
	-32.667	-0.22633	-32.667	-0.26902	-32.667	-0.25246	-32.667	-0.25724	-32.667	-0.2278	-32.667	-0.27977	-32.667	-0.30159	-32.667	-0.29642	-32.667	-0.34676	-32.667	-0.29551	-32.667	-0.37171
	-32.5	-0.22642	-32.5	-0.26922	-32.5	-0.2526	-32.5	-0.25733	-32.5	-0.22788	-32.5	-0.27987	-32.5	-0.30167	-32.5	-0.29653	-32.5	-0.34688	-32.5	-0.29562	-32.5	-0.37182
	-32.333	-0.22652	-32.333	-0.26924	-32.333	-0.25274	-32.333	-0.25743	-32.333	-0.228	-32.333	-0.27996	-32.333	-0.30175	-32.333	-0.29663	-32.333	-0.34703	-32.333	-0.2957	-32.333	-0.37191
	-32.167	-0.22661	-32.167	-0.26937	-32.167	-0.25288	-32.167	-0.25756	-32.167	-0.22812	-32.167	-0.28005	-32.167	-0.30183	-32.167	-0.29674	-32.167	-0.34717	-32.167	-0.29571	-32.167	-0.37201
	-32	-0.2267	-32	-0.2695	-32	-0.25304	-32	-0.25768	-32	-0.22824	-32	-0.28017	-32	-0.30191	-32	-0.29685	-32	-0.34733	-32	-0.29572	-32	-0.37211
	-31.833	-0.2268	-31.833	-0.26962	-31.833	-0.25319	-31.833	-0.25781	-31.833	-0.22835	-31.833	-0.28029	-31.833	-0.302	-31.833	-0.29698	-31.833	-0.34747	-31.833	-0.2956	-31.833	-0.37222
	-31.667	-0.22691	-31.667	-0.26974	-31.667	-0.25333	-31.667	-0.25795	-31.667	-0.22851	-31.667	-0.28042	-31.667	-0.30213	-31.667	-0.29711	-31.667	-0.34758	-31.667	-0.29543	-31.667	-0.37231
	-31.5	-0.22701	-31.5	-0.26984	-31.5	-0.25346	-31.5	-0.25806	-31.5	-0.22862	-31.5	-0.28053	-31.5	-0.30228	-31.5	-0.29721	-31.5	-0.34768	-31.5	-0.29566	-31.5	-0.37237
	-31.333	-0.22712	-31.333	-0.26994	-31.333	-0.25355	-31.333	-0.25817	-31.333	-0.22873	-31.333	-0.28065	-31.333	-0.30239	-31.333	-0.29731	-31.333	-0.34775	-31.333	-0.29602	-31.333	-0.37243
	-31.167	-0.22725	-31.167	-0.27005	-31.167	-0.25364	-31.167	-0.25828	-31.167	-0.22883	-31.167	-0.28076	-31.167	-0.30247	-31.167	-0.29742	-31.167	-0.34784	-31.167	-0.29634	-31.167	-0.3725
	-31	-0.22736	-31	-0.27015	-31	-0.25374	-31	-0.25838	-31	-0.22891	-31	-0.28087	-31	-0.30254	-31	-0.2975	-31	-0.34793	-31	-0.29657	-31	-0.37258
	-30.833	-0.22744	-30.833	-0.27027	-30.833	-0.25385	-30.833	-0.25842	-30.833	-0.22899	-30.833	-0.28095	-30.833	-0.30261	-30.833	-0.29761	-30.833	-0.34802	-30.833	-0.29661	-30.833	-0.3726
	-30.667	-0.22754	-30.667	-0.27039	-30.667	-0.2539	-30.667	-0.2585	-30.667	-0.22906	-30.667	-0.28105	-30.667	-0.30262	-30.667	-0.29774	-30.667	-0.34811	-30.667	-0.29667	-30.667	-0.37264
	-30.5	-0.22765	-30.5	-0.27049	-30.5	-0.25396	-30.5	-0.25859	-30.5	-0.22914	-30.5	-0.28115	-30.5	-0.30266	-30.5	-0.29787	-30.5	-0.34821	-30.5	-0.29678	-30.5	-0.37269
	-30.333	-0.22778	-30.333	-0.2706	-30.333	-0.25404	-30.333	-0.25868	-30.333	-0.2292	-30.333	-0.28125	-30.333	-0.3027	-30.333	-0.29797	-30.333	-0.3483	-30.333	-0.2969	-30.333	-0.37273
	-30.167	-0.22786	-30.167	-0.27071	-30.167	-0.25412	-30.167	-0.25879	-30.167	-0.22926	-30.167	-0.28132	-30.167	-0.30275	-30.167	-0.29805	-30.167	-0.34839	-30.167	-0.297	-30.167	-0.37277
	-30	-0.22796	-30	-0.2708	-30	-0.25421	-30	-0.25888	-30	-0.22932	-30	-0.28141	-30	-0.30286	-30	-0.29814	-30	-0.3485	-30	-0.29709	-30	-0.37283
	-29.833	-0.22805	-29.833	-0.27089	-29.833	-0.2543	-29.833	-0.25898	-29.833	-0.22937	-29.833	-0.28152	-29.833	-0.30296	-29.833	-0.29823	-29.833	-0.34861	-29.833	-0.29722	-29.833	-0.37291
	-29.667	-0.22814	-29.667	-0.27101	-29.667	-0.25442	-29.667	-0.25909	-29.667	-0.22942	-29.667	-0.28163	-29.667	-0.30307	-29.667	-0.29826	-29.667	-0.34873	-29.667	-0.29731	-29.667	-0.373
	-29.5	-0.22825	-29.5	-0.27111	-29.5	-0.25454	-29.5	-0.25919	-29.5	-0.2295	-29.5	-0.28172	-29.5	-0.30319	-29.5	-0.29832	-29.5	-0.34886	-29.5	-0.29739	-29.5	-0.3731
	-29.333	-0.22835	-29.333	-0.27124	-29.333	-0.25467	-29.333	-0.25927	-29.333	-0.22957	-29.333	-0.28181	-29.333	-0.30331	-29.333	-0.2984	-29.333	-0.34898	-29.333	-0.29748	-29.333	-0.37315
	-29.167	-0.22844	-29.167	-0.27138	-29.167	-0.25477	-29.167	-0.25933	-29.167	-0.22963	-29.167	-0.2819	-29.167	-0.30342	-29.167	-0.29849	-29.167	-0.34909	-29.167	-0.29755	-29.167	-0.37322
	-29	-0.22852	-29	-0.27153	-29	-0.25489	-29	-0.2594	-29	-0.22977	-29	-0.28199	-29	-0.30352	-29	-0.2986	-29	-0.34921	-29	-0.29763	-29	-0.3733
	-28.833	-0.22866	-28.833	-0.27172	-28.833	-0.25501	-28.833	-0.25944	-28.833	-0.22988	-28.833	-0.28206	-28.833	-0.30363	-28.833	-0.2987	-28.833	-0.34933	-28.833	-0.29772	-28.833	-0.37341
	-28.667	-0.22879	-28.667	-0.27185	-28.667	-0.25511	-28.667	-0.25952	-28.667	-0.22998	-28.667	-0.28216	-28.667	-0.30367	-28.667	-0.29878	-28.667	-0.34944	-28.667	-0.29782	-28.667	-0.37348
	-28.5	-0.22892	-28.5	-0.27197	-28.5	-0.2552	-28.5	-0.25961	-28.5	-0.23008	-28.5	-0.28226	-28.5	-0.30377	-28.5	-0.29886	-28.5	-0.34958	-28.5	-0.29791	-28.5	-0.37356
	-28.333	-0.22905	-28.333	-0.27208	-28.333	-0.25527	-28.333	-0.25964	-28.333	-0.23019	-28.333	-0.28235	-28.333	-0.30387	-28.333	-0.29898	-28.333	-0.3497	-28.333	-0.29801	-28.333	-0.37366
	-28.167	-0.22923	-28.167	-0.27216	-28.167	-0.25538	-28.167	-0.25991	-28.167	-0.23029	-28.167	-0.28247	-28.167	-0.30394	-28.167	-0.29909	-28.167	-0.3498	-28.167	-0.2981	-28.167	-0.37378
	-28	-0.22937	-28	-0.27226	-28	-0.2554	-28	-0.26008	-28	-0.23037	-28	-0.28259	-28	-0.30404	-28	-0.29919	-28	-0.34992	-28	-0.29817	-28	-0.3739
	-27.833	-0.22948	-27.833	-0.27237	-27.833	-0.25547	-27.833	-0.26021	-27.833	-0.23045	-27.833	-0.2827	-27.833	-0.30413	-27.833	-0.29931	-27.833	-0.35007	-27.833	-0.29825	-27.833	-0.374
	-27.667	-0.22959	-27.667	-0.27249	-27.667	-0.25556	-27.667	-0.26036	-27.667	-0.23055	-27.667	-0.28282	-27.667	-0.30422	-27.667	-0.29943	-27.667	-0.35016	-27.667	-0.29835	-27.667	-0.3741
	-27.5	-0.22968	-27.5	-0.27255	-27.5	-0.25564	-27.5	-0.26049	-27.5	-0.23067	-27.5	-0.28292	-27.5	-0.3043	-27.5	-0.29956	-27.5	-0.35017	-27.5	-0.29846	-27.5	-0.37417
	-27.333	-0.22979	-27.333	-0.27264	-27.333	-0.25575	-27.333	-0.26059	-27.333	-0.23079	-27.333	-0.28301	-27.333	-0.30439	-27.333	-0.29966	-27.333	-0.35035	-27.333	-0.29857	-27.333	-0.37421
	-27.167	-0.22988	-27.167	-0.27274	-27.167	-0.25584	-27.167	-0.26068	-27.167	-0.23089	-27.167	-0.28311	-27.167	-0.30449	-27.167	-0.29975	-27.167	-0.3505	-27.167	-0.29869	-27.167	-0.37427
	-27	-0.22998	-27	-0.27279	-27	-0.25592	-27	-0.26077	-27	-0.23105	-27	-0.28322	-27	-0.30459	-27	-0.29983	-27	-0.35065	-27	-0.29879	-27	-0.37434
	-26.833	-0.23007	-26.833	-0.2728	-26.833	-0.25601	-26.833	-0.26085	-26.833	-0.23117	-26.833	-0.28332	-26.833	-0.30469	-26.833	-0.29992	-26.833	-0.35075	-26.833	-0.2989	-26.833	-0.37443
	-26.667	-0.23016	-26.667	-0.27301	-26.667	-0.25611	-26.667	-0.26094	-26.667	-0.23127	-26.667	-0.28344	-26.667	-0.3048	-26.667	-0.30001	-26.667	-0.35085	-26.667	-0.29902	-26.667	-0.3745
	-26.5	-0.23026	-26.5	-0.27328	-26.5	-0.25625	-26.5	-0.26104	-26.5	-0.23136	-26.5	-0.28357	-26.5	-0.3049	-26.5	-0.30008	-26.5	-0.35094	-26.5	-0.29914	-26.5	-0.37457
	-26.333	-0.23037	-26.333	-0.2735	-26.333	-0.25639	-26.333	-0.26115	-26.333	-0.23142	-26.333	-0.2837	-26.333	-0.30499	-26.333	-0.30016	-26.333	-0.35104	-26.333	-0.29924	-26.333	-0.37463
	-26.167	-0.23049	-26.167	-0.27361	-26.167	-0.25653	-26.167	-0.26128	-26.167	-0.2315	-26.167	-0.28381	-26.167	-0.30507	-26.167	-0.30025	-26.167	-0.35114	-26.167	-0.29933	-26.167	-0.37468
	-26	-0.23061	-26	-0.27377	-26	-0.25671	-26	-0.26138	-26	-0.23158	-26	-0.28393	-26	-0.30513	-26	-0.30032	-26	-0.35119	-26	-0.29949	-26	-0.37473
	-25.833	-0.23073	-25.833	-0.2739	-25.833	-0.25685	-25.833	-0.26147	-25.833	-0.23165	-25.833	-0.28404	-25.833	-0.30521	-25.833	-0.30037	-25.833	-0.3513	-25.833	-0.29949	-25.833	-0.3748
	-25.667	-0.23083	-25.667	-0.27398	-25.667	-0.25698	-25.667	-0.26157	-25.667	-0.23173	-25.667	-0.28416	-25.667	-0.3053	-25.667	-0.30043	-25.667	-0.3514	-25.667	-0.29942	-25.667	-0.37491
	-25.5	-0.23094	-25.5	-0.27369	-25.5	-0.25709	-25.5	-0.26166	-25.5	-0.23181	-25.5	-0.28425	-25.5	-0.30537	-25.5	-0.30047	-25.5	-0.35147	-25.5	-0.29931	-25.5	-0.375
	-25.333	-0.23104	-25.333	-0.27351	-25.333	-0.25717	-25.333	-0.26176	-25.333	-0.23188	-25.333	-0.28435	-25.333	-0.30546	-25.333	-0.30052	-25.333	-0.35159	-25.333	-0.2995	-25.333	-0.3751
	-25.167	-0.23113	-25.167	-0.27351	-25.167	-0.25726	-25.167	-0.26185	-25.167	-0.23197	-25.167	-0.28444	-25.167	-0.30553	-25.167	-0.30058	-25.167	-0.3517	-25.167	-0.29971	-25.167	-0.37521
	-25	-0.2312	-25	-0.2737	-25	-0.25735	-25	-0.26193	-25	-0.23206	-25	-0.28451	-25	-0.30558	-25	-0.3006	-25	-0.35181	-25	-0.29981	-25	-0.37532
	-24.833	-0.23127	-24.833	-0.27406	-24.833	-0.25744	-24.833	-0.26203	-24.833	-0.23214	-24.833	-0.28457	-24.833	-0.30565	-24.833	-0.30064	-24.833	-0.3519	-24.833	-0.2999	-24.833	-0.37542
	-24.667	-0.23137	-24.667	-0.27429	-24.667	-0.25752	-24.667	-0.26213	-24.667	-0.23222	-24.667	-0.28465	-24.667	-0.30575	-24.667	-0.30068	-24.667	-0.35198	-24.667	-0.30002	-24.667	-0.37549
	-24.5	-0.23148	-24.5	-0.2745	-24.5	-0.25761	-24.5	-0.26224	-24.5	-0.2323	-24.5	-0.28473	-24.5	-0.30584	-24.5	-0.30073	-24.5	-0.35205	-24.5	-0.30001	-24.5	-0.37556
	-24.333	-0.2316	-24.333	-0.2747	-24.333	-0.2577	-24.333	-0.26236	-24.333	-0.23238	-24.333	-0.28484	-24.333	-0.30593	-24.333	-0.30082	-24.333	-0.35214	-24.333	-0.30005	-24.333	-0.37564
	-24.167	-0.23173	-24.167	-0.27489	-24.167	-0.25779	-24.167	-0.26246	-24.167	-0.23247	-24.167	-0.28493	-24.167	-0.30603	-24.167	-0.3009	-24.167	-0.35227	-24.167	-0.30012	-24.167	-0.37573
	-24	-0.23186	-24	-0.27507	-24	-0.25787	-24	-0.26257	-24	-0.23256	-24	-0.28502	-24	-0.30616	-24	-0.30099	-24	-0.35235	-24	-0.3002	-24	-0.37577
	-23.833	-0.23199	-23.833	-0.27524	-23.833	-0.25795	-23.833	-0.26267	-23.833	-0.23266	-23.833	-0.28511	-23.833	-0.30627	-23.833	-0.30108	-23.833	-0.35244	-23.833	-0.30032	-23.833	-0.37585
	-23.667	-0.23211	-23.667	-0.2754	-23.667	-0.25804	-23.667	-0.26277	-23.667	-0.23276	-23.667	-0.2852	-23.667	-0.30637	-23.667	-0.30119	-23.667	-0.35254	-23.667	-0.30041	-23.667	-0.37594
	-23.5	-0.2322	-23.5	-0.27555	-23.5	-0.25814	-23.5	-0.26289	-23.5	-0.23285	-23.5	-0.28532	-23.5	-0.30648	-23.5	-0.30129	-23.5	-0.35264	-23.5	-0.30049	-23.5	-0.37604
	-23.333	-0.23228	-23.333	-0.27571	-23.333	-0.25823	-23.333	-0.263	-23.333	-0.23294	-23.333	-0.28545	-23.333	-0.30654	-23.333	-0.3014	-23.333	-0.35273	-23.333	-0.30058	-23.333	-0.37614
	-23.167	-0.23238	-23.167	-0.27586	-23.167	-0.25835	-23.167	-0.2631	-23.167	-0.23304	-23.167	-0.28556	-23.167	-0.30664	-23.167	-0.30153	-23.167	-0.35284	-23.167	-0.30068	-23.167	-0.37624
	-23	-0.23248	-23	-0.276	-23	-0.25849	-23	-0.26321	-23	-0.23315	-23	-0.28567	-23	-0.30674	-23	-0.30162	-23	-0.35297	-23	-0.30077	-23	-0.37636
	-22.833	-0.23258	-22.833	-0.2761	-22.833	-0.25861	-22.833	-0.26334	-22.833	-0.23326	-22.833	-0.28576	-22.833	-0.30681	-22.833	-0.30168	-22.833	-0.35311	-22.833	-0.30087	-22.833	-0.37647
	-22.667	-0.2327	-22.667	-0.27619	-22.667	-0.25877	-22.667	-0.26346	-22.667	-0.23336	-22.667	-0.28589	-22.667	-0.3069	-22.667	-0.30175	-22.667	-0.35324	-22.667	-0.30097	-22.667	-0.37654
	-22.5	-0.23282	-22.5	-0.27629	-22.5	-0.25891	-22.5	-0.2636	-22.5	-0.23347	-22.5	-0.286	-22.5	-0.307	-22.5	-0.30183	-22.5	-0.35336	-22.5	-0.30109	-22.5	-0.37662
	-22.333	-0.23295	-22.333	-0.27639	-22.333	-0.25904	-22.333	-0.26373	-22.333	-0.2336	-22.333	-0.28591	-22.333	-0.30709	-22.333	-0.30189	-22.333	-0.35348	-22.333	-0.30121	-22.333	-0.37671
	-22.167	-0.23306	-22.167	-0.27647	-22.167	-0.25917	-22.167	-0.26388	-22.167	-0.23374	-22.167	-0.28605	-22.167	-0.30718	-22.167	-0.30196	-22.167	-0.3536	-22.167	-0.3013	-22.167	-0.37681
	-22	-0.23316	-22	-0.27658	-22	-0.25927	-22	-0.26402	-22	-0.23386	-22	-0.28614	-22	-0.3073	-22	-0.30206	-22	-0.35369	-22	-0.30139	-22	-0.37685
	-21.833	-0.23327	-21.833	-0.27668	-21.833	-0.25937	-21.833	-0.26415	-21.833	-0.23398	-21.833	-0.28629	-21.833	-0.30739	-21.833	-0.30217	-21.833	-0.35379	-21.833	-0.30148	-21.833	-0.37693
	-21.667	-0.23337	-21.667	-0.27677	-21.667	-0.25947	-21.667	-0.26427	-21.667	-0.23413	-21.667	-0.28643	-21.667	-0.30749	-21.667	-0.30229	-21.667	-0.35388	-21.667	-0.30156	-21.667	-0.37701
	-21.5	-0.23344	-21.5	-0.27692	-21.5	-0.25958	-21.5	-0.26435	-21.5	-0.23424	-21.5	-0.28659	-21.5	-0.30757	-21.5	-0.3024	-21.5	-0.35397	-21.5	-0.30163	-21.5	-0.37708
	-21.333	-0.23354	-21.333	-0.27703	-21.333	-0.25969	-21.333	-0.26443	-21.333	-0.23433	-21.333	-0.28671	-21.333	-0.30762	-21.333	-0.3025	-21.333	-0.35401	-21.333	-0.3017	-21.333	-0.37718
	-21.167	-0.23365	-21.167	-0.27712	-21.167	-0.25979	-21.167	-0.26453	-21.167	-0.23441	-21.167	-0.2868	-21.167	-0.30769	-21.167	-0.30259	-21.167	-0.35407	-21.167	-0.30175	-21.167	-0.37728
	-21	-0.23379	-21	-0.27722	-21	-0.25989	-21	-0.26462	-21	-0.23447	-21	-0.2869	-21	-0.30776	-21	-0.30268	-21	-0.35413	-21	-0.3018	-21	-0.37739
	-20.833	-0.23392	-20.833	-0.27731	-20.833	-0.26	-20.833	-0.26467	-20.833	-0.23454	-20.833	-0.28696	-20.833	-0.30783	-20.833	-0.30275	-20.833	-0.35416	-20.833	-0.30186	-20.833	-0.37748
	-20.667	-0.23404	-20.667	-0.27743	-20.667	-0.26012	-20.667	-0.26474	-20.667	-0.2346	-20.667	-0.28703	-20.667	-0.30788	-20.667	-0.30283	-20.667	-0.35418	-20.667	-0.30194	-20.667	-0.37761
	-20.5	-0.23414	-20.5	-0.27754	-20.5	-0.26023	-20.5	-0.26481	-20.5	-0.23468	-20.5	-0.2871	-20.5	-0.30794	-20.5	-0.30293	-20.5	-0.35422	-20.5	-0.30204	-20.5	-0.37774
	-20.333	-0.23424	-20.333	-0.27763	-20.333	-0.26032	-20.333	-0.2649	-20.333	-0.23476	-20.333	-0.28718	-20.333	-0.30802	-20.333	-0.30301	-20.333	-0.35428	-20.333	-0.30212	-20.333	-0.37786
	-20.167	-0.23432	-20.167	-0.27779	-20.167	-0.26041	-20.167	-0.26504	-20.167	-0.23485	-20.167	-0.28725	-20.167	-0.30809	-20.167	-0.3031	-20.167	-0.35433	-20.167	-0.30219	-20.167	-0.37796
	-20	-0.23442	-20	-0.27792	-20	-0.26049	-20	-0.26516	-20	-0.23494	-20	-0.28731	-20	-0.30818	-20	-0.30318	-20	-0.35441	-20	-0.30225	-20	-0.37804
	-19.833	-0.23451	-19.833	-0.27807	-19.833	-0.26059	-19.833	-0.26527	-19.833	-0.23502	-19.833	-0.28738	-19.833	-0.30823	-19.833	-0.30324	-19.833	-0.3545	-19.833	-0.30234	-19.833	-0.37812
	-19.667	-0.23461	-19.667	-0.27821	-19.667	-0.26071	-19.667	-0.2654	-19.667	-0.23513	-19.667	-0.28745	-19.667	-0.30829	-19.667	-0.30324	-19.667	-0.3546	-19.667	-0.30242	-19.667	-0.3782
	-19.5	-0.23471	-19.5	-0.27834	-19.5	-0.26084	-19.5	-0.26555	-19.5	-0.23522	-19.5	-0.28753	-19.5	-0.30836	-19.5	-0.30328	-19.5	-0.35471	-19.5	-0.30252	-19.5	-0.37829
	-19.333	-0.23481	-19.333	-0.27848	-19.333	-0.26097	-19.333	-0.26568	-19.333	-0.23531	-19.333	-0.28762	-19.333	-0.30843	-19.333	-0.30334	-19.333	-0.35483	-19.333	-0.30262	-19.333	-0.37838
	-19.167	-0.23491	-19.167	-0.27861	-19.167	-0.26108	-19.167	-0.26578	-19.167	-0.2354	-19.167	-0.28769	-19.167	-0.3085	-19.167	-0.3034	-19.167	-0.35494	-19.167	-0.3027	-19.167	-0.3785
	-19	-0.235	-19	-0.27875	-19	-0.26117	-19	-0.26587	-19	-0.23548	-19	-0.28776	-19	-0.30859	-19	-0.30347	-19	-0.35505	-19	-0.30279	-19	-0.37862
	-18.833	-0.23511	-18.833	-0.2789	-18.833	-0.26127	-18.833	-0.26592	-18.833	-0.23558	-18.833	-0.28786	-18.833	-0.30868	-18.833	-0.30355	-18.833	-0.35517	-18.833	-0.30289	-18.833	-0.37871
	-18.667	-0.23521	-18.667	-0.27902	-18.667	-0.26134	-18.667	-0.26597	-18.667	-0.23568	-18.667	-0.28796	-18.667	-0.30879	-18.667	-0.30362	-18.667	-0.35528	-18.667	-0.30298	-18.667	-0.37888
	-18.5	-0.2353	-18.5	-0.27915	-18.5	-0.26144	-18.5	-0.26602	-18.5	-0.23579	-18.5	-0.28807	-18.5	-0.30888	-18.5	-0.3037	-18.5	-0.35539	-18.5	-0.30306	-18.5	-0.37902
	-18.333	-0.23538	-18.333	-0.27927	-18.333	-0.26154	-18.333	-0.26607	-18.333	-0.23588	-18.333	-0.28818	-18.333	-0.30895	-18.333	-0.3038	-18.333	-0.35546	-18.333	-0.30315	-18.333	-0.37914
	-18.167	-0.23546	-18.167	-0.27939	-18.167	-0.26164	-18.167	-0.26612	-18.167	-0.23597	-18.167	-0.28826	-18.167	-0.30901	-18.167	-0.30389	-18.167	-0.35555	-18.167	-0.30323	-18.167	-0.37925
	-18	-0.23554	-18	-0.27946	-18	-0.26173	-18	-0.2662	-18	-0.23605	-18	-0.28835	-18	-0.30904	-18	-0.30397	-18	-0.35563	-18	-0.3033	-18	-0.37935
	-17.833	-0.23564	-17.833	-0.27956	-17.833	-0.26185	-17.833	-0.2663	-17.833	-0.23613	-17.833	-0.28844	-17.833	-0.30909	-17.833	-0.30405	-17.833	-0.35575	-17.833	-0.30339	-17.833	-0.37947
	-17.667	-0.23574	-17.667	-0.27968	-17.667	-0.26197	-17.667	-0.26641	-17.667	-0.2362	-17.667	-0.28855	-17.667	-0.30916	-17.667	-0.30409	-17.667	-0.35586	-17.667	-0.3035	-17.667	-0.37959
	-17.5	-0.23586	-17.5	-0.27982	-17.5	-0.26207	-17.5	-0.26654	-17.5	-0.2363	-17.5	-0.28864	-17.5	-0.30923	-17.5	-0.30414	-17.5	-0.35599	-17.5	-0.3036	-17.5	-0.37973
	-17.333	-0.23599	-17.333	-0.27995	-17.333	-0.26217	-17.333	-0.26664	-17.333	-0.23642	-17.333	-0.28874	-17.333	-0.30929	-17.333	-0.30421	-17.333	-0.35613	-17.333	-0.30369	-17.333	-0.37988
	-17.167	-0.2361	-17.167	-0.2801	-17.167	-0.26226	-17.167	-0.26673	-17.167	-0.23654	-17.167	-0.28883	-17.167	-0.30937	-17.167	-0.30429	-17.167	-0.35624	-17.167	-0.30379	-17.167	-0.37999
	-17	-0.23619	-17	-0.28025	-17	-0.26235	-17	-0.26681	-17	-0.2367	-17	-0.28893	-17	-0.30945	-17	-0.30437	-17	-0.35634	-17	-0.30389	-17	-0.38008
	-16.833	-0.23633	-16.833	-0.28039	-16.833	-0.26244	-16.833	-0.26686	-16.833	-0.23683	-16.833	-0.28904	-16.833	-0.30955	-16.833	-0.30445	-16.833	-0.35644	-16.833	-0.30398	-16.833	-0.38016
	-16.667	-0.23644	-16.667	-0.28053	-16.667	-0.26251	-16.667	-0.26696	-16.667	-0.23696	-16.667	-0.28914	-16.667	-0.30967	-16.667	-0.30452	-16.667	-0.35651	-16.667	-0.30408	-16.667	-0.38023
	-16.5	-0.23652	-16.5	-0.28065	-16.5	-0.2626	-16.5	-0.26708	-16.5	-0.23707	-16.5	-0.28925	-16.5	-0.30979	-16.5	-0.30459	-16.5	-0.3566	-16.5	-0.30416	-16.5	-0.38032
	-16.333	-0.2366	-16.333	-0.28075	-16.333	-0.2627	-16.333	-0.26722	-16.333	-0.23719	-16.333	-0.28934	-16.333	-0.30991	-16.333	-0.30469	-16.333	-0.3567	-16.333	-0.30423	-16.333	-0.3804
	-16.167	-0.23666	-16.167	-0.28086	-16.167	-0.26279	-16.167	-0.26737	-16.167	-0.23729	-16.167	-0.28943	-16.167	-0.31002	-16.167	-0.30478	-16.167	-0.3568	-16.167	-0.30431	-16.167	-0.3805
	-16	-0.23672	-16	-0.28094	-16	-0.2629	-16	-0.26748	-16	-0.23739	-16	-0.28952	-16	-0.31013	-16	-0.30486	-16	-0.35694	-16	-0.30443	-16	-0.38061
	-15.833	-0.23678	-15.833	-0.28105	-15.833	-0.26301	-15.833	-0.2676	-15.833	-0.23748	-15.833	-0.28963	-15.833	-0.31022	-15.833	-0.30492	-15.833	-0.35705	-15.833	-0.30452	-15.833	-0.3807
	-15.667	-0.23686	-15.667	-0.28117	-15.667	-0.26311	-15.667	-0.26772	-15.667	-0.23755	-15.667	-0.28974	-15.667	-0.31031	-15.667	-0.30499	-15.667	-0.35713	-15.667	-0.30459	-15.667	-0.3808
	-15.5	-0.23696	-15.5	-0.28129	-15.5	-0.26322	-15.5	-0.26784	-15.5	-0.23763	-15.5	-0.28986	-15.5	-0.31037	-15.5	-0.30506	-15.5	-0.35721	-15.5	-0.30465	-15.5	-0.38091
	-15.333	-0.23707	-15.333	-0.28144	-15.333	-0.26333	-15.333	-0.26796	-15.333	-0.2377	-15.333	-0.28999	-15.333	-0.31046	-15.333	-0.30512	-15.333	-0.3573	-15.333	-0.30471	-15.333	-0.38097
	-15.167	-0.23719	-15.167	-0.28158	-15.167	-0.26345	-15.167	-0.26807	-15.167	-0.23777	-15.167	-0.29011	-15.167	-0.31053	-15.167	-0.30518	-15.167	-0.3574	-15.167	-0.30479	-15.167	-0.38105
	-15	-0.23731	-15	-0.28171	-15	-0.26355	-15	-0.26818	-15	-0.23785	-15	-0.29023	-15	-0.31057	-15	-0.30527	-15	-0.35751	-15	-0.30488	-15	-0.38112
	-14.833	-0.2375	-14.833	-0.28182	-14.833	-0.26367	-14.833	-0.26831	-14.833	-0.23794	-14.833	-0.29035	-14.833	-0.3106	-14.833	-0.30536	-14.833	-0.3576	-14.833	-0.30496	-14.833	-0.38118
	-14.667	-0.23766	-14.667	-0.28189	-14.667	-0.26379	-14.667	-0.26844	-14.667	-0.23802	-14.667	-0.29043	-14.667	-0.31067	-14.667	-0.30545	-14.667	-0.35771	-14.667	-0.30501	-14.667	-0.38119
	-14.5	-0.23779	-14.5	-0.282	-14.5	-0.2639	-14.5	-0.26856	-14.5	-0.23811	-14.5	-0.2905	-14.5	-0.31073	-14.5	-0.30554	-14.5	-0.35781	-14.5	-0.30506	-14.5	-0.38125
	-14.333	-0.23791	-14.333	-0.28212	-14.333	-0.26403	-14.333	-0.26868	-14.333	-0.23821	-14.333	-0.29058	-14.333	-0.31076	-14.333	-0.30567	-14.333	-0.35792	-14.333	-0.30512	-14.333	-0.38133
	-14.167	-0.23802	-14.167	-0.28223	-14.167	-0.26417	-14.167	-0.26876	-14.167	-0.23831	-14.167	-0.29066	-14.167	-0.31076	-14.167	-0.30579	-14.167	-0.35803	-14.167	-0.30519	-14.167	-0.38141
	-14	-0.23813	-14	-0.28236	-14	-0.26429	-14	-0.26884	-14	-0.23841	-14	-0.29069	-14	-0.31092	-14	-0.30587	-14	-0.35812	-14	-0.30525	-14	-0.3815
	-13.833	-0.23824	-13.833	-0.28251	-13.833	-0.26441	-13.833	-0.26893	-13.833	-0.23851	-13.833	-0.29074	-13.833	-0.31103	-13.833	-0.30587	-13.833	-0.35819	-13.833	-0.3053	-13.833	-0.38159
	-13.667	-0.23836	-13.667	-0.28264	-13.667	-0.26455	-13.667	-0.26904	-13.667	-0.23861	-13.667	-0.29081	-13.667	-0.31113	-13.667	-0.30615	-13.667	-0.35828	-13.667	-0.30537	-13.667	-0.38167
	-13.5	-0.23846	-13.5	-0.28278	-13.5	-0.26469	-13.5	-0.26917	-13.5	-0.23872	-13.5	-0.2909	-13.5	-0.31121	-13.5	-0.3066	-13.5	-0.35838	-13.5	-0.30545	-13.5	-0.38174
	-13.333	-0.23857	-13.333	-0.28292	-13.333	-0.2648	-13.333	-0.2693	-13.333	-0.23884	-13.333	-0.29101	-13.333	-0.3113	-13.333	-0.30723	-13.333	-0.35842	-13.333	-0.30554	-13.333	-0.38185
	-13.167	-0.23867	-13.167	-0.28304	-13.167	-0.26492	-13.167	-0.26943	-13.167	-0.23895	-13.167	-0.29113	-13.167	-0.31138	-13.167	-0.30789	-13.167	-0.35848	-13.167	-0.30564	-13.167	-0.38195
	-13	-0.23877	-13	-0.28316	-13	-0.26501	-13	-0.26957	-13	-0.23904	-13	-0.29126	-13	-0.31146	-13	-0.30893	-13	-0.35854	-13	-0.30572	-13	-0.38203
	-12.833	-0.23887	-12.833	-0.28328	-12.833	-0.26512	-12.833	-0.26977	-12.833	-0.23913	-12.833	-0.29139	-12.833	-0.31156	-12.833	-0.31031	-12.833	-0.3586	-12.833	-0.30583	-12.833	-0.3821
	-12.667	-0.23897	-12.667	-0.2834	-12.667	-0.2652	-12.667	-0.26981	-12.667	-0.23919	-12.667	-0.29156	-12.667	-0.31162	-12.667	-0.31034	-12.667	-0.35865	-12.667	-0.30594	-12.667	-0.38216
	-12.5	-0.23906	-12.5	-0.28353	-12.5	-0.26529	-12.5	-0.26989	-12.5	-0.23925	-12.5	-0.29169	-12.5	-0.31169	-12.5	-0.3097	-12.5	-0.35871	-12.5	-0.30604	-12.5	-0.38225
	-12.333	-0.23915	-12.333	-0.28366	-12.333	-0.26538	-12.333	-0.26998	-12.333	-0.23932	-12.333	-0.29181	-12.333	-0.31178	-12.333	-0.3089	-12.333	-0.35878	-12.333	-0.30614	-12.333	-0.38233
	-12.167	-0.23922	-12.167	-0.28377	-12.167	-0.2655	-12.167	-0.27006	-12.167	-0.23935	-12.167	-0.29192	-12.167	-0.31188	-12.167	-0.30859	-12.167	-0.35885	-12.167	-0.30628	-12.167	-0.38239
	-12	-0.23929	-12	-0.28392	-12	-0.26563	-12	-0.27014	-12	-0.23939	-12	-0.29203	-12	-0.31195	-12	-0.30843	-12	-0.35895	-12	-0.30643	-12	-0.38245
	-11.833	-0.23935	-11.833	-0.28406	-11.833	-0.26575	-11.833	-0.27024	-11.833	-0.23944	-11.833	-0.29216	-11.833	-0.31203	-11.833	-0.30835	-11.833	-0.35903	-11.833	-0.30657	-11.833	-0.38257
	-11.667	-0.23941	-11.667	-0.28419	-11.667	-0.26587	-11.667	-0.27034	-11.667	-0.2395	-11.667	-0.29227	-11.667	-0.3121	-11.667	-0.30832	-11.667	-0.3591	-11.667	-0.3067	-11.667	-0.38268
	-11.5	-0.23949	-11.5	-0.28433	-11.5	-0.26599	-11.5	-0.27044	-11.5	-0.23959	-11.5	-0.29236	-11.5	-0.31216	-11.5	-0.30824	-11.5	-0.3592	-11.5	-0.3069	-11.5	-0.38281
	-11.333	-0.23958	-11.333	-0.28447	-11.333	-0.26612	-11.333	-0.27053	-11.333	-0.23967	-11.333	-0.29247	-11.333	-0.31222	-11.333	-0.30817	-11.333	-0.3593	-11.333	-0.30718	-11.333	-0.38296
	-11.167	-0.2397	-11.167	-0.2846	-11.167	-0.26623	-11.167	-0.27061	-11.167	-0.23974	-11.167	-0.29258	-11.167	-0.31232	-11.167	-0.30811	-11.167	-0.35939	-11.167	-0.30708	-11.167	-0.38313
	-11	-0.23983	-11	-0.28472	-11	-0.26633	-11	-0.2707	-11	-0.23981	-11	-0.29267	-11	-0.31242	-11	-0.30812	-11	-0.35949	-11	-0.30714	-11	-0.38327
	-10.833	-0.24001	-10.833	-0.28484	-10.833	-0.26641	-10.833	-0.27081	-10.833	-0.23993	-10.833	-0.29276	-10.833	-0.31256	-10.833	-0.30806	-10.833	-0.35959	-10.833	-0.30724	-10.833	-0.3834
	-10.667	-0.24016	-10.667	-0.28496	-10.667	-0.26648	-10.667	-0.27085	-10.667	-0.24004	-10.667	-0.29283	-10.667	-0.31269	-10.667	-0.30801	-10.667	-0.35971	-10.667	-0.30735	-10.667	-0.38352
	-10.5	-0.2403	-10.5	-0.28507	-10.5	-0.26651	-10.5	-0.27091	-10.5	-0.24013	-10.5	-0.29292	-10.5	-0.31281	-10.5	-0.30816	-10.5	-0.35982	-10.5	-0.3075	-10.5	-0.38358
	-10.333	-0.24042	-10.333	-0.2852	-10.333	-0.26657	-10.333	-0.27099	-10.333	-0.24024	-10.333	-0.29304	-10.333	-0.31291	-10.333	-0.3083	-10.333	-0.35992	-10.333	-0.30764	-10.333	-0.38366
	-10.167	-0.24051	-10.167	-0.28532	-10.167	-0.26663	-10.167	-0.27106	-10.167	-0.24036	-10.167	-0.29316	-10.167	-0.313	-10.167	-0.30838	-10.167	-0.36002	-10.167	-0.30778	-10.167	-0.38376
	-10	-0.24059	-10	-0.28543	-10	-0.2667	-10	-0.27112	-10	-0.24047	-10	-0.29329	-10	-0.31304	-10	-0.30844	-10	-0.3601	-10	-0.30792	-10	-0.38387
	-9.833	-0.24069	-9.833	-0.28552	-9.833	-0.26679	-9.833	-0.27119	-9.833	-0.24057	-9.833	-0.29341	-9.833	-0.3131	-9.833	-0.3085	-9.833	-0.3602	-9.833	-0.30806	-9.833	-0.38394
	-9.667	-0.24074	-9.667	-0.28562	-9.667	-0.26688	-9.667	-0.27126	-9.667	-0.24066	-9.667	-0.29353	-9.667	-0.31316	-9.667	-0.3085	-9.667	-0.3603	-9.667	-0.30818	-9.667	-0.38404
	-9.5	-0.24068	-9.5	-0.28572	-9.5	-0.26699	-9.5	-0.27134	-9.5	-0.24073	-9.5	-0.29364	-9.5	-0.31323	-9.5	-0.30854	-9.5	-0.36039	-9.5	-0.30829	-9.5	-0.38415
	-9.333	-0.24076	-9.333	-0.28582	-9.333	-0.2671	-9.333	-0.27142	-9.333	-0.24082	-9.333	-0.29375	-9.333	-0.31333	-9.333	-0.3086	-9.333	-0.36044	-9.333	-0.3084	-9.333	-0.38425
	-9.167	-0.24123	-9.167	-0.28595	-9.167	-0.26723	-9.167	-0.27153	-9.167	-0.24089	-9.167	-0.29386	-9.167	-0.31344	-9.167	-0.30866	-9.167	-0.36051	-9.167	-0.30846	-9.167	-0.38438
	-9	-0.24161	-9	-0.28607	-9	-0.26733	-9	-0.27162	-9	-0.24096	-9	-0.29397	-9	-0.31354	-9	-0.30873	-9	-0.3606	-9	-0.30853	-9	-0.3845
	-8.833	-0.24163	-8.833	-0.2862	-8.833	-0.26744	-8.833	-0.2717	-8.833	-0.24101	-8.833	-0.29406	-8.833	-0.31365	-8.833	-0.30881	-8.833	-0.36071	-8.833	-0.30859	-8.833	-0.38461
	-8.667	-0.24168	-8.667	-0.2864	-8.667	-0.26756	-8.667	-0.27183	-8.667	-0.24109	-8.667	-0.29416	-8.667	-0.31379	-8.667	-0.3089	-8.667	-0.36079	-8.667	-0.30865	-8.667	-0.3847
	-8.5	-0.24179	-8.5	-0.28658	-8.5	-0.26766	-8.5	-0.27194	-8.5	-0.24116	-8.5	-0.29426	-8.5	-0.3139	-8.5	-0.30898	-8.5	-0.36087	-8.5	-0.30869	-8.5	-0.38479
	-8.333	-0.24189	-8.333	-0.28677	-8.333	-0.26775	-8.333	-0.27203	-8.333	-0.24125	-8.333	-0.29435	-8.333	-0.31399	-8.333	-0.30905	-8.333	-0.36097	-8.333	-0.30875	-8.333	-0.38488
	-8.167	-0.24197	-8.167	-0.28695	-8.167	-0.26786	-8.167	-0.27213	-8.167	-0.24136	-8.167	-0.29445	-8.167	-0.31408	-8.167	-0.30912	-8.167	-0.36109	-8.167	-0.3088	-8.167	-0.38495
	-8	-0.24205	-8	-0.28713	-8	-0.26796	-8	-0.27224	-8	-0.24146	-8	-0.29452	-8	-0.31412	-8	-0.30917	-8	-0.36119	-8	-0.30884	-8	-0.385
	-7.833	-0.24213	-7.833	-0.2873	-7.833	-0.26804	-7.833	-0.27236	-7.833	-0.24156	-7.833	-0.2946	-7.833	-0.31416	-7.833	-0.30923	-7.833	-0.36129	-7.833	-0.30891	-7.833	-0.38504
	-7.667	-0.24219	-7.667	-0.28746	-7.667	-0.26812	-7.667	-0.27248	-7.667	-0.24167	-7.667	-0.29469	-7.667	-0.31418	-7.667	-0.30926	-7.667	-0.36138	-7.667	-0.309	-7.667	-0.3851
	-7.5	-0.24225	-7.5	-0.2876	-7.5	-0.26819	-7.5	-0.27259	-7.5	-0.24182	-7.5	-0.29479	-7.5	-0.31419	-7.5	-0.30929	-7.5	-0.36147	-7.5	-0.30909	-7.5	-0.38516
	-7.333	-0.24231	-7.333	-0.28767	-7.333	-0.26827	-7.333	-0.27267	-7.333	-0.24194	-7.333	-0.29487	-7.333	-0.31422	-7.333	-0.30934	-7.333	-0.36154	-7.333	-0.30918	-7.333	-0.38519
	-7.167	-0.24239	-7.167	-0.28777	-7.167	-0.26834	-7.167	-0.27278	-7.167	-0.24205	-7.167	-0.29496	-7.167	-0.31428	-7.167	-0.3094	-7.167	-0.36161	-7.167	-0.30927	-7.167	-0.38523
	-7	-0.24249	-7	-0.28787	-7	-0.26841	-7	-0.27287	-7	-0.24214	-7	-0.29502	-7	-0.31436	-7	-0.30949	-7	-0.36168	-7	-0.30933	-7	-0.38527
	-6.833	-0.24258	-6.833	-0.288	-6.833	-0.26848	-6.833	-0.27296	-6.833	-0.24223	-6.833	-0.29509	-6.833	-0.31445	-6.833	-0.30958	-6.833	-0.36176	-6.833	-0.30938	-6.833	-0.38532
	-6.667	-0.2427	-6.667	-0.28811	-6.667	-0.26858	-6.667	-0.27305	-6.667	-0.2423	-6.667	-0.29516	-6.667	-0.31458	-6.667	-0.30967	-6.667	-0.36184	-6.667	-0.30945	-6.667	-0.3854
	-6.5	-0.24282	-6.5	-0.28824	-6.5	-0.26866	-6.5	-0.27312	-6.5	-0.24238	-6.5	-0.29523	-6.5	-0.31468	-6.5	-0.30976	-6.5	-0.36191	-6.5	-0.30949	-6.5	-0.38546
	-6.333	-0.24294	-6.333	-0.28838	-6.333	-0.26875	-6.333	-0.27322	-6.333	-0.24246	-6.333	-0.29532	-6.333	-0.31477	-6.333	-0.30987	-6.333	-0.362	-6.333	-0.30954	-6.333	-0.38554
	-6.167	-0.24307	-6.167	-0.28851	-6.167	-0.26885	-6.167	-0.27334	-6.167	-0.24251	-6.167	-0.29542	-6.167	-0.31486	-6.167	-0.30996	-6.167	-0.36211	-6.167	-0.3096	-6.167	-0.38562
	-6	-0.2432	-6	-0.28869	-6	-0.26895	-6	-0.27345	-6	-0.24257	-6	-0.29553	-6	-0.31493	-6	-0.31006	-6	-0.36224	-6	-0.30967	-6	-0.38571
	-5.833	-0.24334	-5.833	-0.28884	-5.833	-0.26903	-5.833	-0.27362	-5.833	-0.24263	-5.833	-0.29564	-5.833	-0.315	-5.833	-0.31018	-5.833	-0.36235	-5.833	-0.30978	-5.833	-0.38583
	-5.667	-0.24346	-5.667	-0.28898	-5.667	-0.26912	-5.667	-0.27376	-5.667	-0.24269	-5.667	-0.29575	-5.667	-0.31508	-5.667	-0.31029	-5.667	-0.36243	-5.667	-0.30985	-5.667	-0.38593
	-5.5	-0.24359	-5.5	-0.28912	-5.5	-0.26922	-5.5	-0.27389	-5.5	-0.24277	-5.5	-0.29587	-5.5	-0.31516	-5.5	-0.3104	-5.5	-0.36251	-5.5	-0.30992	-5.5	-0.38602
	-5.333	-0.24373	-5.333	-0.28931	-5.333	-0.26933	-5.333	-0.274	-5.333	-0.24284	-5.333	-0.29597	-5.333	-0.31526	-5.333	-0.3105	-5.333	-0.3626	-5.333	-0.31	-5.333	-0.38612
	-5.167	-0.24383	-5.167	-0.28948	-5.167	-0.26945	-5.167	-0.2741	-5.167	-0.24292	-5.167	-0.29606	-5.167	-0.31535	-5.167	-0.31058	-5.167	-0.36267	-5.167	-0.31006	-5.167	-0.38621
	-5	-0.24482	-5	-0.28964	-5	-0.26958	-5	-0.27422	-5	-0.24298	-5	-0.29616	-5	-0.31544	-5	-0.31066	-5	-0.36274	-5	-0.31013	-5	-0.38629
	-4.833	-0.24766	-4.833	-0.28979	-4.833	-0.26971	-4.833	-0.27434	-4.833	-0.24308	-4.833	-0.29626	-4.833	-0.31553	-4.833	-0.31074	-4.833	-0.36282	-4.833	-0.31021	-4.833	-0.38638
	-4.667	-0.24766	-4.667	-0.28997	-4.667	-0.26985	-4.667	-0.27445	-4.667	-0.24318	-4.667	-0.29632	-4.667	-0.31563	-4.667	-0.31082	-4.667	-0.36289	-4.667	-0.31029	-4.667	-0.38647
	-4.5	-0.24719	-4.5	-0.29013	-4.5	-0.27	-4.5	-0.27452	-4.5	-0.24328	-4.5	-0.29642	-4.5	-0.3157	-4.5	-0.3109	-4.5	-0.36298	-4.5	-0.31035	-4.5	-0.38657
	-4.333	-0.24666	-4.333	-0.29027	-4.333	-0.27012	-4.333	-0.27459	-4.333	-0.24338	-4.333	-0.29652	-4.333	-0.31575	-4.333	-0.31098	-4.333	-0.36308	-4.333	-0.31042	-4.333	-0.38667
	-4.167	-0.24611	-4.167	-0.29041	-4.167	-0.27022	-4.167	-0.27466	-4.167	-0.2435	-4.167	-0.29662	-4.167	-0.31579	-4.167	-0.31107	-4.167	-0.36319	-4.167	-0.31049	-4.167	-0.38675
	-4	-0.24587	-4	-0.29051	-4	-0.27034	-4	-0.27473	-4	-0.24361	-4	-0.29673	-4	-0.31581	-4	-0.31116	-4	-0.36332	-4	-0.31056	-4	-0.38683
	-3.833	-0.24578	-3.833	-0.29061	-3.833	-0.27043	-3.833	-0.27478	-3.833	-0.24372	-3.833	-0.29683	-3.833	-0.31586	-3.833	-0.31125	-3.833	-0.36342	-3.833	-0.31066	-3.833	-0.38692
	-3.667	-0.24575	-3.667	-0.29072	-3.667	-0.27054	-3.667	-0.27487	-3.667	-0.24385	-3.667	-0.29694	-3.667	-0.31591	-3.667	-0.31134	-3.667	-0.36353	-3.667	-0.31076	-3.667	-0.387
	-3.5	-0.24574	-3.5	-0.29084	-3.5	-0.27066	-3.5	-0.27498	-3.5	-0.24393	-3.5	-0.29705	-3.5	-0.31595	-3.5	-0.31143	-3.5	-0.36365	-3.5	-0.31085	-3.5	-0.38707
	-3.333	-0.24586	-3.333	-0.29098	-3.333	-0.27078	-3.333	-0.27508	-3.333	-0.24404	-3.333	-0.29713	-3.333	-0.31601	-3.333	-0.3115	-3.333	-0.36377	-3.333	-0.31095	-3.333	-0.38717
	-3.167	-0.24592	-3.167	-0.29112	-3.167	-0.27092	-3.167	-0.27521	-3.167	-0.24415	-3.167	-0.29722	-3.167	-0.31606	-3.167	-0.31157	-3.167	-0.36388	-3.167	-0.31108	-3.167	-0.38725
	-3	-0.24597	-3	-0.29125	-3	-0.27105	-3	-0.27532	-3	-0.24425	-3	-0.29731	-3	-0.31613	-3	-0.31165	-3	-0.36397	-3	-0.31117	-3	-0.38733
	-2.833	-0.24603	-2.833	-0.29137	-2.833	-0.27118	-2.833	-0.27543	-2.833	-0.24435	-2.833	-0.2974	-2.833	-0.31621	-2.833	-0.31172	-2.833	-0.36406	-2.833	-0.31126	-2.833	-0.38742
	-2.667	-0.24612	-2.667	-0.29153	-2.667	-0.2713	-2.667	-0.27554	-2.667	-0.24447	-2.667	-0.29747	-2.667	-0.31633	-2.667	-0.3118	-2.667	-0.36415	-2.667	-0.31134	-2.667	-0.38752
	-2.5	-0.2462	-2.5	-0.29165	-2.5	-0.27143	-2.5	-0.27563	-2.5	-0.24458	-2.5	-0.29754	-2.5	-0.31645	-2.5	-0.3119	-2.5	-0.36423	-2.5	-0.31141	-2.5	-0.38764
	-2.333	-0.24629	-2.333	-0.29177	-2.333	-0.27157	-2.333	-0.27573	-2.333	-0.24467	-2.333	-0.29762	-2.333	-0.31657	-2.333	-0.312	-2.333	-0.36431	-2.333	-0.3115	-2.333	-0.38774
	-2.167	-0.24638	-2.167	-0.29188	-2.167	-0.27172	-2.167	-0.27584	-2.167	-0.24478	-2.167	-0.29768	-2.167	-0.3167	-2.167	-0.31209	-2.167	-0.36441	-2.167	-0.31159	-2.167	-0.38783
	-2	-0.24648	-2	-0.29195	-2	-0.27187	-2	-0.27596	-2	-0.24489	-2	-0.29777	-2	-0.31684	-2	-0.31217	-2	-0.36447	-2	-0.3117	-2	-0.3879
	-1.833	-0.24658	-1.833	-0.29202	-1.833	-0.27201	-1.833	-0.27608	-1.833	-0.24499	-1.833	-0.29784	-1.833	-0.31695	-1.833	-0.31225	-1.833	-0.36453	-1.833	-0.31182	-1.833	-0.38799
	-1.667	-0.24669	-1.667	-0.29209	-1.667	-0.27214	-1.667	-0.27618	-1.667	-0.24509	-1.667	-0.29793	-1.667	-0.31705	-1.667	-0.31233	-1.667	-0.36459	-1.667	-0.31195	-1.667	-0.38808
	-1.5	-0.24681	-1.5	-0.29215	-1.5	-0.27227	-1.5	-0.27629	-1.5	-0.24518	-1.5	-0.29802	-1.5	-0.31712	-1.5	-0.31238	-1.5	-0.36464	-1.5	-0.31208	-1.5	-0.3882
	-1.333	-0.24691	-1.333	-0.29218	-1.333	-0.27241	-1.333	-0.2764	-1.333	-0.24528	-1.333	-0.29813	-1.333	-0.31717	-1.333	-0.31246	-1.333	-0.36469	-1.333	-0.31222	-1.333	-0.38833
	-1.167	-0.24701	-1.167	-0.29223	-1.167	-0.27251	-1.167	-0.27651	-1.167	-0.24538	-1.167	-0.29825	-1.167	-0.31722	-1.167	-0.31255	-1.167	-0.36475	-1.167	-0.31237	-1.167	-0.38846
	-1	-0.24711	-1	-0.29227	-1	-0.27263	-1	-0.27662	-1	-0.24547	-1	-0.29835	-1	-0.31727	-1	-0.31265	-1	-0.36483	-1	-0.31249	-1	-0.38862
	-0.833	-0.24722	-0.833	-0.29231	-0.833	-0.27273	-0.833	-0.27674	-0.833	-0.24557	-0.833	-0.29845	-0.833	-0.31734	-0.833	-0.31277	-0.833	-0.36493	-0.833	-0.3126	-0.833	-0.38875
	-0.667	-0.24733	-0.667	-0.29212	-0.667	-0.27283	-0.667	-0.27686	-0.667	-0.24567	-0.667	-0.29861	-0.667	-0.31743	-0.667	-0.31286	-0.667	-0.36503	-0.667	-0.3127	-0.667	-0.38885
	-0.5	-0.24743	-0.5	-0.29051	-0.5	-0.27296	-0.5	-0.27696	-0.5	-0.24577	-0.5	-0.29873	-0.5	-0.31754	-0.5	-0.31295	-0.5	-0.36513	-0.5	-0.31278	-0.5	-0.38895
	-0.333	-0.24753	-0.333	-0.28737	-0.333	-0.27309	-0.333	-0.27707	-0.333	-0.24589	-0.333	-0.29885	-0.333	-0.31764	-0.333	-0.31304	-0.333	-0.36524	-0.333	-0.31287	-0.333	-0.38902
	-0.167	-0.24763	-0.167	-0.28502	-0.167	-0.27318	-0.167	-0.27718	-0.167	-0.24601	-0.167	-0.29897	-0.167	-0.31774	-0.167	-0.3131	-0.167	-0.36537	-0.167	-0.31298	-0.167	-0.3891
	0	-0.24775	0	-0.28567	0	-0.27325	0	-0.27728	0	-0.24613	0	-0.29908	0	-0.31784	0	-0.31318	0	-0.36551	0	-0.31309	0	-0.38919
	0.167	-0.24786	0.167	-0.28696	0.167	-0.27336	0.167	-0.27736	0.167	-0.24624	0.167	-0.2992	0.167	-0.31794	0.167	-0.31325	0.167	-0.36564	0.167	-0.31319	0.167	-0.38927
	0.333	-0.24798	0.333	-0.28834	0.333	-0.27346	0.333	-0.27746	0.333	-0.24636	0.333	-0.29933	0.333	-0.31802	0.333	-0.31333	0.333	-0.36574	0.333	-0.3133	0.333	-0.38935
	0.5	-0.2481	0.5	-0.28964	0.5	-0.27355	0.5	-0.27756	0.5	-0.24646	0.5	-0.29944	0.5	-0.3181	0.5	-0.31338	0.5	-0.36583	0.5	-0.3134	0.5	-0.38944
	0.667	-0.24824	0.667	-0.29064	0.667	-0.27364	0.667	-0.27766	0.667	-0.24655	0.667	-0.29955	0.667	-0.31815	0.667	-0.31346	0.667	-0.36592	0.667	-0.31349	0.667	-0.38952
	0.833	-0.24836	0.833	-0.29163	0.833	-0.27378	0.833	-0.27776	0.833	-0.24664	0.833	-0.29965	0.833	-0.31822	0.833	-0.31353	0.833	-0.36603	0.833	-0.3136	0.833	-0.38962
	1	-0.24849	1	-0.29239	1	-0.27392	1	-0.27786	1	-0.24673	1	-0.29975	1	-0.31829	1	-0.31362	1	-0.36615	1	-0.31373	1	-0.38969
	1.167	-0.24862	1.167	-0.29296	1.167	-0.27405	1.167	-0.27796	1.167	-0.24681	1.167	-0.29984	1.167	-0.31835	1.167	-0.31369	1.167	-0.36625	1.167	-0.31385	1.167	-0.38977
	1.333	-0.24875	1.333	-0.29331	1.333	-0.27417	1.333	-0.27808	1.333	-0.2469	1.333	-0.29992	1.333	-0.31842	1.333	-0.31376	1.333	-0.36636	1.333	-0.31397	1.333	-0.38986
	1.5	-0.24888	1.5	-0.29368	1.5	-0.27432	1.5	-0.27819	1.5	-0.24699	1.5	-0.29999	1.5	-0.31852	1.5	-0.31383	1.5	-0.36648	1.5	-0.31408	1.5	-0.38997
	1.667	-0.24908	1.667	-0.294	1.667	-0.27446	1.667	-0.27833	1.667	-0.24708	1.667	-0.30006	1.667	-0.31862	1.667	-0.31391	1.667	-0.36658	1.667	-0.31417	1.667	-0.39007
	1.833	-0.24941	1.833	-0.29429	1.833	-0.27461	1.833	-0.27846	1.833	-0.24718	1.833	-0.30015	1.833	-0.31872	1.833	-0.31397	1.833	-0.36667	1.833	-0.31425	1.833	-0.39018
	2	-0.24972	2	-0.29455	2	-0.27476	2	-0.27858	2	-0.24726	2	-0.30024	2	-0.31882	2	-0.31404	2	-0.36677	2	-0.31434	2	-0.39029
	2.167	-0.24995	2.167	-0.29473	2.167	-0.27487	2.167	-0.27872	2.167	-0.24734	2.167	-0.30031	2.167	-0.31892	2.167	-0.31412	2.167	-0.36687	2.167	-0.31438	2.167	-0.3904
	2.333	-0.25	2.333	-0.29494	2.333	-0.27501	2.333	-0.27884	2.333	-0.24741	2.333	-0.30038	2.333	-0.31902	2.333	-0.31421	2.333	-0.36698	2.333	-0.31445	2.333	-0.39049
	2.5	-0.25005	2.5	-0.29513	2.5	-0.27513	2.5	-0.27893	2.5	-0.24749	2.5	-0.30045	2.5	-0.3191	2.5	-0.31431	2.5	-0.36709	2.5	-0.31453	2.5	-0.39059
	2.667	-0.25009	2.667	-0.29533	2.667	-0.27527	2.667	-0.27901	2.667	-0.24759	2.667	-0.30052	2.667	-0.31917	2.667	-0.31441	2.667	-0.36719	2.667	-0.31462	2.667	-0.39069
	2.833	-0.25014	2.833	-0.29549	2.833	-0.2754	2.833	-0.27908	2.833	-0.2477	2.833	-0.30058	2.833	-0.31926	2.833	-0.31448	2.833	-0.36728	2.833	-0.31468	2.833	-0.3908
	3	-0.2502	3	-0.29566	3	-0.27552	3	-0.27918	3	-0.24783	3	-0.30066	3	-0.31934	3	-0.31457	3	-0.36736	3	-0.31476	3	-0.39087
	3.167	-0.25026	3.167	-0.29584	3.167	-0.27562	3.167	-0.27928	3.167	-0.24799	3.167	-0.30075	3.167	-0.31942	3.167	-0.31466	3.167	-0.36746	3.167	-0.31485	3.167	-0.39097
	3.333	-0.25032	3.333	-0.29603	3.333	-0.27572	3.333	-0.27939	3.333	-0.24812	3.333	-0.30086	3.333	-0.31948	3.333	-0.31475	3.333	-0.36757	3.333	-0.31494	3.333	-0.39109
	3.5	-0.25039	3.5	-0.2962	3.5	-0.27583	3.5	-0.27952	3.5	-0.24823	3.5	-0.30099	3.5	-0.31953	3.5	-0.31484	3.5	-0.36767	3.5	-0.31504	3.5	-0.39122
	3.667	-0.25049	3.667	-0.29637	3.667	-0.27595	3.667	-0.27965	3.667	-0.24835	3.667	-0.30112	3.667	-0.31961	3.667	-0.31492	3.667	-0.36777	3.667	-0.31516	3.667	-0.39133
	3.833	-0.25059	3.833	-0.29653	3.833	-0.27607	3.833	-0.27978	3.833	-0.24843	3.833	-0.30126	3.833	-0.3197	3.833	-0.31502	3.833	-0.36787	3.833	-0.31527	3.833	-0.39145
	4	-0.25074	4	-0.29669	4	-0.27621	4	-0.27992	4	-0.24853	4	-0.30141	4	-0.31979	4	-0.31511	4	-0.36799	4	-0.31539	4	-0.39157
	4.167	-0.25088	4.167	-0.29685	4.167	-0.27636	4.167	-0.28006	4.167	-0.24864	4.167	-0.30157	4.167	-0.31989	4.167	-0.3152	4.167	-0.36809	4.167	-0.31556	4.167	-0.39168
	4.333	-0.25102	4.333	-0.29702	4.333	-0.27649	4.333	-0.28019	4.333	-0.24874	4.333	-0.30169	4.333	-0.31999	4.333	-0.31528	4.333	-0.36818	4.333	-0.31569	4.333	-0.39179
	4.5	-0.25114	4.5	-0.29718	4.5	-0.27661	4.5	-0.28031	4.5	-0.24884	4.5	-0.3018	4.5	-0.3201	4.5	-0.31538	4.5	-0.36827	4.5	-0.31578	4.5	-0.39186
	4.667	-0.25125	4.667	-0.29735	4.667	-0.27671	4.667	-0.28043	4.667	-0.24895	4.667	-0.3019	4.667	-0.32021	4.667	-0.31549	4.667	-0.36837	4.667	-0.31587	4.667	-0.39194
	4.833	-0.25137	4.833	-0.29753	4.833	-0.27679	4.833	-0.28056	4.833	-0.24906	4.833	-0.30197	4.833	-0.3203	4.833	-0.31558	4.833	-0.36847	4.833	-0.31596	4.833	-0.39203
	5	-0.25148	5	-0.29768	5	-0.27691	5	-0.28067	5	-0.24915	5	-0.30207	5	-0.32039	5	-0.31566	5	-0.36859	5	-0.31602	5	-0.39214
	5.167	-0.25159	5.167	-0.29783	5.167	-0.27701	5.167	-0.28078	5.167	-0.24929	5.167	-0.30218	5.167	-0.32047	5.167	-0.31578	5.167	-0.36871	5.167	-0.3161	5.167	-0.39225
	5.333	-0.25165	5.333	-0.29797	5.333	-0.27712	5.333	-0.28086	5.333	-0.24942	5.333	-0.3023	5.333	-0.32054	5.333	-0.31589	5.333	-0.36883	5.333	-0.31619	5.333	-0.39235
	5.5	-0.25174	5.5	-0.29809	5.5	-0.27722	5.5	-0.28095	5.5	-0.24955	5.5	-0.30242	5.5	-0.32064	5.5	-0.31599	5.5	-0.36896	5.5	-0.3163	5.5	-0.39249
	5.667	-0.25185	5.667	-0.29822	5.667	-0.27733	5.667	-0.28104	5.667	-0.24967	5.667	-0.30252	5.667	-0.32076	5.667	-0.3161	5.667	-0.3691	5.667	-0.31643	5.667	-0.39263
	5.833	-0.25197	5.833	-0.29834	5.833	-0.27746	5.833	-0.28112	5.833	-0.24982	5.833	-0.3026	5.833	-0.32086	5.833	-0.31621	5.833	-0.36923	5.833	-0.31655	5.833	-0.39276
	6	-0.25208	6	-0.29849	6	-0.27762	6	-0.28119	6	-0.24993	6	-0.30269	6	-0.32098	6	-0.31631	6	-0.36935	6	-0.31668	6	-0.39286
	6.167	-0.25219	6.167	-0.29864	6.167	-0.27776	6.167	-0.28126	6.167	-0.25005	6.167	-0.30278	6.167	-0.32108	6.167	-0.31643	6.167	-0.36949	6.167	-0.3168	6.167	-0.39297
	6.333	-0.2523	6.333	-0.29881	6.333	-0.2779	6.333	-0.28136	6.333	-0.25017	6.333	-0.30288	6.333	-0.32116	6.333	-0.31654	6.333	-0.36961	6.333	-0.31691	6.333	-0.39307
	6.5	-0.25244	6.5	-0.299	6.5	-0.27805	6.5	-0.28148	6.5	-0.25029	6.5	-0.30298	6.5	-0.32125	6.5	-0.31662	6.5	-0.36973	6.5	-0.31702	6.5	-0.39314
	6.667	-0.25257	6.667	-0.29919	6.667	-0.27821	6.667	-0.2816	6.667	-0.25042	6.667	-0.30308	6.667	-0.32133	6.667	-0.3167	6.667	-0.36988	6.667	-0.31709	6.667	-0.39325
	6.833	-0.25273	6.833	-0.29939	6.833	-0.27833	6.833	-0.28173	6.833	-0.25055	6.833	-0.30322	6.833	-0.32142	6.833	-0.3168	6.833	-0.37003	6.833	-0.31715	6.833	-0.39336
	7	-0.25288	7	-0.29957	7	-0.27846	7	-0.28185	7	-0.25067	7	-0.30333	7	-0.32152	7	-0.3169	7	-0.37017	7	-0.31718	7	-0.39348
	7.167	-0.25302	7.167	-0.29975	7.167	-0.27859	7.167	-0.28195	7.167	-0.25081	7.167	-0.30346	7.167	-0.32161	7.167	-0.31699	7.167	-0.3703	7.167	-0.31724	7.167	-0.39365
	7.333	-0.25317	7.333	-0.29992	7.333	-0.27873	7.333	-0.28205	7.333	-0.25093	7.333	-0.30357	7.333	-0.32173	7.333	-0.31707	7.333	-0.37046	7.333	-0.31731	7.333	-0.39376
	7.5	-0.25331	7.5	-0.30001	7.5	-0.27885	7.5	-0.28213	7.5	-0.25105	7.5	-0.30368	7.5	-0.32183	7.5	-0.31716	7.5	-0.37061	7.5	-0.3174	7.5	-0.39387
	7.667	-0.25344	7.667	-0.30014	7.667	-0.279	7.667	-0.28221	7.667	-0.25116	7.667	-0.30379	7.667	-0.32193	7.667	-0.31726	7.667	-0.37075	7.667	-0.31751	7.667	-0.39399
	7.833	-0.25358	7.833	-0.30027	7.833	-0.27916	7.833	-0.28231	7.833	-0.25125	7.833	-0.30388	7.833	-0.32204	7.833	-0.31734	7.833	-0.3709	7.833	-0.31762	7.833	-0.39409
	8	-0.25369	8	-0.30041	8	-0.27933	8	-0.28244	8	-0.25136	8	-0.30397	8	-0.32213	8	-0.31742	8	-0.37101	8	-0.31772	8	-0.39419
	8.167	-0.2538	8.167	-0.30053	8.167	-0.27953	8.167	-0.28258	8.167	-0.25146	8.167	-0.30405	8.167	-0.32224	8.167	-0.3175	8.167	-0.37112	8.167	-0.31782	8.167	-0.39428
	8.333	-0.25391	8.333	-0.30069	8.333	-0.27969	8.333	-0.28271	8.333	-0.25157	8.333	-0.30414	8.333	-0.32234	8.333	-0.31757	8.333	-0.37125	8.333	-0.31792	8.333	-0.39437
	8.5	-0.25404	8.5	-0.30085	8.5	-0.27984	8.5	-0.28283	8.5	-0.25167	8.5	-0.30424	8.5	-0.32244	8.5	-0.31765	8.5	-0.3714	8.5	-0.31801	8.5	-0.39445
	8.667	-0.25421	8.667	-0.301	8.667	-0.27999	8.667	-0.28294	8.667	-0.25177	8.667	-0.30434	8.667	-0.32255	8.667	-0.31776	8.667	-0.3715	8.667	-0.31808	8.667	-0.39454
	8.833	-0.25435	8.833	-0.3012	8.833	-0.28013	8.833	-0.28308	8.833	-0.25188	8.833	-0.30445	8.833	-0.32265	8.833	-0.31788	8.833	-0.37161	8.833	-0.31815	8.833	-0.39465
	9	-0.25448	9	-0.30138	9	-0.28028	9	-0.28322	9	-0.25198	9	-0.30454	9	-0.32276	9	-0.31799	9	-0.37173	9	-0.31821	9	-0.39475
	9.167	-0.25462	9.167	-0.30155	9.167	-0.28042	9.167	-0.28335	9.167	-0.25206	9.167	-0.30463	9.167	-0.32288	9.167	-0.3181	9.167	-0.37185	9.167	-0.31828	9.167	-0.39487
	9.333	-0.25475	9.333	-0.30174	9.333	-0.28056	9.333	-0.28348	9.333	-0.25216	9.333	-0.30472	9.333	-0.32297	9.333	-0.31819	9.333	-0.372	9.333	-0.31834	9.333	-0.39497
	9.5	-0.25489	9.5	-0.30191	9.5	-0.2807	9.5	-0.28359	9.5	-0.25227	9.5	-0.30482	9.5	-0.32308	9.5	-0.31826	9.5	-0.37217	9.5	-0.31841	9.5	-0.39508
	9.667	-0.25503	9.667	-0.30206	9.667	-0.28084	9.667	-0.28369	9.667	-0.25238	9.667	-0.30494	9.667	-0.32317	9.667	-0.31835	9.667	-0.37232	9.667	-0.31851	9.667	-0.3952
	9.833	-0.25517	9.833	-0.30222	9.833	-0.28097	9.833	-0.28378	9.833	-0.25249	9.833	-0.30507	9.833	-0.32325	9.833	-0.31839	9.833	-0.37246	9.833	-0.31861	9.833	-0.39531
	10	-0.25529	10	-0.3024	10	-0.2811	10	-0.28386	10	-0.25263	10	-0.30521	10	-0.32334	10	-0.31846	10	-0.37262	10	-0.3187	10	-0.39542
	10.167	-0.25541	10.167	-0.30253	10.167	-0.28121	10.167	-0.28392	10.167	-0.25277	10.167	-0.30537	10.167	-0.32342	10.167	-0.31853	10.167	-0.37278	10.167	-0.31879	10.167	-0.39554
	10.333	-0.25554	10.333	-0.30267	10.333	-0.28134	10.333	-0.28402	10.333	-0.25291	10.333	-0.3055	10.333	-0.3235	10.333	-0.31862	10.333	-0.37293	10.333	-0.31889	10.333	-0.39568
	10.5	-0.25566	10.5	-0.3028	10.5	-0.28147	10.5	-0.28413	10.5	-0.25307	10.5	-0.30562	10.5	-0.32359	10.5	-0.31873	10.5	-0.37308	10.5	-0.31897	10.5	-0.39577
	10.667	-0.25581	10.667	-0.30291	10.667	-0.28161	10.667	-0.28424	10.667	-0.25321	10.667	-0.30574	10.667	-0.32367	10.667	-0.31884	10.667	-0.37325	10.667	-0.31906	10.667	-0.39587
	10.833	-0.25595	10.833	-0.30302	10.833	-0.28176	10.833	-0.28438	10.833	-0.25335	10.833	-0.30584	10.833	-0.32376	10.833	-0.31895	10.833	-0.37343	10.833	-0.31915	10.833	-0.39598
	11	-0.25608	11	-0.30316	11	-0.2819	11	-0.2845	11	-0.25349	11	-0.30594	11	-0.32386	11	-0.31904	11	-0.3736	11	-0.31924	11	-0.39608
	11.167	-0.2562	11.167	-0.30332	11.167	-0.28204	11.167	-0.28461	11.167	-0.2536	11.167	-0.30607	11.167	-0.32397	11.167	-0.31916	11.167	-0.37377	11.167	-0.31935	11.167	-0.39615
	11.333	-0.25632	11.333	-0.3035	11.333	-0.28216	11.333	-0.28471	11.333	-0.25371	11.333	-0.30621	11.333	-0.32409	11.333	-0.31927	11.333	-0.37397	11.333	-0.31947	11.333	-0.39624
	11.5	-0.25644	11.5	-0.30369	11.5	-0.28229	11.5	-0.28482	11.5	-0.25382	11.5	-0.30633	11.5	-0.32422	11.5	-0.31937	11.5	-0.37414	11.5	-0.31959	11.5	-0.39636
	11.667	-0.25658	11.667	-0.30386	11.667	-0.28242	11.667	-0.28492	11.667	-0.25393	11.667	-0.30646	11.667	-0.32436	11.667	-0.31947	11.667	-0.37428	11.667	-0.31975	11.667	-0.39648
	11.833	-0.25673	11.833	-0.304	11.833	-0.28254	11.833	-0.28502	11.833	-0.25402	11.833	-0.30658	11.833	-0.32449	11.833	-0.3196	11.833	-0.37443	11.833	-0.31989	11.833	-0.39664
	12	-0.25685	12	-0.30414	12	-0.28265	12	-0.28512	12	-0.25412	12	-0.30669	12	-0.32464	12	-0.31973	12	-0.37454	12	-0.32003	12	-0.39678
	12.167	-0.25698	12.167	-0.30429	12.167	-0.28275	12.167	-0.28522	12.167	-0.25423	12.167	-0.30677	12.167	-0.3248	12.167	-0.31984	12.167	-0.37466	12.167	-0.32018	12.167	-0.39691
	12.333	-0.25712	12.333	-0.30445	12.333	-0.28287	12.333	-0.28531	12.333	-0.25433	12.333	-0.30683	12.333	-0.32495	12.333	-0.31994	12.333	-0.37479	12.333	-0.32032	12.333	-0.39704
	12.5	-0.25727	12.5	-0.30461	12.5	-0.283	12.5	-0.28541	12.5	-0.25446	12.5	-0.30689	12.5	-0.3251	12.5	-0.32008	12.5	-0.37491	12.5	-0.32044	12.5	-0.39717
	12.667	-0.25744	12.667	-0.30475	12.667	-0.28313	12.667	-0.28551	12.667	-0.2546	12.667	-0.30697	12.667	-0.32519	12.667	-0.32019	12.667	-0.37504	12.667	-0.32055	12.667	-0.39731
	12.833	-0.25759	12.833	-0.30489	12.833	-0.2833	12.833	-0.28563	12.833	-0.25473	12.833	-0.30702	12.833	-0.32528	12.833	-0.32029	12.833	-0.37518	12.833	-0.32066	12.833	-0.39743
	13	-0.25775	13	-0.30502	13	-0.28346	13	-0.28576	13	-0.25485	13	-0.30711	13	-0.32538	13	-0.32039	13	-0.37532	13	-0.32074	13	-0.39755
	13.167	-0.25791	13.167	-0.30517	13.167	-0.28361	13.167	-0.2859	13.167	-0.255	13.167	-0.30722	13.167	-0.32548	13.167	-0.32047	13.167	-0.37546	13.167	-0.32083	13.167	-0.39764
	13.333	-0.25807	13.333	-0.3053	13.333	-0.28375	13.333	-0.28602	13.333	-0.25513	13.333	-0.30732	13.333	-0.32552	13.333	-0.32056	13.333	-0.3756	13.333	-0.32092	13.333	-0.39776
	13.5	-0.25821	13.5	-0.30539	13.5	-0.28391	13.5	-0.28617	13.5	-0.25525	13.5	-0.30749	13.5	-0.32557	13.5	-0.32066	13.5	-0.37572	13.5	-0.321	13.5	-0.39787
	13.667	-0.25834	13.667	-0.3055	13.667	-0.28406	13.667	-0.28629	13.667	-0.25537	13.667	-0.30765	13.667	-0.32565	13.667	-0.32076	13.667	-0.37582	13.667	-0.32109	13.667	-0.398
	13.833	-0.25846	13.833	-0.3056	13.833	-0.28421	13.833	-0.28642	13.833	-0.25546	13.833	-0.30778	13.833	-0.32573	13.833	-0.32087	13.833	-0.37593	13.833	-0.32119	13.833	-0.39813
	14	-0.25857	14	-0.3057	14	-0.28436	14	-0.28655	14	-0.25556	14	-0.30792	14	-0.32584	14	-0.32096	14	-0.37605	14	-0.32131	14	-0.39826
	14.167	-0.2587	14.167	-0.30583	14.167	-0.28451	14.167	-0.28664	14.167	-0.25566	14.167	-0.30807	14.167	-0.32593	14.167	-0.32105	14.167	-0.37618	14.167	-0.32144	14.167	-0.39839
	14.333	-0.25883	14.333	-0.30597	14.333	-0.28467	14.333	-0.28676	14.333	-0.25576	14.333	-0.30821	14.333	-0.32602	14.333	-0.32113	14.333	-0.37631	14.333	-0.32162	14.333	-0.39851
	14.5	-0.25895	14.5	-0.30611	14.5	-0.28484	14.5	-0.28688	14.5	-0.25586	14.5	-0.30834	14.5	-0.32611	14.5	-0.32125	14.5	-0.37643	14.5	-0.32179	14.5	-0.39863
	14.667	-0.25908	14.667	-0.30625	14.667	-0.285	14.667	-0.28701	14.667	-0.25596	14.667	-0.30845	14.667	-0.32621	14.667	-0.32136	14.667	-0.3766	14.667	-0.32195	14.667	-0.39876
	14.833	-0.2592	14.833	-0.30642	14.833	-0.28516	14.833	-0.28713	14.833	-0.25607	14.833	-0.30854	14.833	-0.32631	14.833	-0.32147	14.833	-0.37673	14.833	-0.3221	14.833	-0.39888
	15	-0.25932	15	-0.30657	15	-0.28531	15	-0.28724	15	-0.25617	15	-0.30864	15	-0.32642	15	-0.32158	15	-0.37685	15	-0.32229	15	-0.39901
	15.167	-0.25946	15.167	-0.30673	15.167	-0.28546	15.167	-0.28736	15.167	-0.2563	15.167	-0.30874	15.167	-0.32654	15.167	-0.3217	15.167	-0.37697	15.167	-0.32247	15.167	-0.39915
	15.333	-0.25959	15.333	-0.3069	15.333	-0.2856	15.333	-0.28748	15.333	-0.25643	15.333	-0.30884	15.333	-0.32661	15.333	-0.32182	15.333	-0.37705	15.333	-0.32264	15.333	-0.39927
	15.5	-0.25973	15.5	-0.30703	15.5	-0.28572	15.5	-0.28763	15.5	-0.25656	15.5	-0.30892	15.5	-0.32667	15.5	-0.32193	15.5	-0.37717	15.5	-0.32279	15.5	-0.39937
	15.667	-0.2599	15.667	-0.30719	15.667	-0.28584	15.667	-0.28776	15.667	-0.2567	15.667	-0.30901	15.667	-0.32674	15.667	-0.32206	15.667	-0.3773	15.667	-0.32292	15.667	-0.39948
	15.833	-0.26006	15.833	-0.30736	15.833	-0.28595	15.833	-0.28787	15.833	-0.25685	15.833	-0.30911	15.833	-0.32682	15.833	-0.32219	15.833	-0.37743	15.833	-0.32306	15.833	-0.39957
	16	-0.26023	16	-0.30751	16	-0.28607	16	-0.28798	16	-0.25698	16	-0.30921	16	-0.32688	16	-0.32231	16	-0.37757	16	-0.3232	16	-0.39967
	16.167	-0.26039	16.167	-0.3077	16.167	-0.28619	16.167	-0.28812	16.167	-0.25711	16.167	-0.30932	16.167	-0.32699	16.167	-0.32241	16.167	-0.37771	16.167	-0.32335	16.167	-0.39977
	16.333	-0.26054	16.333	-0.30788	16.333	-0.28632	16.333	-0.28824	16.333	-0.25723	16.333	-0.30943	16.333	-0.32712	16.333	-0.32252	16.333	-0.37785	16.333	-0.32347	16.333	-0.39988
	16.5	-0.26069	16.5	-0.30805	16.5	-0.28646	16.5	-0.28835	16.5	-0.25736	16.5	-0.30954	16.5	-0.32726	16.5	-0.32262	16.5	-0.37799	16.5	-0.32357	16.5	-0.39999
	16.667	-0.26081	16.667	-0.30823	16.667	-0.2866	16.667	-0.28846	16.667	-0.25748	16.667	-0.30966	16.667	-0.32743	16.667	-0.3227	16.667	-0.37814	16.667	-0.32365	16.667	-0.40012
	16.833	-0.26094	16.833	-0.30845	16.833	-0.28676	16.833	-0.28857	16.833	-0.2576	16.833	-0.30975	16.833	-0.32759	16.833	-0.32278	16.833	-0.37829	16.833	-0.32375	16.833	-0.40024
	17	-0.26107	17	-0.30864	17	-0.2869	17	-0.28867	17	-0.25772	17	-0.30986	17	-0.32775	17	-0.32287	17	-0.37844	17	-0.32384	17	-0.40036
	17.167	-0.26121	17.167	-0.30883	17.167	-0.28703	17.167	-0.28878	17.167	-0.25784	17.167	-0.30997	17.167	-0.3279	17.167	-0.32297	17.167	-0.3786	17.167	-0.32395	17.167	-0.40049
	17.333	-0.26134	17.333	-0.30902	17.333	-0.28716	17.333	-0.28888	17.333	-0.25797	17.333	-0.31008	17.333	-0.328	17.333	-0.32308	17.333	-0.37874	17.333	-0.32407	17.333	-0.40061
	17.5	-0.26147	17.5	-0.30923	17.5	-0.28732	17.5	-0.28899	17.5	-0.25809	17.5	-0.3102	17.5	-0.32812	17.5	-0.3232	17.5	-0.37888	17.5	-0.32419	17.5	-0.40071
	17.667	-0.2616	17.667	-0.30942	17.667	-0.28748	17.667	-0.2891	17.667	-0.2582	17.667	-0.31031	17.667	-0.32826	17.667	-0.32331	17.667	-0.37904	17.667	-0.32434	17.667	-0.40084
	17.833	-0.26173	17.833	-0.3096	17.833	-0.28765	17.833	-0.28921	17.833	-0.25833	17.833	-0.31042	17.833	-0.3284	17.833	-0.32342	17.833	-0.37919	17.833	-0.32447	17.833	-0.40092
	18	-0.26188	18	-0.30977	18	-0.28783	18	-0.28932	18	-0.25845	18	-0.31053	18	-0.32853	18	-0.32354	18	-0.37931	18	-0.32458	18	-0.40103
	18.167	-0.26202	18.167	-0.30991	18.167	-0.28803	18.167	-0.28943	18.167	-0.25856	18.167	-0.31063	18.167	-0.32866	18.167	-0.32364	18.167	-0.37943	18.167	-0.32468	18.167	-0.40113
	18.333	-0.26215	18.333	-0.31005	18.333	-0.2882	18.333	-0.28955	18.333	-0.25868	18.333	-0.31075	18.333	-0.32879	18.333	-0.32373	18.333	-0.37955	18.333	-0.32477	18.333	-0.40123
	18.5	-0.26228	18.5	-0.31019	18.5	-0.28838	18.5	-0.28966	18.5	-0.25881	18.5	-0.31087	18.5	-0.32892	18.5	-0.32384	18.5	-0.37967	18.5	-0.32488	18.5	-0.40134
	18.667	-0.26241	18.667	-0.31033	18.667	-0.28856	18.667	-0.28978	18.667	-0.25893	18.667	-0.31099	18.667	-0.32904	18.667	-0.32391	18.667	-0.37981	18.667	-0.325	18.667	-0.40144
	18.833	-0.26253	18.833	-0.31047	18.833	-0.28872	18.833	-0.28991	18.833	-0.25904	18.833	-0.3111	18.833	-0.32916	18.833	-0.32401	18.833	-0.37994	18.833	-0.3251	18.833	-0.40155
	19	-0.26265	19	-0.31063	19	-0.28887	19	-0.29006	19	-0.25915	19	-0.31123	19	-0.32929	19	-0.32409	19	-0.38006	19	-0.32518	19	-0.40165
	19.167	-0.26276	19.167	-0.31079	19.167	-0.28901	19.167	-0.2902	19.167	-0.25926	19.167	-0.31135	19.167	-0.32942	19.167	-0.32417	19.167	-0.38017	19.167	-0.32524	19.167	-0.40177
	19.333	-0.26288	19.333	-0.31095	19.333	-0.28915	19.333	-0.29033	19.333	-0.25938	19.333	-0.31147	19.333	-0.32953	19.333	-0.32427	19.333	-0.38033	19.333	-0.32529	19.333	-0.40189
	19.5	-0.263	19.5	-0.31111	19.5	-0.28928	19.5	-0.29047	19.5	-0.25949	19.5	-0.31158	19.5	-0.32963	19.5	-0.32436	19.5	-0.38048	19.5	-0.32534	19.5	-0.40201
	19.667	-0.26314	19.667	-0.3113	19.667	-0.28942	19.667	-0.29059	19.667	-0.25962	19.667	-0.31168	19.667	-0.32974	19.667	-0.32446	19.667	-0.38063	19.667	-0.32534	19.667	-0.40212
	19.833	-0.26329	19.833	-0.31148	19.833	-0.28956	19.833	-0.2907	19.833	-0.25974	19.833	-0.31178	19.833	-0.32985	19.833	-0.32456	19.833	-0.38078	19.833	-0.32538	19.833	-0.40221
	20	-0.26348	20	-0.31166	20	-0.2897	20	-0.29082	20	-0.25986	20	-0.31187	20	-0.32994	20	-0.32468	20	-0.38094	20	-0.32547	20	-0.40235
	20.167	-0.26365	20.167	-0.31184	20.167	-0.28983	20.167	-0.29088	20.167	-0.25997	20.167	-0.31197	20.167	-0.33005	20.167	-0.3248	20.167	-0.38108	20.167	-0.32555	20.167	-0.40249
	20.333	-0.26379	20.333	-0.31202	20.333	-0.28997	20.333	-0.29096	20.333	-0.26009	20.333	-0.31205	20.333	-0.33018	20.333	-0.32494	20.333	-0.38124	20.333	-0.32567	20.333	-0.40263
	20.5	-0.26393	20.5	-0.3122	20.5	-0.29011	20.5	-0.29103	20.5	-0.26023	20.5	-0.31216	20.5	-0.33032	20.5	-0.32509	20.5	-0.3814	20.5	-0.32574	20.5	-0.40277
	20.667	-0.26406	20.667	-0.3124	20.667	-0.29026	20.667	-0.2911	20.667	-0.26035	20.667	-0.31228	20.667	-0.33048	20.667	-0.32527	20.667	-0.38151	20.667	-0.32583	20.667	-0.40291
	20.833	-0.26419	20.833	-0.31259	20.833	-0.29039	20.833	-0.29119	20.833	-0.26047	20.833	-0.3124	20.833	-0.33061	20.833	-0.32542	20.833	-0.38164	20.833	-0.32591	20.833	-0.40305
	21	-0.26432	21	-0.31276	21	-0.29054	21	-0.29129	21	-0.26059	21	-0.31253	21	-0.33074	21	-0.32556	21	-0.38176	21	-0.32601	21	-0.40317
	21.167	-0.26446	21.167	-0.31293	21.167	-0.29069	21.167	-0.29141	21.167	-0.2607	21.167	-0.31266	21.167	-0.33087	21.167	-0.3257	21.167	-0.3819	21.167	-0.32609	21.167	-0.40327
	21.333	-0.26459	21.333	-0.3131	21.333	-0.29085	21.333	-0.29155	21.333	-0.26081	21.333	-0.3128	21.333	-0.331	21.333	-0.32582	21.333	-0.38202	21.333	-0.32617	21.333	-0.40335
	21.5	-0.26472	21.5	-0.31328	21.5	-0.291	21.5	-0.29173	21.5	-0.26093	21.5	-0.31295	21.5	-0.33112	21.5	-0.32593	21.5	-0.38216	21.5	-0.32626	21.5	-0.40343
	21.667	-0.26485	21.667	-0.31342	21.667	-0.29118	21.667	-0.29188	21.667	-0.26105	21.667	-0.31309	21.667	-0.33124	21.667	-0.32604	21.667	-0.38229	21.667	-0.32635	21.667	-0.40351
	21.833	-0.26499	21.833	-0.31357	21.833	-0.29136	21.833	-0.29204	21.833	-0.26115	21.833	-0.31323	21.833	-0.33135	21.833	-0.32614	21.833	-0.38243	21.833	-0.32644	21.833	-0.40358
	22	-0.26514	22	-0.31372	22	-0.29154	22	-0.2922	22	-0.26126	22	-0.31336	22	-0.33149	22	-0.32623	22	-0.3826	22	-0.32653	22	-0.40365
	22.167	-0.26528	22.167	-0.31388	22.167	-0.29171	22.167	-0.29235	22.167	-0.26137	22.167	-0.3135	22.167	-0.33163	22.167	-0.32633	22.167	-0.38273	22.167	-0.32663	22.167	-0.40374
	22.333	-0.26541	22.333	-0.31406	22.333	-0.29187	22.333	-0.29249	22.333	-0.26148	22.333	-0.31362	22.333	-0.33176	22.333	-0.32645	22.333	-0.38286	22.333	-0.32672	22.333	-0.40384
	22.5	-0.26552	22.5	-0.31423	22.5	-0.29203	22.5	-0.29263	22.5	-0.26161	22.5	-0.31374	22.5	-0.3319	22.5	-0.32659	22.5	-0.38299	22.5	-0.32682	22.5	-0.40393
	22.667	-0.26565	22.667	-0.31442	22.667	-0.29218	22.667	-0.29276	22.667	-0.26174	22.667	-0.31386	22.667	-0.33204	22.667	-0.32675	22.667	-0.38311	22.667	-0.32693	22.667	-0.40407
	22.833	-0.26578	22.833	-0.3146	22.833	-0.29234	22.833	-0.29286	22.833	-0.26187	22.833	-0.31398	22.833	-0.33217	22.833	-0.3269	22.833	-0.38324	22.833	-0.32706	22.833	-0.40418
	23	-0.26594	23	-0.31476	23	-0.29247	23	-0.29298	23	-0.26201	23	-0.31407	23	-0.33231	23	-0.32703	23	-0.38337	23	-0.32721	23	-0.40431
	23.167	-0.26608	23.167	-0.31491	23.167	-0.29263	23.167	-0.2931	23.167	-0.26214	23.167	-0.31418	23.167	-0.33246	23.167	-0.32716	23.167	-0.38351	23.167	-0.32733	23.167	-0.40444
	23.333	-0.26622	23.333	-0.31505	23.333	-0.29279	23.333	-0.29323	23.333	-0.26226	23.333	-0.31428	23.333	-0.33262	23.333	-0.32729	23.333	-0.38369	23.333	-0.32746	23.333	-0.4046
	23.5	-0.26636	23.5	-0.31519	23.5	-0.29296	23.5	-0.29336	23.5	-0.26239	23.5	-0.31438	23.5	-0.33279	23.5	-0.32741	23.5	-0.38385	23.5	-0.32758	23.5	-0.40474
	23.667	-0.26651	23.667	-0.31529	23.667	-0.29314	23.667	-0.29349	23.667	-0.26252	23.667	-0.3145	23.667	-0.33294	23.667	-0.32753	23.667	-0.38399	23.667	-0.32772	23.667	-0.40488
	23.833	-0.26665	23.833	-0.31542	23.833	-0.29333	23.833	-0.29362	23.833	-0.2626	23.833	-0.31463	23.833	-0.33308	23.833	-0.32764	23.833	-0.38414	23.833	-0.32784	23.833	-0.40502
	24	-0.26675	24	-0.31555	24	-0.29351	24	-0.29375	24	-0.2627	24	-0.31475	24	-0.33323	24	-0.32775	24	-0.38433	24	-0.32798	24	-0.40518
	24.167	-0.26688	24.167	-0.31571	24.167	-0.2937	24.167	-0.29387	24.167	-0.2628	24.167	-0.31487	24.167	-0.33336	24.167	-0.32787	24.167	-0.38451	24.167	-0.32811	24.167	-0.40533
	24.333	-0.26699	24.333	-0.3159	24.333	-0.2939	24.333	-0.29399	24.333	-0.2629	24.333	-0.31504	24.333	-0.33349	24.333	-0.32798	24.333	-0.38467	24.333	-0.32827	24.333	-0.40548
	24.5	-0.26711	24.5	-0.31608	24.5	-0.2941	24.5	-0.29411	24.5	-0.26298	24.5	-0.31518	24.5	-0.3336	24.5	-0.32809	24.5	-0.38483	24.5	-0.32843	24.5	-0.40563
	24.667	-0.26723	24.667	-0.31626	24.667	-0.29431	24.667	-0.29423	24.667	-0.26307	24.667	-0.31531	24.667	-0.33367	24.667	-0.3282	24.667	-0.38498	24.667	-0.32859	24.667	-0.4058
	24.833	-0.26735	24.833	-0.31645	24.833	-0.29451	24.833	-0.29436	24.833	-0.26318	24.833	-0.31543	24.833	-0.33377	24.833	-0.32831	24.833	-0.38513	24.833	-0.32876	24.833	-0.40594
	25	-0.26747	25	-0.31666	25	-0.29469	25	-0.2945	25	-0.2633	25	-0.31554	25	-0.33388	25	-0.32842	25	-0.38529	25	-0.32895	25	-0.40608
	25.167	-0.2676	25.167	-0.31685	25.167	-0.29487	25.167	-0.29462	25.167	-0.2634	25.167	-0.31566	25.167	-0.334	25.167	-0.32856	25.167	-0.38545	25.167	-0.32913	25.167	-0.40622
	25.333	-0.26773	25.333	-0.31703	25.333	-0.29504	25.333	-0.29474	25.333	-0.26352	25.333	-0.31577	25.333	-0.33414	25.333	-0.32867	25.333	-0.38559	25.333	-0.32928	25.333	-0.40633
	25.5	-0.26788	25.5	-0.31719	25.5	-0.2952	25.5	-0.29488	25.5	-0.26363	25.5	-0.31588	25.5	-0.33428	25.5	-0.32878	25.5	-0.38575	25.5	-0.32941	25.5	-0.40645
	25.667	-0.26803	25.667	-0.31734	25.667	-0.29532	25.667	-0.29501	25.667	-0.26374	25.667	-0.31598	25.667	-0.33441	25.667	-0.32888	25.667	-0.38591	25.667	-0.32951	25.667	-0.40656
	25.833	-0.26818	25.833	-0.31751	25.833	-0.29547	25.833	-0.29513	25.833	-0.26386	25.833	-0.31609	25.833	-0.33454	25.833	-0.32899	25.833	-0.38606	25.833	-0.32963	25.833	-0.40666
	26	-0.26834	26	-0.31767	26	-0.29563	26	-0.29526	26	-0.26399	26	-0.31621	26	-0.33468	26	-0.3291	26	-0.38623	26	-0.32974	26	-0.40675
	26.167	-0.26849	26.167	-0.31782	26.167	-0.29579	26.167	-0.29538	26.167	-0.26411	26.167	-0.31631	26.167	-0.33482	26.167	-0.32922	26.167	-0.38639	26.167	-0.32985	26.167	-0.40687
	26.333	-0.26864	26.333	-0.31795	26.333	-0.29595	26.333	-0.29551	26.333	-0.26424	26.333	-0.31646	26.333	-0.33494	26.333	-0.32934	26.333	-0.38653	26.333	-0.32992	26.333	-0.40699
	26.5	-0.2688	26.5	-0.31809	26.5	-0.29611	26.5	-0.29565	26.5	-0.26441	26.5	-0.3166	26.5	-0.33505	26.5	-0.32945	26.5	-0.38666	26.5	-0.33001	26.5	-0.4071
	26.667	-0.26897	26.667	-0.31823	26.667	-0.29628	26.667	-0.29579	26.667	-0.26454	26.667	-0.31673	26.667	-0.33517	26.667	-0.3296	26.667	-0.38681	26.667	-0.33013	26.667	-0.40723
	26.833	-0.26911	26.833	-0.31838	26.833	-0.29645	26.833	-0.29594	26.833	-0.26467	26.833	-0.31687	26.833	-0.3353	26.833	-0.32974	26.833	-0.38696	26.833	-0.33025	26.833	-0.40736
	27	-0.26926	27	-0.31851	27	-0.29663	27	-0.29607	27	-0.26478	27	-0.31703	27	-0.33542	27	-0.32987	27	-0.3871	27	-0.33037	27	-0.40748
	27.167	-0.26941	27.167	-0.31867	27.167	-0.2968	27.167	-0.2962	27.167	-0.2649	27.167	-0.31718	27.167	-0.33554	27.167	-0.33001	27.167	-0.38724	27.167	-0.33052	27.167	-0.40759
	27.333	-0.26956	27.333	-0.31884	27.333	-0.29695	27.333	-0.29634	27.333	-0.26501	27.333	-0.31731	27.333	-0.33564	27.333	-0.33017	27.333	-0.38739	27.333	-0.33066	27.333	-0.4077
	27.5	-0.26967	27.5	-0.31902	27.5	-0.29711	27.5	-0.29646	27.5	-0.26513	27.5	-0.31745	27.5	-0.33576	27.5	-0.33032	27.5	-0.38754	27.5	-0.33079	27.5	-0.40782
	27.667	-0.2698	27.667	-0.31922	27.667	-0.29726	27.667	-0.2966	27.667	-0.26522	27.667	-0.31758	27.667	-0.33588	27.667	-0.33045	27.667	-0.3877	27.667	-0.33096	27.667	-0.40794
	27.833	-0.26992	27.833	-0.31941	27.833	-0.29741	27.833	-0.29673	27.833	-0.26532	27.833	-0.3177	27.833	-0.336	27.833	-0.33059	27.833	-0.38785	27.833	-0.33111	27.833	-0.40806
	28	-0.27004	28	-0.31961	28	-0.29755	28	-0.29687	28	-0.26543	28	-0.31783	28	-0.3361	28	-0.33072	28	-0.38798	28	-0.33126	28	-0.40819
	28.167	-0.27017	28.167	-0.31979	28.167	-0.29769	28.167	-0.29703	28.167	-0.26557	28.167	-0.31795	28.167	-0.33619	28.167	-0.33083	28.167	-0.38811	28.167	-0.33138	28.167	-0.40832
	28.333	-0.27033	28.333	-0.31994	28.333	-0.29783	28.333	-0.29717	28.333	-0.2657	28.333	-0.31806	28.333	-0.33628	28.333	-0.33095	28.333	-0.38825	28.333	-0.3315	28.333	-0.40843
	28.5	-0.2705	28.5	-0.32008	28.5	-0.29799	28.5	-0.29731	28.5	-0.26586	28.5	-0.31817	28.5	-0.33639	28.5	-0.33107	28.5	-0.38841	28.5	-0.33162	28.5	-0.40854
	28.667	-0.27067	28.667	-0.32021	28.667	-0.29814	28.667	-0.29745	28.667	-0.266	28.667	-0.3183	28.667	-0.3365	28.667	-0.33116	28.667	-0.38852	28.667	-0.33174	28.667	-0.40865
	28.833	-0.27085	28.833	-0.32034	28.833	-0.2983	28.833	-0.29757	28.833	-0.26612	28.833	-0.31843	28.833	-0.33661	28.833	-0.33126	28.833	-0.38865	28.833	-0.33186	28.833	-0.40876
	29	-0.271	29	-0.32046	29	-0.29845	29	-0.29769	29	-0.26625	29	-0.31855	29	-0.33674	29	-0.33136	29	-0.38879	29	-0.33197	29	-0.40887
	29.167	-0.27113	29.167	-0.32061	29.167	-0.29861	29.167	-0.29781	29.167	-0.26635	29.167	-0.31867	29.167	-0.33686	29.167	-0.33147	29.167	-0.38895	29.167	-0.33208	29.167	-0.409
	29.333	-0.27127	29.333	-0.32078	29.333	-0.29877	29.333	-0.29793	29.333	-0.26646	29.333	-0.31878	29.333	-0.33698	29.333	-0.33158	29.333	-0.38911	29.333	-0.33221	29.333	-0.40912
	29.5	-0.27135	29.5	-0.32094	29.5	-0.29893	29.5	-0.29804	29.5	-0.26657	29.5	-0.31891	29.5	-0.33709	29.5	-0.33168	29.5	-0.38927	29.5	-0.33234	29.5	-0.40925
	29.667	-0.27146	29.667	-0.32118	29.667	-0.29906	29.667	-0.29816	29.667	-0.26669	29.667	-0.31904	29.667	-0.3372	29.667	-0.33179	29.667	-0.38945	29.667	-0.33247	29.667	-0.40938
	29.833	-0.27157	29.833	-0.32138	29.833	-0.2992	29.833	-0.29828	29.833	-0.26681	29.833	-0.31917	29.833	-0.33732	29.833	-0.33191	29.833	-0.38963	29.833	-0.33259	29.833	-0.40951
	30	-0.27169	30	-0.32157	30	-0.29936	30	-0.2984	30	-0.26695	30	-0.31929	30	-0.33743	30	-0.33203	30	-0.3898	30	-0.3327	30	-0.40966
	30.167	-0.27181	30.167	-0.32174	30.167	-0.29954	30.167	-0.29856	30.167	-0.26708	30.167	-0.31943	30.167	-0.33755	30.167	-0.33213	30.167	-0.38994	30.167	-0.33281	30.167	-0.40979
	30.333	-0.27193	30.333	-0.32195	30.333	-0.29971	30.333	-0.29872	30.333	-0.26722	30.333	-0.31955	30.333	-0.33768	30.333	-0.33223	30.333	-0.39009	30.333	-0.33293	30.333	-0.40992
	30.5	-0.27204	30.5	-0.32214	30.5	-0.29988	30.5	-0.29888	30.5	-0.26736	30.5	-0.31965	30.5	-0.33781	30.5	-0.33233	30.5	-0.39025	30.5	-0.33305	30.5	-0.41005
	30.667	-0.27214	30.667	-0.32233	30.667	-0.30006	30.667	-0.29903	30.667	-0.26749	30.667	-0.31975	30.667	-0.33794	30.667	-0.33244	30.667	-0.39038	30.667	-0.33318	30.667	-0.41018
	30.833	-0.27228	30.833	-0.32252	30.833	-0.30023	30.833	-0.29919	30.833	-0.26761	30.833	-0.31984	30.833	-0.33806	30.833	-0.33257	30.833	-0.39053	30.833	-0.33332	30.833	-0.41032
	31	-0.27243	31	-0.3227	31	-0.30042	31	-0.29933	31	-0.26774	31	-0.31993	31	-0.33817	31	-0.33268	31	-0.3907	31	-0.33347	31	-0.41048
	31.167	-0.27257	31.167	-0.32289	31.167	-0.3006	31.167	-0.29946	31.167	-0.26782	31.167	-0.32	31.167	-0.33826	31.167	-0.33279	31.167	-0.39088	31.167	-0.33361	31.167	-0.41064
	31.333	-0.27271	31.333	-0.32307	31.333	-0.30077	31.333	-0.2996	31.333	-0.26793	31.333	-0.32011	31.333	-0.33836	31.333	-0.33293	31.333	-0.39107	31.333	-0.33373	31.333	-0.4108
	31.5	-0.27288	31.5	-0.32324	31.5	-0.30094	31.5	-0.2997	31.5	-0.26804	31.5	-0.32022	31.5	-0.33849	31.5	-0.33307	31.5	-0.39124	31.5	-0.33387	31.5	-0.41095
	31.667	-0.27303	31.667	-0.32336	31.667	-0.30112	31.667	-0.29983	31.667	-0.26816	31.667	-0.32033	31.667	-0.33862	31.667	-0.33321	31.667	-0.39142	31.667	-0.33398	31.667	-0.41108
	31.833	-0.27318	31.833	-0.32349	31.833	-0.30131	31.833	-0.29996	31.833	-0.26829	31.833	-0.32047	31.833	-0.33876	31.833	-0.33335	31.833	-0.39159	31.833	-0.33412	31.833	-0.41121
	32	-0.27333	32	-0.32362	32	-0.30151	32	-0.3001	32	-0.26841	32	-0.3206	32	-0.33892	32	-0.33349	32	-0.39174	32	-0.33426	32	-0.41135
	32.167	-0.27346	32.167	-0.32376	32.167	-0.3017	32.167	-0.30027	32.167	-0.26852	32.167	-0.32073	32.167	-0.33905	32.167	-0.33361	32.167	-0.39189	32.167	-0.3344	32.167	-0.41141
	32.333	-0.27362	32.333	-0.32386	32.333	-0.30189	32.333	-0.30043	32.333	-0.26862	32.333	-0.32084	32.333	-0.33917	32.333	-0.33372	32.333	-0.39205	32.333	-0.33455	32.333	-0.4115
	32.5	-0.27376	32.5	-0.324	32.5	-0.30208	32.5	-0.30057	32.5	-0.26873	32.5	-0.32096	32.5	-0.33929	32.5	-0.33381	32.5	-0.39222	32.5	-0.33469	32.5	-0.41159
	32.667	-0.27389	32.667	-0.32414	32.667	-0.30225	32.667	-0.3007	32.667	-0.26882	32.667	-0.32108	32.667	-0.33941	32.667	-0.33387	32.667	-0.39238	32.667	-0.33482	32.667	-0.41169
	32.833	-0.27404	32.833	-0.3243	32.833	-0.30243	32.833	-0.30087	32.833	-0.26892	32.833	-0.32122	32.833	-0.33954	32.833	-0.33394	32.833	-0.39254	32.833	-0.33496	32.833	-0.4118
	33	-0.2742	33	-0.32447	33	-0.30255	33	-0.30101	33	-0.26903	33	-0.32135	33	-0.33967	33	-0.33403	33	-0.39272	33	-0.33509	33	-0.41192
	33.167	-0.27435	33.167	-0.32463	33.167	-0.3027	33.167	-0.30115	33.167	-0.26914	33.167	-0.32149	33.167	-0.3398	33.167	-0.33413	33.167	-0.3929	33.167	-0.33522	33.167	-0.41203
	33.333	-0.27449	33.333	-0.32479	33.333	-0.30285	33.333	-0.30128	33.333	-0.26925	33.333	-0.32163	33.333	-0.33995	33.333	-0.33424	33.333	-0.39308	33.333	-0.33534	33.333	-0.41216
	33.5	-0.27464	33.5	-0.32494	33.5	-0.303	33.5	-0.30139	33.5	-0.26936	33.5	-0.32177	33.5	-0.3401	33.5	-0.33437	33.5	-0.39324	33.5	-0.33547	33.5	-0.41231
	33.667	-0.2748	33.667	-0.32506	33.667	-0.30316	33.667	-0.3015	33.667	-0.26946	33.667	-0.32191	33.667	-0.34026	33.667	-0.33457	33.667	-0.39341	33.667	-0.33557	33.667	-0.41246
	33.833	-0.27496	33.833	-0.3252	33.833	-0.30331	33.833	-0.3016	33.833	-0.26955	33.833	-0.32205	33.833	-0.34043	33.833	-0.33475	33.833	-0.39359	33.833	-0.33569	33.833	-0.41258
	34	-0.27512	34	-0.32534	34	-0.30348	34	-0.30169	34	-0.26962	34	-0.32219	34	-0.3406	34	-0.33499	34	-0.39373	34	-0.3358	34	-0.41269
	34.167	-0.27529	34.167	-0.32547	34.167	-0.30364	34.167	-0.30178	34.167	-0.2697	34.167	-0.32234	34.167	-0.34077	34.167	-0.33519	34.167	-0.39388	34.167	-0.33592	34.167	-0.4128
	34.333	-0.27547	34.333	-0.32561	34.333	-0.30381	34.333	-0.3019	34.333	-0.2698	34.333	-0.32249	34.333	-0.34095	34.333	-0.33538	34.333	-0.39404	34.333	-0.33603	34.333	-0.41292
	34.5	-0.27565	34.5	-0.32575	34.5	-0.30398	34.5	-0.30203	34.5	-0.2699	34.5	-0.32262	34.5	-0.34111	34.5	-0.33558	34.5	-0.3942	34.5	-0.33613	34.5	-0.41306
	34.667	-0.27581	34.667	-0.32589	34.667	-0.30416	34.667	-0.30217	34.667	-0.26999	34.667	-0.32275	34.667	-0.34128	34.667	-0.33575	34.667	-0.39435	34.667	-0.33624	34.667	-0.41318
	34.833	-0.27597	34.833	-0.32605	34.833	-0.30434	34.833	-0.30236	34.833	-0.27008	34.833	-0.32287	34.833	-0.34143	34.833	-0.33593	34.833	-0.39452	34.833	-0.33636	34.833	-0.41331
	35	-0.27614	35	-0.32623	35	-0.30452	35	-0.30252	35	-0.27017	35	-0.32299	35	-0.34156	35	-0.33612	35	-0.39469	35	-0.33646	35	-0.41344
	35.167	-0.2763	35.167	-0.32641	35.167	-0.30472	35.167	-0.30268	35.167	-0.27026	35.167	-0.3231	35.167	-0.34167	35.167	-0.3363	35.167	-0.39484	35.167	-0.33657	35.167	-0.41357
	35.333	-0.27646	35.333	-0.32657	35.333	-0.30492	35.333	-0.30283	35.333	-0.27037	35.333	-0.32322	35.333	-0.34178	35.333	-0.33648	35.333	-0.39501	35.333	-0.33665	35.333	-0.41369
	35.5	-0.27661	35.5	-0.32673	35.5	-0.30512	35.5	-0.30299	35.5	-0.27047	35.5	-0.32335	35.5	-0.34191	35.5	-0.33665	35.5	-0.39516	35.5	-0.33674	35.5	-0.41381
	35.667	-0.27677	35.667	-0.32687	35.667	-0.30535	35.667	-0.30315	35.667	-0.27057	35.667	-0.32347	35.667	-0.34203	35.667	-0.33682	35.667	-0.39531	35.667	-0.33684	35.667	-0.41393
	35.833	-0.27692	35.833	-0.32699	35.833	-0.30557	35.833	-0.30331	35.833	-0.27066	35.833	-0.3236	35.833	-0.34215	35.833	-0.33699	35.833	-0.39546	35.833	-0.33695	35.833	-0.41405
	36	-0.27705	36	-0.32712	36	-0.30578	36	-0.30345	36	-0.27079	36	-0.32372	36	-0.34229	36	-0.33714	36	-0.39562	36	-0.33707	36	-0.41419
	36.167	-0.27719	36.167	-0.32724	36.167	-0.30598	36.167	-0.30359	36.167	-0.27094	36.167	-0.32383	36.167	-0.34243	36.167	-0.3373	36.167	-0.39578	36.167	-0.3372	36.167	-0.41433
	36.333	-0.27733	36.333	-0.32735	36.333	-0.3062	36.333	-0.30373	36.333	-0.27107	36.333	-0.32394	36.333	-0.34258	36.333	-0.33747	36.333	-0.39594	36.333	-0.33735	36.333	-0.41447
	36.5	-0.27747	36.5	-0.32746	36.5	-0.30639	36.5	-0.30388	36.5	-0.27119	36.5	-0.32405	36.5	-0.34272	36.5	-0.33763	36.5	-0.39608	36.5	-0.33748	36.5	-0.41461
	36.667	-0.27762	36.667	-0.32758	36.667	-0.30658	36.667	-0.30403	36.667	-0.27132	36.667	-0.32418	36.667	-0.34286	36.667	-0.3378	36.667	-0.39624	36.667	-0.33761	36.667	-0.41475
	36.833	-0.27777	36.833	-0.32772	36.833	-0.30676	36.833	-0.30416	36.833	-0.27144	36.833	-0.32432	36.833	-0.34299	36.833	-0.33797	36.833	-0.3964	36.833	-0.33771	36.833	-0.4149
	37	-0.27794	37	-0.32785	37	-0.30695	37	-0.30431	37	-0.27156	37	-0.32448	37	-0.34314	37	-0.33813	37	-0.39656	37	-0.33783	37	-0.41505
	37.167	-0.2781	37.167	-0.328	37.167	-0.30712	37.167	-0.30446	37.167	-0.27169	37.167	-0.32463	37.167	-0.34328	37.167	-0.33827	37.167	-0.39672	37.167	-0.33795	37.167	-0.4152
	37.333	-0.27826	37.333	-0.32815	37.333	-0.30729	37.333	-0.30462	37.333	-0.27178	37.333	-0.32475	37.333	-0.3434	37.333	-0.33842	37.333	-0.39688	37.333	-0.33808	37.333	-0.41535
	37.5	-0.27843	37.5	-0.32829	37.5	-0.30746	37.5	-0.30478	37.5	-0.2719	37.5	-0.32489	37.5	-0.34353	37.5	-0.33858	37.5	-0.39705	37.5	-0.33821	37.5	-0.41548
	37.667	-0.2786	37.667	-0.32843	37.667	-0.30761	37.667	-0.30493	37.667	-0.27202	37.667	-0.32503	37.667	-0.34366	37.667	-0.33875	37.667	-0.39722	37.667	-0.33836	37.667	-0.41562
	37.833	-0.27877	37.833	-0.32857	37.833	-0.30776	37.833	-0.30508	37.833	-0.27215	37.833	-0.32516	37.833	-0.3438	37.833	-0.33891	37.833	-0.39737	37.833	-0.33851	37.833	-0.41576
	38	-0.27892	38	-0.32871	38	-0.30792	38	-0.30522	38	-0.27225	38	-0.3253	38	-0.34392	38	-0.33911	38	-0.39754	38	-0.33863	38	-0.4159
	38.167	-0.27907	38.167	-0.32884	38.167	-0.30807	38.167	-0.30538	38.167	-0.27231	38.167	-0.32544	38.167	-0.34406	38.167	-0.33933	38.167	-0.3977	38.167	-0.33875	38.167	-0.41605
	38.333	-0.27921	38.333	-0.32898	38.333	-0.30823	38.333	-0.30554	38.333	-0.27238	38.333	-0.32558	38.333	-0.34419	38.333	-0.33957	38.333	-0.39788	38.333	-0.33888	38.333	-0.41619
	38.5	-0.27935	38.5	-0.32911	38.5	-0.30842	38.5	-0.3057	38.5	-0.27244	38.5	-0.32574	38.5	-0.34433	38.5	-0.33987	38.5	-0.39806	38.5	-0.33897	38.5	-0.41633
	38.667	-0.2795	38.667	-0.32925	38.667	-0.30862	38.667	-0.30585	38.667	-0.27244	38.667	-0.3259	38.667	-0.34447	38.667	-0.34017	38.667	-0.39822	38.667	-0.33906	38.667	-0.41646
	38.833	-0.27964	38.833	-0.32939	38.833	-0.30882	38.833	-0.306	38.833	-0.27249	38.833	-0.32605	38.833	-0.34463	38.833	-0.34052	38.833	-0.39839	38.833	-0.33915	38.833	-0.41659
	39	-0.27977	39	-0.32952	39	-0.30908	39	-0.30615	39	-0.27256	39	-0.32618	39	-0.34478	39	-0.34083	39	-0.39856	39	-0.33924	39	-0.41668
	39.167	-0.27991	39.167	-0.32963	39.167	-0.30931	39.167	-0.30631	39.167	-0.27264	39.167	-0.32632	39.167	-0.34493	39.167	-0.34093	39.167	-0.39872	39.167	-0.33935	39.167	-0.41679
	39.333	-0.28004	39.333	-0.32973	39.333	-0.30953	39.333	-0.30648	39.333	-0.27275	39.333	-0.32643	39.333	-0.34507	39.333	-0.34086	39.333	-0.39888	39.333	-0.33945	39.333	-0.4169
	39.5	-0.28018	39.5	-0.32983	39.5	-0.30976	39.5	-0.30662	39.5	-0.27285	39.5	-0.32655	39.5	-0.3452	39.5	-0.34091	39.5	-0.39905	39.5	-0.33955	39.5	-0.41701
	39.667	-0.28033	39.667	-0.32992	39.667	-0.30997	39.667	-0.30677	39.667	-0.27295	39.667	-0.32668	39.667	-0.34533	39.667	-0.34096	39.667	-0.3992	39.667	-0.33968	39.667	-0.41712
	39.833	-0.28048	39.833	-0.32998	39.833	-0.31019	39.833	-0.30692	39.833	-0.27305	39.833	-0.32682	39.833	-0.34545	39.833	-0.34102	39.833	-0.39936	39.833	-0.3398	39.833	-0.41724
	40	-0.28064	40	-0.33007	40	-0.31039	40	-0.30708	40	-0.27317	40	-0.32694	40	-0.34554	40	-0.34108	40	-0.39952	40	-0.33991	40	-0.41737
	40.167	-0.2808	40.167	-0.33019	40.167	-0.31061	40.167	-0.30723	40.167	-0.2733	40.167	-0.32706	40.167	-0.34565	40.167	-0.34115	40.167	-0.3997	40.167	-0.34004	40.167	-0.41751
	40.333	-0.28099	40.333	-0.3303	40.333	-0.31081	40.333	-0.30739	40.333	-0.27344	40.333	-0.32717	40.333	-0.34578	40.333	-0.34121	40.333	-0.39989	40.333	-0.34013	40.333	-0.41767
	40.5	-0.28117	40.5	-0.33045	40.5	-0.31102	40.5	-0.30754	40.5	-0.27359	40.5	-0.32728	40.5	-0.34592	40.5	-0.34128	40.5	-0.40008	40.5	-0.34022	40.5	-0.4178
	40.667	-0.28135	40.667	-0.33058	40.667	-0.31122	40.667	-0.3077	40.667	-0.27373	40.667	-0.32739	40.667	-0.34608	40.667	-0.34138	40.667	-0.4003	40.667	-0.34032	40.667	-0.41791
	40.833	-0.28154	40.833	-0.3307	40.833	-0.31143	40.833	-0.30786	40.833	-0.27385	40.833	-0.32752	40.833	-0.34623	40.833	-0.34148	40.833	-0.4005	40.833	-0.34042	40.833	-0.41801
	41	-0.28173	41	-0.33082	41	-0.31164	41	-0.30802	41	-0.27397	41	-0.32764	41	-0.34638	41	-0.34156	41	-0.40068	41	-0.34051	41	-0.41811
	41.167	-0.28191	41.167	-0.33097	41.167	-0.31184	41.167	-0.30818	41.167	-0.27408	41.167	-0.32775	41.167	-0.34652	41.167	-0.34165	41.167	-0.40086	41.167	-0.34063	41.167	-0.41823
	41.333	-0.28208	41.333	-0.3311	41.333	-0.31204	41.333	-0.30833	41.333	-0.27415	41.333	-0.32789	41.333	-0.34669	41.333	-0.34174	41.333	-0.40103	41.333	-0.34075	41.333	-0.41834
	41.5	-0.28224	41.5	-0.33122	41.5	-0.31226	41.5	-0.30845	41.5	-0.27424	41.5	-0.32803	41.5	-0.34684	41.5	-0.34185	41.5	-0.40121	41.5	-0.34088	41.5	-0.41845
	41.667	-0.28235	41.667	-0.33136	41.667	-0.31247	41.667	-0.30858	41.667	-0.27435	41.667	-0.32816	41.667	-0.34698	41.667	-0.34196	41.667	-0.40139	41.667	-0.34103	41.667	-0.41857
	41.833	-0.28247	41.833	-0.33148	41.833	-0.31269	41.833	-0.30872	41.833	-0.27445	41.833	-0.32828	41.833	-0.34713	41.833	-0.34204	41.833	-0.40156	41.833	-0.34118	41.833	-0.41868
	42	-0.2826	42	-0.33161	42	-0.31291	42	-0.30888	42	-0.27456	42	-0.32843	42	-0.34728	42	-0.34213	42	-0.40173	42	-0.3413	42	-0.41878
	42.167	-0.28273	42.167	-0.33174	42.167	-0.31314	42.167	-0.30902	42.167	-0.27467	42.167	-0.32858	42.167	-0.34743	42.167	-0.3422	42.167	-0.4019	42.167	-0.34141	42.167	-0.41889
	42.333	-0.28282	42.333	-0.33187	42.333	-0.31335	42.333	-0.30918	42.333	-0.27479	42.333	-0.32872	42.333	-0.34759	42.333	-0.34224	42.333	-0.40206	42.333	-0.34153	42.333	-0.41899
	42.5	-0.28294	42.5	-0.33201	42.5	-0.31356	42.5	-0.30933	42.5	-0.27491	42.5	-0.32887	42.5	-0.34775	42.5	-0.34227	42.5	-0.40221	42.5	-0.34162	42.5	-0.41909
	42.667	-0.28307	42.667	-0.33214	42.667	-0.31376	42.667	-0.30949	42.667	-0.27505	42.667	-0.329	42.667	-0.34793	42.667	-0.34227	42.667	-0.40238	42.667	-0.34172	42.667	-0.4192
	42.833	-0.28321	42.833	-0.33228	42.833	-0.31394	42.833	-0.30967	42.833	-0.27516	42.833	-0.32912	42.833	-0.34807	42.833	-0.3423	42.833	-0.40253	42.833	-0.34184	42.833	-0.41933
	43	-0.28337	43	-0.33243	43	-0.31409	43	-0.30983	43	-0.27528	43	-0.32925	43	-0.34821	43	-0.34233	43	-0.40268	43	-0.34196	43	-0.4195
	43.167	-0.28354	43.167	-0.33257	43.167	-0.31427	43.167	-0.30998	43.167	-0.27539	43.167	-0.32939	43.167	-0.34835	43.167	-0.34237	43.167	-0.40283	43.167	-0.34209	43.167	-0.41965
	43.333	-0.2837	43.333	-0.3327	43.333	-0.31446	43.333	-0.31013	43.333	-0.27547	43.333	-0.3295	43.333	-0.3485	43.333	-0.34241	43.333	-0.40297	43.333	-0.34221	43.333	-0.41979
	43.5	-0.28387	43.5	-0.33282	43.5	-0.31466	43.5	-0.31024	43.5	-0.27555	43.5	-0.32961	43.5	-0.34866	43.5	-0.34247	43.5	-0.40311	43.5	-0.34231	43.5	-0.41993
	43.667	-0.28405	43.667	-0.33294	43.667	-0.31484	43.667	-0.31037	43.667	-0.27563	43.667	-0.32973	43.667	-0.34882	43.667	-0.34256	43.667	-0.40326	43.667	-0.34242	43.667	-0.42008
	43.833	-0.28422	43.833	-0.33305	43.833	-0.31503	43.833	-0.31052	43.833	-0.27572	43.833	-0.32984	43.833	-0.34897	43.833	-0.34266	43.833	-0.40342	43.833	-0.34251	43.833	-0.4202
	44	-0.2844	44	-0.33317	44	-0.31524	44	-0.31066	44	-0.2758	44	-0.32996	44	-0.34914	44	-0.3428	44	-0.40358	44	-0.3426	44	-0.42031
	44.167	-0.28457	44.167	-0.33328	44.167	-0.31545	44.167	-0.31081	44.167	-0.27588	44.167	-0.33007	44.167	-0.34929	44.167	-0.34294	44.167	-0.40373	44.167	-0.3427	44.167	-0.42043
	44.333	-0.28474	44.333	-0.33338	44.333	-0.31566	44.333	-0.31097	44.333	-0.27597	44.333	-0.33019	44.333	-0.34943	44.333	-0.34309	44.333	-0.4039	44.333	-0.3428	44.333	-0.42052
	44.5	-0.28491	44.5	-0.33347	44.5	-0.31587	44.5	-0.31113	44.5	-0.27606	44.5	-0.3303	44.5	-0.34957	44.5	-0.34325	44.5	-0.40406	44.5	-0.34292	44.5	-0.42062
	44.667	-0.28509	44.667	-0.33357	44.667	-0.31607	44.667	-0.31128	44.667	-0.27619	44.667	-0.33041	44.667	-0.34967	44.667	-0.34346	44.667	-0.40421	44.667	-0.34304	44.667	-0.42074
	44.833	-0.28525	44.833	-0.33367	44.833	-0.31628	44.833	-0.31143	44.833	-0.2763	44.833	-0.33051	44.833	-0.34981	44.833	-0.34365	44.833	-0.40436	44.833	-0.34315	44.833	-0.42086
	45	-0.28541	45	-0.33377	45	-0.31651	45	-0.3116	45	-0.27642	45	-0.33062	45	-0.34995	45	-0.34384	45	-0.40451	45	-0.34326	45	-0.42099
	45.167	-0.28559	45.167	-0.33388	45.167	-0.31673	45.167	-0.31177	45.167	-0.27653	45.167	-0.33073	45.167	-0.35009	45.167	-0.34405	45.167	-0.40468	45.167	-0.34342	45.167	-0.42113
	45.333	-0.28578	45.333	-0.33398	45.333	-0.31695	45.333	-0.31193	45.333	-0.27665	45.333	-0.33084	45.333	-0.35022	45.333	-0.34425	45.333	-0.40485	45.333	-0.34355	45.333	-0.42128
	45.5	-0.28596	45.5	-0.33408	45.5	-0.31715	45.5	-0.31207	45.5	-0.27674	45.5	-0.33096	45.5	-0.35037	45.5	-0.34446	45.5	-0.40501	45.5	-0.34367	45.5	-0.42141
	45.667	-0.28612	45.667	-0.33419	45.667	-0.31737	45.667	-0.3122	45.667	-0.27682	45.667	-0.33108	45.667	-0.35051	45.667	-0.34477	45.667	-0.40517	45.667	-0.34379	45.667	-0.42152
	45.833	-0.28628	45.833	-0.33432	45.833	-0.31756	45.833	-0.31233	45.833	-0.27691	45.833	-0.3312	45.833	-0.35065	45.833	-0.34529	45.833	-0.40534	45.833	-0.34389	45.833	-0.42165
	46	-0.28645	46	-0.33445	46	-0.31776	46	-0.31246	46	-0.27697	46	-0.33134	46	-0.35078	46	-0.34643	46	-0.4055	46	-0.34397	46	-0.4218
	46.167	-0.28662	46.167	-0.33457	46.167	-0.31795	46.167	-0.31259	46.167	-0.27704	46.167	-0.33148	46.167	-0.35092	46.167	-0.34746	46.167	-0.40568	46.167	-0.34405	46.167	-0.42195
	46.333	-0.28677	46.333	-0.33471	46.333	-0.31811	46.333	-0.31271	46.333	-0.27713	46.333	-0.33162	46.333	-0.35108	46.333	-0.34847	46.333	-0.40584	46.333	-0.34413	46.333	-0.42208
	46.5	-0.28693	46.5	-0.33486	46.5	-0.3183	46.5	-0.31286	46.5	-0.27721	46.5	-0.33177	46.5	-0.35123	46.5	-0.34935	46.5	-0.40601	46.5	-0.34418	46.5	-0.42222
	46.667	-0.2871	46.667	-0.33499	46.667	-0.3185	46.667	-0.31301	46.667	-0.27731	46.667	-0.33192	46.667	-0.35136	46.667	-0.3498	46.667	-0.40617	46.667	-0.34427	46.667	-0.42235
	46.833	-0.28728	46.833	-0.33511	46.833	-0.31871	46.833	-0.31316	46.833	-0.2774	46.833	-0.33206	46.833	-0.35151	46.833	-0.34995	46.833	-0.40635	46.833	-0.34436	46.833	-0.42247
	47	-0.28746	47	-0.33523	47	-0.31891	47	-0.31334	47	-0.2775	47	-0.3322	47	-0.35166	47	-0.34978	47	-0.40654	47	-0.34445	47	-0.42259
	47.167	-0.28764	47.167	-0.33534	47.167	-0.31913	47.167	-0.3135	47.167	-0.2776	47.167	-0.33234	47.167	-0.35182	47.167	-0.34951	47.167	-0.40672	47.167	-0.34456	47.167	-0.42272
	47.333	-0.28781	47.333	-0.33543	47.333	-0.31933	47.333	-0.31367	47.333	-0.27772	47.333	-0.33248	47.333	-0.35197	47.333	-0.34918	47.333	-0.40689	47.333	-0.34466	47.333	-0.42284
	47.5	-0.28798	47.5	-0.33553	47.5	-0.31953	47.5	-0.31385	47.5	-0.27784	47.5	-0.33261	47.5	-0.35212	47.5	-0.34895	47.5	-0.40706	47.5	-0.34475	47.5	-0.42297
	47.667	-0.28817	47.667	-0.33563	47.667	-0.31971	47.667	-0.31401	47.667	-0.27795	47.667	-0.33274	47.667	-0.35227	47.667	-0.34868	47.667	-0.40722	47.667	-0.34484	47.667	-0.4231
	47.833	-0.28836	47.833	-0.33573	47.833	-0.31989	47.833	-0.31418	47.833	-0.27805	47.833	-0.33287	47.833	-0.35243	47.833	-0.34839	47.833	-0.40736	47.833	-0.34493	47.833	-0.42323
	48	-0.28856	48	-0.33583	48	-0.32007	48	-0.31435	48	-0.27816	48	-0.33301	48	-0.35261	48	-0.34843	48	-0.40751	48	-0.34502	48	-0.42335
	48.167	-0.28877	48.167	-0.33593	48.167	-0.32025	48.167	-0.31451	48.167	-0.27827	48.167	-0.33315	48.167	-0.35277	48.167	-0.34839	48.167	-0.40764	48.167	-0.34512	48.167	-0.42346
	48.333	-0.28901	48.333	-0.33604	48.333	-0.32042	48.333	-0.31463	48.333	-0.27837	48.333	-0.33329	48.333	-0.35292	48.333	-0.34834	48.333	-0.40779	48.333	-0.34523	48.333	-0.4236
	48.5	-0.28925	48.5	-0.33616	48.5	-0.32063	48.5	-0.31472	48.5	-0.27847	48.5	-0.33343	48.5	-0.35308	48.5	-0.3483	48.5	-0.40794	48.5	-0.34534	48.5	-0.42374
	48.667	-0.28948	48.667	-0.33628	48.667	-0.32084	48.667	-0.3148	48.667	-0.27857	48.667	-0.33357	48.667	-0.35327	48.667	-0.34835	48.667	-0.40809	48.667	-0.34543	48.667	-0.42386
	48.833	-0.28971	48.833	-0.33641	48.833	-0.32103	48.833	-0.31489	48.833	-0.27868	48.833	-0.33372	48.833	-0.35346	48.833	-0.34839	48.833	-0.40825	48.833	-0.34549	48.833	-0.42397
	49	-0.28996	49	-0.33652	49	-0.32123	49	-0.31492	49	-0.27879	49	-0.33386	49	-0.35365	49	-0.34843	49	-0.4084	49	-0.34556	49	-0.42408
	49.167	-0.29018	49.167	-0.33664	49.167	-0.32141	49.167	-0.315	49.167	-0.27889	49.167	-0.33402	49.167	-0.35384	49.167	-0.34849	49.167	-0.40855	49.167	-0.34563	49.167	-0.4242
	49.333	-0.29041	49.333	-0.33676	49.333	-0.32157	49.333	-0.31509	49.333	-0.279	49.333	-0.33416	49.333	-0.35404	49.333	-0.34858	49.333	-0.4087	49.333	-0.34572	49.333	-0.42432
	49.5	-0.29063	49.5	-0.33686	49.5	-0.32173	49.5	-0.31524	49.5	-0.27912	49.5	-0.3343	49.5	-0.35423	49.5	-0.34865	49.5	-0.40884	49.5	-0.34582	49.5	-0.42445
	49.667	-0.29083	49.667	-0.33699	49.667	-0.32188	49.667	-0.31547	49.667	-0.27923	49.667	-0.33444	49.667	-0.35441	49.667	-0.34872	49.667	-0.40899	49.667	-0.34592	49.667	-0.42457
	49.833	-0.29105	49.833	-0.33712	49.833	-0.32197	49.833	-0.31566	49.833	-0.27933	49.833	-0.33458	49.833	-0.35459	49.833	-0.3488	49.833	-0.40914	49.833	-0.34606	49.833	-0.4247
	50	-0.29127	50	-0.3372	50	-0.32209	50	-0.31585	50	-0.27941	50	-0.33472	50	-0.35477	50	-0.3489	50	-0.40929	50	-0.34617	50	-0.42483
	50.167	-0.29149	50.167	-0.33729	50.167	-0.32224	50.167	-0.31604	50.167	-0.2795	50.167	-0.33483	50.167	-0.35495	50.167	-0.34901	50.167	-0.40943	50.167	-0.34626	50.167	-0.42496
	50.333	-0.29169	50.333	-0.33737	50.333	-0.3224	50.333	-0.31627	50.333	-0.27958	50.333	-0.33494	50.333	-0.35512	50.333	-0.3491	50.333	-0.40956	50.333	-0.34635	50.333	-0.42511
	50.5	-0.29188	50.5	-0.33746	50.5	-0.32259	50.5	-0.31649	50.5	-0.27965	50.5	-0.33506	50.5	-0.3553	50.5	-0.3492	50.5	-0.40969	50.5	-0.34644	50.5	-0.42526
	50.667	-0.29207	50.667	-0.33752	50.667	-0.32278	50.667	-0.3167	50.667	-0.27974	50.667	-0.33518	50.667	-0.35548	50.667	-0.34931	50.667	-0.40982	50.667	-0.34654	50.667	-0.4254
	50.833	-0.29225	50.833	-0.33761	50.833	-0.32297	50.833	-0.31691	50.833	-0.27984	50.833	-0.33532	50.833	-0.35565	50.833	-0.34942	50.833	-0.40994	50.833	-0.34667	50.833	-0.42555
	51	-0.29241	51	-0.3377	51	-0.32319	51	-0.31711	51	-0.27993	51	-0.33546	51	-0.35579	51	-0.34953	51	-0.41007	51	-0.3468	51	-0.42569
	51.167	-0.2926	51.167	-0.33779	51.167	-0.32343	51.167	-0.31731	51.167	-0.28003	51.167	-0.3356	51.167	-0.35593	51.167	-0.34965	51.167	-0.4102	51.167	-0.34691	51.167	-0.42585
	51.333	-0.29278	51.333	-0.33792	51.333	-0.32364	51.333	-0.31752	51.333	-0.28015	51.333	-0.33574	51.333	-0.35607	51.333	-0.34975	51.333	-0.41033	51.333	-0.34698	51.333	-0.42601
	51.5	-0.29297	51.5	-0.33805	51.5	-0.32386	51.5	-0.31772	51.5	-0.28025	51.5	-0.33591	51.5	-0.35622	51.5	-0.34985	51.5	-0.41048	51.5	-0.34704	51.5	-0.42616
	51.667	-0.29318	51.667	-0.33817	51.667	-0.32408	51.667	-0.31791	51.667	-0.28034	51.667	-0.33606	51.667	-0.35636	51.667	-0.34997	51.667	-0.41062	51.667	-0.3471	51.667	-0.42634
	51.833	-0.29337	51.833	-0.33828	51.833	-0.32429	51.833	-0.3181	51.833	-0.28043	51.833	-0.33621	51.833	-0.3565	51.833	-0.35012	51.833	-0.41077	51.833	-0.34714	51.833	-0.42651
	52	-0.29357	52	-0.33841	52	-0.32449	52	-0.31828	52	-0.28048	52	-0.33635	52	-0.35665	52	-0.35025	52	-0.41092	52	-0.3472	52	-0.42667
	52.167	-0.29377	52.167	-0.33852	52.167	-0.3247	52.167	-0.31846	52.167	-0.28056	52.167	-0.33648	52.167	-0.35681	52.167	-0.35044	52.167	-0.41106	52.167	-0.34726	52.167	-0.42683
	52.333	-0.29397	52.333	-0.33864	52.333	-0.32491	52.333	-0.31863	52.333	-0.28064	52.333	-0.33661	52.333	-0.35698	52.333	-0.35072	52.333	-0.41119	52.333	-0.34732	52.333	-0.427
	52.5	-0.29416	52.5	-0.33875	52.5	-0.3251	52.5	-0.31879	52.5	-0.28073	52.5	-0.33673	52.5	-0.35713	52.5	-0.35096	52.5	-0.41133	52.5	-0.3474	52.5	-0.42715
	52.667	-0.29436	52.667	-0.33884	52.667	-0.32529	52.667	-0.31896	52.667	-0.28081	52.667	-0.33685	52.667	-0.3573	52.667	-0.35122	52.667	-0.41146	52.667	-0.34747	52.667	-0.42728
	52.833	-0.29457	52.833	-0.33894	52.833	-0.32547	52.833	-0.31912	52.833	-0.2809	52.833	-0.33695	52.833	-0.35746	52.833	-0.35145	52.833	-0.41157	52.833	-0.34755	52.833	-0.4274
	53	-0.29476	53	-0.33906	53	-0.32565	53	-0.31928	53	-0.28099	53	-0.33708	53	-0.35761	53	-0.35165	53	-0.41169	53	-0.34763	53	-0.42754
	53.167	-0.29495	53.167	-0.33918	53.167	-0.32581	53.167	-0.31945	53.167	-0.28106	53.167	-0.33722	53.167	-0.35775	53.167	-0.35183	53.167	-0.4118	53.167	-0.34767	53.167	-0.4277
	53.333	-0.29513	53.333	-0.33929	53.333	-0.32599	53.333	-0.31962	53.333	-0.28112	53.333	-0.33736	53.333	-0.3579	53.333	-0.35193	53.333	-0.41191	53.333	-0.34773	53.333	-0.42785
	53.5	-0.29531	53.5	-0.33939	53.5	-0.32617	53.5	-0.31978	53.5	-0.28119	53.5	-0.3375	53.5	-0.35803	53.5	-0.35207	53.5	-0.41203	53.5	-0.34779	53.5	-0.42799
	53.667	-0.29549	53.667	-0.33949	53.667	-0.32636	53.667	-0.31998	53.667	-0.28126	53.667	-0.33763	53.667	-0.35815	53.667	-0.35219	53.667	-0.41214	53.667	-0.34783	53.667	-0.42814
	53.833	-0.29568	53.833	-0.33958	53.833	-0.32653	53.833	-0.32018	53.833	-0.28135	53.833	-0.33776	53.833	-0.35827	53.833	-0.35231	53.833	-0.41226	53.833	-0.34787	53.833	-0.42827
	54	-0.29589	54	-0.33966	54	-0.32669	54	-0.32036	54	-0.28141	54	-0.33787	54	-0.35838	54	-0.35239	54	-0.41237	54	-0.34793	54	-0.4284
	54.167	-0.29609	54.167	-0.33974	54.167	-0.32684	54.167	-0.32054	54.167	-0.2815	54.167	-0.33793	54.167	-0.35851	54.167	-0.35248	54.167	-0.4125	54.167	-0.34798	54.167	-0.42853
	54.333	-0.2963	54.333	-0.33983	54.333	-0.327	54.333	-0.32073	54.333	-0.28161	54.333	-0.33798	54.333	-0.35864	54.333	-0.35257	54.333	-0.41262	54.333	-0.34803	54.333	-0.42862
	54.5	-0.29651	54.5	-0.33994	54.5	-0.32712	54.5	-0.3209	54.5	-0.28171	54.5	-0.33805	54.5	-0.35876	54.5	-0.35267	54.5	-0.41275	54.5	-0.34809	54.5	-0.42873
	54.667	-0.29671	54.667	-0.34007	54.667	-0.32726	54.667	-0.32109	54.667	-0.28186	54.667	-0.33811	54.667	-0.35891	54.667	-0.35277	54.667	-0.41289	54.667	-0.34816	54.667	-0.42885
	54.833	-0.29692	54.833	-0.34019	54.833	-0.32741	54.833	-0.32128	54.833	-0.28198	54.833	-0.33787	54.833	-0.35904	54.833	-0.35284	54.833	-0.41304	54.833	-0.34823	54.833	-0.42897
	55	-0.29712	55	-0.34029	55	-0.32757	55	-0.32145	55	-0.28209	55	-0.33776	55	-0.35915	55	-0.35291	55	-0.41319	55	-0.34831	55	-0.42907
	55.167	-0.29733	55.167	-0.34039	55.167	-0.32772	55.167	-0.32161	55.167	-0.2822	55.167	-0.33767	55.167	-0.35926	55.167	-0.35299	55.167	-0.41333	55.167	-0.3484	55.167	-0.42918
	55.333	-0.29753	55.333	-0.34056	55.333	-0.32786	55.333	-0.32178	55.333	-0.28231	55.333	-0.33757	55.333	-0.35938	55.333	-0.35304	55.333	-0.41346	55.333	-0.34849	55.333	-0.42931
	55.5	-0.29774	55.5	-0.34071	55.5	-0.32798	55.5	-0.32195	55.5	-0.28241	55.5	-0.33749	55.5	-0.35948	55.5	-0.3531	55.5	-0.41358	55.5	-0.34857	55.5	-0.42943
	55.667	-0.29795	55.667	-0.34083	55.667	-0.32811	55.667	-0.32212	55.667	-0.28251	55.667	-0.33744	55.667	-0.35959	55.667	-0.35315	55.667	-0.41371	55.667	-0.34866	55.667	-0.42955
	55.833	-0.29816	55.833	-0.34095	55.833	-0.32824	55.833	-0.32228	55.833	-0.2826	55.833	-0.3374	55.833	-0.3597	55.833	-0.35321	55.833	-0.41384	55.833	-0.34875	55.833	-0.42968
	56	-0.29838	56	-0.34106	56	-0.32838	56	-0.32245	56	-0.28268	56	-0.33739	56	-0.35982	56	-0.35327	56	-0.41397	56	-0.34883	56	-0.42982
	56.167	-0.29858	56.167	-0.34115	56.167	-0.3285	56.167	-0.32262	56.167	-0.28278	56.167	-0.33744	56.167	-0.35993	56.167	-0.35334	56.167	-0.41408	56.167	-0.34892	56.167	-0.42994
	56.333	-0.29879	56.333	-0.34125	56.333	-0.32862	56.333	-0.32279	56.333	-0.28288	56.333	-0.33748	56.333	-0.36004	56.333	-0.3534	56.333	-0.41419	56.333	-0.349	56.333	-0.43007
	56.5	-0.29899	56.5	-0.34134	56.5	-0.32876	56.5	-0.32296	56.5	-0.28299	56.5	-0.33753	56.5	-0.36016	56.5	-0.35346	56.5	-0.41431	56.5	-0.34908	56.5	-0.43019
	56.667	-0.2992	56.667	-0.34143	56.667	-0.32888	56.667	-0.32313	56.667	-0.28311	56.667	-0.33758	56.667	-0.36027	56.667	-0.35352	56.667	-0.41443	56.667	-0.34917	56.667	-0.4303
	56.833	-0.29941	56.833	-0.34152	56.833	-0.329	56.833	-0.32328	56.833	-0.28324	56.833	-0.33769	56.833	-0.36037	56.833	-0.35358	56.833	-0.41454	56.833	-0.34926	56.833	-0.43041
	57	-0.29962	57	-0.34163	57	-0.32911	57	-0.32345	57	-0.28336	57	-0.3378	57	-0.36047	57	-0.35364	57	-0.41465	57	-0.34935	57	-0.43051
	57.167	-0.29983	57.167	-0.34175	57.167	-0.32921	57.167	-0.32361	57.167	-0.28347	57.167	-0.33792	57.167	-0.36058	57.167	-0.3537	57.167	-0.41475	57.167	-0.34945	57.167	-0.43062
	57.333	-0.30003	57.333	-0.34188	57.333	-0.32932	57.333	-0.32377	57.333	-0.2836	57.333	-0.33805	57.333	-0.36068	57.333	-0.35374	57.333	-0.41486	57.333	-0.34955	57.333	-0.43074
	57.5	-0.30024	57.5	-0.34204	57.5	-0.32943	57.5	-0.32394	57.5	-0.28372	57.5	-0.33821	57.5	-0.36078	57.5	-0.35378	57.5	-0.41494	57.5	-0.34965	57.5	-0.43086
	57.667	-0.30046	57.667	-0.34217	57.667	-0.32956	57.667	-0.32408	57.667	-0.28383	57.667	-0.33834	57.667	-0.36089	57.667	-0.35384	57.667	-0.41503	57.667	-0.34975	57.667	-0.43098
	57.833	-0.30065	57.833	-0.3423	57.833	-0.32968	57.833	-0.32422	57.833	-0.28394	57.833	-0.33848	57.833	-0.36099	57.833	-0.3539	57.833	-0.41512	57.833	-0.34984	57.833	-0.43113
	58	-0.30084	58	-0.34243	58	-0.3298	58	-0.32436	58	-0.28401	58	-0.33862	58	-0.36111	58	-0.35397	58	-0.41521	58	-0.34993	58	-0.43126
	58.167	-0.30101	58.167	-0.34253	58.167	-0.3299	58.167	-0.32451	58.167	-0.2841	58.167	-0.33876	58.167	-0.36124	58.167	-0.35404	58.167	-0.41529	58.167	-0.35001	58.167	-0.43136
	58.333	-0.3012	58.333	-0.34264	58.333	-0.33001	58.333	-0.32465	58.333	-0.28419	58.333	-0.33892	58.333	-0.36137	58.333	-0.35411	58.333	-0.4154	58.333	-0.35008	58.333	-0.43146
	58.5	-0.30139	58.5	-0.34276	58.5	-0.33013	58.5	-0.32482	58.5	-0.28429	58.5	-0.33909	58.5	-0.36151	58.5	-0.35419	58.5	-0.41551	58.5	-0.35012	58.5	-0.43157
	58.667	-0.30158	58.667	-0.34288	58.667	-0.33024	58.667	-0.32501	58.667	-0.28437	58.667	-0.33924	58.667	-0.36163	58.667	-0.35428	58.667	-0.41564	58.667	-0.35017	58.667	-0.43166
	58.833	-0.30176	58.833	-0.34299	58.833	-0.33034	58.833	-0.3252	58.833	-0.28446	58.833	-0.33939	58.833	-0.36173	58.833	-0.35436	58.833	-0.41579	58.833	-0.35023	58.833	-0.43176
	59	-0.30195	59	-0.3431	59	-0.33044	59	-0.32542	59	-0.28455	59	-0.33953	59	-0.36184	59	-0.35444	59	-0.41592	59	-0.3503	59	-0.43185
	59.167	-0.30214	59.167	-0.34322	59.167	-0.33054	59.167	-0.32562	59.167	-0.28462	59.167	-0.33966	59.167	-0.36196	59.167	-0.35451	59.167	-0.41606	59.167	-0.35034	59.167	-0.43195
	59.333	-0.30233	59.333	-0.34332	59.333	-0.33064	59.333	-0.32581	59.333	-0.28469	59.333	-0.33979	59.333	-0.36203	59.333	-0.35456	59.333	-0.41619	59.333	-0.35039	59.333	-0.43205
	59.5	-0.30252	59.5	-0.34344	59.5	-0.33074	59.5	-0.32599	59.5	-0.28475	59.5	-0.3399	59.5	-0.36211	59.5	-0.3546	59.5	-0.41632	59.5	-0.35045	59.5	-0.43216
	59.667	-0.30271	59.667	-0.34356	59.667	-0.33083	59.667	-0.32616	59.667	-0.28482	59.667	-0.34003	59.667	-0.36217	59.667	-0.35465	59.667	-0.41643	59.667	-0.35051	59.667	-0.43227
	59.833	-0.30289	59.833	-0.34368	59.833	-0.3309	59.833	-0.32632	59.833	-0.28489	59.833	-0.34016	59.833	-0.36222	59.833	-0.3547	59.833	-0.41655	59.833	-0.35059	59.833	-0.43239
	60	-0.30307	60	-0.3438	60	-0.33098	60	-0.32646	60	-0.28495	60	-0.34028	60	-0.36227	60	-0.35472	60	-0.41665	60	-0.35067	60	-0.43251
	60.167	-0.30324	60.167	-0.34392	60.167	-0.33108	60.167	-0.32659	60.167	-0.28503	60.167	-0.34041	60.167	-0.36233	60.167	-0.35476	60.167	-0.41673	60.167	-0.35074	60.167	-0.43264
	60.333	-0.30339	60.333	-0.34403	60.333	-0.33119	60.333	-0.3267	60.333	-0.2851	60.333	-0.34051	60.333	-0.36241	60.333	-0.35482	60.333	-0.41681	60.333	-0.3508	60.333	-0.43276
	60.5	-0.30354	60.5	-0.34414	60.5	-0.33128	60.5	-0.32681	60.5	-0.28519	60.5	-0.3406	60.5	-0.36249	60.5	-0.35487	60.5	-0.41689	60.5	-0.35085	60.5	-0.43287
	60.667	-0.30368	60.667	-0.34424	60.667	-0.33135	60.667	-0.32694	60.667	-0.28533	60.667	-0.34068	60.667	-0.36257	60.667	-0.35493	60.667	-0.41697	60.667	-0.3509	60.667	-0.43297
	60.833	-0.30381	60.833	-0.34432	60.833	-0.33143	60.833	-0.32709	60.833	-0.28544	60.833	-0.34074	60.833	-0.36264	60.833	-0.35497	60.833	-0.41705	60.833	-0.35095	60.833	-0.43307
	61	-0.30391	61	-0.3444	61	-0.33152	61	-0.32722	61	-0.28555	61	-0.34079	61	-0.3627	61	-0.355	61	-0.41713	61	-0.35097	61	-0.43317
	61.167	-0.30402	61.167	-0.34448	61.167	-0.33158	61.167	-0.32736	61.167	-0.28565	61.167	-0.34083	61.167	-0.36275	61.167	-0.35502	61.167	-0.41722	61.167	-0.351	61.167	-0.43327
	61.333	-0.30413	61.333	-0.34458	61.333	-0.33166	61.333	-0.3275	61.333	-0.28578	61.333	-0.34086	61.333	-0.3628	61.333	-0.35503	61.333	-0.4173	61.333	-0.35103	61.333	-0.43338
	61.5	-0.30425	61.5	-0.34465	61.5	-0.33174	61.5	-0.32764	61.5	-0.28588	61.5	-0.3409	61.5	-0.36287	61.5	-0.35505	61.5	-0.41739	61.5	-0.35108	61.5	-0.43349
	61.667	-0.30438	61.667	-0.34473	61.667	-0.3318	61.667	-0.32777	61.667	-0.28599	61.667	-0.34102	61.667	-0.36293	61.667	-0.35508	61.667	-0.41748	61.667	-0.35113	61.667	-0.43359
	61.833	-0.30451	61.833	-0.34483	61.833	-0.33187	61.833	-0.3279	61.833	-0.28609	61.833	-0.34095	61.833	-0.363	61.833	-0.35511	61.833	-0.41755	61.833	-0.35118	61.833	-0.43371
	62	-0.30464	62	-0.34494	62	-0.33195	62	-0.32802	62	-0.28618	62	-0.3408	62	-0.3631	62	-0.35517	62	-0.41763	62	-0.3512	62	-0.43381
	62.167	-0.30477	62.167	-0.34507	62.167	-0.33201	62.167	-0.32815	62.167	-0.28628	62.167	-0.34071	62.167	-0.36319	62.167	-0.35521	62.167	-0.41768	62.167	-0.35122	62.167	-0.43389
	62.333	-0.30492	62.333	-0.34518	62.333	-0.33208	62.333	-0.32825	62.333	-0.28637	62.333	-0.34065	62.333	-0.36327	62.333	-0.35526	62.333	-0.41775	62.333	-0.35124	62.333	-0.43396
	62.5	-0.30503	62.5	-0.34528	62.5	-0.33217	62.5	-0.32836	62.5	-0.28646	62.5	-0.3406	62.5	-0.36335	62.5	-0.35532	62.5	-0.41781	62.5	-0.35125	62.5	-0.43403
	62.667	-0.30513	62.667	-0.34539	62.667	-0.33229	62.667	-0.32848	62.667	-0.28654	62.667	-0.34057	62.667	-0.36345	62.667	-0.35537	62.667	-0.41788	62.667	-0.35128	62.667	-0.43411
	62.833	-0.30521	62.833	-0.34547	62.833	-0.33241	62.833	-0.3286	62.833	-0.28663	62.833	-0.34056	62.833	-0.36354	62.833	-0.35543	62.833	-0.41797	62.833	-0.35134	62.833	-0.43419
	63	-0.30526	63	-0.34556	63	-0.33251	63	-0.32873	63	-0.28671	63	-0.34062	63	-0.36361	63	-0.35549	63	-0.41807	63	-0.35141	63	-0.43427
	63.167	-0.30533	63.167	-0.34564	63.167	-0.33262	63.167	-0.32885	63.167	-0.28679	63.167	-0.34066	63.167	-0.36369	63.167	-0.35554	63.167	-0.41816	63.167	-0.35151	63.167	-0.43437
	63.333	-0.3054	63.333	-0.34571	63.333	-0.3327	63.333	-0.32898	63.333	-0.28685	63.333	-0.3407	63.333	-0.36377	63.333	-0.35558	63.333	-0.41826	63.333	-0.35158	63.333	-0.43445
	63.5	-0.30546	63.5	-0.34577	63.5	-0.33277	63.5	-0.32909	63.5	-0.28693	63.5	-0.34074	63.5	-0.36384	63.5	-0.35561	63.5	-0.41837	63.5	-0.35165	63.5	-0.43454
	63.667	-0.30553	63.667	-0.34584	63.667	-0.33284	63.667	-0.32921	63.667	-0.287	63.667	-0.34085	63.667	-0.36393	63.667	-0.35564	63.667	-0.41846	63.667	-0.35173	63.667	-0.43462
	63.833	-0.30561	63.833	-0.3459	63.833	-0.33285	63.833	-0.32932	63.833	-0.28706	63.833	-0.34095	63.833	-0.36402	63.833	-0.35568	63.833	-0.41853	63.833	-0.35179	63.833	-0.43469
	64	-0.3057	64	-0.34597	64	-0.33291	64	-0.32941	64	-0.28712	64	-0.34105	64	-0.36411	64	-0.35571	64	-0.41858	64	-0.35185	64	-0.43477
	64.167	-0.3058	64.167	-0.34604	64.167	-0.33298	64.167	-0.32951	64.167	-0.28716	64.167	-0.34116	64.167	-0.36418	64.167	-0.35574	64.167	-0.41859	64.167	-0.35191	64.167	-0.43487
	64.333	-0.30592	64.333	-0.3461	64.333	-0.33306	64.333	-0.32959	64.333	-0.2872	64.333	-0.34131	64.333	-0.36425	64.333	-0.35577	64.333	-0.41865	64.333	-0.35195	64.333	-0.43497
	64.5	-0.30604	64.5	-0.34617	64.5	-0.33318	64.5	-0.32969	64.5	-0.28725	64.5	-0.34145	64.5	-0.36433	64.5	-0.35581	64.5	-0.41871	64.5	-0.35198	64.5	-0.43506
	64.667	-0.30616	64.667	-0.34623	64.667	-0.33328	64.667	-0.32979	64.667	-0.28728	64.667	-0.34158	64.667	-0.36439	64.667	-0.35585	64.667	-0.41878	64.667	-0.352	64.667	-0.43515
	64.833	-0.30628	64.833	-0.34631	64.833	-0.33337	64.833	-0.32988	64.833	-0.28733	64.833	-0.34172	64.833	-0.36447	64.833	-0.35591	64.833	-0.41885	64.833	-0.35203	64.833	-0.43524
	65	-0.30642	65	-0.34639	65	-0.33346	65	-0.32997	65	-0.28738	65	-0.34187	65	-0.36453	65	-0.35631	65	-0.41892	65	-0.35205	65	-0.43533
	65.167	-0.30655	65.167	-0.34646	65.167	-0.33355	65.167	-0.33006	65.167	-0.28743	65.167	-0.342	65.167	-0.3646	65.167	-0.35755	65.167	-0.41898	65.167	-0.35205	65.167	-0.4354
	65.333	-0.30666	65.333	-0.34653	65.333	-0.33362	65.333	-0.33013	65.333	-0.28747	65.333	-0.34211	65.333	-0.36468	65.333	-0.35909	65.333	-0.41904	65.333	-0.35207	65.333	-0.43548
	65.5	-0.30677	65.5	-0.34661	65.5	-0.3337	65.5	-0.3302	65.5	-0.2875	65.5	-0.34219	65.5	-0.36474	65.5	-0.35904	65.5	-0.4191	65.5	-0.35209	65.5	-0.43556
	65.667	-0.30687	65.667	-0.34667	65.667	-0.33378	65.667	-0.33026	65.667	-0.28752	65.667	-0.34227	65.667	-0.36481	65.667	-0.35875	65.667	-0.41916	65.667	-0.35211	65.667	-0.43563
	65.833	-0.30697	65.833	-0.34673	65.833	-0.33383	65.833	-0.33032	65.833	-0.28756	65.833	-0.34236	65.833	-0.36488	65.833	-0.3583	65.833	-0.41919	65.833	-0.35215	65.833	-0.43573
	66	-0.30706	66	-0.3468	66	-0.3339	66	-0.33039	66	-0.28757	66	-0.34244	66	-0.36495	66	-0.35786	66	-0.41924	66	-0.35219	66	-0.43583
	66.167	-0.30716	66.167	-0.34685	66.167	-0.334	66.167	-0.33046	66.167	-0.28761	66.167	-0.34251	66.167	-0.36501	66.167	-0.35753	66.167	-0.41927	66.167	-0.35224	66.167	-0.43593
	66.333	-0.30724	66.333	-0.34692	66.333	-0.33409	66.333	-0.33051	66.333	-0.28765	66.333	-0.34259	66.333	-0.36508	66.333	-0.35719	66.333	-0.4193	66.333	-0.35228	66.333	-0.43604
	66.5	-0.30732	66.5	-0.34697	66.5	-0.33418	66.5	-0.33057	66.5	-0.28769	66.5	-0.34267	66.5	-0.36514	66.5	-0.35693	66.5	-0.41934	66.5	-0.35234	66.5	-0.43616
	66.667	-0.30738	66.667	-0.34702	66.667	-0.33426	66.667	-0.33062	66.667	-0.28775	66.667	-0.34276	66.667	-0.3652	66.667	-0.3567	66.667	-0.41937	66.667	-0.3524	66.667	-0.43628
	66.833	-0.30743	66.833	-0.34708	66.833	-0.33434	66.833	-0.33067	66.833	-0.28779	66.833	-0.34285	66.833	-0.36527	66.833	-0.35664	66.833	-0.41941	66.833	-0.35245	66.833	-0.43638
	67	-0.3075	67	-0.34715	67	-0.33443	67	-0.3307	67	-0.28784	67	-0.34295	67	-0.36534	67	-0.35651	67	-0.41944	67	-0.35249	67	-0.43647
	67.167	-0.30756	67.167	-0.3472	67.167	-0.33452	67.167	-0.33075	67.167	-0.28788	67.167	-0.34304	67.167	-0.36541	67.167	-0.35638	67.167	-0.41948	67.167	-0.35251	67.167	-0.43655
	67.333	-0.30763	67.333	-0.34723	67.333	-0.3346	67.333	-0.33078	67.333	-0.2879	67.333	-0.3431	67.333	-0.36547	67.333	-0.35628	67.333	-0.41952	67.333	-0.35251	67.333	-0.43662
	67.5	-0.30769	67.5	-0.34725	67.5	-0.33469	67.5	-0.33083	67.5	-0.28793	67.5	-0.34314	67.5	-0.36555	67.5	-0.35622	67.5	-0.41957	67.5	-0.35253	67.5	-0.43671
	67.667	-0.30774	67.667	-0.34726	67.667	-0.33479	67.667	-0.33088	67.667	-0.28795	67.667	-0.34315	67.667	-0.36563	67.667	-0.35616	67.667	-0.41961	67.667	-0.35255	67.667	-0.43679
	67.833	-0.30778	67.833	-0.34726	67.833	-0.33489	67.833	-0.33093	67.833	-0.28797	67.833	-0.34315	67.833	-0.36572	67.833	-0.35612	67.833	-0.41966	67.833	-0.35243	67.833	-0.43686
	68	-0.30782	68	-0.34725	68	-0.33499	68	-0.33098	68	-0.28798	68	-0.34309	68	-0.36581	68	-0.35609	68	-0.41971	68	-0.35255	68	-0.43694
	68.167	-0.30788	68.167	-0.34723	68.167	-0.33507	68.167	-0.33103	68.167	-0.28801	68.167	-0.343	68.167	-0.36589	68.167	-0.35611	68.167	-0.41976	68.167	-0.35318	68.167	-0.43704
	68.333	-0.30789	68.333	-0.3472	68.333	-0.33516	68.333	-0.33107	68.333	-0.28804	68.333	-0.34287	68.333	-0.36596	68.333	-0.3561	68.333	-0.41981	68.333	-0.35372	68.333	-0.43716
	68.5	-0.30791	68.5	-0.3472	68.5	-0.33524	68.5	-0.33111	68.5	-0.28806	68.5	-0.34278	68.5	-0.36601	68.5	-0.35608	68.5	-0.41984	68.5	-0.35368	68.5	-0.43728
	68.667	-0.30793	68.667	-0.34723	68.667	-0.33532	68.667	-0.33114	68.667	-0.2881	68.667	-0.34269	68.667	-0.36606	68.667	-0.35605	68.667	-0.41987	68.667	-0.35357	68.667	-0.43743
	68.833	-0.30795	68.833	-0.34726	68.833	-0.3354	68.833	-0.33117	68.833	-0.28813	68.833	-0.34262	68.833	-0.36612	68.833	-0.35604	68.833	-0.41989	68.833	-0.35358	68.833	-0.43757
	69	-0.30798	69	-0.34732	69	-0.33549	69	-0.33119	69	-0.28816	69	-0.34255	69	-0.36619	69	-0.35603	69	-0.41991	69	-0.35363	69	-0.4377
	69.167	-0.30802	69.167	-0.34736	69.167	-0.3356	69.167	-0.33122	69.167	-0.28819	69.167	-0.34247	69.167	-0.36627	69.167	-0.35602	69.167	-0.41992	69.167	-0.35365	69.167	-0.43783
	69.333	-0.30805	69.333	-0.34739	69.333	-0.3357	69.333	-0.33126	69.333	-0.28821	69.333	-0.3424	69.333	-0.36636	69.333	-0.35603	69.333	-0.41994	69.333	-0.35366	69.333	-0.43793
	69.5	-0.30807	69.5	-0.34741	69.5	-0.3358	69.5	-0.33128	69.5	-0.28823	69.5	-0.34235	69.5	-0.36644	69.5	-0.35606	69.5	-0.41995	69.5	-0.3537	69.5	-0.43804
	69.667	-0.3081	69.667	-0.34741	69.667	-0.33589	69.667	-0.33132	69.667	-0.28826	69.667	-0.34232	69.667	-0.36652	69.667	-0.35608	69.667	-0.41996	69.667	-0.35377	69.667	-0.43814
	69.833	-0.30813	69.833	-0.34743	69.833	-0.33602	69.833	-0.33136	69.833	-0.28829	69.833	-0.34231	69.833	-0.36662	69.833	-0.35608	69.833	-0.41999	69.833	-0.35403	69.833	-0.43823
	70	-0.30815	70	-0.34744	70	-0.33612	70	-0.33139	70	-0.28832	70	-0.34233	70	-0.36674	70	-0.35609	70	-0.42001	70	-0.35479	70	-0.43832
	70.167	-0.30817	70.167	-0.34745	70.167	-0.33622	70.167	-0.33142	70.167	-0.28835	70.167	-0.34235	70.167	-0.36686	70.167	-0.35609	70.167	-0.42004	70.167	-0.35539	70.167	-0.43843
	70.333	-0.30819	70.333	-0.34744	70.333	-0.33631	70.333	-0.33142	70.333	-0.28839	70.333	-0.34245	70.333	-0.36697	70.333	-0.35611	70.333	-0.42006	70.333	-0.35578	70.333	-0.43854
	70.5	-0.3082	70.5	-0.34744	70.5	-0.3364	70.5	-0.33143	70.5	-0.28843	70.5	-0.34252	70.5	-0.36709	70.5	-0.35614	70.5	-0.42009	70.5	-0.35574	70.5	-0.43865
	70.667	-0.30821	70.667	-0.34743	70.667	-0.33651	70.667	-0.33144	70.667	-0.28847	70.667	-0.3426	70.667	-0.36722	70.667	-0.35617	70.667	-0.42011	70.667	-0.35558	70.667	-0.43876
	70.833	-0.30822	70.833	-0.34741	70.833	-0.33663	70.833	-0.33146	70.833	-0.28851	70.833	-0.34268	70.833	-0.36734	70.833	-0.35621	70.833	-0.42013	70.833	-0.3555	70.833	-0.43886
	71	-0.30823	71	-0.3474	71	-0.33674	71	-0.33146	71	-0.28854	71	-0.34274	71	-0.36746	71	-0.35624	71	-0.42015	71	-0.35547	71	-0.43896
	71.167	-0.30824	71.167	-0.3474	71.167	-0.33685	71.167	-0.33148	71.167	-0.28858	71.167	-0.34281	71.167	-0.36759	71.167	-0.35627	71.167	-0.42017	71.167	-0.35541	71.167	-0.43905
	71.333	-0.30825	71.333	-0.34738	71.333	-0.33695	71.333	-0.3315	71.333	-0.2886	71.333	-0.34286	71.333	-0.36771	71.333	-0.35629	71.333	-0.42017	71.333	-0.35536	71.333	-0.4391
	71.5	-0.30826	71.5	-0.34737	71.5	-0.33706	71.5	-0.33152	71.5	-0.28863	71.5	-0.3429	71.5	-0.36782	71.5	-0.35632	71.5	-0.42017	71.5	-0.35533	71.5	-0.43917
	71.667	-0.30827	71.667	-0.34738	71.667	-0.33716	71.667	-0.33156	71.667	-0.28866	71.667	-0.34294	71.667	-0.36791	71.667	-0.35634	71.667	-0.42018	71.667	-0.35532	71.667	-0.43925
	71.833	-0.3083	71.833	-0.34737	71.833	-0.33724	71.833	-0.3316	71.833	-0.28869	71.833	-0.34296	71.833	-0.36799	71.833	-0.35636	71.833	-0.42018	71.833	-0.35535	71.833	-0.43934
	72	-0.30834	72	-0.34738	72	-0.33734	72	-0.33165	72	-0.28872	72	-0.343	72	-0.36806	72	-0.35639	72	-0.42019	72	-0.35536	72	-0.43944
	72.167	-0.30839	72.167	-0.34738	72.167	-0.33745	72.167	-0.33169	72.167	-0.28876	72.167	-0.34305	72.167	-0.36814	72.167	-0.3564	72.167	-0.4202	72.167	-0.35537	72.167	-0.43953
	72.333	-0.30845	72.333	-0.34738	72.333	-0.33756	72.333	-0.33173	72.333	-0.2888	72.333	-0.34309	72.333	-0.36821	72.333	-0.35643	72.333	-0.42023	72.333	-0.35538	72.333	-0.43963
	72.5	-0.3085	72.5	-0.34739	72.5	-0.33768	72.5	-0.33176	72.5	-0.28885	72.5	-0.34316	72.5	-0.36827	72.5	-0.35647	72.5	-0.42025	72.5	-0.35541	72.5	-0.43973
	72.667	-0.30854	72.667	-0.34739	72.667	-0.3378	72.667	-0.3318	72.667	-0.28891	72.667	-0.34323	72.667	-0.36834	72.667	-0.3565	72.667	-0.42027	72.667	-0.35543	72.667	-0.43985
	72.833	-0.30858	72.833	-0.34738	72.833	-0.33793	72.833	-0.33183	72.833	-0.28896	72.833	-0.3433	72.833	-0.3684	72.833	-0.35652	72.833	-0.42031	72.833	-0.35546	72.833	-0.43996
	73	-0.30859	73	-0.34737	73	-0.33805	73	-0.33186	73	-0.28901	73	-0.34336	73	-0.36846	73	-0.35654	73	-0.42033	73	-0.3555	73	-0.44007
	73.167	-0.3086	73.167	-0.34736	73.167	-0.33819	73.167	-0.3319	73.167	-0.28905	73.167	-0.34344	73.167	-0.36853	73.167	-0.35657	73.167	-0.42036	73.167	-0.35556	73.167	-0.44017
	73.333	-0.30863	73.333	-0.34734	73.333	-0.3383	73.333	-0.33194	73.333	-0.2891	73.333	-0.34353	73.333	-0.36864	73.333	-0.35659	73.333	-0.42039	73.333	-0.35561	73.333	-0.44028
	73.5	-0.30866	73.5	-0.34734	73.5	-0.3384	73.5	-0.33198	73.5	-0.28915	73.5	-0.34361	73.5	-0.36874	73.5	-0.3566	73.5	-0.42042	73.5	-0.35567	73.5	-0.44036
	73.667	-0.30869	73.667	-0.34734	73.667	-0.3385	73.667	-0.33202	73.667	-0.28919	73.667	-0.3437	73.667	-0.36884	73.667	-0.35662	73.667	-0.42045	73.667	-0.35573	73.667	-0.44042
	73.833	-0.30872	73.833	-0.34735	73.833	-0.33858	73.833	-0.33205	73.833	-0.28924	73.833	-0.34378	73.833	-0.36894	73.833	-0.35665	73.833	-0.42049	73.833	-0.35579	73.833	-0.44049
	74	-0.30875	74	-0.34737	74	-0.33866	74	-0.33209	74	-0.28928	74	-0.34384	74	-0.36906	74	-0.35669	74	-0.42051	74	-0.35585	74	-0.44053
	74.167	-0.30878	74.167	-0.34739	74.167	-0.33875	74.167	-0.33212	74.167	-0.28931	74.167	-0.34391	74.167	-0.36916	74.167	-0.35672	74.167	-0.42056	74.167	-0.35593	74.167	-0.44058
	74.333	-0.30882	74.333	-0.34742	74.333	-0.33883	74.333	-0.33214	74.333	-0.28934	74.333	-0.34398	74.333	-0.36924	74.333	-0.35674	74.333	-0.4206	74.333	-0.35601	74.333	-0.44063
	74.5	-0.30885	74.5	-0.34746	74.5	-0.33891	74.5	-0.33217	74.5	-0.28939	74.5	-0.34404	74.5	-0.36933	74.5	-0.35677	74.5	-0.42063	74.5	-0.35607	74.5	-0.4407
	74.667	-0.30889	74.667	-0.34748	74.667	-0.33901	74.667	-0.33219	74.667	-0.28943	74.667	-0.34411	74.667	-0.36938	74.667	-0.35681	74.667	-0.42066	74.667	-0.35615	74.667	-0.44076
	74.833	-0.30892	74.833	-0.3475	74.833	-0.33909	74.833	-0.33222	74.833	-0.28949	74.833	-0.34419	74.833	-0.36945	74.833	-0.35683	74.833	-0.42067	74.833	-0.35623	74.833	-0.44079
	75	-0.30895	75	-0.34751	75	-0.33917	75	-0.33226	75	-0.28955	75	-0.34426	75	-0.36952	75	-0.35684	75	-0.42068	75	-0.35631	75	-0.44082
	75.167	-0.309	75.167	-0.3475	75.167	-0.33926	75.167	-0.33232	75.167	-0.28961	75.167	-0.34436	75.167	-0.36959	75.167	-0.35684	75.167	-0.4207	75.167	-0.35639	75.167	-0.44085
	75.333	-0.30904	75.333	-0.34752	75.333	-0.33936	75.333	-0.33236	75.333	-0.28968	75.333	-0.34444	75.333	-0.36965	75.333	-0.35684	75.333	-0.42072	75.333	-0.35648	75.333	-0.44085
	75.5	-0.30906	75.5	-0.34754	75.5	-0.33947	75.5	-0.3324	75.5	-0.28975	75.5	-0.34453	75.5	-0.36971	75.5	-0.35684	75.5	-0.42073	75.5	-0.35656	75.5	-0.44087
	75.667	-0.30908	75.667	-0.34755	75.667	-0.33958	75.667	-0.33243	75.667	-0.28981	75.667	-0.34462	75.667	-0.36979	75.667	-0.35686	75.667	-0.42074	75.667	-0.35665	75.667	-0.4409
	75.833	-0.30913	75.833	-0.34757	75.833	-0.33969	75.833	-0.33246	75.833	-0.28986	75.833	-0.3447	75.833	-0.36985	75.833	-0.35688	75.833	-0.42076	75.833	-0.35676	75.833	-0.44092
	76	-0.30916	76	-0.34759	76	-0.3398	76	-0.33249	76	-0.28992	76	-0.34477	76	-0.36992	76	-0.35691	76	-0.42077	76	-0.35685	76	-0.44096
	76.167	-0.3092	76.167	-0.3476	76.167	-0.33992	76.167	-0.33253	76.167	-0.28999	76.167	-0.34485	76.167	-0.36999	76.167	-0.35696	76.167	-0.42079	76.167	-0.35694	76.167	-0.44098
	76.333	-0.30923	76.333	-0.34763	76.333	-0.34003	76.333	-0.33255	76.333	-0.29006	76.333	-0.34491	76.333	-0.37006	76.333	-0.35701	76.333	-0.42081	76.333	-0.35702	76.333	-0.44101
	76.5	-0.30926	76.5	-0.34765	76.5	-0.34012	76.5	-0.33261	76.5	-0.29012	76.5	-0.34498	76.5	-0.37015	76.5	-0.35707	76.5	-0.42082	76.5	-0.3571	76.5	-0.44103
	76.667	-0.30929	76.667	-0.34769	76.667	-0.34022	76.667	-0.33266	76.667	-0.29019	76.667	-0.34504	76.667	-0.37027	76.667	-0.35712	76.667	-0.42083	76.667	-0.35719	76.667	-0.44106
	76.833	-0.3093	76.833	-0.34773	76.833	-0.34033	76.833	-0.33272	76.833	-0.29026	76.833	-0.3451	76.833	-0.37038	76.833	-0.35719	76.833	-0.42084	76.833	-0.35727	76.833	-0.44111
	77	-0.30933	77	-0.34779	77	-0.34044	77	-0.33281	77	-0.29032	77	-0.34515	77	-0.37047	77	-0.35724	77	-0.42085	77	-0.35735	77	-0.44117
	77.167	-0.30936	77.167	-0.34783	77.167	-0.34055	77.167	-0.33287	77.167	-0.29037	77.167	-0.34523	77.167	-0.37055	77.167	-0.35728	77.167	-0.42086	77.167	-0.35742	77.167	-0.44123
	77.333	-0.3094	77.333	-0.34787	77.333	-0.34067	77.333	-0.33292	77.333	-0.29042	77.333	-0.3453	77.333	-0.37065	77.333	-0.35732	77.333	-0.42088	77.333	-0.35749	77.333	-0.44129
	77.5	-0.30944	77.5	-0.3479	77.5	-0.34078	77.5	-0.33297	77.5	-0.29047	77.5	-0.34537	77.5	-0.37072	77.5	-0.35737	77.5	-0.42089	77.5	-0.35757	77.5	-0.44134
	77.667	-0.30948	77.667	-0.34793	77.667	-0.34088	77.667	-0.33301	77.667	-0.29051	77.667	-0.34544	77.667	-0.3708	77.667	-0.3574	77.667	-0.4209	77.667	-0.35765	77.667	-0.4414
	77.833	-0.30952	77.833	-0.34796	77.833	-0.341	77.833	-0.33305	77.833	-0.29055	77.833	-0.34552	77.833	-0.37087	77.833	-0.35745	77.833	-0.42092	77.833	-0.35773	77.833	-0.44147
	78	-0.30957	78	-0.348	78	-0.34111	78	-0.33308	78	-0.2906	78	-0.34559	78	-0.37091	78	-0.35749	78	-0.42093	78	-0.3578	78	-0.44152
	78.167	-0.30961	78.167	-0.34803	78.167	-0.34122	78.167	-0.33311	78.167	-0.29066	78.167	-0.34564	78.167	-0.37097	78.167	-0.35751	78.167	-0.42096	78.167	-0.35788	78.167	-0.44158
	78.333	-0.30966	78.333	-0.34807	78.333	-0.34133	78.333	-0.33316	78.333	-0.29072	78.333	-0.34569	78.333	-0.37104	78.333	-0.35755	78.333	-0.42099	78.333	-0.35796	78.333	-0.44165
	78.5	-0.30968	78.5	-0.34815	78.5	-0.34141	78.5	-0.3332	78.5	-0.2908	78.5	-0.34568	78.5	-0.37111	78.5	-0.35758	78.5	-0.42102	78.5	-0.35804	78.5	-0.44173
	78.667	-0.30971	78.667	-0.34823	78.667	-0.3415	78.667	-0.33324	78.667	-0.2909	78.667	-0.34568	78.667	-0.37121	78.667	-0.35762	78.667	-0.42104	78.667	-0.35813	78.667	-0.44182
	78.833	-0.30974	78.833	-0.34831	78.833	-0.3416	78.833	-0.33328	78.833	-0.29098	78.833	-0.34567	78.833	-0.37129	78.833	-0.35765	78.833	-0.42106	78.833	-0.35822	78.833	-0.44189
	79	-0.30976	79	-0.34838	79	-0.3417	79	-0.33334	79	-0.29107	79	-0.34566	79	-0.37137	79	-0.3577	79	-0.42105	79	-0.3583	79	-0.44196
	79.167	-0.30981	79.167	-0.34844	79.167	-0.3418	79.167	-0.33341	79.167	-0.29115	79.167	-0.34562	79.167	-0.37147	79.167	-0.35775	79.167	-0.42106	79.167	-0.3584	79.167	-0.44205
	79.333	-0.30986	79.333	-0.34849	79.333	-0.3419	79.333	-0.33348	79.333	-0.29122	79.333	-0.34559	79.333	-0.37156	79.333	-0.35779	79.333	-0.42107	79.333	-0.35848	79.333	-0.44212
	79.5	-0.30991	79.5	-0.34854	79.5	-0.34201	79.5	-0.33355	79.5	-0.29129	79.5	-0.34558	79.5	-0.37163	79.5	-0.35784	79.5	-0.42106	79.5	-0.35856	79.5	-0.4422
	79.667	-0.30996	79.667	-0.34858	79.667	-0.34213	79.667	-0.33364	79.667	-0.29135	79.667	-0.34557	79.667	-0.37169	79.667	-0.35787	79.667	-0.42107	79.667	-0.35863	79.667	-0.44228
	79.833	-0.31002	79.833	-0.34859	79.833	-0.34227	79.833	-0.3337	79.833	-0.29142	79.833	-0.34557	79.833	-0.37176	79.833	-0.3579	79.833	-0.42108	79.833	-0.3587	79.833	-0.44236
	80	-0.31008	80	-0.34863	80	-0.34241	80	-0.33375	80	-0.29146	80	-0.34555	80	-0.3718	80	-0.35793	80	-0.4211	80	-0.35876	80	-0.44245
	80.167	-0.31014	80.167	-0.34868	80.167	-0.34255	80.167	-0.33379	80.167	-0.29152	80.167	-0.34554	80.167	-0.37187	80.167	-0.35794	80.167	-0.42114	80.167	-0.35883	80.167	-0.44253
	80.333	-0.31021	80.333	-0.34872	80.333	-0.3427	80.333	-0.33381	80.333	-0.29158	80.333	-0.34554	80.333	-0.37195	80.333	-0.35798	80.333	-0.42116	80.333	-0.3589	80.333	-0.44262
	80.5	-0.31026	80.5	-0.34878	80.5	-0.34284	80.5	-0.33384	80.5	-0.29165	80.5	-0.34554	80.5	-0.37202	80.5	-0.35804	80.5	-0.42118	80.5	-0.35898	80.5	-0.44269
	80.667	-0.31031	80.667	-0.34885	80.667	-0.34298	80.667	-0.33388	80.667	-0.29171	80.667	-0.34555	80.667	-0.37212	80.667	-0.3581	80.667	-0.4212	80.667	-0.35905	80.667	-0.44277
	80.833	-0.31037	80.833	-0.34892	80.833	-0.34312	80.833	-0.33392	80.833	-0.29178	80.833	-0.34558	80.833	-0.37221	80.833	-0.35819	80.833	-0.4212	80.833	-0.35911	80.833	-0.44284
	81	-0.31042	81	-0.349	81	-0.34325	81	-0.33398	81	-0.29185	81	-0.34561	81	-0.37229	81	-0.35825	81	-0.42121	81	-0.35917	81	-0.44292
	81.167	-0.31047	81.167	-0.34907	81.167	-0.34336	81.167	-0.33403	81.167	-0.29191	81.167	-0.34568	81.167	-0.37235	81.167	-0.35832	81.167	-0.42122	81.167	-0.35925	81.167	-0.44299
	81.333	-0.31053	81.333	-0.34915	81.333	-0.34347	81.333	-0.33407	81.333	-0.29197	81.333	-0.34573	81.333	-0.37243	81.333	-0.35838	81.333	-0.42122	81.333	-0.35934	81.333	-0.44305
	81.5	-0.31059	81.5	-0.34924	81.5	-0.34357	81.5	-0.33412	81.5	-0.29202	81.5	-0.34577	81.5	-0.3725	81.5	-0.35842	81.5	-0.42121	81.5	-0.35942	81.5	-0.44311
	81.667	-0.31065	81.667	-0.34933	81.667	-0.34366	81.667	-0.33418	81.667	-0.29207	81.667	-0.34581	81.667	-0.37258	81.667	-0.35846	81.667	-0.42122	81.667	-0.3595	81.667	-0.44319
	81.833	-0.31069	81.833	-0.34941	81.833	-0.34374	81.833	-0.33422	81.833	-0.29213	81.833	-0.34585	81.833	-0.37265	81.833	-0.35851	81.833	-0.42123	81.833	-0.35959	81.833	-0.44327
	82	-0.31074	82	-0.34949	82	-0.34384	82	-0.33427	82	-0.29216	82	-0.34589	82	-0.37271	82	-0.35857	82	-0.42122	82	-0.35967	82	-0.44337
	82.167	-0.31079	82.167	-0.34957	82.167	-0.34395	82.167	-0.33431	82.167	-0.29221	82.167	-0.34594	82.167	-0.37278	82.167	-0.35864	82.167	-0.42124	82.167	-0.35974	82.167	-0.44346
	82.333	-0.31084	82.333	-0.34966	82.333	-0.34406	82.333	-0.33435	82.333	-0.29225	82.333	-0.34598	82.333	-0.37286	82.333	-0.35871	82.333	-0.42125	82.333	-0.35981	82.333	-0.44356
	82.5	-0.31086	82.5	-0.34974	82.5	-0.34417	82.5	-0.33441	82.5	-0.2923	82.5	-0.34605	82.5	-0.37293	82.5	-0.35878	82.5	-0.42126	82.5	-0.35988	82.5	-0.44365
	82.667	-0.3109	82.667	-0.34982	82.667	-0.34428	82.667	-0.33446	82.667	-0.29236	82.667	-0.34611	82.667	-0.373	82.667	-0.35885	82.667	-0.42127	82.667	-0.35995	82.667	-0.44375
	82.833	-0.31095	82.833	-0.3499	82.833	-0.3444	82.833	-0.33452	82.833	-0.29241	82.833	-0.34618	82.833	-0.37308	82.833	-0.35895	82.833	-0.42132	82.833	-0.36003	82.833	-0.44383
	83	-0.311	83	-0.35001	83	-0.34452	83	-0.33457	83	-0.29248	83	-0.34624	83	-0.37314	83	-0.35903	83	-0.42135	83	-0.36011	83	-0.44392
	83.167	-0.31106	83.167	-0.35012	83.167	-0.34465	83.167	-0.33465	83.167	-0.29254	83.167	-0.34633	83.167	-0.3732	83.167	-0.35911	83.167	-0.42137	83.167	-0.36019	83.167	-0.44401
	83.333	-0.31112	83.333	-0.35022	83.333	-0.34478	83.333	-0.33471	83.333	-0.29262	83.333	-0.3464	83.333	-0.37323	83.333	-0.35919	83.333	-0.4214	83.333	-0.36027	83.333	-0.44409
	83.5	-0.31118	83.5	-0.35032	83.5	-0.34489	83.5	-0.33478	83.5	-0.29271	83.5	-0.34648	83.5	-0.37327	83.5	-0.35927	83.5	-0.42142	83.5	-0.36036	83.5	-0.44418
	83.667	-0.31123	83.667	-0.35042	83.667	-0.34499	83.667	-0.33485	83.667	-0.29279	83.667	-0.34656	83.667	-0.37333	83.667	-0.35935	83.667	-0.42145	83.667	-0.36047	83.667	-0.44428
	83.833	-0.31129	83.833	-0.35051	83.833	-0.34508	83.833	-0.3349	83.833	-0.29287	83.833	-0.34663	83.833	-0.3734	83.833	-0.35943	83.833	-0.42147	83.833	-0.36056	83.833	-0.44439
	84	-0.31135	84	-0.3506	84	-0.34515	84	-0.33497	84	-0.29295	84	-0.3467	84	-0.37343	84	-0.3595	84	-0.4215	84	-0.36066	84	-0.4445
	84.167	-0.31141	84.167	-0.35069	84.167	-0.34523	84.167	-0.33504	84.167	-0.29303	84.167	-0.34678	84.167	-0.37348	84.167	-0.35958	84.167	-0.42149	84.167	-0.36075	84.167	-0.44459
	84.333	-0.31147	84.333	-0.35077	84.333	-0.3453	84.333	-0.3351	84.333	-0.2931	84.333	-0.34685	84.333	-0.37353	84.333	-0.35964	84.333	-0.4215	84.333	-0.36083	84.333	-0.44468
	84.5	-0.31151	84.5	-0.35085	84.5	-0.34534	84.5	-0.33518	84.5	-0.29316	84.5	-0.34692	84.5	-0.37358	84.5	-0.3597	84.5	-0.42152	84.5	-0.36093	84.5	-0.44477
	84.667	-0.31155	84.667	-0.35094	84.667	-0.34542	84.667	-0.33525	84.667	-0.2932	84.667	-0.34699	84.667	-0.37363	84.667	-0.35976	84.667	-0.42154	84.667	-0.36103	84.667	-0.44484
	84.833	-0.3116	84.833	-0.35103	84.833	-0.34551	84.833	-0.33533	84.833	-0.29326	84.833	-0.34707	84.833	-0.37368	84.833	-0.35979	84.833	-0.42155	84.833	-0.36113	84.833	-0.44492
	85	-0.31164	85	-0.35113	85	-0.34559	85	-0.33541	85	-0.29331	85	-0.34715	85	-0.37375	85	-0.35983	85	-0.42157	85	-0.36123	85	-0.44503
	85.167	-0.31166	85.167	-0.35123	85.167	-0.34571	85.167	-0.33549	85.167	-0.29338	85.167	-0.34721	85.167	-0.37383	85.167	-0.35987	85.167	-0.42159	85.167	-0.36131	85.167	-0.44514
	85.333	-0.3117	85.333	-0.35132	85.333	-0.34579	85.333	-0.33557	85.333	-0.29344	85.333	-0.34728	85.333	-0.37392	85.333	-0.35992	85.333	-0.42162	85.333	-0.3614	85.333	-0.44527
	85.5	-0.31175	85.5	-0.35141	85.5	-0.34586	85.5	-0.33566	85.5	-0.29352	85.5	-0.34734	85.5	-0.37401	85.5	-0.35995	85.5	-0.42164	85.5	-0.36149	85.5	-0.44541
	85.667	-0.3118	85.667	-0.3515	85.667	-0.34594	85.667	-0.33574	85.667	-0.29359	85.667	-0.34741	85.667	-0.3741	85.667	-0.35998	85.667	-0.42167	85.667	-0.36158	85.667	-0.44555
	85.833	-0.31187	85.833	-0.35158	85.833	-0.346	85.833	-0.33581	85.833	-0.29366	85.833	-0.34747	85.833	-0.3742	85.833	-0.36003	85.833	-0.4217	85.833	-0.36165	85.833	-0.44572
	86	-0.31194	86	-0.35166	86	-0.34608	86	-0.33588	86	-0.29373	86	-0.34753	86	-0.37428	86	-0.36007	86	-0.42172	86	-0.36174	86	-0.44591
	86.167	-0.312	86.167	-0.35175	86.167	-0.34617	86.167	-0.33595	86.167	-0.29381	86.167	-0.3476	86.167	-0.37436	86.167	-0.36013	86.167	-0.42178	86.167	-0.36184	86.167	-0.4461
	86.333	-0.31206	86.333	-0.35186	86.333	-0.34625	86.333	-0.33603	86.333	-0.29389	86.333	-0.34767	86.333	-0.37444	86.333	-0.36019	86.333	-0.42181	86.333	-0.36194	86.333	-0.44628
	86.5	-0.31211	86.5	-0.35196	86.5	-0.34636	86.5	-0.33609	86.5	-0.29397	86.5	-0.34775	86.5	-0.37452	86.5	-0.36025	86.5	-0.42184	86.5	-0.36202	86.5	-0.44645
	86.667	-0.31215	86.667	-0.35205	86.667	-0.34646	86.667	-0.33614	86.667	-0.29405	86.667	-0.34784	86.667	-0.37456	86.667	-0.36031	86.667	-0.42187	86.667	-0.3621	86.667	-0.44665
	86.833	-0.31219	86.833	-0.35214	86.833	-0.34657	86.833	-0.3362	86.833	-0.29412	86.833	-0.34793	86.833	-0.37462	86.833	-0.36039	86.833	-0.4219	86.833	-0.36217	86.833	-0.44683
	87	-0.31224	87	-0.35223	87	-0.34667	87	-0.33625	87	-0.2942	87	-0.34801	87	-0.37468	87	-0.36046	87	-0.42192	87	-0.36225	87	-0.44702
	87.167	-0.31225	87.167	-0.35233	87.167	-0.34677	87.167	-0.3363	87.167	-0.29428	87.167	-0.3481	87.167	-0.37474	87.167	-0.36053	87.167	-0.42194	87.167	-0.3623	87.167	-0.44721
	87.333	-0.31228	87.333	-0.35244	87.333	-0.34689	87.333	-0.33635	87.333	-0.29436	87.333	-0.34818	87.333	-0.37481	87.333	-0.3606	87.333	-0.42196	87.333	-0.36238	87.333	-0.44741
	87.5	-0.31231	87.5	-0.35255	87.5	-0.347	87.5	-0.33641	87.5	-0.29444	87.5	-0.34826	87.5	-0.37489	87.5	-0.36065	87.5	-0.42197	87.5	-0.36246	87.5	-0.4476
	87.667	-0.31235	87.667	-0.35266	87.667	-0.3471	87.667	-0.33648	87.667	-0.29451	87.667	-0.34833	87.667	-0.37498	87.667	-0.36071	87.667	-0.42199	87.667	-0.36255	87.667	-0.44779
	87.833	-0.31239	87.833	-0.35278	87.833	-0.34721	87.833	-0.33657	87.833	-0.29459	87.833	-0.34837	87.833	-0.37506	87.833	-0.36077	87.833	-0.42202	87.833	-0.36265	87.833	-0.44797
	88	-0.31243	88	-0.3529	88	-0.34732	88	-0.33666	88	-0.29467	88	-0.34843	88	-0.37515	88	-0.36082	88	-0.42206	88	-0.36274	88	-0.44815
	88.167	-0.31246	88.167	-0.35303	88.167	-0.34743	88.167	-0.33675	88.167	-0.29474	88.167	-0.34849	88.167	-0.37522	88.167	-0.36084	88.167	-0.42211	88.167	-0.36285	88.167	-0.44832
	88.333	-0.3125	88.333	-0.35317	88.333	-0.34753	88.333	-0.33684	88.333	-0.29481	88.333	-0.34855	88.333	-0.37529	88.333	-0.36088	88.333	-0.42215	88.333	-0.36295	88.333	-0.44848
	88.5	-0.31256	88.5	-0.35328	88.5	-0.34759	88.5	-0.33694	88.5	-0.29486	88.5	-0.34859	88.5	-0.37537	88.5	-0.36093	88.5	-0.42219	88.5	-0.36305	88.5	-0.44863
	88.667	-0.31261	88.667	-0.35338	88.667	-0.34765	88.667	-0.33702	88.667	-0.29492	88.667	-0.34864	88.667	-0.37542	88.667	-0.36098	88.667	-0.42222	88.667	-0.36316	88.667	-0.44875
	88.833	-0.31266	88.833	-0.35348	88.833	-0.3477	88.833	-0.33709	88.833	-0.29496	88.833	-0.34869	88.833	-0.37548	88.833	-0.36103	88.833	-0.42228	88.833	-0.36326	88.833	-0.44889
	89	-0.31272	89	-0.35358	89	-0.34775	89	-0.33718	89	-0.29501	89	-0.34873	89	-0.37556	89	-0.36108	89	-0.42232	89	-0.36336	89	-0.44904
	89.167	-0.3128	89.167	-0.35367	89.167	-0.34776	89.167	-0.33723	89.167	-0.29507	89.167	-0.3488	89.167	-0.37563	89.167	-0.36112	89.167	-0.42234	89.167	-0.36346	89.167	-0.44919
	89.333	-0.31286	89.333	-0.35377	89.333	-0.3478	89.333	-0.3373	89.333	-0.29513	89.333	-0.34888	89.333	-0.37571	89.333	-0.36115	89.333	-0.42237	89.333	-0.36355	89.333	-0.44932
	89.5	-0.31292	89.5	-0.35388	89.5	-0.34787	89.5	-0.33738	89.5	-0.2952	89.5	-0.34896	89.5	-0.37579	89.5	-0.36122	89.5	-0.42241	89.5	-0.36364	89.5	-0.44944
	89.667	-0.31296	89.667	-0.35398	89.667	-0.34794	89.667	-0.33746	89.667	-0.29528	89.667	-0.34905	89.667	-0.37586	89.667	-0.3613	89.667	-0.42244	89.667	-0.36374	89.667	-0.44955
	89.833	-0.31302	89.833	-0.35409	89.833	-0.34803	89.833	-0.33754	89.833	-0.29536	89.833	-0.34919	89.833	-0.37592	89.833	-0.36137	89.833	-0.42248	89.833	-0.36385	89.833	-0.44967
	90	-0.31307	90	-0.35418	90	-0.34812	90	-0.3376	90	-0.29544	90	-0.3493	90	-0.37598	90	-0.36144	90	-0.4225	90	-0.36396	90	-0.44979
	90.167	-0.31312	90.167	-0.35429	90.167	-0.34822	90.167	-0.33766	90.167	-0.29553	90.167	-0.3494	90.167	-0.37605	90.167	-0.36152	90.167	-0.42253	90.167	-0.36407	90.167	-0.44991
	90.333	-0.31317	90.333	-0.35438	90.333	-0.34831	90.333	-0.33772	90.333	-0.29561	90.333	-0.34949	90.333	-0.37612	90.333	-0.36157	90.333	-0.42258	90.333	-0.36417	90.333	-0.45003
	90.5	-0.31322	90.5	-0.35447	90.5	-0.3484	90.5	-0.33778	90.5	-0.29568	90.5	-0.34957	90.5	-0.37619	90.5	-0.3616	90.5	-0.42262	90.5	-0.36429	90.5	-0.45016
	90.667	-0.31327	90.667	-0.35456	90.667	-0.34847	90.667	-0.33785	90.667	-0.29575	90.667	-0.34964	90.667	-0.37627	90.667	-0.36162	90.667	-0.42265	90.667	-0.3644	90.667	-0.45029
	90.833	-0.31332	90.833	-0.35466	90.833	-0.34853	90.833	-0.33793	90.833	-0.29581	90.833	-0.34971	90.833	-0.37635	90.833	-0.3616	90.833	-0.42269	90.833	-0.36451	90.833	-0.4504
	91	-0.31336	91	-0.35477	91	-0.34859	91	-0.33801	91	-0.29588	91	-0.34978	91	-0.37644	91	-0.3616	91	-0.42273	91	-0.36463	91	-0.4505
	91.167	-0.31341	91.167	-0.35489	91.167	-0.34862	91.167	-0.33811	91.167	-0.29595	91.167	-0.34983	91.167	-0.37652	91.167	-0.3616	91.167	-0.42278	91.167	-0.36473	91.167	-0.45061
	91.333	-0.31346	91.333	-0.35502	91.333	-0.34867	91.333	-0.3382	91.333	-0.29602	91.333	-0.34988	91.333	-0.37659	91.333	-0.36162	91.333	-0.42284	91.333	-0.36483	91.333	-0.4507
	91.5	-0.31351	91.5	-0.35514	91.5	-0.34872	91.5	-0.33829	91.5	-0.2961	91.5	-0.34994	91.5	-0.37665	91.5	-0.36166	91.5	-0.4229	91.5	-0.36493	91.5	-0.4508
	91.667	-0.31356	91.667	-0.35525	91.667	-0.34876	91.667	-0.33839	91.667	-0.29617	91.667	-0.34999	91.667	-0.3767	91.667	-0.3617	91.667	-0.42298	91.667	-0.36502	91.667	-0.45091
	91.833	-0.31361	91.833	-0.35537	91.833	-0.3488	91.833	-0.33848	91.833	-0.29623	91.833	-0.35007	91.833	-0.37675	91.833	-0.36174	91.833	-0.42304	91.833	-0.36513	91.833	-0.45103
	92	-0.31367	92	-0.35547	92	-0.34883	92	-0.33858	92	-0.29629	92	-0.35013	92	-0.37678	92	-0.36178	92	-0.42311	92	-0.36524	92	-0.45117
	92.167	-0.31372	92.167	-0.35558	92.167	-0.34885	92.167	-0.33868	92.167	-0.29635	92.167	-0.35018	92.167	-0.37683	92.167	-0.36186	92.167	-0.42318	92.167	-0.36534	92.167	-0.45129
	92.333	-0.31376	92.333	-0.35569	92.333	-0.34885	92.333	-0.33879	92.333	-0.29642	92.333	-0.35023	92.333	-0.37687	92.333	-0.36191	92.333	-0.42324	92.333	-0.36544	92.333	-0.4514
	92.5	-0.31381	92.5	-0.35578	92.5	-0.34881	92.5	-0.33889	92.5	-0.29648	92.5	-0.35028	92.5	-0.37692	92.5	-0.36197	92.5	-0.42329	92.5	-0.36553	92.5	-0.4515
	92.667	-0.31386	92.667	-0.35588	92.667	-0.3488	92.667	-0.33898	92.667	-0.29654	92.667	-0.35034	92.667	-0.37698	92.667	-0.36204	92.667	-0.42334	92.667	-0.36561	92.667	-0.45161
	92.833	-0.31391	92.833	-0.35598	92.833	-0.34879	92.833	-0.33906	92.833	-0.29662	92.833	-0.35041	92.833	-0.37704	92.833	-0.36212	92.833	-0.42339	92.833	-0.36569	92.833	-0.45172
	93	-0.31397	93	-0.35608	93	-0.34879	93	-0.33915	93	-0.2967	93	-0.35049	93	-0.3771	93	-0.3622	93	-0.42342	93	-0.36577	93	-0.45182
	93.167	-0.31403	93.167	-0.3562	93.167	-0.34879	93.167	-0.33925	93.167	-0.29679	93.167	-0.35057	93.167	-0.37718	93.167	-0.36227	93.167	-0.42345	93.167	-0.36586	93.167	-0.45193
	93.333	-0.3141	93.333	-0.35632	93.333	-0.3488	93.333	-0.33936	93.333	-0.29687	93.333	-0.35066	93.333	-0.37726	93.333	-0.36233	93.333	-0.42348	93.333	-0.36595	93.333	-0.45202
	93.5	-0.31417	93.5	-0.35644	93.5	-0.34881	93.5	-0.33946	93.5	-0.29697	93.5	-0.35075	93.5	-0.37734	93.5	-0.36242	93.5	-0.42353	93.5	-0.36604	93.5	-0.45213
	93.667	-0.31424	93.667	-0.35656	93.667	-0.34882	93.667	-0.33955	93.667	-0.29706	93.667	-0.35082	93.667	-0.37741	93.667	-0.36249	93.667	-0.42358	93.667	-0.36613	93.667	-0.45223
	93.833	-0.31435	93.833	-0.35668	93.833	-0.34884	93.833	-0.33965	93.833	-0.29715	93.833	-0.35089	93.833	-0.37749	93.833	-0.36256	93.833	-0.42364	93.833	-0.36626	93.833	-0.45233
	94	-0.31445	94	-0.35679	94	-0.34889	94	-0.33974	94	-0.29724	94	-0.35094	94	-0.37758	94	-0.36263	94	-0.42372	94	-0.36637	94	-0.45244
	94.167	-0.31453	94.167	-0.35689	94.167	-0.34894	94.167	-0.33982	94.167	-0.29732	94.167	-0.351	94.167	-0.37768	94.167	-0.3627	94.167	-0.4238	94.167	-0.36647	94.167	-0.45255
	94.333	-0.31462	94.333	-0.357	94.333	-0.34899	94.333	-0.33991	94.333	-0.29741	94.333	-0.35106	94.333	-0.37777	94.333	-0.36276	94.333	-0.42389	94.333	-0.36657	94.333	-0.45265
	94.5	-0.31471	94.5	-0.35709	94.5	-0.34904	94.5	-0.33996	94.5	-0.2975	94.5	-0.35111	94.5	-0.37785	94.5	-0.36282	94.5	-0.42396	94.5	-0.36667	94.5	-0.45277
	94.667	-0.31478	94.667	-0.35718	94.667	-0.34913	94.667	-0.34006	94.667	-0.29759	94.667	-0.35117	94.667	-0.37793	94.667	-0.3629	94.667	-0.42403	94.667	-0.36679	94.667	-0.4529
	94.833	-0.31485	94.833	-0.35726	94.833	-0.34919	94.833	-0.34016	94.833	-0.29768	94.833	-0.35123	94.833	-0.37799	94.833	-0.36298	94.833	-0.4241	94.833	-0.3669	94.833	-0.45304
	95	-0.31492	95	-0.35736	95	-0.34926	95	-0.34025	95	-0.29778	95	-0.3513	95	-0.37804	95	-0.36306	95	-0.42417	95	-0.36701	95	-0.45317
	95.167	-0.31497	95.167	-0.35746	95.167	-0.34934	95.167	-0.34038	95.167	-0.29787	95.167	-0.35137	95.167	-0.3781	95.167	-0.36312	95.167	-0.42424	95.167	-0.3671	95.167	-0.45328
	95.333	-0.31503	95.333	-0.35755	95.333	-0.34941	95.333	-0.34051	95.333	-0.29797	95.333	-0.35145	95.333	-0.37813	95.333	-0.36318	95.333	-0.42431	95.333	-0.36719	95.333	-0.4534
	95.5	-0.3151	95.5	-0.35763	95.5	-0.34948	95.5	-0.34053	95.5	-0.29808	95.5	-0.35154	95.5	-0.37819	95.5	-0.36326	95.5	-0.42438	95.5	-0.36726	95.5	-0.45351
	95.667	-0.31516	95.667	-0.35773	95.667	-0.34954	95.667	-0.3403	95.667	-0.29817	95.667	-0.35162	95.667	-0.37824	95.667	-0.36333	95.667	-0.42444	95.667	-0.36733	95.667	-0.45363
	95.833	-0.31521	95.833	-0.35785	95.833	-0.34962	95.833	-0.3399	95.833	-0.29827	95.833	-0.35169	95.833	-0.37829	95.833	-0.36342	95.833	-0.4245	95.833	-0.36737	95.833	-0.45376
	96	-0.31526	96	-0.35798	96	-0.34971	96	-0.33963	96	-0.29835	96	-0.35178	96	-0.37836	96	-0.36351	96	-0.42457	96	-0.36744	96	-0.45387
	96.167	-0.3153	96.167	-0.35811	96.167	-0.3498	96.167	-0.33934	96.167	-0.29842	96.167	-0.35187	96.167	-0.37843	96.167	-0.36358	96.167	-0.42462	96.167	-0.36752	96.167	-0.45398
	96.333	-0.31534	96.333	-0.35823	96.333	-0.34988	96.333	-0.33905	96.333	-0.2985	96.333	-0.35196	96.333	-0.37851	96.333	-0.36367	96.333	-0.42467	96.333	-0.3676	96.333	-0.45409
	96.5	-0.31537	96.5	-0.35837	96.5	-0.34996	96.5	-0.33911	96.5	-0.29857	96.5	-0.35207	96.5	-0.37858	96.5	-0.36375	96.5	-0.42473	96.5	-0.36768	96.5	-0.4542
	96.667	-0.31542	96.667	-0.35849	96.667	-0.35007	96.667	-0.33931	96.667	-0.29865	96.667	-0.35218	96.667	-0.37864	96.667	-0.36383	96.667	-0.4248	96.667	-0.36777	96.667	-0.45431
	96.833	-0.31548	96.833	-0.3586	96.833	-0.35017	96.833	-0.33955	96.833	-0.29871	96.833	-0.35228	96.833	-0.37869	96.833	-0.36389	96.833	-0.42486	96.833	-0.36787	96.833	-0.45442
	97	-0.31554	97	-0.35871	97	-0.35025	97	-0.33979	97	-0.29879	97	-0.35238	97	-0.37874	97	-0.36395	97	-0.42493	97	-0.36797	97	-0.45454
	97.167	-0.31563	97.167	-0.3588	97.167	-0.35033	97.167	-0.34005	97.167	-0.29887	97.167	-0.35247	97.167	-0.37879	97.167	-0.36401	97.167	-0.425	97.167	-0.36808	97.167	-0.45466
	97.333	-0.3157	97.333	-0.3589	97.333	-0.35039	97.333	-0.34028	97.333	-0.29895	97.333	-0.35257	97.333	-0.37884	97.333	-0.36408	97.333	-0.42507	97.333	-0.36817	97.333	-0.45477
	97.5	-0.31577	97.5	-0.359	97.5	-0.35045	97.5	-0.3405	97.5	-0.29902	97.5	-0.35266	97.5	-0.3789	97.5	-0.36412	97.5	-0.42513	97.5	-0.36826	97.5	-0.45489
	97.667	-0.31585	97.667	-0.35909	97.667	-0.35052	97.667	-0.34071	97.667	-0.2991	97.667	-0.35274	97.667	-0.37896	97.667	-0.36417	97.667	-0.42519	97.667	-0.36835	97.667	-0.455
	97.833	-0.31592	97.833	-0.3592	97.833	-0.35057	97.833	-0.34092	97.833	-0.29918	97.833	-0.35283	97.833	-0.37902	97.833	-0.36422	97.833	-0.42526	97.833	-0.36845	97.833	-0.45513
	98	-0.316	98	-0.35931	98	-0.35063	98	-0.34113	98	-0.29926	98	-0.35291	98	-0.37907	98	-0.36426	98	-0.42531	98	-0.36855	98	-0.45525
	98.167	-0.31606	98.167	-0.35942	98.167	-0.3507	98.167	-0.34132	98.167	-0.29935	98.167	-0.353	98.167	-0.37916	98.167	-0.36429	98.167	-0.42537	98.167	-0.36864	98.167	-0.45539
	98.333	-0.31612	98.333	-0.35953	98.333	-0.35077	98.333	-0.34151	98.333	-0.29943	98.333	-0.35309	98.333	-0.37923	98.333	-0.36435	98.333	-0.42543	98.333	-0.36874	98.333	-0.45552
	98.5	-0.31617	98.5	-0.35965	98.5	-0.35084	98.5	-0.34167	98.5	-0.29951	98.5	-0.35318	98.5	-0.37929	98.5	-0.36441	98.5	-0.4255	98.5	-0.36884	98.5	-0.45565
	98.667	-0.31622	98.667	-0.35976	98.667	-0.35091	98.667	-0.34183	98.667	-0.29959	98.667	-0.35327	98.667	-0.37934	98.667	-0.36448	98.667	-0.42559	98.667	-0.36894	98.667	-0.45579
	98.833	-0.31627	98.833	-0.35987	98.833	-0.35098	98.833	-0.342	98.833	-0.29968	98.833	-0.35337	98.833	-0.37941	98.833	-0.36456	98.833	-0.42567	98.833	-0.36905	98.833	-0.45592
	99	-0.31632	99	-0.35998	99	-0.35105	99	-0.34216	99	-0.29977	99	-0.35347	99	-0.37948	99	-0.36464	99	-0.42577	99	-0.36916	99	-0.45605
	99.167	-0.31635	99.167	-0.3601	99.167	-0.35111	99.167	-0.34227	99.167	-0.29985	99.167	-0.35356	99.167	-0.37955	99.167	-0.36471	99.167	-0.42585	99.167	-0.36927	99.167	-0.45617
	99.333	-0.3164	99.333	-0.36021	99.333	-0.35116	99.333	-0.3424	99.333	-0.29993	99.333	-0.35365	99.333	-0.37962	99.333	-0.36478	99.333	-0.42592	99.333	-0.36937	99.333	-0.45629
	99.5	-0.31647	99.5	-0.36032	99.5	-0.35122	99.5	-0.34253	99.5	-0.3	99.5	-0.35372	99.5	-0.3797	99.5	-0.36486	99.5	-0.42597	99.5	-0.36947	99.5	-0.45641
	99.667	-0.31654	99.667	-0.36043	99.667	-0.35128	99.667	-0.34264	99.667	-0.30006	99.667	-0.35379	99.667	-0.37977	99.667	-0.36495	99.667	-0.42603	99.667	-0.36957	99.667	-0.45653
	99.833	-0.31663	99.833	-0.36056	99.833	-0.35133	99.833	-0.34274	99.833	-0.30012	99.833	-0.35387	99.833	-0.37984	99.833	-0.36504	99.833	-0.4261	99.833	-0.36967	99.833	-0.45666
	100	-0.31671	100	-0.36067	100	-0.3514	100	-0.34284	100	-0.30019	100	-0.35394	100	-0.3799	100	-0.36513	100	-0.42616	100	-0.36977	100	-0.4568
	100.167	-0.3168	100.167	-0.36078	100.167	-0.35147	100.167	-0.34294	100.167	-0.30026	100.167	-0.35401	100.167	-0.37996	100.167	-0.36523	100.167	-0.42622	100.167	-0.36986	100.167	-0.45693
	100.333	-0.31688	100.333	-0.36089	100.333	-0.35152	100.333	-0.34303	100.333	-0.30033	100.333	-0.35408	100.333	-0.38002	100.333	-0.36532	100.333	-0.42629	100.333	-0.36994	100.333	-0.45705
	100.5	-0.317	100.5	-0.36102	100.5	-0.35158	100.5	-0.34315	100.5	-0.30042	100.5	-0.35417	100.5	-0.38007	100.5	-0.3654	100.5	-0.42636	100.5	-0.37004	100.5	-0.45716
	100.667	-0.31709	100.667	-0.36112	100.667	-0.35166	100.667	-0.34326	100.667	-0.30051	100.667	-0.35425	100.667	-0.38011	100.667	-0.36547	100.667	-0.42645	100.667	-0.37013	100.667	-0.45726
	100.833	-0.31716	100.833	-0.36122	100.833	-0.35173	100.833	-0.34337	100.833	-0.30062	100.833	-0.35435	100.833	-0.38016	100.833	-0.36553	100.833	-0.42653	100.833	-0.37023	100.833	-0.45737
	101	-0.31722	101	-0.36133	101	-0.3518	101	-0.34349	101	-0.3007	101	-0.35444	101	-0.38022	101	-0.36558	101	-0.42664	101	-0.37032	101	-0.45749
	101.167	-0.31727	101.167	-0.36144	101.167	-0.35188	101.167	-0.34361	101.167	-0.30078	101.167	-0.35453	101.167	-0.38029	101.167	-0.36563	101.167	-0.42674	101.167	-0.37042	101.167	-0.45761
	101.333	-0.31729	101.333	-0.36154	101.333	-0.35196	101.333	-0.34372	101.333	-0.30087	101.333	-0.35462	101.333	-0.38036	101.333	-0.36567	101.333	-0.42682	101.333	-0.37053	101.333	-0.45775
	101.5	-0.31732	101.5	-0.36164	101.5	-0.35203	101.5	-0.34383	101.5	-0.30092	101.5	-0.35471	101.5	-0.38043	101.5	-0.3657	101.5	-0.42692	101.5	-0.37063	101.5	-0.45787
	101.667	-0.31736	101.667	-0.36176	101.667	-0.3521	101.667	-0.34394	101.667	-0.30099	101.667	-0.3548	101.667	-0.3805	101.667	-0.36575	101.667	-0.42702	101.667	-0.37075	101.667	-0.45799
	101.833	-0.3174	101.833	-0.36188	101.833	-0.35218	101.833	-0.34403	101.833	-0.30106	101.833	-0.3549	101.833	-0.38056	101.833	-0.36581	101.833	-0.42712	101.833	-0.37084	101.833	-0.45809
	102	-0.31744	102	-0.36198	102	-0.35225	102	-0.34413	102	-0.30114	102	-0.355	102	-0.38062	102	-0.36586	102	-0.42722	102	-0.37095	102	-0.45819
	102.167	-0.31749	102.167	-0.3621	102.167	-0.35233	102.167	-0.34423	102.167	-0.30122	102.167	-0.35508	102.167	-0.38069	102.167	-0.36592	102.167	-0.42732	102.167	-0.37107	102.167	-0.4583
	102.333	-0.31757	102.333	-0.36221	102.333	-0.3524	102.333	-0.34433	102.333	-0.3013	102.333	-0.35516	102.333	-0.38075	102.333	-0.36599	102.333	-0.42742	102.333	-0.37119	102.333	-0.45842
	102.5	-0.31766	102.5	-0.36233	102.5	-0.35249	102.5	-0.34444	102.5	-0.30138	102.5	-0.35524	102.5	-0.38082	102.5	-0.36606	102.5	-0.42752	102.5	-0.3713	102.5	-0.45854
	102.667	-0.31779	102.667	-0.36243	102.667	-0.35259	102.667	-0.34454	102.667	-0.30146	102.667	-0.35532	102.667	-0.38087	102.667	-0.36615	102.667	-0.42762	102.667	-0.37141	102.667	-0.45865
	102.833	-0.3179	102.833	-0.36253	102.833	-0.35268	102.833	-0.34464	102.833	-0.30157	102.833	-0.35539	102.833	-0.38093	102.833	-0.36622	102.833	-0.42771	102.833	-0.37152	102.833	-0.4588
	103	-0.31801	103	-0.36262	103	-0.35277	103	-0.34474	103	-0.30166	103	-0.35548	103	-0.38098	103	-0.3663	103	-0.4278	103	-0.37164	103	-0.45893
	103.167	-0.31812	103.167	-0.36272	103.167	-0.35286	103.167	-0.34484	103.167	-0.30175	103.167	-0.35558	103.167	-0.38104	103.167	-0.36638	103.167	-0.42789	103.167	-0.37173	103.167	-0.45905
	103.333	-0.31824	103.333	-0.36282	103.333	-0.35294	103.333	-0.34494	103.333	-0.30183	103.333	-0.35568	103.333	-0.3811	103.333	-0.36645	103.333	-0.42799	103.333	-0.37182	103.333	-0.45917
	103.5	-0.31836	103.5	-0.36294	103.5	-0.35303	103.5	-0.34505	103.5	-0.30191	103.5	-0.3558	103.5	-0.38118	103.5	-0.3665	103.5	-0.4281	103.5	-0.3719	103.5	-0.45929
	103.667	-0.31846	103.667	-0.36306	103.667	-0.35312	103.667	-0.34515	103.667	-0.30196	103.667	-0.35589	103.667	-0.38122	103.667	-0.36656	103.667	-0.42821	103.667	-0.372	103.667	-0.45941
	103.833	-0.31857	103.833	-0.36318	103.833	-0.35321	103.833	-0.34524	103.833	-0.30199	103.833	-0.35598	103.833	-0.38127	103.833	-0.36662	103.833	-0.42833	103.833	-0.37209	103.833	-0.45953
	104	-0.31866	104	-0.36331	104	-0.35326	104	-0.34534	104	-0.30202	104	-0.35608	104	-0.38133	104	-0.36669	104	-0.42844	104	-0.3722	104	-0.45966
	104.167	-0.31876	104.167	-0.36343	104.167	-0.35332	104.167	-0.34545	104.167	-0.30201	104.167	-0.35615	104.167	-0.3814	104.167	-0.36674	104.167	-0.42854	104.167	-0.37231	104.167	-0.45978
	104.333	-0.31887	104.333	-0.36355	104.333	-0.35338	104.333	-0.34554	104.333	-0.30203	104.333	-0.35623	104.333	-0.38146	104.333	-0.36679	104.333	-0.42865	104.333	-0.37242	104.333	-0.45989
	104.5	-0.31898	104.5	-0.36368	104.5	-0.35343	104.5	-0.34565	104.5	-0.30205	104.5	-0.35631	104.5	-0.38154	104.5	-0.36684	104.5	-0.42876	104.5	-0.37253	104.5	-0.45999
	104.667	-0.31908	104.667	-0.36378	104.667	-0.35348	104.667	-0.34575	104.667	-0.3021	104.667	-0.3564	104.667	-0.38162	104.667	-0.3669	104.667	-0.42887	104.667	-0.37261	104.667	-0.46009
	104.833	-0.31919	104.833	-0.36389	104.833	-0.35355	104.833	-0.34586	104.833	-0.30216	104.833	-0.35649	104.833	-0.38169	104.833	-0.36696	104.833	-0.42899	104.833	-0.37271	104.833	-0.4602
	105	-0.3193	105	-0.36399	105	-0.35363	105	-0.34596	105	-0.30223	105	-0.35658	105	-0.38178	105	-0.36701	105	-0.42908	105	-0.37281	105	-0.46033
	105.167	-0.3194	105.167	-0.36408	105.167	-0.35371	105.167	-0.34606	105.167	-0.30231	105.167	-0.35668	105.167	-0.38185	105.167	-0.36707	105.167	-0.42917	105.167	-0.3729	105.167	-0.46044
	105.333	-0.3195	105.333	-0.36417	105.333	-0.35381	105.333	-0.34617	105.333	-0.30238	105.333	-0.35678	105.333	-0.38191	105.333	-0.36714	105.333	-0.42926	105.333	-0.37296	105.333	-0.46055
	105.5	-0.3196	105.5	-0.36427	105.5	-0.35389	105.5	-0.34627	105.5	-0.30252	105.5	-0.35688	105.5	-0.38197	105.5	-0.36721	105.5	-0.42936	105.5	-0.37304	105.5	-0.46068
	105.667	-0.3197	105.667	-0.36439	105.667	-0.35397	105.667	-0.34636	105.667	-0.30263	105.667	-0.35698	105.667	-0.38201	105.667	-0.36728	105.667	-0.42945	105.667	-0.37313	105.667	-0.46081
	105.833	-0.31979	105.833	-0.3645	105.833	-0.35405	105.833	-0.34645	105.833	-0.30274	105.833	-0.35708	105.833	-0.38207	105.833	-0.36734	105.833	-0.42955	105.833	-0.37323	105.833	-0.46092
	106	-0.31988	106	-0.36462	106	-0.3541	106	-0.34655	106	-0.30287	106	-0.35718	106	-0.38214	106	-0.3674	106	-0.42965	106	-0.37335	106	-0.46103
	106.167	-0.31998	106.167	-0.36474	106.167	-0.35415	106.167	-0.34665	106.167	-0.303	106.167	-0.35729	106.167	-0.38221	106.167	-0.36747	106.167	-0.42974	106.167	-0.37347	106.167	-0.46112
	106.333	-0.32008	106.333	-0.36486	106.333	-0.3542	106.333	-0.34674	106.333	-0.30314	106.333	-0.35739	106.333	-0.3823	106.333	-0.36754	106.333	-0.42986	106.333	-0.3736	106.333	-0.46122
	106.5	-0.32017	106.5	-0.36498	106.5	-0.35426	106.5	-0.34687	106.5	-0.30326	106.5	-0.35748	106.5	-0.38238	106.5	-0.3676	106.5	-0.42996	106.5	-0.37372	106.5	-0.4613
	106.667	-0.32027	106.667	-0.3651	106.667	-0.3543	106.667	-0.34699	106.667	-0.30336	106.667	-0.35756	106.667	-0.38245	106.667	-0.36766	106.667	-0.43005	106.667	-0.37384	106.667	-0.46139
	106.833	-0.32036	106.833	-0.3652	106.833	-0.35436	106.833	-0.3471	106.833	-0.30345	106.833	-0.35764	106.833	-0.38251	106.833	-0.36775	106.833	-0.43016	106.833	-0.37394	106.833	-0.46146
	107	-0.32046	107	-0.36532	107	-0.35442	107	-0.34721	107	-0.30353	107	-0.35774	107	-0.38255	107	-0.36783	107	-0.43026	107	-0.37404	107	-0.46154
	107.167	-0.32055	107.167	-0.36543	107.167	-0.35449	107.167	-0.34734	107.167	-0.30361	107.167	-0.35785	107.167	-0.3826	107.167	-0.3679	107.167	-0.43037	107.167	-0.37415	107.167	-0.46164
	107.333	-0.32064	107.333	-0.36555	107.333	-0.35457	107.333	-0.34747	107.333	-0.30369	107.333	-0.35795	107.333	-0.38266	107.333	-0.36798	107.333	-0.43049	107.333	-0.37422	107.333	-0.46173
	107.5	-0.32075	107.5	-0.36569	107.5	-0.35464	107.5	-0.3476	107.5	-0.30376	107.5	-0.35806	107.5	-0.38272	107.5	-0.36807	107.5	-0.43061	107.5	-0.37431	107.5	-0.46185
	107.667	-0.32085	107.667	-0.36582	107.667	-0.35471	107.667	-0.34773	107.667	-0.30382	107.667	-0.35817	107.667	-0.38277	107.667	-0.36816	107.667	-0.43074	107.667	-0.3744	107.667	-0.46197
	107.833	-0.32095	107.833	-0.36594	107.833	-0.35479	107.833	-0.34786	107.833	-0.3039	107.833	-0.35828	107.833	-0.38282	107.833	-0.36826	107.833	-0.43086	107.833	-0.37449	107.833	-0.46208
	108	-0.32105	108	-0.36608	108	-0.35486	108	-0.34799	108	-0.30398	108	-0.35839	108	-0.38289	108	-0.36838	108	-0.43098	108	-0.37462	108	-0.46217
	108.167	-0.32119	108.167	-0.3662	108.167	-0.35494	108.167	-0.34812	108.167	-0.30407	108.167	-0.35849	108.167	-0.38295	108.167	-0.36851	108.167	-0.4311	108.167	-0.37472	108.167	-0.46229
	108.333	-0.32133	108.333	-0.36634	108.333	-0.35502	108.333	-0.34824	108.333	-0.30417	108.333	-0.35858	108.333	-0.38301	108.333	-0.36863	108.333	-0.43121	108.333	-0.37483	108.333	-0.46239
	108.5	-0.32146	108.5	-0.36648	108.5	-0.3551	108.5	-0.34836	108.5	-0.30426	108.5	-0.35867	108.5	-0.38306	108.5	-0.36874	108.5	-0.43133	108.5	-0.37492	108.5	-0.4625
	108.667	-0.3216	108.667	-0.3666	108.667	-0.35519	108.667	-0.34847	108.667	-0.30435	108.667	-0.35877	108.667	-0.38311	108.667	-0.36884	108.667	-0.43144	108.667	-0.375	108.667	-0.46261
	108.833	-0.32175	108.833	-0.36673	108.833	-0.35526	108.833	-0.34857	108.833	-0.30444	108.833	-0.35885	108.833	-0.38315	108.833	-0.36895	108.833	-0.43156	108.833	-0.37508	108.833	-0.46268
	109	-0.32191	109	-0.36685	109	-0.35532	109	-0.34867	109	-0.30451	109	-0.35895	109	-0.38318	109	-0.36903	109	-0.43166	109	-0.37516	109	-0.46277
	109.167	-0.32206	109.167	-0.36697	109.167	-0.35538	109.167	-0.34875	109.167	-0.3046	109.167	-0.35904	109.167	-0.38321	109.167	-0.3691	109.167	-0.43176	109.167	-0.37525	109.167	-0.46287
	109.333	-0.32221	109.333	-0.36709	109.333	-0.35544	109.333	-0.34884	109.333	-0.30468	109.333	-0.35913	109.333	-0.38324	109.333	-0.36916	109.333	-0.43186	109.333	-0.37529	109.333	-0.46296
	109.5	-0.32237	109.5	-0.36721	109.5	-0.35549	109.5	-0.34892	109.5	-0.30476	109.5	-0.35923	109.5	-0.38329	109.5	-0.36919	109.5	-0.43196	109.5	-0.37535	109.5	-0.46306
	109.667	-0.32253	109.667	-0.36732	109.667	-0.35554	109.667	-0.34902	109.667	-0.30484	109.667	-0.35932	109.667	-0.38336	109.667	-0.36924	109.667	-0.43203	109.667	-0.37541	109.667	-0.46317
	109.833	-0.32269	109.833	-0.36742	109.833	-0.3556	109.833	-0.3491	109.833	-0.30492	109.833	-0.35942	109.833	-0.38342	109.833	-0.3693	109.833	-0.43212	109.833	-0.37548	109.833	-0.46327
	110	-0.32285	110	-0.36752	110	-0.35567	110	-0.3492	110	-0.30499	110	-0.35951	110	-0.38349	110	-0.36936	110	-0.4322	110	-0.37554	110	-0.46338
	110.167	-0.32302	110.167	-0.36763	110.167	-0.35574	110.167	-0.34929	110.167	-0.30506	110.167	-0.3596	110.167	-0.38355	110.167	-0.36943	110.167	-0.43228	110.167	-0.37562	110.167	-0.46349
	110.333	-0.32318	110.333	-0.36774	110.333	-0.3558	110.333	-0.34939	110.333	-0.30513	110.333	-0.35969	110.333	-0.38366	110.333	-0.36952	110.333	-0.43238	110.333	-0.37569	110.333	-0.46358
	110.5	-0.32334	110.5	-0.36786	110.5	-0.35587	110.5	-0.34949	110.5	-0.30521	110.5	-0.35979	110.5	-0.38374	110.5	-0.3696	110.5	-0.43247	110.5	-0.37577	110.5	-0.46367
	110.667	-0.3235	110.667	-0.36799	110.667	-0.35595	110.667	-0.34959	110.667	-0.30528	110.667	-0.35987	110.667	-0.38381	110.667	-0.36969	110.667	-0.43256	110.667	-0.37587	110.667	-0.46377
	110.833	-0.32365	110.833	-0.36812	110.833	-0.35602	110.833	-0.34969	110.833	-0.30536	110.833	-0.35997	110.833	-0.38387	110.833	-0.36979	110.833	-0.43265	110.833	-0.37597	110.833	-0.46386
	111	-0.3238	111	-0.36824	111	-0.3561	111	-0.34978	111	-0.30544	111	-0.36007	111	-0.38393	111	-0.36988	111	-0.43277	111	-0.37607	111	-0.46396
	111.167	-0.32393	111.167	-0.36835	111.167	-0.35617	111.167	-0.34988	111.167	-0.30553	111.167	-0.36015	111.167	-0.38398	111.167	-0.36997	111.167	-0.43288	111.167	-0.37617	111.167	-0.46408
	111.333	-0.32406	111.333	-0.36846	111.333	-0.35623	111.333	-0.35	111.333	-0.30561	111.333	-0.36024	111.333	-0.38403	111.333	-0.37007	111.333	-0.433	111.333	-0.37627	111.333	-0.46421
	111.5	-0.32417	111.5	-0.36858	111.5	-0.35629	111.5	-0.35012	111.5	-0.30569	111.5	-0.36034	111.5	-0.38409	111.5	-0.37015	111.5	-0.43312	111.5	-0.37637	111.5	-0.46434
	111.667	-0.32429	111.667	-0.36868	111.667	-0.35636	111.667	-0.35024	111.667	-0.30578	111.667	-0.36042	111.667	-0.38413	111.667	-0.37025	111.667	-0.43326	111.667	-0.37647	111.667	-0.46449
	111.833	-0.32442	111.833	-0.36879	111.833	-0.35644	111.833	-0.35038	111.833	-0.30585	111.833	-0.36051	111.833	-0.38417	111.833	-0.37034	111.833	-0.43339	111.833	-0.37657	111.833	-0.46461
	112	-0.32455	112	-0.36891	112	-0.35652	112	-0.3505	112	-0.30592	112	-0.3606	112	-0.38422	112	-0.37043	112	-0.43352	112	-0.37666	112	-0.46474
	112.167	-0.32469	112.167	-0.36902	112.167	-0.35659	112.167	-0.35061	112.167	-0.306	112.167	-0.36071	112.167	-0.38426	112.167	-0.37052	112.167	-0.43366	112.167	-0.37677	112.167	-0.46487
	112.333	-0.32484	112.333	-0.36913	112.333	-0.35666	112.333	-0.35072	112.333	-0.30605	112.333	-0.3608	112.333	-0.38432	112.333	-0.37062	112.333	-0.43379	112.333	-0.37687	112.333	-0.46498
	112.5	-0.32497	112.5	-0.36924	112.5	-0.35672	112.5	-0.35083	112.5	-0.30611	112.5	-0.3609	112.5	-0.38437	112.5	-0.37072	112.5	-0.4339	112.5	-0.37698	112.5	-0.4651
	112.667	-0.32509	112.667	-0.36937	112.667	-0.3568	112.667	-0.35094	112.667	-0.30618	112.667	-0.36101	112.667	-0.38442	112.667	-0.37081	112.667	-0.434	112.667	-0.37708	112.667	-0.46522
	112.833	-0.32521	112.833	-0.3695	112.833	-0.35686	112.833	-0.35106	112.833	-0.30625	112.833	-0.36112	112.833	-0.38448	112.833	-0.3709	112.833	-0.43411	112.833	-0.37718	112.833	-0.46533
	113	-0.32532	113	-0.36962	113	-0.35692	113	-0.35117	113	-0.30631	113	-0.36122	113	-0.38453	113	-0.37099	113	-0.43421	113	-0.37728	113	-0.46544
	113.167	-0.32543	113.167	-0.36974	113.167	-0.35698	113.167	-0.35131	113.167	-0.30638	113.167	-0.3613	113.167	-0.38458	113.167	-0.37109	113.167	-0.43433	113.167	-0.37738	113.167	-0.46555
	113.333	-0.32555	113.333	-0.36986	113.333	-0.35703	113.333	-0.35143	113.333	-0.30644	113.333	-0.36139	113.333	-0.38463	113.333	-0.37119	113.333	-0.43444	113.333	-0.37747	113.333	-0.46565
	113.5	-0.32565	113.5	-0.36998	113.5	-0.3571	113.5	-0.35155	113.5	-0.30651	113.5	-0.36146	113.5	-0.38469	113.5	-0.37129	113.5	-0.43455	113.5	-0.37757	113.5	-0.46576
	113.667	-0.32576	113.667	-0.37009	113.667	-0.35717	113.667	-0.35166	113.667	-0.30658	113.667	-0.36154	113.667	-0.38472	113.667	-0.37138	113.667	-0.43469	113.667	-0.37767	113.667	-0.46586
	113.833	-0.32588	113.833	-0.37021	113.833	-0.35724	113.833	-0.35178	113.833	-0.30665	113.833	-0.36162	113.833	-0.38476	113.833	-0.37147	113.833	-0.4348	113.833	-0.37777	113.833	-0.46596
	114	-0.326	114	-0.37033	114	-0.35734	114	-0.35188	114	-0.30674	114	-0.36171	114	-0.38482	114	-0.37155	114	-0.43492	114	-0.37786	114	-0.46606
	114.167	-0.32615	114.167	-0.37046	114.167	-0.35742	114.167	-0.35198	114.167	-0.30683	114.167	-0.3618	114.167	-0.38488	114.167	-0.37164	114.167	-0.43505	114.167	-0.37795	114.167	-0.46616
	114.333	-0.32628	114.333	-0.37059	114.333	-0.3575	114.333	-0.35207	114.333	-0.30691	114.333	-0.36191	114.333	-0.38494	114.333	-0.37171	114.333	-0.43517	114.333	-0.37805	114.333	-0.46626
	114.5	-0.3264	114.5	-0.37073	114.5	-0.35757	114.5	-0.35215	114.5	-0.30699	114.5	-0.362	114.5	-0.385	114.5	-0.37178	114.5	-0.43529	114.5	-0.37814	114.5	-0.46637
	114.667	-0.32653	114.667	-0.37089	114.667	-0.35763	114.667	-0.35225	114.667	-0.30707	114.667	-0.3621	114.667	-0.38507	114.667	-0.37185	114.667	-0.43541	114.667	-0.37822	114.667	-0.46649
	114.833	-0.32665	114.833	-0.37102	114.833	-0.3577	114.833	-0.35235	114.833	-0.30714	114.833	-0.36219	114.833	-0.38512	114.833	-0.37193	114.833	-0.43553	114.833	-0.37833	114.833	-0.46661
	115	-0.32677	115	-0.37115	115	-0.35776	115	-0.35246	115	-0.30721	115	-0.36228	115	-0.3852	115	-0.37202	115	-0.43566	115	-0.37843	115	-0.46675
	115.167	-0.32688	115.167	-0.37128	115.167	-0.35781	115.167	-0.35259	115.167	-0.30729	115.167	-0.36238	115.167	-0.38526	115.167	-0.3721	115.167	-0.43577	115.167	-0.37853	115.167	-0.46688
	115.333	-0.32699	115.333	-0.3714	115.333	-0.35785	115.333	-0.3527	115.333	-0.30737	115.333	-0.36247	115.333	-0.38532	115.333	-0.37219	115.333	-0.43587	115.333	-0.37865	115.333	-0.46702
	115.5	-0.32708	115.5	-0.3715	115.5	-0.3579	115.5	-0.35282	115.5	-0.30744	115.5	-0.36256	115.5	-0.38538	115.5	-0.37228	115.5	-0.43596	115.5	-0.37875	115.5	-0.46716
	115.667	-0.32717	115.667	-0.37163	115.667	-0.35796	115.667	-0.35292	115.667	-0.30753	115.667	-0.36266	115.667	-0.38543	115.667	-0.37239	115.667	-0.43604	115.667	-0.37885	115.667	-0.46729
	115.833	-0.32726	115.833	-0.37176	115.833	-0.35801	115.833	-0.35304	115.833	-0.30761	115.833	-0.36275	115.833	-0.3855	115.833	-0.37249	115.833	-0.43612	115.833	-0.37894	115.833	-0.46741
	116	-0.32735	116	-0.37189	116	-0.35808	116	-0.35316	116	-0.30769	116	-0.36284	116	-0.38556	116	-0.37259	116	-0.4362	116	-0.37903	116	-0.46753
	116.167	-0.32741	116.167	-0.37203	116.167	-0.35815	116.167	-0.35328	116.167	-0.30776	116.167	-0.36292	116.167	-0.38563	116.167	-0.37269	116.167	-0.43629	116.167	-0.37914	116.167	-0.46764
	116.333	-0.32747	116.333	-0.37216	116.333	-0.35823	116.333	-0.3534	116.333	-0.30785	116.333	-0.36303	116.333	-0.3857	116.333	-0.37279	116.333	-0.43639	116.333	-0.37924	116.333	-0.46774
	116.5	-0.32752	116.5	-0.3723	116.5	-0.35832	116.5	-0.35351	116.5	-0.30793	116.5	-0.36313	116.5	-0.38577	116.5	-0.37289	116.5	-0.43649	116.5	-0.37934	116.5	-0.46785
	116.667	-0.32757	116.667	-0.37242	116.667	-0.35839	116.667	-0.35363	116.667	-0.30801	116.667	-0.36322	116.667	-0.38583	116.667	-0.373	116.667	-0.43659	116.667	-0.37945	116.667	-0.46796
	116.833	-0.32762	116.833	-0.37254	116.833	-0.35847	116.833	-0.35375	116.833	-0.30808	116.833	-0.36333	116.833	-0.38589	116.833	-0.3731	116.833	-0.43671	116.833	-0.37955	116.833	-0.46808
	117	-0.32769	117	-0.37268	117	-0.35855	117	-0.35387	117	-0.30818	117	-0.36343	117	-0.38595	117	-0.37319	117	-0.43684	117	-0.37965	117	-0.46821
	117.167	-0.32777	117.167	-0.37282	117.167	-0.35861	117.167	-0.35398	117.167	-0.30827	117.167	-0.36353	117.167	-0.386	117.167	-0.37329	117.167	-0.43694	117.167	-0.37975	117.167	-0.46834
	117.333	-0.32786	117.333	-0.37296	117.333	-0.35868	117.333	-0.35409	117.333	-0.30837	117.333	-0.36363	117.333	-0.38604	117.333	-0.37339	117.333	-0.43705	117.333	-0.37984	117.333	-0.46848
	117.5	-0.32799	117.5	-0.37311	117.5	-0.35874	117.5	-0.35421	117.5	-0.30845	117.5	-0.36374	117.5	-0.38608	117.5	-0.37348	117.5	-0.43716	117.5	-0.37993	117.5	-0.46862
	117.667	-0.32812	117.667	-0.37327	117.667	-0.3588	117.667	-0.35431	117.667	-0.30855	117.667	-0.36383	117.667	-0.38614	117.667	-0.37358	117.667	-0.43724	117.667	-0.38002	117.667	-0.46878
	117.833	-0.32824	117.833	-0.37342	117.833	-0.35886	117.833	-0.35441	117.833	-0.30864	117.833	-0.36393	117.833	-0.3862	117.833	-0.37369	117.833	-0.43734	117.833	-0.38012	117.833	-0.46894
	118	-0.32835	118	-0.37356	118	-0.35892	118	-0.35453	118	-0.30872	118	-0.36403	118	-0.38626	118	-0.3738	118	-0.43744	118	-0.38022	118	-0.46908
	118.167	-0.32848	118.167	-0.3737	118.167	-0.35898	118.167	-0.35465	118.167	-0.3088	118.167	-0.36414	118.167	-0.38633	118.167	-0.37392	118.167	-0.43755	118.167	-0.38032	118.167	-0.46922
	118.333	-0.32861	118.333	-0.37383	118.333	-0.35903	118.333	-0.35475	118.333	-0.30886	118.333	-0.36425	118.333	-0.38641	118.333	-0.37404	118.333	-0.43768	118.333	-0.38043	118.333	-0.46935
	118.5	-0.32872	118.5	-0.37396	118.5	-0.35909	118.5	-0.35486	118.5	-0.30893	118.5	-0.36435	118.5	-0.38648	118.5	-0.37416	118.5	-0.4378	118.5	-0.38054	118.5	-0.46947
	118.667	-0.32885	118.667	-0.37408	118.667	-0.35913	118.667	-0.35498	118.667	-0.30902	118.667	-0.36444	118.667	-0.38654	118.667	-0.37429	118.667	-0.43791	118.667	-0.38067	118.667	-0.4696
	118.833	-0.32896	118.833	-0.37419	118.833	-0.35918	118.833	-0.35509	118.833	-0.3091	118.833	-0.36454	118.833	-0.3866	118.833	-0.37443	118.833	-0.43802	118.833	-0.38081	118.833	-0.46973
	119	-0.32908	119	-0.37431	119	-0.35922	119	-0.3552	119	-0.30919	119	-0.36464	119	-0.38664	119	-0.37458	119	-0.43816	119	-0.38095	119	-0.46983
	119.167	-0.32921	119.167	-0.37444	119.167	-0.35928	119.167	-0.35531	119.167	-0.30928	119.167	-0.36473	119.167	-0.38669	119.167	-0.37471	119.167	-0.43828	119.167	-0.38108	119.167	-0.46995
	119.333	-0.32934	119.333	-0.37459	119.333	-0.35933	119.333	-0.35542	119.333	-0.30938	119.333	-0.36483	119.333	-0.38674	119.333	-0.37485	119.333	-0.4384	119.333	-0.38125	119.333	-0.47007
	119.5	-0.32949	119.5	-0.37474	119.5	-0.35939	119.5	-0.35554	119.5	-0.30947	119.5	-0.36493	119.5	-0.3868	119.5	-0.37498	119.5	-0.43852	119.5	-0.38141	119.5	-0.47019
	119.667	-0.32963	119.667	-0.37489	119.667	-0.35946	119.667	-0.35566	119.667	-0.30959	119.667	-0.36504	119.667	-0.38686	119.667	-0.37509	119.667	-0.43863	119.667	-0.38155	119.667	-0.47031
	119.833	-0.32977	119.833	-0.37504	119.833	-0.35953	119.833	-0.35578	119.833	-0.30969	119.833	-0.36514	119.833	-0.38692	119.833	-0.37519	119.833	-0.43873	119.833	-0.38167	119.833	-0.47043
	120	-0.32989	120	-0.37518	120	-0.35961	120	-0.35591	120	-0.3098	120	-0.36523	120	-0.38699	120	-0.37529	120	-0.43883	120	-0.38179	120	-0.47055
	120.167	-0.33004	120.167	-0.37533	120.167	-0.35969	120.167	-0.35603	120.167	-0.30991	120.167	-0.36533	120.167	-0.38706	120.167	-0.37538	120.167	-0.43892	120.167	-0.38191	120.167	-0.47066
	120.333	-0.33018	120.333	-0.37547	120.333	-0.35977	120.333	-0.35616	120.333	-0.31001	120.333	-0.36543	120.333	-0.38713	120.333	-0.37544	120.333	-0.439	120.333	-0.38202	120.333	-0.47076
	120.5	-0.33032	120.5	-0.37561	120.5	-0.35985	120.5	-0.35629	120.5	-0.31012	120.5	-0.36553	120.5	-0.38721	120.5	-0.37551	120.5	-0.43908	120.5	-0.38214	120.5	-0.47086
	120.667	-0.33045	120.667	-0.37575	120.667	-0.35994	120.667	-0.3564	120.667	-0.31023	120.667	-0.36563	120.667	-0.38728	120.667	-0.37559	120.667	-0.43916	120.667	-0.38224	120.667	-0.47097
	120.833	-0.33058	120.833	-0.37589	120.833	-0.36003	120.833	-0.35651	120.833	-0.31034	120.833	-0.36574	120.833	-0.38737	120.833	-0.37568	120.833	-0.43924	120.833	-0.38235	120.833	-0.4711
	121	-0.3307	121	-0.37601	121	-0.36011	121	-0.35663	121	-0.31045	121	-0.36585	121	-0.38747	121	-0.37577	121	-0.43931	121	-0.38245	121	-0.47124
	121.167	-0.33084	121.167	-0.37614	121.167	-0.36021	121.167	-0.35671	121.167	-0.31054	121.167	-0.36596	121.167	-0.38757	121.167	-0.37586	121.167	-0.43939	121.167	-0.38256	121.167	-0.47138
	121.333	-0.33097	121.333	-0.37625	121.333	-0.36032	121.333	-0.3568	121.333	-0.31064	121.333	-0.36606	121.333	-0.38768	121.333	-0.37596	121.333	-0.43947	121.333	-0.38268	121.333	-0.47152
	121.5	-0.33111	121.5	-0.37638	121.5	-0.36044	121.5	-0.35691	121.5	-0.31074	121.5	-0.36615	121.5	-0.38779	121.5	-0.37607	121.5	-0.43957	121.5	-0.38279	121.5	-0.47166
	121.667	-0.33125	121.667	-0.37651	121.667	-0.36053	121.667	-0.35702	121.667	-0.31084	121.667	-0.36624	121.667	-0.38788	121.667	-0.37618	121.667	-0.43966	121.667	-0.38291	121.667	-0.47182
	121.833	-0.33138	121.833	-0.37665	121.833	-0.36062	121.833	-0.35712	121.833	-0.31095	121.833	-0.36634	121.833	-0.38794	121.833	-0.3763	121.833	-0.43977	121.833	-0.38304	121.833	-0.47196
	122	-0.33151	122	-0.37679	122	-0.3607	122	-0.35722	122	-0.31105	122	-0.36645	122	-0.388	122	-0.37643	122	-0.43989	122	-0.38315	122	-0.47212
	122.167	-0.33165	122.167	-0.37696	122.167	-0.36077	122.167	-0.35733	122.167	-0.31115	122.167	-0.36655	122.167	-0.38806	122.167	-0.37656	122.167	-0.44003	122.167	-0.38326	122.167	-0.47228
	122.333	-0.33179	122.333	-0.37711	122.333	-0.36085	122.333	-0.35746	122.333	-0.31125	122.333	-0.36665	122.333	-0.38807	122.333	-0.3767	122.333	-0.44018	122.333	-0.38338	122.333	-0.47242
	122.5	-0.33195	122.5	-0.37725	122.5	-0.36091	122.5	-0.3576	122.5	-0.31135	122.5	-0.36675	122.5	-0.38811	122.5	-0.37683	122.5	-0.4403	122.5	-0.38351	122.5	-0.47255
	122.667	-0.3321	122.667	-0.3774	122.667	-0.36097	122.667	-0.35774	122.667	-0.31145	122.667	-0.36683	122.667	-0.38817	122.667	-0.37696	122.667	-0.44041	122.667	-0.38363	122.667	-0.47269
	122.833	-0.33224	122.833	-0.37753	122.833	-0.36104	122.833	-0.35787	122.833	-0.31156	122.833	-0.36693	122.833	-0.38823	122.833	-0.37709	122.833	-0.44051	122.833	-0.38374	122.833	-0.47282
	123	-0.33238	123	-0.37766	123	-0.36111	123	-0.358	123	-0.31167	123	-0.36701	123	-0.38831	123	-0.37723	123	-0.44061	123	-0.38385	123	-0.47294
	123.167	-0.3325	123.167	-0.3778	123.167	-0.36117	123.167	-0.35816	123.167	-0.31178	123.167	-0.36711	123.167	-0.38838	123.167	-0.37735	123.167	-0.44071	123.167	-0.38395	123.167	-0.47307
	123.333	-0.33263	123.333	-0.37795	123.333	-0.36127	123.333	-0.35829	123.333	-0.31189	123.333	-0.36721	123.333	-0.38846	123.333	-0.37746	123.333	-0.44082	123.333	-0.38406	123.333	-0.4732
	123.5	-0.33277	123.5	-0.37807	123.5	-0.36135	123.5	-0.35842	123.5	-0.31201	123.5	-0.36731	123.5	-0.38853	123.5	-0.37756	123.5	-0.44092	123.5	-0.38417	123.5	-0.47333
	123.667	-0.33286	123.667	-0.3782	123.667	-0.36143	123.667	-0.35853	123.667	-0.31213	123.667	-0.36742	123.667	-0.3886	123.667	-0.37765	123.667	-0.44101	123.667	-0.38427	123.667	-0.47346
	123.833	-0.33297	123.833	-0.37833	123.833	-0.36151	123.833	-0.35863	123.833	-0.31224	123.833	-0.36753	123.833	-0.38867	123.833	-0.37775	123.833	-0.44112	123.833	-0.38438	123.833	-0.4736
	124	-0.33309	124	-0.37847	124	-0.36158	124	-0.35875	124	-0.31235	124	-0.36763	124	-0.38874	124	-0.37787	124	-0.44123	124	-0.38451	124	-0.47374
	124.167	-0.33323	124.167	-0.37861	124.167	-0.36167	124.167	-0.35886	124.167	-0.31246	124.167	-0.36775	124.167	-0.38881	124.167	-0.37799	124.167	-0.44134	124.167	-0.38462	124.167	-0.47388
	124.333	-0.33335	124.333	-0.37876	124.333	-0.36175	124.333	-0.35897	124.333	-0.31257	124.333	-0.36785	124.333	-0.38887	124.333	-0.3781	124.333	-0.44146	124.333	-0.38473	124.333	-0.47404
	124.5	-0.33348	124.5	-0.3789	124.5	-0.36183	124.5	-0.35909	124.5	-0.31268	124.5	-0.36795	124.5	-0.38891	124.5	-0.37821	124.5	-0.44158	124.5	-0.38485	124.5	-0.47418
	124.667	-0.33362	124.667	-0.37904	124.667	-0.3619	124.667	-0.3592	124.667	-0.31279	124.667	-0.36805	124.667	-0.38897	124.667	-0.37832	124.667	-0.44168	124.667	-0.38496	124.667	-0.47432
	124.833	-0.33376	124.833	-0.37919	124.833	-0.36197	124.833	-0.35932	124.833	-0.3129	124.833	-0.36814	124.833	-0.38903	124.833	-0.37843	124.833	-0.44179	124.833	-0.38508	124.833	-0.47445
	125	-0.33392	125	-0.37933	125	-0.36204	125	-0.35943	125	-0.31303	125	-0.36822	125	-0.38909	125	-0.37852	125	-0.44189	125	-0.38519	125	-0.47459
	125.167	-0.33406	125.167	-0.37948	125.167	-0.36211	125.167	-0.35955	125.167	-0.31315	125.167	-0.3683	125.167	-0.38915	125.167	-0.37862	125.167	-0.44201	125.167	-0.38531	125.167	-0.47472
	125.333	-0.33421	125.333	-0.37964	125.333	-0.36218	125.333	-0.35967	125.333	-0.31326	125.333	-0.36838	125.333	-0.38922	125.333	-0.37873	125.333	-0.44211	125.333	-0.38543	125.333	-0.47486
	125.5	-0.33436	125.5	-0.3798	125.5	-0.36226	125.5	-0.35978	125.5	-0.31338	125.5	-0.36847	125.5	-0.38929	125.5	-0.37883	125.5	-0.44222	125.5	-0.38553	125.5	-0.475
	125.667	-0.33451	125.667	-0.37995	125.667	-0.36235	125.667	-0.3599	125.667	-0.31349	125.667	-0.36855	125.667	-0.38936	125.667	-0.37895	125.667	-0.44234	125.667	-0.38564	125.667	-0.47512
	125.833	-0.33465	125.833	-0.38009	125.833	-0.36244	125.833	-0.36002	125.833	-0.31361	125.833	-0.36865	125.833	-0.38944	125.833	-0.37906	125.833	-0.44245	125.833	-0.38576	125.833	-0.47525
	126	-0.3348	126	-0.38023	126	-0.36254	126	-0.36013	126	-0.31372	126	-0.36873	126	-0.38951	126	-0.37918	126	-0.44256	126	-0.38587	126	-0.47539
	126.167	-0.33495	126.167	-0.38036	126.167	-0.36263	126.167	-0.36024	126.167	-0.31384	126.167	-0.36882	126.167	-0.38958	126.167	-0.37931	126.167	-0.44266	126.167	-0.38599	126.167	-0.47552
	126.333	-0.33509	126.333	-0.38049	126.333	-0.36273	126.333	-0.36036	126.333	-0.31395	126.333	-0.3689	126.333	-0.38965	126.333	-0.37944	126.333	-0.44278	126.333	-0.38611	126.333	-0.47566
	126.5	-0.33522	126.5	-0.38061	126.5	-0.36282	126.5	-0.36049	126.5	-0.31406	126.5	-0.369	126.5	-0.38972	126.5	-0.37955	126.5	-0.44289	126.5	-0.38624	126.5	-0.4758
	126.667	-0.33534	126.667	-0.38074	126.667	-0.36291	126.667	-0.3606	126.667	-0.31417	126.667	-0.3691	126.667	-0.38979	126.667	-0.37965	126.667	-0.443	126.667	-0.38637	126.667	-0.47595
	126.833	-0.33545	126.833	-0.38085	126.833	-0.363	126.833	-0.36073	126.833	-0.31428	126.833	-0.3692	126.833	-0.38985	126.833	-0.37975	126.833	-0.44311	126.833	-0.3865	126.833	-0.4761
	127	-0.33555	127	-0.38099	127	-0.36309	127	-0.36085	127	-0.3144	127	-0.3693	127	-0.38992	127	-0.37984	127	-0.44322	127	-0.38662	127	-0.47626
	127.167	-0.33567	127.167	-0.38113	127.167	-0.36318	127.167	-0.361	127.167	-0.31452	127.167	-0.36942	127.167	-0.38999	127.167	-0.37994	127.167	-0.44332	127.167	-0.38675	127.167	-0.47641
	127.333	-0.33579	127.333	-0.38127	127.333	-0.36326	127.333	-0.36113	127.333	-0.31463	127.333	-0.36953	127.333	-0.39007	127.333	-0.38005	127.333	-0.44343	127.333	-0.38687	127.333	-0.47656
	127.5	-0.33592	127.5	-0.38143	127.5	-0.36334	127.5	-0.36127	127.5	-0.31474	127.5	-0.36964	127.5	-0.39014	127.5	-0.38016	127.5	-0.44353	127.5	-0.38698	127.5	-0.47672
	127.667	-0.33607	127.667	-0.38158	127.667	-0.36343	127.667	-0.36141	127.667	-0.31484	127.667	-0.36975	127.667	-0.39024	127.667	-0.38029	127.667	-0.44362	127.667	-0.3871	127.667	-0.47686
	127.833	-0.33622	127.833	-0.38173	127.833	-0.36352	127.833	-0.36154	127.833	-0.31494	127.833	-0.36986	127.833	-0.39032	127.833	-0.38041	127.833	-0.4437	127.833	-0.38722	127.833	-0.477
	128	-0.33636	128	-0.38187	128	-0.3636	128	-0.36167	128	-0.31504	128	-0.36996	128	-0.3904	128	-0.38053	128	-0.44377	128	-0.38733	128	-0.47714
	128.167	-0.3365	128.167	-0.38202	128.167	-0.36369	128.167	-0.36179	128.167	-0.31514	128.167	-0.37006	128.167	-0.39048	128.167	-0.38064	128.167	-0.44385	128.167	-0.38744	128.167	-0.47727
	128.333	-0.33664	128.333	-0.38216	128.333	-0.36377	128.333	-0.36192	128.333	-0.31521	128.333	-0.37016	128.333	-0.39058	128.333	-0.38078	128.333	-0.44392	128.333	-0.38756	128.333	-0.47739
	128.5	-0.33677	128.5	-0.38229	128.5	-0.36386	128.5	-0.36203	128.5	-0.3153	128.5	-0.37026	128.5	-0.39067	128.5	-0.3809	128.5	-0.444	128.5	-0.38768	128.5	-0.47751
	128.667	-0.33689	128.667	-0.38241	128.667	-0.36397	128.667	-0.36215	128.667	-0.31539	128.667	-0.37035	128.667	-0.39076	128.667	-0.38103	128.667	-0.44409	128.667	-0.38781	128.667	-0.47763
	128.833	-0.33701	128.833	-0.38251	128.833	-0.36405	128.833	-0.36227	128.833	-0.31547	128.833	-0.37046	128.833	-0.39084	128.833	-0.38116	128.833	-0.44418	128.833	-0.38794	128.833	-0.47776
	129	-0.3371	129	-0.38262	129	-0.36413	129	-0.36239	129	-0.31557	129	-0.37057	129	-0.39092	129	-0.38129	129	-0.4443	129	-0.38807	129	-0.47788
	129.167	-0.3372	129.167	-0.38274	129.167	-0.3642	129.167	-0.36251	129.167	-0.31566	129.167	-0.37067	129.167	-0.39099	129.167	-0.38142	129.167	-0.4444	129.167	-0.38819	129.167	-0.47801
	129.333	-0.3373	129.333	-0.38285	129.333	-0.36428	129.333	-0.36263	129.333	-0.31576	129.333	-0.37077	129.333	-0.39107	129.333	-0.38156	129.333	-0.4445	129.333	-0.38833	129.333	-0.47813
	129.5	-0.33742	129.5	-0.38296	129.5	-0.36435	129.5	-0.36275	129.5	-0.31585	129.5	-0.37086	129.5	-0.39115	129.5	-0.38169	129.5	-0.44461	129.5	-0.38846	129.5	-0.47826
	129.667	-0.33754	129.667	-0.38308	129.667	-0.36444	129.667	-0.36287	129.667	-0.31596	129.667	-0.37095	129.667	-0.39121	129.667	-0.38182	129.667	-0.44472	129.667	-0.38859	129.667	-0.47841
	129.833	-0.33766	129.833	-0.38319	129.833	-0.36453	129.833	-0.36299	129.833	-0.31607	129.833	-0.37103	129.833	-0.39128	129.833	-0.38195	129.833	-0.44483	129.833	-0.38871	129.833	-0.47853
	130	-0.33778	130	-0.38331	130	-0.3646	130	-0.3631	130	-0.31617	130	-0.37111	130	-0.39135	130	-0.38209	130	-0.44495	130	-0.38884	130	-0.47866
	130.167	-0.3379	130.167	-0.38342	130.167	-0.36469	130.167	-0.36322	130.167	-0.31628	130.167	-0.3712	130.167	-0.39142	130.167	-0.38223	130.167	-0.44506	130.167	-0.38897	130.167	-0.47878
	130.333	-0.33803	130.333	-0.38353	130.333	-0.36478	130.333	-0.36334	130.333	-0.3164	130.333	-0.3713	130.333	-0.39149	130.333	-0.38238	130.333	-0.44517	130.333	-0.3891	130.333	-0.47888
	130.5	-0.33816	130.5	-0.38364	130.5	-0.36486	130.5	-0.36344	130.5	-0.31651	130.5	-0.37139	130.5	-0.39156	130.5	-0.38252	130.5	-0.44526	130.5	-0.38922	130.5	-0.47899
	130.667	-0.33828	130.667	-0.38376	130.667	-0.36496	130.667	-0.36354	130.667	-0.31661	130.667	-0.3715	130.667	-0.39164	130.667	-0.38265	130.667	-0.44535	130.667	-0.38933	130.667	-0.47911
	130.833	-0.33842	130.833	-0.38385	130.833	-0.36504	130.833	-0.36365	130.833	-0.31672	130.833	-0.3716	130.833	-0.39172	130.833	-0.38278	130.833	-0.44544	130.833	-0.38945	130.833	-0.47924
	131	-0.33853	131	-0.38395	131	-0.36514	131	-0.36376	131	-0.31683	131	-0.37172	131	-0.3918	131	-0.38289	131	-0.44552	131	-0.38957	131	-0.47937
	131.167	-0.33863	131.167	-0.38407	131.167	-0.36524	131.167	-0.36387	131.167	-0.31694	131.167	-0.37184	131.167	-0.39187	131.167	-0.38301	131.167	-0.44562	131.167	-0.38969	131.167	-0.4795
	131.333	-0.33873	131.333	-0.38419	131.333	-0.36534	131.333	-0.36397	131.333	-0.31705	131.333	-0.37196	131.333	-0.39195	131.333	-0.38313	131.333	-0.44573	131.333	-0.38979	131.333	-0.47963
	131.5	-0.33883	131.5	-0.38432	131.5	-0.36543	131.5	-0.36408	131.5	-0.31716	131.5	-0.37207	131.5	-0.39202	131.5	-0.38325	131.5	-0.44582	131.5	-0.38989	131.5	-0.47977
	131.667	-0.33893	131.667	-0.38447	131.667	-0.36553	131.667	-0.36418	131.667	-0.31728	131.667	-0.37217	131.667	-0.39209	131.667	-0.38334	131.667	-0.44594	131.667	-0.38999	131.667	-0.47992
	131.833	-0.33904	131.833	-0.38461	131.833	-0.36563	131.833	-0.3643	131.833	-0.31739	131.833	-0.37227	131.833	-0.39216	131.833	-0.38345	131.833	-0.44604	131.833	-0.39009	131.833	-0.48005
	132	-0.33917	132	-0.38475	132	-0.36574	132	-0.36442	132	-0.3175	132	-0.37239	132	-0.39222	132	-0.38357	132	-0.44615	132	-0.39018	132	-0.48018
	132.167	-0.3393	132.167	-0.38489	132.167	-0.36585	132.167	-0.36454	132.167	-0.31761	132.167	-0.37249	132.167	-0.3923	132.167	-0.38368	132.167	-0.44627	132.167	-0.39028	132.167	-0.4803
	132.333	-0.33944	132.333	-0.38503	132.333	-0.36596	132.333	-0.36465	132.333	-0.31771	132.333	-0.37259	132.333	-0.39237	132.333	-0.3838	132.333	-0.44637	132.333	-0.39038	132.333	-0.48041
	132.5	-0.33955	132.5	-0.38517	132.5	-0.36606	132.5	-0.36478	132.5	-0.31782	132.5	-0.37269	132.5	-0.39244	132.5	-0.38392	132.5	-0.44648	132.5	-0.39049	132.5	-0.48053
	132.667	-0.33967	132.667	-0.3853	132.667	-0.36619	132.667	-0.36489	132.667	-0.31794	132.667	-0.37278	132.667	-0.39252	132.667	-0.38403	132.667	-0.44659	132.667	-0.39059	132.667	-0.48065
	132.833	-0.33978	132.833	-0.38544	132.833	-0.36632	132.833	-0.36499	132.833	-0.31807	132.833	-0.37287	132.833	-0.3926	132.833	-0.38414	132.833	-0.44671	132.833	-0.39071	132.833	-0.48077
	133	-0.33988	133	-0.38556	133	-0.36645	133	-0.36508	133	-0.3182	133	-0.37296	133	-0.39267	133	-0.38426	133	-0.44684	133	-0.39082	133	-0.48088
	133.167	-0.33999	133.167	-0.38569	133.167	-0.36658	133.167	-0.36515	133.167	-0.31833	133.167	-0.37304	133.167	-0.39275	133.167	-0.38437	133.167	-0.44696	133.167	-0.39094	133.167	-0.48102
	133.333	-0.34009	133.333	-0.38582	133.333	-0.3667	133.333	-0.36523	133.333	-0.31846	133.333	-0.37313	133.333	-0.39284	133.333	-0.38448	133.333	-0.44706	133.333	-0.39107	133.333	-0.48115
	133.5	-0.34021	133.5	-0.38594	133.5	-0.36683	133.5	-0.36531	133.5	-0.31859	133.5	-0.37322	133.5	-0.39292	133.5	-0.38458	133.5	-0.44717	133.5	-0.39121	133.5	-0.48127
	133.667	-0.34033	133.667	-0.38607	133.667	-0.36697	133.667	-0.3654	133.667	-0.3187	133.667	-0.37331	133.667	-0.39298	133.667	-0.38467	133.667	-0.4473	133.667	-0.39135	133.667	-0.4814
	133.833	-0.34044	133.833	-0.3862	133.833	-0.3671	133.833	-0.36548	133.833	-0.3188	133.833	-0.37341	133.833	-0.39306	133.833	-0.38478	133.833	-0.44741	133.833	-0.39148	133.833	-0.48152
	134	-0.34056	134	-0.38632	134	-0.36723	134	-0.36555	134	-0.3189	134	-0.37352	134	-0.39314	134	-0.3849	134	-0.44751	134	-0.39161	134	-0.48164
	134.167	-0.34067	134.167	-0.38644	134.167	-0.36736	134.167	-0.36564	134.167	-0.31901	134.167	-0.37362	134.167	-0.39322	134.167	-0.38503	134.167	-0.4476	134.167	-0.39176	134.167	-0.48176
	134.333	-0.34079	134.333	-0.38655	134.333	-0.3675	134.333	-0.36574	134.333	-0.31908	134.333	-0.37372	134.333	-0.3933	134.333	-0.38517	134.333	-0.4477	134.333	-0.39191	134.333	-0.48186
	134.5	-0.34091	134.5	-0.38666	134.5	-0.36763	134.5	-0.36583	134.5	-0.31918	134.5	-0.37381	134.5	-0.39338	134.5	-0.38528	134.5	-0.4478	134.5	-0.39205	134.5	-0.48199
	134.667	-0.34103	134.667	-0.38676	134.667	-0.36776	134.667	-0.36594	134.667	-0.31929	134.667	-0.37391	134.667	-0.39347	134.667	-0.3854	134.667	-0.44789	134.667	-0.3922	134.667	-0.48212
	134.833	-0.34113	134.833	-0.38687	134.833	-0.36788	134.833	-0.36604	134.833	-0.3194	134.833	-0.37401	134.833	-0.39355	134.833	-0.38551	134.833	-0.44799	134.833	-0.39235	134.833	-0.48224
	135	-0.34124	135	-0.38697	135	-0.36801	135	-0.36614	135	-0.31952	135	-0.37411	135	-0.39363	135	-0.38562	135	-0.44808	135	-0.39248	135	-0.48236
	135.167	-0.34134	135.167	-0.38708	135.167	-0.36814	135.167	-0.36624	135.167	-0.31964	135.167	-0.3742	135.167	-0.39371	135.167	-0.38574	135.167	-0.44816	135.167	-0.39261	135.167	-0.48247
	135.333	-0.34143	135.333	-0.38719	135.333	-0.36822	135.333	-0.36636	135.333	-0.31975	135.333	-0.37429	135.333	-0.3938	135.333	-0.38586	135.333	-0.44823	135.333	-0.39273	135.333	-0.48258
	135.5	-0.34152	135.5	-0.3873	135.5	-0.3683	135.5	-0.36646	135.5	-0.31986	135.5	-0.37438	135.5	-0.39388	135.5	-0.38598	135.5	-0.44833	135.5	-0.39283	135.5	-0.48269
	135.667	-0.34159	135.667	-0.38743	135.667	-0.3684	135.667	-0.36657	135.667	-0.31998	135.667	-0.37447	135.667	-0.39396	135.667	-0.38612	135.667	-0.44842	135.667	-0.39294	135.667	-0.48279
	135.833	-0.34167	135.833	-0.38755	135.833	-0.36849	135.833	-0.36669	135.833	-0.3201	135.833	-0.37456	135.833	-0.39403	135.833	-0.38624	135.833	-0.44853	135.833	-0.39307	135.833	-0.48291
	136	-0.34174	136	-0.38766	136	-0.36857	136	-0.3668	136	-0.32021	136	-0.37464	136	-0.39411	136	-0.38636	136	-0.44864	136	-0.39319	136	-0.48302
	136.167	-0.34182	136.167	-0.38777	136.167	-0.36865	136.167	-0.36691	136.167	-0.32031	136.167	-0.37473	136.167	-0.39418	136.167	-0.38647	136.167	-0.44876	136.167	-0.39332	136.167	-0.48313
	136.333	-0.3419	136.333	-0.38788	136.333	-0.36873	136.333	-0.36702	136.333	-0.3204	136.333	-0.37482	136.333	-0.39426	136.333	-0.38658	136.333	-0.44887	136.333	-0.39344	136.333	-0.48326
	136.5	-0.34198	136.5	-0.388	136.5	-0.3688	136.5	-0.36713	136.5	-0.32049	136.5	-0.3749	136.5	-0.39433	136.5	-0.3867	136.5	-0.44897	136.5	-0.39354	136.5	-0.48338
	136.667	-0.34206	136.667	-0.38811	136.667	-0.36886	136.667	-0.36723	136.667	-0.32058	136.667	-0.37499	136.667	-0.39441	136.667	-0.38681	136.667	-0.44908	136.667	-0.39366	136.667	-0.48348
	136.833	-0.34214	136.833	-0.38822	136.833	-0.36894	136.833	-0.36734	136.833	-0.32068	136.833	-0.37508	136.833	-0.39449	136.833	-0.38693	136.833	-0.44919	136.833	-0.39378	136.833	-0.48359
	137	-0.34223	137	-0.38833	137	-0.36902	137	-0.36745	137	-0.32076	137	-0.37517	137	-0.39458	137	-0.38705	137	-0.44928	137	-0.39388	137	-0.48368
	137.167	-0.34232	137.167	-0.38845	137.167	-0.3691	137.167	-0.36756	137.167	-0.32085	137.167	-0.37526	137.167	-0.39467	137.167	-0.38717	137.167	-0.44939	137.167	-0.39399	137.167	-0.48378
	137.333	-0.3424	137.333	-0.38856	137.333	-0.36919	137.333	-0.36765	137.333	-0.32095	137.333	-0.37536	137.333	-0.39476	137.333	-0.38728	137.333	-0.44949	137.333	-0.39411	137.333	-0.48387
	137.5	-0.34247	137.5	-0.38868	137.5	-0.36927	137.5	-0.36775	137.5	-0.32105	137.5	-0.37544	137.5	-0.39486	137.5	-0.38739	137.5	-0.44959	137.5	-0.39422	137.5	-0.48396
	137.667	-0.34255	137.667	-0.3888	137.667	-0.36936	137.667	-0.36785	137.667	-0.32116	137.667	-0.37553	137.667	-0.39498	137.667	-0.38753	137.667	-0.44972	137.667	-0.39435	137.667	-0.48403
	137.833	-0.34264	137.833	-0.38892	137.833	-0.36946	137.833	-0.36796	137.833	-0.32127	137.833	-0.37562	137.833	-0.39509	137.833	-0.38765	137.833	-0.44984	137.833	-0.39448	137.833	-0.4841
	138	-0.34273	138	-0.38904	138	-0.36956	138	-0.36804	138	-0.32138	138	-0.37571	138	-0.39521	138	-0.38777	138	-0.44995	138	-0.3946	138	-0.48418
	138.167	-0.3428	138.167	-0.38917	138.167	-0.36965	138.167	-0.36813	138.167	-0.32148	138.167	-0.3758	138.167	-0.39533	138.167	-0.38791	138.167	-0.45006	138.167	-0.39473	138.167	-0.48426
	138.333	-0.34289	138.333	-0.38929	138.333	-0.36975	138.333	-0.36823	138.333	-0.32159	138.333	-0.3759	138.333	-0.39545	138.333	-0.38804	138.333	-0.45016	138.333	-0.39487	138.333	-0.48434
	138.5	-0.34296	138.5	-0.38941	138.5	-0.36985	138.5	-0.36833	138.5	-0.32169	138.5	-0.37599	138.5	-0.39557	138.5	-0.38817	138.5	-0.45026	138.5	-0.39501	138.5	-0.48443
	138.667	-0.34302	138.667	-0.38951	138.667	-0.36995	138.667	-0.36843	138.667	-0.3218	138.667	-0.37607	138.667	-0.39569	138.667	-0.38829	138.667	-0.45035	138.667	-0.39515	138.667	-0.48452
	138.833	-0.34309	138.833	-0.38962	138.833	-0.37004	138.833	-0.36854	138.833	-0.32192	138.833	-0.37616	138.833	-0.3958	138.833	-0.38842	138.833	-0.45044	138.833	-0.39528	138.833	-0.48463
	139	-0.34314	139	-0.38971	139	-0.37014	139	-0.36865	139	-0.32203	139	-0.37625	139	-0.3959	139	-0.38853	139	-0.45051	139	-0.39541	139	-0.48475
	139.167	-0.34321	139.167	-0.38981	139.167	-0.37024	139.167	-0.36877	139.167	-0.32214	139.167	-0.37634	139.167	-0.396	139.167	-0.38865	139.167	-0.45061	139.167	-0.39553	139.167	-0.48486
	139.333	-0.34329	139.333	-0.38991	139.333	-0.37034	139.333	-0.36889	139.333	-0.32226	139.333	-0.37643	139.333	-0.3961	139.333	-0.38878	139.333	-0.45072	139.333	-0.39564	139.333	-0.48497
	139.5	-0.34337	139.5	-0.39001	139.5	-0.37044	139.5	-0.369	139.5	-0.32238	139.5	-0.37652	139.5	-0.3962	139.5	-0.38892	139.5	-0.45083	139.5	-0.39574	139.5	-0.48509
	139.667	-0.34346	139.667	-0.39011	139.667	-0.37054	139.667	-0.36911	139.667	-0.32249	139.667	-0.37662	139.667	-0.3963	139.667	-0.38905	139.667	-0.45096	139.667	-0.39583	139.667	-0.48522
	139.833	-0.34355	139.833	-0.3902	139.833	-0.37064	139.833	-0.36923	139.833	-0.32261	139.833	-0.37671	139.833	-0.3964	139.833	-0.38918	139.833	-0.45106	139.833	-0.39595	139.833	-0.48534
	140	-0.34362	140	-0.39029	140	-0.37074	140	-0.36933	140	-0.32272	140	-0.3768	140	-0.3965	140	-0.3893	140	-0.45117	140	-0.39607	140	-0.48546
	140.167	-0.3437	140.167	-0.39037	140.167	-0.37084	140.167	-0.36944	140.167	-0.32282	140.167	-0.37688	140.167	-0.3966	140.167	-0.38942	140.167	-0.45128	140.167	-0.3962	140.167	-0.4856
	140.333	-0.34379	140.333	-0.39047	140.333	-0.37093	140.333	-0.36955	140.333	-0.3229	140.333	-0.37696	140.333	-0.3967	140.333	-0.38954	140.333	-0.45138	140.333	-0.39636	140.333	-0.48575
	140.5	-0.34386	140.5	-0.39056	140.5	-0.37102	140.5	-0.36966	140.5	-0.32299	140.5	-0.37705	140.5	-0.3968	140.5	-0.38967	140.5	-0.4515	140.5	-0.3965	140.5	-0.48589
	140.667	-0.34394	140.667	-0.39065	140.667	-0.37112	140.667	-0.36977	140.667	-0.32308	140.667	-0.37712	140.667	-0.39691	140.667	-0.38981	140.667	-0.45161	140.667	-0.39665	140.667	-0.48603
	140.833	-0.34401	140.833	-0.39075	140.833	-0.3712	140.833	-0.36987	140.833	-0.32318	140.833	-0.3772	140.833	-0.397	140.833	-0.38995	140.833	-0.45173	140.833	-0.39681	140.833	-0.48616
	141	-0.34409	141	-0.39086	141	-0.37127	141	-0.36995	141	-0.32325	141	-0.37728	141	-0.39708	141	-0.3901	141	-0.45186	141	-0.39696	141	-0.4863
	141.167	-0.34416	141.167	-0.39096	141.167	-0.37135	141.167	-0.37003	141.167	-0.32333	141.167	-0.37737	141.167	-0.39716	141.167	-0.39024	141.167	-0.45198	141.167	-0.39711	141.167	-0.48642
	141.333	-0.34424	141.333	-0.39107	141.333	-0.37144	141.333	-0.37011	141.333	-0.32342	141.333	-0.37745	141.333	-0.39726	141.333	-0.39039	141.333	-0.45211	141.333	-0.39725	141.333	-0.48654
	141.5	-0.34431	141.5	-0.39118	141.5	-0.37153	141.5	-0.3702	141.5	-0.3235	141.5	-0.37752	141.5	-0.39736	141.5	-0.39053	141.5	-0.45222	141.5	-0.39738	141.5	-0.48665
	141.667	-0.3444	141.667	-0.39129	141.667	-0.37162	141.667	-0.37028	141.667	-0.32359	141.667	-0.37759	141.667	-0.39744	141.667	-0.39067	141.667	-0.45233	141.667	-0.39748	141.667	-0.48674
	141.833	-0.34448	141.833	-0.3914	141.833	-0.37173	141.833	-0.37035	141.833	-0.32369	141.833	-0.37768	141.833	-0.39753	141.833	-0.3908	141.833	-0.45244	141.833	-0.3976	141.833	-0.48685
	142	-0.34455	142	-0.3915	142	-0.37182	142	-0.37043	142	-0.32377	142	-0.37776	142	-0.39763	142	-0.39093	142	-0.45255	142	-0.39772	142	-0.48695
	142.167	-0.34462	142.167	-0.39158	142.167	-0.37191	142.167	-0.37051	142.167	-0.32386	142.167	-0.37785	142.167	-0.39774	142.167	-0.39106	142.167	-0.45266	142.167	-0.39783	142.167	-0.48705
	142.333	-0.34471	142.333	-0.39167	142.333	-0.37204	142.333	-0.3706	142.333	-0.32394	142.333	-0.37795	142.333	-0.39784	142.333	-0.39118	142.333	-0.45277	142.333	-0.39794	142.333	-0.48717
	142.5	-0.34481	142.5	-0.39176	142.5	-0.37215	142.5	-0.3707	142.5	-0.32402	142.5	-0.37803	142.5	-0.39793	142.5	-0.3913	142.5	-0.45287	142.5	-0.39805	142.5	-0.4873
	142.667	-0.3449	142.667	-0.39186	142.667	-0.37226	142.667	-0.37078	142.667	-0.3241	142.667	-0.37815	142.667	-0.39801	142.667	-0.39143	142.667	-0.45297	142.667	-0.39818	142.667	-0.48742
	142.833	-0.345	142.833	-0.39196	142.833	-0.37236	142.833	-0.37085	142.833	-0.3242	142.833	-0.37824	142.833	-0.39811	142.833	-0.39155	142.833	-0.45307	142.833	-0.39832	142.833	-0.48754
	143	-0.3451	143	-0.39204	143	-0.37247	143	-0.37094	143	-0.32428	143	-0.37834	143	-0.39821	143	-0.39169	143	-0.45318	143	-0.39845	143	-0.48766
	143.167	-0.34519	143.167	-0.39211	143.167	-0.37257	143.167	-0.37103	143.167	-0.32436	143.167	-0.37842	143.167	-0.39832	143.167	-0.39183	143.167	-0.45328	143.167	-0.39857	143.167	-0.48776
	143.333	-0.34527	143.333	-0.39218	143.333	-0.37269	143.333	-0.37111	143.333	-0.32445	143.333	-0.3785	143.333	-0.39843	143.333	-0.39197	143.333	-0.4534	143.333	-0.3987	143.333	-0.48787
	143.5	-0.34535	143.5	-0.39225	143.5	-0.37281	143.5	-0.37119	143.5	-0.32453	143.5	-0.37857	143.5	-0.39855	143.5	-0.3921	143.5	-0.45352	143.5	-0.39882	143.5	-0.48797
	143.667	-0.34541	143.667	-0.39229	143.667	-0.37293	143.667	-0.37128	143.667	-0.32462	143.667	-0.37864	143.667	-0.39868	143.667	-0.39224	143.667	-0.45363	143.667	-0.39892	143.667	-0.48806
	143.833	-0.34547	143.833	-0.39234	143.833	-0.37305	143.833	-0.37136	143.833	-0.3247	143.833	-0.37871	143.833	-0.3988	143.833	-0.39238	143.833	-0.45374	143.833	-0.39902	143.833	-0.48816
	144	-0.34554	144	-0.39241	144	-0.37318	144	-0.37145	144	-0.32478	144	-0.37876	144	-0.39892	144	-0.3925	144	-0.45385	144	-0.39912	144	-0.48826
	144.167	-0.34562	144.167	-0.39248	144.167	-0.3733	144.167	-0.37154	144.167	-0.32486	144.167	-0.37882	144.167	-0.39903	144.167	-0.39261	144.167	-0.45397	144.167	-0.39923	144.167	-0.48836
	144.333	-0.34569	144.333	-0.39254	144.333	-0.37343	144.333	-0.37163	144.333	-0.32493	144.333	-0.37887	144.333	-0.39913	144.333	-0.39273	144.333	-0.45408	144.333	-0.39933	144.333	-0.48846
	144.5	-0.34576	144.5	-0.39261	144.5	-0.37357	144.5	-0.37172	144.5	-0.32501	144.5	-0.37893	144.5	-0.39924	144.5	-0.39287	144.5	-0.45419	144.5	-0.39945	144.5	-0.48855
	144.667	-0.34584	144.667	-0.39269	144.667	-0.37369	144.667	-0.37181	144.667	-0.32509	144.667	-0.37899	144.667	-0.39935	144.667	-0.393	144.667	-0.4543	144.667	-0.39958	144.667	-0.48864
	144.833	-0.34591	144.833	-0.39277	144.833	-0.37381	144.833	-0.3719	144.833	-0.32517	144.833	-0.37906	144.833	-0.39945	144.833	-0.39314	144.833	-0.45441	144.833	-0.3997	144.833	-0.48872
	145	-0.346	145	-0.39286	145	-0.37393	145	-0.37199	145	-0.32528	145	-0.37913	145	-0.39955	145	-0.39327	145	-0.45454	145	-0.39984	145	-0.48881
	145.167	-0.34609	145.167	-0.39297	145.167	-0.37404	145.167	-0.37209	145.167	-0.32539	145.167	-0.3792	145.167	-0.39966	145.167	-0.39339	145.167	-0.45466	145.167	-0.39997	145.167	-0.4889
	145.333	-0.34618	145.333	-0.39307	145.333	-0.37416	145.333	-0.37219	145.333	-0.32549	145.333	-0.37928	145.333	-0.39977	145.333	-0.39351	145.333	-0.4548	145.333	-0.40009	145.333	-0.48901
	145.5	-0.34627	145.5	-0.39317	145.5	-0.37428	145.5	-0.37227	145.5	-0.32559	145.5	-0.37936	145.5	-0.39988	145.5	-0.39363	145.5	-0.45493	145.5	-0.40022	145.5	-0.48912
	145.667	-0.34636	145.667	-0.3933	145.667	-0.37438	145.667	-0.37236	145.667	-0.3257	145.667	-0.37943	145.667	-0.39999	145.667	-0.39371	145.667	-0.45506	145.667	-0.40033	145.667	-0.48923
	145.833	-0.34644	145.833	-0.39342	145.833	-0.37451	145.833	-0.37244	145.833	-0.3258	145.833	-0.3795	145.833	-0.40009	145.833	-0.39381	145.833	-0.45518	145.833	-0.40045	145.833	-0.48933
	146	-0.34652	146	-0.39354	146	-0.37462	146	-0.37252	146	-0.3259	146	-0.37957	146	-0.4002	146	-0.39391	146	-0.4553	146	-0.40056	146	-0.48941
	146.167	-0.34659	146.167	-0.39365	146.167	-0.37474	146.167	-0.3726	146.167	-0.32599	146.167	-0.37964	146.167	-0.4003	146.167	-0.39403	146.167	-0.45541	146.167	-0.40066	146.167	-0.4895
	146.333	-0.34666	146.333	-0.39377	146.333	-0.37486	146.333	-0.37269	146.333	-0.32607	146.333	-0.3797	146.333	-0.4004	146.333	-0.39415	146.333	-0.45551	146.333	-0.40077	146.333	-0.48956
	146.5	-0.34673	146.5	-0.39388	146.5	-0.37498	146.5	-0.37278	146.5	-0.32616	146.5	-0.37975	146.5	-0.40049	146.5	-0.39427	146.5	-0.45562	146.5	-0.40088	146.5	-0.48964
	146.667	-0.34681	146.667	-0.39397	146.667	-0.37509	146.667	-0.37288	146.667	-0.32624	146.667	-0.3798	146.667	-0.40059	146.667	-0.3944	146.667	-0.45574	146.667	-0.40098	146.667	-0.48973
	146.833	-0.34689	146.833	-0.39407	146.833	-0.3752	146.833	-0.37298	146.833	-0.32632	146.833	-0.37984	146.833	-0.4007	146.833	-0.39452	146.833	-0.45587	146.833	-0.40109	146.833	-0.4898
	147	-0.34697	147	-0.39414	147	-0.37531	147	-0.37308	147	-0.3264	147	-0.37988	147	-0.4008	147	-0.39466	147	-0.45601	147	-0.4012	147	-0.48989
	147.167	-0.34705	147.167	-0.39421	147.167	-0.37543	147.167	-0.37317	147.167	-0.32648	147.167	-0.37991	147.167	-0.4009	147.167	-0.39479	147.167	-0.45614	147.167	-0.4013	147.167	-0.48999
	147.333	-0.34711	147.333	-0.39428	147.333	-0.37554	147.333	-0.37327	147.333	-0.32655	147.333	-0.37994	147.333	-0.40101	147.333	-0.39493	147.333	-0.45626	147.333	-0.40141	147.333	-0.49007
	147.5	-0.34718	147.5	-0.39435	147.5	-0.37567	147.5	-0.37336	147.5	-0.32662	147.5	-0.37998	147.5	-0.40113	147.5	-0.39505	147.5	-0.45639	147.5	-0.40152	147.5	-0.49016
	147.667	-0.34727	147.667	-0.39443	147.667	-0.37579	147.667	-0.37346	147.667	-0.32669	147.667	-0.38002	147.667	-0.40124	147.667	-0.39517	147.667	-0.4565	147.667	-0.40165	147.667	-0.49024
	147.833	-0.34736	147.833	-0.39453	147.833	-0.37589	147.833	-0.37356	147.833	-0.32677	147.833	-0.38006	147.833	-0.40134	147.833	-0.39531	147.833	-0.45662	147.833	-0.40179	147.833	-0.49032
	148	-0.34745	148	-0.39462	148	-0.37599	148	-0.37365	148	-0.32686	148	-0.38012	148	-0.40145	148	-0.39544	148	-0.45675	148	-0.40193	148	-0.4904
	148.167	-0.34754	148.167	-0.39471	148.167	-0.37609	148.167	-0.37375	148.167	-0.32694	148.167	-0.38016	148.167	-0.40157	148.167	-0.39557	148.167	-0.45686	148.167	-0.40208	148.167	-0.49049
	148.333	-0.34766	148.333	-0.39484	148.333	-0.37617	148.333	-0.37384	148.333	-0.32702	148.333	-0.38021	148.333	-0.40168	148.333	-0.39571	148.333	-0.45699	148.333	-0.40224	148.333	-0.49056
	148.5	-0.34775	148.5	-0.39495	148.5	-0.37627	148.5	-0.37391	148.5	-0.32711	148.5	-0.38024	148.5	-0.4018	148.5	-0.39584	148.5	-0.45711	148.5	-0.40238	148.5	-0.49063
	148.667	-0.34784	148.667	-0.39504	148.667	-0.37637	148.667	-0.37398	148.667	-0.32719	148.667	-0.38026	148.667	-0.40193	148.667	-0.39597	148.667	-0.45722	148.667	-0.40253	148.667	-0.49071
	148.833	-0.34793	148.833	-0.39513	148.833	-0.37646	148.833	-0.37404	148.833	-0.32727	148.833	-0.38026	148.833	-0.40204	148.833	-0.3961	148.833	-0.45733	148.833	-0.40267	148.833	-0.49079
	149	-0.348	149	-0.3952	149	-0.37652	149	-0.37411	149	-0.32734	149	-0.38026	149	-0.40217	149	-0.39623	149	-0.45746	149	-0.40278	149	-0.49085
	149.167	-0.34809	149.167	-0.39529	149.167	-0.37656	149.167	-0.37418	149.167	-0.32742	149.167	-0.38025	149.167	-0.40229	149.167	-0.39637	149.167	-0.45759	149.167	-0.40289	149.167	-0.49092
	149.333	-0.34818	149.333	-0.39537	149.333	-0.37659	149.333	-0.37426	149.333	-0.3275	149.333	-0.3802	149.333	-0.40239	149.333	-0.39651	149.333	-0.45771	149.333	-0.403	149.333	-0.49097
	149.5	-0.34828	149.5	-0.39546	149.5	-0.37655	149.5	-0.37434	149.5	-0.32757	149.5	-0.38018	149.5	-0.40249	149.5	-0.39664	149.5	-0.45783	149.5	-0.4031	149.5	-0.49102
	149.667	-0.34838	149.667	-0.39555	149.667	-0.37649	149.667	-0.37442	149.667	-0.32765	149.667	-0.38019	149.667	-0.40259	149.667	-0.39677	149.667	-0.45793	149.667	-0.40318	149.667	-0.49108
	149.833	-0.34849	149.833	-0.39565	149.833	-0.37648	149.833	-0.3745	149.833	-0.32773	149.833	-0.38022	149.833	-0.4027	149.833	-0.3969	149.833	-0.45804	149.833	-0.40328	149.833	-0.49115
	150	-0.3486	150	-0.39574	150	-0.37649	150	-0.37457	150	-0.32781	150	-0.38027	150	-0.40281	150	-0.39702	150	-0.45815	150	-0.40338	150	-0.49121
	150.167	-0.34873	150.167	-0.39584	150.167	-0.37651	150.167	-0.37465	150.167	-0.32788	150.167	-0.38031	150.167	-0.40291	150.167	-0.39713	150.167	-0.45826	150.167	-0.40347	150.167	-0.49128
	150.333	-0.34885	150.333	-0.39594	150.333	-0.3766	150.333	-0.37474	150.333	-0.32795	150.333	-0.38035	150.333	-0.40303	150.333	-0.39722	150.333	-0.45834	150.333	-0.40357	150.333	-0.49135
	150.5	-0.34896	150.5	-0.39603	150.5	-0.3767	150.5	-0.37482	150.5	-0.32803	150.5	-0.38039	150.5	-0.40313	150.5	-0.39732	150.5	-0.45843	150.5	-0.40367	150.5	-0.49141
	150.667	-0.34906	150.667	-0.39612	150.667	-0.37682	150.667	-0.37491	150.667	-0.3281	150.667	-0.38043	150.667	-0.40323	150.667	-0.39743	150.667	-0.45853	150.667	-0.40377	150.667	-0.49146
	150.833	-0.34916	150.833	-0.39621	150.833	-0.37694	150.833	-0.375	150.833	-0.32818	150.833	-0.38044	150.833	-0.40333	150.833	-0.39755	150.833	-0.45863	150.833	-0.40388	150.833	-0.49152
	151	-0.34924	151	-0.39631	151	-0.37715	151	-0.37508	151	-0.32825	151	-0.38044	151	-0.40342	151	-0.39766	151	-0.45873	151	-0.40399	151	-0.49155
	151.167	-0.34934	151.167	-0.3964	151.167	-0.37731	151.167	-0.37517	151.167	-0.32831	151.167	-0.38043	151.167	-0.40353	151.167	-0.39777	151.167	-0.45883	151.167	-0.40412	151.167	-0.49159
	151.333	-0.34943	151.333	-0.39649	151.333	-0.37746	151.333	-0.37525	151.333	-0.32839	151.333	-0.38037	151.333	-0.40365	151.333	-0.39788	151.333	-0.45894	151.333	-0.40425	151.333	-0.49164
	151.5	-0.34952	151.5	-0.39659	151.5	-0.37762	151.5	-0.37532	151.5	-0.32846	151.5	-0.38034	151.5	-0.40376	151.5	-0.39799	151.5	-0.45905	151.5	-0.40439	151.5	-0.4917
	151.667	-0.34963	151.667	-0.39669	151.667	-0.37777	151.667	-0.3754	151.667	-0.32853	151.667	-0.38031	151.667	-0.40389	151.667	-0.39811	151.667	-0.45917	151.667	-0.40455	151.667	-0.49177
	151.833	-0.34974	151.833	-0.3968	151.833	-0.37792	151.833	-0.37549	151.833	-0.3286	151.833	-0.38028	151.833	-0.40402	151.833	-0.39825	151.833	-0.45928	151.833	-0.40469	151.833	-0.49184
	152	-0.34984	152	-0.3969	152	-0.37807	152	-0.37558	152	-0.32868	152	-0.38025	152	-0.40413	152	-0.39838	152	-0.4594	152	-0.40483	152	-0.49191
	152.167	-0.34994	152.167	-0.39699	152.167	-0.37821	152.167	-0.37568	152.167	-0.32876	152.167	-0.38024	152.167	-0.40424	152.167	-0.39851	152.167	-0.4595	152.167	-0.40497	152.167	-0.49198
	152.333	-0.35005	152.333	-0.39706	152.333	-0.37834	152.333	-0.37577	152.333	-0.32884	152.333	-0.38024	152.333	-0.40435	152.333	-0.39864	152.333	-0.45963	152.333	-0.40511	152.333	-0.49208
	152.5	-0.35015	152.5	-0.39713	152.5	-0.37846	152.5	-0.37586	152.5	-0.32892	152.5	-0.38024	152.5	-0.40445	152.5	-0.39875	152.5	-0.45974	152.5	-0.40524	152.5	-0.49218
	152.667	-0.35025	152.667	-0.39719	152.667	-0.37858	152.667	-0.37594	152.667	-0.32899	152.667	-0.38024	152.667	-0.40453	152.667	-0.39885	152.667	-0.45986	152.667	-0.40536	152.667	-0.49228
	152.833	-0.35035	152.833	-0.39725	152.833	-0.37871	152.833	-0.37603	152.833	-0.32905	152.833	-0.38028	152.833	-0.40462	152.833	-0.39895	152.833	-0.45998	152.833	-0.40548	152.833	-0.49239
	153	-0.35043	153	-0.39731	153	-0.37882	153	-0.37611	153	-0.32912	153	-0.38031	153	-0.4047	153	-0.39903	153	-0.46012	153	-0.40559	153	-0.4925
	153.167	-0.35052	153.167	-0.39738	153.167	-0.37894	153.167	-0.37619	153.167	-0.3292	153.167	-0.38033	153.167	-0.4048	153.167	-0.39913	153.167	-0.46024	153.167	-0.40571	153.167	-0.49261
	153.333	-0.35061	153.333	-0.39747	153.333	-0.37905	153.333	-0.37627	153.333	-0.32929	153.333	-0.38035	153.333	-0.4049	153.333	-0.39922	153.333	-0.46037	153.333	-0.40582	153.333	-0.4927
	153.5	-0.3507	153.5	-0.39755	153.5	-0.37916	153.5	-0.37635	153.5	-0.32936	153.5	-0.38036	153.5	-0.40501	153.5	-0.3993	153.5	-0.4605	153.5	-0.40594	153.5	-0.49279
	153.667	-0.3508	153.667	-0.39764	153.667	-0.37927	153.667	-0.37643	153.667	-0.32944	153.667	-0.38038	153.667	-0.40515	153.667	-0.39941	153.667	-0.46063	153.667	-0.40605	153.667	-0.49288
	153.833	-0.3509	153.833	-0.39771	153.833	-0.37939	153.833	-0.37651	153.833	-0.32951	153.833	-0.38041	153.833	-0.40527	153.833	-0.39952	153.833	-0.46076	153.833	-0.40616	153.833	-0.49297
	154	-0.351	154	-0.3978	154	-0.3795	154	-0.37659	154	-0.32958	154	-0.38043	154	-0.40537	154	-0.39963	154	-0.46088	154	-0.40628	154	-0.49307
	154.167	-0.3511	154.167	-0.39787	154.167	-0.3796	154.167	-0.37668	154.167	-0.32966	154.167	-0.38045	154.167	-0.40548	154.167	-0.39973	154.167	-0.46101	154.167	-0.4064	154.167	-0.49317
	154.333	-0.35123	154.333	-0.39794	154.333	-0.3797	154.333	-0.37676	154.333	-0.32973	154.333	-0.38048	154.333	-0.40558	154.333	-0.39984	154.333	-0.46113	154.333	-0.40651	154.333	-0.49328
	154.5	-0.35135	154.5	-0.39802	154.5	-0.3798	154.5	-0.37684	154.5	-0.32981	154.5	-0.3805	154.5	-0.40568	154.5	-0.39995	154.5	-0.46126	154.5	-0.40661	154.5	-0.49338
	154.667	-0.35146	154.667	-0.39811	154.667	-0.3799	154.667	-0.37692	154.667	-0.3299	154.667	-0.38053	154.667	-0.40578	154.667	-0.40006	154.667	-0.46138	154.667	-0.40671	154.667	-0.49347
	154.833	-0.35158	154.833	-0.39819	154.833	-0.37999	154.833	-0.37699	154.833	-0.32999	154.833	-0.38056	154.833	-0.40587	154.833	-0.40015	154.833	-0.4615	154.833	-0.40682	154.833	-0.49357
	155	-0.35172	155	-0.39828	155	-0.38008	155	-0.37706	155	-0.33009	155	-0.3806	155	-0.40595	155	-0.40026	155	-0.46162	155	-0.40691	155	-0.49367
	155.167	-0.35186	155.167	-0.39837	155.167	-0.38018	155.167	-0.37713	155.167	-0.33018	155.167	-0.38064	155.167	-0.40606	155.167	-0.40036	155.167	-0.46174	155.167	-0.40701	155.167	-0.49378
	155.333	-0.35199	155.333	-0.39846	155.333	-0.38029	155.333	-0.37719	155.333	-0.33026	155.333	-0.38068	155.333	-0.40616	155.333	-0.40047	155.333	-0.46186	155.333	-0.40711	155.333	-0.49388
	155.5	-0.35213	155.5	-0.39855	155.5	-0.3804	155.5	-0.37727	155.5	-0.33034	155.5	-0.38074	155.5	-0.40627	155.5	-0.40057	155.5	-0.46198	155.5	-0.40722	155.5	-0.49399
	155.667	-0.35226	155.667	-0.39863	155.667	-0.38051	155.667	-0.37735	155.667	-0.33041	155.667	-0.38079	155.667	-0.40637	155.667	-0.40066	155.667	-0.4621	155.667	-0.40735	155.667	-0.4941
	155.833	-0.35238	155.833	-0.39873	155.833	-0.38061	155.833	-0.37743	155.833	-0.33049	155.833	-0.38084	155.833	-0.40647	155.833	-0.40074	155.833	-0.46221	155.833	-0.40749	155.833	-0.4942
	156	-0.3525	156	-0.39883	156	-0.38072	156	-0.37751	156	-0.33057	156	-0.38089	156	-0.40657	156	-0.40083	156	-0.46232	156	-0.40763	156	-0.49431
	156.167	-0.35261	156.167	-0.39894	156.167	-0.38083	156.167	-0.3776	156.167	-0.33065	156.167	-0.38093	156.167	-0.40667	156.167	-0.40092	156.167	-0.46242	156.167	-0.40776	156.167	-0.49442
	156.333	-0.35271	156.333	-0.39907	156.333	-0.38094	156.333	-0.37769	156.333	-0.33073	156.333	-0.38099	156.333	-0.40674	156.333	-0.40099	156.333	-0.46252	156.333	-0.40792	156.333	-0.49452
	156.5	-0.35283	156.5	-0.39917	156.5	-0.38105	156.5	-0.37779	156.5	-0.3308	156.5	-0.38105	156.5	-0.4068	156.5	-0.40108	156.5	-0.46261	156.5	-0.40805	156.5	-0.49461
	156.667	-0.35294	156.667	-0.39926	156.667	-0.38117	156.667	-0.37788	156.667	-0.33087	156.667	-0.38111	156.667	-0.40686	156.667	-0.40118	156.667	-0.46271	156.667	-0.40818	156.667	-0.4947
	156.833	-0.35306	156.833	-0.39935	156.833	-0.38129	156.833	-0.37798	156.833	-0.33095	156.833	-0.38119	156.833	-0.40693	156.833	-0.40129	156.833	-0.46282	156.833	-0.40831	156.833	-0.49479
	157	-0.35319	157	-0.39942	157	-0.38144	157	-0.37808	157	-0.33099	157	-0.38125	157	-0.40699	157	-0.40141	157	-0.46292	157	-0.40841	157	-0.49487
	157.167	-0.35332	157.167	-0.3995	157.167	-0.38157	157.167	-0.37817	157.167	-0.33105	157.167	-0.38131	157.167	-0.40706	157.167	-0.40152	157.167	-0.46304	157.167	-0.40852	157.167	-0.49496
	157.333	-0.35344	157.333	-0.39959	157.333	-0.38169	157.333	-0.37827	157.333	-0.33112	157.333	-0.38137	157.333	-0.40713	157.333	-0.40163	157.333	-0.46317	157.333	-0.40864	157.333	-0.49505
	157.5	-0.35356	157.5	-0.3997	157.5	-0.3818	157.5	-0.37837	157.5	-0.33118	157.5	-0.38143	157.5	-0.4072	157.5	-0.40173	157.5	-0.46329	157.5	-0.40875	157.5	-0.49514
	157.667	-0.35367	157.667	-0.39979	157.667	-0.38192	157.667	-0.37846	157.667	-0.33124	157.667	-0.38148	157.667	-0.40732	157.667	-0.40184	157.667	-0.46342	157.667	-0.40887	157.667	-0.49524
	157.833	-0.3538	157.833	-0.39989	157.833	-0.38203	157.833	-0.37853	157.833	-0.3313	157.833	-0.38153	157.833	-0.40742	157.833	-0.40194	157.833	-0.46355	157.833	-0.40899	157.833	-0.49534
	158	-0.35393	158	-0.39999	158	-0.38215	158	-0.37861	158	-0.33136	158	-0.38157	158	-0.40752	158	-0.40205	158	-0.46368	158	-0.40912	158	-0.49544
	158.167	-0.35406	158.167	-0.40008	158.167	-0.38227	158.167	-0.37866	158.167	-0.33143	158.167	-0.38161	158.167	-0.40762	158.167	-0.40215	158.167	-0.46382	158.167	-0.40925	158.167	-0.49553
	158.333	-0.35419	158.333	-0.40019	158.333	-0.38241	158.333	-0.37873	158.333	-0.33149	158.333	-0.38165	158.333	-0.40774	158.333	-0.40225	158.333	-0.46396	158.333	-0.4094	158.333	-0.49563
	158.5	-0.35432	158.5	-0.4003	158.5	-0.38254	158.5	-0.3788	158.5	-0.33157	158.5	-0.38169	158.5	-0.40783	158.5	-0.40234	158.5	-0.46409	158.5	-0.40954	158.5	-0.49572
	158.667	-0.35445	158.667	-0.40039	158.667	-0.38268	158.667	-0.37887	158.667	-0.33164	158.667	-0.38173	158.667	-0.40792	158.667	-0.40243	158.667	-0.46422	158.667	-0.40966	158.667	-0.49581
	158.833	-0.35459	158.833	-0.40048	158.833	-0.38282	158.833	-0.37894	158.833	-0.33171	158.833	-0.38178	158.833	-0.40801	158.833	-0.40251	158.833	-0.46436	158.833	-0.40978	158.833	-0.4959
	159	-0.35472	159	-0.40056	159	-0.38297	159	-0.37902	159	-0.33178	159	-0.38183	159	-0.40808	159	-0.40258	159	-0.46451	159	-0.40989	159	-0.49598
	159.167	-0.35485	159.167	-0.40065	159.167	-0.38312	159.167	-0.3791	159.167	-0.33187	159.167	-0.38188	159.167	-0.40816	159.167	-0.40267	159.167	-0.46464	159.167	-0.41	159.167	-0.49608
	159.333	-0.35497	159.333	-0.40073	159.333	-0.38327	159.333	-0.37918	159.333	-0.33195	159.333	-0.38193	159.333	-0.40824	159.333	-0.40276	159.333	-0.46478	159.333	-0.41012	159.333	-0.49617
	159.5	-0.3551	159.5	-0.40081	159.5	-0.38342	159.5	-0.37926	159.5	-0.33203	159.5	-0.38196	159.5	-0.40834	159.5	-0.40285	159.5	-0.46492	159.5	-0.41024	159.5	-0.49627
	159.667	-0.35522	159.667	-0.40088	159.667	-0.38354	159.667	-0.37934	159.667	-0.33211	159.667	-0.38202	159.667	-0.40845	159.667	-0.40296	159.667	-0.46506	159.667	-0.41036	159.667	-0.49638
	159.833	-0.35534	159.833	-0.40095	159.833	-0.38366	159.833	-0.37941	159.833	-0.33218	159.833	-0.38207	159.833	-0.40856	159.833	-0.40307	159.833	-0.46519	159.833	-0.41048	159.833	-0.49649
	160	-0.35547	160	-0.40103	160	-0.38377	160	-0.3795	160	-0.33225	160	-0.38212	160	-0.40865	160	-0.40319	160	-0.46532	160	-0.41062	160	-0.4966
	160.167	-0.35559	160.167	-0.4011	160.167	-0.38389	160.167	-0.37957	160.167	-0.33231	160.167	-0.38216	160.167	-0.40875	160.167	-0.4033	160.167	-0.46545	160.167	-0.41075	160.167	-0.4967
	160.333	-0.35571	160.333	-0.40117	160.333	-0.38401	160.333	-0.37963	160.333	-0.33237	160.333	-0.38222	160.333	-0.40885	160.333	-0.4034	160.333	-0.46558	160.333	-0.4109	160.333	-0.49681
	160.5	-0.35584	160.5	-0.40126	160.5	-0.38415	160.5	-0.37971	160.5	-0.33242	160.5	-0.38227	160.5	-0.40895	160.5	-0.4035	160.5	-0.46571	160.5	-0.41105	160.5	-0.49692
	160.667	-0.35596	160.667	-0.40135	160.667	-0.38429	160.667	-0.37979	160.667	-0.3325	160.667	-0.38233	160.667	-0.40905	160.667	-0.40361	160.667	-0.46584	160.667	-0.41119	160.667	-0.49703
	160.833	-0.35608	160.833	-0.40144	160.833	-0.38443	160.833	-0.37989	160.833	-0.33258	160.833	-0.3824	160.833	-0.40913	160.833	-0.40371	160.833	-0.46597	160.833	-0.41134	160.833	-0.49713
	161	-0.35621	161	-0.40156	161	-0.38461	161	-0.37999	161	-0.33266	161	-0.38246	161	-0.4092	161	-0.40381	161	-0.4661	161	-0.41147	161	-0.49722
	161.167	-0.35634	161.167	-0.40167	161.167	-0.38476	161.167	-0.38009	161.167	-0.33275	161.167	-0.38252	161.167	-0.40929	161.167	-0.40389	161.167	-0.46623	161.167	-0.41159	161.167	-0.49732
	161.333	-0.35646	161.333	-0.40177	161.333	-0.38491	161.333	-0.38019	161.333	-0.33283	161.333	-0.38257	161.333	-0.40937	161.333	-0.40398	161.333	-0.46635	161.333	-0.41171	161.333	-0.49742
	161.5	-0.35658	161.5	-0.40187	161.5	-0.38506	161.5	-0.38029	161.5	-0.33291	161.5	-0.38263	161.5	-0.40945	161.5	-0.40407	161.5	-0.46646	161.5	-0.41183	161.5	-0.49753
	161.667	-0.35669	161.667	-0.40196	161.667	-0.38519	161.667	-0.38038	161.667	-0.33298	161.667	-0.38266	161.667	-0.40952	161.667	-0.40417	161.667	-0.46659	161.667	-0.41193	161.667	-0.49764
	161.833	-0.3568	161.833	-0.40206	161.833	-0.38533	161.833	-0.38046	161.833	-0.33305	161.833	-0.3827	161.833	-0.40961	161.833	-0.40427	161.833	-0.46671	161.833	-0.41205	161.833	-0.49775
	162	-0.35691	162	-0.40216	162	-0.38548	162	-0.38054	162	-0.33312	162	-0.38274	162	-0.4097	162	-0.40437	162	-0.46684	162	-0.41217	162	-0.49787
	162.167	-0.35702	162.167	-0.40226	162.167	-0.38563	162.167	-0.38061	162.167	-0.3332	162.167	-0.38278	162.167	-0.40979	162.167	-0.40446	162.167	-0.46696	162.167	-0.41229	162.167	-0.498
	162.333	-0.35713	162.333	-0.40237	162.333	-0.38577	162.333	-0.3807	162.333	-0.33328	162.333	-0.38281	162.333	-0.4099	162.333	-0.40457	162.333	-0.46709	162.333	-0.41243	162.333	-0.49814
	162.5	-0.35724	162.5	-0.40248	162.5	-0.38592	162.5	-0.38078	162.5	-0.33336	162.5	-0.38285	162.5	-0.40999	162.5	-0.4047	162.5	-0.46722	162.5	-0.41257	162.5	-0.49829
	162.667	-0.35736	162.667	-0.40259	162.667	-0.38606	162.667	-0.38086	162.667	-0.33344	162.667	-0.38289	162.667	-0.41009	162.667	-0.40482	162.667	-0.46735	162.667	-0.41271	162.667	-0.49842
	162.833	-0.35747	162.833	-0.40271	162.833	-0.38619	162.833	-0.38097	162.833	-0.33351	162.833	-0.38294	162.833	-0.41018	162.833	-0.40493	162.833	-0.46749	162.833	-0.41286	162.833	-0.49854
	163	-0.35758	163	-0.40284	163	-0.38632	163	-0.38107	163	-0.33359	163	-0.383	163	-0.41028	163	-0.40505	163	-0.46762	163	-0.41302	163	-0.49867
	163.167	-0.35767	163.167	-0.40296	163.167	-0.38645	163.167	-0.38117	163.167	-0.33367	163.167	-0.38306	163.167	-0.41037	163.167	-0.40517	163.167	-0.46774	163.167	-0.41317	163.167	-0.49879
	163.333	-0.35777	163.333	-0.40307	163.333	-0.38658	163.333	-0.38128	163.333	-0.33375	163.333	-0.38312	163.333	-0.41045	163.333	-0.40528	163.333	-0.46787	163.333	-0.4133	163.333	-0.49891
	163.5	-0.35788	163.5	-0.40319	163.5	-0.38672	163.5	-0.38139	163.5	-0.33382	163.5	-0.38318	163.5	-0.41053	163.5	-0.40539	163.5	-0.46799	163.5	-0.41343	163.5	-0.49902
	163.667	-0.358	163.667	-0.4033	163.667	-0.38686	163.667	-0.3815	163.667	-0.33389	163.667	-0.38326	163.667	-0.4106	163.667	-0.4055	163.667	-0.46812	163.667	-0.41354	163.667	-0.49914
	163.833	-0.35811	163.833	-0.4034	163.833	-0.38698	163.833	-0.3816	163.833	-0.33396	163.833	-0.38334	163.833	-0.41068	163.833	-0.4056	163.833	-0.46823	163.833	-0.41367	163.833	-0.49926
	164	-0.35822	164	-0.40351	164	-0.3871	164	-0.38169	164	-0.33402	164	-0.3834	164	-0.41076	164	-0.4057	164	-0.46837	164	-0.41379	164	-0.49938
	164.167	-0.35834	164.167	-0.4036	164.167	-0.38721	164.167	-0.38178	164.167	-0.33408	164.167	-0.38347	164.167	-0.41085	164.167	-0.40581	164.167	-0.4685	164.167	-0.41391	164.167	-0.49951
	164.333	-0.35847	164.333	-0.4037	164.333	-0.38731	164.333	-0.38187	164.333	-0.33415	164.333	-0.38355	164.333	-0.41092	164.333	-0.4059	164.333	-0.46865	164.333	-0.41402	164.333	-0.49965
	164.5	-0.35859	164.5	-0.40379	164.5	-0.3874	164.5	-0.38197	164.5	-0.33422	164.5	-0.38362	164.5	-0.41099	164.5	-0.40601	164.5	-0.4688	164.5	-0.41413	164.5	-0.49981
	164.667	-0.35872	164.667	-0.40389	164.667	-0.38749	164.667	-0.38206	164.667	-0.33428	164.667	-0.38369	164.667	-0.41106	164.667	-0.40612	164.667	-0.46894	164.667	-0.41424	164.667	-0.49996
	164.833	-0.35884	164.833	-0.40399	164.833	-0.38757	164.833	-0.38214	164.833	-0.33436	164.833	-0.38376	164.833	-0.41113	164.833	-0.40623	164.833	-0.46908	164.833	-0.41435	164.833	-0.50012
	165	-0.35897	165	-0.40408	165	-0.38764	165	-0.38224	165	-0.33443	165	-0.38383	165	-0.41119	165	-0.40634	165	-0.46922	165	-0.41446	165	-0.50028
	165.167	-0.35906	165.167	-0.40418	165.167	-0.38772	165.167	-0.38233	165.167	-0.3345	165.167	-0.3839	165.167	-0.41128	165.167	-0.40645	165.167	-0.46935	165.167	-0.41457	165.167	-0.50046
	165.333	-0.35916	165.333	-0.4043	165.333	-0.38779	165.333	-0.38243	165.333	-0.33458	165.333	-0.38397	165.333	-0.41136	165.333	-0.40655	165.333	-0.46949	165.333	-0.41468	165.333	-0.50063
	165.5	-0.35925	165.5	-0.40441	165.5	-0.38786	165.5	-0.38254	165.5	-0.33465	165.5	-0.38404	165.5	-0.41145	165.5	-0.40664	165.5	-0.46964	165.5	-0.4148	165.5	-0.50079
	165.667	-0.35933	165.667	-0.40453	165.667	-0.38794	165.667	-0.38263	165.667	-0.33473	165.667	-0.38412	165.667	-0.41155	165.667	-0.40673	165.667	-0.46977	165.667	-0.41493	165.667	-0.50095
	165.833	-0.35942	165.833	-0.40464	165.833	-0.38803	165.833	-0.38272	165.833	-0.33479	165.833	-0.38419	165.833	-0.41165	165.833	-0.40681	165.833	-0.4699	165.833	-0.41506	165.833	-0.50109
	166	-0.35952	166	-0.40476	166	-0.3881	166	-0.38281	166	-0.33485	166	-0.38426	166	-0.41175	166	-0.4069	166	-0.47004	166	-0.41518	166	-0.50124
	166.167	-0.35963	166.167	-0.40488	166.167	-0.38817	166.167	-0.38291	166.167	-0.33492	166.167	-0.38432	166.167	-0.41185	166.167	-0.407	166.167	-0.47018	166.167	-0.41529	166.167	-0.50139
	166.333	-0.35972	166.333	-0.40499	166.333	-0.38824	166.333	-0.38301	166.333	-0.33499	166.333	-0.38436	166.333	-0.41194	166.333	-0.40711	166.333	-0.47033	166.333	-0.41543	166.333	-0.50156
	166.5	-0.35985	166.5	-0.40511	166.5	-0.38833	166.5	-0.38311	166.5	-0.33506	166.5	-0.38441	166.5	-0.41204	166.5	-0.40723	166.5	-0.47047	166.5	-0.41556	166.5	-0.50175
	166.667	-0.35997	166.667	-0.40522	166.667	-0.38843	166.667	-0.3832	166.667	-0.33514	166.667	-0.38447	166.667	-0.41215	166.667	-0.40733	166.667	-0.47061	166.667	-0.41568	166.667	-0.50194
	166.833	-0.36009	166.833	-0.40532	166.833	-0.38852	166.833	-0.38328	166.833	-0.33522	166.833	-0.38453	166.833	-0.41225	166.833	-0.40744	166.833	-0.47075	166.833	-0.41581	166.833	-0.50213
	167	-0.36021	167	-0.40542	167	-0.38862	167	-0.38336	167	-0.33529	167	-0.38459	167	-0.41236	167	-0.40755	167	-0.47089	167	-0.41593	167	-0.50233
	167.167	-0.36036	167.167	-0.40554	167.167	-0.38871	167.167	-0.38343	167.167	-0.33538	167.167	-0.38465	167.167	-0.41246	167.167	-0.40767	167.167	-0.47103	167.167	-0.41606	167.167	-0.50256
	167.333	-0.3605	167.333	-0.40565	167.333	-0.38879	167.333	-0.3835	167.333	-0.33545	167.333	-0.38471	167.333	-0.41256	167.333	-0.40779	167.333	-0.47117	167.333	-0.41617	167.333	-0.50276
	167.5	-0.36065	167.5	-0.40576	167.5	-0.38887	167.5	-0.38355	167.5	-0.33552	167.5	-0.38478	167.5	-0.41266	167.5	-0.4079	167.5	-0.47131	167.5	-0.41629	167.5	-0.50296
	167.667	-0.36079	167.667	-0.40588	167.667	-0.38897	167.667	-0.38361	167.667	-0.3356	167.667	-0.38486	167.667	-0.41275	167.667	-0.40802	167.667	-0.47143	167.667	-0.41642	167.667	-0.50317
	167.833	-0.36095	167.833	-0.40598	167.833	-0.38907	167.833	-0.38368	167.833	-0.33567	167.833	-0.38492	167.833	-0.41283	167.833	-0.40815	167.833	-0.47158	167.833	-0.41656	167.833	-0.50336
	168	-0.36109	168	-0.40608	168	-0.38918	168	-0.38374	168	-0.33573	168	-0.38499	168	-0.41292	168	-0.40827	168	-0.47171	168	-0.4167	168	-0.50357
	168.167	-0.36122	168.167	-0.40617	168.167	-0.38928	168.167	-0.38382	168.167	-0.3358	168.167	-0.38506	168.167	-0.41301	168.167	-0.40838	168.167	-0.47184	168.167	-0.41684	168.167	-0.50379
	168.333	-0.36136	168.333	-0.40625	168.333	-0.38941	168.333	-0.3839	168.333	-0.33587	168.333	-0.38512	168.333	-0.41309	168.333	-0.40849	168.333	-0.47197	168.333	-0.41701	168.333	-0.50402
	168.5	-0.36147	168.5	-0.40633	168.5	-0.38953	168.5	-0.38398	168.5	-0.33593	168.5	-0.38519	168.5	-0.41317	168.5	-0.40859	168.5	-0.4721	168.5	-0.41715	168.5	-0.50426
	168.667	-0.3616	168.667	-0.40643	168.667	-0.38964	168.667	-0.38406	168.667	-0.336	168.667	-0.38526	168.667	-0.41326	168.667	-0.4087	168.667	-0.47222	168.667	-0.4173	168.667	-0.50448
	168.833	-0.36172	168.833	-0.40653	168.833	-0.38976	168.833	-0.38413	168.833	-0.33607	168.833	-0.38532	168.833	-0.41334	168.833	-0.40881	168.833	-0.47235	168.833	-0.41744	168.833	-0.50471
	169	-0.36184	169	-0.40662	169	-0.38986	169	-0.38421	169	-0.33615	169	-0.3854	169	-0.41342	169	-0.40892	169	-0.47249	169	-0.41757	169	-0.50493
	169.167	-0.36196	169.167	-0.40671	169.167	-0.38997	169.167	-0.38429	169.167	-0.33623	169.167	-0.38547	169.167	-0.4135	169.167	-0.40904	169.167	-0.47264	169.167	-0.41771	169.167	-0.50516
	169.333	-0.36208	169.333	-0.40681	169.333	-0.39008	169.333	-0.38438	169.333	-0.33631	169.333	-0.38554	169.333	-0.41357	169.333	-0.40917	169.333	-0.47279	169.333	-0.41786	169.333	-0.5054
	169.5	-0.3622	169.5	-0.40691	169.5	-0.39018	169.5	-0.38447	169.5	-0.33639	169.5	-0.38561	169.5	-0.41365	169.5	-0.40932	169.5	-0.47294	169.5	-0.418	169.5	-0.50564
	169.667	-0.3623	169.667	-0.40701	169.667	-0.39025	169.667	-0.38456	169.667	-0.33649	169.667	-0.38569	169.667	-0.41372	169.667	-0.40947	169.667	-0.47312	169.667	-0.41813	169.667	-0.5059
	169.833	-0.36241	169.833	-0.40712	169.833	-0.39033	169.833	-0.38465	169.833	-0.3366	169.833	-0.38576	169.833	-0.41382	169.833	-0.40964	169.833	-0.47328	169.833	-0.41828	169.833	-0.50619
	170	-0.36251	170	-0.40723	170	-0.39042	170	-0.38475	170	-0.3367	170	-0.38584	170	-0.41391	170	-0.40978	170	-0.47344	170	-0.41842	170	-0.50646
	170.167	-0.36261	170.167	-0.40734	170.167	-0.39049	170.167	-0.38486	170.167	-0.33679	170.167	-0.38591	170.167	-0.414	170.167	-0.4099	170.167	-0.47359	170.167	-0.41855	170.167	-0.50673
	170.333	-0.36272	170.333	-0.40745	170.333	-0.39056	170.333	-0.38496	170.333	-0.33688	170.333	-0.38599	170.333	-0.4141	170.333	-0.41001	170.333	-0.47374	170.333	-0.41869	170.333	-0.50699
	170.5	-0.36283	170.5	-0.40756	170.5	-0.39064	170.5	-0.38506	170.5	-0.33697	170.5	-0.38607	170.5	-0.41421	170.5	-0.41012	170.5	-0.4739	170.5	-0.41883	170.5	-0.50727
	170.667	-0.36295	170.667	-0.40767	170.667	-0.39072	170.667	-0.38514	170.667	-0.33707	170.667	-0.38616	170.667	-0.41429	170.667	-0.41017	170.667	-0.47406	170.667	-0.41895	170.667	-0.50754
	170.833	-0.36307	170.833	-0.40778	170.833	-0.39081	170.833	-0.38522	170.833	-0.33716	170.833	-0.38625	170.833	-0.41437	170.833	-0.41024	170.833	-0.47422	170.833	-0.41907	170.833	-0.50783
	171	-0.36318	171	-0.40789	171	-0.39091	171	-0.3853	171	-0.33726	171	-0.38635	171	-0.41446	171	-0.41032	171	-0.47437	171	-0.41917	171	-0.5081
	171.167	-0.36329	171.167	-0.408	171.167	-0.391	171.167	-0.38537	171.167	-0.33732	171.167	-0.38645	171.167	-0.41452	171.167	-0.41041	171.167	-0.47454	171.167	-0.41929	171.167	-0.50838
	171.333	-0.3634	171.333	-0.40811	171.333	-0.39109	171.333	-0.38544	171.333	-0.3374	171.333	-0.38654	171.333	-0.4146	171.333	-0.41047	171.333	-0.4747	171.333	-0.41941	171.333	-0.50867
	171.5	-0.3635	171.5	-0.40822	171.5	-0.39118	171.5	-0.3855	171.5	-0.33749	171.5	-0.38662	171.5	-0.41468	171.5	-0.41055	171.5	-0.47485	171.5	-0.41953	171.5	-0.50895
	171.667	-0.36361	171.667	-0.40834	171.667	-0.39127	171.667	-0.38558	171.667	-0.33757	171.667	-0.3867	171.667	-0.41477	171.667	-0.41061	171.667	-0.475	171.667	-0.41964	171.667	-0.50923
	171.833	-0.36371	171.833	-0.40845	171.833	-0.39137	171.833	-0.38567	171.833	-0.33764	171.833	-0.38678	171.833	-0.41485	171.833	-0.41068	171.833	-0.47515	171.833	-0.41974	171.833	-0.50951
	172	-0.36382	172	-0.40857	172	-0.39147	172	-0.38575	172	-0.33772	172	-0.38685	172	-0.41495	172	-0.41075	172	-0.47529	172	-0.41985	172	-0.50979
	172.167	-0.36395	172.167	-0.40868	172.167	-0.39156	172.167	-0.38585	172.167	-0.33781	172.167	-0.38693	172.167	-0.41505	172.167	-0.4108	172.167	-0.47544	172.167	-0.41996	172.167	-0.51007
	172.333	-0.36407	172.333	-0.40879	172.333	-0.39168	172.333	-0.38594	172.333	-0.33789	172.333	-0.38701	172.333	-0.41515	172.333	-0.41086	172.333	-0.47555	172.333	-0.42008	172.333	-0.51034
	172.5	-0.36422	172.5	-0.4089	172.5	-0.39178	172.5	-0.38605	172.5	-0.33799	172.5	-0.38708	172.5	-0.41527	172.5	-0.41092	172.5	-0.47569	172.5	-0.42021	172.5	-0.51062
	172.667	-0.36435	172.667	-0.40902	172.667	-0.39189	172.667	-0.38616	172.667	-0.33807	172.667	-0.38716	172.667	-0.41538	172.667	-0.411	172.667	-0.47583	172.667	-0.42033	172.667	-0.51092
	172.833	-0.36448	172.833	-0.40914	172.833	-0.39199	172.833	-0.38626	172.833	-0.33816	172.833	-0.38723	172.833	-0.41547	172.833	-0.41109	172.833	-0.47597	172.833	-0.42045	172.833	-0.51121
	173	-0.3646	173	-0.40926	173	-0.39209	173	-0.38637	173	-0.33825	173	-0.3873	173	-0.41556	173	-0.41116	173	-0.47613	173	-0.42059	173	-0.5115
	173.167	-0.3647	173.167	-0.40937	173.167	-0.39218	173.167	-0.38648	173.167	-0.33833	173.167	-0.38736	173.167	-0.41567	173.167	-0.41124	173.167	-0.47628	173.167	-0.42071	173.167	-0.51179
	173.333	-0.36481	173.333	-0.40947	173.333	-0.39228	173.333	-0.38658	173.333	-0.33841	173.333	-0.38743	173.333	-0.41577	173.333	-0.41135	173.333	-0.47644	173.333	-0.42082	173.333	-0.51208
	173.5	-0.36492	173.5	-0.40957	173.5	-0.39237	173.5	-0.38669	173.5	-0.33849	173.5	-0.3875	173.5	-0.41588	173.5	-0.41145	173.5	-0.47659	173.5	-0.42093	173.5	-0.51235
	173.667	-0.36503	173.667	-0.40966	173.667	-0.39245	173.667	-0.38678	173.667	-0.33856	173.667	-0.38756	173.667	-0.41599	173.667	-0.41155	173.667	-0.47675	173.667	-0.42104	173.667	-0.51264
	173.833	-0.36513	173.833	-0.40976	173.833	-0.39254	173.833	-0.38689	173.833	-0.33864	173.833	-0.38764	173.833	-0.4161	173.833	-0.41164	173.833	-0.47689	173.833	-0.42116	173.833	-0.51293
	174	-0.36525	174	-0.40985	174	-0.39264	174	-0.38699	174	-0.33872	174	-0.38773	174	-0.41621	174	-0.41172	174	-0.47702	174	-0.42126	174	-0.51319
	174.167	-0.36537	174.167	-0.40995	174.167	-0.39274	174.167	-0.38707	174.167	-0.33881	174.167	-0.38783	174.167	-0.41633	174.167	-0.41181	174.167	-0.47715	174.167	-0.42137	174.167	-0.51345
	174.333	-0.3655	174.333	-0.41004	174.333	-0.39285	174.333	-0.38716	174.333	-0.3389	174.333	-0.38794	174.333	-0.41643	174.333	-0.41191	174.333	-0.47726	174.333	-0.4215	174.333	-0.51371
	174.5	-0.36565	174.5	-0.41014	174.5	-0.39294	174.5	-0.38726	174.5	-0.33899	174.5	-0.38804	174.5	-0.41652	174.5	-0.41201	174.5	-0.47738	174.5	-0.42164	174.5	-0.51397
	174.667	-0.36578	174.667	-0.41024	174.667	-0.39304	174.667	-0.38735	174.667	-0.33909	174.667	-0.38814	174.667	-0.41661	174.667	-0.4121	174.667	-0.47751	174.667	-0.42178	174.667	-0.51423
	174.833	-0.36591	174.833	-0.41034	174.833	-0.39313	174.833	-0.38743	174.833	-0.33919	174.833	-0.38825	174.833	-0.4167	174.833	-0.41221	174.833	-0.47764	174.833	-0.42191	174.833	-0.5145
	175	-0.36604	175	-0.41044	175	-0.39321	175	-0.38751	175	-0.33928	175	-0.38835	175	-0.4168	175	-0.41232	175	-0.47778	175	-0.42205	175	-0.51477
	175.167	-0.36616	175.167	-0.41053	175.167	-0.3933	175.167	-0.38759	175.167	-0.33937	175.167	-0.38845	175.167	-0.41689	175.167	-0.41243	175.167	-0.47791	175.167	-0.42218	175.167	-0.51503
	175.333	-0.36628	175.333	-0.41063	175.333	-0.39339	175.333	-0.38768	175.333	-0.33946	175.333	-0.38854	175.333	-0.41699	175.333	-0.41257	175.333	-0.47805	175.333	-0.42231	175.333	-0.51529
	175.5	-0.3664	175.5	-0.41073	175.5	-0.39348	175.5	-0.38776	175.5	-0.33955	175.5	-0.38863	175.5	-0.41709	175.5	-0.41269	175.5	-0.47819	175.5	-0.42244	175.5	-0.51555
	175.667	-0.36652	175.667	-0.41081	175.667	-0.39357	175.667	-0.38785	175.667	-0.33965	175.667	-0.38872	175.667	-0.41719	175.667	-0.41282	175.667	-0.47832	175.667	-0.42257	175.667	-0.51579
	175.833	-0.36665	175.833	-0.41089	175.833	-0.39367	175.833	-0.38794	175.833	-0.33974	175.833	-0.38881	175.833	-0.41731	175.833	-0.41295	175.833	-0.47846	175.833	-0.4227	175.833	-0.51603
	176	-0.36677	176	-0.41097	176	-0.39377	176	-0.38804	176	-0.33985	176	-0.38891	176	-0.41742	176	-0.41307	176	-0.4786	176	-0.42281	176	-0.51624
	176.167	-0.36689	176.167	-0.41105	176.167	-0.39387	176.167	-0.38814	176.167	-0.33995	176.167	-0.38901	176.167	-0.41754	176.167	-0.41318	176.167	-0.47875	176.167	-0.42294	176.167	-0.51647
	176.333	-0.36701	176.333	-0.41112	176.333	-0.39397	176.333	-0.38823	176.333	-0.34006	176.333	-0.38912	176.333	-0.41766	176.333	-0.41327	176.333	-0.47889	176.333	-0.42307	176.333	-0.51671
	176.5	-0.36714	176.5	-0.41119	176.5	-0.39406	176.5	-0.38831	176.5	-0.34017	176.5	-0.38923	176.5	-0.41776	176.5	-0.41337	176.5	-0.47903	176.5	-0.42319	176.5	-0.51693
	176.667	-0.36726	176.667	-0.41127	176.667	-0.39414	176.667	-0.3884	176.667	-0.34026	176.667	-0.38934	176.667	-0.41787	176.667	-0.41346	176.667	-0.47916	176.667	-0.4233	176.667	-0.51713
	176.833	-0.36738	176.833	-0.41135	176.833	-0.39423	176.833	-0.38847	176.833	-0.34035	176.833	-0.38944	176.833	-0.41797	176.833	-0.41357	176.833	-0.4793	176.833	-0.42342	176.833	-0.51733
	177	-0.3675	177	-0.41143	177	-0.3943	177	-0.38853	177	-0.34044	177	-0.38955	177	-0.41807	177	-0.41368	177	-0.47943	177	-0.42353	177	-0.51751
	177.167	-0.36762	177.167	-0.41152	177.167	-0.39437	177.167	-0.3886	177.167	-0.34051	177.167	-0.38965	177.167	-0.41818	177.167	-0.41381	177.167	-0.47957	177.167	-0.42364	177.167	-0.51767
	177.333	-0.36774	177.333	-0.41162	177.333	-0.39444	177.333	-0.38868	177.333	-0.3406	177.333	-0.38976	177.333	-0.4183	177.333	-0.41395	177.333	-0.47971	177.333	-0.42375	177.333	-0.51781
	177.5	-0.36788	177.5	-0.41172	177.5	-0.39451	177.5	-0.38875	177.5	-0.34069	177.5	-0.38987	177.5	-0.41842	177.5	-0.41408	177.5	-0.47985	177.5	-0.42386	177.5	-0.51795
	177.667	-0.36801	177.667	-0.41183	177.667	-0.3946	177.667	-0.38883	177.667	-0.34079	177.667	-0.38996	177.667	-0.41855	177.667	-0.41419	177.667	-0.48001	177.667	-0.42396	177.667	-0.51809
	177.833	-0.36814	177.833	-0.41193	177.833	-0.39469	177.833	-0.38892	177.833	-0.3409	177.833	-0.39005	177.833	-0.41869	177.833	-0.41429	177.833	-0.48015	177.833	-0.42406	177.833	-0.51823
	178	-0.36828	178	-0.41202	178	-0.39478	178	-0.38902	178	-0.341	178	-0.39014	178	-0.41882	178	-0.41439	178	-0.48029	178	-0.42417	178	-0.51834
	178.167	-0.36842	178.167	-0.4121	178.167	-0.39487	178.167	-0.38913	178.167	-0.3411	178.167	-0.39023	178.167	-0.41894	178.167	-0.41449	178.167	-0.48044	178.167	-0.42428	178.167	-0.51844
	178.333	-0.36855	178.333	-0.41218	178.333	-0.39497	178.333	-0.38923	178.333	-0.3412	178.333	-0.39031	178.333	-0.41906	178.333	-0.41458	178.333	-0.48059	178.333	-0.42439	178.333	-0.51854
	178.5	-0.36868	178.5	-0.41227	178.5	-0.39505	178.5	-0.38934	178.5	-0.34131	178.5	-0.39037	178.5	-0.41917	178.5	-0.41468	178.5	-0.48074	178.5	-0.42452	178.5	-0.51863
	178.667	-0.3688	178.667	-0.41236	178.667	-0.39514	178.667	-0.38945	178.667	-0.34142	178.667	-0.39042	178.667	-0.41929	178.667	-0.41478	178.667	-0.4809	178.667	-0.42464	178.667	-0.51866
	178.833	-0.36892	178.833	-0.41246	178.833	-0.39522	178.833	-0.38955	178.833	-0.34153	178.833	-0.39046	178.833	-0.41942	178.833	-0.41487	178.833	-0.48106	178.833	-0.42477	178.833	-0.5187
	179	-0.36905	179	-0.41257	179	-0.39527	179	-0.38965	179	-0.34164	179	-0.39049	179	-0.41954	179	-0.41495	179	-0.48124	179	-0.42491	179	-0.51872
	179.167	-0.36917	179.167	-0.41268	179.167	-0.39534	179.167	-0.38975	179.167	-0.34175	179.167	-0.39053	179.167	-0.41966	179.167	-0.41503	179.167	-0.48141	179.167	-0.42504	179.167	-0.51873
	179.333	-0.36929	179.333	-0.41279	179.333	-0.3954	179.333	-0.38985	179.333	-0.34186	179.333	-0.39057	179.333	-0.41977	179.333	-0.41511	179.333	-0.48157	179.333	-0.42517	179.333	-0.51869
	179.5	-0.3694	179.5	-0.41289	179.5	-0.39548	179.5	-0.38995	179.5	-0.34197	179.5	-0.39061	179.5	-0.41988	179.5	-0.4152	179.5	-0.48173	179.5	-0.42532	179.5	-0.51866
	179.667	-0.36951	179.667	-0.41302	179.667	-0.39557	179.667	-0.39004	179.667	-0.34208	179.667	-0.39067	179.667	-0.41999	179.667	-0.41529	179.667	-0.48187	179.667	-0.42546	179.667	-0.51863
	179.833	-0.36964	179.833	-0.41314	179.833	-0.39566	179.833	-0.39013	179.833	-0.34219	179.833	-0.39074	179.833	-0.42008	179.833	-0.41539	179.833	-0.482	179.833	-0.42559	179.833	-0.51859
	180	-0.36976	180	-0.41325	180	-0.39577	180	-0.39022	180	-0.3423	180	-0.39081	180	-0.42018	180	-0.41548	180	-0.48211	180	-0.42572	180	-0.51852
	180.167	-0.36988	180.167	-0.41336	180.167	-0.39587	180.167	-0.39032	180.167	-0.34241	180.167	-0.39087	180.167	-0.42027	180.167	-0.41558	180.167	-0.4822	180.167	-0.42585	180.167	-0.51845
	180.333	-0.37	180.333	-0.41345	180.333	-0.39601	180.333	-0.39042	180.333	-0.34253	180.333	-0.39096	180.333	-0.42036	180.333	-0.41568	180.333	-0.48224	180.333	-0.42597	180.333	-0.51838
	180.5	-0.37012	180.5	-0.41354	180.5	-0.39613	180.5	-0.39051	180.5	-0.34263	180.5	-0.39104	180.5	-0.42045	180.5	-0.41579	180.5	-0.48231	180.5	-0.42609	180.5	-0.51829
	180.667	-0.37023	180.667	-0.41363	180.667	-0.39624	180.667	-0.3906	180.667	-0.34274	180.667	-0.39111	180.667	-0.42054	180.667	-0.41589	180.667	-0.4824	180.667	-0.4262	180.667	-0.51817
	180.833	-0.37034	180.833	-0.41371	180.833	-0.39635	180.833	-0.3907	180.833	-0.34285	180.833	-0.39118	180.833	-0.42063	180.833	-0.416	180.833	-0.48249	180.833	-0.42632	180.833	-0.51806
	181	-0.37046	181	-0.41378	181	-0.39646	181	-0.39081	181	-0.34296	181	-0.39123	181	-0.42072	181	-0.41611	181	-0.48258	181	-0.42645	181	-0.51793
	181.167	-0.37056	181.167	-0.41385	181.167	-0.39656	181.167	-0.39092	181.167	-0.34306	181.167	-0.39131	181.167	-0.42079	181.167	-0.41621	181.167	-0.48269	181.167	-0.42655	181.167	-0.5178
	181.333	-0.37068	181.333	-0.41393	181.333	-0.39667	181.333	-0.39103	181.333	-0.34318	181.333	-0.39138	181.333	-0.42087	181.333	-0.41632	181.333	-0.48281	181.333	-0.42665	181.333	-0.51761
	181.5	-0.37079	181.5	-0.41403	181.5	-0.39677	181.5	-0.39114	181.5	-0.34329	181.5	-0.39146	181.5	-0.42095	181.5	-0.41644	181.5	-0.48294	181.5	-0.42675	181.5	-0.51742
	181.667	-0.3709	181.667	-0.41413	181.667	-0.39689	181.667	-0.39126	181.667	-0.3434	181.667	-0.39154	181.667	-0.42103	181.667	-0.41655	181.667	-0.48312	181.667	-0.42686	181.667	-0.51722
	181.833	-0.37102	181.833	-0.41422	181.833	-0.39701	181.833	-0.39137	181.833	-0.34352	181.833	-0.39163	181.833	-0.42113	181.833	-0.41667	181.833	-0.48328	181.833	-0.42695	181.833	-0.51701
	182	-0.37114	182	-0.41432	182	-0.39712	182	-0.39148	182	-0.34363	182	-0.39171	182	-0.42123	182	-0.41679	182	-0.48346	182	-0.42705	182	-0.51674
	182.167	-0.37125	182.167	-0.41442	182.167	-0.39723	182.167	-0.39158	182.167	-0.34373	182.167	-0.39179	182.167	-0.42133	182.167	-0.41692	182.167	-0.48363	182.167	-0.42716	182.167	-0.51649
	182.333	-0.37136	182.333	-0.41453	182.333	-0.39735	182.333	-0.39169	182.333	-0.34384	182.333	-0.39187	182.333	-0.42144	182.333	-0.41704	182.333	-0.48384	182.333	-0.42726	182.333	-0.51623
	182.5	-0.37147	182.5	-0.41463	182.5	-0.39746	182.5	-0.39179	182.5	-0.34396	182.5	-0.39196	182.5	-0.42157	182.5	-0.41716	182.5	-0.48404	182.5	-0.42739	182.5	-0.51597
	182.667	-0.37158	182.667	-0.41473	182.667	-0.39756	182.667	-0.39189	182.667	-0.34408	182.667	-0.39204	182.667	-0.42168	182.667	-0.41728	182.667	-0.48423	182.667	-0.42751	182.667	-0.51569
	182.833	-0.37169	182.833	-0.41483	182.833	-0.39766	182.833	-0.392	182.833	-0.34419	182.833	-0.39212	182.833	-0.42179	182.833	-0.4174	182.833	-0.48441	182.833	-0.42762	182.833	-0.51541
	183	-0.3718	183	-0.41493	183	-0.39775	183	-0.39209	183	-0.34431	183	-0.39217	183	-0.42191	183	-0.41753	183	-0.48459	183	-0.42773	183	-0.51513
	183.167	-0.37191	183.167	-0.41504	183.167	-0.39786	183.167	-0.39219	183.167	-0.34444	183.167	-0.39224	183.167	-0.42203	183.167	-0.41764	183.167	-0.48476	183.167	-0.42785	183.167	-0.51485
	183.333	-0.37201	183.333	-0.41515	183.333	-0.39798	183.333	-0.39229	183.333	-0.34456	183.333	-0.3923	183.333	-0.42215	183.333	-0.41775	183.333	-0.48492	183.333	-0.42796	183.333	-0.51456
	183.5	-0.37211	183.5	-0.41526	183.5	-0.3981	183.5	-0.39239	183.5	-0.34468	183.5	-0.39237	183.5	-0.42228	183.5	-0.41787	183.5	-0.48508	183.5	-0.42807	183.5	-0.51428
	183.667	-0.37221	183.667	-0.41536	183.667	-0.39824	183.667	-0.39247	183.667	-0.3448	183.667	-0.39243	183.667	-0.42241	183.667	-0.41798	183.667	-0.48524	183.667	-0.42818	183.667	-0.514
	183.833	-0.37231	183.833	-0.41545	183.833	-0.39837	183.833	-0.39256	183.833	-0.34491	183.833	-0.39251	183.833	-0.42255	183.833	-0.41811	183.833	-0.4854	183.833	-0.4283	183.833	-0.51371
	184	-0.37241	184	-0.41555	184	-0.39849	184	-0.39266	184	-0.34502	184	-0.3926	184	-0.42267	184	-0.41821	184	-0.48555	184	-0.42844	184	-0.51342
	184.167	-0.37251	184.167	-0.41564	184.167	-0.39862	184.167	-0.39275	184.167	-0.34513	184.167	-0.3927	184.167	-0.4228	184.167	-0.41832	184.167	-0.4857	184.167	-0.42857	184.167	-0.51314
	184.333	-0.37262	184.333	-0.41572	184.333	-0.39874	184.333	-0.39287	184.333	-0.34523	184.333	-0.3928	184.333	-0.42294	184.333	-0.41842	184.333	-0.48585	184.333	-0.42871	184.333	-0.51287
	184.5	-0.37275	184.5	-0.41582	184.5	-0.39887	184.5	-0.39298	184.5	-0.34533	184.5	-0.39293	184.5	-0.42307	184.5	-0.41853	184.5	-0.486	184.5	-0.42885	184.5	-0.5126
	184.667	-0.37288	184.667	-0.4159	184.667	-0.39899	184.667	-0.39308	184.667	-0.34544	184.667	-0.39304	184.667	-0.42319	184.667	-0.41864	184.667	-0.48614	184.667	-0.42898	184.667	-0.51234
	184.833	-0.373	184.833	-0.41595	184.833	-0.39911	184.833	-0.39318	184.833	-0.34555	184.833	-0.39315	184.833	-0.42332	184.833	-0.41875	184.833	-0.48628	184.833	-0.42911	184.833	-0.51207
	185	-0.37313	185	-0.41599	185	-0.39923	185	-0.39329	185	-0.34566	185	-0.39326	185	-0.42344	185	-0.41887	185	-0.4864	185	-0.42923	185	-0.51181
	185.167	-0.37327	185.167	-0.41606	185.167	-0.39936	185.167	-0.39339	185.167	-0.34577	185.167	-0.39335	185.167	-0.42356	185.167	-0.41901	185.167	-0.48654	185.167	-0.42932	185.167	-0.51154
	185.333	-0.37339	185.333	-0.41611	185.333	-0.39948	185.333	-0.39349	185.333	-0.34588	185.333	-0.39345	185.333	-0.42368	185.333	-0.41916	185.333	-0.48667	185.333	-0.42943	185.333	-0.51128
	185.5	-0.37349	185.5	-0.41604	185.5	-0.39961	185.5	-0.39359	185.5	-0.34599	185.5	-0.39355	185.5	-0.42379	185.5	-0.41929	185.5	-0.48681	185.5	-0.42953	185.5	-0.51102
	185.667	-0.3736	185.667	-0.41631	185.667	-0.39973	185.667	-0.39368	185.667	-0.34611	185.667	-0.39365	185.667	-0.4239	185.667	-0.41941	185.667	-0.48694	185.667	-0.42964	185.667	-0.51077
	185.833	-0.37369	185.833	-0.41653	185.833	-0.39986	185.833	-0.39377	185.833	-0.34623	185.833	-0.39373	185.833	-0.42401	185.833	-0.41953	185.833	-0.48709	185.833	-0.42974	185.833	-0.51052
	186	-0.37379	186	-0.4167	186	-0.39998	186	-0.39387	186	-0.34635	186	-0.39383	186	-0.42412	186	-0.41965	186	-0.48724	186	-0.42984	186	-0.51031
	186.167	-0.37388	186.167	-0.41687	186.167	-0.4001	186.167	-0.39398	186.167	-0.34646	186.167	-0.39393	186.167	-0.42424	186.167	-0.41975	186.167	-0.4874	186.167	-0.42995	186.167	-0.51009
	186.333	-0.37398	186.333	-0.41709	186.333	-0.40021	186.333	-0.39409	186.333	-0.34658	186.333	-0.39405	186.333	-0.42435	186.333	-0.41986	186.333	-0.48758	186.333	-0.43007	186.333	-0.50987
	186.5	-0.37409	186.5	-0.41728	186.5	-0.40032	186.5	-0.3942	186.5	-0.34671	186.5	-0.39416	186.5	-0.42447	186.5	-0.41997	186.5	-0.48774	186.5	-0.43019	186.5	-0.50968
	186.667	-0.37419	186.667	-0.41746	186.667	-0.40042	186.667	-0.39432	186.667	-0.34683	186.667	-0.39427	186.667	-0.42459	186.667	-0.42006	186.667	-0.48791	186.667	-0.43031	186.667	-0.50949
	186.833	-0.3743	186.833	-0.41763	186.833	-0.40052	186.833	-0.39443	186.833	-0.34696	186.833	-0.39439	186.833	-0.42471	186.833	-0.42016	186.833	-0.48809	186.833	-0.43043	186.833	-0.50935
	187	-0.3744	187	-0.41777	187	-0.40062	187	-0.39455	187	-0.34709	187	-0.3945	187	-0.42483	187	-0.42026	187	-0.48828	187	-0.43055	187	-0.5092
	187.167	-0.3745	187.167	-0.41791	187.167	-0.40072	187.167	-0.39467	187.167	-0.34723	187.167	-0.39462	187.167	-0.42495	187.167	-0.42037	187.167	-0.48846	187.167	-0.43069	187.167	-0.50905
	187.333	-0.37459	187.333	-0.41804	187.333	-0.40082	187.333	-0.39478	187.333	-0.34736	187.333	-0.39474	187.333	-0.42506	187.333	-0.42048	187.333	-0.48865	187.333	-0.43082	187.333	-0.50891
	187.5	-0.37468	187.5	-0.41816	187.5	-0.40094	187.5	-0.3949	187.5	-0.3475	187.5	-0.39485	187.5	-0.42518	187.5	-0.42059	187.5	-0.48882	187.5	-0.43093	187.5	-0.50881
	187.667	-0.37476	187.667	-0.41827	187.667	-0.40107	187.667	-0.39503	187.667	-0.34763	187.667	-0.39497	187.667	-0.42531	187.667	-0.42071	187.667	-0.489	187.667	-0.43105	187.667	-0.50869
	187.833	-0.37483	187.833	-0.41838	187.833	-0.40119	187.833	-0.39515	187.833	-0.34776	187.833	-0.39509	187.833	-0.42545	187.833	-0.42083	187.833	-0.48917	187.833	-0.43116	187.833	-0.50856
	188	-0.37491	188	-0.41851	188	-0.40131	188	-0.39526	188	-0.34788	188	-0.39522	188	-0.42558	188	-0.42096	188	-0.48934	188	-0.43127	188	-0.50843
	188.167	-0.37498	188.167	-0.41863	188.167	-0.40144	188.167	-0.39538	188.167	-0.34799	188.167	-0.39534	188.167	-0.42571	188.167	-0.4211	188.167	-0.48952	188.167	-0.43138	188.167	-0.50833
	188.333	-0.37506	188.333	-0.41876	188.333	-0.40158	188.333	-0.3955	188.333	-0.3481	188.333	-0.39546	188.333	-0.42585	188.333	-0.42123	188.333	-0.48967	188.333	-0.4315	188.333	-0.50825
	188.5	-0.37513	188.5	-0.41889	188.5	-0.40173	188.5	-0.3956	188.5	-0.34821	188.5	-0.39561	188.5	-0.42599	188.5	-0.42137	188.5	-0.48984	188.5	-0.43161	188.5	-0.50818
	188.667	-0.37521	188.667	-0.41901	188.667	-0.40187	188.667	-0.39571	188.667	-0.34831	188.667	-0.39574	188.667	-0.42613	188.667	-0.42151	188.667	-0.49	188.667	-0.43174	188.667	-0.50811
	188.833	-0.37529	188.833	-0.41914	188.833	-0.402	188.833	-0.39582	188.833	-0.34843	188.833	-0.39588	188.833	-0.42627	188.833	-0.42164	188.833	-0.49016	188.833	-0.43187	188.833	-0.50811
	189	-0.37537	189	-0.41927	189	-0.40215	189	-0.39591	189	-0.34854	189	-0.39602	189	-0.42641	189	-0.42177	189	-0.49033	189	-0.43199	189	-0.50809
	189.167	-0.37548	189.167	-0.4194	189.167	-0.4023	189.167	-0.39601	189.167	-0.34867	189.167	-0.39615	189.167	-0.42654	189.167	-0.42191	189.167	-0.4905	189.167	-0.43211	189.167	-0.50807
	189.333	-0.37559	189.333	-0.41952	189.333	-0.40245	189.333	-0.39611	189.333	-0.34878	189.333	-0.39629	189.333	-0.42668	189.333	-0.42203	189.333	-0.49068	189.333	-0.43221	189.333	-0.50807
	189.5	-0.3757	189.5	-0.41963	189.5	-0.40261	189.5	-0.3962	189.5	-0.34891	189.5	-0.39643	189.5	-0.42683	189.5	-0.42216	189.5	-0.49084	189.5	-0.43231	189.5	-0.5081
	189.667	-0.37581	189.667	-0.41974	189.667	-0.40277	189.667	-0.39628	189.667	-0.34903	189.667	-0.39657	189.667	-0.42696	189.667	-0.42229	189.667	-0.49102	189.667	-0.43241	189.667	-0.50812
	189.833	-0.37598	189.833	-0.41985	189.833	-0.40293	189.833	-0.39637	189.833	-0.34915	189.833	-0.3967	189.833	-0.42709	189.833	-0.42242	189.833	-0.49119	189.833	-0.43249	189.833	-0.50816
	190	-0.37613	190	-0.41997	190	-0.40309	190	-0.39646	190	-0.34927	190	-0.39684	190	-0.42725	190	-0.42254	190	-0.49137	190	-0.43259	190	-0.5082
	190.167	-0.37628	190.167	-0.42009	190.167	-0.40326	190.167	-0.39655	190.167	-0.34938	190.167	-0.39698	190.167	-0.4274	190.167	-0.42266	190.167	-0.49156	190.167	-0.4327	190.167	-0.50827
	190.333	-0.37643	190.333	-0.42022	190.333	-0.40344	190.333	-0.39663	190.333	-0.34949	190.333	-0.39711	190.333	-0.42756	190.333	-0.42277	190.333	-0.49174	190.333	-0.4328	190.333	-0.50832
	190.5	-0.37658	190.5	-0.42036	190.5	-0.40361	190.5	-0.39671	190.5	-0.34958	190.5	-0.39723	190.5	-0.42771	190.5	-0.42289	190.5	-0.49192	190.5	-0.43292	190.5	-0.50837
	190.667	-0.37673	190.667	-0.42048	190.667	-0.40379	190.667	-0.39679	190.667	-0.34968	190.667	-0.39737	190.667	-0.42786	190.667	-0.423	190.667	-0.49211	190.667	-0.43303	190.667	-0.50843
	190.833	-0.37687	190.833	-0.42059	190.833	-0.40397	190.833	-0.39688	190.833	-0.34977	190.833	-0.39751	190.833	-0.42802	190.833	-0.42311	190.833	-0.4923	190.833	-0.43314	190.833	-0.5085
	191	-0.37701	191	-0.42071	191	-0.40418	191	-0.39695	191	-0.34988	191	-0.39764	191	-0.42819	191	-0.42323	191	-0.49249	191	-0.43326	191	-0.50856
	191.167	-0.37714	191.167	-0.42081	191.167	-0.40438	191.167	-0.39702	191.167	-0.34998	191.167	-0.39778	191.167	-0.42836	191.167	-0.42336	191.167	-0.49268	191.167	-0.43338	191.167	-0.50861
	191.333	-0.37727	191.333	-0.42092	191.333	-0.40456	191.333	-0.3971	191.333	-0.35009	191.333	-0.39792	191.333	-0.42852	191.333	-0.42349	191.333	-0.49288	191.333	-0.4335	191.333	-0.50866
	191.5	-0.3774	191.5	-0.42103	191.5	-0.40473	191.5	-0.39718	191.5	-0.35019	191.5	-0.39805	191.5	-0.42868	191.5	-0.42362	191.5	-0.49306	191.5	-0.43362	191.5	-0.50869
	191.667	-0.37753	191.667	-0.42113	191.667	-0.40492	191.667	-0.39725	191.667	-0.35031	191.667	-0.39818	191.667	-0.42884	191.667	-0.42375	191.667	-0.49325	191.667	-0.43374	191.667	-0.50873
	191.833	-0.37767	191.833	-0.42124	191.833	-0.4051	191.833	-0.39732	191.833	-0.35043	191.833	-0.39832	191.833	-0.429	191.833	-0.42388	191.833	-0.49346	191.833	-0.43387	191.833	-0.50878
	192	-0.3778	192	-0.42135	192	-0.40528	192	-0.3974	192	-0.35054	192	-0.39845	192	-0.42916	192	-0.42402	192	-0.49368	192	-0.43401	192	-0.50883
	192.167	-0.37794	192.167	-0.42146	192.167	-0.40546	192.167	-0.39749	192.167	-0.35065	192.167	-0.39859	192.167	-0.42933	192.167	-0.42416	192.167	-0.49389	192.167	-0.43414	192.167	-0.50887
	192.333	-0.37807	192.333	-0.42157	192.333	-0.40562	192.333	-0.39759	192.333	-0.35076	192.333	-0.39872	192.333	-0.42949	192.333	-0.4243	192.333	-0.49411	192.333	-0.43427	192.333	-0.50893
	192.5	-0.37821	192.5	-0.42169	192.5	-0.40578	192.5	-0.39769	192.5	-0.35086	192.5	-0.39884	192.5	-0.42965	192.5	-0.42443	192.5	-0.49432	192.5	-0.43441	192.5	-0.50899
	192.667	-0.37834	192.667	-0.42181	192.667	-0.40594	192.667	-0.3978	192.667	-0.35097	192.667	-0.39896	192.667	-0.42984	192.667	-0.42457	192.667	-0.49452	192.667	-0.43456	192.667	-0.50906
	192.833	-0.37848	192.833	-0.42192	192.833	-0.4061	192.833	-0.39791	192.833	-0.35108	192.833	-0.39908	192.833	-0.43	192.833	-0.42471	192.833	-0.49472	192.833	-0.43469	192.833	-0.50915
	193	-0.37862	193	-0.42203	193	-0.40624	193	-0.39804	193	-0.35118	193	-0.3992	193	-0.43016	193	-0.42484	193	-0.49491	193	-0.43483	193	-0.50923
	193.167	-0.37874	193.167	-0.42216	193.167	-0.40639	193.167	-0.39815	193.167	-0.35129	193.167	-0.3993	193.167	-0.43032	193.167	-0.42498	193.167	-0.4951	193.167	-0.43493	193.167	-0.50931
	193.333	-0.37887	193.333	-0.42229	193.333	-0.40654	193.333	-0.39826	193.333	-0.3514	193.333	-0.39942	193.333	-0.4305	193.333	-0.4251	193.333	-0.4953	193.333	-0.43504	193.333	-0.50939
	193.5	-0.37901	193.5	-0.42242	193.5	-0.4067	193.5	-0.39837	193.5	-0.35151	193.5	-0.39955	193.5	-0.43068	193.5	-0.42524	193.5	-0.4955	193.5	-0.43515	193.5	-0.50947
	193.667	-0.37915	193.667	-0.42255	193.667	-0.40684	193.667	-0.39848	193.667	-0.35162	193.667	-0.39968	193.667	-0.43086	193.667	-0.42536	193.667	-0.49571	193.667	-0.43526	193.667	-0.50953
	193.833	-0.3793	193.833	-0.42268	193.833	-0.40699	193.833	-0.39859	193.833	-0.35174	193.833	-0.39981	193.833	-0.43105	193.833	-0.42549	193.833	-0.49592	193.833	-0.43534	193.833	-0.5096
	194	-0.37946	194	-0.4228	194	-0.40715	194	-0.3987	194	-0.35185	194	-0.39994	194	-0.43126	194	-0.42561	194	-0.49613	194	-0.43544	194	-0.50967
	194.167	-0.37963	194.167	-0.42294	194.167	-0.40731	194.167	-0.3988	194.167	-0.35196	194.167	-0.40005	194.167	-0.43147	194.167	-0.42572	194.167	-0.49634	194.167	-0.43555	194.167	-0.50974
	194.333	-0.3798	194.333	-0.42307	194.333	-0.40748	194.333	-0.3989	194.333	-0.35207	194.333	-0.40016	194.333	-0.43169	194.333	-0.42583	194.333	-0.49656	194.333	-0.43565	194.333	-0.50982
	194.5	-0.37998	194.5	-0.4232	194.5	-0.40764	194.5	-0.399	194.5	-0.35219	194.5	-0.40027	194.5	-0.4319	194.5	-0.42594	194.5	-0.49676	194.5	-0.43578	194.5	-0.50991
	194.667	-0.38015	194.667	-0.42333	194.667	-0.40781	194.667	-0.3991	194.667	-0.35231	194.667	-0.4004	194.667	-0.43213	194.667	-0.42605	194.667	-0.49697	194.667	-0.43589	194.667	-0.51
	194.833	-0.38032	194.833	-0.42346	194.833	-0.40798	194.833	-0.3992	194.833	-0.35244	194.833	-0.40053	194.833	-0.43235	194.833	-0.42618	194.833	-0.49718	194.833	-0.43601	194.833	-0.51011
	195	-0.38049	195	-0.42359	195	-0.40816	195	-0.39928	195	-0.35256	195	-0.40066	195	-0.43256	195	-0.42631	195	-0.49736	195	-0.43614	195	-0.51021
	195.167	-0.38064	195.167	-0.42374	195.167	-0.40834	195.167	-0.39937	195.167	-0.35268	195.167	-0.40081	195.167	-0.43277	195.167	-0.42645	195.167	-0.49756	195.167	-0.43627	195.167	-0.51032
	195.333	-0.3808	195.333	-0.42387	195.333	-0.40851	195.333	-0.39946	195.333	-0.35279	195.333	-0.40095	195.333	-0.43298	195.333	-0.42661	195.333	-0.49775	195.333	-0.4364	195.333	-0.51043
	195.5	-0.38096	195.5	-0.42399	195.5	-0.40867	195.5	-0.39956	195.5	-0.3529	195.5	-0.40109	195.5	-0.43318	195.5	-0.42676	195.5	-0.49796	195.5	-0.43653	195.5	-0.51054
	195.667	-0.38113	195.667	-0.42412	195.667	-0.40884	195.667	-0.39966	195.667	-0.35302	195.667	-0.40124	195.667	-0.4334	195.667	-0.42691	195.667	-0.49814	195.667	-0.43666	195.667	-0.51064
	195.833	-0.38131	195.833	-0.42423	195.833	-0.40901	195.833	-0.39977	195.833	-0.35312	195.833	-0.40138	195.833	-0.43362	195.833	-0.42705	195.833	-0.49833	195.833	-0.43678	195.833	-0.51074
	196	-0.3815	196	-0.42435	196	-0.40919	196	-0.39989	196	-0.35322	196	-0.40153	196	-0.43384	196	-0.42717	196	-0.49851	196	-0.4369	196	-0.51084
	196.167	-0.38169	196.167	-0.42446	196.167	-0.40937	196.167	-0.40001	196.167	-0.35333	196.167	-0.40167	196.167	-0.43406	196.167	-0.4273	196.167	-0.49869	196.167	-0.43702	196.167	-0.51092
	196.333	-0.38187	196.333	-0.42458	196.333	-0.40956	196.333	-0.40013	196.333	-0.35345	196.333	-0.40182	196.333	-0.43429	196.333	-0.42743	196.333	-0.49888	196.333	-0.43715	196.333	-0.511
	196.5	-0.38206	196.5	-0.42468	196.5	-0.40977	196.5	-0.40025	196.5	-0.35356	196.5	-0.40197	196.5	-0.43451	196.5	-0.42756	196.5	-0.49907	196.5	-0.43725	196.5	-0.51109
	196.667	-0.38224	196.667	-0.42479	196.667	-0.40999	196.667	-0.40036	196.667	-0.35368	196.667	-0.40211	196.667	-0.43475	196.667	-0.42767	196.667	-0.49927	196.667	-0.43737	196.667	-0.51118
	196.833	-0.38244	196.833	-0.4249	196.833	-0.41021	196.833	-0.40048	196.833	-0.35381	196.833	-0.40226	196.833	-0.43498	196.833	-0.42779	196.833	-0.49948	196.833	-0.43748	196.833	-0.51126
	197	-0.38265	197	-0.425	197	-0.41047	197	-0.40057	197	-0.35394	197	-0.4024	197	-0.4352	197	-0.42792	197	-0.49971	197	-0.43758	197	-0.51135
	197.167	-0.38285	197.167	-0.4251	197.167	-0.41071	197.167	-0.40068	197.167	-0.35409	197.167	-0.40253	197.167	-0.43542	197.167	-0.42806	197.167	-0.49992	197.167	-0.43767	197.167	-0.51144
	197.333	-0.38305	197.333	-0.4252	197.333	-0.41095	197.333	-0.40078	197.333	-0.35422	197.333	-0.40268	197.333	-0.43565	197.333	-0.4282	197.333	-0.50014	197.333	-0.43777	197.333	-0.51152
	197.5	-0.38326	197.5	-0.42529	197.5	-0.4112	197.5	-0.40088	197.5	-0.35436	197.5	-0.40282	197.5	-0.43587	197.5	-0.42834	197.5	-0.50035	197.5	-0.43787	197.5	-0.51161
	197.667	-0.38347	197.667	-0.42539	197.667	-0.41146	197.667	-0.40098	197.667	-0.35451	197.667	-0.40296	197.667	-0.43609	197.667	-0.42848	197.667	-0.50055	197.667	-0.43798	197.667	-0.51169
	197.833	-0.38369	197.833	-0.42549	197.833	-0.41173	197.833	-0.40107	197.833	-0.35466	197.833	-0.40309	197.833	-0.43631	197.833	-0.42863	197.833	-0.50075	197.833	-0.43809	197.833	-0.51177
	198	-0.38391	198	-0.42559	198	-0.41198	198	-0.40115	198	-0.35481	198	-0.40322	198	-0.43656	198	-0.42878	198	-0.50096	198	-0.43822	198	-0.51184
	198.167	-0.38413	198.167	-0.42569	198.167	-0.41225	198.167	-0.40123	198.167	-0.35496	198.167	-0.40334	198.167	-0.4368	198.167	-0.42894	198.167	-0.50115	198.167	-0.43836	198.167	-0.51192
	198.333	-0.38435	198.333	-0.4258	198.333	-0.41252	198.333	-0.40131	198.333	-0.35509	198.333	-0.40346	198.333	-0.43704	198.333	-0.4291	198.333	-0.50134	198.333	-0.4385	198.333	-0.51201
	198.5	-0.38457	198.5	-0.42593	198.5	-0.41279	198.5	-0.4014	198.5	-0.35522	198.5	-0.40355	198.5	-0.43728	198.5	-0.42925	198.5	-0.50154	198.5	-0.43868	198.5	-0.5121
	198.667	-0.3848	198.667	-0.42606	198.667	-0.41308	198.667	-0.40147	198.667	-0.35535	198.667	-0.40364	198.667	-0.43752	198.667	-0.42941	198.667	-0.50174	198.667	-0.43883	198.667	-0.5122
	198.833	-0.38503	198.833	-0.42618	198.833	-0.41337	198.833	-0.40156	198.833	-0.35549	198.833	-0.40375	198.833	-0.43774	198.833	-0.42957	198.833	-0.50195	198.833	-0.43898	198.833	-0.5123
	199	-0.38526	199	-0.42629	199	-0.41366	199	-0.40165	199	-0.35562	199	-0.40385	199	-0.43798	199	-0.42971	199	-0.50217	199	-0.43914	199	-0.5124
	199.167	-0.3855	199.167	-0.42641	199.167	-0.41395	199.167	-0.40174	199.167	-0.35574	199.167	-0.40395	199.167	-0.43822	199.167	-0.42986	199.167	-0.50239	199.167	-0.43929	199.167	-0.51249
	199.333	-0.38573	199.333	-0.42653	199.333	-0.41424	199.333	-0.40183	199.333	-0.35587	199.333	-0.40406	199.333	-0.43843	199.333	-0.43	199.333	-0.50261	199.333	-0.43944	199.333	-0.51258
	199.5	-0.38596	199.5	-0.42666	199.5	-0.41453	199.5	-0.40191	199.5	-0.356	199.5	-0.40418	199.5	-0.43865	199.5	-0.43015	199.5	-0.50284	199.5	-0.43958	199.5	-0.51267
	199.667	-0.3862	199.667	-0.42677	199.667	-0.41484	199.667	-0.40202	199.667	-0.35613	199.667	-0.40432	199.667	-0.43886	199.667	-0.43029	199.667	-0.50306	199.667	-0.43971	199.667	-0.51277
	199.833	-0.38644	199.833	-0.42689	199.833	-0.41515	199.833	-0.40213	199.833	-0.35627	199.833	-0.40447	199.833	-0.43907	199.833	-0.43043	199.833	-0.50328	199.833	-0.43982	199.833	-0.51288
	200	-0.38669	200	-0.42702	200	-0.41547	200	-0.40224	200	-0.35641	200	-0.4046	200	-0.43928	200	-0.43058	200	-0.50351	200	-0.43993	200	-0.51298
	200.167	-0.38695	200.167	-0.42716	200.167	-0.41579	200.167	-0.40236	200.167	-0.35654	200.167	-0.40474	200.167	-0.43947	200.167	-0.43074	200.167	-0.50374	200.167	-0.44005	200.167	-0.51308
	200.333	-0.38721	200.333	-0.4273	200.333	-0.41613	200.333	-0.4025	200.333	-0.35668	200.333	-0.40488	200.333	-0.43968	200.333	-0.4309	200.333	-0.50395	200.333	-0.44018	200.333	-0.51318
	200.5	-0.38749	200.5	-0.42746	200.5	-0.41645	200.5	-0.40263	200.5	-0.35683	200.5	-0.40504	200.5	-0.43989	200.5	-0.43106	200.5	-0.50417	200.5	-0.4403	200.5	-0.51327
	200.667	-0.38777	200.667	-0.42761	200.667	-0.41678	200.667	-0.40276	200.667	-0.35697	200.667	-0.4052	200.667	-0.4401	200.667	-0.43123	200.667	-0.50437	200.667	-0.44043	200.667	-0.51336
	200.833	-0.38804	200.833	-0.42777	200.833	-0.41711	200.833	-0.40289	200.833	-0.35712	200.833	-0.40535	200.833	-0.44031	200.833	-0.43139	200.833	-0.50458	200.833	-0.44056	200.833	-0.51345
	201	-0.38832	201	-0.42793	201	-0.41746	201	-0.40302	201	-0.35727	201	-0.40549	201	-0.44053	201	-0.43156	201	-0.5048	201	-0.44069	201	-0.51355
	201.167	-0.38861	201.167	-0.42809	201.167	-0.41783	201.167	-0.40314	201.167	-0.3574	201.167	-0.40565	201.167	-0.44075	201.167	-0.43174	201.167	-0.50502	201.167	-0.44084	201.167	-0.51364
	201.333	-0.38891	201.333	-0.42824	201.333	-0.41819	201.333	-0.40326	201.333	-0.35754	201.333	-0.4058	201.333	-0.44101	201.333	-0.43188	201.333	-0.50523	201.333	-0.44098	201.333	-0.51374
	201.5	-0.38922	201.5	-0.42838	201.5	-0.41857	201.5	-0.40338	201.5	-0.35768	201.5	-0.40595	201.5	-0.44125	201.5	-0.43201	201.5	-0.50544	201.5	-0.44111	201.5	-0.51385
	201.667	-0.38954	201.667	-0.42852	201.667	-0.41898	201.667	-0.40347	201.667	-0.35782	201.667	-0.40611	201.667	-0.4415	201.667	-0.43215	201.667	-0.50563	201.667	-0.44124	201.667	-0.51396
	201.833	-0.38986	201.833	-0.42864	201.833	-0.41938	201.833	-0.40358	201.833	-0.35796	201.833	-0.40625	201.833	-0.44174	201.833	-0.43229	201.833	-0.50582	201.833	-0.44137	201.833	-0.51406
	202	-0.39021	202	-0.42877	202	-0.41977	202	-0.40368	202	-0.35809	202	-0.40639	202	-0.442	202	-0.43242	202	-0.50601	202	-0.4415	202	-0.51416
	202.167	-0.39054	202.167	-0.4289	202.167	-0.42017	202.167	-0.40379	202.167	-0.35823	202.167	-0.40655	202.167	-0.44225	202.167	-0.43258	202.167	-0.5062	202.167	-0.44165	202.167	-0.51427
	202.333	-0.39088	202.333	-0.42904	202.333	-0.42058	202.333	-0.40388	202.333	-0.35836	202.333	-0.4067	202.333	-0.44252	202.333	-0.43276	202.333	-0.50637	202.333	-0.4418	202.333	-0.51436
	202.5	-0.39123	202.5	-0.42916	202.5	-0.421	202.5	-0.40398	202.5	-0.3585	202.5	-0.40686	202.5	-0.44279	202.5	-0.43294	202.5	-0.50656	202.5	-0.44195	202.5	-0.51446
	202.667	-0.39158	202.667	-0.42929	202.667	-0.42142	202.667	-0.40408	202.667	-0.35865	202.667	-0.40702	202.667	-0.44307	202.667	-0.43314	202.667	-0.50676	202.667	-0.4421	202.667	-0.51456
	202.833	-0.39194	202.833	-0.42943	202.833	-0.42185	202.833	-0.4042	202.833	-0.35879	202.833	-0.40717	202.833	-0.44334	202.833	-0.43331	202.833	-0.50697	202.833	-0.44226	202.833	-0.51467
	203	-0.39229	203	-0.42957	203	-0.42231	203	-0.40432	203	-0.35892	203	-0.40732	203	-0.44361	203	-0.43348	203	-0.50721	203	-0.44241	203	-0.5148
	203.167	-0.39265	203.167	-0.42969	203.167	-0.42276	203.167	-0.40443	203.167	-0.35904	203.167	-0.40747	203.167	-0.44387	203.167	-0.43365	203.167	-0.50742	203.167	-0.44256	203.167	-0.51493
	203.333	-0.39304	203.333	-0.42982	203.333	-0.42322	203.333	-0.40453	203.333	-0.35917	203.333	-0.4076	203.333	-0.44415	203.333	-0.43379	203.333	-0.50764	203.333	-0.44271	203.333	-0.51506
	203.5	-0.39342	203.5	-0.42994	203.5	-0.42368	203.5	-0.40465	203.5	-0.35929	203.5	-0.40772	203.5	-0.44442	203.5	-0.43396	203.5	-0.50784	203.5	-0.44286	203.5	-0.51521
	203.667	-0.39382	203.667	-0.43006	203.667	-0.42419	203.667	-0.40477	203.667	-0.35941	203.667	-0.40784	203.667	-0.44469	203.667	-0.43414	203.667	-0.50804	203.667	-0.44301	203.667	-0.51533
	203.833	-0.39422	203.833	-0.43017	203.833	-0.42469	203.833	-0.40489	203.833	-0.35951	203.833	-0.40794	203.833	-0.44496	203.833	-0.43432	203.833	-0.50823	203.833	-0.44314	203.833	-0.51544
	204	-0.39467	204	-0.4303	204	-0.42519	204	-0.40501	204	-0.35962	204	-0.40806	204	-0.44523	204	-0.43451	204	-0.50843	204	-0.44327	204	-0.51555
	204.167	-0.39511	204.167	-0.43045	204.167	-0.42569	204.167	-0.40513	204.167	-0.35974	204.167	-0.40819	204.167	-0.4455	204.167	-0.4347	204.167	-0.50862	204.167	-0.4434	204.167	-0.51564
	204.333	-0.39556	204.333	-0.4306	204.333	-0.42619	204.333	-0.40527	204.333	-0.35986	204.333	-0.40832	204.333	-0.44578	204.333	-0.43489	204.333	-0.50879	204.333	-0.44354	204.333	-0.51574
	204.5	-0.39602	204.5	-0.43078	204.5	-0.42673	204.5	-0.40539	204.5	-0.36	204.5	-0.40846	204.5	-0.44607	204.5	-0.43507	204.5	-0.50897	204.5	-0.44368	204.5	-0.51585
	204.667	-0.39652	204.667	-0.43097	204.667	-0.42727	204.667	-0.40552	204.667	-0.36014	204.667	-0.40859	204.667	-0.44636	204.667	-0.43526	204.667	-0.50915	204.667	-0.44383	204.667	-0.51596
	204.833	-0.397	204.833	-0.43117	204.833	-0.42782	204.833	-0.40565	204.833	-0.36028	204.833	-0.40872	204.833	-0.44665	204.833	-0.43544	204.833	-0.50933	204.833	-0.44397	204.833	-0.51608
	205	-0.3975	205	-0.43137	205	-0.42838	205	-0.40578	205	-0.36043	205	-0.40885	205	-0.44694	205	-0.43563	205	-0.5095	205	-0.44412	205	-0.5162
	205.167	-0.398	205.167	-0.43157	205.167	-0.42898	205.167	-0.40592	205.167	-0.3606	205.167	-0.40899	205.167	-0.44724	205.167	-0.43582	205.167	-0.50969	205.167	-0.44429	205.167	-0.51632
	205.333	-0.39853	205.333	-0.43177	205.333	-0.42958	205.333	-0.40605	205.333	-0.36077	205.333	-0.40913	205.333	-0.44756	205.333	-0.43601	205.333	-0.50987	205.333	-0.44444	205.333	-0.51643
	205.5	-0.39907	205.5	-0.43197	205.5	-0.43018	205.5	-0.40618	205.5	-0.36093	205.5	-0.40927	205.5	-0.44788	205.5	-0.43621	205.5	-0.51005	205.5	-0.44459	205.5	-0.51657
	205.667	-0.39963	205.667	-0.43218	205.667	-0.4308	205.667	-0.40632	205.667	-0.36108	205.667	-0.40941	205.667	-0.4482	205.667	-0.43639	205.667	-0.51022	205.667	-0.44474	205.667	-0.51671
	205.833	-0.40019	205.833	-0.43237	205.833	-0.43146	205.833	-0.40647	205.833	-0.36125	205.833	-0.40955	205.833	-0.44852	205.833	-0.43657	205.833	-0.5104	205.833	-0.44487	205.833	-0.51684
	206	-0.40082	206	-0.43258	206	-0.43211	206	-0.40663	206	-0.36141	206	-0.40969	206	-0.44886	206	-0.43675	206	-0.51057	206	-0.445	206	-0.51698
	206.167	-0.40143	206.167	-0.43279	206.167	-0.43276	206.167	-0.40678	206.167	-0.36157	206.167	-0.40982	206.167	-0.44918	206.167	-0.43694	206.167	-0.51075	206.167	-0.44514	206.167	-0.51712
	206.333	-0.40205	206.333	-0.433	206.333	-0.43342	206.333	-0.40695	206.333	-0.36174	206.333	-0.40996	206.333	-0.4495	206.333	-0.43713	206.333	-0.51091	206.333	-0.44527	206.333	-0.51727
	206.5	-0.40267	206.5	-0.43324	206.5	-0.43411	206.5	-0.4071	206.5	-0.3619	206.5	-0.4101	206.5	-0.44981	206.5	-0.43732	206.5	-0.51108	206.5	-0.44541	206.5	-0.51741
	206.667	-0.40336	206.667	-0.43349	206.667	-0.43481	206.667	-0.40725	206.667	-0.36206	206.667	-0.41025	206.667	-0.45011	206.667	-0.43752	206.667	-0.51124	206.667	-0.44556	206.667	-0.51756
	206.833	-0.40405	206.833	-0.43374	206.833	-0.43553	206.833	-0.40739	206.833	-0.36222	206.833	-0.41041	206.833	-0.45042	206.833	-0.43773	206.833	-0.5114	206.833	-0.44572	206.833	-0.51771
	207	-0.40475	207	-0.43399	207	-0.43625	207	-0.40752	207	-0.36239	207	-0.41058	207	-0.45074	207	-0.43794	207	-0.51156	207	-0.44588	207	-0.51785
	207.167	-0.40546	207.167	-0.43425	207.167	-0.43702	207.167	-0.40765	207.167	-0.36255	207.167	-0.41074	207.167	-0.45106	207.167	-0.43815	207.167	-0.51171	207.167	-0.44607	207.167	-0.51801
	207.333	-0.40622	207.333	-0.43451	207.333	-0.43779	207.333	-0.40779	207.333	-0.36271	207.333	-0.41094	207.333	-0.45139	207.333	-0.43835	207.333	-0.51186	207.333	-0.44624	207.333	-0.51817
	207.5	-0.40696	207.5	-0.43478	207.5	-0.43856	207.5	-0.40792	207.5	-0.36287	207.5	-0.4111	207.5	-0.45172	207.5	-0.43855	207.5	-0.51202	207.5	-0.44641	207.5	-0.51834
	207.667	-0.40771	207.667	-0.43506	207.667	-0.43934	207.667	-0.40806	207.667	-0.36302	207.667	-0.41126	207.667	-0.45205	207.667	-0.43875	207.667	-0.51216	207.667	-0.44657	207.667	-0.51849
	207.833	-0.40847	207.833	-0.43534	207.833	-0.44017	207.833	-0.4082	207.833	-0.36316	207.833	-0.41141	207.833	-0.45239	207.833	-0.43894	207.833	-0.5123	207.833	-0.44673	207.833	-0.51865
	208	-0.40927	208	-0.43563	208	-0.44098	208	-0.40835	208	-0.36331	208	-0.41154	208	-0.45273	208	-0.43912	208	-0.51244	208	-0.4469	208	-0.51881
	208.167	-0.41007	208.167	-0.43593	208.167	-0.44181	208.167	-0.40851	208.167	-0.36346	208.167	-0.41169	208.167	-0.45306	208.167	-0.4393	208.167	-0.51257	208.167	-0.44707	208.167	-0.51897
	208.333	-0.4109	208.333	-0.43624	208.333	-0.44266	208.333	-0.40869	208.333	-0.36361	208.333	-0.41183	208.333	-0.45339	208.333	-0.43949	208.333	-0.51268	208.333	-0.44725	208.333	-0.51913
	208.5	-0.41175	208.5	-0.43661	208.5	-0.44356	208.5	-0.40887	208.5	-0.36377	208.5	-0.41198	208.5	-0.45372	208.5	-0.43969	208.5	-0.51279	208.5	-0.44742	208.5	-0.5193
	208.667	-0.41267	208.667	-0.43696	208.667	-0.44445	208.667	-0.40906	208.667	-0.36393	208.667	-0.41213	208.667	-0.45406	208.667	-0.4399	208.667	-0.51288	208.667	-0.44758	208.667	-0.51947
	208.833	-0.41359	208.833	-0.43733	208.833	-0.44536	208.833	-0.40925	208.833	-0.36409	208.833	-0.41229	208.833	-0.45438	208.833	-0.4401	208.833	-0.51297	208.833	-0.44774	208.833	-0.51965
	209	-0.41452	209	-0.43771	209	-0.44629	209	-0.40947	209	-0.36426	209	-0.41245	209	-0.4547	209	-0.4403	209	-0.51303	209	-0.4479	209	-0.51983
	209.167	-0.41547	209.167	-0.43816	209.167	-0.44728	209.167	-0.40968	209.167	-0.36446	209.167	-0.41261	209.167	-0.45502	209.167	-0.44051	209.167	-0.51311	209.167	-0.44806	209.167	-0.52001
	209.333	-0.41649	209.333	-0.4386	209.333	-0.44826	209.333	-0.40989	209.333	-0.36464	209.333	-0.41278	209.333	-0.45534	209.333	-0.44073	209.333	-0.51319	209.333	-0.44823	209.333	-0.52019
	209.5	-0.41751	209.5	-0.43906	209.5	-0.44926	209.5	-0.41011	209.5	-0.36482	209.5	-0.41295	209.5	-0.45566	209.5	-0.44094	209.5	-0.51326	209.5	-0.44841	209.5	-0.5204
	209.667	-0.41855	209.667	-0.43954	209.667	-0.45025	209.667	-0.41034	209.667	-0.36501	209.667	-0.41313	209.667	-0.45598	209.667	-0.44116	209.667	-0.51333	209.667	-0.44858	209.667	-0.52062
	209.833	-0.41962	209.833	-0.4401	209.833	-0.45129	209.833	-0.41057	209.833	-0.36519	209.833	-0.41331	209.833	-0.45632	209.833	-0.44139	209.833	-0.51341	209.833	-0.44877	209.833	-0.52083
	210	-0.42077	210	-0.44063	210	-0.45231	210	-0.4108	210	-0.36538	210	-0.41349	210	-0.45665	210	-0.44164	210	-0.51351	210	-0.44895	210	-0.52103
	210.167	-0.42191	210.167	-0.44118	210.167	-0.45334	210.167	-0.41104	210.167	-0.36557	210.167	-0.41368	210.167	-0.45699	210.167	-0.44187	210.167	-0.51361	210.167	-0.44913	210.167	-0.52125
	210.333	-0.42308	210.333	-0.44174	210.333	-0.45438	210.333	-0.41129	210.333	-0.36576	210.333	-0.41386	210.333	-0.45733	210.333	-0.44212	210.333	-0.51372	210.333	-0.4493	210.333	-0.52146
	210.5	-0.42426	210.5	-0.44239	210.5	-0.45543	210.5	-0.41153	210.5	-0.36595	210.5	-0.41405	210.5	-0.45766	210.5	-0.44236	210.5	-0.51381	210.5	-0.44946	210.5	-0.52168
	210.667	-0.42554	210.667	-0.44304	210.667	-0.4565	210.667	-0.41179	210.667	-0.36615	210.667	-0.41425	210.667	-0.45797	210.667	-0.44261	210.667	-0.51391	210.667	-0.44963	210.667	-0.5219
	210.833	-0.42681	210.833	-0.44372	210.833	-0.45758	210.833	-0.41205	210.833	-0.36637	210.833	-0.41443	210.833	-0.45827	210.833	-0.44285	210.833	-0.51401	210.833	-0.4498	210.833	-0.5221
	211	-0.42811	211	-0.44442	211	-0.45868	211	-0.41234	211	-0.36658	211	-0.41462	211	-0.45856	211	-0.44308	211	-0.51409	211	-0.44996	211	-0.52231
	211.167	-0.42943	211.167	-0.44522	211.167	-0.45982	211.167	-0.41262	211.167	-0.36682	211.167	-0.41481	211.167	-0.45885	211.167	-0.44331	211.167	-0.51419	211.167	-0.45011	211.167	-0.52253
	211.333	-0.43086	211.333	-0.446	211.333	-0.46094	211.333	-0.41292	211.333	-0.36706	211.333	-0.41499	211.333	-0.45911	211.333	-0.44353	211.333	-0.51428	211.333	-0.45025	211.333	-0.52276
	211.5	-0.43227	211.5	-0.44681	211.5	-0.46207	211.5	-0.41323	211.5	-0.36731	211.5	-0.41516	211.5	-0.45938	211.5	-0.44375	211.5	-0.51437	211.5	-0.4504	211.5	-0.523
	211.667	-0.43371	211.667	-0.44766	211.667	-0.4632	211.667	-0.41361	211.667	-0.36755	211.667	-0.41534	211.667	-0.45965	211.667	-0.44397	211.667	-0.51444	211.667	-0.45055	211.667	-0.52324
	211.833	-0.43517	211.833	-0.44858	211.833	-0.46438	211.833	-0.41399	211.833	-0.36782	211.833	-0.41551	211.833	-0.45992	211.833	-0.44419	211.833	-0.51452	211.833	-0.45068	211.833	-0.52348
	212	-0.43673	212	-0.44948	212	-0.46556	212	-0.41439	212	-0.36808	212	-0.41567	212	-0.46018	212	-0.44441	212	-0.5146	212	-0.45082	212	-0.52373
	212.167	-0.43827	212.167	-0.45046	212.167	-0.46674	212.167	-0.4148	212.167	-0.36834	212.167	-0.41583	212.167	-0.46042	212.167	-0.44464	212.167	-0.51467	212.167	-0.45097	212.167	-0.52401
	212.333	-0.43982	212.333	-0.45148	212.333	-0.46793	212.333	-0.41529	212.333	-0.3686	212.333	-0.41601	212.333	-0.46066	212.333	-0.44488	212.333	-0.51474	212.333	-0.45112	212.333	-0.5243
	212.5	-0.44138	212.5	-0.45274	212.5	-0.46916	212.5	-0.41576	212.5	-0.36889	212.5	-0.4162	212.5	-0.46089	212.5	-0.44512	212.5	-0.5148	212.5	-0.45128	212.5	-0.5246
	212.667	-0.44301	212.667	-0.45391	212.667	-0.47038	212.667	-0.41625	212.667	-0.36918	212.667	-0.41643	212.667	-0.46108	212.667	-0.44537	212.667	-0.51485	212.667	-0.45143	212.667	-0.52491
	212.833	-0.44464	212.833	-0.4551	212.833	-0.47159	212.833	-0.41675	212.833	-0.36948	212.833	-0.41666	212.833	-0.46127	212.833	-0.44562	212.833	-0.5149	212.833	-0.45159	212.833	-0.52526
	213	-0.44629	213	-0.45636	213	-0.47279	213	-0.41732	213	-0.36979	213	-0.41693	213	-0.46145	213	-0.44586	213	-0.51494	213	-0.45175	213	-0.52558
	213.167	-0.44797	213.167	-0.4578	213.167	-0.47402	213.167	-0.41788	213.167	-0.37013	213.167	-0.4172	213.167	-0.46162	213.167	-0.44611	213.167	-0.51499	213.167	-0.45191	213.167	-0.52589
	213.333	-0.44973	213.333	-0.45924	213.333	-0.47523	213.333	-0.41846	213.333	-0.37047	213.333	-0.41755	213.333	-0.46173	213.333	-0.44636	213.333	-0.51504	213.333	-0.45207	213.333	-0.5262
	213.5	-0.45147	213.5	-0.46074	213.5	-0.47644	213.5	-0.41905	213.5	-0.37081	213.5	-0.41787	213.5	-0.46184	213.5	-0.4466	213.5	-0.5151	213.5	-0.45223	213.5	-0.5265
	213.667	-0.45322	213.667	-0.4623	213.667	-0.47764	213.667	-0.41973	213.667	-0.37115	213.667	-0.41819	213.667	-0.46192	213.667	-0.44685	213.667	-0.51516	213.667	-0.4524	213.667	-0.5268
	213.833	-0.45497	213.833	-0.46406	213.833	-0.47883	213.833	-0.42039	213.833	-0.37152	213.833	-0.41852	213.833	-0.46199	213.833	-0.44711	213.833	-0.51523	213.833	-0.45255	213.833	-0.5271
	214	-0.45677	214	-0.46581	214	-0.48001	214	-0.42112	214	-0.37188	214	-0.41887	214	-0.46197	214	-0.44736	214	-0.5153	214	-0.4527	214	-0.52741
	214.167	-0.45855	214.167	-0.46764	214.167	-0.48118	214.167	-0.42188	214.167	-0.37226	214.167	-0.41922	214.167	-0.46197	214.167	-0.44762	214.167	-0.51537	214.167	-0.45286	214.167	-0.52772
	214.333	-0.46034	214.333	-0.46952	214.333	-0.48234	214.333	-0.42285	214.333	-0.37264	214.333	-0.41958	214.333	-0.46195	214.333	-0.44787	214.333	-0.51544	214.333	-0.45303	214.333	-0.52804
	214.5	-0.46213	214.5	-0.47159	214.5	-0.48342	214.5	-0.42375	214.5	-0.37306	214.5	-0.41995	214.5	-0.46191	214.5	-0.44811	214.5	-0.51549	214.5	-0.45318	214.5	-0.52836
	214.667	-0.46394	214.667	-0.47363	214.667	-0.4845	214.667	-0.42469	214.667	-0.37349	214.667	-0.42035	214.667	-0.46179	214.667	-0.44836	214.667	-0.51555	214.667	-0.45333	214.667	-0.52869
	214.833	-0.46576	214.833	-0.47581	214.833	-0.48554	214.833	-0.42566	214.833	-0.37394	214.833	-0.42075	214.833	-0.46169	214.833	-0.44859	214.833	-0.51562	214.833	-0.45349	214.833	-0.52902
	215	-0.46779	215	-0.47811	215	-0.48657	215	-0.4267	215	-0.37441	215	-0.42118	215	-0.46156	215	-0.44881	215	-0.51567	215	-0.45364	215	-0.52935
	215.167	-0.4699	215.167	-0.48055	215.167	-0.48749	215.167	-0.42776	215.167	-0.37496	215.167	-0.42161	215.167	-0.46143	215.167	-0.44903	215.167	-0.51573	215.167	-0.4538	215.167	-0.52968
	215.333	-0.47213	215.333	-0.48298	215.333	-0.48843	215.333	-0.42888	215.333	-0.37551	215.333	-0.42211	215.333	-0.46121	215.333	-0.44924	215.333	-0.5158	215.333	-0.45395	215.333	-0.53001
	215.5	-0.4743	215.5	-0.48545	215.5	-0.4893	215.5	-0.43015	215.5	-0.37607	215.5	-0.42261	215.5	-0.46101	215.5	-0.44943	215.5	-0.51587	215.5	-0.45411	215.5	-0.53034
	215.667	-0.47649	215.667	-0.48803	215.667	-0.49014	215.667	-0.43153	215.667	-0.37664	215.667	-0.42313	215.667	-0.46079	215.667	-0.44963	215.667	-0.51596	215.667	-0.45427	215.667	-0.53065
	215.833	-0.47875	215.833	-0.49092	215.833	-0.49079	215.833	-0.4329	215.833	-0.37731	215.833	-0.42367	215.833	-0.46056	215.833	-0.44983	215.833	-0.51605	215.833	-0.45445	215.833	-0.53097
	216	-0.48113	216	-0.49376	216	-0.49143	216	-0.4344	216	-0.37796	216	-0.4243	216	-0.46025	216	-0.45003	216	-0.51613	216	-0.45461	216	-0.5313
	216.167	-0.48349	216.167	-0.49667	216.167	-0.49203	216.167	-0.43601	216.167	-0.37863	216.167	-0.42492	216.167	-0.45995	216.167	-0.45023	216.167	-0.51623	216.167	-0.45477	216.167	-0.53162
	216.333	-0.48593	216.333	-0.49965	216.333	-0.49262	216.333	-0.4377	216.333	-0.37934	216.333	-0.42557	216.333	-0.45965	216.333	-0.45043	216.333	-0.51632	216.333	-0.45492	216.333	-0.53196
	216.5	-0.48845	216.5	-0.50275	216.5	-0.49294	216.5	-0.43946	216.5	-0.38007	216.5	-0.42625	216.5	-0.45934	216.5	-0.4506	216.5	-0.5164	216.5	-0.45507	216.5	-0.53229
	216.667	-0.49	216.667	-0.50594	216.667	-0.49319	216.667	-0.44133	216.667	-0.38084	216.667	-0.42696	216.667	-0.459	216.667	-0.45077	216.667	-0.51648	216.667	-0.45522	216.667	-0.53264
	216.833	-0.49151	216.833	-0.50924	216.833	-0.49332	216.833	-0.44331	216.833	-0.38173	216.833	-0.42777	216.833	-0.45868	216.833	-0.45092	216.833	-0.51655	216.833	-0.45537	216.833	-0.53299
	217	-0.49295	217	-0.51255	217	-0.49342	217	-0.4454	217	-0.38265	217	-0.42857	217	-0.45836	217	-0.45107	217	-0.51661	217	-0.45552	217	-0.53336
	217.167	-0.49442	217.167	-0.51604	217.167	-0.49342	217.167	-0.44748	217.167	-0.38364	217.167	-0.42941	217.167	-0.45804	217.167	-0.45123	217.167	-0.51668	217.167	-0.45569	217.167	-0.53373
	217.333	-0.49567	217.333	-0.51953	217.333	-0.49334	217.333	-0.44971	217.333	-0.38462	217.333	-0.43027	217.333	-0.45774	217.333	-0.45137	217.333	-0.51676	217.333	-0.45585	217.333	-0.5341
	217.5	-0.49701	217.5	-0.52308	217.5	-0.49303	217.5	-0.45206	217.5	-0.38561	217.5	-0.43119	217.5	-0.45744	217.5	-0.45151	217.5	-0.51683	217.5	-0.45601	217.5	-0.53449
	217.667	-0.49834	217.667	-0.52668	217.667	-0.49267	217.667	-0.45453	217.667	-0.38666	217.667	-0.43214	217.667	-0.45715	217.667	-0.45165	217.667	-0.51691	217.667	-0.45617	217.667	-0.53487
	217.833	-0.49965	217.833	-0.53048	217.833	-0.49208	217.833	-0.45698	217.833	-0.38781	217.833	-0.43321	217.833	-0.45687	217.833	-0.45179	217.833	-0.51699	217.833	-0.45633	217.833	-0.53525
	218	-0.50076	218	-0.53421	218	-0.49146	218	-0.45958	218	-0.38903	218	-0.43434	218	-0.4566	218	-0.45193	218	-0.51705	218	-0.45647	218	-0.53562
	218.167	-0.50116	218.167	-0.53801	218.167	-0.49071	218.167	-0.46225	218.167	-0.39034	218.167	-0.43552	218.167	-0.45634	218.167	-0.45205	218.167	-0.51712	218.167	-0.45661	218.167	-0.53598
	218.333	-0.50077	218.333	-0.54183	218.333	-0.48982	218.333	-0.4652	218.333	-0.39173	218.333	-0.43669	218.333	-0.45608	218.333	-0.45217	218.333	-0.51719	218.333	-0.45675	218.333	-0.53635
	218.5	-0.5001	218.5	-0.54584	218.5	-0.48882	218.5	-0.46809	218.5	-0.39324	218.5	-0.43791	218.5	-0.45583	218.5	-0.45229	218.5	-0.51727	218.5	-0.45686	218.5	-0.53672
	218.667	-0.49908	218.667	-0.54999	218.667	-0.48779	218.667	-0.47093	218.667	-0.39475	218.667	-0.43913	218.667	-0.45559	218.667	-0.4524	218.667	-0.51735	218.667	-0.45697	218.667	-0.5371
	218.833	-0.4982	218.833	-0.55412	218.833	-0.4867	218.833	-0.47378	218.833	-0.39631	218.833	-0.44064	218.833	-0.45534	218.833	-0.45247	218.833	-0.51743	218.833	-0.45707	218.833	-0.53747
	219	-0.49751	219	-0.55832	219	-0.48555	219	-0.47664	219	-0.39791	219	-0.4422	219	-0.45507	219	-0.45252	219	-0.51753	219	-0.45718	219	-0.53786
	219.167	-0.49689	219.167	-0.56204	219.167	-0.48419	219.167	-0.47946	219.167	-0.39967	219.167	-0.44377	219.167	-0.4548	219.167	-0.45256	219.167	-0.51762	219.167	-0.45727	219.167	-0.53824
	219.333	-0.49566	219.333	-0.56589	219.333	-0.48284	219.333	-0.48227	219.333	-0.40142	219.333	-0.44539	219.333	-0.45449	219.333	-0.45259	219.333	-0.51771	219.333	-0.45737	219.333	-0.53863
	219.5	-0.49253	219.5	-0.5697	219.5	-0.48143	219.5	-0.48501	219.5	-0.40322	219.5	-0.44716	219.5	-0.45419	219.5	-0.45257	219.5	-0.5178	219.5	-0.45747	219.5	-0.53902
	219.667	-0.48805	219.667	-0.57349	219.667	-0.47997	219.667	-0.48765	219.667	-0.40506	219.667	-0.44893	219.667	-0.45392	219.667	-0.45258	219.667	-0.5179	219.667	-0.45758	219.667	-0.53942
	219.833	-0.48322	219.833	-0.57716	219.833	-0.47833	219.833	-0.4902	219.833	-0.40706	219.833	-0.45083	219.833	-0.45366	219.833	-0.45259	219.833	-0.518	219.833	-0.45769	219.833	-0.53981
	220	-0.47813	220	-0.58047	220	-0.47669	220	-0.49263	220	-0.40905	220	-0.45275	220	-0.45343	220	-0.4526	220	-0.5181	220	-0.45781	220	-0.54019
	220.167	-0.47318	220.167	-0.58335	220.167	-0.47498	220.167	-0.49499	220.167	-0.4111	220.167	-0.45483	220.167	-0.45322	220.167	-0.45261	220.167	-0.5182	220.167	-0.45793	220.167	-0.54058
	220.333	-0.46829	220.333	-0.58595	220.333	-0.4732	220.333	-0.49694	220.333	-0.41318	220.333	-0.4569	220.333	-0.45306	220.333	-0.45263	220.333	-0.51832	220.333	-0.45806	220.333	-0.54096
	220.5	-0.46339	220.5	-0.58835	220.5	-0.47129	220.5	-0.49872	220.5	-0.41542	220.5	-0.45903	220.5	-0.45288	220.5	-0.45265	220.5	-0.51844	220.5	-0.45822	220.5	-0.54134
	220.667	-0.45851	220.667	-0.59068	220.667	-0.4693	220.667	-0.50026	220.667	-0.41762	220.667	-0.46119	220.667	-0.45278	220.667	-0.45266	220.667	-0.51855	220.667	-0.45836	220.667	-0.54173
	220.833	-0.45364	220.833	-0.59272	220.833	-0.4672	220.833	-0.50163	220.833	-0.41979	220.833	-0.46351	220.833	-0.45262	220.833	-0.45265	220.833	-0.51866	220.833	-0.45849	220.833	-0.54211
	221	-0.44878	221	-0.59456	221	-0.46498	221	-0.5025	221	-0.42196	221	-0.46576	221	-0.45246	221	-0.45263	221	-0.51878	221	-0.45862	221	-0.54248
	221.167	-0.44393	221.167	-0.59481	221.167	-0.46261	221.167	-0.50315	221.167	-0.4241	221.167	-0.46801	221.167	-0.45229	221.167	-0.45261	221.167	-0.5189	221.167	-0.45876	221.167	-0.54285
	221.333	-0.43919	221.333	-0.594	221.333	-0.46033	221.333	-0.50349	221.333	-0.42622	221.333	-0.47024	221.333	-0.45209	221.333	-0.45259	221.333	-0.51902	221.333	-0.45889	221.333	-0.54321
	221.5	-0.43466	221.5	-0.59196	221.5	-0.45806	221.5	-0.50362	221.5	-0.42821	221.5	-0.47248	221.5	-0.45191	221.5	-0.45253	221.5	-0.51914	221.5	-0.45901	221.5	-0.54355
	221.667	-0.43043	221.667	-0.58911	221.667	-0.45579	221.667	-0.50331	221.667	-0.43006	221.667	-0.47472	221.667	-0.45175	221.667	-0.45249	221.667	-0.51927	221.667	-0.45913	221.667	-0.54387
	221.833	-0.42643	221.833	-0.58419	221.833	-0.4535	221.833	-0.50283	221.833	-0.43188	221.833	-0.47691	221.833	-0.4516	221.833	-0.45245	221.833	-0.5194	221.833	-0.45924	221.833	-0.5442
	222	-0.42294	222	-0.5783	222	-0.45123	222	-0.50206	222	-0.43361	222	-0.47902	222	-0.45147	222	-0.45242	222	-0.51953	222	-0.45936	222	-0.54451
	222.167	-0.41967	222.167	-0.57117	222.167	-0.44901	222.167	-0.50106	222.167	-0.43513	222.167	-0.48093	222.167	-0.45133	222.167	-0.45239	222.167	-0.51967	222.167	-0.45948	222.167	-0.54483
	222.333	-0.41673	222.333	-0.56272	222.333	-0.44691	222.333	-0.49989	222.333	-0.43658	222.333	-0.48279	222.333	-0.4512	222.333	-0.45236	222.333	-0.51981	222.333	-0.4596	222.333	-0.54512
	222.5	-0.41402	222.5	-0.55339	222.5	-0.44502	222.5	-0.49861	222.5	-0.43784	222.5	-0.48443	222.5	-0.45107	222.5	-0.45233	222.5	-0.51994	222.5	-0.4597	222.5	-0.54543
	222.667	-0.4119	222.667	-0.54341	222.667	-0.44322	222.667	-0.49739	222.667	-0.43892	222.667	-0.48592	222.667	-0.45095	222.667	-0.45229	222.667	-0.52008	222.667	-0.45982	222.667	-0.54573
	222.833	-0.40998	222.833	-0.53351	222.833	-0.4417	222.833	-0.4963	222.833	-0.43977	222.833	-0.48699	222.833	-0.45082	222.833	-0.45225	222.833	-0.52021	222.833	-0.45994	222.833	-0.54602
	223	-0.40833	223	-0.52373	223	-0.44026	223	-0.49589	223	-0.44048	223	-0.48788	223	-0.45069	223	-0.4522	223	-0.52035	223	-0.46006	223	-0.54631
	223.167	-0.40685	223.167	-0.5142	223.167	-0.43907	223.167	-0.49564	223.167	-0.44082	223.167	-0.48854	223.167	-0.45056	223.167	-0.45213	223.167	-0.52049	223.167	-0.46016	223.167	-0.5466
	223.333	-0.40579	223.333	-0.50546	223.333	-0.43794	223.333	-0.49563	223.333	-0.44101	223.333	-0.48905	223.333	-0.45044	223.333	-0.45206	223.333	-0.52064	223.333	-0.46026	223.333	-0.5469
	223.5	-0.40488	223.5	-0.49774	223.5	-0.43707	223.5	-0.49578	223.5	-0.44111	223.5	-0.48921	223.5	-0.45032	223.5	-0.45197	223.5	-0.5208	223.5	-0.46035	223.5	-0.54719
	223.667	-0.40416	223.667	-0.4911	223.667	-0.43626	223.667	-0.49642	223.667	-0.4411	223.667	-0.48922	223.667	-0.4502	223.667	-0.4519	223.667	-0.52098	223.667	-0.46043	223.667	-0.54749
	223.833	-0.40349	223.833	-0.48528	223.833	-0.43571	223.833	-0.49721	223.833	-0.44089	223.833	-0.48902	223.833	-0.4501	223.833	-0.45183	223.833	-0.52114	223.833	-0.46049	223.833	-0.54779
	224	-0.40301	224	-0.48118	224	-0.43522	224	-0.4981	224	-0.44052	224	-0.48875	224	-0.45002	224	-0.45176	224	-0.52131	224	-0.46057	224	-0.5481
	224.167	-0.40259	224.167	-0.47747	224.167	-0.43485	224.167	-0.49909	224.167	-0.4401	224.167	-0.48822	224.167	-0.44993	224.167	-0.4517	224.167	-0.52147	224.167	-0.46065	224.167	-0.54841
	224.333	-0.40227	224.333	-0.47431	224.333	-0.4345	224.333	-0.5	224.333	-0.43968	224.333	-0.48764	224.333	-0.44985	224.333	-0.45163	224.333	-0.52164	224.333	-0.46072	224.333	-0.54871
	224.5	-0.40205	224.5	-0.47151	224.5	-0.43433	224.5	-0.50092	224.5	-0.43926	224.5	-0.48694	224.5	-0.44976	224.5	-0.45157	224.5	-0.5218	224.5	-0.4608	224.5	-0.54906
	224.667	-0.40198	224.667	-0.46945	224.667	-0.43416	224.667	-0.50183	224.667	-0.43887	224.667	-0.48612	224.667	-0.44968	224.667	-0.45151	224.667	-0.52197	224.667	-0.46087	224.667	-0.54939
	224.833	-0.40184	224.833	-0.4676	224.833	-0.43403	224.833	-0.50272	224.833	-0.43846	224.833	-0.4852	224.833	-0.4496	224.833	-0.45145	224.833	-0.52214	224.833	-0.46095	224.833	-0.54972
	225	-0.40173	225	-0.46588	225	-0.4339	225	-0.50316	225	-0.43806	225	-0.48427	225	-0.44953	225	-0.4514	225	-0.52231	225	-0.46102	225	-0.55005
	225.167	-0.40163	225.167	-0.46427	225.167	-0.43385	225.167	-0.50337	225.167	-0.43766	225.167	-0.48324	225.167	-0.44946	225.167	-0.45135	225.167	-0.52249	225.167	-0.46109	225.167	-0.55037
	225.333	-0.40163	225.333	-0.46292	225.333	-0.4338	225.333	-0.50321	225.333	-0.43726	225.333	-0.48221	225.333	-0.44941	225.333	-0.45131	225.333	-0.52267	225.333	-0.46116	225.333	-0.55068
	225.5	-0.4016	225.5	-0.46162	225.5	-0.43378	225.5	-0.50275	225.5	-0.43682	225.5	-0.481	225.5	-0.44935	225.5	-0.45126	225.5	-0.52285	225.5	-0.46123	225.5	-0.55098
	225.667	-0.40157	225.667	-0.46045	225.667	-0.43378	225.667	-0.50144	225.667	-0.43631	225.667	-0.47962	225.667	-0.44931	225.667	-0.45122	225.667	-0.52304	225.667	-0.46129	225.667	-0.55128
	225.833	-0.40154	225.833	-0.45937	225.833	-0.43385	225.833	-0.49976	225.833	-0.43567	225.833	-0.47791	225.833	-0.44926	225.833	-0.45118	225.833	-0.52322	225.833	-0.46137	225.833	-0.55156
	226	-0.40156	226	-0.45858	226	-0.43391	226	-0.49756	226	-0.43485	226	-0.47578	226	-0.44921	226	-0.45115	226	-0.5234	226	-0.46144	226	-0.55185
	226.167	-0.40158	226.167	-0.45785	226.167	-0.43398	226.167	-0.49501	226.167	-0.43386	226.167	-0.47383	226.167	-0.44918	226.167	-0.45112	226.167	-0.52357	226.167	-0.46152	226.167	-0.55216
	226.333	-0.4016	226.333	-0.45716	226.333	-0.43406	226.333	-0.49182	226.333	-0.43285	226.333	-0.47194	226.333	-0.44916	226.333	-0.45109	226.333	-0.52375	226.333	-0.4616	226.333	-0.55247
	226.5	-0.40163	226.5	-0.45655	226.5	-0.43421	226.5	-0.48844	226.5	-0.43144	226.5	-0.47028	226.5	-0.44913	226.5	-0.45107	226.5	-0.52394	226.5	-0.46172	226.5	-0.5528
	226.667	-0.40168	226.667	-0.45602	226.667	-0.43432	226.667	-0.4848	226.667	-0.4298	226.667	-0.46867	226.667	-0.44911	226.667	-0.45105	226.667	-0.52413	226.667	-0.46183	226.667	-0.55311
	226.833	-0.40172	226.833	-0.45547	226.833	-0.43442	226.833	-0.48094	226.833	-0.42792	226.833	-0.46702	226.833	-0.4491	226.833	-0.45106	226.833	-0.52433	226.833	-0.46194	226.833	-0.55341
	227	-0.40177	227	-0.45499	227	-0.43452	227	-0.477	227	-0.42596	227	-0.46535	227	-0.44909	227	-0.45107	227	-0.52453	227	-0.46205	227	-0.55371
	227.167	-0.40182	227.167	-0.45451	227.167	-0.43465	227.167	-0.47315	227.167	-0.4238	227.167	-0.46365	227.167	-0.44909	227.167	-0.45109	227.167	-0.52474	227.167	-0.46218	227.167	-0.554
	227.333	-0.40188	227.333	-0.45434	227.333	-0.43479	227.333	-0.46931	227.333	-0.42171	227.333	-0.46183	227.333	-0.44908	227.333	-0.4511	227.333	-0.52495	227.333	-0.4623	227.333	-0.55428
	227.5	-0.40194	227.5	-0.45415	227.5	-0.43494	227.5	-0.46553	227.5	-0.41953	227.5	-0.45978	227.5	-0.4491	227.5	-0.45116	227.5	-0.52517	227.5	-0.46241	227.5	-0.55456
	227.667	-0.402	227.667	-0.454	227.667	-0.43509	227.667	-0.462	227.667	-0.41723	227.667	-0.45772	227.667	-0.44912	227.667	-0.45122	227.667	-0.52541	227.667	-0.46252	227.667	-0.55483
	227.833	-0.40205	227.833	-0.45384	227.833	-0.43527	227.833	-0.45852	227.833	-0.4145	227.833	-0.45567	227.833	-0.44914	227.833	-0.45128	227.833	-0.52565	227.833	-0.46262	227.833	-0.55509
	228	-0.4021	228	-0.45371	228	-0.43544	228	-0.45528	228	-0.41165	228	-0.45365	228	-0.44917	228	-0.45134	228	-0.52589	228	-0.46273	228	-0.55535
	228.167	-0.40214	228.167	-0.45367	228.167	-0.4356	228.167	-0.45221	228.167	-0.40879	228.167	-0.45162	228.167	-0.44922	228.167	-0.45143	228.167	-0.52614	228.167	-0.46283	228.167	-0.55561
	228.333	-0.40218	228.333	-0.45361	228.333	-0.43576	228.333	-0.44949	228.333	-0.40588	228.333	-0.44959	228.333	-0.44927	228.333	-0.4515	228.333	-0.52641	228.333	-0.46294	228.333	-0.55588
	228.5	-0.40222	228.5	-0.45356	228.5	-0.43588	228.5	-0.44698	228.5	-0.40334	228.5	-0.44761	228.5	-0.44931	228.5	-0.45158	228.5	-0.52667	228.5	-0.46303	228.5	-0.55614
	228.667	-0.40224	228.667	-0.45353	228.667	-0.436	228.667	-0.4447	228.667	-0.40098	228.667	-0.44573	228.667	-0.44937	228.667	-0.45167	228.667	-0.52694	228.667	-0.46313	228.667	-0.55641
	228.833	-0.40229	228.833	-0.45357	228.833	-0.43612	228.833	-0.4425	228.833	-0.39888	228.833	-0.44409	228.833	-0.44945	228.833	-0.45177	228.833	-0.5272	228.833	-0.46324	228.833	-0.55669
	229	-0.40235	229	-0.45359	229	-0.43622	229	-0.44053	229	-0.39699	229	-0.44251	229	-0.44953	229	-0.45186	229	-0.52746	229	-0.46335	229	-0.55696
	229.167	-0.40239	229.167	-0.45362	229.167	-0.4363	229.167	-0.43862	229.167	-0.39525	229.167	-0.44106	229.167	-0.44962	229.167	-0.45195	229.167	-0.52772	229.167	-0.46348	229.167	-0.55727
	229.333	-0.40246	229.333	-0.45367	229.333	-0.43639	229.333	-0.43695	229.333	-0.39366	229.333	-0.43971	229.333	-0.44971	229.333	-0.45206	229.333	-0.52797	229.333	-0.46359	229.333	-0.55756
	229.5	-0.40253	229.5	-0.45377	229.5	-0.43648	229.5	-0.43537	229.5	-0.39231	229.5	-0.43858	229.5	-0.44984	229.5	-0.45219	229.5	-0.52823	229.5	-0.46372	229.5	-0.55784
	229.667	-0.40261	229.667	-0.45386	229.667	-0.43658	229.667	-0.43382	229.667	-0.39115	229.667	-0.4375	229.667	-0.44996	229.667	-0.45231	229.667	-0.52847	229.667	-0.46384	229.667	-0.55813
	229.833	-0.40268	229.833	-0.45396	229.833	-0.43669	229.833	-0.43232	229.833	-0.39019	229.833	-0.43651	229.833	-0.45007	229.833	-0.45243	229.833	-0.52872	229.833	-0.46397	229.833	-0.55843
	230	-0.40279	230	-0.45405	230	-0.43679	230	-0.43103	230	-0.38927	230	-0.4356	230	-0.4502	230	-0.45256	230	-0.52895	230	-0.4641	230	-0.55872
	230.167	-0.40288	230.167	-0.45418	230.167	-0.43688	230.167	-0.42989	230.167	-0.38845	230.167	-0.43492	230.167	-0.45033	230.167	-0.45272	230.167	-0.52919	230.167	-0.46423	230.167	-0.55903
	230.333	-0.40297	230.333	-0.4543	230.333	-0.43697	230.333	-0.42918	230.333	-0.38772	230.333	-0.4343	230.333	-0.45045	230.333	-0.45287	230.333	-0.52942	230.333	-0.46435	230.333	-0.55934
	230.5	-0.40306	230.5	-0.45442	230.5	-0.43704	230.5	-0.42847	230.5	-0.38723	230.5	-0.43378	230.5	-0.45059	230.5	-0.45301	230.5	-0.52966	230.5	-0.46447	230.5	-0.55966
	230.667	-0.40314	230.667	-0.45454	230.667	-0.4371	230.667	-0.4279	230.667	-0.38668	230.667	-0.43329	230.667	-0.45075	230.667	-0.45315	230.667	-0.52991	230.667	-0.4646	230.667	-0.55997
	230.833	-0.40321	230.833	-0.45468	230.833	-0.43717	230.833	-0.42744	230.833	-0.38613	230.833	-0.43295	230.833	-0.45091	230.833	-0.45329	230.833	-0.53017	230.833	-0.46472	230.833	-0.56027
	231	-0.40328	231	-0.4548	231	-0.43724	231	-0.42711	231	-0.38565	231	-0.4326	231	-0.45107	231	-0.45342	231	-0.53043	231	-0.46484	231	-0.56056
	231.167	-0.40335	231.167	-0.45493	231.167	-0.43732	231.167	-0.42679	231.167	-0.38515	231.167	-0.43239	231.167	-0.45121	231.167	-0.45356	231.167	-0.53068	231.167	-0.46496	231.167	-0.56083
	231.333	-0.40336	231.333	-0.45505	231.333	-0.43743	231.333	-0.42652	231.333	-0.38484	231.333	-0.43221	231.333	-0.45136	231.333	-0.4537	231.333	-0.53092	231.333	-0.46507	231.333	-0.56111
	231.5	-0.40338	231.5	-0.45517	231.5	-0.43758	231.5	-0.42628	231.5	-0.38473	231.5	-0.43211	231.5	-0.4515	231.5	-0.45382	231.5	-0.53116	231.5	-0.46519	231.5	-0.56138
	231.667	-0.4034	231.667	-0.45528	231.667	-0.43774	231.667	-0.42625	231.667	-0.38468	231.667	-0.43199	231.667	-0.45164	231.667	-0.45396	231.667	-0.53139	231.667	-0.4653	231.667	-0.56165
	231.833	-0.40342	231.833	-0.4554	231.833	-0.43798	231.833	-0.42615	231.833	-0.38475	231.833	-0.43188	231.833	-0.45177	231.833	-0.45411	231.833	-0.53163	231.833	-0.46542	231.833	-0.56192
	232	-0.40343	232	-0.4555	232	-0.43818	232	-0.42606	232	-0.38476	232	-0.43183	232	-0.45191	232	-0.45426	232	-0.53188	232	-0.46554	232	-0.56219
	232.167	-0.40345	232.167	-0.45561	232.167	-0.43839	232.167	-0.42599	232.167	-0.38479	232.167	-0.43192	232.167	-0.45202	232.167	-0.45444	232.167	-0.53212	232.167	-0.46566	232.167	-0.56247
	232.333	-0.40347	232.333	-0.45571	232.333	-0.4386	232.333	-0.42601	232.333	-0.38484	232.333	-0.43194	232.333	-0.45213	232.333	-0.45461	232.333	-0.53235	232.333	-0.46579	232.333	-0.56275
	232.5	-0.40349	232.5	-0.45583	232.5	-0.43884	232.5	-0.426	232.5	-0.38495	232.5	-0.43196	232.5	-0.45224	232.5	-0.45481	232.5	-0.53258	232.5	-0.46593	232.5	-0.56307
	232.667	-0.40352	232.667	-0.45594	232.667	-0.43905	232.667	-0.426	232.667	-0.38503	232.667	-0.43199	232.667	-0.45236	232.667	-0.45501	232.667	-0.5328	232.667	-0.46607	232.667	-0.56337
	232.833	-0.40355	232.833	-0.45606	232.833	-0.43927	232.833	-0.42601	232.833	-0.38511	232.833	-0.43203	232.833	-0.45248	232.833	-0.45524	232.833	-0.533	232.833	-0.46619	232.833	-0.56368
	233	-0.40358	233	-0.45616	233	-0.43948	233	-0.42605	233	-0.38519	233	-0.43207	233	-0.45262	233	-0.45547	233	-0.53318	233	-0.46631	233	-0.56397
	233.167	-0.40361	233.167	-0.45627	233.167	-0.43968	233.167	-0.42608	233.167	-0.38529	233.167	-0.4321	233.167	-0.45276	233.167	-0.4557	233.167	-0.53338	233.167	-0.46645	233.167	-0.56429
	233.333	-0.40366	233.333	-0.45638	233.333	-0.43989	233.333	-0.42612	233.333	-0.38539	233.333	-0.43214	233.333	-0.4529	233.333	-0.45594	233.333	-0.53358	233.333	-0.46658	233.333	-0.56459
	233.5	-0.4037	233.5	-0.45648	233.5	-0.44008	233.5	-0.42616	233.5	-0.38549	233.5	-0.4322	233.5	-0.45309	233.5	-0.4562	233.5	-0.53377	233.5	-0.46672	233.5	-0.56488
	233.667	-0.40375	233.667	-0.45658	233.667	-0.44027	233.667	-0.42622	233.667	-0.38559	233.667	-0.43227	233.667	-0.45327	233.667	-0.45643	233.667	-0.53395	233.667	-0.46686	233.667	-0.56518
	233.833	-0.4038	233.833	-0.45669	233.833	-0.44045	233.833	-0.42627	233.833	-0.38569	233.833	-0.43236	233.833	-0.45345	233.833	-0.45666	233.833	-0.53411	233.833	-0.467	233.833	-0.56548
	234	-0.40387	234	-0.45679	234	-0.44062	234	-0.42634	234	-0.38579	234	-0.43245	234	-0.45362	234	-0.4569	234	-0.53427	234	-0.46713	234	-0.56578
	234.167	-0.40394	234.167	-0.45688	234.167	-0.44079	234.167	-0.42639	234.167	-0.38588	234.167	-0.43255	234.167	-0.45383	234.167	-0.45715	234.167	-0.53442	234.167	-0.46725	234.167	-0.56608
	234.333	-0.40401	234.333	-0.45699	234.333	-0.44096	234.333	-0.42646	234.333	-0.38597	234.333	-0.43269	234.333	-0.45403	234.333	-0.45739	234.333	-0.53452	234.333	-0.46737	234.333	-0.56638
	234.5	-0.40408	234.5	-0.4571	234.5	-0.44112	234.5	-0.42654	234.5	-0.38605	234.5	-0.43281	234.5	-0.45423	234.5	-0.45764	234.5	-0.53462	234.5	-0.46747	234.5	-0.56669
	234.667	-0.40415	234.667	-0.45723	234.667	-0.44129	234.667	-0.42661	234.667	-0.38614	234.667	-0.43292	234.667	-0.45443	234.667	-0.4579	234.667	-0.53473	234.667	-0.46758	234.667	-0.56699
	234.833	-0.40422	234.833	-0.45737	234.833	-0.44148	234.833	-0.42669	234.833	-0.38623	234.833	-0.43303	234.833	-0.45464	234.833	-0.45816	234.833	-0.53482	234.833	-0.46769	234.833	-0.56728
	235	-0.40428	235	-0.45751	235	-0.44167	235	-0.42678	235	-0.38631	235	-0.43315	235	-0.45485	235	-0.45845	235	-0.53486	235	-0.4678	235	-0.56757
	235.167	-0.40435	235.167	-0.45766	235.167	-0.44188	235.167	-0.42688	235.167	-0.38639	235.167	-0.43327	235.167	-0.45506	235.167	-0.45873	235.167	-0.53491	235.167	-0.46792	235.167	-0.56784
	235.333	-0.40441	235.333	-0.45781	235.333	-0.44208	235.333	-0.42697	235.333	-0.38649	235.333	-0.43341	235.333	-0.45529	235.333	-0.45902	235.333	-0.53495	235.333	-0.46805	235.333	-0.5681
	235.5	-0.40448	235.5	-0.45797	235.5	-0.44229	235.5	-0.42705	235.5	-0.38659	235.5	-0.43355	235.5	-0.45553	235.5	-0.45932	235.5	-0.53497	235.5	-0.46817	235.5	-0.56837
	235.667	-0.40455	235.667	-0.45812	235.667	-0.44251	235.667	-0.42713	235.667	-0.38669	235.667	-0.43374	235.667	-0.45578	235.667	-0.45965	235.667	-0.53497	235.667	-0.46831	235.667	-0.56864
	235.833	-0.40462	235.833	-0.45827	235.833	-0.44274	235.833	-0.42721	235.833	-0.38681	235.833	-0.43389	235.833	-0.45604	235.833	-0.45999	235.833	-0.53498	235.833	-0.46845	235.833	-0.56889
	236	-0.40468	236	-0.45842	236	-0.44299	236	-0.42727	236	-0.38692	236	-0.43403	236	-0.4563	236	-0.46033	236	-0.53497	236	-0.46859	236	-0.56917
	236.167	-0.40474	236.167	-0.45856	236.167	-0.44328	236.167	-0.42734	236.167	-0.38702	236.167	-0.43424	236.167	-0.45659	236.167	-0.46068	236.167	-0.53496	236.167	-0.46872	236.167	-0.56945
	236.333	-0.4048	236.333	-0.4587	236.333	-0.44358	236.333	-0.42741	236.333	-0.38712	236.333	-0.4344	236.333	-0.45687	236.333	-0.46106	236.333	-0.53493	236.333	-0.46885	236.333	-0.56974
	236.5	-0.40485	236.5	-0.45883	236.5	-0.44388	236.5	-0.42747	236.5	-0.38723	236.5	-0.43434	236.5	-0.45717	236.5	-0.46142	236.5	-0.53489	236.5	-0.46897	236.5	-0.57004
	236.667	-0.40489	236.667	-0.45897	236.667	-0.44419	236.667	-0.42753	236.667	-0.38734	236.667	-0.43407	236.667	-0.45749	236.667	-0.46179	236.667	-0.53484	236.667	-0.46909	236.667	-0.57034
	236.833	-0.40493	236.833	-0.4591	236.833	-0.44458	236.833	-0.4276	236.833	-0.38745	236.833	-0.43377	236.833	-0.45784	236.833	-0.46215	236.833	-0.53479	236.833	-0.46921	236.833	-0.57064
	237	-0.40498	237	-0.45923	237	-0.44493	237	-0.42766	237	-0.38757	237	-0.43379	237	-0.4582	237	-0.46251	237	-0.53474	237	-0.46933	237	-0.57093
	237.167	-0.40503	237.167	-0.45937	237.167	-0.44486	237.167	-0.42774	237.167	-0.38769	237.167	-0.43393	237.167	-0.45856	237.167	-0.46288	237.167	-0.53472	237.167	-0.46946	237.167	-0.5712
	237.333	-0.40509	237.333	-0.45951	237.333	-0.44487	237.333	-0.42782	237.333	-0.3878	237.333	-0.43407	237.333	-0.45894	237.333	-0.46326	237.333	-0.5347	237.333	-0.4696	237.333	-0.57148
	237.5	-0.40515	237.5	-0.45966	237.5	-0.44492	237.5	-0.42791	237.5	-0.38792	237.5	-0.43416	237.5	-0.45939	237.5	-0.46363	237.5	-0.53469	237.5	-0.46974	237.5	-0.57176
	237.667	-0.40521	237.667	-0.45982	237.667	-0.44501	237.667	-0.428	237.667	-0.38803	237.667	-0.4343	237.667	-0.45983	237.667	-0.46399	237.667	-0.53472	237.667	-0.46989	237.667	-0.57203
	237.833	-0.40527	237.833	-0.45999	237.833	-0.44534	237.833	-0.4281	237.833	-0.38815	237.833	-0.43445	237.833	-0.46028	237.833	-0.46435	237.833	-0.53475	237.833	-0.47005	237.833	-0.5723
	238	-0.40533	238	-0.46017	238	-0.44559	238	-0.4282	238	-0.38827	238	-0.43461	238	-0.46075	238	-0.46471	238	-0.53478	238	-0.4702	238	-0.57259
	238.167	-0.40538	238.167	-0.46039	238.167	-0.44585	238.167	-0.4283	238.167	-0.38839	238.167	-0.43477	238.167	-0.46129	238.167	-0.46508	238.167	-0.53481	238.167	-0.47035	238.167	-0.57288
	238.333	-0.40544	238.333	-0.46062	238.333	-0.44612	238.333	-0.42842	238.333	-0.38851	238.333	-0.43496	238.333	-0.46183	238.333	-0.46546	238.333	-0.53486	238.333	-0.4705	238.333	-0.57317
	238.5	-0.40549	238.5	-0.46086	238.5	-0.44645	238.5	-0.42854	238.5	-0.38864	238.5	-0.43514	238.5	-0.46237	238.5	-0.46586	238.5	-0.53489	238.5	-0.47065	238.5	-0.57351
	238.667	-0.40553	238.667	-0.46111	238.667	-0.44676	238.667	-0.42867	238.667	-0.38877	238.667	-0.43533	238.667	-0.46293	238.667	-0.46628	238.667	-0.53493	238.667	-0.47081	238.667	-0.57383
	238.833	-0.40557	238.833	-0.46142	238.833	-0.44708	238.833	-0.4288	238.833	-0.3889	238.833	-0.43551	238.833	-0.46355	238.833	-0.46671	238.833	-0.53496	238.833	-0.47096	238.833	-0.57417
	239	-0.40561	239	-0.4617	239	-0.44739	239	-0.42894	239	-0.38904	239	-0.4357	239	-0.46414	239	-0.4672	239	-0.53499	239	-0.47112	239	-0.57451
	239.167	-0.40564	239.167	-0.46199	239.167	-0.44774	239.167	-0.42911	239.167	-0.38919	239.167	-0.43587	239.167	-0.46474	239.167	-0.46766	239.167	-0.53502	239.167	-0.47127	239.167	-0.57489
	239.333	-0.40566	239.333	-0.46229	239.333	-0.44808	239.333	-0.42927	239.333	-0.38935	239.333	-0.43603	239.333	-0.46535	239.333	-0.46814	239.333	-0.53506	239.333	-0.4714	239.333	-0.57526
	239.5	-0.40568	239.5	-0.4626	239.5	-0.44843	239.5	-0.42944	239.5	-0.3895	239.5	-0.43616	239.5	-0.46599	239.5	-0.46862	239.5	-0.53511	239.5	-0.47151	239.5	-0.57563
	239.667	-0.40569	239.667	-0.46291	239.667	-0.44878	239.667	-0.42961	239.667	-0.38966	239.667	-0.43625	239.667	-0.46665	239.667	-0.46912	239.667	-0.53518	239.667	-0.47163	239.667	-0.57601
	239.833	-0.40571	239.833	-0.46322	239.833	-0.44916	239.833	-0.42981	239.833	-0.38982	239.833	-0.43636	239.833	-0.46731	239.833	-0.46962	239.833	-0.53525	239.833	-0.47171	239.833	-0.57641
	240	-0.40572	240	-0.46352	240	-0.44955	240	-0.43001	240	-0.38998	240	-0.43636	240	-0.46798	240	-0.47012	240	-0.53533	240	-0.4718	240	-0.57681
	240.167	-0.40574	240.167	-0.46381	240.167	-0.44995	240.167	-0.43022	240.167	-0.39015	240.167	-0.4364	240.167	-0.46866	240.167	-0.47063	240.167	-0.53541	240.167	-0.47188	240.167	-0.57722
	240.333	-0.40576	240.333	-0.46407	240.333	-0.45036	240.333	-0.43043	240.333	-0.39031	240.333	-0.43642	240.333	-0.46932	240.333	-0.47116	240.333	-0.53554	240.333	-0.47196	240.333	-0.57765
	240.5	-0.40577	240.5	-0.46433	240.5	-0.45082	240.5	-0.43068	240.5	-0.39048	240.5	-0.43648	240.5	-0.46994	240.5	-0.4717	240.5	-0.53564	240.5	-0.47202	240.5	-0.57809
	240.667	-0.40579	240.667	-0.46457	240.667	-0.45127	240.667	-0.43093	240.667	-0.39066	240.667	-0.43658	240.667	-0.47055	240.667	-0.47222	240.667	-0.53574	240.667	-0.47209	240.667	-0.57856
	240.833	-0.40582	240.833	-0.46475	240.833	-0.45174	240.833	-0.4312	240.833	-0.39084	240.833	-0.43669	240.833	-0.47107	240.833	-0.47275	240.833	-0.53583	240.833	-0.47214	240.833	-0.57903
	241	-0.40586	241	-0.46494	241	-0.45223	241	-0.43149	241	-0.39103	241	-0.43699	241	-0.47161	241	-0.47328	241	-0.53594	241	-0.47218	241	-0.57952
	241.167	-0.4059	241.167	-0.46512	241.167	-0.45278	241.167	-0.43184	241.167	-0.39126	241.167	-0.43745	241.167	-0.47209	241.167	-0.47381	241.167	-0.53605	241.167	-0.47221	241.167	-0.58001
	241.333	-0.40595	241.333	-0.46529	241.333	-0.45331	241.333	-0.43218	241.333	-0.39148	241.333	-0.4381	241.333	-0.47252	241.333	-0.47433	241.333	-0.53617	241.333	-0.47224	241.333	-0.58052
	241.5	-0.406	241.5	-0.46541	241.5	-0.45383	241.5	-0.43259	241.5	-0.39173	241.5	-0.43878	241.5	-0.47279	241.5	-0.47484	241.5	-0.53629	241.5	-0.47227	241.5	-0.581
	241.667	-0.40606	241.667	-0.46556	241.667	-0.45436	241.667	-0.43308	241.667	-0.39198	241.667	-0.43942	241.667	-0.47308	241.667	-0.47532	241.667	-0.53639	241.667	-0.47229	241.667	-0.58146
	241.833	-0.40611	241.833	-0.46571	241.833	-0.45489	241.833	-0.43364	241.833	-0.3923	241.833	-0.44005	241.833	-0.47324	241.833	-0.47579	241.833	-0.53648	241.833	-0.47228	241.833	-0.58192
	242	-0.40619	242	-0.46585	242	-0.45539	242	-0.43418	242	-0.3926	242	-0.44057	242	-0.47331	242	-0.47623	242	-0.53655	242	-0.47228	242	-0.58233
	242.167	-0.40625	242.167	-0.46601	242.167	-0.45588	242.167	-0.43475	242.167	-0.39292	242.167	-0.44106	242.167	-0.47307	242.167	-0.47666	242.167	-0.53662	242.167	-0.47226	242.167	-0.58275
	242.333	-0.40632	242.333	-0.46617	242.333	-0.45632	242.333	-0.43534	242.333	-0.39324	242.333	-0.44147	242.333	-0.47287	242.333	-0.47701	242.333	-0.53666	242.333	-0.47225	242.333	-0.58316
	242.5	-0.40637	242.5	-0.46634	242.5	-0.45659	242.5	-0.43602	242.5	-0.39363	242.5	-0.44191	242.5	-0.4726	242.5	-0.47737	242.5	-0.53673	242.5	-0.4722	242.5	-0.58357
	242.667	-0.40643	242.667	-0.4665	242.667	-0.45688	242.667	-0.43666	242.667	-0.39401	242.667	-0.44233	242.667	-0.47226	242.667	-0.47772	242.667	-0.53682	242.667	-0.47217	242.667	-0.58393
	242.833	-0.40649	242.833	-0.46669	242.833	-0.45712	242.833	-0.43728	242.833	-0.39441	242.833	-0.4427	242.833	-0.47174	242.833	-0.478	242.833	-0.53692	242.833	-0.47213	242.833	-0.5843
	243	-0.40654	243	-0.46685	243	-0.45723	243	-0.43788	243	-0.39482	243	-0.44291	243	-0.47122	243	-0.47814	243	-0.53706	243	-0.47208	243	-0.58464
	243.167	-0.40659	243.167	-0.46701	243.167	-0.45714	243.167	-0.43852	243.167	-0.39529	243.167	-0.44311	243.167	-0.47063	243.167	-0.47827	243.167	-0.53719	243.167	-0.47202	243.167	-0.58496
	243.333	-0.40662	243.333	-0.46715	243.333	-0.45699	243.333	-0.43911	243.333	-0.39575	243.333	-0.44331	243.333	-0.46998	243.333	-0.47834	243.333	-0.53733	243.333	-0.47195	243.333	-0.58523
	243.5	-0.40664	243.5	-0.46726	243.5	-0.45659	243.5	-0.43957	243.5	-0.39621	243.5	-0.44349	243.5	-0.46928	243.5	-0.47833	243.5	-0.53747	243.5	-0.47189	243.5	-0.58552
	243.667	-0.40665	243.667	-0.46738	243.667	-0.45613	243.667	-0.43999	243.667	-0.39668	243.667	-0.44359	243.667	-0.46862	243.667	-0.47823	243.667	-0.53764	243.667	-0.47182	243.667	-0.58582
	243.833	-0.40666	243.833	-0.4675	243.833	-0.4554	243.833	-0.43998	243.833	-0.3972	243.833	-0.44356	243.833	-0.46797	243.833	-0.47815	243.833	-0.53778	243.833	-0.47175	243.833	-0.58611
	244	-0.40666	244	-0.46761	244	-0.4547	244	-0.43982	244	-0.3977	244	-0.44353	244	-0.46731	244	-0.47803	244	-0.53791	244	-0.47169	244	-0.58638
	244.167	-0.40667	244.167	-0.46769	244.167	-0.45395	244.167	-0.43945	244.167	-0.39819	244.167	-0.44338	244.167	-0.46667	244.167	-0.47788	244.167	-0.53804	244.167	-0.47165	244.167	-0.58665
	244.333	-0.4067	244.333	-0.46777	244.333	-0.4532	244.333	-0.43893	244.333	-0.39868	244.333	-0.44318	244.333	-0.46604	244.333	-0.47761	244.333	-0.53814	244.333	-0.47161	244.333	-0.58691
	244.5	-0.40673	244.5	-0.46785	244.5	-0.45238	244.5	-0.43823	244.5	-0.39915	244.5	-0.44295	244.5	-0.46543	244.5	-0.47737	244.5	-0.53826	244.5	-0.4716	244.5	-0.58718
	244.667	-0.40679	244.667	-0.46793	244.667	-0.4516	244.667	-0.43759	244.667	-0.3996	244.667	-0.44274	244.667	-0.46482	244.667	-0.47712	244.667	-0.53838	244.667	-0.47159	244.667	-0.58744
	244.833	-0.40685	244.833	-0.46799	244.833	-0.45084	244.833	-0.43698	244.833	-0.40004	244.833	-0.44254	244.833	-0.4643	244.833	-0.47686	244.833	-0.5385	244.833	-0.47158	244.833	-0.58762
	245	-0.40691	245	-0.46805	245	-0.45011	245	-0.43638	245	-0.40042	245	-0.44234	245	-0.46378	245	-0.47654	245	-0.5386	245	-0.47156	245	-0.58749
	245.167	-0.40697	245.167	-0.4681	245.167	-0.4494	245.167	-0.43579	245.167	-0.40071	245.167	-0.44213	245.167	-0.46329	245.167	-0.47624	245.167	-0.53871	245.167	-0.47156	245.167	-0.58709
	245.333	-0.40706	245.333	-0.46814	245.333	-0.44868	245.333	-0.43521	245.333	-0.40093	245.333	-0.44194	245.333	-0.46278	245.333	-0.47595	245.333	-0.53881	245.333	-0.47156	245.333	-0.58647
	245.5	-0.40713	245.5	-0.46816	245.5	-0.44811	245.5	-0.43466	245.5	-0.40102	245.5	-0.44178	245.5	-0.46253	245.5	-0.47566	245.5	-0.53892	245.5	-0.47156	245.5	-0.58582
	245.667	-0.40719	245.667	-0.46819	245.667	-0.44756	245.667	-0.43415	245.667	-0.40098	245.667	-0.44163	245.667	-0.46222	245.667	-0.47539	245.667	-0.53902	245.667	-0.47156	245.667	-0.58512
	245.833	-0.40725	245.833	-0.46821	245.833	-0.4472	245.833	-0.43381	245.833	-0.40087	245.833	-0.44153	245.833	-0.46191	245.833	-0.47513	245.833	-0.53912	245.833	-0.47159	245.833	-0.58435
	246	-0.40731	246	-0.46823	246	-0.44685	246	-0.43347	246	-0.4007	246	-0.44142	246	-0.46162	246	-0.47488	246	-0.53922	246	-0.47163	246	-0.58355
	246.167	-0.40737	246.167	-0.46824	246.167	-0.4465	246.167	-0.43318	246.167	-0.40043	246.167	-0.44132	246.167	-0.46145	246.167	-0.47464	246.167	-0.53932	246.167	-0.47167	246.167	-0.58278
	246.333	-0.40741	246.333	-0.46825	246.333	-0.4462	246.333	-0.43293	246.333	-0.40006	246.333	-0.44125	246.333	-0.46125	246.333	-0.47444	246.333	-0.53939	246.333	-0.47172	246.333	-0.582
	246.5	-0.40745	246.5	-0.46825	246.5	-0.44592	246.5	-0.4329	246.5	-0.39958	246.5	-0.44122	246.5	-0.46107	246.5	-0.47424	246.5	-0.53946	246.5	-0.47182	246.5	-0.58122
	246.667	-0.40749	246.667	-0.46826	246.667	-0.44576	246.667	-0.43279	246.667	-0.39918	246.667	-0.44118	246.667	-0.46089	246.667	-0.47405	246.667	-0.53953	246.667	-0.47191	246.667	-0.58042
	246.833	-0.40754	246.833	-0.46824	246.833	-0.44558	246.833	-0.43269	246.833	-0.39879	246.833	-0.44113	246.833	-0.46078	246.833	-0.47387	246.833	-0.5396	246.833	-0.47201	246.833	-0.57966
	247	-0.40759	247	-0.46822	247	-0.44541	247	-0.43261	247	-0.3984	247	-0.44108	247	-0.46066	247	-0.47375	247	-0.53965	247	-0.4721	247	-0.57892
	247.167	-0.40763	247.167	-0.4682	247.167	-0.44526	247.167	-0.43262	247.167	-0.39801	247.167	-0.44105	247.167	-0.46055	247.167	-0.47361	247.167	-0.53972	247.167	-0.47225	247.167	-0.5782
	247.333	-0.40766	247.333	-0.46817	247.333	-0.44521	247.333	-0.4326	247.333	-0.39765	247.333	-0.44101	247.333	-0.46047	247.333	-0.47349	247.333	-0.53978	247.333	-0.4724	247.333	-0.57755
	247.5	-0.40769	247.5	-0.46812	247.5	-0.44513	247.5	-0.43259	247.5	-0.39732	247.5	-0.44097	247.5	-0.4604	247.5	-0.47339	247.5	-0.53984	247.5	-0.47256	247.5	-0.5769
	247.667	-0.40771	247.667	-0.46807	247.667	-0.44506	247.667	-0.43259	247.667	-0.39701	247.667	-0.44093	247.667	-0.4604	247.667	-0.47334	247.667	-0.53988	247.667	-0.47272	247.667	-0.57628
	247.833	-0.40775	247.833	-0.46801	247.833	-0.44499	247.833	-0.43264	247.833	-0.39679	247.833	-0.44089	247.833	-0.46038	247.833	-0.4733	247.833	-0.53991	247.833	-0.47294	247.833	-0.57576
	248	-0.40777	248	-0.46795	248	-0.44498	248	-0.43267	248	-0.39656	248	-0.44086	248	-0.46036	248	-0.47327	248	-0.53994	248	-0.47315	248	-0.57533
	248.167	-0.40782	248.167	-0.46785	248.167	-0.44496	248.167	-0.4327	248.167	-0.39635	248.167	-0.44085	248.167	-0.46034	248.167	-0.47325	248.167	-0.53998	248.167	-0.47337	248.167	-0.57489
	248.333	-0.40787	248.333	-0.46774	248.333	-0.44494	248.333	-0.43274	248.333	-0.39616	248.333	-0.44084	248.333	-0.46035	248.333	-0.47327	248.333	-0.54001	248.333	-0.47359	248.333	-0.57449
	248.5	-0.40792	248.5	-0.46763	248.5	-0.44492	248.5	-0.43279	248.5	-0.39607	248.5	-0.44085	248.5	-0.46035	248.5	-0.47325	248.5	-0.54006	248.5	-0.47384	248.5	-0.57412
	248.667	-0.40802	248.667	-0.46751	248.667	-0.44492	248.667	-0.43283	248.667	-0.39596	248.667	-0.44085	248.667	-0.46035	248.667	-0.47324	248.667	-0.54012	248.667	-0.47408	248.667	-0.5739
	248.833	-0.4081	248.833	-0.46736	248.833	-0.44491	248.833	-0.43286	248.833	-0.39587	248.833	-0.44085	248.833	-0.46036	248.833	-0.47323	248.833	-0.54017	248.833	-0.47431	248.833	-0.57365
	249	-0.40817	249	-0.46723	249	-0.44491	249	-0.43291	249	-0.39578	249	-0.44085	249	-0.46038	249	-0.4732	249	-0.54026	249	-0.47456	249	-0.57343
	249.167	-0.40824	249.167	-0.46709	249.167	-0.44492	249.167	-0.43296	249.167	-0.39576	249.167	-0.44085	249.167	-0.46041	249.167	-0.47319	249.167	-0.54035	249.167	-0.47482	249.167	-0.57323
	249.333	-0.40831	249.333	-0.46694	249.333	-0.44493	249.333	-0.43302	249.333	-0.39573	249.333	-0.44084	249.333	-0.46045	249.333	-0.47318	249.333	-0.54043	249.333	-0.47508	249.333	-0.57315
	249.5	-0.40837	249.5	-0.46678	249.5	-0.44494	249.5	-0.4331	249.5	-0.39571	249.5	-0.44083	249.5	-0.46048	249.5	-0.47319	249.5	-0.54052	249.5	-0.47536	249.5	-0.57305
	249.667	-0.40842	249.667	-0.46663	249.667	-0.44495	249.667	-0.43318	249.667	-0.3957	249.667	-0.44082	249.667	-0.46055	249.667	-0.47322	249.667	-0.54063	249.667	-0.47564	249.667	-0.57297
	249.833	-0.40848	249.833	-0.46647	249.833	-0.44497	249.833	-0.4333	249.833	-0.39572	249.833	-0.44079	249.833	-0.4606	249.833	-0.47325	249.833	-0.54073	249.833	-0.47595	249.833	-0.57291
	250	-0.40852	250	-0.46631	250	-0.44499	250	-0.43339	250	-0.39574	250	-0.44078	250	-0.46066	250	-0.47329	250	-0.54083	250	-0.47624	250	-0.57294
	250.167	-0.40858	250.167	-0.46615	250.167	-0.44501	250.167	-0.43348	250.167	-0.39576	250.167	-0.44076	250.167	-0.46072	250.167	-0.47333	250.167	-0.54093	250.167	-0.47652	250.167	-0.57296
	250.333	-0.40863	250.333	-0.466	250.333	-0.44503	250.333	-0.43357	250.333	-0.39578	250.333	-0.44075	250.333	-0.4608	250.333	-0.47339	250.333	-0.54104	250.333	-0.4768	250.333	-0.573
	250.5	-0.40869	250.5	-0.46586	250.5	-0.44506	250.5	-0.43367	250.5	-0.39582	250.5	-0.44075	250.5	-0.46087	250.5	-0.47343	250.5	-0.54115	250.5	-0.47709	250.5	-0.57305
	250.667	-0.40876	250.667	-0.46571	250.667	-0.44508	250.667	-0.43378	250.667	-0.39587	250.667	-0.44074	250.667	-0.46093	250.667	-0.47347	250.667	-0.54126	250.667	-0.47739	250.667	-0.57318
	250.833	-0.40882	250.833	-0.46556	250.833	-0.4451	250.833	-0.43388	250.833	-0.39591	250.833	-0.44073	250.833	-0.461	250.833	-0.47351	250.833	-0.54136	250.833	-0.4777	250.833	-0.57329
	251	-0.40888	251	-0.46544	251	-0.44512	251	-0.43398	251	-0.39596	251	-0.44073	251	-0.46107	251	-0.47353	251	-0.54146	251	-0.478	251	-0.57341
	251.167	-0.40893	251.167	-0.46531	251.167	-0.44513	251.167	-0.43408	251.167	-0.39602	251.167	-0.44072	251.167	-0.46113	251.167	-0.47356	251.167	-0.54157	251.167	-0.47832	251.167	-0.57353
	251.333	-0.40897	251.333	-0.46517	251.333	-0.44514	251.333	-0.43417	251.333	-0.39607	251.333	-0.44072	251.333	-0.46119	251.333	-0.47359	251.333	-0.54168	251.333	-0.47862	251.333	-0.5737
	251.5	-0.40901	251.5	-0.46503	251.5	-0.44516	251.5	-0.43426	251.5	-0.39613	251.5	-0.44072	251.5	-0.46126	251.5	-0.47362	251.5	-0.54179	251.5	-0.47892	251.5	-0.57385
	251.667	-0.40906	251.667	-0.4649	251.667	-0.44516	251.667	-0.43436	251.667	-0.39619	251.667	-0.44071	251.667	-0.46131	251.667	-0.47365	251.667	-0.54189	251.667	-0.47922	251.667	-0.574
	251.833	-0.4091	251.833	-0.46476	251.833	-0.44516	251.833	-0.43443	251.833	-0.39625	251.833	-0.44072	251.833	-0.46138	251.833	-0.47369	251.833	-0.542	251.833	-0.4795	251.833	-0.57416
	252	-0.40914	252	-0.46463	252	-0.44516	252	-0.43451	252	-0.39632	252	-0.44073	252	-0.46145	252	-0.47372	252	-0.54213	252	-0.4798	252	-0.57433
	252.167	-0.40918	252.167	-0.4645	252.167	-0.44515	252.167	-0.43459	252.167	-0.3964	252.167	-0.44074	252.167	-0.46153	252.167	-0.47376	252.167	-0.54226	252.167	-0.48011	252.167	-0.5745
	252.333	-0.40924	252.333	-0.46439	252.333	-0.44515	252.333	-0.43467	252.333	-0.39649	252.333	-0.44076	252.333	-0.46162	252.333	-0.4738	252.333	-0.5424	252.333	-0.48042	252.333	-0.57467
	252.5	-0.40928	252.5	-0.46429	252.5	-0.44516	252.5	-0.43476	252.5	-0.39656	252.5	-0.44079	252.5	-0.4617	252.5	-0.47385	252.5	-0.54254	252.5	-0.48072	252.5	-0.57485
	252.667	-0.40934	252.667	-0.46418	252.667	-0.44519	252.667	-0.43486	252.667	-0.39663	252.667	-0.4408	252.667	-0.46178	252.667	-0.47389	252.667	-0.54269	252.667	-0.48104	252.667	-0.57503
[truncated: 284 more rows]
