# Supplementary material for: Mechanically robust supramolecular polymer co-assemblies
Source: Nat Commun. 2022 Jan 18;13:356. doi: 10.1038/s41467-022-28017-0 (PMC8766479; doi:10.1038/s41467-022-28017-0)
Supplement: Supplementary file 3 — Source Data [file 41467_2022_28017_MOESM3_ESM.zip › NCOMMS-21-41006-T_Source Data/Supplementary Figure 3/Supplementary Figure 3a.xlsx]

## Sheet: Figure_S3a
TAB/BKB	100/0		90/10		80/20		70/30		60/40		50/50		40/60		30/70		20/80		10/90		0/100
	Temperature	Heat flow	Temperature	Heat flow	Temperature	Heat flow	Temperature	Heat flow	Temperature	Heat flow	Temperature	Heat flow	Temperature	Heat flow	Temperature	Heat flow	Temperature	Heat flow	Temperature	Heat flow	Temperature	Heat flow
	[°C]	[W/g]	[°C]	[W/g]	[°C]	[W/g]	[°C]	[W/g]	[°C]	[W/g]	[°C]	[W/g]	[°C]	[W/g]	[°C]	[W/g]	[°C]	[W/g]	[°C]	[W/g]	[°C]	[W/g]
	300	-0.27257	300	-0.36491	300	-0.36638	300	-0.42464	300	-0.4056	300	-0.37119	300	-0.40932	300	-0.37912	300	-0.42774	300	-0.43847	300	-0.39285
	299.833	-0.18113	299.833	-0.2814	299.833	-0.26469	299.833	-0.31138	299.833	-0.29587	299.833	-0.26213	299.833	-0.31539	299.833	-0.29212	299.833	-0.33091	299.833	-0.33826	299.833	-0.27365
	299.667	-0.08655	299.667	-0.19111	299.667	-0.1629	299.667	-0.19057	299.667	-0.18931	299.667	-0.15225	299.667	-0.22156	299.667	-0.19908	299.667	-0.23362	299.667	-0.22259	299.667	-0.14657
	299.5	0.00317	299.5	-0.10951	299.5	-0.0694	299.5	-0.08435	299.5	-0.09416	299.5	-0.05174	299.5	-0.13419	299.5	-0.1073	299.5	-0.14251	299.5	-0.11627	299.5	-0.0268
	299.333	0.08654	299.333	-0.03882	299.333	0.0157	299.333	0.00332	299.333	-0.00886	299.333	0.03908	299.333	-0.05304	299.333	-0.03025	299.333	-0.05765	299.333	-0.02415	299.333	0.08338
	299.167	0.15097	299.167	0.02482	299.167	0.07994	299.167	0.079	299.167	0.05521	299.167	0.10532	299.167	0.01345	299.167	0.03774	299.167	0.01174	299.167	0.05802	299.167	0.16587
	299	0.20663	299	0.07511	299	0.13547	299	0.13383	299	0.11165	299	0.16174	299	0.07389	299	0.0965	299	0.07454	299	0.12051	299	0.23609
	298.833	0.25333	298.833	0.12022	298.833	0.18238	298.833	0.18169	298.833	0.16056	298.833	0.20881	298.833	0.12796	298.833	0.14957	298.833	0.13045	298.833	0.17567	298.833	0.29427
	298.667	0.29438	298.667	0.15957	298.667	0.22394	298.667	0.22248	298.667	0.20478	298.667	0.25034	298.667	0.1779	298.667	0.19093	298.667	0.1819	298.667	0.22322	298.667	0.34516
	298.5	0.32414	298.5	0.19506	298.5	0.2547	298.5	0.25873	298.5	0.23888	298.5	0.28091	298.5	0.2183	298.5	0.22719	298.5	0.22328	298.5	0.26596	298.5	0.38178
	298.333	0.34913	298.333	0.22218	298.333	0.28086	298.333	0.28533	298.333	0.26831	298.333	0.30685	298.333	0.25408	298.333	0.25791	298.333	0.25991	298.333	0.29835	298.333	0.41258
	298.167	0.36925	298.167	0.24555	298.167	0.30224	298.167	0.30783	298.167	0.29286	298.167	0.32795	298.167	0.28489	298.167	0.28506	298.167	0.29139	298.167	0.32619	298.167	0.43742
	298	0.38636	298	0.26501	298	0.32063	298	0.32605	298	0.31436	298	0.34605	298	0.31248	298	0.30502	298	0.31952	298	0.34935	298	0.45855
	297.833	0.39765	297.833	0.28208	297.833	0.33317	297.833	0.34169	297.833	0.32982	297.833	0.35847	297.833	0.33352	297.833	0.32203	297.833	0.3408	297.833	0.36951	297.833	0.47271
	297.667	0.4067	297.667	0.2945	297.667	0.34356	297.667	0.35244	297.667	0.34292	297.667	0.36867	297.667	0.35186	297.667	0.33611	297.667	0.35929	297.667	0.38413	297.667	0.48426
	297.5	0.41362	297.5	0.30493	297.5	0.35186	297.5	0.36135	297.5	0.35368	297.5	0.37663	297.5	0.36735	297.5	0.34834	297.5	0.37489	297.5	0.39648	297.5	0.49326
	297.333	0.41929	297.333	0.31345	297.333	0.35893	297.333	0.36846	297.333	0.36304	297.333	0.3833	297.333	0.3811	297.333	0.35699	297.333	0.38869	297.333	0.40654	297.333	0.50068
	297.167	0.42259	297.167	0.32083	297.167	0.36338	297.167	0.37449	297.167	0.36958	297.167	0.3876	297.167	0.39123	297.167	0.36424	297.167	0.39884	297.167	0.41514	297.167	0.50524
	297	0.425	297	0.32595	297	0.3669	297	0.37837	297	0.37497	297	0.39103	297	0.39991	297	0.37011	297	0.40754	297	0.42119	297	0.50876
	296.833	0.42647	296.833	0.33026	296.833	0.36945	296.833	0.38149	296.833	0.37927	296.833	0.39355	296.833	0.4071	296.833	0.3751	296.833	0.41474	296.833	0.4261	296.833	0.51126
	296.667	0.42757	296.667	0.33373	296.667	0.37143	296.667	0.38387	296.667	0.3829	296.667	0.39547	296.667	0.41338	296.667	0.37848	296.667	0.421	296.667	0.42996	296.667	0.51345
	296.5	0.42782	296.5	0.33663	296.5	0.37277	296.5	0.38571	296.5	0.38533	296.5	0.39674	296.5	0.41792	296.5	0.38125	296.5	0.42546	296.5	0.4332	296.5	0.51439
	296.333	0.42781	296.333	0.33852	296.333	0.37363	296.333	0.38694	296.333	0.38726	296.333	0.39756	296.333	0.42177	296.333	0.38343	296.333	0.42917	296.333	0.43535	296.333	0.51506
	296.167	0.42749	296.167	0.33998	296.167	0.37421	296.167	0.38775	296.167	0.38868	296.167	0.39809	296.167	0.42486	296.167	0.38514	296.167	0.43218	296.167	0.43695	296.167	0.51536
	296	0.42708	296	0.34113	296	0.37461	296	0.3883	296	0.38991	296	0.39844	296	0.42743	296	0.38637	296	0.43478	296	0.43821	296	0.51539
	295.833	0.42634	295.833	0.34207	295.833	0.37469	295.833	0.38866	295.833	0.39067	295.833	0.39846	295.833	0.42941	295.833	0.38742	295.833	0.43654	295.833	0.43925	295.833	0.51515
	295.667	0.42565	295.667	0.3426	295.667	0.37465	295.667	0.38886	295.667	0.39127	295.667	0.39838	295.667	0.43092	295.667	0.38821	295.667	0.43793	295.667	0.43979	295.667	0.51485
	295.5	0.4249	295.5	0.34303	295.5	0.37445	295.5	0.38901	295.5	0.39169	295.5	0.39823	295.5	0.43213	295.5	0.38882	295.5	0.43907	295.5	0.4402	295.5	0.51453
	295.333	0.42417	295.333	0.34331	295.333	0.3742	295.333	0.38906	295.333	0.39206	295.333	0.39805	295.333	0.43316	295.333	0.3893	295.333	0.44002	295.333	0.44045	295.333	0.51424
	295.167	0.42335	295.167	0.34354	295.167	0.37387	295.167	0.38909	295.167	0.39222	295.167	0.39786	295.167	0.43382	295.167	0.38963	295.167	0.44059	295.167	0.44065	295.167	0.51386
	295	0.42258	295	0.34362	295	0.37359	295	0.38909	295	0.3924	295	0.39768	295	0.43433	295	0.3898	295	0.44106	295	0.44067	295	0.5135
	294.833	0.42182	294.833	0.34372	294.833	0.37331	294.833	0.38912	294.833	0.39255	294.833	0.3975	294.833	0.43468	294.833	0.38991	294.833	0.44138	294.833	0.44069	294.833	0.51315
	294.667	0.42108	294.667	0.34384	294.667	0.37302	294.667	0.38914	294.667	0.39271	294.667	0.39732	294.667	0.43499	294.667	0.38994	294.667	0.4416	294.667	0.44068	294.667	0.5128
	294.5	0.42037	294.5	0.34396	294.5	0.37272	294.5	0.38916	294.5	0.39278	294.5	0.39715	294.5	0.43515	294.5	0.39	294.5	0.44171	294.5	0.44068	294.5	0.51246
	294.333	0.41967	294.333	0.34402	294.333	0.37243	294.333	0.38917	294.333	0.39288	294.333	0.39699	294.333	0.43527	294.333	0.39004	294.333	0.44179	294.333	0.44064	294.333	0.51214
	294.167	0.41899	294.167	0.3441	294.167	0.37216	294.167	0.3892	294.167	0.39297	294.167	0.39684	294.167	0.43534	294.167	0.39008	294.167	0.44184	294.167	0.44063	294.167	0.51183
	294	0.41834	294	0.34416	294	0.37188	294	0.38924	294	0.39305	294	0.39671	294	0.43537	294	0.39006	294	0.44188	294	0.44062	294	0.51153
	293.833	0.41777	293.833	0.34422	293.833	0.37163	293.833	0.38928	293.833	0.3931	293.833	0.39662	293.833	0.43537	293.833	0.39006	293.833	0.44181	293.833	0.44061	293.833	0.51131
	293.667	0.41719	293.667	0.34424	293.667	0.37139	293.667	0.38935	293.667	0.39318	293.667	0.39653	293.667	0.43532	293.667	0.39006	293.667	0.44179	293.667	0.44061	293.667	0.51108
	293.5	0.41663	293.5	0.34426	293.5	0.37116	293.5	0.38942	293.5	0.39327	293.5	0.39645	293.5	0.43529	293.5	0.39006	293.5	0.44176	293.5	0.4406	293.5	0.51087
	293.333	0.41609	293.333	0.34427	293.333	0.37094	293.333	0.3895	293.333	0.39336	293.333	0.39637	293.333	0.43525	293.333	0.39004	293.333	0.44173	293.333	0.44058	293.333	0.51067
	293.167	0.41563	293.167	0.34428	293.167	0.37077	293.167	0.38959	293.167	0.39349	293.167	0.39634	293.167	0.4352	293.167	0.39004	293.167	0.44168	293.167	0.44057	293.167	0.51057
	293	0.41517	293	0.34426	293	0.3706	293	0.38971	293	0.39362	293	0.39629	293	0.43512	293	0.39003	293	0.44164	293	0.44054	293	0.51044
	292.833	0.41472	292.833	0.34426	292.833	0.37043	292.833	0.38983	292.833	0.39376	292.833	0.39625	292.833	0.43505	292.833	0.39003	292.833	0.4416	292.833	0.44053	292.833	0.51031
	292.667	0.41428	292.667	0.34427	292.667	0.37026	292.667	0.38995	292.667	0.39391	292.667	0.39623	292.667	0.43499	292.667	0.39004	292.667	0.44155	292.667	0.44051	292.667	0.51019
	292.5	0.41392	292.5	0.34427	292.5	0.37014	292.5	0.39008	292.5	0.39412	292.5	0.39623	292.5	0.43493	292.5	0.39004	292.5	0.44151	292.5	0.4405	292.5	0.51013
	292.333	0.41354	292.333	0.34429	292.333	0.36999	292.333	0.39024	292.333	0.39433	292.333	0.39623	292.333	0.43488	292.333	0.39004	292.333	0.44147	292.333	0.44051	292.333	0.51006
	292.167	0.41318	292.167	0.34432	292.167	0.36984	292.167	0.39041	292.167	0.39453	292.167	0.39623	292.167	0.43483	292.167	0.39005	292.167	0.44143	292.167	0.44051	292.167	0.50999
	292	0.41283	292	0.34435	292	0.36969	292	0.39058	292	0.39474	292	0.39625	292	0.43479	292	0.39006	292	0.44139	292	0.44052	292	0.50994
	291.833	0.41253	291.833	0.34439	291.833	0.36954	291.833	0.39076	291.833	0.39497	291.833	0.39628	291.833	0.43476	291.833	0.39008	291.833	0.44135	291.833	0.44053	291.833	0.50992
	291.667	0.41222	291.667	0.34445	291.667	0.3694	291.667	0.39097	291.667	0.39516	291.667	0.39631	291.667	0.43475	291.667	0.3901	291.667	0.44132	291.667	0.44056	291.667	0.50989
	291.5	0.41191	291.5	0.34452	291.5	0.36926	291.5	0.39116	291.5	0.39534	291.5	0.39635	291.5	0.43473	291.5	0.39012	291.5	0.44129	291.5	0.44059	291.5	0.50986
	291.333	0.41161	291.333	0.34459	291.333	0.36912	291.333	0.39135	291.333	0.39551	291.333	0.39639	291.333	0.4347	291.333	0.39015	291.333	0.44127	291.333	0.44063	291.333	0.50984
	291.167	0.41135	291.167	0.34468	291.167	0.36899	291.167	0.39154	291.167	0.39563	291.167	0.39645	291.167	0.43468	291.167	0.39018	291.167	0.44125	291.167	0.44067	291.167	0.50983
	291	0.41109	291	0.34478	291	0.36886	291	0.39173	291	0.39576	291	0.3965	291	0.43465	291	0.39021	291	0.44123	291	0.44074	291	0.50982
	290.833	0.41083	290.833	0.34487	290.833	0.36874	290.833	0.39192	290.833	0.39589	290.833	0.39656	290.833	0.43464	290.833	0.39025	290.833	0.4412	290.833	0.44078	290.833	0.50982
	290.667	0.41058	290.667	0.34497	290.667	0.36863	290.667	0.3921	290.667	0.39602	290.667	0.39662	290.667	0.43462	290.667	0.3903	290.667	0.44118	290.667	0.44083	290.667	0.50982
	290.5	0.41038	290.5	0.34507	290.5	0.36852	290.5	0.39229	290.5	0.39613	290.5	0.3967	290.5	0.43461	290.5	0.39035	290.5	0.44117	290.5	0.44088	290.5	0.50982
	290.333	0.41017	290.333	0.34517	290.333	0.36842	290.333	0.39247	290.333	0.39625	290.333	0.39678	290.333	0.43461	290.333	0.3904	290.333	0.44116	290.333	0.44092	290.333	0.50982
	290.167	0.40995	290.167	0.34527	290.167	0.36832	290.167	0.39267	290.167	0.39637	290.167	0.39688	290.167	0.43461	290.167	0.39045	290.167	0.44115	290.167	0.44096	290.167	0.50982
	290	0.40974	290	0.34537	290	0.36822	290	0.39288	290	0.3965	290	0.39697	290	0.43461	290	0.3905	290	0.44115	290	0.441	290	0.50983
	289.833	0.40955	289.833	0.34547	289.833	0.36812	289.833	0.3931	289.833	0.39663	289.833	0.39709	289.833	0.43461	289.833	0.39055	289.833	0.44115	289.833	0.44105	289.833	0.50984
	289.667	0.40935	289.667	0.34557	289.667	0.36803	289.667	0.39333	289.667	0.39676	289.667	0.3972	289.667	0.43463	289.667	0.39059	289.667	0.44115	289.667	0.44109	289.667	0.50986
	289.5	0.40915	289.5	0.34567	289.5	0.36793	289.5	0.39354	289.5	0.39688	289.5	0.39731	289.5	0.43465	289.5	0.39064	289.5	0.44114	289.5	0.44114	289.5	0.50988
	289.333	0.40896	289.333	0.34578	289.333	0.36785	289.333	0.39375	289.333	0.397	289.333	0.39742	289.333	0.43467	289.333	0.39067	289.333	0.44114	289.333	0.44118	289.333	0.50989
	289.167	0.40876	289.167	0.34589	289.167	0.36776	289.167	0.39395	289.167	0.39712	289.167	0.39753	289.167	0.4347	289.167	0.39071	289.167	0.44113	289.167	0.44122	289.167	0.5099
	289	0.40856	289	0.346	289	0.36768	289	0.39414	289	0.39724	289	0.39764	289	0.43474	289	0.39075	289	0.44113	289	0.44127	289	0.50991
	288.833	0.40838	288.833	0.34611	288.833	0.3676	288.833	0.39432	288.833	0.39736	288.833	0.39774	288.833	0.43479	288.833	0.39079	288.833	0.44113	288.833	0.44132	288.833	0.5099
	288.667	0.4082	288.667	0.34622	288.667	0.36751	288.667	0.39449	288.667	0.39748	288.667	0.39783	288.667	0.43485	288.667	0.39083	288.667	0.44112	288.667	0.44137	288.667	0.5099
	288.5	0.40803	288.5	0.34632	288.5	0.36744	288.5	0.39466	288.5	0.3976	288.5	0.39789	288.5	0.43492	288.5	0.39088	288.5	0.44113	288.5	0.44143	288.5	0.50988
	288.333	0.40786	288.333	0.34641	288.333	0.36736	288.333	0.3948	288.333	0.39772	288.333	0.39796	288.333	0.43503	288.333	0.39093	288.333	0.44113	288.333	0.44149	288.333	0.50987
	288.167	0.4077	288.167	0.3465	288.167	0.36729	288.167	0.39495	288.167	0.39784	288.167	0.39803	288.167	0.43514	288.167	0.39098	288.167	0.44112	288.167	0.44153	288.167	0.50986
	288	0.40754	288	0.34659	288	0.36723	288	0.39511	288	0.39796	288	0.39809	288	0.43527	288	0.39103	288	0.44112	288	0.44158	288	0.50985
	287.833	0.40741	287.833	0.34667	287.833	0.36718	287.833	0.39527	287.833	0.39807	287.833	0.39813	287.833	0.43545	287.833	0.39107	287.833	0.4411	287.833	0.44163	287.833	0.50985
	287.667	0.40726	287.667	0.34672	287.667	0.36714	287.667	0.39543	287.667	0.3982	287.667	0.39819	287.667	0.43565	287.667	0.39111	287.667	0.44109	287.667	0.44166	287.667	0.50985
	287.5	0.4071	287.5	0.34678	287.5	0.3671	287.5	0.39557	287.5	0.39832	287.5	0.39825	287.5	0.43581	287.5	0.39115	287.5	0.44107	287.5	0.44169	287.5	0.50985
	287.333	0.40695	287.333	0.34684	287.333	0.36706	287.333	0.39571	287.333	0.39843	287.333	0.3983	287.333	0.43598	287.333	0.39118	287.333	0.44106	287.333	0.44173	287.333	0.50984
	287.167	0.4068	287.167	0.34689	287.167	0.36705	287.167	0.39585	287.167	0.39854	287.167	0.39836	287.167	0.4362	287.167	0.39121	287.167	0.44104	287.167	0.44177	287.167	0.50984
	287	0.40667	287	0.34694	287	0.36701	287	0.39597	287	0.39866	287	0.39842	287	0.43634	287	0.39125	287	0.44103	287	0.4418	287	0.50984
	286.833	0.40653	286.833	0.34699	286.833	0.36698	286.833	0.3961	286.833	0.39877	286.833	0.39847	286.833	0.43638	286.833	0.39128	286.833	0.44103	286.833	0.44183	286.833	0.50985
	286.667	0.4064	286.667	0.34705	286.667	0.36694	286.667	0.39622	286.667	0.39888	286.667	0.39852	286.667	0.43618	286.667	0.39131	286.667	0.44104	286.667	0.44185	286.667	0.50985
	286.5	0.40628	286.5	0.34712	286.5	0.36689	286.5	0.39633	286.5	0.39899	286.5	0.39856	286.5	0.43566	286.5	0.39133	286.5	0.44108	286.5	0.44188	286.5	0.50986
	286.333	0.40615	286.333	0.34719	286.333	0.36684	286.333	0.39644	286.333	0.3991	286.333	0.3986	286.333	0.43566	286.333	0.39136	286.333	0.4411	286.333	0.44191	286.333	0.50986
	286.167	0.40603	286.167	0.34725	286.167	0.36679	286.167	0.39656	286.167	0.39921	286.167	0.39864	286.167	0.43578	286.167	0.39139	286.167	0.44113	286.167	0.44193	286.167	0.50985
	286	0.40591	286	0.34732	286	0.36674	286	0.39668	286	0.39931	286	0.39869	286	0.43596	286	0.39141	286	0.44115	286	0.44195	286	0.50983
	285.833	0.40578	285.833	0.34738	285.833	0.36667	285.833	0.39681	285.833	0.39941	285.833	0.39872	285.833	0.43615	285.833	0.39143	285.833	0.44117	285.833	0.44198	285.833	0.5098
	285.667	0.40565	285.667	0.34744	285.667	0.36661	285.667	0.39693	285.667	0.39951	285.667	0.39875	285.667	0.43633	285.667	0.39145	285.667	0.44117	285.667	0.44198	285.667	0.50976
	285.5	0.40552	285.5	0.34749	285.5	0.36655	285.5	0.39705	285.5	0.39961	285.5	0.39879	285.5	0.43649	285.5	0.39147	285.5	0.44118	285.5	0.44199	285.5	0.50971
	285.333	0.4054	285.333	0.34755	285.333	0.36649	285.333	0.39717	285.333	0.3997	285.333	0.39884	285.333	0.43663	285.333	0.39149	285.333	0.44118	285.333	0.44201	285.333	0.50966
	285.167	0.40528	285.167	0.34761	285.167	0.36643	285.167	0.39729	285.167	0.39979	285.167	0.39887	285.167	0.43677	285.167	0.39152	285.167	0.44115	285.167	0.44203	285.167	0.50957
	285	0.40515	285	0.34767	285	0.36637	285	0.3974	285	0.39988	285	0.39891	285	0.43686	285	0.39154	285	0.44113	285	0.44203	285	0.5095
	284.833	0.40503	284.833	0.34772	284.833	0.36631	284.833	0.39751	284.833	0.39997	284.833	0.39894	284.833	0.43696	284.833	0.39156	284.833	0.4411	284.833	0.44204	284.833	0.50942
	284.667	0.40491	284.667	0.34778	284.667	0.36626	284.667	0.39761	284.667	0.40006	284.667	0.39896	284.667	0.43705	284.667	0.3916	284.667	0.44108	284.667	0.44206	284.667	0.50935
	284.5	0.40478	284.5	0.34784	284.5	0.36621	284.5	0.39772	284.5	0.40014	284.5	0.39899	284.5	0.4371	284.5	0.39163	284.5	0.44104	284.5	0.44208	284.5	0.50927
	284.333	0.40465	284.333	0.34791	284.333	0.36617	284.333	0.3978	284.333	0.40023	284.333	0.39901	284.333	0.43711	284.333	0.39166	284.333	0.44101	284.333	0.4421	284.333	0.50922
	284.167	0.40452	284.167	0.34796	284.167	0.36613	284.167	0.3979	284.167	0.40032	284.167	0.39904	284.167	0.43709	284.167	0.39168	284.167	0.44099	284.167	0.44213	284.167	0.50917
	284	0.40439	284	0.34801	284	0.36608	284	0.398	284	0.4004	284	0.39906	284	0.43691	284	0.39172	284	0.44097	284	0.44215	284	0.50914
	283.833	0.40425	283.833	0.34806	283.833	0.36605	283.833	0.39809	283.833	0.40047	283.833	0.39907	283.833	0.43661	283.833	0.39175	283.833	0.44095	283.833	0.44218	283.833	0.50915
	283.667	0.40412	283.667	0.3481	283.667	0.366	283.667	0.39818	283.667	0.40055	283.667	0.39908	283.667	0.43633	283.667	0.39178	283.667	0.44093	283.667	0.44219	283.667	0.50915
	283.5	0.40397	283.5	0.34814	283.5	0.36596	283.5	0.39827	283.5	0.40062	283.5	0.39909	283.5	0.43609	283.5	0.3918	283.5	0.44091	283.5	0.4422	283.5	0.50916
	283.333	0.40384	283.333	0.34818	283.333	0.36592	283.333	0.39836	283.333	0.4007	283.333	0.3991	283.333	0.43583	283.333	0.39183	283.333	0.44089	283.333	0.44221	283.333	0.50918
	283.167	0.4037	283.167	0.34822	283.167	0.36587	283.167	0.39845	283.167	0.40077	283.167	0.3991	283.167	0.43558	283.167	0.39185	283.167	0.44088	283.167	0.44222	283.167	0.5092
	283	0.40357	283	0.34826	283	0.36583	283	0.39853	283	0.40085	283	0.39911	283	0.43538	283	0.39188	283	0.44086	283	0.44223	283	0.50925
	282.833	0.40344	282.833	0.34831	282.833	0.36578	282.833	0.39862	282.833	0.40092	282.833	0.39912	282.833	0.43514	282.833	0.39191	282.833	0.44084	282.833	0.44222	282.833	0.5093
	282.667	0.40331	282.667	0.34835	282.667	0.36575	282.667	0.39871	282.667	0.40099	282.667	0.39913	282.667	0.43469	282.667	0.39194	282.667	0.44081	282.667	0.44223	282.667	0.50933
	282.5	0.40319	282.5	0.34838	282.5	0.36571	282.5	0.39879	282.5	0.40107	282.5	0.39915	282.5	0.43397	282.5	0.39197	282.5	0.44078	282.5	0.44224	282.5	0.50937
	282.333	0.40309	282.333	0.34842	282.333	0.36567	282.333	0.39887	282.333	0.40114	282.333	0.39916	282.333	0.43173	282.333	0.39201	282.333	0.44075	282.333	0.44224	282.333	0.5094
	282.167	0.40299	282.167	0.34846	282.167	0.36563	282.167	0.39896	282.167	0.40121	282.167	0.39918	282.167	0.43016	282.167	0.39205	282.167	0.44072	282.167	0.44226	282.167	0.50943
	282	0.40289	282	0.34851	282	0.3656	282	0.39904	282	0.40129	282	0.39919	282	0.42964	282	0.39209	282	0.44069	282	0.44227	282	0.50946
	281.833	0.40279	281.833	0.34856	281.833	0.36556	281.833	0.39913	281.833	0.40136	281.833	0.39919	281.833	0.42966	281.833	0.39212	281.833	0.44066	281.833	0.44228	281.833	0.50948
	281.667	0.40271	281.667	0.3486	281.667	0.36552	281.667	0.3992	281.667	0.40142	281.667	0.3992	281.667	0.43	281.667	0.39215	281.667	0.44064	281.667	0.44229	281.667	0.50948
	281.5	0.40262	281.5	0.34864	281.5	0.36548	281.5	0.39928	281.5	0.40148	281.5	0.3992	281.5	0.43024	281.5	0.39219	281.5	0.44062	281.5	0.4423	281.5	0.50949
	281.333	0.40252	281.333	0.3487	281.333	0.36544	281.333	0.39936	281.333	0.40153	281.333	0.3992	281.333	0.43046	281.333	0.39222	281.333	0.44061	281.333	0.44231	281.333	0.50948
	281.167	0.40243	281.167	0.34877	281.167	0.3654	281.167	0.39944	281.167	0.40158	281.167	0.3992	281.167	0.43063	281.167	0.39226	281.167	0.4406	281.167	0.44232	281.167	0.50948
	281	0.40234	281	0.34885	281	0.36537	281	0.39952	281	0.40162	281	0.3992	281	0.43068	281	0.3923	281	0.4406	281	0.44233	281	0.50949
	280.833	0.40226	280.833	0.34894	280.833	0.36534	280.833	0.3996	280.833	0.40167	280.833	0.39921	280.833	0.43045	280.833	0.39234	280.833	0.44059	280.833	0.44234	280.833	0.50951
	280.667	0.40218	280.667	0.34903	280.667	0.36532	280.667	0.39968	280.667	0.40172	280.667	0.39921	280.667	0.42965	280.667	0.39238	280.667	0.44057	280.667	0.44236	280.667	0.50955
	280.5	0.40211	280.5	0.34911	280.5	0.3653	280.5	0.39976	280.5	0.40177	280.5	0.39923	280.5	0.4287	280.5	0.39242	280.5	0.44056	280.5	0.44238	280.5	0.50959
	280.333	0.40204	280.333	0.3492	280.333	0.36528	280.333	0.39984	280.333	0.40181	280.333	0.39925	280.333	0.42869	280.333	0.39245	280.333	0.44055	280.333	0.44241	280.333	0.50965
	280.167	0.40197	280.167	0.34927	280.167	0.36526	280.167	0.39992	280.167	0.40186	280.167	0.39926	280.167	0.42903	280.167	0.39249	280.167	0.44054	280.167	0.44244	280.167	0.50969
	280	0.4019	280	0.34933	280	0.36525	280	0.4	280	0.40192	280	0.39927	280	0.42944	280	0.39252	280	0.44053	280	0.44246	280	0.50972
	279.833	0.40182	279.833	0.34938	279.833	0.36522	279.833	0.40009	279.833	0.40197	279.833	0.3993	279.833	0.42984	279.833	0.39256	279.833	0.44052	279.833	0.44248	279.833	0.50976
	279.667	0.40173	279.667	0.3494	279.667	0.3652	279.667	0.40017	279.667	0.40203	279.667	0.39932	279.667	0.43014	279.667	0.39259	279.667	0.44052	279.667	0.44249	279.667	0.50977
	279.5	0.40164	279.5	0.34943	279.5	0.36518	279.5	0.40025	279.5	0.40208	279.5	0.39934	279.5	0.4304	279.5	0.39262	279.5	0.44051	279.5	0.4425	279.5	0.50978
	279.333	0.40155	279.333	0.34946	279.333	0.36517	279.333	0.40033	279.333	0.40213	279.333	0.39936	279.333	0.43058	279.333	0.39267	279.333	0.4405	279.333	0.44251	279.333	0.50979
	279.167	0.40145	279.167	0.34948	279.167	0.36515	279.167	0.40041	279.167	0.4022	279.167	0.39938	279.167	0.43069	279.167	0.39271	279.167	0.4405	279.167	0.44252	279.167	0.5098
	279	0.40135	279	0.34952	279	0.36515	279	0.40049	279	0.40226	279	0.39939	279	0.43073	279	0.39276	279	0.44049	279	0.44252	279	0.50979
	278.833	0.40126	278.833	0.34955	278.833	0.36515	278.833	0.40056	278.833	0.40231	278.833	0.3994	278.833	0.43077	278.833	0.3928	278.833	0.44048	278.833	0.44252	278.833	0.50977
	278.667	0.40118	278.667	0.34958	278.667	0.36515	278.667	0.40063	278.667	0.40238	278.667	0.3994	278.667	0.43074	278.667	0.39284	278.667	0.44048	278.667	0.44252	278.667	0.50977
	278.5	0.4011	278.5	0.34961	278.5	0.36515	278.5	0.40071	278.5	0.40245	278.5	0.39938	278.5	0.43064	278.5	0.39288	278.5	0.44047	278.5	0.44252	278.5	0.50976
	278.333	0.40103	278.333	0.34965	278.333	0.36517	278.333	0.40078	278.333	0.40253	278.333	0.39938	278.333	0.43048	278.333	0.39291	278.333	0.44046	278.333	0.44254	278.333	0.50974
	278.167	0.40095	278.167	0.34968	278.167	0.36517	278.167	0.40087	278.167	0.40261	278.167	0.39938	278.167	0.43037	278.167	0.39294	278.167	0.44045	278.167	0.44255	278.167	0.50973
	278	0.40086	278	0.34971	278	0.36516	278	0.40096	278	0.40268	278	0.39937	278	0.43025	278	0.39295	278	0.44044	278	0.44256	278	0.50972
	277.833	0.40076	277.833	0.34974	277.833	0.36516	277.833	0.40106	277.833	0.40276	277.833	0.39936	277.833	0.43012	277.833	0.39295	277.833	0.44044	277.833	0.44257	277.833	0.50972
	277.667	0.40066	277.667	0.34976	277.667	0.36514	277.667	0.40117	277.667	0.40284	277.667	0.39935	277.667	0.42998	277.667	0.39294	277.667	0.44044	277.667	0.44257	277.667	0.50972
	277.5	0.40058	277.5	0.34978	277.5	0.36513	277.5	0.40127	277.5	0.40291	277.5	0.39933	277.5	0.42985	277.5	0.39292	277.5	0.44044	277.5	0.44258	277.5	0.5097
	277.333	0.40048	277.333	0.3498	277.333	0.36513	277.333	0.40136	277.333	0.40297	277.333	0.39931	277.333	0.42971	277.333	0.3929	277.333	0.44044	277.333	0.44258	277.333	0.50968
	277.167	0.40038	277.167	0.34982	277.167	0.36512	277.167	0.40145	277.167	0.40302	277.167	0.3993	277.167	0.42958	277.167	0.39288	277.167	0.44045	277.167	0.44259	277.167	0.50965
	277	0.40029	277	0.34983	277	0.36513	277	0.40152	277	0.40308	277	0.39929	277	0.42945	277	0.39288	277	0.44045	277	0.44259	277	0.5096
	276.833	0.4002	276.833	0.34985	276.833	0.36513	276.833	0.4016	276.833	0.40314	276.833	0.39928	276.833	0.42932	276.833	0.39287	276.833	0.44046	276.833	0.44259	276.833	0.50956
	276.667	0.40011	276.667	0.34988	276.667	0.36514	276.667	0.40166	276.667	0.40321	276.667	0.39927	276.667	0.42919	276.667	0.3929	276.667	0.44046	276.667	0.4426	276.667	0.50952
	276.5	0.40002	276.5	0.34991	276.5	0.36515	276.5	0.40173	276.5	0.40327	276.5	0.39928	276.5	0.42906	276.5	0.39293	276.5	0.44048	276.5	0.44261	276.5	0.50947
	276.333	0.39992	276.333	0.34994	276.333	0.36519	276.333	0.40177	276.333	0.40332	276.333	0.39927	276.333	0.42892	276.333	0.39296	276.333	0.44048	276.333	0.44262	276.333	0.50944
	276.167	0.39982	276.167	0.34996	276.167	0.36524	276.167	0.40181	276.167	0.40338	276.167	0.39927	276.167	0.42878	276.167	0.39299	276.167	0.44049	276.167	0.44264	276.167	0.5094
	276	0.39972	276	0.34997	276	0.36531	276	0.40185	276	0.40344	276	0.39925	276	0.42864	276	0.39305	276	0.4405	276	0.44267	276	0.50936
	275.833	0.39962	275.833	0.34999	275.833	0.36539	275.833	0.4019	275.833	0.4035	275.833	0.39923	275.833	0.42851	275.833	0.3931	275.833	0.4405	275.833	0.44269	275.833	0.50933
	275.667	0.39951	275.667	0.34999	275.667	0.36551	275.667	0.40194	275.667	0.40355	275.667	0.39922	275.667	0.42808	275.667	0.39316	275.667	0.44052	275.667	0.44272	275.667	0.50931
	275.5	0.39941	275.5	0.35001	275.5	0.36563	275.5	0.40199	275.5	0.4036	275.5	0.39921	275.5	0.42736	275.5	0.39322	275.5	0.44053	275.5	0.44275	275.5	0.50927
	275.333	0.3993	275.333	0.35002	275.333	0.36585	275.333	0.40204	275.333	0.40365	275.333	0.39921	275.333	0.42698	275.333	0.39329	275.333	0.44055	275.333	0.44279	275.333	0.50923
	275.167	0.39919	275.167	0.35004	275.167	0.36615	275.167	0.40208	275.167	0.4037	275.167	0.39921	275.167	0.42697	275.167	0.39338	275.167	0.44057	275.167	0.44282	275.167	0.50918
	275	0.39907	275	0.35005	275	0.36655	275	0.40214	275	0.40375	275	0.39921	275	0.42742	275	0.39347	275	0.4406	275	0.44285	275	0.50913
	274.833	0.39896	274.833	0.35007	274.833	0.3669	274.833	0.40218	274.833	0.40379	274.833	0.3992	274.833	0.42804	274.833	0.39357	274.833	0.44065	274.833	0.44289	274.833	0.50908
	274.667	0.39886	274.667	0.35008	274.667	0.36725	274.667	0.40222	274.667	0.40385	274.667	0.3992	274.667	0.4289	274.667	0.39373	274.667	0.4407	274.667	0.44292	274.667	0.50902
	274.5	0.39876	274.5	0.35008	274.5	0.36761	274.5	0.40226	274.5	0.4039	274.5	0.39921	274.5	0.42989	274.5	0.39388	274.5	0.44079	274.5	0.44295	274.5	0.50895
	274.333	0.39866	274.333	0.35009	274.333	0.368	274.333	0.40229	274.333	0.40396	274.333	0.39921	274.333	0.43115	274.333	0.39403	274.333	0.44088	274.333	0.44299	274.333	0.5089
	274.167	0.39856	274.167	0.35011	274.167	0.36837	274.167	0.40234	274.167	0.40401	274.167	0.3992	274.167	0.43252	274.167	0.3942	274.167	0.44097	274.167	0.44303	274.167	0.50884
	274	0.39847	274	0.35012	274	0.36872	274	0.40238	274	0.40406	274	0.3992	274	0.43399	274	0.39449	274	0.4411	274	0.44308	274	0.50879
	273.833	0.39837	273.833	0.35013	273.833	0.36907	273.833	0.40242	273.833	0.4041	273.833	0.39919	273.833	0.43546	273.833	0.39493	273.833	0.44128	273.833	0.44312	273.833	0.50873
	273.667	0.3983	273.667	0.35013	273.667	0.36937	273.667	0.40248	273.667	0.40416	273.667	0.39917	273.667	0.43696	273.667	0.39564	273.667	0.4415	273.667	0.44317	273.667	0.50868
	273.5	0.39822	273.5	0.35013	273.5	0.36967	273.5	0.40252	273.5	0.40421	273.5	0.39915	273.5	0.43841	273.5	0.39658	273.5	0.44191	273.5	0.44324	273.5	0.50861
	273.333	0.39813	273.333	0.35014	273.333	0.36996	273.333	0.40257	273.333	0.40426	273.333	0.39913	273.333	0.43971	273.333	0.39811	273.333	0.44242	273.333	0.44332	273.333	0.50853
	273.167	0.39805	273.167	0.35014	273.167	0.37021	273.167	0.40262	273.167	0.40432	273.167	0.3991	273.167	0.44091	273.167	0.40016	273.167	0.4437	273.167	0.44341	273.167	0.50846
	273	0.39796	273	0.35015	273	0.37035	273	0.40267	273	0.40437	273	0.39908	273	0.44179	273	0.40253	273	0.44543	273	0.44352	273	0.50838
	272.833	0.39787	272.833	0.35015	272.833	0.3705	272.833	0.40272	272.833	0.40444	272.833	0.39907	272.833	0.44251	272.833	0.4051	272.833	0.44762	272.833	0.44365	272.833	0.50831
	272.667	0.39778	272.667	0.35015	272.667	0.37055	272.667	0.40277	272.667	0.40451	272.667	0.39906	272.667	0.44302	272.667	0.40771	272.667	0.44999	272.667	0.4438	272.667	0.50825
	272.5	0.3977	272.5	0.35016	272.5	0.37054	272.5	0.40283	272.5	0.40462	272.5	0.39906	272.5	0.4434	272.5	0.41008	272.5	0.45263	272.5	0.44403	272.5	0.50819
	272.333	0.39761	272.333	0.35018	272.333	0.37043	272.333	0.4029	272.333	0.40474	272.333	0.39904	272.333	0.44352	272.333	0.41219	272.333	0.45521	272.333	0.44429	272.333	0.50815
	272.167	0.39753	272.167	0.35019	272.167	0.37033	272.167	0.40296	272.167	0.40487	272.167	0.39903	272.167	0.44352	272.167	0.41391	272.167	0.45778	272.167	0.44502	272.167	0.50809
	272	0.39744	272	0.35022	272	0.37024	272	0.40301	272	0.40499	272	0.39902	272	0.44337	272	0.41536	272	0.4603	272	0.44597	272	0.50803
	271.833	0.39735	271.833	0.35024	271.833	0.37014	271.833	0.40307	271.833	0.40522	271.833	0.39901	271.833	0.44319	271.833	0.41619	271.833	0.46218	271.833	0.44733	271.833	0.50798
	271.667	0.39726	271.667	0.35025	271.667	0.36999	271.667	0.40312	271.667	0.40546	271.667	0.399	271.667	0.44283	271.667	0.41661	271.667	0.46385	271.667	0.44912	271.667	0.50793
	271.5	0.39717	271.5	0.35026	271.5	0.36986	271.5	0.40317	271.5	0.40579	271.5	0.39899	271.5	0.44249	271.5	0.41677	271.5	0.46512	271.5	0.452	271.5	0.50786
	271.333	0.39707	271.333	0.35027	271.333	0.36971	271.333	0.40322	271.333	0.4062	271.333	0.39899	271.333	0.44212	271.333	0.41679	271.333	0.46626	271.333	0.45507	271.333	0.5078
	271.167	0.39698	271.167	0.35028	271.167	0.36957	271.167	0.40327	271.167	0.40679	271.167	0.399	271.167	0.44172	271.167	0.41648	271.167	0.46662	271.167	0.45828	271.167	0.50775
	271	0.39688	271	0.35028	271	0.36941	271	0.40332	271	0.40743	271	0.39901	271	0.44122	271	0.41607	271	0.46682	271	0.46153	271	0.50769
	270.833	0.3968	270.833	0.35028	270.833	0.36925	270.833	0.40337	270.833	0.40827	270.833	0.39902	270.833	0.44072	270.833	0.41559	270.833	0.46681	270.833	0.46436	270.833	0.50763
	270.667	0.39671	270.667	0.35029	270.667	0.3691	270.667	0.40342	270.667	0.40918	270.667	0.39903	270.667	0.44019	270.667	0.41508	270.667	0.46666	270.667	0.46669	270.667	0.50758
	270.5	0.39662	270.5	0.35029	270.5	0.36894	270.5	0.40347	270.5	0.41017	270.5	0.39906	270.5	0.43962	270.5	0.41453	270.5	0.46629	270.5	0.46856	270.5	0.50753
	270.333	0.39654	270.333	0.3503	270.333	0.36879	270.333	0.40352	270.333	0.41108	270.333	0.39907	270.333	0.43903	270.333	0.414	270.333	0.46583	270.333	0.46989	270.333	0.50747
	270.167	0.39645	270.167	0.35032	270.167	0.36864	270.167	0.40357	270.167	0.41201	270.167	0.39908	270.167	0.43845	270.167	0.41345	270.167	0.46533	270.167	0.47065	270.167	0.50742
	270	0.39636	270	0.35033	270	0.3685	270	0.40361	270	0.41295	270	0.39909	270	0.43787	270	0.4129	270	0.46482	270	0.47103	270	0.50736
	269.833	0.39627	269.833	0.35035	269.833	0.36835	269.833	0.40366	269.833	0.4138	269.833	0.3991	269.833	0.43729	269.833	0.4123	269.833	0.46421	269.833	0.47116	269.833	0.5073
	269.667	0.39619	269.667	0.35037	269.667	0.36822	269.667	0.4037	269.667	0.4145	269.667	0.39911	269.667	0.4367	269.667	0.41171	269.667	0.46363	269.667	0.47114	269.667	0.50722
	269.5	0.39611	269.5	0.35039	269.5	0.36809	269.5	0.40375	269.5	0.41503	269.5	0.39912	269.5	0.43614	269.5	0.41112	269.5	0.46304	269.5	0.47076	269.5	0.50715
	269.333	0.39604	269.333	0.35041	269.333	0.36795	269.333	0.40381	269.333	0.41544	269.333	0.39914	269.333	0.43559	269.333	0.41052	269.333	0.46244	269.333	0.47027	269.333	0.50709
	269.167	0.39596	269.167	0.35043	269.167	0.36782	269.167	0.40387	269.167	0.41554	269.167	0.39916	269.167	0.43505	269.167	0.40989	269.167	0.4618	269.167	0.46972	269.167	0.50702
	269	0.39589	269	0.35046	269	0.36769	269	0.40394	269	0.41553	269	0.39919	269	0.43457	269	0.40927	269	0.46118	269	0.46914	269	0.50696
	268.833	0.39581	268.833	0.35049	268.833	0.36756	268.833	0.40402	268.833	0.41545	268.833	0.39925	268.833	0.43408	268.833	0.40864	268.833	0.46056	268.833	0.46854	268.833	0.5069
	268.667	0.39573	268.667	0.35051	268.667	0.36744	268.667	0.40411	268.667	0.41532	268.667	0.39933	268.667	0.43361	268.667	0.40802	268.667	0.45993	268.667	0.46794	268.667	0.50684
	268.5	0.39566	268.5	0.35054	268.5	0.36732	268.5	0.40421	268.5	0.4151	268.5	0.39946	268.5	0.43315	268.5	0.40737	268.5	0.45929	268.5	0.46733	268.5	0.50678
	268.333	0.39557	268.333	0.35055	268.333	0.3672	268.333	0.40435	268.333	0.41492	268.333	0.39958	268.333	0.43276	268.333	0.40673	268.333	0.45865	268.333	0.46673	268.333	0.50672
	268.167	0.39548	268.167	0.35056	268.167	0.36709	268.167	0.4045	268.167	0.41474	268.167	0.39975	268.167	0.43236	268.167	0.4061	268.167	0.45801	268.167	0.46608	268.167	0.50666
	268	0.39541	268	0.35057	268	0.36699	268	0.40465	268	0.41455	268	0.39997	268	0.43197	268	0.40546	268	0.45738	268	0.46544	268	0.5066
	267.833	0.39533	267.833	0.35059	267.833	0.36689	267.833	0.40485	267.833	0.41434	267.833	0.40033	267.833	0.43161	267.833	0.40483	267.833	0.45675	267.833	0.4648	267.833	0.50654
	267.667	0.39525	267.667	0.35059	267.667	0.36681	267.667	0.40519	267.667	0.41415	267.667	0.40068	267.667	0.43128	267.667	0.40421	267.667	0.45612	267.667	0.46415	267.667	0.50647
	267.5	0.39517	267.5	0.3506	267.5	0.36672	267.5	0.40551	267.5	0.41397	267.5	0.40107	267.5	0.43095	267.5	0.4036	267.5	0.4555	267.5	0.46348	267.5	0.5064
	267.333	0.39508	267.333	0.35061	267.333	0.36663	267.333	0.40588	267.333	0.41379	267.333	0.40144	267.333	0.43069	267.333	0.40299	267.333	0.45487	267.333	0.46281	267.333	0.50633
	267.167	0.395	267.167	0.35062	267.167	0.36656	267.167	0.40625	267.167	0.41363	267.167	0.40186	267.167	0.4305	267.167	0.40244	267.167	0.45425	267.167	0.46213	267.167	0.50625
	267	0.39489	267	0.35062	267	0.3665	267	0.40671	267	0.41349	267	0.40224	267	0.4303	267	0.40189	267	0.45363	267	0.46145	267	0.50618
	266.833	0.3948	266.833	0.35062	266.833	0.36644	266.833	0.40714	266.833	0.41336	266.833	0.40261	266.833	0.4301	266.833	0.40136	266.833	0.45302	266.833	0.46074	266.833	0.50612
	266.667	0.39471	266.667	0.35063	266.667	0.36638	266.667	0.40763	266.667	0.41322	266.667	0.40297	266.667	0.42988	266.667	0.40086	266.667	0.45242	266.667	0.46002	266.667	0.50606
	266.5	0.39463	266.5	0.35063	266.5	0.36633	266.5	0.40811	266.5	0.41314	266.5	0.4033	266.5	0.42962	266.5	0.40043	266.5	0.45184	266.5	0.45928	266.5	0.50599
	266.333	0.39453	266.333	0.35063	266.333	0.3663	266.333	0.40876	266.333	0.41312	266.333	0.40365	266.333	0.42953	266.333	0.39998	266.333	0.45127	266.333	0.45854	266.333	0.50593
	266.167	0.39445	266.167	0.35063	266.167	0.36627	266.167	0.40956	266.167	0.41327	266.167	0.40403	266.167	0.42954	266.167	0.39959	266.167	0.45072	266.167	0.45774	266.167	0.50586
	266	0.39438	266	0.35065	266	0.36625	266	0.41059	266	0.41352	266	0.40442	266	0.42968	266	0.39926	266	0.45017	266	0.45696	266	0.50579
	265.833	0.39431	265.833	0.35066	265.833	0.36624	265.833	0.4118	265.833	0.41421	265.833	0.40479	265.833	0.42986	265.833	0.39895	265.833	0.44969	265.833	0.45618	265.833	0.50572
	265.667	0.39424	265.667	0.35067	265.667	0.36628	265.667	0.41353	265.667	0.41515	265.667	0.4052	265.667	0.43016	265.667	0.39865	265.667	0.4492	265.667	0.4554	265.667	0.50566
	265.5	0.39417	265.5	0.35069	265.5	0.36629	265.5	0.41581	265.5	0.41646	265.5	0.4057	265.5	0.43055	265.5	0.39839	265.5	0.44872	265.5	0.45459	265.5	0.50558
	265.333	0.3941	265.333	0.35071	265.333	0.36632	265.333	0.41846	265.333	0.41816	265.333	0.40629	265.333	0.43118	265.333	0.39822	265.333	0.44825	265.333	0.45382	265.333	0.5055
	265.167	0.39403	265.167	0.35072	265.167	0.36639	265.167	0.42136	265.167	0.42087	265.167	0.40704	265.167	0.43214	265.167	0.39818	265.167	0.44784	265.167	0.45305	265.167	0.50541
	265	0.39397	265	0.35074	265	0.3668	265	0.42472	265	0.42409	265	0.40799	265	0.43449	265	0.39836	265	0.44742	265	0.4523	265	0.50531
	264.833	0.3939	264.833	0.35076	264.833	0.36741	264.833	0.42797	264.833	0.42782	264.833	0.40918	264.833	0.43819	264.833	0.39893	264.833	0.44702	264.833	0.4516	264.833	0.50519
	264.667	0.39384	264.667	0.35078	264.667	0.36837	264.667	0.43111	264.667	0.43174	264.667	0.41052	264.667	0.44385	264.667	0.39998	264.667	0.44663	264.667	0.45089	264.667	0.50508
	264.5	0.39377	264.5	0.3508	264.5	0.36974	264.5	0.43412	264.5	0.43606	264.5	0.41281	264.5	0.45098	264.5	0.40341	264.5	0.4463	264.5	0.45019	264.5	0.50496
	264.333	0.3937	264.333	0.35082	264.333	0.37255	264.333	0.43612	264.333	0.4403	264.333	0.41569	264.333	0.4616	264.333	0.40935	264.333	0.44596	264.333	0.44954	264.333	0.50483
	264.167	0.39363	264.167	0.35085	264.167	0.37625	264.167	0.43744	264.167	0.44444	264.167	0.41941	264.167	0.47363	264.167	0.41925	264.167	0.44562	264.167	0.44896	264.167	0.50472
	264	0.39356	264	0.35087	264	0.3807	264	0.43795	264	0.44844	264	0.42378	264	0.48662	264	0.4323	264	0.44533	264	0.44845	264	0.50461
	263.833	0.39349	263.833	0.3509	263.833	0.38529	263.833	0.43792	263.833	0.45204	263.833	0.42944	263.833	0.49985	263.833	0.4522	263.833	0.44509	263.833	0.44802	263.833	0.50452
	263.667	0.3934	263.667	0.35092	263.667	0.38962	263.667	0.43673	263.667	0.4551	263.667	0.43549	263.667	0.51153	263.667	0.4731	263.667	0.4449	263.667	0.44761	263.667	0.50446
	263.5	0.39332	263.5	0.35094	263.5	0.39291	263.5	0.43528	263.5	0.45741	263.5	0.44158	263.5	0.52113	263.5	0.49264	263.5	0.44477	263.5	0.44731	263.5	0.50439
	263.333	0.39324	263.333	0.35097	263.333	0.39479	263.333	0.43349	263.333	0.45912	263.333	0.44757	263.333	0.52768	263.333	0.51013	263.333	0.44467	263.333	0.44701	263.333	0.50433
	263.167	0.39316	263.167	0.351	263.167	0.39569	263.167	0.43147	263.167	0.45879	263.167	0.45303	263.167	0.53192	263.167	0.51998	263.167	0.44479	263.167	0.4468	263.167	0.50427
	263	0.39307	263	0.35103	263	0.3946	263	0.42929	263	0.45734	263	0.45772	263	0.53058	263	0.52565	263	0.44529	263	0.44663	263	0.50425
	262.833	0.393	262.833	0.35106	262.833	0.39284	262.833	0.42714	262.833	0.45469	262.833	0.46149	262.833	0.52683	262.833	0.52688	262.833	0.44643	262.833	0.44681	262.833	0.50421
	262.667	0.39292	262.667	0.35109	262.667	0.39071	262.667	0.42499	262.667	0.45132	262.667	0.46468	262.667	0.52095	262.667	0.52524	262.667	0.44817	262.667	0.44716	262.667	0.50417
	262.5	0.39285	262.5	0.35113	262.5	0.38835	262.5	0.42281	262.5	0.44669	262.5	0.46633	262.5	0.51397	262.5	0.51801	262.5	0.45264	262.5	0.44798	262.5	0.50413
	262.333	0.39277	262.333	0.35118	262.333	0.38591	262.333	0.42089	262.333	0.44206	262.333	0.46693	262.333	0.50587	262.333	0.50895	262.333	0.45929	262.333	0.44943	262.333	0.5041
	262.167	0.3927	262.167	0.35125	262.167	0.38354	262.167	0.41911	262.167	0.43746	262.167	0.46609	262.167	0.49788	262.167	0.49874	262.167	0.46886	262.167	0.45307	262.167	0.50406
	262	0.39263	262	0.35134	262	0.38132	262	0.41752	262	0.43294	262	0.46414	262	0.49013	262	0.48817	262	0.48052	262	0.45879	262	0.50402
	261.833	0.39257	261.833	0.35145	261.833	0.37923	261.833	0.41605	261.833	0.42929	261.833	0.45951	261.833	0.48272	261.833	0.47748	261.833	0.49639	261.833	0.46767	261.833	0.50397
	261.667	0.3925	261.667	0.35162	261.667	0.37749	261.667	0.41488	261.667	0.42613	261.667	0.45388	261.667	0.47638	261.667	0.46777	261.667	0.51301	261.667	0.47903	261.667	0.50391
	261.5	0.39244	261.5	0.35177	261.5	0.37591	261.5	0.41386	261.5	0.42336	261.5	0.44764	261.5	0.47059	261.5	0.45878	261.5	0.52931	261.5	0.49696	261.5	0.50386
	261.333	0.39237	261.333	0.35195	261.333	0.37452	261.333	0.41303	261.333	0.42091	261.333	0.44127	261.333	0.46546	261.333	0.45076	261.333	0.5447	261.333	0.51701	261.333	0.50381
	261.167	0.39231	261.167	0.35214	261.167	0.37327	261.167	0.41234	261.167	0.41911	261.167	0.43559	261.167	0.46076	261.167	0.44342	261.167	0.55628	261.167	0.53767	261.167	0.50376
	261	0.39224	261	0.35239	261	0.37235	261	0.41178	261	0.41752	261	0.43052	261	0.45697	261	0.4375	261	0.56532	261	0.55772	261	0.50371
	260.833	0.39217	260.833	0.35264	260.833	0.37154	260.833	0.41128	260.833	0.41619	260.833	0.42618	260.833	0.45367	260.833	0.43221	260.833	0.57105	260.833	0.57183	260.833	0.50366
	260.667	0.39209	260.667	0.3529	260.667	0.37087	260.667	0.41086	260.667	0.41501	260.667	0.42235	260.667	0.45069	260.667	0.42768	260.667	0.57434	260.667	0.58144	260.667	0.50361
	260.5	0.39201	260.5	0.35318	260.5	0.37024	260.5	0.41045	260.5	0.41415	260.5	0.41954	260.5	0.44796	260.5	0.42374	260.5	0.57165	260.5	0.58588	260.5	0.50356
	260.333	0.39192	260.333	0.35354	260.333	0.36978	260.333	0.41017	260.333	0.41341	260.333	0.41724	260.333	0.44571	260.333	0.42044	260.333	0.56644	260.333	0.58689	260.333	0.50351
	260.167	0.39184	260.167	0.35389	260.167	0.36936	260.167	0.40989	260.167	0.41275	260.167	0.41526	260.167	0.44377	260.167	0.41767	260.167	0.55886	260.167	0.58121	260.167	0.50345
	260	0.39177	260	0.35425	260	0.36897	260	0.40965	260	0.41216	260	0.41351	260	0.44204	260	0.41523	260	0.55003	260	0.57328	260	0.50341
	259.833	0.3917	259.833	0.3546	259.833	0.36861	259.833	0.40945	259.833	0.41179	259.833	0.41221	259.833	0.44046	259.833	0.41303	259.833	0.53982	259.833	0.56358	259.833	0.50336
	259.667	0.39163	259.667	0.35508	259.667	0.36839	259.667	0.4093	259.667	0.41138	259.667	0.41102	259.667	0.43921	259.667	0.41132	259.667	0.52966	259.667	0.55297	259.667	0.50334
	259.5	0.39156	259.5	0.35555	259.5	0.36816	259.5	0.40913	259.5	0.41102	259.5	0.41	259.5	0.43808	259.5	0.40976	259.5	0.51988	259.5	0.5419	259.5	0.50331
	259.333	0.39148	259.333	0.35613	259.333	0.36793	259.333	0.40898	259.333	0.41072	259.333	0.40908	259.333	0.43708	259.333	0.40838	259.333	0.51048	259.333	0.53103	259.333	0.50327
	259.167	0.39142	259.167	0.3568	259.167	0.36771	259.167	0.40884	259.167	0.41047	259.167	0.40843	259.167	0.43612	259.167	0.40711	259.167	0.50229	259.167	0.52078	259.167	0.50323
	259	0.39137	259	0.35754	259	0.36757	259	0.40873	259	0.41021	259	0.40788	259	0.43528	259	0.40611	259	0.49482	259	0.51105	259	0.5032
	258.833	0.39131	258.833	0.35821	258.833	0.36741	258.833	0.40861	258.833	0.40996	258.833	0.40739	258.833	0.43455	258.833	0.40521	258.833	0.48816	258.833	0.50274	258.833	0.50317
	258.667	0.39123	258.667	0.3589	258.667	0.36726	258.667	0.4085	258.667	0.40973	258.667	0.4069	258.667	0.43394	258.667	0.40439	258.667	0.48206	258.667	0.49522	258.667	0.50314
	258.5	0.39116	258.5	0.3596	258.5	0.36712	258.5	0.4084	258.5	0.40956	258.5	0.40656	258.5	0.43336	258.5	0.40365	258.5	0.47714	258.5	0.48855	258.5	0.50312
	258.333	0.39108	258.333	0.36017	258.333	0.36703	258.333	0.40832	258.333	0.40937	258.333	0.40617	258.333	0.43287	258.333	0.40298	258.333	0.47274	258.333	0.48244	258.333	0.50312
	258.167	0.391	258.167	0.36059	258.167	0.36692	258.167	0.40824	258.167	0.40918	258.167	0.40579	258.167	0.43235	258.167	0.40233	258.167	0.4689	258.167	0.47756	258.167	0.50314
	258	0.39093	258	0.36079	258	0.36681	258	0.40815	258	0.40899	258	0.40549	258	0.43185	258	0.40172	258	0.46539	258	0.47322	258	0.50317
	257.833	0.39086	257.833	0.36082	257.833	0.3667	257.833	0.40807	257.833	0.40883	257.833	0.40523	257.833	0.43137	257.833	0.40113	257.833	0.46263	257.833	0.46949	257.833	0.50326
	257.667	0.39079	257.667	0.36044	257.667	0.36661	257.667	0.40801	257.667	0.40866	257.667	0.40496	257.667	0.43094	257.667	0.40069	257.667	0.46021	257.667	0.46604	257.667	0.50343
	257.5	0.39073	257.5	0.35993	257.5	0.36652	257.5	0.40795	257.5	0.40851	257.5	0.40471	257.5	0.43052	257.5	0.40019	257.5	0.45804	257.5	0.46318	257.5	0.50365
	257.333	0.39067	257.333	0.35936	257.333	0.36643	257.333	0.40789	257.333	0.40837	257.333	0.40446	257.333	0.4301	257.333	0.3997	257.333	0.45605	257.333	0.46073	257.333	0.50411
	257.167	0.3906	257.167	0.3588	257.167	0.36634	257.167	0.40783	257.167	0.40824	257.167	0.40426	257.167	0.42968	257.167	0.39923	257.167	0.45448	257.167	0.45855	257.167	0.50472
	257	0.39053	257	0.35824	257	0.36627	257	0.4078	257	0.4081	257	0.40405	257	0.42932	257	0.39882	257	0.45305	257	0.45654	257	0.50575
	256.833	0.39047	256.833	0.35771	256.833	0.3662	256.833	0.40775	256.833	0.40796	256.833	0.40384	256.833	0.42895	256.833	0.39839	256.833	0.45179	256.833	0.45492	256.833	0.50702
	256.667	0.39041	256.667	0.35719	256.667	0.36613	256.667	0.4077	256.667	0.40781	256.667	0.40364	256.667	0.42858	256.667	0.39797	256.667	0.45061	256.667	0.45341	256.667	0.50861
	256.5	0.39034	256.5	0.35669	256.5	0.36607	256.5	0.40765	256.5	0.40768	256.5	0.40345	256.5	0.42822	256.5	0.39757	256.5	0.44963	256.5	0.45209	256.5	0.51043
	256.333	0.39028	256.333	0.35625	256.333	0.36602	256.333	0.40758	256.333	0.40754	256.333	0.40326	256.333	0.42788	256.333	0.39718	256.333	0.44875	256.333	0.45089	256.333	0.51268
	256.167	0.3902	256.167	0.3558	256.167	0.36597	256.167	0.40752	256.167	0.40739	256.167	0.40307	256.167	0.42755	256.167	0.39682	256.167	0.44801	256.167	0.44986	256.167	0.51485
	256	0.39013	256	0.35539	256	0.36593	256	0.40746	256	0.40726	256	0.40288	256	0.42722	256	0.39646	256	0.4473	256	0.44887	256	0.51699
	255.833	0.39006	255.833	0.35502	255.833	0.36588	255.833	0.40741	255.833	0.40713	255.833	0.40272	255.833	0.4269	255.833	0.39609	255.833	0.44674	255.833	0.44798	255.833	0.51898
	255.667	0.38999	255.667	0.35479	255.667	0.36586	255.667	0.40735	255.667	0.407	255.667	0.40255	255.667	0.42658	255.667	0.39574	255.667	0.44615	255.667	0.44715	255.667	0.52057
	255.5	0.38992	255.5	0.35455	255.5	0.36584	255.5	0.4073	255.5	0.40687	255.5	0.40239	255.5	0.42627	255.5	0.3954	255.5	0.4456	255.5	0.44651	255.5	0.52192
	255.333	0.38984	255.333	0.35432	255.333	0.36582	255.333	0.40725	255.333	0.40676	255.333	0.40222	255.333	0.42597	255.333	0.39506	255.333	0.44507	255.333	0.44583	255.333	0.52289
	255.167	0.38978	255.167	0.35408	255.167	0.3658	255.167	0.40721	255.167	0.40665	255.167	0.40209	255.167	0.42567	255.167	0.39472	255.167	0.44465	255.167	0.44521	255.167	0.52359
	255	0.38971	255	0.35393	255	0.36581	255	0.40719	255	0.40654	255	0.40195	255	0.42537	255	0.39438	255	0.4442	255	0.44462	255	0.52361
	254.833	0.38965	254.833	0.35377	254.833	0.3658	254.833	0.40715	254.833	0.40644	254.833	0.40181	254.833	0.4251	254.833	0.39406	254.833	0.44376	254.833	0.44413	254.833	0.52341
	254.667	0.38959	254.667	0.35361	254.667	0.36579	254.667	0.40712	254.667	0.40634	254.667	0.40167	254.667	0.42481	254.667	0.39374	254.667	0.44334	254.667	0.44367	254.667	0.52294
	254.5	0.38952	254.5	0.35346	254.5	0.36579	254.5	0.40709	254.5	0.40624	254.5	0.40154	254.5	0.42454	254.5	0.39342	254.5	0.44297	254.5	0.44323	254.5	0.52239
	254.333	0.38945	254.333	0.35336	254.333	0.36578	254.333	0.40707	254.333	0.40614	254.333	0.40141	254.333	0.42427	254.333	0.39311	254.333	0.44259	254.333	0.4428	254.333	0.52162
	254.167	0.38938	254.167	0.35324	254.167	0.36576	254.167	0.40704	254.167	0.40603	254.167	0.40127	254.167	0.42402	254.167	0.39282	254.167	0.44221	254.167	0.44244	254.167	0.5207
	254	0.38932	254	0.35313	254	0.36575	254	0.40701	254	0.40593	254	0.40113	254	0.42377	254	0.39253	254	0.44185	254	0.44207	254	0.51972
	253.833	0.38925	253.833	0.35302	253.833	0.36573	253.833	0.40698	253.833	0.40582	253.833	0.401	253.833	0.42353	253.833	0.39224	253.833	0.44152	253.833	0.44169	253.833	0.51874
	253.667	0.3892	253.667	0.35294	253.667	0.36571	253.667	0.40694	253.667	0.40572	253.667	0.40087	253.667	0.42329	253.667	0.39196	253.667	0.44118	253.667	0.44133	253.667	0.51774
	253.5	0.38915	253.5	0.35286	253.5	0.36569	253.5	0.4069	253.5	0.40562	253.5	0.40073	253.5	0.42308	253.5	0.3917	253.5	0.44085	253.5	0.44101	253.5	0.51675
	253.333	0.38911	253.333	0.35278	253.333	0.36568	253.333	0.40687	253.333	0.40551	253.333	0.40059	253.333	0.42285	253.333	0.39144	253.333	0.44052	253.333	0.44068	253.333	0.51575
	253.167	0.38906	253.167	0.3527	253.167	0.36566	253.167	0.40683	253.167	0.40542	253.167	0.40047	253.167	0.42263	253.167	0.39119	253.167	0.44021	253.167	0.44036	253.167	0.51476
	253	0.389	253	0.35263	253	0.36565	253	0.40679	253	0.40533	253	0.40033	253	0.42241	253	0.39093	253	0.4399	253	0.44004	253	0.51377
	252.833	0.38895	252.833	0.35256	252.833	0.36563	252.833	0.40675	252.833	0.40524	252.833	0.4002	252.833	0.42221	252.833	0.39069	252.833	0.43959	252.833	0.43976	252.833	0.5128
	252.667	0.3889	252.667	0.3525	252.667	0.36562	252.667	0.40671	252.667	0.40516	252.667	0.40007	252.667	0.42201	252.667	0.39044	252.667	0.43928	252.667	0.43948	252.667	0.51183
	252.5	0.38883	252.5	0.35244	252.5	0.3656	252.5	0.40667	252.5	0.40508	252.5	0.39993	252.5	0.42181	252.5	0.39019	252.5	0.43898	252.5	0.4392	252.5	0.51088
	252.333	0.38878	252.333	0.35239	252.333	0.36558	252.333	0.40664	252.333	0.405	252.333	0.3998	252.333	0.42161	252.333	0.38995	252.333	0.43868	252.333	0.43893	252.333	0.50998
	252.167	0.38872	252.167	0.35234	252.167	0.36555	252.167	0.40661	252.167	0.40493	252.167	0.39967	252.167	0.42142	252.167	0.3897	252.167	0.43838	252.167	0.43869	252.167	0.50908
	252	0.38866	252	0.35229	252	0.36554	252	0.40658	252	0.40485	252	0.39953	252	0.42122	252	0.38947	252	0.43808	252	0.43846	252	0.5082
	251.833	0.3886	251.833	0.35225	251.833	0.36552	251.833	0.40655	251.833	0.40478	251.833	0.39939	251.833	0.42102	251.833	0.38924	251.833	0.43779	251.833	0.43822	251.833	0.50735
	251.667	0.38854	251.667	0.35222	251.667	0.36552	251.667	0.40654	251.667	0.40472	251.667	0.39925	251.667	0.42083	251.667	0.38901	251.667	0.4375	251.667	0.43799	251.667	0.50659
	251.5	0.38848	251.5	0.35218	251.5	0.36553	251.5	0.40651	251.5	0.40465	251.5	0.39912	251.5	0.42064	251.5	0.3888	251.5	0.43722	251.5	0.43779	251.5	0.50582
	251.333	0.38841	251.333	0.35215	251.333	0.36553	251.333	0.40649	251.333	0.40458	251.333	0.39898	251.333	0.42045	251.333	0.38859	251.333	0.43694	251.333	0.43758	251.333	0.50508
	251.167	0.38833	251.167	0.35213	251.167	0.36554	251.167	0.40647	251.167	0.40452	251.167	0.39884	251.167	0.42027	251.167	0.38839	251.167	0.43666	251.167	0.43737	251.167	0.50438
	251	0.38826	251	0.35211	251	0.36557	251	0.40643	251	0.40446	251	0.39871	251	0.4201	251	0.38818	251	0.4364	251	0.43715	251	0.50371
	250.833	0.38816	250.833	0.35209	250.833	0.36558	250.833	0.40639	250.833	0.40439	250.833	0.39858	250.833	0.41994	250.833	0.38799	250.833	0.43614	250.833	0.43695	250.833	0.50316
	250.667	0.38808	250.667	0.35207	250.667	0.36559	250.667	0.40635	250.667	0.40432	250.667	0.39845	250.667	0.41978	250.667	0.3878	250.667	0.43588	250.667	0.43675	250.667	0.5026
	250.5	0.388	250.5	0.35205	250.5	0.3656	250.5	0.40631	250.5	0.40425	250.5	0.39832	250.5	0.41963	250.5	0.38761	250.5	0.43563	250.5	0.43655	250.5	0.50206
	250.333	0.38795	250.333	0.35204	250.333	0.3656	250.333	0.40626	250.333	0.40418	250.333	0.3982	250.333	0.41947	250.333	0.38742	250.333	0.4354	250.333	0.43635	250.333	0.50154
	250.167	0.38789	250.167	0.35202	250.167	0.3656	250.167	0.40623	250.167	0.4041	250.167	0.39808	250.167	0.41933	250.167	0.38726	250.167	0.43517	250.167	0.43616	250.167	0.50114
	250	0.38783	250	0.352	250	0.3656	250	0.4062	250	0.40402	250	0.39796	250	0.41918	250	0.38709	250	0.43494	250	0.43596	250	0.5007
	249.833	0.38777	249.833	0.35198	249.833	0.3656	249.833	0.40617	249.833	0.40394	249.833	0.39784	249.833	0.41904	249.833	0.38692	249.833	0.43471	249.833	0.43577	249.833	0.50027
	249.667	0.38772	249.667	0.35196	249.667	0.36561	249.667	0.40616	249.667	0.40385	249.667	0.39772	249.667	0.4189	249.667	0.38676	249.667	0.43449	249.667	0.43558	249.667	0.49985
	249.5	0.38767	249.5	0.35193	249.5	0.36561	249.5	0.40613	249.5	0.40377	249.5	0.39761	249.5	0.41878	249.5	0.38662	249.5	0.43427	249.5	0.4354	249.5	0.49952
	249.333	0.38761	249.333	0.3519	249.333	0.36561	249.333	0.4061	249.333	0.40369	249.333	0.3975	249.333	0.41864	249.333	0.38648	249.333	0.43406	249.333	0.43522	249.333	0.49917
	249.167	0.38756	249.167	0.35187	249.167	0.36561	249.167	0.40606	249.167	0.40361	249.167	0.39738	249.167	0.41851	249.167	0.38633	249.167	0.43384	249.167	0.43504	249.167	0.49884
	249	0.38752	249	0.35185	249	0.36561	249	0.40602	249	0.40354	249	0.39727	249	0.41838	249	0.38619	249	0.43364	249	0.43486	249	0.49852
	248.833	0.38747	248.833	0.35182	248.833	0.3656	248.833	0.40598	248.833	0.40346	248.833	0.39715	248.833	0.41826	248.833	0.38606	248.833	0.43344	248.833	0.43469	248.833	0.49827
	248.667	0.38742	248.667	0.3518	248.667	0.36558	248.667	0.40594	248.667	0.40339	248.667	0.39702	248.667	0.41813	248.667	0.38592	248.667	0.43324	248.667	0.43451	248.667	0.49799
	248.5	0.38737	248.5	0.35179	248.5	0.36556	248.5	0.4059	248.5	0.40334	248.5	0.39689	248.5	0.41801	248.5	0.38578	248.5	0.43305	248.5	0.43434	248.5	0.49772
	248.333	0.38732	248.333	0.35178	248.333	0.36553	248.333	0.40586	248.333	0.40327	248.333	0.39676	248.333	0.41788	248.333	0.38564	248.333	0.43287	248.333	0.43417	248.333	0.49745
	248.167	0.38728	248.167	0.35177	248.167	0.36551	248.167	0.40583	248.167	0.4032	248.167	0.39664	248.167	0.41777	248.167	0.3855	248.167	0.43268	248.167	0.43401	248.167	0.49724
	248	0.38724	248	0.35176	248	0.36549	248	0.4058	248	0.40313	248	0.39651	248	0.41765	248	0.38537	248	0.43249	248	0.43385	248	0.49701
	247.833	0.38719	247.833	0.35175	247.833	0.36548	247.833	0.40576	247.833	0.40305	247.833	0.39639	247.833	0.41754	247.833	0.38523	247.833	0.4323	247.833	0.43368	247.833	0.4968
	247.667	0.38713	247.667	0.35173	247.667	0.36547	247.667	0.40572	247.667	0.40298	247.667	0.39626	247.667	0.41743	247.667	0.3851	247.667	0.43212	247.667	0.43351	247.667	0.49659
	247.5	0.38708	247.5	0.35171	247.5	0.36546	247.5	0.40565	247.5	0.40292	247.5	0.39613	247.5	0.41734	247.5	0.38498	247.5	0.43193	247.5	0.43335	247.5	0.49643
	247.333	0.38702	247.333	0.35169	247.333	0.36545	247.333	0.40557	247.333	0.40286	247.333	0.39601	247.333	0.41725	247.333	0.38485	247.333	0.43175	247.333	0.43319	247.333	0.49624
	247.167	0.38696	247.167	0.35168	247.167	0.36544	247.167	0.4055	247.167	0.40281	247.167	0.3959	247.167	0.41715	247.167	0.38473	247.167	0.43157	247.167	0.43301	247.167	0.49605
	247	0.38691	247	0.35167	247	0.36544	247	0.40529	247	0.40276	247	0.39579	247	0.41706	247	0.38461	247	0.43139	247	0.43284	247	0.49587
	246.833	0.38684	246.833	0.35165	246.833	0.36544	246.833	0.40513	246.833	0.4027	246.833	0.39567	246.833	0.41697	246.833	0.38451	246.833	0.43122	246.833	0.43266	246.833	0.49568
	246.667	0.38677	246.667	0.35163	246.667	0.36543	246.667	0.40499	246.667	0.40265	246.667	0.39554	246.667	0.41688	246.667	0.38441	246.667	0.43106	246.667	0.43247	246.667	0.49549
	246.5	0.3867	246.5	0.35161	246.5	0.36543	246.5	0.40485	246.5	0.4026	246.5	0.39542	246.5	0.41678	246.5	0.3843	246.5	0.4309	246.5	0.43229	246.5	0.4953
	246.333	0.38663	246.333	0.35158	246.333	0.36543	246.333	0.40472	246.333	0.40255	246.333	0.39531	246.333	0.41668	246.333	0.3842	246.333	0.43075	246.333	0.4321	246.333	0.4951
	246.167	0.38656	246.167	0.35155	246.167	0.36543	246.167	0.40461	246.167	0.40249	246.167	0.39519	246.167	0.41656	246.167	0.38411	246.167	0.4306	246.167	0.43191	246.167	0.49491
	246	0.3865	246	0.35151	246	0.36542	246	0.40452	246	0.40242	246	0.39508	246	0.41645	246	0.38401	246	0.43044	246	0.43173	246	0.49473
	245.833	0.38644	245.833	0.35148	245.833	0.36541	245.833	0.4045	245.833	0.40235	245.833	0.39498	245.833	0.41634	245.833	0.38392	245.833	0.43029	245.833	0.43155	245.833	0.49455
	245.667	0.38639	245.667	0.35143	245.667	0.36539	245.667	0.40452	245.667	0.40228	245.667	0.39488	245.667	0.41623	245.667	0.38383	245.667	0.43014	245.667	0.43138	245.667	0.49438
	245.5	0.38635	245.5	0.3514	245.5	0.36537	245.5	0.40453	245.5	0.40221	245.5	0.39478	245.5	0.41613	245.5	0.38374	245.5	0.42998	245.5	0.43122	245.5	0.49421
	245.333	0.38631	245.333	0.35137	245.333	0.36535	245.333	0.40454	245.333	0.40214	245.333	0.39468	245.333	0.41602	245.333	0.38364	245.333	0.42982	245.333	0.43105	245.333	0.49404
	245.167	0.38626	245.167	0.35133	245.167	0.36534	245.167	0.40457	245.167	0.40206	245.167	0.39459	245.167	0.41593	245.167	0.38355	245.167	0.42966	245.167	0.43088	245.167	0.49387
	245	0.38622	245	0.35132	245	0.36532	245	0.40463	245	0.402	245	0.3945	245	0.41583	245	0.38347	245	0.4295	245	0.4307	245	0.4937
	244.833	0.38618	244.833	0.3513	244.833	0.36531	244.833	0.40468	244.833	0.40193	244.833	0.3944	244.833	0.41575	244.833	0.38338	244.833	0.42933	244.833	0.43054	244.833	0.49353
	244.667	0.38614	244.667	0.35128	244.667	0.3653	244.667	0.40472	244.667	0.40187	244.667	0.39431	244.667	0.41567	244.667	0.3833	244.667	0.42917	244.667	0.43038	244.667	0.49336
	244.5	0.38609	244.5	0.35126	244.5	0.36528	244.5	0.40476	244.5	0.40182	244.5	0.39421	244.5	0.41559	244.5	0.38323	244.5	0.42901	244.5	0.43021	244.5	0.49319
	244.333	0.38605	244.333	0.35124	244.333	0.36526	244.333	0.4048	244.333	0.40177	244.333	0.39412	244.333	0.4155	244.333	0.38314	244.333	0.42885	244.333	0.43005	244.333	0.49302
	244.167	0.38598	244.167	0.35122	244.167	0.36525	244.167	0.40483	244.167	0.40171	244.167	0.39402	244.167	0.41542	244.167	0.38307	244.167	0.4287	244.167	0.4299	244.167	0.49287
	244	0.38593	244	0.35119	244	0.36525	244	0.40486	244	0.40165	244	0.39393	244	0.41534	244	0.383	244	0.42855	244	0.42975	244	0.49272
	243.833	0.38587	243.833	0.35117	243.833	0.36524	243.833	0.40488	243.833	0.40158	243.833	0.39385	243.833	0.41525	243.833	0.38292	243.833	0.4284	243.833	0.4296	243.833	0.49258
	243.667	0.38582	243.667	0.35115	243.667	0.36523	243.667	0.40489	243.667	0.40153	243.667	0.39376	243.667	0.41517	243.667	0.38284	243.667	0.42827	243.667	0.42944	243.667	0.49243
	243.5	0.38576	243.5	0.35113	243.5	0.36523	243.5	0.4049	243.5	0.40147	243.5	0.39368	243.5	0.41508	243.5	0.38276	243.5	0.42813	243.5	0.42929	243.5	0.4923
	243.333	0.3857	243.333	0.35112	243.333	0.36523	243.333	0.4049	243.333	0.40141	243.333	0.39359	243.333	0.415	243.333	0.38268	243.333	0.428	243.333	0.42914	243.333	0.49216
	243.167	0.38564	243.167	0.3511	243.167	0.36523	243.167	0.40491	243.167	0.40134	243.167	0.39351	243.167	0.41492	243.167	0.3826	243.167	0.42787	243.167	0.42899	243.167	0.49201
	243	0.38557	243	0.3511	243	0.36522	243	0.40491	243	0.40126	243	0.39343	243	0.41484	243	0.38252	243	0.42776	243	0.42884	243	0.49186
	242.833	0.38552	242.833	0.35109	242.833	0.36522	242.833	0.40492	242.833	0.40119	242.833	0.39335	242.833	0.41476	242.833	0.38244	242.833	0.42764	242.833	0.42869	242.833	0.49169
	242.667	0.38547	242.667	0.35108	242.667	0.36522	242.667	0.40494	242.667	0.40111	242.667	0.39327	242.667	0.41468	242.667	0.38236	242.667	0.42753	242.667	0.42854	242.667	0.49153
	242.5	0.38542	242.5	0.35107	242.5	0.36522	242.5	0.40494	242.5	0.401	242.5	0.39319	242.5	0.4146	242.5	0.38228	242.5	0.42742	242.5	0.42839	242.5	0.49138
	242.333	0.38538	242.333	0.35106	242.333	0.36521	242.333	0.40495	242.333	0.40088	242.333	0.39311	242.333	0.41451	242.333	0.38221	242.333	0.42732	242.333	0.42824	242.333	0.49123
	242.167	0.38535	242.167	0.35105	242.167	0.36521	242.167	0.40494	242.167	0.40076	242.167	0.39303	242.167	0.41443	242.167	0.38215	242.167	0.42722	242.167	0.4281	242.167	0.49109
	242	0.38532	242	0.35104	242	0.36521	242	0.40494	242	0.40064	242	0.39295	242	0.41434	242	0.38209	242	0.42711	242	0.42795	242	0.49095
	241.833	0.38528	241.833	0.35104	241.833	0.3652	241.833	0.40492	241.833	0.40049	241.833	0.39287	241.833	0.41426	241.833	0.38203	241.833	0.427	241.833	0.4278	241.833	0.49082
	241.667	0.38525	241.667	0.35105	241.667	0.36519	241.667	0.40488	241.667	0.40036	241.667	0.3928	241.667	0.41418	241.667	0.38196	241.667	0.42689	241.667	0.42764	241.667	0.49068
	241.5	0.38521	241.5	0.35104	241.5	0.36518	241.5	0.40486	241.5	0.40023	241.5	0.39272	241.5	0.4141	241.5	0.3819	241.5	0.42678	241.5	0.42748	241.5	0.49056
	241.333	0.38517	241.333	0.35104	241.333	0.36517	241.333	0.40483	241.333	0.40011	241.333	0.39264	241.333	0.41402	241.333	0.38181	241.333	0.42667	241.333	0.42733	241.333	0.49043
	241.167	0.38513	241.167	0.35104	241.167	0.36516	241.167	0.4048	241.167	0.40002	241.167	0.39255	241.167	0.41394	241.167	0.38171	241.167	0.42656	241.167	0.42717	241.167	0.4903
	241	0.38509	241	0.35104	241	0.36514	241	0.40478	241	0.39993	241	0.39247	241	0.41385	241	0.38159	241	0.42645	241	0.42702	241	0.49017
	240.833	0.38505	240.833	0.35104	240.833	0.36511	240.833	0.40475	240.833	0.39985	240.833	0.39239	240.833	0.41378	240.833	0.38143	240.833	0.42634	240.833	0.42687	240.833	0.49003
	240.667	0.38501	240.667	0.35104	240.667	0.3651	240.667	0.40472	240.667	0.39978	240.667	0.3923	240.667	0.41371	240.667	0.38129	240.667	0.42624	240.667	0.42673	240.667	0.4899
	240.5	0.38497	240.5	0.35103	240.5	0.36509	240.5	0.40469	240.5	0.39975	240.5	0.39222	240.5	0.41365	240.5	0.38116	240.5	0.42614	240.5	0.42659	240.5	0.48978
	240.333	0.38493	240.333	0.35103	240.333	0.36508	240.333	0.40466	240.333	0.39972	240.333	0.39213	240.333	0.41358	240.333	0.38103	240.333	0.42604	240.333	0.42646	240.333	0.48966
	240.167	0.38489	240.167	0.35101	240.167	0.36506	240.167	0.40463	240.167	0.39969	240.167	0.39204	240.167	0.41353	240.167	0.38091	240.167	0.42594	240.167	0.42633	240.167	0.48956
	240	0.38485	240	0.351	240	0.36505	240	0.40461	240	0.39967	240	0.39196	240	0.41348	240	0.38081	240	0.42584	240	0.42623	240	0.48948
	239.833	0.3848	239.833	0.35099	239.833	0.36504	239.833	0.40459	239.833	0.39967	239.833	0.39187	239.833	0.41342	239.833	0.38073	239.833	0.42573	239.833	0.42611	239.833	0.4894
	239.667	0.38476	239.667	0.35097	239.667	0.36503	239.667	0.40456	239.667	0.39966	239.667	0.3918	239.667	0.41336	239.667	0.38067	239.667	0.42563	239.667	0.42601	239.667	0.48934
	239.5	0.38471	239.5	0.35096	239.5	0.36502	239.5	0.40453	239.5	0.39965	239.5	0.39172	239.5	0.4133	239.5	0.38067	239.5	0.42552	239.5	0.4259	239.5	0.48934
	239.333	0.38466	239.333	0.35095	239.333	0.36501	239.333	0.40449	239.333	0.39964	239.333	0.39165	239.333	0.41324	239.333	0.38066	239.333	0.42542	239.333	0.4258	239.333	0.48931
	239.167	0.38462	239.167	0.35094	239.167	0.36501	239.167	0.40445	239.167	0.39962	239.167	0.39157	239.167	0.41317	239.167	0.38066	239.167	0.42532	239.167	0.42569	239.167	0.4893
	239	0.38457	239	0.35095	239	0.365	239	0.40439	239	0.3996	239	0.39149	239	0.41311	239	0.38067	239	0.42522	239	0.42557	239	0.48933
	238.833	0.38454	238.833	0.35095	238.833	0.365	238.833	0.40436	238.833	0.39958	238.833	0.39141	238.833	0.41303	238.833	0.38071	238.833	0.42511	238.833	0.42545	238.833	0.48973
	238.667	0.38451	238.667	0.35095	238.667	0.365	238.667	0.40435	238.667	0.39955	238.667	0.39133	238.667	0.41297	238.667	0.38074	238.667	0.425	238.667	0.42534	238.667	0.49029
	238.5	0.38448	238.5	0.35094	238.5	0.36501	238.5	0.40434	238.5	0.39951	238.5	0.39125	238.5	0.4129	238.5	0.38076	238.5	0.4249	238.5	0.42522	238.5	0.49114
	238.333	0.38444	238.333	0.35094	238.333	0.36501	238.333	0.40435	238.333	0.39947	238.333	0.39117	238.333	0.41282	238.333	0.38078	238.333	0.42479	238.333	0.4251	238.333	0.49221
	238.167	0.38441	238.167	0.35092	238.167	0.36501	238.167	0.40436	238.167	0.39943	238.167	0.39109	238.167	0.41275	238.167	0.38079	238.167	0.42469	238.167	0.42497	238.167	0.49393
	238	0.38438	238	0.35091	238	0.36501	238	0.40437	238	0.39939	238	0.39102	238	0.41267	238	0.38081	238	0.42459	238	0.42485	238	0.49634
	237.833	0.38436	237.833	0.35089	237.833	0.36501	237.833	0.40438	237.833	0.39936	237.833	0.39095	237.833	0.41259	237.833	0.38084	237.833	0.42449	237.833	0.42473	237.833	0.49955
	237.667	0.38433	237.667	0.35086	237.667	0.36501	237.667	0.40439	237.667	0.39931	237.667	0.39089	237.667	0.41252	237.667	0.38086	237.667	0.42439	237.667	0.42461	237.667	0.50312
	237.5	0.3843	237.5	0.35083	237.5	0.365	237.5	0.40439	237.5	0.39927	237.5	0.39082	237.5	0.41244	237.5	0.38089	237.5	0.42429	237.5	0.42449	237.5	0.50759
	237.333	0.38426	237.333	0.35081	237.333	0.36499	237.333	0.40438	237.333	0.39922	237.333	0.39076	237.333	0.41237	237.333	0.38091	237.333	0.42419	237.333	0.42436	237.333	0.51228
	237.167	0.38422	237.167	0.35078	237.167	0.36497	237.167	0.40438	237.167	0.39916	237.167	0.39069	237.167	0.41231	237.167	0.38094	237.167	0.4241	237.167	0.42423	237.167	0.51715
	237	0.38418	237	0.35075	237	0.36496	237	0.40435	237	0.39911	237	0.39062	237	0.41225	237	0.38097	237	0.424	237	0.4241	237	0.52207
	236.833	0.38412	236.833	0.35071	236.833	0.36494	236.833	0.40434	236.833	0.39905	236.833	0.39055	236.833	0.41221	236.833	0.38101	236.833	0.4239	236.833	0.42397	236.833	0.52662
	236.667	0.38406	236.667	0.35068	236.667	0.36493	236.667	0.40433	236.667	0.39898	236.667	0.39048	236.667	0.41216	236.667	0.38104	236.667	0.4238	236.667	0.42384	236.667	0.53045
	236.5	0.38401	236.5	0.35065	236.5	0.36492	236.5	0.40431	236.5	0.39892	236.5	0.3904	236.5	0.41212	236.5	0.38107	236.5	0.42369	236.5	0.42371	236.5	0.53349
	236.333	0.38397	236.333	0.35062	236.333	0.3649	236.333	0.4043	236.333	0.39888	236.333	0.39034	236.333	0.41209	236.333	0.3811	236.333	0.42359	236.333	0.42359	236.333	0.53595
	236.167	0.38392	236.167	0.3506	236.167	0.36489	236.167	0.40431	236.167	0.39883	236.167	0.39027	236.167	0.41207	236.167	0.38112	236.167	0.42349	236.167	0.42347	236.167	0.53682
	236	0.38387	236	0.35059	236	0.36488	236	0.40431	236	0.39879	236	0.39019	236	0.41206	236	0.38115	236	0.4234	236	0.42336	236	0.53693
	235.833	0.38382	235.833	0.35058	235.833	0.36487	235.833	0.40432	235.833	0.39876	235.833	0.39011	235.833	0.41204	235.833	0.38118	235.833	0.42331	235.833	0.42326	235.833	0.53618
	235.667	0.38376	235.667	0.35057	235.667	0.36485	235.667	0.40434	235.667	0.39873	235.667	0.39004	235.667	0.41202	235.667	0.3812	235.667	0.42322	235.667	0.42315	235.667	0.53504
	235.5	0.38372	235.5	0.35056	235.5	0.36483	235.5	0.40435	235.5	0.3987	235.5	0.38998	235.5	0.41202	235.5	0.38123	235.5	0.42313	235.5	0.42303	235.5	0.53299
	235.333	0.38368	235.333	0.35055	235.333	0.36481	235.333	0.40435	235.333	0.39866	235.333	0.38991	235.333	0.41201	235.333	0.38126	235.333	0.42303	235.333	0.42294	235.333	0.53067
	235.167	0.38365	235.167	0.35053	235.167	0.36479	235.167	0.40435	235.167	0.39863	235.167	0.38984	235.167	0.41201	235.167	0.3813	235.167	0.42293	235.167	0.42284	235.167	0.52804
	235	0.38361	235	0.35051	235	0.36478	235	0.40434	235	0.39859	235	0.38978	235	0.41202	235	0.38134	235	0.42282	235	0.42275	235	0.52532
	234.833	0.38357	234.833	0.35049	234.833	0.36477	234.833	0.40433	234.833	0.39856	234.833	0.38971	234.833	0.41204	234.833	0.38138	234.833	0.42272	234.833	0.42265	234.833	0.52255
	234.667	0.38353	234.667	0.35046	234.667	0.36476	234.667	0.40431	234.667	0.39852	234.667	0.38964	234.667	0.41207	234.667	0.38142	234.667	0.42263	234.667	0.42255	234.667	0.51986
	234.5	0.38349	234.5	0.35043	234.5	0.36475	234.5	0.40429	234.5	0.39847	234.5	0.38958	234.5	0.4121	234.5	0.38146	234.5	0.42253	234.5	0.42244	234.5	0.51713
	234.333	0.38345	234.333	0.3504	234.333	0.36473	234.333	0.40425	234.333	0.39843	234.333	0.38951	234.333	0.41213	234.333	0.3815	234.333	0.42246	234.333	0.42233	234.333	0.51449
	234.167	0.3834	234.167	0.35037	234.167	0.36472	234.167	0.40422	234.167	0.39838	234.167	0.38944	234.167	0.41216	234.167	0.38154	234.167	0.42238	234.167	0.42222	234.167	0.51206
	234	0.38336	234	0.35034	234	0.3647	234	0.4042	234	0.39834	234	0.38938	234	0.41221	234	0.38157	234	0.4223	234	0.4221	234	0.5097
	233.833	0.38333	233.833	0.35032	233.833	0.36469	233.833	0.40418	233.833	0.3983	233.833	0.38931	233.833	0.41226	233.833	0.38161	233.833	0.42222	233.833	0.42197	233.833	0.5076
	233.667	0.38329	233.667	0.35031	233.667	0.36468	233.667	0.40417	233.667	0.39825	233.667	0.38926	233.667	0.41232	233.667	0.38165	233.667	0.42216	233.667	0.42186	233.667	0.50557
	233.5	0.38327	233.5	0.35029	233.5	0.36465	233.5	0.40416	233.5	0.39821	233.5	0.38921	233.5	0.41238	233.5	0.38169	233.5	0.42208	233.5	0.42174	233.5	0.50377
	233.333	0.38323	233.333	0.35028	233.333	0.36463	233.333	0.40415	233.333	0.39816	233.333	0.38916	233.333	0.41248	233.333	0.38173	233.333	0.42201	233.333	0.42162	233.333	0.50203
	233.167	0.38319	233.167	0.35027	233.167	0.36461	233.167	0.40415	233.167	0.39813	233.167	0.3891	233.167	0.41257	233.167	0.38177	233.167	0.42193	233.167	0.42151	233.167	0.50054
	233	0.38315	233	0.35027	233	0.36458	233	0.40414	233	0.39809	233	0.38905	233	0.41267	233	0.3818	233	0.42185	233	0.42141	233	0.49911
	232.833	0.38309	232.833	0.35026	232.833	0.36456	232.833	0.40414	232.833	0.39804	232.833	0.38898	232.833	0.41278	232.833	0.38183	232.833	0.42177	232.833	0.42131	232.833	0.49794
	232.667	0.38304	232.667	0.35026	232.667	0.36455	232.667	0.40412	232.667	0.398	232.667	0.38892	232.667	0.41292	232.667	0.38185	232.667	0.4217	232.667	0.42122	232.667	0.49682
	232.5	0.383	232.5	0.35025	232.5	0.36455	232.5	0.40411	232.5	0.39796	232.5	0.38885	232.5	0.41305	232.5	0.38187	232.5	0.42163	232.5	0.42113	232.5	0.49573
	232.333	0.38295	232.333	0.35025	232.333	0.36454	232.333	0.40409	232.333	0.39792	232.333	0.38878	232.333	0.4132	232.333	0.38189	232.333	0.42155	232.333	0.42103	232.333	0.49467
	232.167	0.3829	232.167	0.35025	232.167	0.36454	232.167	0.40407	232.167	0.39788	232.167	0.38871	232.167	0.41334	232.167	0.3819	232.167	0.42147	232.167	0.42093	232.167	0.4938
	232	0.38286	232	0.35024	232	0.36454	232	0.40405	232	0.39785	232	0.38865	232	0.41351	232	0.38191	232	0.4214	232	0.42085	232	0.49293
	231.833	0.38283	231.833	0.35024	231.833	0.36454	231.833	0.40403	231.833	0.39782	231.833	0.38859	231.833	0.41366	231.833	0.38192	231.833	0.42132	231.833	0.42076	231.833	0.49211
	231.667	0.38279	231.667	0.35023	231.667	0.36454	231.667	0.40401	231.667	0.39778	231.667	0.38855	231.667	0.41382	231.667	0.38192	231.667	0.42125	231.667	0.42068	231.667	0.49133
	231.5	0.38274	231.5	0.35023	231.5	0.36453	231.5	0.404	231.5	0.39774	231.5	0.38851	231.5	0.41397	231.5	0.38191	231.5	0.42118	231.5	0.4206	231.5	0.49075
	231.333	0.38269	231.333	0.35023	231.333	0.36453	231.333	0.404	231.333	0.3977	231.333	0.38846	231.333	0.41412	231.333	0.38191	231.333	0.42111	231.333	0.42052	231.333	0.4901
	231.167	0.38264	231.167	0.35023	231.167	0.36453	231.167	0.40399	231.167	0.39767	231.167	0.38841	231.167	0.41427	231.167	0.3819	231.167	0.42104	231.167	0.42044	231.167	0.48948
	231	0.38259	231	0.35023	231	0.36453	231	0.40399	231	0.39764	231	0.38837	231	0.41441	231	0.38188	231	0.42097	231	0.42036	231	0.48889
	230.833	0.38254	230.833	0.35023	230.833	0.36454	230.833	0.40399	230.833	0.39763	230.833	0.38831	230.833	0.41456	230.833	0.38184	230.833	0.4209	230.833	0.42028	230.833	0.4884
	230.667	0.3825	230.667	0.35023	230.667	0.36455	230.667	0.40399	230.667	0.39762	230.667	0.38826	230.667	0.41468	230.667	0.3818	230.667	0.42083	230.667	0.42019	230.667	0.4879
	230.5	0.38245	230.5	0.35022	230.5	0.36456	230.5	0.40398	230.5	0.39762	230.5	0.3882	230.5	0.41481	230.5	0.38176	230.5	0.42076	230.5	0.42011	230.5	0.48741
	230.333	0.3824	230.333	0.35021	230.333	0.36456	230.333	0.40396	230.333	0.39761	230.333	0.38812	230.333	0.41492	230.333	0.38172	230.333	0.4207	230.333	0.42003	230.333	0.48695
	230.167	0.38236	230.167	0.35019	230.167	0.36458	230.167	0.40394	230.167	0.39761	230.167	0.38805	230.167	0.41502	230.167	0.38164	230.167	0.42064	230.167	0.41996	230.167	0.48659
	230	0.38232	230	0.35017	230	0.3646	230	0.40392	230	0.39761	230	0.38798	230	0.41509	230	0.38156	230	0.42058	230	0.41988	230	0.4862
	229.833	0.38227	229.833	0.35015	229.833	0.36463	229.833	0.4039	229.833	0.3976	229.833	0.3879	229.833	0.41515	229.833	0.38149	229.833	0.42054	229.833	0.41981	229.833	0.48582
	229.667	0.38222	229.667	0.35013	229.667	0.36466	229.667	0.40386	229.667	0.3976	229.667	0.38784	229.667	0.4152	229.667	0.38141	229.667	0.42048	229.667	0.41973	229.667	0.48544
	229.5	0.38215	229.5	0.3501	229.5	0.3647	229.5	0.40384	229.5	0.39759	229.5	0.38777	229.5	0.41524	229.5	0.38131	229.5	0.42045	229.5	0.41965	229.5	0.48513
	229.333	0.38209	229.333	0.35007	229.333	0.36473	229.333	0.40382	229.333	0.39758	229.333	0.38771	229.333	0.41521	229.333	0.38121	229.333	0.42041	229.333	0.41958	229.333	0.48482
	229.167	0.38202	229.167	0.35004	229.167	0.36477	229.167	0.40381	229.167	0.39757	229.167	0.38764	229.167	0.41519	229.167	0.38112	229.167	0.42037	229.167	0.4195	229.167	0.48451
	229	0.38195	229	0.35002	229	0.36481	229	0.4038	229	0.39756	229	0.38758	229	0.41516	229	0.38101	229	0.42032	229	0.41943	229	0.4842
	228.833	0.38187	228.833	0.34999	228.833	0.36486	228.833	0.4038	228.833	0.39754	228.833	0.38753	228.833	0.41511	228.833	0.3809	228.833	0.42027	228.833	0.41936	228.833	0.48392
	228.667	0.3818	228.667	0.34997	228.667	0.3649	228.667	0.4038	228.667	0.39752	228.667	0.38747	228.667	0.41499	228.667	0.38079	228.667	0.42022	228.667	0.4193	228.667	0.48362
	228.5	0.38173	228.5	0.34994	228.5	0.36494	228.5	0.4038	228.5	0.39748	228.5	0.3874	228.5	0.41488	228.5	0.38068	228.5	0.42017	228.5	0.41924	228.5	0.48333
	228.333	0.38167	228.333	0.3499	228.333	0.36497	228.333	0.40379	228.333	0.39745	228.333	0.38733	228.333	0.41475	228.333	0.38056	228.333	0.42012	228.333	0.41918	228.333	0.48304
	228.167	0.38162	228.167	0.34987	228.167	0.36497	228.167	0.40378	228.167	0.39741	228.167	0.38727	228.167	0.41461	228.167	0.38043	228.167	0.42006	228.167	0.41912	228.167	0.48278
	228	0.38157	228	0.34984	228	0.36496	228	0.40377	228	0.39737	228	0.38721	228	0.41441	228	0.3803	228	0.42001	228	0.41906	228	0.48252
	227.833	0.38151	227.833	0.34982	227.833	0.36494	227.833	0.40376	227.833	0.3973	227.833	0.38716	227.833	0.41422	227.833	0.38018	227.833	0.41996	227.833	0.419	227.833	0.48225
	227.667	0.38146	227.667	0.34979	227.667	0.36491	227.667	0.40374	227.667	0.39724	227.667	0.38711	227.667	0.41401	227.667	0.38005	227.667	0.41991	227.667	0.41894	227.667	0.48199
	227.5	0.38142	227.5	0.34978	227.5	0.36484	227.5	0.40372	227.5	0.39719	227.5	0.38706	227.5	0.4138	227.5	0.37992	227.5	0.41986	227.5	0.41889	227.5	0.48177
	227.333	0.38137	227.333	0.34976	227.333	0.36478	227.333	0.4037	227.333	0.39712	227.333	0.38701	227.333	0.41355	227.333	0.37979	227.333	0.4198	227.333	0.41883	227.333	0.48154
	227.167	0.38132	227.167	0.34974	227.167	0.36472	227.167	0.40369	227.167	0.39705	227.167	0.38695	227.167	0.41331	227.167	0.37966	227.167	0.41975	227.167	0.41878	227.167	0.4813
	227	0.38127	227	0.34973	227	0.36465	227	0.40367	227	0.39698	227	0.3869	227	0.41308	227	0.37952	227	0.41969	227	0.41873	227	0.48107
	226.833	0.38121	226.833	0.34973	226.833	0.36457	226.833	0.40365	226.833	0.39691	226.833	0.38684	226.833	0.41284	226.833	0.37938	226.833	0.41964	226.833	0.41868	226.833	0.48083
	226.667	0.38115	226.667	0.34972	226.667	0.36449	226.667	0.40364	226.667	0.39683	226.667	0.38678	226.667	0.41259	226.667	0.37924	226.667	0.41959	226.667	0.41863	226.667	0.4806
	226.5	0.38108	226.5	0.3497	226.5	0.36443	226.5	0.40361	226.5	0.39674	226.5	0.38672	226.5	0.41235	226.5	0.37909	226.5	0.41954	226.5	0.41857	226.5	0.48036
	226.333	0.38101	226.333	0.34969	226.333	0.36437	226.333	0.40359	226.333	0.39666	226.333	0.38665	226.333	0.41211	226.333	0.37895	226.333	0.41949	226.333	0.41851	226.333	0.48011
	226.167	0.38094	226.167	0.34969	226.167	0.36432	226.167	0.40357	226.167	0.39657	226.167	0.38658	226.167	0.41187	226.167	0.3788	226.167	0.41944	226.167	0.41845	226.167	0.47987
	226	0.38085	226	0.34968	226	0.36426	226	0.40355	226	0.39648	226	0.38651	226	0.41163	226	0.37866	226	0.41939	226	0.41838	226	0.47963
	225.833	0.38078	225.833	0.34968	225.833	0.36421	225.833	0.40352	225.833	0.39639	225.833	0.38644	225.833	0.4114	225.833	0.37852	225.833	0.41933	225.833	0.41833	225.833	0.47939
	225.667	0.38072	225.667	0.34966	225.667	0.36416	225.667	0.40349	225.667	0.39632	225.667	0.38638	225.667	0.41116	225.667	0.37838	225.667	0.41927	225.667	0.41827	225.667	0.47915
	225.5	0.38065	225.5	0.34966	225.5	0.36413	225.5	0.40346	225.5	0.39625	225.5	0.38632	225.5	0.41093	225.5	0.37825	225.5	0.41919	225.5	0.4182	225.5	0.47892
	225.333	0.3806	225.333	0.34966	225.333	0.36408	225.333	0.40343	225.333	0.39619	225.333	0.38626	225.333	0.4107	225.333	0.37811	225.333	0.41911	225.333	0.41814	225.333	0.47869
	225.167	0.38054	225.167	0.34965	225.167	0.36404	225.167	0.4034	225.167	0.39617	225.167	0.38621	225.167	0.41048	225.167	0.37798	225.167	0.41904	225.167	0.41808	225.167	0.47846
	225	0.38049	225	0.34964	225	0.36399	225	0.40337	225	0.39614	225	0.38616	225	0.41025	225	0.37784	225	0.41897	225	0.41802	225	0.47824
	224.833	0.38042	224.833	0.34962	224.833	0.36395	224.833	0.40334	224.833	0.3961	224.833	0.38611	224.833	0.41002	224.833	0.37768	224.833	0.41888	224.833	0.41796	224.833	0.47803
	224.667	0.38037	224.667	0.34961	224.667	0.36392	224.667	0.40332	224.667	0.39607	224.667	0.38606	224.667	0.40982	224.667	0.37754	224.667	0.41879	224.667	0.4179	224.667	0.47783
	224.5	0.38032	224.5	0.3496	224.5	0.36389	224.5	0.40329	224.5	0.39606	224.5	0.38601	224.5	0.40962	224.5	0.37739	224.5	0.4187	224.5	0.41785	224.5	0.47762
	224.333	0.38027	224.333	0.34958	224.333	0.36387	224.333	0.40328	224.333	0.39603	224.333	0.38596	224.333	0.40944	224.333	0.37725	224.333	0.41861	224.333	0.41781	224.333	0.47742
	224.167	0.38022	224.167	0.34957	224.167	0.36386	224.167	0.40326	224.167	0.396	224.167	0.38591	224.167	0.40924	224.167	0.37711	224.167	0.41851	224.167	0.41776	224.167	0.47724
	224	0.38018	224	0.34956	224	0.36384	224	0.40324	224	0.39598	224	0.38586	224	0.40914	224	0.37697	224	0.41841	224	0.41773	224	0.47704
	223.833	0.38013	223.833	0.34955	223.833	0.36382	223.833	0.40322	223.833	0.39596	223.833	0.3858	223.833	0.40899	223.833	0.37683	223.833	0.41832	223.833	0.4177	223.833	0.47685
	223.667	0.38008	223.667	0.34954	223.667	0.36379	223.667	0.4032	223.667	0.39594	223.667	0.38576	223.667	0.40885	223.667	0.37669	223.667	0.41822	223.667	0.41766	223.667	0.47666
	223.5	0.38004	223.5	0.34954	223.5	0.36376	223.5	0.40318	223.5	0.39592	223.5	0.38571	223.5	0.40869	223.5	0.37654	223.5	0.41811	223.5	0.41762	223.5	0.47646
	223.333	0.38	223.333	0.34954	223.333	0.36374	223.333	0.40316	223.333	0.3959	223.333	0.38567	223.333	0.40856	223.333	0.37642	223.333	0.41802	223.333	0.41758	223.333	0.47627
	223.167	0.37997	223.167	0.34953	223.167	0.36372	223.167	0.40313	223.167	0.39587	223.167	0.38564	223.167	0.40842	223.167	0.3763	223.167	0.41792	223.167	0.41753	223.167	0.47609
	223	0.37994	223	0.34951	223	0.3637	223	0.4031	223	0.39585	223	0.38561	223	0.40827	223	0.37617	223	0.41782	223	0.41748	223	0.47591
	222.833	0.37991	222.833	0.3495	222.833	0.36369	222.833	0.40307	222.833	0.39582	222.833	0.38558	222.833	0.40813	222.833	0.37604	222.833	0.41773	222.833	0.41742	222.833	0.47573
	222.667	0.3799	222.667	0.34948	222.667	0.36367	222.667	0.40305	222.667	0.39579	222.667	0.38554	222.667	0.408	222.667	0.37591	222.667	0.41763	222.667	0.41735	222.667	0.47555
	222.5	0.37988	222.5	0.34947	222.5	0.36366	222.5	0.40303	222.5	0.39575	222.5	0.3855	222.5	0.40786	222.5	0.37577	222.5	0.41754	222.5	0.41728	222.5	0.47538
	222.333	0.37984	222.333	0.34945	222.333	0.36364	222.333	0.40301	222.333	0.39572	222.333	0.38546	222.333	0.40773	222.333	0.37564	222.333	0.41744	222.333	0.41722	222.333	0.47522
	222.167	0.37981	222.167	0.34945	222.167	0.36362	222.167	0.40299	222.167	0.39569	222.167	0.38543	222.167	0.4076	222.167	0.37552	222.167	0.41734	222.167	0.41715	222.167	0.47506
	222	0.37976	222	0.34944	222	0.3636	222	0.40297	222	0.39566	222	0.38539	222	0.40748	222	0.37538	222	0.41725	222	0.41708	222	0.4749
	221.833	0.37971	221.833	0.34943	221.833	0.36358	221.833	0.40294	221.833	0.39564	221.833	0.38535	221.833	0.40737	221.833	0.37525	221.833	0.41715	221.833	0.41702	221.833	0.47474
	221.667	0.37965	221.667	0.34942	221.667	0.36357	221.667	0.40292	221.667	0.39562	221.667	0.3853	221.667	0.40725	221.667	0.37511	221.667	0.41706	221.667	0.41696	221.667	0.47459
	221.5	0.37959	221.5	0.34941	221.5	0.36354	221.5	0.4029	221.5	0.39559	221.5	0.38525	221.5	0.40713	221.5	0.37497	221.5	0.41697	221.5	0.4169	221.5	0.47447
	221.333	0.37951	221.333	0.3494	221.333	0.36352	221.333	0.40287	221.333	0.39557	221.333	0.38521	221.333	0.40702	221.333	0.37483	221.333	0.41687	221.333	0.41685	221.333	0.47433
	221.167	0.37945	221.167	0.34939	221.167	0.36351	221.167	0.40285	221.167	0.39554	221.167	0.38516	221.167	0.4069	221.167	0.3747	221.167	0.41677	221.167	0.4168	221.167	0.4742
	221	0.37938	221	0.34938	221	0.36349	221	0.40283	221	0.39551	221	0.38511	221	0.40678	221	0.37455	221	0.41666	221	0.41675	221	0.47406
	220.833	0.37931	220.833	0.34936	220.833	0.36348	220.833	0.40282	220.833	0.39547	220.833	0.38507	220.833	0.40666	220.833	0.37441	220.833	0.41655	220.833	0.41672	220.833	0.47393
	220.667	0.37925	220.667	0.34935	220.667	0.36347	220.667	0.40281	220.667	0.39543	220.667	0.38503	220.667	0.40655	220.667	0.37425	220.667	0.41644	220.667	0.41669	220.667	0.47379
	220.5	0.37919	220.5	0.34932	220.5	0.36346	220.5	0.40279	220.5	0.39539	220.5	0.385	220.5	0.40644	220.5	0.3741	220.5	0.41633	220.5	0.41665	220.5	0.47366
	220.333	0.37914	220.333	0.3493	220.333	0.36345	220.333	0.4028	220.333	0.39536	220.333	0.38497	220.333	0.40633	220.333	0.37395	220.333	0.41622	220.333	0.41661	220.333	0.47354
	220.167	0.37909	220.167	0.34927	220.167	0.36345	220.167	0.4028	220.167	0.39533	220.167	0.38493	220.167	0.40623	220.167	0.37381	220.167	0.41611	220.167	0.41658	220.167	0.47341
	220	0.37904	220	0.34925	220	0.36344	220	0.4028	220	0.3953	220	0.38489	220	0.40615	220	0.37366	220	0.41601	220	0.41653	220	0.47327
	219.833	0.37898	219.833	0.34923	219.833	0.36343	219.833	0.4028	219.833	0.39526	219.833	0.38486	219.833	0.40606	219.833	0.37352	219.833	0.41592	219.833	0.41648	219.833	0.47311
	219.667	0.37892	219.667	0.34921	219.667	0.36341	219.667	0.40281	219.667	0.39523	219.667	0.38482	219.667	0.40598	219.667	0.37338	219.667	0.41582	219.667	0.41643	219.667	0.47295
	219.5	0.37887	219.5	0.34919	219.5	0.36339	219.5	0.40281	219.5	0.39519	219.5	0.3848	219.5	0.4059	219.5	0.37324	219.5	0.41574	219.5	0.41637	219.5	0.47276
	219.333	0.3788	219.333	0.34916	219.333	0.36338	219.333	0.40281	219.333	0.39515	219.333	0.38478	219.333	0.40584	219.333	0.37312	219.333	0.41564	219.333	0.41631	219.333	0.47258
	219.167	0.37873	219.167	0.34913	219.167	0.36336	219.167	0.4028	219.167	0.39511	219.167	0.38476	219.167	0.40578	219.167	0.37299	219.167	0.41554	219.167	0.41626	219.167	0.47239
	219	0.37866	219	0.3491	219	0.36334	219	0.40277	219	0.39508	219	0.38474	219	0.40572	219	0.37286	219	0.41544	219	0.4162	219	0.47221
	218.833	0.3786	218.833	0.34906	218.833	0.36331	218.833	0.40274	218.833	0.39505	218.833	0.38472	218.833	0.40567	218.833	0.37273	218.833	0.41533	218.833	0.41614	218.833	0.47202
	218.667	0.37853	218.667	0.34904	218.667	0.36329	218.667	0.40271	218.667	0.39501	218.667	0.3847	218.667	0.40564	218.667	0.37262	218.667	0.41522	218.667	0.4161	218.667	0.47182
	218.5	0.37846	218.5	0.34901	218.5	0.36327	218.5	0.40268	218.5	0.39498	218.5	0.38467	218.5	0.4056	218.5	0.3725	218.5	0.41512	218.5	0.41605	218.5	0.47163
	218.333	0.37838	218.333	0.349	218.333	0.36325	218.333	0.40263	218.333	0.39495	218.333	0.38461	218.333	0.40556	218.333	0.37238	218.333	0.41502	218.333	0.41599	218.333	0.47145
	218.167	0.37831	218.167	0.34898	218.167	0.36322	218.167	0.40259	218.167	0.39491	218.167	0.38455	218.167	0.40553	218.167	0.37225	218.167	0.41491	218.167	0.41595	218.167	0.47127
	218	0.37824	218	0.34897	218	0.36319	218	0.40256	218	0.39488	218	0.3845	218	0.40551	218	0.37213	218	0.4148	218	0.4159	218	0.47112
	217.833	0.37817	217.833	0.34895	217.833	0.36317	217.833	0.40252	217.833	0.39483	217.833	0.38446	217.833	0.40549	217.833	0.37201	217.833	0.4147	217.833	0.41585	217.833	0.47097
	217.667	0.37809	217.667	0.34893	217.667	0.36314	217.667	0.40249	217.667	0.3948	217.667	0.3844	217.667	0.40547	217.667	0.37189	217.667	0.41459	217.667	0.4158	217.667	0.47083
	217.5	0.378	217.5	0.34891	217.5	0.36312	217.5	0.40245	217.5	0.39476	217.5	0.38435	217.5	0.40545	217.5	0.37177	217.5	0.41449	217.5	0.41574	217.5	0.47069
	217.333	0.37792	217.333	0.34889	217.333	0.3631	217.333	0.40242	217.333	0.39472	217.333	0.38431	217.333	0.40542	217.333	0.37164	217.333	0.41439	217.333	0.41567	217.333	0.47059
	217.167	0.37784	217.167	0.34886	217.167	0.36308	217.167	0.40239	217.167	0.39469	217.167	0.38427	217.167	0.4054	217.167	0.37151	217.167	0.41429	217.167	0.4156	217.167	0.47046
	217	0.37776	217	0.34883	217	0.36306	217	0.40237	217	0.39465	217	0.38425	217	0.40536	217	0.37137	217	0.4142	217	0.41553	217	0.47034
	216.833	0.37769	216.833	0.34879	216.833	0.36303	216.833	0.40235	216.833	0.39462	216.833	0.38423	216.833	0.40533	216.833	0.37123	216.833	0.41412	216.833	0.41544	216.833	0.47021
	216.667	0.37763	216.667	0.34875	216.667	0.36301	216.667	0.40232	216.667	0.39458	216.667	0.3842	216.667	0.40528	216.667	0.37108	216.667	0.41404	216.667	0.41535	216.667	0.47008
	216.5	0.37757	216.5	0.34873	216.5	0.36298	216.5	0.40229	216.5	0.39454	216.5	0.38418	216.5	0.40524	216.5	0.37094	216.5	0.41396	216.5	0.41527	216.5	0.46995
	216.333	0.37751	216.333	0.3487	216.333	0.36295	216.333	0.40227	216.333	0.39451	216.333	0.38417	216.333	0.4052	216.333	0.3708	216.333	0.41387	216.333	0.4152	216.333	0.46981
	216.167	0.37746	216.167	0.34868	216.167	0.36291	216.167	0.40224	216.167	0.39448	216.167	0.38415	216.167	0.40516	216.167	0.37067	216.167	0.41381	216.167	0.41513	216.167	0.46966
	216	0.37741	216	0.34867	216	0.36287	216	0.40221	216	0.39444	216	0.38413	216	0.40512	216	0.37054	216	0.41373	216	0.41508	216	0.46952
	215.833	0.37736	215.833	0.34865	215.833	0.36283	215.833	0.40218	215.833	0.39442	215.833	0.38411	215.833	0.40507	215.833	0.37042	215.833	0.41366	215.833	0.41503	215.833	0.46938
	215.667	0.37731	215.667	0.34864	215.667	0.36279	215.667	0.40216	215.667	0.39438	215.667	0.3841	215.667	0.40501	215.667	0.3703	215.667	0.41358	215.667	0.41497	215.667	0.46925
	215.5	0.37727	215.5	0.34863	215.5	0.36275	215.5	0.40213	215.5	0.39435	215.5	0.38409	215.5	0.40494	215.5	0.37018	215.5	0.4135	215.5	0.41492	215.5	0.4691
	215.333	0.37721	215.333	0.34862	215.333	0.36272	215.333	0.40211	215.333	0.39432	215.333	0.38406	215.333	0.40485	215.333	0.37008	215.333	0.41342	215.333	0.41488	215.333	0.46897
	215.167	0.37715	215.167	0.3486	215.167	0.3627	215.167	0.40209	215.167	0.39429	215.167	0.38404	215.167	0.40477	215.167	0.36997	215.167	0.41334	215.167	0.41483	215.167	0.46882
	215	0.37709	215	0.34859	215	0.36267	215	0.40207	215	0.39425	215	0.38401	215	0.40468	215	0.36985	215	0.41326	215	0.41478	215	0.46869
	214.833	0.37703	214.833	0.34857	214.833	0.36265	214.833	0.40204	214.833	0.39422	214.833	0.38399	214.833	0.4046	214.833	0.36972	214.833	0.41317	214.833	0.41472	214.833	0.46856
	214.667	0.37697	214.667	0.34855	214.667	0.36263	214.667	0.40201	214.667	0.39418	214.667	0.38397	214.667	0.40451	214.667	0.36959	214.667	0.41308	214.667	0.41464	214.667	0.46842
	214.5	0.37692	214.5	0.34854	214.5	0.3626	214.5	0.40198	214.5	0.39415	214.5	0.38396	214.5	0.40443	214.5	0.36946	214.5	0.413	214.5	0.41457	214.5	0.46828
	214.333	0.37688	214.333	0.34852	214.333	0.36258	214.333	0.40195	214.333	0.39413	214.333	0.38396	214.333	0.40436	214.333	0.36933	214.333	0.41292	214.333	0.41449	214.333	0.46815
	214.167	0.37684	214.167	0.34851	214.167	0.36255	214.167	0.40189	214.167	0.3941	214.167	0.38396	214.167	0.40429	214.167	0.36919	214.167	0.41283	214.167	0.41442	214.167	0.46802
	214	0.37681	214	0.34851	214	0.36253	214	0.40185	214	0.39407	214	0.38396	214	0.40424	214	0.36905	214	0.41276	214	0.41433	214	0.46788
	213.833	0.3768	213.833	0.34851	213.833	0.36251	213.833	0.40181	213.833	0.39405	213.833	0.38394	213.833	0.40419	213.833	0.36892	213.833	0.41268	213.833	0.41426	213.833	0.46773
	213.667	0.37677	213.667	0.34851	213.667	0.3625	213.667	0.40177	213.667	0.39403	213.667	0.38393	213.667	0.40413	213.667	0.36879	213.667	0.41261	213.667	0.41419	213.667	0.46759
	213.5	0.37673	213.5	0.34851	213.5	0.3625	213.5	0.40172	213.5	0.39399	213.5	0.38391	213.5	0.40407	213.5	0.36868	213.5	0.41254	213.5	0.41411	213.5	0.46744
	213.333	0.37669	213.333	0.34852	213.333	0.36249	213.333	0.40167	213.333	0.39396	213.333	0.38389	213.333	0.40403	213.333	0.36856	213.333	0.41247	213.333	0.41406	213.333	0.46727
	213.167	0.37664	213.167	0.34851	213.167	0.36248	213.167	0.40162	213.167	0.39392	213.167	0.38387	213.167	0.40398	213.167	0.36845	213.167	0.4124	213.167	0.41399	213.167	0.46711
	213	0.37661	213	0.34851	213	0.36246	213	0.40157	213	0.39389	213	0.38383	213	0.40394	213	0.36834	213	0.41233	213	0.41393	213	0.46697
	212.833	0.37656	212.833	0.34849	212.833	0.36244	212.833	0.40152	212.833	0.39386	212.833	0.38378	212.833	0.40389	212.833	0.36822	212.833	0.41224	212.833	0.41388	212.833	0.46682
	212.667	0.37651	212.667	0.34848	212.667	0.36243	212.667	0.40147	212.667	0.39383	212.667	0.38375	212.667	0.40385	212.667	0.36811	212.667	0.41216	212.667	0.41382	212.667	0.46668
	212.5	0.37646	212.5	0.34847	212.5	0.36241	212.5	0.40142	212.5	0.39379	212.5	0.38372	212.5	0.4038	212.5	0.36799	212.5	0.41208	212.5	0.41377	212.5	0.46654
	212.333	0.37641	212.333	0.34846	212.333	0.3624	212.333	0.40138	212.333	0.39376	212.333	0.3837	212.333	0.40376	212.333	0.36786	212.333	0.412	212.333	0.41373	212.333	0.4664
	212.167	0.37636	212.167	0.34844	212.167	0.36238	212.167	0.40135	212.167	0.39373	212.167	0.38368	212.167	0.4037	212.167	0.36774	212.167	0.41191	212.167	0.41368	212.167	0.46627
	212	0.37631	212	0.34842	212	0.36237	212	0.40132	212	0.3937	212	0.38368	212	0.40365	212	0.36759	212	0.41183	212	0.41363	212	0.46616
	211.833	0.37627	211.833	0.34841	211.833	0.36236	211.833	0.4013	211.833	0.39368	211.833	0.38366	211.833	0.40359	211.833	0.36744	211.833	0.41176	211.833	0.41359	211.833	0.46604
	211.667	0.37623	211.667	0.3484	211.667	0.36235	211.667	0.40128	211.667	0.39365	211.667	0.38367	211.667	0.40353	211.667	0.3673	211.667	0.41168	211.667	0.41355	211.667	0.46591
	211.5	0.37619	211.5	0.34841	211.5	0.36235	211.5	0.40129	211.5	0.39362	211.5	0.38367	211.5	0.40346	211.5	0.36716	211.5	0.41161	211.5	0.41351	211.5	0.46578
	211.333	0.37615	211.333	0.34842	211.333	0.36234	211.333	0.4013	211.333	0.39359	211.333	0.38367	211.333	0.40339	211.333	0.36701	211.333	0.41154	211.333	0.41347	211.333	0.46565
	211.167	0.37611	211.167	0.34842	211.167	0.36233	211.167	0.40132	211.167	0.39356	211.167	0.38366	211.167	0.40332	211.167	0.36687	211.167	0.41146	211.167	0.41344	211.167	0.46551
	211	0.37607	211	0.34844	211	0.36231	211	0.40134	211	0.39353	211	0.38365	211	0.40326	211	0.36674	211	0.41138	211	0.4134	211	0.46538
	210.833	0.37602	210.833	0.34846	210.833	0.3623	210.833	0.40138	210.833	0.3935	210.833	0.38364	210.833	0.4032	210.833	0.36662	210.833	0.4113	210.833	0.41336	210.833	0.46525
	210.667	0.37597	210.667	0.34846	210.667	0.3623	210.667	0.40138	210.667	0.39348	210.667	0.38363	210.667	0.40314	210.667	0.36654	210.667	0.41122	210.667	0.41333	210.667	0.46511
	210.5	0.3759	210.5	0.34846	210.5	0.36229	210.5	0.40138	210.5	0.39345	210.5	0.38362	210.5	0.40308	210.5	0.36645	210.5	0.41115	210.5	0.41329	210.5	0.46497
	210.333	0.37584	210.333	0.34846	210.333	0.36229	210.333	0.40137	210.333	0.39342	210.333	0.38361	210.333	0.40302	210.333	0.36638	210.333	0.41108	210.333	0.41324	210.333	0.46484
	210.167	0.37579	210.167	0.34845	210.167	0.36229	210.167	0.40133	210.167	0.39339	210.167	0.3836	210.167	0.40295	210.167	0.36631	210.167	0.41101	210.167	0.4132	210.167	0.46472
	210	0.37574	210	0.34845	210	0.36228	210	0.4013	210	0.39336	210	0.38359	210	0.40288	210	0.36628	210	0.41094	210	0.41314	210	0.46462
	209.833	0.3757	209.833	0.34844	209.833	0.36227	209.833	0.40128	209.833	0.39333	209.833	0.38359	209.833	0.4028	209.833	0.36623	209.833	0.41086	209.833	0.41308	209.833	0.46451
	209.667	0.37566	209.667	0.34844	209.667	0.36226	209.667	0.40127	209.667	0.3933	209.667	0.3836	209.667	0.40273	209.667	0.36618	209.667	0.41079	209.667	0.41303	209.667	0.46439
	209.5	0.37561	209.5	0.34845	209.5	0.36223	209.5	0.40128	209.5	0.39327	209.5	0.38361	209.5	0.40266	209.5	0.36613	209.5	0.41071	209.5	0.41298	209.5	0.46427
	209.333	0.37555	209.333	0.34845	209.333	0.3622	209.333	0.4013	209.333	0.39325	209.333	0.38362	209.333	0.40256	209.333	0.36608	209.333	0.41063	209.333	0.41292	209.333	0.46415
	209.167	0.37552	209.167	0.34846	209.167	0.36217	209.167	0.40132	209.167	0.39322	209.167	0.38363	209.167	0.40248	209.167	0.36602	209.167	0.41056	209.167	0.41287	209.167	0.46401
	209	0.37549	209	0.34846	209	0.36214	209	0.40134	209	0.39319	209	0.38365	209	0.4024	209	0.36596	209	0.41048	209	0.41281	209	0.46388
	208.833	0.37546	208.833	0.34848	208.833	0.36209	208.833	0.40141	208.833	0.39317	208.833	0.38367	208.833	0.40233	208.833	0.3659	208.833	0.4104	208.833	0.41275	208.833	0.46374
	208.667	0.37543	208.667	0.34848	208.667	0.36205	208.667	0.40145	208.667	0.39314	208.667	0.38369	208.667	0.40224	208.667	0.36584	208.667	0.41032	208.667	0.41269	208.667	0.46359
	208.5	0.37541	208.5	0.34848	208.5	0.36202	208.5	0.40149	208.5	0.39312	208.5	0.38372	208.5	0.40216	208.5	0.36578	208.5	0.41025	208.5	0.41263	208.5	0.46346
	208.333	0.37538	208.333	0.34847	208.333	0.36199	208.333	0.40152	208.333	0.39309	208.333	0.38373	208.333	0.40208	208.333	0.36571	208.333	0.41017	208.333	0.41258	208.333	0.46333
	208.167	0.37535	208.167	0.34847	208.167	0.36197	208.167	0.40157	208.167	0.39306	208.167	0.38376	208.167	0.402	208.167	0.36565	208.167	0.41009	208.167	0.41252	208.167	0.4632
	208	0.37532	208	0.34846	208	0.36195	208	0.40162	208	0.39303	208	0.38378	208	0.40192	208	0.36559	208	0.41001	208	0.41246	208	0.46309
	207.833	0.37527	207.833	0.34846	207.833	0.36192	207.833	0.40166	207.833	0.39299	207.833	0.3838	207.833	0.40184	207.833	0.36553	207.833	0.40993	207.833	0.4124	207.833	0.46298
	207.667	0.37523	207.667	0.34846	207.667	0.3619	207.667	0.40169	207.667	0.39296	207.667	0.38381	207.667	0.40176	207.667	0.36548	207.667	0.40986	207.667	0.41234	207.667	0.46287
	207.5	0.37518	207.5	0.34846	207.5	0.36188	207.5	0.40173	207.5	0.39293	207.5	0.38384	207.5	0.40169	207.5	0.36544	207.5	0.40978	207.5	0.41227	207.5	0.46274
	207.333	0.37513	207.333	0.34846	207.333	0.36186	207.333	0.40176	207.333	0.3929	207.333	0.38387	207.333	0.40161	207.333	0.36539	207.333	0.4097	207.333	0.41219	207.333	0.46262
	207.167	0.37507	207.167	0.34846	207.167	0.36184	207.167	0.4018	207.167	0.39289	207.167	0.38391	207.167	0.40152	207.167	0.36535	207.167	0.40962	207.167	0.41212	207.167	0.4625
	207	0.37502	207	0.34846	207	0.36182	207	0.40183	207	0.39288	207	0.38395	207	0.40144	207	0.3653	207	0.40954	207	0.41205	207	0.46238
	206.833	0.37499	206.833	0.34846	206.833	0.3618	206.833	0.40187	206.833	0.39286	206.833	0.38402	206.833	0.40136	206.833	0.36526	206.833	0.40947	206.833	0.41199	206.833	0.46226
	206.667	0.37496	206.667	0.34845	206.667	0.36177	206.667	0.40192	206.667	0.39284	206.667	0.38407	206.667	0.40127	206.667	0.3652	206.667	0.40939	206.667	0.41192	206.667	0.46214
	206.5	0.37495	206.5	0.34845	206.5	0.36174	206.5	0.40198	206.5	0.39283	206.5	0.38412	206.5	0.40119	206.5	0.36515	206.5	0.40932	206.5	0.41185	206.5	0.46202
	206.333	0.37494	206.333	0.34845	206.333	0.36172	206.333	0.40203	206.333	0.39281	206.333	0.38418	206.333	0.40112	206.333	0.36509	206.333	0.40925	206.333	0.41179	206.333	0.4619
	206.167	0.37492	206.167	0.34845	206.167	0.36169	206.167	0.40212	206.167	0.39278	206.167	0.38424	206.167	0.40106	206.167	0.36502	206.167	0.40917	206.167	0.41173	206.167	0.46178
	206	0.37489	206	0.34844	206	0.36167	206	0.4022	206	0.39275	206	0.3843	206	0.40101	206	0.36493	206	0.40911	206	0.41169	206	0.46164
	205.833	0.37488	205.833	0.34844	205.833	0.36165	205.833	0.40229	205.833	0.39271	205.833	0.38437	205.833	0.40096	205.833	0.36484	205.833	0.40903	205.833	0.41164	205.833	0.46151
	205.667	0.37485	205.667	0.34844	205.667	0.36163	205.667	0.40239	205.667	0.39268	205.667	0.38445	205.667	0.40091	205.667	0.36475	205.667	0.40896	205.667	0.41158	205.667	0.46138
	205.5	0.37483	205.5	0.34843	205.5	0.36162	205.5	0.40251	205.5	0.39266	205.5	0.38454	205.5	0.40086	205.5	0.36466	205.5	0.40888	205.5	0.41153	205.5	0.46126
	205.333	0.37481	205.333	0.34842	205.333	0.36161	205.333	0.40265	205.333	0.39264	205.333	0.38464	205.333	0.40082	205.333	0.36458	205.333	0.40881	205.333	0.41149	205.333	0.46113
	205.167	0.37477	205.167	0.3484	205.167	0.36161	205.167	0.4028	205.167	0.39264	205.167	0.38475	205.167	0.40077	205.167	0.36451	205.167	0.40874	205.167	0.41144	205.167	0.461
	205	0.37475	205	0.3484	205	0.3616	205	0.40296	205	0.39263	205	0.38487	205	0.40072	205	0.36446	205	0.40867	205	0.41139	205	0.46088
	204.833	0.37472	204.833	0.34838	204.833	0.36159	204.833	0.40319	204.833	0.39263	204.833	0.38502	204.833	0.40067	204.833	0.36441	204.833	0.4086	204.833	0.41134	204.833	0.46076
	204.667	0.3747	204.667	0.34837	204.667	0.36158	204.667	0.40342	204.667	0.39263	204.667	0.38517	204.667	0.40063	204.667	0.3644	204.667	0.40853	204.667	0.41129	204.667	0.46065
	204.5	0.37466	204.5	0.34836	204.5	0.36156	204.5	0.40365	204.5	0.39264	204.5	0.38533	204.5	0.40058	204.5	0.36439	204.5	0.40846	204.5	0.41125	204.5	0.46054
	204.333	0.37464	204.333	0.34834	204.333	0.36154	204.333	0.40392	204.333	0.39264	204.333	0.3855	204.333	0.40052	204.333	0.36439	204.333	0.40839	204.333	0.4112	204.333	0.46042
	204.167	0.37461	204.167	0.34833	204.167	0.36151	204.167	0.40431	204.167	0.39264	204.167	0.3857	204.167	0.40048	204.167	0.3644	204.167	0.40832	204.167	0.41115	204.167	0.46031
	204	0.37458	204	0.34831	204	0.36149	204	0.40471	204	0.39265	204	0.38591	204	0.40043	204	0.36443	204	0.40825	204	0.41111	204	0.46019
	203.833	0.37455	203.833	0.3483	203.833	0.36147	203.833	0.40516	203.833	0.39266	203.833	0.38614	203.833	0.4004	203.833	0.36447	203.833	0.40817	203.833	0.41107	203.833	0.46008
	203.667	0.37452	203.667	0.34828	203.667	0.36146	203.667	0.40568	203.667	0.39268	203.667	0.38638	203.667	0.40036	203.667	0.36451	203.667	0.40809	203.667	0.41102	203.667	0.45995
	203.5	0.37449	203.5	0.34828	203.5	0.36145	203.5	0.40622	203.5	0.3927	203.5	0.38669	203.5	0.40032	203.5	0.36457	203.5	0.40801	203.5	0.41097	203.5	0.45983
	203.333	0.37445	203.333	0.34827	203.333	0.36144	203.333	0.40679	203.333	0.39274	203.333	0.387	203.333	0.4003	203.333	0.36466	203.333	0.40792	203.333	0.41092	203.333	0.45972
	203.167	0.37442	203.167	0.34827	203.167	0.36143	203.167	0.4074	203.167	0.3928	203.167	0.3873	203.167	0.40027	203.167	0.36475	203.167	0.40784	203.167	0.41088	203.167	0.45961
	203	0.37438	203	0.34826	203	0.36142	203	0.40813	203	0.39286	203	0.38765	203	0.40023	203	0.36483	203	0.40775	203	0.41083	203	0.45949
	202.833	0.37435	202.833	0.34827	202.833	0.36141	202.833	0.40892	202.833	0.39294	202.833	0.38813	202.833	0.40021	202.833	0.36491	202.833	0.40767	202.833	0.41079	202.833	0.45937
	202.667	0.37431	202.667	0.34827	202.667	0.36139	202.667	0.40978	202.667	0.39302	202.667	0.3886	202.667	0.40017	202.667	0.36502	202.667	0.40758	202.667	0.41074	202.667	0.45926
	202.5	0.37426	202.5	0.34828	202.5	0.36138	202.5	0.41074	202.5	0.39311	202.5	0.38912	202.5	0.40014	202.5	0.36512	202.5	0.40749	202.5	0.41069	202.5	0.45914
	202.333	0.37422	202.333	0.34829	202.333	0.36137	202.333	0.41178	202.333	0.39326	202.333	0.38967	202.333	0.4001	202.333	0.36522	202.333	0.40741	202.333	0.41064	202.333	0.45902
	202.167	0.37418	202.167	0.3483	202.167	0.36136	202.167	0.41299	202.167	0.3934	202.167	0.39034	202.167	0.40006	202.167	0.36533	202.167	0.40732	202.167	0.41059	202.167	0.4589
	202	0.37412	202	0.3483	202	0.36135	202	0.41433	202	0.39356	202	0.391	202	0.40001	202	0.36546	202	0.40724	202	0.41054	202	0.45876
	201.833	0.37407	201.833	0.34831	201.833	0.36134	201.833	0.41582	201.833	0.39374	201.833	0.39176	201.833	0.39997	201.833	0.36558	201.833	0.40716	201.833	0.4105	201.833	0.45864
	201.667	0.37403	201.667	0.34833	201.667	0.36134	201.667	0.41737	201.667	0.394	201.667	0.39259	201.667	0.39993	201.667	0.36571	201.667	0.40707	201.667	0.41047	201.667	0.45851
	201.5	0.37399	201.5	0.34834	201.5	0.36133	201.5	0.41905	201.5	0.39424	201.5	0.39359	201.5	0.39989	201.5	0.36585	201.5	0.40699	201.5	0.41044	201.5	0.45839
	201.333	0.37395	201.333	0.34836	201.333	0.36132	201.333	0.42089	201.333	0.39451	201.333	0.39463	201.333	0.39985	201.333	0.36601	201.333	0.4069	201.333	0.41044	201.333	0.45827
	201.167	0.37391	201.167	0.34838	201.167	0.36132	201.167	0.42293	201.167	0.3948	201.167	0.39576	201.167	0.39981	201.167	0.36615	201.167	0.40683	201.167	0.41041	201.167	0.45815
	201	0.37386	201	0.34841	201	0.36131	201	0.42515	201	0.39514	201	0.39695	201	0.39977	201	0.36631	201	0.40675	201	0.41037	201	0.45804
	200.833	0.37382	200.833	0.34843	200.833	0.36132	200.833	0.42739	200.833	0.39548	200.833	0.39832	200.833	0.39973	200.833	0.36646	200.833	0.40666	200.833	0.41034	200.833	0.45793
	200.667	0.37378	200.667	0.34846	200.667	0.36132	200.667	0.42995	200.667	0.39593	200.667	0.39974	200.667	0.3997	200.667	0.36662	200.667	0.40659	200.667	0.41028	200.667	0.4578
	200.5	0.37373	200.5	0.34848	200.5	0.36131	200.5	0.43264	200.5	0.39647	200.5	0.40134	200.5	0.39968	200.5	0.36677	200.5	0.40651	200.5	0.41022	200.5	0.45768
	200.333	0.37369	200.333	0.34851	200.333	0.36131	200.333	0.43547	200.333	0.3971	200.333	0.40299	200.333	0.39966	200.333	0.36693	200.333	0.40643	200.333	0.41016	200.333	0.45755
	200.167	0.37366	200.167	0.34853	200.167	0.36131	200.167	0.43831	200.167	0.39774	200.167	0.40481	200.167	0.39965	200.167	0.36708	200.167	0.40636	200.167	0.4101	200.167	0.45744
	200	0.37363	200	0.34857	200	0.3613	200	0.44146	200	0.3984	200	0.40666	200	0.39967	200	0.36723	200	0.40628	200	0.41002	200	0.4573
	199.833	0.37362	199.833	0.34862	199.833	0.3613	199.833	0.44476	199.833	0.39908	199.833	0.40861	199.833	0.39968	199.833	0.36737	199.833	0.4062	199.833	0.40994	199.833	0.45717
	199.667	0.37361	199.667	0.34867	199.667	0.3613	199.667	0.44812	199.667	0.39995	199.667	0.41064	199.667	0.39971	199.667	0.36751	199.667	0.40612	199.667	0.40986	199.667	0.45704
	199.5	0.37359	199.5	0.34874	199.5	0.36129	199.5	0.45157	199.5	0.40085	199.5	0.41276	199.5	0.39973	199.5	0.36764	199.5	0.40605	199.5	0.40979	199.5	0.45691
	199.333	0.37357	199.333	0.34882	199.333	0.36128	199.333	0.45518	199.333	0.40184	199.333	0.41482	199.333	0.39978	199.333	0.36775	199.333	0.40597	199.333	0.40972	199.333	0.4568
	199.167	0.37356	199.167	0.3489	199.167	0.36127	199.167	0.45883	199.167	0.40294	199.167	0.41687	199.167	0.39981	199.167	0.36785	199.167	0.40589	199.167	0.40965	199.167	0.45668
	199	0.37355	199	0.34899	199	0.36126	199	0.46255	199	0.40408	199	0.41892	199	0.39985	199	0.36794	199	0.40581	199	0.40958	199	0.45656
	198.833	0.37355	198.833	0.3491	198.833	0.36125	198.833	0.46627	198.833	0.4053	198.833	0.42096	198.833	0.39989	198.833	0.36802	198.833	0.40573	198.833	0.4095	198.833	0.45645
	198.667	0.37353	198.667	0.34922	198.667	0.36125	198.667	0.46998	198.667	0.4066	198.667	0.42298	198.667	0.39994	198.667	0.36805	198.667	0.40566	198.667	0.40943	198.667	0.45635
	198.5	0.37353	198.5	0.34935	198.5	0.36124	198.5	0.47367	198.5	0.40798	198.5	0.42498	198.5	0.39999	198.5	0.3681	198.5	0.40558	198.5	0.40936	198.5	0.45624
	198.333	0.37352	198.333	0.34948	198.333	0.36124	198.333	0.47735	198.333	0.40956	198.333	0.42694	198.333	0.40005	198.333	0.36814	198.333	0.4055	198.333	0.4093	198.333	0.45613
	198.167	0.37351	198.167	0.34966	198.167	0.36124	198.167	0.48098	198.167	0.41118	198.167	0.4288	198.167	0.40012	198.167	0.36817	198.167	0.40542	198.167	0.40924	198.167	0.45603
	198	0.3735	198	0.34983	198	0.36124	198	0.48455	198	0.41289	198	0.4306	198	0.40022	198	0.36815	198	0.40533	198	0.40919	198	0.4559
	197.833	0.37351	197.833	0.35002	197.833	0.36123	197.833	0.48805	197.833	0.41467	197.833	0.43231	197.833	0.40033	197.833	0.36814	197.833	0.40525	197.833	0.40914	197.833	0.45578
	197.667	0.3735	197.667	0.35021	197.667	0.36122	197.667	0.49136	197.667	0.41661	197.667	0.43392	197.667	0.40045	197.667	0.36813	197.667	0.40517	197.667	0.40909	197.667	0.45565
	197.5	0.37349	197.5	0.35047	197.5	0.3612	197.5	0.49465	197.5	0.4186	197.5	0.43539	197.5	0.40057	197.5	0.36811	197.5	0.40509	197.5	0.40905	197.5	0.45552
	197.333	0.37349	197.333	0.35074	197.333	0.36119	197.333	0.49761	197.333	0.4207	197.333	0.4367	197.333	0.40074	197.333	0.36802	197.333	0.40502	197.333	0.40901	197.333	0.45537
	197.167	0.37348	197.167	0.35101	197.167	0.36119	197.167	0.50039	197.167	0.42291	197.167	0.43784	197.167	0.40089	197.167	0.36795	197.167	0.40495	197.167	0.40896	197.167	0.45523
	197	0.37347	197	0.35127	197	0.36119	197	0.50293	197	0.42521	197	0.43896	197	0.40104	197	0.36788	197	0.40488	197	0.40892	197	0.4551
	196.833	0.37346	196.833	0.35167	196.833	0.36119	196.833	0.50529	196.833	0.42749	196.833	0.43976	196.833	0.40119	196.833	0.36781	196.833	0.40481	196.833	0.40887	196.833	0.45496
	196.667	0.37346	196.667	0.35207	196.667	0.36119	196.667	0.50714	196.667	0.42989	196.667	0.44045	196.667	0.40135	196.667	0.3677	196.667	0.40475	196.667	0.40882	196.667	0.45483
	196.5	0.37347	196.5	0.35252	196.5	0.3612	196.5	0.50871	196.5	0.43238	196.5	0.44106	196.5	0.40151	196.5	0.3676	196.5	0.40469	196.5	0.40878	196.5	0.4547
	196.333	0.37348	196.333	0.35301	196.333	0.36121	196.333	0.5099	196.333	0.43496	196.333	0.44164	196.333	0.40166	196.333	0.36751	196.333	0.40462	196.333	0.40873	196.333	0.45457
	196.167	0.37348	196.167	0.35359	196.167	0.3612	196.167	0.5108	196.167	0.43755	196.167	0.44186	196.167	0.40182	196.167	0.36741	196.167	0.40455	196.167	0.40868	196.167	0.45445
	196	0.37348	196	0.35422	196	0.3612	196	0.51105	196	0.44015	196	0.44196	196	0.40197	196	0.36733	196	0.40448	196	0.40864	196	0.45433
	195.833	0.37348	195.833	0.35492	195.833	0.3612	195.833	0.51071	195.833	0.44276	195.833	0.4419	195.833	0.4021	195.833	0.36726	195.833	0.40441	195.833	0.4086	195.833	0.45421
	195.667	0.37347	195.667	0.35569	195.667	0.3612	195.667	0.50995	195.667	0.44542	195.667	0.44182	195.667	0.40223	195.667	0.3672	195.667	0.40434	195.667	0.40855	195.667	0.45409
	195.5	0.37344	195.5	0.35661	195.5	0.3612	195.5	0.50877	195.5	0.44805	195.5	0.44142	195.5	0.40235	195.5	0.36715	195.5	0.40427	195.5	0.4085	195.5	0.45397
	195.333	0.37342	195.333	0.35756	195.333	0.3612	195.333	0.50655	195.333	0.45066	195.333	0.44088	195.333	0.40245	195.333	0.36713	195.333	0.40421	195.333	0.40845	195.333	0.45386
	195.167	0.37339	195.167	0.3587	195.167	0.3612	195.167	0.50382	195.167	0.45328	195.167	0.44017	195.167	0.40255	195.167	0.36709	195.167	0.40413	195.167	0.40841	195.167	0.45374
	195	0.37338	195	0.35999	195	0.3612	195	0.50049	195	0.45589	195	0.43942	195	0.40263	195	0.36706	195	0.40406	195	0.40837	195	0.45363
	194.833	0.37337	194.833	0.36142	194.833	0.3612	194.833	0.49673	194.833	0.45842	194.833	0.43852	194.833	0.40271	194.833	0.36702	194.833	0.40399	194.833	0.40832	194.833	0.45353
	194.667	0.37337	194.667	0.36288	194.667	0.3612	194.667	0.49197	194.667	0.46076	194.667	0.43749	194.667	0.40274	194.667	0.36699	194.667	0.40392	194.667	0.40827	194.667	0.45342
	194.5	0.37336	194.5	0.36456	194.5	0.36121	194.5	0.48676	194.5	0.46305	194.5	0.43628	194.5	0.40277	194.5	0.36697	194.5	0.40385	194.5	0.40822	194.5	0.4533
	194.333	0.37336	194.333	0.36638	194.333	0.36122	194.333	0.48119	194.333	0.46518	194.333	0.43493	194.333	0.40278	194.333	0.36695	194.333	0.40379	194.333	0.40818	194.333	0.45319
	194.167	0.37334	194.167	0.36834	194.167	0.36123	194.167	0.4752	194.167	0.46712	194.167	0.43344	194.167	0.40279	194.167	0.36693	194.167	0.40373	194.167	0.40814	194.167	0.45307
	194	0.37331	194	0.37047	194	0.36125	194	0.46883	194	0.46881	194	0.4319	194	0.40274	194	0.36693	194	0.40367	194	0.40809	194	0.45296
	193.833	0.37329	193.833	0.37283	193.833	0.36127	193.833	0.46238	193.833	0.47032	193.833	0.43018	193.833	0.4027	193.833	0.36692	193.833	0.40361	193.833	0.40806	193.833	0.45286
	193.667	0.37324	193.667	0.37537	193.667	0.36129	193.667	0.45591	193.667	0.47141	193.667	0.42842	193.667	0.40267	193.667	0.36691	193.667	0.40355	193.667	0.40802	193.667	0.45275
	193.5	0.3732	193.5	0.37826	193.5	0.36132	193.5	0.4494	193.5	0.47225	193.5	0.42648	193.5	0.40263	193.5	0.36691	193.5	0.40349	193.5	0.40799	193.5	0.45265
	193.333	0.37315	193.333	0.38127	193.333	0.36134	193.333	0.44314	193.333	0.47272	193.333	0.4245	193.333	0.40256	193.333	0.3669	193.333	0.40343	193.333	0.40793	193.333	0.45255
	193.167	0.3731	193.167	0.38449	193.167	0.36135	193.167	0.4371	193.167	0.47292	193.167	0.42249	193.167	0.40251	193.167	0.36689	193.167	0.40337	193.167	0.40788	193.167	0.45245
	193	0.37306	193	0.38785	193	0.36137	193	0.4314	193	0.47249	193	0.42044	193	0.40246	193	0.36687	193	0.4033	193	0.40782	193	0.45234
	192.833	0.37301	192.833	0.39156	192.833	0.36137	192.833	0.42593	192.833	0.47151	192.833	0.41826	192.833	0.40241	192.833	0.36684	192.833	0.40324	192.833	0.40777	192.833	0.45224
	192.667	0.37297	192.667	0.39539	192.667	0.36137	192.667	0.42105	192.667	0.47014	192.667	0.41608	192.667	0.40237	192.667	0.3668	192.667	0.40319	192.667	0.40769	192.667	0.45213
	192.5	0.37293	192.5	0.39941	192.5	0.36138	192.5	0.4167	192.5	0.46849	192.5	0.41386	192.5	0.40234	192.5	0.36675	192.5	0.40313	192.5	0.40763	192.5	0.45201
	192.333	0.37289	192.333	0.40361	192.333	0.3614	192.333	0.41275	192.333	0.46623	192.333	0.41159	192.333	0.40231	192.333	0.3667	192.333	0.40307	192.333	0.40756	192.333	0.4519
	192.167	0.37285	192.167	0.40796	192.167	0.36142	192.167	0.4091	192.167	0.46344	192.167	0.40928	192.167	0.40229	192.167	0.36666	192.167	0.40302	192.167	0.4075	192.167	0.45178
	192	0.37282	192	0.41235	192	0.36144	192	0.40614	192	0.46029	192	0.40702	192	0.4023	192	0.3666	192	0.40297	192	0.40743	192	0.45167
	191.833	0.37279	191.833	0.41684	191.833	0.36146	191.833	0.40346	191.833	0.45688	191.833	0.40476	191.833	0.4023	191.833	0.36654	191.833	0.40292	191.833	0.40736	191.833	0.45156
	191.667	0.37277	191.667	0.42138	191.667	0.36149	191.667	0.40115	191.667	0.45295	191.667	0.40252	191.667	0.4023	191.667	0.36649	191.667	0.40286	191.667	0.40729	191.667	0.45145
	191.5	0.37273	191.5	0.42591	191.5	0.36152	191.5	0.39909	191.5	0.44883	191.5	0.40031	191.5	0.4023	191.5	0.36643	191.5	0.40281	191.5	0.40722	191.5	0.45133
	191.333	0.3727	191.333	0.43044	191.333	0.36155	191.333	0.39751	191.333	0.44449	191.333	0.39808	191.333	0.40232	191.333	0.36637	191.333	0.40275	191.333	0.40714	191.333	0.4512
	191.167	0.37266	191.167	0.4349	191.167	0.36159	191.167	0.39607	191.167	0.44011	191.167	0.39591	191.167	0.40233	191.167	0.36631	191.167	0.4027	191.167	0.40708	191.167	0.45107
	191	0.37262	191	0.43933	191	0.36163	191	0.39484	191	0.4356	191	0.39387	191	0.40235	191	0.36624	191	0.40265	191	0.40701	191	0.45094
	190.833	0.37257	190.833	0.44339	190.833	0.3617	190.833	0.39376	190.833	0.43114	190.833	0.39185	190.833	0.40236	190.833	0.36617	190.833	0.4026	190.833	0.40694	190.833	0.45081
	190.667	0.37253	190.667	0.44725	190.667	0.36177	190.667	0.39303	190.667	0.42666	190.667	0.38991	190.667	0.40237	190.667	0.36608	190.667	0.40255	190.667	0.40688	190.667	0.45067
	190.5	0.37249	190.5	0.45083	190.5	0.36186	190.5	0.39239	190.5	0.4223	190.5	0.38818	190.5	0.40237	190.5	0.366	190.5	0.40251	190.5	0.40682	190.5	0.45054
	190.333	0.37246	190.333	0.45419	190.333	0.36197	190.333	0.39183	190.333	0.41824	190.333	0.3866	190.333	0.40236	190.333	0.36591	190.333	0.40247	190.333	0.40676	190.333	0.45041
	190.167	0.37243	190.167	0.45703	190.167	0.36214	190.167	0.39136	190.167	0.41436	190.167	0.38515	190.167	0.40235	190.167	0.36583	190.167	0.40243	190.167	0.4067	190.167	0.45029
	190	0.3724	190	0.45935	190	0.3623	190	0.39099	190	0.4107	190	0.38373	190	0.40233	190	0.36575	190	0.4024	190	0.40664	190	0.45019
	189.833	0.37237	189.833	0.46131	189.833	0.36247	189.833	0.39062	189.833	0.40723	189.833	0.3825	189.833	0.40231	189.833	0.36568	189.833	0.40235	189.833	0.40658	189.833	0.45009
	189.667	0.37236	189.667	0.4629	189.667	0.36266	189.667	0.3903	189.667	0.40418	189.667	0.3814	189.667	0.40229	189.667	0.3656	189.667	0.40231	189.667	0.40651	189.667	0.45
	189.5	0.37235	189.5	0.46355	189.5	0.36293	189.5	0.39002	189.5	0.40136	189.5	0.38045	189.5	0.40227	189.5	0.36552	189.5	0.40226	189.5	0.40644	189.5	0.4499
	189.333	0.37232	189.333	0.46367	189.333	0.36318	189.333	0.38982	189.333	0.39879	189.333	0.37956	189.333	0.40225	189.333	0.36546	189.333	0.40221	189.333	0.40637	189.333	0.44982
	189.167	0.3723	189.167	0.46326	189.167	0.36349	189.167	0.3896	189.167	0.39638	189.167	0.37875	189.167	0.40223	189.167	0.36539	189.167	0.40216	189.167	0.40629	189.167	0.44973
	189	0.37228	189	0.46267	189	0.36382	189	0.38939	189	0.39435	189	0.378	189	0.40222	189	0.36532	189	0.40211	189	0.40622	189	0.44964
	188.833	0.37226	188.833	0.46112	188.833	0.36428	188.833	0.38919	188.833	0.39253	188.833	0.37742	188.833	0.4022	188.833	0.36525	188.833	0.40207	188.833	0.40614	188.833	0.44956
	188.667	0.37225	188.667	0.45902	188.667	0.36472	188.667	0.38906	188.667	0.391	188.667	0.37688	188.667	0.40217	188.667	0.36518	188.667	0.40203	188.667	0.40606	188.667	0.44945
	188.5	0.37225	188.5	0.45636	188.5	0.36525	188.5	0.38891	188.5	0.38965	188.5	0.37642	188.5	0.40215	188.5	0.36511	188.5	0.402	188.5	0.40599	188.5	0.44934
	188.333	0.37227	188.333	0.45344	188.333	0.36585	188.333	0.38876	188.333	0.38849	188.333	0.37597	188.333	0.40213	188.333	0.36503	188.333	0.40196	188.333	0.40592	188.333	0.44924
	188.167	0.37228	188.167	0.44992	188.167	0.36661	188.167	0.38863	188.167	0.38737	188.167	0.37567	188.167	0.4021	188.167	0.36495	188.167	0.40193	188.167	0.40585	188.167	0.44914
	188	0.37229	188	0.44595	188	0.36742	188	0.38853	188	0.38646	188	0.37534	188	0.40207	188	0.36486	188	0.4019	188	0.40577	188	0.44903
	187.833	0.37231	187.833	0.44166	187.833	0.36841	187.833	0.38841	187.833	0.3856	187.833	0.37502	187.833	0.40204	187.833	0.36477	187.833	0.40186	187.833	0.40569	187.833	0.44892
	187.667	0.37234	187.667	0.43716	187.667	0.36941	187.667	0.38829	187.667	0.38492	187.667	0.37472	187.667	0.40201	187.667	0.36468	187.667	0.40183	187.667	0.40561	187.667	0.44881
	187.5	0.37238	187.5	0.43223	187.5	0.37072	187.5	0.38819	187.5	0.38427	187.5	0.37451	187.5	0.40198	187.5	0.3646	187.5	0.40179	187.5	0.40554	187.5	0.44869
	187.333	0.37243	187.333	0.42717	187.333	0.37213	187.333	0.38811	187.333	0.38371	187.333	0.37427	187.333	0.40194	187.333	0.36451	187.333	0.40175	187.333	0.40545	187.333	0.44858
	187.167	0.37248	187.167	0.42194	187.167	0.3737	187.167	0.38804	187.167	0.38325	187.167	0.37404	187.167	0.40189	187.167	0.36441	187.167	0.4017	187.167	0.40538	187.167	0.44847
	187	0.37257	187	0.41667	187	0.37536	187	0.38796	187	0.38287	187	0.37382	187	0.40185	187	0.36432	187	0.40165	187	0.4053	187	0.44834
	186.833	0.37264	186.833	0.41139	186.833	0.37732	186.833	0.38789	186.833	0.3825	186.833	0.37365	186.833	0.40182	186.833	0.36422	186.833	0.4016	186.833	0.40523	186.833	0.44822
	186.667	0.37273	186.667	0.40614	186.667	0.37949	186.667	0.38783	186.667	0.38215	186.667	0.37347	186.667	0.40178	186.667	0.36411	186.667	0.40155	186.667	0.40516	186.667	0.44808
	186.5	0.37282	186.5	0.4009	186.5	0.38196	186.5	0.38776	186.5	0.38181	186.5	0.37329	186.5	0.40173	186.5	0.36401	186.5	0.4015	186.5	0.4051	186.5	0.44795
	186.333	0.37294	186.333	0.39567	186.333	0.38464	186.333	0.38769	186.333	0.38157	186.333	0.37311	186.333	0.40168	186.333	0.36391	186.333	0.40146	186.333	0.40505	186.333	0.44783
	186.167	0.37305	186.167	0.39074	186.167	0.38768	186.167	0.38763	186.167	0.38132	186.167	0.37299	186.167	0.40163	186.167	0.36381	186.167	0.40142	186.167	0.405	186.167	0.44772
	186	0.37316	186	0.38597	186	0.39079	186	0.38755	186	0.38108	186	0.37286	186	0.40158	186	0.36372	186	0.40137	186	0.40495	186	0.4476
	185.833	0.3733	185.833	0.38142	185.833	0.39397	185.833	0.38748	185.833	0.38085	185.833	0.37273	185.833	0.40152	185.833	0.36362	185.833	0.40133	185.833	0.4049	185.833	0.44749
	185.667	0.37346	185.667	0.37702	185.667	0.39722	185.667	0.38741	185.667	0.38069	185.667	0.3726	185.667	0.40146	185.667	0.36353	185.667	0.40128	185.667	0.40485	185.667	0.44738
	185.5	0.37363	185.5	0.373	185.5	0.40061	185.5	0.38734	185.5	0.3805	185.5	0.37252	185.5	0.40139	185.5	0.36343	185.5	0.40123	185.5	0.40479	185.5	0.44727
	185.333	0.37381	185.333	0.36918	185.333	0.40415	185.333	0.38728	185.333	0.38032	185.333	0.37242	185.333	0.40132	185.333	0.36335	185.333	0.40118	185.333	0.40475	185.333	0.44715
	185.167	0.374	185.167	0.36563	185.167	0.40781	185.167	0.38721	185.167	0.38015	185.167	0.37232	185.167	0.40124	185.167	0.36326	185.167	0.40112	185.167	0.40467	185.167	0.44702
	185	0.37424	185	0.36228	185	0.41142	185	0.38714	185	0.38	185	0.37222	185	0.40116	185	0.36317	185	0.40106	185	0.40461	185	0.44688
	184.833	0.37445	184.833	0.35937	184.833	0.41504	184.833	0.38707	184.833	0.37985	184.833	0.37213	184.833	0.4011	184.833	0.36308	184.833	0.401	184.833	0.40454	184.833	0.44675
	184.667	0.37468	184.667	0.35661	184.667	0.41866	184.667	0.387	184.667	0.37971	184.667	0.37203	184.667	0.40103	184.667	0.36299	184.667	0.40094	184.667	0.40447	184.667	0.44663
	184.5	0.37492	184.5	0.35408	184.5	0.42219	184.5	0.38694	184.5	0.37957	184.5	0.37193	184.5	0.40097	184.5	0.3629	184.5	0.40087	184.5	0.40441	184.5	0.44651
	184.333	0.3752	184.333	0.35173	184.333	0.42558	184.333	0.38688	184.333	0.37946	184.333	0.37184	184.333	0.40091	184.333	0.3628	184.333	0.40081	184.333	0.40435	184.333	0.44641
	184.167	0.3755	184.167	0.34976	184.167	0.42857	184.167	0.38683	184.167	0.37934	184.167	0.37174	184.167	0.40085	184.167	0.36271	184.167	0.40075	184.167	0.4043	184.167	0.44631
	184	0.37581	184	0.34795	184	0.43132	184	0.38677	184	0.37922	184	0.37164	184	0.40079	184	0.36261	184	0.40068	184	0.40425	184	0.44623
	183.833	0.37614	183.833	0.34635	183.833	0.43375	183.833	0.38671	183.833	0.37911	183.833	0.37155	183.833	0.40074	183.833	0.3625	183.833	0.40061	183.833	0.4042	183.833	0.44617
	183.667	0.37656	183.667	0.34492	183.667	0.43592	183.667	0.38665	183.667	0.37902	183.667	0.37146	183.667	0.4007	183.667	0.3624	183.667	0.40053	183.667	0.40413	183.667	0.4461
	183.5	0.37697	183.5	0.3436	183.5	0.43753	183.5	0.38659	183.5	0.37892	183.5	0.37137	183.5	0.40066	183.5	0.36229	183.5	0.40046	183.5	0.40407	183.5	0.44601
	183.333	0.3774	183.333	0.34244	183.333	0.43868	183.333	0.38652	183.333	0.37883	183.333	0.37128	183.333	0.40063	183.333	0.36219	183.333	0.40039	183.333	0.40401	183.333	0.44592
	183.167	0.37785	183.167	0.34146	183.167	0.43953	183.167	0.38646	183.167	0.37875	183.167	0.3712	183.167	0.40062	183.167	0.36209	183.167	0.40031	183.167	0.40394	183.167	0.44582
	183	0.37837	183	0.34053	183	0.44017	183	0.3864	183	0.3787	183	0.37112	183	0.40059	183	0.36198	183	0.40024	183	0.40389	183	0.44574
	182.833	0.3789	182.833	0.3398	182.833	0.4402	182.833	0.38633	182.833	0.37863	182.833	0.37105	182.833	0.40056	182.833	0.36188	182.833	0.40017	182.833	0.40383	182.833	0.44566
	182.667	0.37944	182.667	0.33912	182.667	0.43973	182.667	0.38627	182.667	0.37855	182.667	0.37098	182.667	0.40052	182.667	0.36178	182.667	0.40009	182.667	0.40378	182.667	0.44557
	182.5	0.38002	182.5	0.33851	182.5	0.43893	182.5	0.38621	182.5	0.37847	182.5	0.3709	182.5	0.40049	182.5	0.36168	182.5	0.40002	182.5	0.40374	182.5	0.4455
	182.333	0.38069	182.333	0.33793	182.333	0.43788	182.333	0.38614	182.333	0.37839	182.333	0.37082	182.333	0.40047	182.333	0.36158	182.333	0.39995	182.333	0.4037	182.333	0.44543
	182.167	0.38135	182.167	0.33745	182.167	0.43628	182.167	0.38607	182.167	0.37831	182.167	0.37076	182.167	0.40044	182.167	0.36149	182.167	0.39989	182.167	0.40365	182.167	0.44536
	182	0.38204	182	0.33702	182	0.4345	182	0.386	182	0.37824	182	0.37068	182	0.40041	182	0.36139	182	0.39982	182	0.4036	182	0.44529
	181.833	0.38276	181.833	0.33662	181.833	0.43246	181.833	0.38594	181.833	0.37817	181.833	0.3706	181.833	0.40039	181.833	0.36129	181.833	0.39976	181.833	0.40355	181.833	0.44524
	181.667	0.38359	181.667	0.33629	181.667	0.43026	181.667	0.38588	181.667	0.3781	181.667	0.37052	181.667	0.40037	181.667	0.36117	181.667	0.39969	181.667	0.40349	181.667	0.44518
	181.5	0.38439	181.5	0.33599	181.5	0.42771	181.5	0.38582	181.5	0.37804	181.5	0.37044	181.5	0.40035	181.5	0.36106	181.5	0.39963	181.5	0.40345	181.5	0.44512
	181.333	0.38526	181.333	0.33569	181.333	0.42506	181.333	0.38577	181.333	0.37797	181.333	0.37037	181.333	0.40032	181.333	0.36094	181.333	0.39956	181.333	0.4034	181.333	0.44506
	181.167	0.38621	181.167	0.33542	181.167	0.42232	181.167	0.38572	181.167	0.3779	181.167	0.3703	181.167	0.40032	181.167	0.36082	181.167	0.39949	181.167	0.40336	181.167	0.445
	181	0.38723	181	0.33517	181	0.4195	181	0.38567	181	0.37784	181	0.37023	181	0.40033	181	0.3607	181	0.39943	181	0.40331	181	0.44495
	180.833	0.38823	180.833	0.33499	180.833	0.41659	180.833	0.38563	180.833	0.37777	180.833	0.37017	180.833	0.40034	180.833	0.36059	180.833	0.39936	180.833	0.40325	180.833	0.4449
	180.667	0.38925	180.667	0.3348	180.667	0.41374	180.667	0.38558	180.667	0.3777	180.667	0.37012	180.667	0.40036	180.667	0.36049	180.667	0.39929	180.667	0.40319	180.667	0.44484
	180.5	0.3903	180.5	0.33463	180.5	0.4109	180.5	0.38552	180.5	0.37764	180.5	0.37006	180.5	0.40042	180.5	0.36039	180.5	0.39923	180.5	0.40312	180.5	0.44477
	180.333	0.39144	180.333	0.33445	180.333	0.40807	180.333	0.38547	180.333	0.37758	180.333	0.37	180.333	0.40046	180.333	0.36028	180.333	0.39916	180.333	0.40307	180.333	0.44471
	180.167	0.39258	180.167	0.33434	180.167	0.40526	180.167	0.38542	180.167	0.37752	180.167	0.36994	180.167	0.40051	180.167	0.36017	180.167	0.39909	180.167	0.40303	180.167	0.44463
	180	0.39375	180	0.3342	180	0.40243	180	0.38536	180	0.37746	180	0.36988	180	0.40057	180	0.36006	180	0.39902	180	0.40298	180	0.44456
	179.833	0.39494	179.833	0.33407	179.833	0.39965	179.833	0.38529	179.833	0.3774	179.833	0.36983	179.833	0.40066	179.833	0.35993	179.833	0.39895	179.833	0.40293	179.833	0.44445
	179.667	0.39621	179.667	0.33394	179.667	0.39695	179.667	0.38523	179.667	0.37735	179.667	0.36978	179.667	0.40074	179.667	0.3598	179.667	0.39888	179.667	0.40288	179.667	0.44436
	179.5	0.39745	179.5	0.33385	179.5	0.39443	179.5	0.38517	179.5	0.37729	179.5	0.36972	179.5	0.40083	179.5	0.35968	179.5	0.39881	179.5	0.40284	179.5	0.44427
	179.333	0.39871	179.333	0.33375	179.333	0.39195	179.333	0.38512	179.333	0.37723	179.333	0.36968	179.333	0.40091	179.333	0.35955	179.333	0.39873	179.333	0.40279	179.333	0.44418
	179.167	0.39998	179.167	0.33364	179.167	0.38956	179.167	0.38506	179.167	0.37717	179.167	0.36964	179.167	0.40101	179.167	0.35942	179.167	0.39864	179.167	0.40274	179.167	0.44407
	179	0.40126	179	0.33354	179	0.38726	179	0.385	179	0.37711	179	0.36959	179	0.40108	179	0.35929	179	0.39854	179	0.40269	179	0.44398
	178.833	0.40253	178.833	0.33347	178.833	0.38514	178.833	0.38496	178.833	0.37703	178.833	0.36954	178.833	0.40115	178.833	0.35917	178.833	0.39845	178.833	0.40263	178.833	0.4439
	178.667	0.40382	178.667	0.33339	178.667	0.38306	178.667	0.38492	178.667	0.37696	178.667	0.3695	178.667	0.40122	178.667	0.35905	178.667	0.39834	178.667	0.40258	178.667	0.44382
	178.5	0.40511	178.5	0.33331	178.5	0.38107	178.5	0.38488	178.5	0.37689	178.5	0.36945	178.5	0.40127	178.5	0.35893	178.5	0.39814	178.5	0.40252	178.5	0.44375
	178.333	0.40639	178.333	0.33324	178.333	0.37913	178.333	0.38484	178.333	0.37682	178.333	0.36941	178.333	0.40133	178.333	0.35881	178.333	0.3981	178.333	0.40246	178.333	0.44366
	178.167	0.40765	178.167	0.33317	178.167	0.37736	178.167	0.3848	178.167	0.37676	178.167	0.36936	178.167	0.40139	178.167	0.35869	178.167	0.39847	178.167	0.4024	178.167	0.44358
	178	0.40888	178	0.3331	178	0.37562	178	0.38475	178	0.37672	178	0.36932	178	0.40146	178	0.35857	178	0.39887	178	0.40233	178	0.44349
	177.833	0.4101	177.833	0.33303	177.833	0.37398	177.833	0.3847	177.833	0.37667	177.833	0.36926	177.833	0.40152	177.833	0.35844	177.833	0.39909	177.833	0.40227	177.833	0.44341
	177.667	0.41133	177.667	0.33297	177.667	0.37239	177.667	0.38466	177.667	0.37663	177.667	0.3692	177.667	0.40158	177.667	0.35831	177.667	0.39922	177.667	0.40221	177.667	0.44333
	177.5	0.41232	177.5	0.33291	177.5	0.371	177.5	0.3846	177.5	0.3766	177.5	0.36914	177.5	0.40163	177.5	0.35817	177.5	0.39923	177.5	0.40215	177.5	0.44325
	177.333	0.41337	177.333	0.33285	177.333	0.36964	177.333	0.38455	177.333	0.37654	177.333	0.36908	177.333	0.40167	177.333	0.35802	177.333	0.3992	177.333	0.40207	177.333	0.44316
	177.167	0.41443	177.167	0.3328	177.167	0.36829	177.167	0.38449	177.167	0.37648	177.167	0.36903	177.167	0.40168	177.167	0.35787	177.167	0.39911	177.167	0.40199	177.167	0.44309
	177	0.4154	177	0.33274	177	0.36694	177	0.38442	177	0.37641	177	0.36898	177	0.40169	177	0.35772	177	0.39905	177	0.4019	177	0.443
	176.833	0.41619	176.833	0.33269	176.833	0.36577	176.833	0.38435	176.833	0.37633	176.833	0.36893	176.833	0.40169	176.833	0.35757	176.833	0.39899	176.833	0.40181	176.833	0.44291
	176.667	0.417	176.667	0.33263	176.667	0.36462	176.667	0.38429	176.667	0.37627	176.667	0.3689	176.667	0.40169	176.667	0.35742	176.667	0.39892	176.667	0.40172	176.667	0.44283
	176.5	0.41773	176.5	0.33257	176.5	0.36364	176.5	0.38422	176.5	0.37621	176.5	0.36885	176.5	0.40164	176.5	0.35728	176.5	0.39883	176.5	0.40162	176.5	0.44273
	176.333	0.41841	176.333	0.33252	176.333	0.36269	176.333	0.38415	176.333	0.37615	176.333	0.3688	176.333	0.40159	176.333	0.35714	176.333	0.39876	176.333	0.40153	176.333	0.44263
	176.167	0.4189	176.167	0.33247	176.167	0.36182	176.167	0.38408	176.167	0.3761	176.167	0.36875	176.167	0.40153	176.167	0.357	176.167	0.39868	176.167	0.40145	176.167	0.44253
	176	0.41938	176	0.33242	176	0.36096	176	0.38401	176	0.37605	176	0.3687	176	0.40147	176	0.35686	176	0.39861	176	0.40136	176	0.44244
	175.833	0.41978	175.833	0.33237	175.833	0.3601	175.833	0.38395	175.833	0.37599	175.833	0.36865	175.833	0.40136	175.833	0.35674	175.833	0.39854	175.833	0.40129	175.833	0.44236
	175.667	0.42011	175.667	0.33232	175.667	0.35928	175.667	0.38388	175.667	0.37593	175.667	0.3686	175.667	0.40127	175.667	0.35661	175.667	0.39847	175.667	0.40122	175.667	0.44227
	175.5	0.42029	175.5	0.33227	175.5	0.35858	175.5	0.38382	175.5	0.37586	175.5	0.36855	175.5	0.40116	175.5	0.35648	175.5	0.3984	175.5	0.40115	175.5	0.44219
	175.333	0.42039	175.333	0.33221	175.333	0.35789	175.333	0.38377	175.333	0.3758	175.333	0.36852	175.333	0.40104	175.333	0.35635	175.333	0.39834	175.333	0.40108	175.333	0.44211
	175.167	0.42035	175.167	0.33214	175.167	0.35724	175.167	0.38371	175.167	0.37573	175.167	0.36849	175.167	0.40088	175.167	0.35622	175.167	0.39828	175.167	0.40101	175.167	0.44204
	175	0.42016	175	0.33208	175	0.35664	175	0.38365	175	0.37567	175	0.36845	175	0.40071	175	0.35608	175	0.39821	175	0.40095	175	0.44197
	174.833	0.41984	174.833	0.332	174.833	0.35609	174.833	0.38359	174.833	0.37561	174.833	0.36841	174.833	0.40054	174.833	0.35594	174.833	0.39814	174.833	0.40089	174.833	0.44189
	174.667	0.41954	174.667	0.33194	174.667	0.35553	174.667	0.38354	174.667	0.37555	174.667	0.36838	174.667	0.40036	174.667	0.3558	174.667	0.39808	174.667	0.40083	174.667	0.44182
	174.5	0.41909	174.5	0.33189	174.5	0.355	174.5	0.3835	174.5	0.37549	174.5	0.36835	174.5	0.4001	174.5	0.35566	174.5	0.398	174.5	0.4008	174.5	0.44173
	174.333	0.41852	174.333	0.33184	174.333	0.35447	174.333	0.38346	174.333	0.37543	174.333	0.36831	174.333	0.39986	174.333	0.35553	174.333	0.39793	174.333	0.40076	174.333	0.44163
	174.167	0.41781	174.167	0.3318	174.167	0.35403	174.167	0.38341	174.167	0.37538	174.167	0.36827	174.167	0.39961	174.167	0.3554	174.167	0.39785	174.167	0.40071	174.167	0.44154
	174	0.41708	174	0.33175	174	0.35358	174	0.38336	174	0.37533	174	0.36824	174	0.39934	174	0.35528	174	0.39778	174	0.40066	174	0.44145
	173.833	0.41627	173.833	0.3317	173.833	0.35314	173.833	0.38331	173.833	0.37527	173.833	0.3682	173.833	0.39902	173.833	0.35517	173.833	0.3977	173.833	0.40062	173.833	0.44134
	173.667	0.41542	173.667	0.33165	173.667	0.3527	173.667	0.38324	173.667	0.37521	173.667	0.36816	173.667	0.39872	173.667	0.35506	173.667	0.39762	173.667	0.40056	173.667	0.44124
	173.5	0.41438	173.5	0.33161	173.5	0.35235	173.5	0.38318	173.5	0.37515	173.5	0.36812	173.5	0.39841	173.5	0.35494	173.5	0.39755	173.5	0.40051	173.5	0.44114
	173.333	0.41335	173.333	0.33156	173.333	0.35197	173.333	0.38311	173.333	0.37509	173.333	0.36807	173.333	0.3981	173.333	0.35482	173.333	0.39749	173.333	0.40046	173.333	0.44104
	173.167	0.41225	173.167	0.33152	173.167	0.35161	173.167	0.38303	173.167	0.37503	173.167	0.36803	173.167	0.39775	173.167	0.35471	173.167	0.39743	173.167	0.4004	173.167	0.44094
	173	0.41108	173	0.33148	173	0.35126	173	0.38295	173	0.37497	173	0.36798	173	0.3974	173	0.35459	173	0.39736	173	0.40035	173	0.44087
	172.833	0.40982	172.833	0.33146	172.833	0.35095	172.833	0.38288	172.833	0.37492	172.833	0.36793	172.833	0.39705	172.833	0.35446	172.833	0.3973	172.833	0.4003	172.833	0.44079
	172.667	0.40857	172.667	0.33143	172.667	0.35064	172.667	0.38282	172.667	0.37486	172.667	0.36788	172.667	0.39669	172.667	0.35434	172.667	0.39724	172.667	0.40025	172.667	0.44071
	172.5	0.40731	172.5	0.3314	172.5	0.35034	172.5	0.38276	172.5	0.37482	172.5	0.36783	172.5	0.3963	172.5	0.35421	172.5	0.39718	172.5	0.40021	172.5	0.44066
	172.333	0.40602	172.333	0.33137	172.333	0.35005	172.333	0.38269	172.333	0.37478	172.333	0.36778	172.333	0.39593	172.333	0.3541	172.333	0.39711	172.333	0.40016	172.333	0.4406
	172.167	0.40462	172.167	0.33134	172.167	0.34981	172.167	0.38262	172.167	0.37475	172.167	0.36773	172.167	0.39555	172.167	0.35399	172.167	0.39704	172.167	0.40011	172.167	0.44054
	172	0.40325	172	0.33131	172	0.34957	172	0.38255	172	0.37473	172	0.36766	172	0.39518	172	0.35388	172	0.39697	172	0.40006	172	0.44047
	171.833	0.40188	171.833	0.33127	171.833	0.34932	171.833	0.38248	171.833	0.37469	171.833	0.36761	171.833	0.3948	171.833	0.35378	171.833	0.3969	171.833	0.40001	171.833	0.4404
	171.667	0.40052	171.667	0.33123	171.667	0.34908	171.667	0.38242	171.667	0.37466	171.667	0.36756	171.667	0.39443	171.667	0.35369	171.667	0.39682	171.667	0.39997	171.667	0.44033
	171.5	0.3991	171.5	0.33118	171.5	0.34888	171.5	0.38235	171.5	0.37462	171.5	0.36752	171.5	0.39407	171.5	0.35359	171.5	0.39675	171.5	0.39992	171.5	0.44025
	171.333	0.39772	171.333	0.33113	171.333	0.34868	171.333	0.38228	171.333	0.37458	171.333	0.36748	171.333	0.39371	171.333	0.35349	171.333	0.39668	171.333	0.39988	171.333	0.44018
	171.167	0.39635	171.167	0.33109	171.167	0.34848	171.167	0.38221	171.167	0.37454	171.167	0.36744	171.167	0.39336	171.167	0.35339	171.167	0.39661	171.167	0.39985	171.167	0.44009
	171	0.39498	171	0.33104	171	0.34829	171	0.38215	171	0.37449	171	0.3674	171	0.39302	171	0.35328	171	0.39654	171	0.39981	171	0.44001
	170.833	0.39362	170.833	0.331	170.833	0.34813	170.833	0.38209	170.833	0.37442	170.833	0.36737	170.833	0.39267	170.833	0.35316	170.833	0.39647	170.833	0.39976	170.833	0.43993
	170.667	0.39226	170.667	0.33097	170.667	0.34796	170.667	0.38204	170.667	0.37437	170.667	0.36736	170.667	0.39233	170.667	0.35305	170.667	0.3964	170.667	0.39972	170.667	0.43986
	170.5	0.39092	170.5	0.33094	170.5	0.34779	170.5	0.38198	170.5	0.37432	170.5	0.36734	170.5	0.39202	170.5	0.35291	170.5	0.39633	170.5	0.39966	170.5	0.43979
	170.333	0.38958	170.333	0.33092	170.333	0.34762	170.333	0.38194	170.333	0.37427	170.333	0.36732	170.333	0.39171	170.333	0.35278	170.333	0.39626	170.333	0.3996	170.333	0.43972
	170.167	0.38828	170.167	0.33091	170.167	0.34747	170.167	0.3819	170.167	0.37423	170.167	0.3673	170.167	0.3914	170.167	0.35266	170.167	0.39618	170.167	0.39954	170.167	0.43965
	170	0.38699	170	0.33089	170	0.34732	170	0.38185	170	0.3742	170	0.36729	170	0.39111	170	0.35253	170	0.39611	170	0.39947	170	0.43958
	169.833	0.38572	169.833	0.33087	169.833	0.34717	169.833	0.38182	169.833	0.37417	169.833	0.36726	169.833	0.39083	169.833	0.35242	169.833	0.39602	169.833	0.39941	169.833	0.4395
	169.667	0.38446	169.667	0.33084	169.667	0.34702	169.667	0.38179	169.667	0.37415	169.667	0.36723	169.667	0.39054	169.667	0.35232	169.667	0.39595	169.667	0.39936	169.667	0.43943
	169.5	0.38329	169.5	0.33081	169.5	0.34687	169.5	0.38176	169.5	0.37413	169.5	0.36719	169.5	0.39025	169.5	0.35222	169.5	0.39588	169.5	0.39931	169.5	0.43935
	169.333	0.38211	169.333	0.33078	169.333	0.34673	169.333	0.38172	169.333	0.37411	169.333	0.36713	169.333	0.38996	169.333	0.35213	169.333	0.39582	169.333	0.39926	169.333	0.43929
	169.167	0.38096	169.167	0.33075	169.167	0.34659	169.167	0.38168	169.167	0.37408	169.167	0.36708	169.167	0.38968	169.167	0.35207	169.167	0.39575	169.167	0.39922	169.167	0.43923
	169	0.37983	169	0.33072	169	0.34645	169	0.38163	169	0.37405	169	0.36703	169	0.3894	169	0.35199	169	0.39568	169	0.39917	169	0.43917
	168.833	0.37879	168.833	0.33069	168.833	0.34631	168.833	0.38159	168.833	0.374	168.833	0.36698	168.833	0.38914	168.833	0.3519	168.833	0.39562	168.833	0.39913	168.833	0.4391
	168.667	0.37775	168.667	0.33066	168.667	0.34617	168.667	0.38155	168.667	0.37395	168.667	0.36692	168.667	0.38888	168.667	0.35181	168.667	0.39556	168.667	0.39908	168.667	0.43903
	168.5	0.37671	168.5	0.33064	168.5	0.34604	168.5	0.38149	168.5	0.37391	168.5	0.36687	168.5	0.38864	168.5	0.35173	168.5	0.39551	168.5	0.39903	168.5	0.43895
	168.333	0.37569	168.333	0.33061	168.333	0.34591	168.333	0.38144	168.333	0.37386	168.333	0.36681	168.333	0.3884	168.333	0.35165	168.333	0.39546	168.333	0.39898	168.333	0.43889
	168.167	0.37476	168.167	0.33057	168.167	0.34579	168.167	0.38139	168.167	0.3738	168.167	0.36676	168.167	0.38816	168.167	0.35157	168.167	0.39541	168.167	0.39893	168.167	0.43883
	168	0.37382	168	0.33053	168	0.34567	168	0.38133	168	0.37375	168	0.36671	168	0.38793	168	0.35149	168	0.39536	168	0.3989	168	0.43876
	167.833	0.3729	167.833	0.33049	167.833	0.34555	167.833	0.38129	167.833	0.3737	167.833	0.36666	167.833	0.38772	167.833	0.35141	167.833	0.39533	167.833	0.39885	167.833	0.43871
	167.667	0.372	167.667	0.33045	167.667	0.34544	167.667	0.38124	167.667	0.37366	167.667	0.36661	167.667	0.3875	167.667	0.35132	167.667	0.39529	167.667	0.39879	167.667	0.43866
	167.5	0.37121	167.5	0.3304	167.5	0.34534	167.5	0.3812	167.5	0.37362	167.5	0.36656	167.5	0.38728	167.5	0.35123	167.5	0.39524	167.5	0.39872	167.5	0.43861
	167.333	0.3704	167.333	0.33036	167.333	0.34525	167.333	0.38116	167.333	0.37357	167.333	0.36652	167.333	0.38706	167.333	0.35113	167.333	0.39519	167.333	0.39866	167.333	0.43854
	167.167	0.3696	167.167	0.33033	167.167	0.34515	167.167	0.38114	167.167	0.37353	167.167	0.36648	167.167	0.38686	167.167	0.35102	167.167	0.39515	167.167	0.39859	167.167	0.43846
	167	0.36882	167	0.33029	167	0.34504	167	0.38112	167	0.37349	167	0.36644	167	0.38666	167	0.35092	167	0.3951	167	0.39852	167	0.43836
	166.833	0.36814	166.833	0.33026	166.833	0.34495	166.833	0.38109	166.833	0.37344	166.833	0.3664	166.833	0.38646	166.833	0.35081	166.833	0.39506	166.833	0.39844	166.833	0.43827
	166.667	0.36743	166.667	0.33023	166.667	0.34486	166.667	0.38106	166.667	0.3734	166.667	0.36637	166.667	0.38627	166.667	0.3507	166.667	0.39502	166.667	0.39837	166.667	0.43819
	166.5	0.36675	166.5	0.3302	166.5	0.34476	166.5	0.38104	166.5	0.37336	166.5	0.36633	166.5	0.3861	166.5	0.35059	166.5	0.39497	166.5	0.39831	166.5	0.43811
	166.333	0.36608	166.333	0.33017	166.333	0.34467	166.333	0.38101	166.333	0.37332	166.333	0.3663	166.333	0.38592	166.333	0.35049	166.333	0.39492	166.333	0.39824	166.333	0.43801
	166.167	0.36548	166.167	0.33014	166.167	0.34457	166.167	0.38097	166.167	0.37329	166.167	0.36626	166.167	0.38575	166.167	0.35039	166.167	0.39486	166.167	0.39818	166.167	0.43793
	166	0.36488	166	0.3301	166	0.34448	166	0.38093	166	0.37324	166	0.36621	166	0.38558	166	0.35028	166	0.39481	166	0.39812	166	0.43785
	165.833	0.36429	165.833	0.33006	165.833	0.34438	165.833	0.38088	165.833	0.37319	165.833	0.36616	165.833	0.38543	165.833	0.35018	165.833	0.39474	165.833	0.39808	165.833	0.43776
	165.667	0.36371	165.667	0.33003	165.667	0.34428	165.667	0.38084	165.667	0.37313	165.667	0.36613	165.667	0.38527	165.667	0.35009	165.667	0.39466	165.667	0.39803	165.667	0.4377
	165.5	0.36319	165.5	0.32999	165.5	0.34418	165.5	0.38079	165.5	0.37308	165.5	0.36609	165.5	0.38511	165.5	0.34999	165.5	0.39459	165.5	0.39798	165.5	0.43762
	165.333	0.36268	165.333	0.32995	165.333	0.34409	165.333	0.38075	165.333	0.37303	165.333	0.36604	165.333	0.38494	165.333	0.3499	165.333	0.39451	165.333	0.39793	165.333	0.43754
	165.167	0.36216	165.167	0.32991	165.167	0.344	165.167	0.3807	165.167	0.37297	165.167	0.36599	165.167	0.38478	165.167	0.34982	165.167	0.39443	165.167	0.39789	165.167	0.43746
	165	0.36165	165	0.32988	165	0.34391	165	0.38066	165	0.37292	165	0.36594	165	0.38462	165	0.34974	165	0.39436	165	0.39785	165	0.43736
	164.833	0.36119	164.833	0.32985	164.833	0.34383	164.833	0.38062	164.833	0.37287	164.833	0.3659	164.833	0.38447	164.833	0.34965	164.833	0.39428	164.833	0.3978	164.833	0.43728
	164.667	0.36072	164.667	0.32981	164.667	0.34374	164.667	0.38058	164.667	0.37282	164.667	0.36586	164.667	0.38431	164.667	0.34957	164.667	0.3942	164.667	0.39774	164.667	0.4372
	164.5	0.36026	164.5	0.32978	164.5	0.34365	164.5	0.38055	164.5	0.37276	164.5	0.36581	164.5	0.38416	164.5	0.34949	164.5	0.39413	164.5	0.39768	164.5	0.43714
	164.333	0.35981	164.333	0.32975	164.333	0.34355	164.333	0.38051	164.333	0.37272	164.333	0.36576	164.333	0.38402	164.333	0.34941	164.333	0.39405	164.333	0.39763	164.333	0.43708
	164.167	0.35941	164.167	0.32972	164.167	0.34345	164.167	0.38048	164.167	0.37266	164.167	0.36571	164.167	0.38388	164.167	0.34934	164.167	0.39399	164.167	0.39758	164.167	0.43702
	164	0.35901	164	0.32968	164	0.34336	164	0.38045	164	0.37262	164	0.36568	164	0.38374	164	0.34926	164	0.39392	164	0.39753	164	0.43694
	163.833	0.35861	163.833	0.32965	163.833	0.34326	163.833	0.38042	163.833	0.37257	163.833	0.36564	163.833	0.38361	163.833	0.34919	163.833	0.39386	163.833	0.39747	163.833	0.43687
	163.667	0.35822	163.667	0.32961	163.667	0.34317	163.667	0.38038	163.667	0.37253	163.667	0.36559	163.667	0.38349	163.667	0.34913	163.667	0.39379	163.667	0.39741	163.667	0.43682
	163.5	0.35788	163.5	0.32958	163.5	0.34308	163.5	0.38035	163.5	0.3725	163.5	0.36556	163.5	0.38338	163.5	0.34906	163.5	0.39373	163.5	0.39735	163.5	0.43676
	163.333	0.35753	163.333	0.32954	163.333	0.34298	163.333	0.38032	163.333	0.37245	163.333	0.36554	163.333	0.38327	163.333	0.349	163.333	0.39367	163.333	0.3973	163.333	0.43669
	163.167	0.35718	163.167	0.3295	163.167	0.3429	163.167	0.38028	163.167	0.3724	163.167	0.36552	163.167	0.38316	163.167	0.34894	163.167	0.39361	163.167	0.39725	163.167	0.43661
	163	0.35683	163	0.32946	163	0.34281	163	0.38025	163	0.37236	163	0.3655	163	0.38308	163	0.34889	163	0.39355	163	0.3972	163	0.43654
	162.833	0.35651	162.833	0.32941	162.833	0.34274	162.833	0.38022	162.833	0.37231	162.833	0.36548	162.833	0.38298	162.833	0.34884	162.833	0.39348	162.833	0.39716	162.833	0.43646
	162.667	0.3562	162.667	0.32936	162.667	0.34265	162.667	0.38018	162.667	0.37225	162.667	0.36547	162.667	0.38289	162.667	0.34879	162.667	0.39341	162.667	0.3971	162.667	0.43639
	162.5	0.3559	162.5	0.32933	162.5	0.34257	162.5	0.38015	162.5	0.37221	162.5	0.36544	162.5	0.3828	162.5	0.34874	162.5	0.39334	162.5	0.39705	162.5	0.43631
	162.333	0.3556	162.333	0.32929	162.333	0.34249	162.333	0.38011	162.333	0.37216	162.333	0.36541	162.333	0.38271	162.333	0.34868	162.333	0.39328	162.333	0.39699	162.333	0.43625
	162.167	0.35534	162.167	0.32925	162.167	0.34242	162.167	0.38007	162.167	0.37212	162.167	0.36538	162.167	0.38263	162.167	0.34862	162.167	0.39322	162.167	0.39693	162.167	0.43617
	162	0.35507	162	0.32922	162	0.34234	162	0.38002	162	0.37207	162	0.36533	162	0.38254	162	0.34855	162	0.39316	162	0.39688	162	0.43609
	161.833	0.3548	161.833	0.32918	161.833	0.34227	161.833	0.37997	161.833	0.37203	161.833	0.36528	161.833	0.38245	161.833	0.34846	161.833	0.3931	161.833	0.39681	161.833	0.436
	161.667	0.35453	161.667	0.32915	161.667	0.34219	161.667	0.37991	161.667	0.37199	161.667	0.36524	161.667	0.38234	161.667	0.34838	161.667	0.39304	161.667	0.39674	161.667	0.43592
	161.5	0.35429	161.5	0.32911	161.5	0.3421	161.5	0.37986	161.5	0.37194	161.5	0.36521	161.5	0.38224	161.5	0.3483	161.5	0.39298	161.5	0.39668	161.5	0.43584
	161.333	0.35406	161.333	0.32908	161.333	0.34201	161.333	0.3798	161.333	0.37189	161.333	0.36516	161.333	0.38213	161.333	0.34822	161.333	0.39291	161.333	0.39661	161.333	0.43576
	161.167	0.35383	161.167	0.32906	161.167	0.34192	161.167	0.37973	161.167	0.37184	161.167	0.36512	161.167	0.38203	161.167	0.34813	161.167	0.39285	161.167	0.39655	161.167	0.43568
	161	0.3536	161	0.32903	161	0.34183	161	0.37967	161	0.3718	161	0.36508	161	0.38191	161	0.34804	161	0.39279	161	0.39649	161	0.4356
	160.833	0.35339	160.833	0.32901	160.833	0.34174	160.833	0.37961	160.833	0.37173	160.833	0.36504	160.833	0.3818	160.833	0.34796	160.833	0.39273	160.833	0.39643	160.833	0.43552
	160.667	0.35316	160.667	0.32898	160.667	0.34165	160.667	0.37955	160.667	0.37168	160.667	0.365	160.667	0.3817	160.667	0.34788	160.667	0.39268	160.667	0.39637	160.667	0.43544
	160.5	0.35294	160.5	0.32895	160.5	0.34156	160.5	0.3795	160.5	0.37163	160.5	0.36495	160.5	0.3816	160.5	0.34781	160.5	0.39262	160.5	0.3963	160.5	0.43536
	160.333	0.35273	160.333	0.32891	160.333	0.34148	160.333	0.37945	160.333	0.37158	160.333	0.3649	160.333	0.38152	160.333	0.34774	160.333	0.39256	160.333	0.39623	160.333	0.43529
	160.167	0.35253	160.167	0.32886	160.167	0.34141	160.167	0.37941	160.167	0.37154	160.167	0.36486	160.167	0.38143	160.167	0.34766	160.167	0.39251	160.167	0.39616	160.167	0.43522
	160	0.35233	160	0.32882	160	0.34133	160	0.37937	160	0.3715	160	0.36481	160	0.38135	160	0.34759	160	0.39246	160	0.39609	160	0.43514
	159.833	0.35214	159.833	0.32878	159.833	0.34126	159.833	0.37936	159.833	0.37145	159.833	0.36478	159.833	0.38127	159.833	0.34753	159.833	0.3924	159.833	0.39602	159.833	0.43507
	159.667	0.35195	159.667	0.32874	159.667	0.34118	159.667	0.37934	159.667	0.37141	159.667	0.36473	159.667	0.38121	159.667	0.34746	159.667	0.39235	159.667	0.39595	159.667	0.43499
	159.5	0.35179	159.5	0.3287	159.5	0.3411	159.5	0.37932	159.5	0.37136	159.5	0.36468	159.5	0.38114	159.5	0.3474	159.5	0.39229	159.5	0.39589	159.5	0.43491
	159.333	0.35162	159.333	0.32865	159.333	0.34102	159.333	0.3793	159.333	0.37132	159.333	0.36464	159.333	0.38107	159.333	0.34734	159.333	0.39222	159.333	0.39583	159.333	0.43483
	159.167	0.35143	159.167	0.3286	159.167	0.34094	159.167	0.3793	159.167	0.37129	159.167	0.3646	159.167	0.38101	159.167	0.34728	159.167	0.39215	159.167	0.39577	159.167	0.43476
	159	0.35125	159	0.32855	159	0.34085	159	0.37929	159	0.37125	159	0.36456	159	0.38095	159	0.34722	159	0.39209	159	0.39571	159	0.43469
	158.833	0.35107	158.833	0.3285	158.833	0.34077	158.833	0.37928	158.833	0.37121	158.833	0.36452	158.833	0.38088	158.833	0.34715	158.833	0.39203	158.833	0.39565	158.833	0.43461
	158.667	0.35089	158.667	0.32846	158.667	0.34069	158.667	0.37927	158.667	0.37118	158.667	0.36448	158.667	0.38081	158.667	0.34708	158.667	0.39197	158.667	0.3956	158.667	0.43454
	158.5	0.35072	158.5	0.32842	158.5	0.34061	158.5	0.37926	158.5	0.37115	158.5	0.36446	158.5	0.38073	158.5	0.34701	158.5	0.3919	158.5	0.39554	158.5	0.43447
	158.333	0.35055	158.333	0.32838	158.333	0.34053	158.333	0.37925	158.333	0.37112	158.333	0.36442	158.333	0.38063	158.333	0.34696	158.333	0.39183	158.333	0.39549	158.333	0.4344
	158.167	0.3504	158.167	0.32835	158.167	0.34045	158.167	0.37922	158.167	0.37109	158.167	0.36439	158.167	0.38055	158.167	0.3469	158.167	0.39176	158.167	0.39544	158.167	0.43433
	158	0.35023	158	0.32833	158	0.34037	158	0.37919	158	0.37105	158	0.36436	158	0.38046	158	0.34685	158	0.39169	158	0.39538	158	0.43426
	157.833	0.35007	157.833	0.32829	157.833	0.34028	157.833	0.37916	157.833	0.371	157.833	0.36433	157.833	0.38038	157.833	0.34682	157.833	0.39162	157.833	0.39533	157.833	0.4342
	157.667	0.34991	157.667	0.32826	157.667	0.34019	157.667	0.37914	157.667	0.37095	157.667	0.3643	157.667	0.38031	157.667	0.34678	157.667	0.39155	157.667	0.39528	157.667	0.43414
	157.5	0.34975	157.5	0.32822	157.5	0.34009	157.5	0.37913	157.5	0.37089	157.5	0.36426	157.5	0.38024	157.5	0.34674	157.5	0.39146	157.5	0.39522	157.5	0.43408
	157.333	0.3496	157.333	0.32818	157.333	0.33999	157.333	0.3791	157.333	0.37084	157.333	0.36421	157.333	0.38017	157.333	0.3467	157.333	0.39137	157.333	0.39516	157.333	0.43402
	157.167	0.34945	157.167	0.32814	157.167	0.3399	157.167	0.37908	157.167	0.3708	157.167	0.36416	157.167	0.38011	157.167	0.34665	157.167	0.39127	157.167	0.3951	157.167	0.43395
	157	0.34929	157	0.32809	157	0.33981	157	0.37905	157	0.37077	157	0.36411	157	0.38005	157	0.3466	157	0.39117	157	0.39504	157	0.43389
	156.833	0.34916	156.833	0.32805	156.833	0.33971	156.833	0.37901	156.833	0.37074	156.833	0.36407	156.833	0.37998	156.833	0.34655	156.833	0.39108	156.833	0.39498	156.833	0.4338
	156.667	0.34902	156.667	0.32801	156.667	0.33962	156.667	0.37898	156.667	0.37071	156.667	0.36403	156.667	0.37991	156.667	0.34651	156.667	0.39099	156.667	0.39492	156.667	0.43372
	156.5	0.34887	156.5	0.32796	156.5	0.33953	156.5	0.37894	156.5	0.37067	156.5	0.36399	156.5	0.37984	156.5	0.34645	156.5	0.39088	156.5	0.39487	156.5	0.43364
	156.333	0.34873	156.333	0.32792	156.333	0.33944	156.333	0.37891	156.333	0.37064	156.333	0.36397	156.333	0.37975	156.333	0.34641	156.333	0.39079	156.333	0.39481	156.333	0.43357
	156.167	0.34861	156.167	0.32791	156.167	0.33934	156.167	0.37889	156.167	0.3706	156.167	0.36395	156.167	0.37967	156.167	0.34637	156.167	0.39071	156.167	0.39477	156.167	0.43349
	156	0.34848	156	0.32788	156	0.33925	156	0.37887	156	0.37056	156	0.36395	156	0.3796	156	0.34632	156	0.39064	156	0.39472	156	0.43342
	155.833	0.34835	155.833	0.32785	155.833	0.33915	155.833	0.37886	155.833	0.37052	155.833	0.36394	155.833	0.37952	155.833	0.34629	155.833	0.39057	155.833	0.39466	155.833	0.43335
	155.667	0.34822	155.667	0.32781	155.667	0.33906	155.667	0.37884	155.667	0.37049	155.667	0.36393	155.667	0.37944	155.667	0.34625	155.667	0.3905	155.667	0.39459	155.667	0.43328
	155.5	0.3481	155.5	0.32778	155.5	0.33896	155.5	0.37882	155.5	0.37045	155.5	0.36391	155.5	0.37936	155.5	0.34622	155.5	0.39043	155.5	0.39453	155.5	0.43322
	155.333	0.34796	155.333	0.32774	155.333	0.33885	155.333	0.37881	155.333	0.3704	155.333	0.36389	155.333	0.37929	155.333	0.34619	155.333	0.39035	155.333	0.39447	155.333	0.43316
	155.167	0.34781	155.167	0.3277	155.167	0.33876	155.167	0.37878	155.167	0.37036	155.167	0.36387	155.167	0.37922	155.167	0.34616	155.167	0.39027	155.167	0.3944	155.167	0.43308
	155	0.34767	155	0.32766	155	0.33867	155	0.37876	155	0.37033	155	0.36384	155	0.37915	155	0.34612	155	0.39018	155	0.39433	155	0.43301
	154.833	0.34753	154.833	0.3276	154.833	0.33857	154.833	0.37875	154.833	0.37028	154.833	0.36381	154.833	0.37909	154.833	0.34609	154.833	0.3901	154.833	0.39426	154.833	0.43294
	154.667	0.3474	154.667	0.32755	154.667	0.33846	154.667	0.37873	154.667	0.37025	154.667	0.36376	154.667	0.37903	154.667	0.34605	154.667	0.39002	154.667	0.39418	154.667	0.43288
	154.5	0.34727	154.5	0.32749	154.5	0.33836	154.5	0.37871	154.5	0.37021	154.5	0.36372	154.5	0.37897	154.5	0.34602	154.5	0.38993	154.5	0.39409	154.5	0.43281
	154.333	0.34715	154.333	0.32744	154.333	0.33826	154.333	0.37869	154.333	0.37017	154.333	0.36369	154.333	0.37891	154.333	0.34598	154.333	0.38985	154.333	0.394	154.333	0.43273
	154.167	0.34707	154.167	0.32739	154.167	0.33817	154.167	0.37866	154.167	0.37013	154.167	0.36366	154.167	0.37886	154.167	0.34593	154.167	0.38978	154.167	0.39392	154.167	0.43268
	154	0.34696	154	0.32735	154	0.33807	154	0.37863	154	0.37008	154	0.36362	154	0.3788	154	0.34588	154	0.3897	154	0.39383	154	0.43261
	153.833	0.34685	153.833	0.3273	153.833	0.33799	153.833	0.37859	153.833	0.37004	153.833	0.36358	153.833	0.37873	153.833	0.34583	153.833	0.38964	153.833	0.39375	153.833	0.43255
	153.667	0.34675	153.667	0.32725	153.667	0.3379	153.667	0.37855	153.667	0.37	153.667	0.36354	153.667	0.37868	153.667	0.34576	153.667	0.38957	153.667	0.39367	153.667	0.43249
	153.5	0.34665	153.5	0.32722	153.5	0.33784	153.5	0.37852	153.5	0.36995	153.5	0.3635	153.5	0.37863	153.5	0.34569	153.5	0.38951	153.5	0.39359	153.5	0.43242
	153.333	0.34655	153.333	0.32719	153.333	0.33778	153.333	0.37849	153.333	0.36989	153.333	0.36346	153.333	0.37858	153.333	0.34561	153.333	0.38944	153.333	0.39351	153.333	0.43236
	153.167	0.34644	153.167	0.32715	153.167	0.33772	153.167	0.37846	153.167	0.36984	153.167	0.36342	153.167	0.37852	153.167	0.34553	153.167	0.38938	153.167	0.39344	153.167	0.43229
	153	0.34635	153	0.32712	153	0.33766	153	0.37843	153	0.36978	153	0.36338	153	0.37846	153	0.34544	153	0.38932	153	0.39338	153	0.43221
	152.833	0.34624	152.833	0.32708	152.833	0.33761	152.833	0.3784	152.833	0.36971	152.833	0.36333	152.833	0.3784	152.833	0.34536	152.833	0.38925	152.833	0.39331	152.833	0.43215
	152.667	0.34613	152.667	0.32705	152.667	0.33755	152.667	0.37837	152.667	0.36966	152.667	0.36329	152.667	0.37835	152.667	0.34529	152.667	0.38918	152.667	0.39324	152.667	0.43209
	152.5	0.34602	152.5	0.32701	152.5	0.33749	152.5	0.37834	152.5	0.36961	152.5	0.36325	152.5	0.37829	152.5	0.34522	152.5	0.38911	152.5	0.39317	152.5	0.43203
	152.333	0.34592	152.333	0.32699	152.333	0.33743	152.333	0.37829	152.333	0.36957	152.333	0.3632	152.333	0.37823	152.333	0.34517	152.333	0.38904	152.333	0.39309	152.333	0.43197
	152.167	0.34581	152.167	0.32697	152.167	0.33736	152.167	0.37824	152.167	0.36952	152.167	0.36316	152.167	0.37817	152.167	0.34512	152.167	0.38896	152.167	0.39302	152.167	0.43192
	152	0.3457	152	0.32694	152	0.33729	152	0.37818	152	0.36947	152	0.3631	152	0.37812	152	0.34506	152	0.38889	152	0.39295	152	0.43187
	151.833	0.34561	151.833	0.32691	151.833	0.33722	151.833	0.37811	151.833	0.36941	151.833	0.36305	151.833	0.37806	151.833	0.34501	151.833	0.38881	151.833	0.39288	151.833	0.43181
	151.667	0.3455	151.667	0.32688	151.667	0.33715	151.667	0.37803	151.667	0.36936	151.667	0.363	151.667	0.37801	151.667	0.34496	151.667	0.38874	151.667	0.39281	151.667	0.43176
	151.5	0.34539	151.5	0.32685	151.5	0.33709	151.5	0.37796	151.5	0.3693	151.5	0.36295	151.5	0.37796	151.5	0.3449	151.5	0.38867	151.5	0.39274	151.5	0.4317
	151.333	0.34529	151.333	0.32682	151.333	0.33702	151.333	0.3779	151.333	0.36926	151.333	0.3629	151.333	0.37791	151.333	0.34484	151.333	0.3886	151.333	0.39267	151.333	0.43164
	151.167	0.34518	151.167	0.3268	151.167	0.33694	151.167	0.37784	151.167	0.36922	151.167	0.36285	151.167	0.37785	151.167	0.34479	151.167	0.38855	151.167	0.3926	151.167	0.43159
	151	0.34507	151	0.32677	151	0.33687	151	0.37778	151	0.36919	151	0.36281	151	0.3778	151	0.34472	151	0.38849	151	0.39252	151	0.43154
	150.833	0.34496	150.833	0.32675	150.833	0.3368	150.833	0.37773	150.833	0.36915	150.833	0.36276	150.833	0.37775	150.833	0.34466	150.833	0.38843	150.833	0.39244	150.833	0.43147
	150.667	0.34485	150.667	0.32672	150.667	0.33673	150.667	0.37768	150.667	0.36911	150.667	0.36273	150.667	0.37768	150.667	0.3446	150.667	0.38836	150.667	0.39235	150.667	0.43141
	150.5	0.34474	150.5	0.32669	150.5	0.33667	150.5	0.37767	150.5	0.36907	150.5	0.36269	150.5	0.37762	150.5	0.34454	150.5	0.38829	150.5	0.39227	150.5	0.43135
	150.333	0.34462	150.333	0.32666	150.333	0.3366	150.333	0.37764	150.333	0.36903	150.333	0.36265	150.333	0.37755	150.333	0.3445	150.333	0.38822	150.333	0.39219	150.333	0.43128
	150.167	0.34451	150.167	0.32663	150.167	0.33653	150.167	0.3776	150.167	0.36897	150.167	0.36261	150.167	0.37748	150.167	0.34445	150.167	0.38814	150.167	0.39211	150.167	0.4312
	150	0.34442	150	0.32659	150	0.33646	150	0.37755	150	0.36892	150	0.36258	150	0.37741	150	0.3444	150	0.38806	150	0.39204	150	0.43112
	149.833	0.34431	149.833	0.32656	149.833	0.33638	149.833	0.37751	149.833	0.36888	149.833	0.36255	149.833	0.37734	149.833	0.34435	149.833	0.38797	149.833	0.39196	149.833	0.43105
	149.667	0.3442	149.667	0.32653	149.667	0.3363	149.667	0.37747	149.667	0.36884	149.667	0.36252	149.667	0.37727	149.667	0.34431	149.667	0.38789	149.667	0.3919	149.667	0.43097
	149.5	0.34408	149.5	0.32649	149.5	0.3362	149.5	0.37743	149.5	0.3688	149.5	0.36248	149.5	0.37721	149.5	0.34425	149.5	0.38781	149.5	0.39182	149.5	0.43088
	149.333	0.34398	149.333	0.32646	149.333	0.33612	149.333	0.37739	149.333	0.36876	149.333	0.36244	149.333	0.37714	149.333	0.3442	149.333	0.38773	149.333	0.39175	149.333	0.43081
	149.167	0.34387	149.167	0.32641	149.167	0.33604	149.167	0.37733	149.167	0.36871	149.167	0.3624	149.167	0.37707	149.167	0.34415	149.167	0.38765	149.167	0.39168	149.167	0.43074
	149	0.34376	149	0.32637	149	0.33597	149	0.37728	149	0.36866	149	0.36236	149	0.37701	149	0.34408	149	0.38758	149	0.3916	149	0.43068
	148.833	0.34366	148.833	0.32633	148.833	0.3359	148.833	0.37724	148.833	0.3686	148.833	0.36232	148.833	0.37696	148.833	0.34403	148.833	0.38751	148.833	0.39152	148.833	0.43061
	148.667	0.34357	148.667	0.32629	148.667	0.33583	148.667	0.37719	148.667	0.36854	148.667	0.36228	148.667	0.3769	148.667	0.34397	148.667	0.38744	148.667	0.39144	148.667	0.43056
	148.5	0.34348	148.5	0.32626	148.5	0.33576	148.5	0.37715	148.5	0.36848	148.5	0.36225	148.5	0.37684	148.5	0.34391	148.5	0.38737	148.5	0.39137	148.5	0.4305
	148.333	0.3434	148.333	0.32622	148.333	0.33569	148.333	0.37712	148.333	0.36842	148.333	0.36222	148.333	0.37678	148.333	0.34386	148.333	0.38731	148.333	0.39129	148.333	0.43043
	148.167	0.34332	148.167	0.32619	148.167	0.33561	148.167	0.3771	148.167	0.36835	148.167	0.36219	148.167	0.37673	148.167	0.34381	148.167	0.38724	148.167	0.39122	148.167	0.43037
	148	0.34325	148	0.32616	148	0.33555	148	0.37707	148	0.36829	148	0.36216	148	0.37668	148	0.34375	148	0.38717	148	0.39115	148	0.43029
	147.833	0.34317	147.833	0.32612	147.833	0.33548	147.833	0.37705	147.833	0.36823	147.833	0.36213	147.833	0.37663	147.833	0.34369	147.833	0.38709	147.833	0.39107	147.833	0.43023
	147.667	0.34309	147.667	0.32609	147.667	0.33542	147.667	0.37702	147.667	0.36817	147.667	0.3621	147.667	0.37658	147.667	0.34363	147.667	0.38701	147.667	0.39101	147.667	0.43016
	147.5	0.343	147.5	0.32605	147.5	0.33535	147.5	0.37699	147.5	0.36811	147.5	0.36207	147.5	0.37653	147.5	0.34357	147.5	0.38693	147.5	0.39094	147.5	0.4301
	147.333	0.3429	147.333	0.32601	147.333	0.33527	147.333	0.37695	147.333	0.36805	147.333	0.36203	147.333	0.37649	147.333	0.3435	147.333	0.38685	147.333	0.39086	147.333	0.43004
	147.167	0.34279	147.167	0.32596	147.167	0.3352	147.167	0.3769	147.167	0.36799	147.167	0.36199	147.167	0.37644	147.167	0.34343	147.167	0.38677	147.167	0.39079	147.167	0.42999
	147	0.34269	147	0.32591	147	0.33513	147	0.37685	147	0.36792	147	0.36195	147	0.37639	147	0.34336	147	0.38668	147	0.39071	147	0.42994
	146.833	0.34258	146.833	0.32586	146.833	0.33505	146.833	0.3768	146.833	0.36785	146.833	0.36191	146.833	0.37634	146.833	0.3433	146.833	0.3866	146.833	0.39064	146.833	0.42989
	146.667	0.34246	146.667	0.32582	146.667	0.33498	146.667	0.37675	146.667	0.3678	146.667	0.36188	146.667	0.37629	146.667	0.34323	146.667	0.38653	146.667	0.39056	146.667	0.42986
	146.5	0.34236	146.5	0.3258	146.5	0.33491	146.5	0.3767	146.5	0.36774	146.5	0.36185	146.5	0.37624	146.5	0.34315	146.5	0.38647	146.5	0.39048	146.5	0.42982
	146.333	0.34224	146.333	0.32577	146.333	0.33485	146.333	0.37665	146.333	0.36769	146.333	0.36182	146.333	0.37619	146.333	0.34307	146.333	0.3864	146.333	0.39041	146.333	0.42977
	146.167	0.34213	146.167	0.32576	146.167	0.33478	146.167	0.3766	146.167	0.36763	146.167	0.3618	146.167	0.37614	146.167	0.34299	146.167	0.38633	146.167	0.39034	146.167	0.42974
	146	0.34202	146	0.32574	146	0.3347	146	0.37656	146	0.36758	146	0.36179	146	0.37608	146	0.34291	146	0.38625	146	0.39027	146	0.42968
	145.833	0.34193	145.833	0.32571	145.833	0.33462	145.833	0.37652	145.833	0.36752	145.833	0.36177	145.833	0.37603	145.833	0.34282	145.833	0.38618	145.833	0.3902	145.833	0.42963
	145.667	0.34183	145.667	0.32567	145.667	0.33454	145.667	0.37647	145.667	0.36747	145.667	0.36174	145.667	0.37597	145.667	0.34272	145.667	0.38609	145.667	0.39015	145.667	0.42957
	145.5	0.34174	145.5	0.32562	145.5	0.33446	145.5	0.37643	145.5	0.36741	145.5	0.36171	145.5	0.37591	145.5	0.34263	145.5	0.38601	145.5	0.39008	145.5	0.42952
	145.333	0.34166	145.333	0.32557	145.333	0.33438	145.333	0.37637	145.333	0.36735	145.333	0.36167	145.333	0.37584	145.333	0.34255	145.333	0.38592	145.333	0.39001	145.333	0.42946
	145.167	0.34158	145.167	0.32551	145.167	0.3343	145.167	0.37631	145.167	0.3673	145.167	0.36163	145.167	0.37578	145.167	0.34247	145.167	0.38582	145.167	0.38994	145.167	0.4294
	145	0.34149	145	0.32545	145	0.33421	145	0.37625	145	0.36725	145	0.36159	145	0.37572	145	0.3424	145	0.38573	145	0.38987	145	0.42934
	144.833	0.3414	144.833	0.32538	144.833	0.33413	144.833	0.37618	144.833	0.3672	144.833	0.36155	144.833	0.37565	144.833	0.34233	144.833	0.38564	144.833	0.3898	144.833	0.42927
	144.667	0.34131	144.667	0.32531	144.667	0.33404	144.667	0.37612	144.667	0.36714	144.667	0.3615	144.667	0.3756	144.667	0.34226	144.667	0.38555	144.667	0.38972	144.667	0.42922
	144.5	0.34121	144.5	0.32525	144.5	0.33396	144.5	0.37604	144.5	0.36708	144.5	0.36145	144.5	0.37554	144.5	0.3422	144.5	0.38546	144.5	0.38964	144.5	0.42915
	144.333	0.3411	144.333	0.32518	144.333	0.33388	144.333	0.37596	144.333	0.36702	144.333	0.3614	144.333	0.37547	144.333	0.34215	144.333	0.38537	144.333	0.38956	144.333	0.4291
	144.167	0.34098	144.167	0.32513	144.167	0.33379	144.167	0.37588	144.167	0.36695	144.167	0.36134	144.167	0.37542	144.167	0.34209	144.167	0.38528	144.167	0.38949	144.167	0.42904
	144	0.34086	144	0.32508	144	0.33371	144	0.3758	144	0.36689	144	0.36129	144	0.37536	144	0.34202	144	0.38518	144	0.38941	144	0.42896
	143.833	0.34075	143.833	0.32503	143.833	0.33362	143.833	0.37571	143.833	0.36682	143.833	0.36125	143.833	0.37529	143.833	0.34196	143.833	0.38508	143.833	0.38935	143.833	0.4289
	143.667	0.34065	143.667	0.32498	143.667	0.33353	143.667	0.37564	143.667	0.36676	143.667	0.36121	143.667	0.37522	143.667	0.34189	143.667	0.38498	143.667	0.38929	143.667	0.42884
	143.5	0.34055	143.5	0.32494	143.5	0.33344	143.5	0.37557	143.5	0.3667	143.5	0.36117	143.5	0.37516	143.5	0.34182	143.5	0.38488	143.5	0.38922	143.5	0.42878
	143.333	0.34044	143.333	0.32488	143.333	0.33334	143.333	0.3755	143.333	0.36663	143.333	0.36113	143.333	0.3751	143.333	0.34176	143.333	0.38477	143.333	0.38916	143.333	0.42872
	143.167	0.34033	143.167	0.32483	143.167	0.33325	143.167	0.37544	143.167	0.36657	143.167	0.3611	143.167	0.37505	143.167	0.34169	143.167	0.38466	143.167	0.3891	143.167	0.42866
	143	0.34022	143	0.32477	143	0.33317	143	0.37538	143	0.36651	143	0.36105	143	0.375	143	0.34162	143	0.38454	143	0.38903	143	0.42861
	142.833	0.3401	142.833	0.3247	142.833	0.3331	142.833	0.37531	142.833	0.36644	142.833	0.36101	142.833	0.37496	142.833	0.34155	142.833	0.38441	142.833	0.38896	142.833	0.42855
	142.667	0.34	142.667	0.32464	142.667	0.33302	142.667	0.37525	142.667	0.36637	142.667	0.36096	142.667	0.37492	142.667	0.34147	142.667	0.38429	142.667	0.38889	142.667	0.42851
	142.5	0.3399	142.5	0.32459	142.5	0.33296	142.5	0.3752	142.5	0.3663	142.5	0.36088	142.5	0.37488	142.5	0.3414	142.5	0.38416	142.5	0.38881	142.5	0.42845
	142.333	0.3398	142.333	0.32453	142.333	0.33292	142.333	0.37514	142.333	0.36624	142.333	0.36082	142.333	0.37484	142.333	0.34134	142.333	0.38402	142.333	0.38872	142.333	0.42839
	142.167	0.33968	142.167	0.32448	142.167	0.33289	142.167	0.37508	142.167	0.36617	142.167	0.36076	142.167	0.37479	142.167	0.34127	142.167	0.38387	142.167	0.38864	142.167	0.42833
	142	0.3396	142	0.32442	142	0.33287	142	0.37502	142	0.36611	142	0.3607	142	0.37473	142	0.34121	142	0.38371	142	0.38858	142	0.42828
	141.833	0.3395	141.833	0.32436	141.833	0.33285	141.833	0.37497	141.833	0.36605	141.833	0.36064	141.833	0.37467	141.833	0.34114	141.833	0.38355	141.833	0.38851	141.833	0.42822
	141.667	0.33939	141.667	0.3243	141.667	0.33282	141.667	0.37491	141.667	0.36598	141.667	0.36058	141.667	0.3746	141.667	0.34108	141.667	0.38339	141.667	0.38845	141.667	0.42817
	141.5	0.33928	141.5	0.32423	141.5	0.3328	141.5	0.37486	141.5	0.36593	141.5	0.36053	141.5	0.37451	141.5	0.34103	141.5	0.38324	141.5	0.38839	141.5	0.42811
	141.333	0.33917	141.333	0.32416	141.333	0.33277	141.333	0.3748	141.333	0.36587	141.333	0.36049	141.333	0.37444	141.333	0.34098	141.333	0.38305	141.333	0.38833	141.333	0.42807
	141.167	0.33906	141.167	0.3241	141.167	0.33274	141.167	0.37474	141.167	0.36582	141.167	0.36046	141.167	0.37437	141.167	0.34092	141.167	0.38283	141.167	0.38827	141.167	0.42801
	141	0.33894	141	0.32404	141	0.3327	141	0.37468	141	0.36577	141	0.36042	141	0.3743	141	0.34087	141	0.38285	141	0.38822	141	0.42794
	140.833	0.33883	140.833	0.32399	140.833	0.33265	140.833	0.37463	140.833	0.36574	140.833	0.36037	140.833	0.37424	140.833	0.34081	140.833	0.38278	140.833	0.38816	140.833	0.42788
	140.667	0.33872	140.667	0.32395	140.667	0.33259	140.667	0.37456	140.667	0.3657	140.667	0.36032	140.667	0.37417	140.667	0.34075	140.667	0.3827	140.667	0.38811	140.667	0.42781
	140.5	0.33861	140.5	0.32391	140.5	0.33253	140.5	0.37452	140.5	0.36566	140.5	0.36028	140.5	0.3741	140.5	0.3407	140.5	0.38262	140.5	0.38806	140.5	0.42775
	140.333	0.3385	140.333	0.32387	140.333	0.33246	140.333	0.37447	140.333	0.3656	140.333	0.36023	140.333	0.37403	140.333	0.34063	140.333	0.38255	140.333	0.388	140.333	0.42768
	140.167	0.33838	140.167	0.32384	140.167	0.33238	140.167	0.37442	140.167	0.36554	140.167	0.36019	140.167	0.37397	140.167	0.34057	140.167	0.38247	140.167	0.38794	140.167	0.42762
	140	0.33827	140	0.32381	140	0.33229	140	0.37437	140	0.36548	140	0.36015	140	0.37391	140	0.34052	140	0.38238	140	0.38787	140	0.42757
	139.833	0.33817	139.833	0.32377	139.833	0.3322	139.833	0.37431	139.833	0.36541	139.833	0.3601	139.833	0.37385	139.833	0.34046	139.833	0.38229	139.833	0.3878	139.833	0.42753
	139.667	0.33806	139.667	0.32373	139.667	0.3321	139.667	0.37425	139.667	0.36535	139.667	0.36006	139.667	0.37379	139.667	0.34041	139.667	0.38218	139.667	0.38772	139.667	0.42748
	139.5	0.33794	139.5	0.32367	139.5	0.332	139.5	0.37419	139.5	0.36526	139.5	0.36002	139.5	0.37373	139.5	0.34034	139.5	0.38208	139.5	0.38765	139.5	0.42744
	139.333	0.33781	139.333	0.32361	139.333	0.33191	139.333	0.37412	139.333	0.36518	139.333	0.35997	139.333	0.37367	139.333	0.34028	139.333	0.38197	139.333	0.38759	139.333	0.42739
	139.167	0.33768	139.167	0.32356	139.167	0.33181	139.167	0.37404	139.167	0.3651	139.167	0.35992	139.167	0.37362	139.167	0.34023	139.167	0.38187	139.167	0.38752	139.167	0.42734
	139	0.33756	139	0.32352	139	0.33172	139	0.37397	139	0.36503	139	0.35987	139	0.37356	139	0.34016	139	0.38176	139	0.38746	139	0.42728
	138.833	0.33745	138.833	0.32345	138.833	0.33162	138.833	0.3739	138.833	0.36496	138.833	0.35982	138.833	0.3735	138.833	0.34009	138.833	0.38166	138.833	0.38739	138.833	0.42723
	138.667	0.33733	138.667	0.3234	138.667	0.33154	138.667	0.37383	138.667	0.36488	138.667	0.35978	138.667	0.37344	138.667	0.34003	138.667	0.38155	138.667	0.38733	138.667	0.42718
	138.5	0.33723	138.5	0.32334	138.5	0.33144	138.5	0.37378	138.5	0.3648	138.5	0.35972	138.5	0.37338	138.5	0.33998	138.5	0.38145	138.5	0.38726	138.5	0.42714
	138.333	0.33712	138.333	0.32329	138.333	0.33135	138.333	0.37373	138.333	0.36471	138.333	0.35967	138.333	0.37331	138.333	0.33992	138.333	0.38135	138.333	0.3872	138.333	0.4271
	138.167	0.337	138.167	0.32324	138.167	0.33126	138.167	0.37369	138.167	0.36464	138.167	0.35961	138.167	0.37324	138.167	0.33985	138.167	0.38125	138.167	0.38715	138.167	0.42707
	138	0.33689	138	0.32318	138	0.33117	138	0.37365	138	0.36456	138	0.35956	138	0.37318	138	0.33978	138	0.38116	138	0.38709	138	0.42704
	137.833	0.33679	137.833	0.32312	137.833	0.33108	137.833	0.37362	137.833	0.36449	137.833	0.3595	137.833	0.37311	137.833	0.33972	137.833	0.38107	137.833	0.38702	137.833	0.427
	137.667	0.33668	137.667	0.32308	137.667	0.331	137.667	0.37358	137.667	0.36442	137.667	0.35944	137.667	0.37305	137.667	0.33966	137.667	0.38099	137.667	0.38696	137.667	0.42695
	137.5	0.33656	137.5	0.32302	137.5	0.33091	137.5	0.37353	137.5	0.36436	137.5	0.35938	137.5	0.37297	137.5	0.3396	137.5	0.38091	137.5	0.38691	137.5	0.42689
	137.333	0.33643	137.333	0.32297	137.333	0.33083	137.333	0.37349	137.333	0.36429	137.333	0.35933	137.333	0.3729	137.333	0.33954	137.333	0.38083	137.333	0.38685	137.333	0.4268
	137.167	0.3363	137.167	0.32292	137.167	0.33076	137.167	0.37342	137.167	0.36422	137.167	0.35928	137.167	0.37283	137.167	0.33949	137.167	0.38076	137.167	0.38679	137.167	0.42673
	137	0.33616	137	0.32287	137	0.33069	137	0.37336	137	0.36415	137	0.35923	137	0.37276	137	0.33944	137	0.38069	137	0.38673	137	0.42665
	136.833	0.33603	136.833	0.32281	136.833	0.33062	136.833	0.37331	136.833	0.36408	136.833	0.35918	136.833	0.37268	136.833	0.33938	136.833	0.38062	136.833	0.38667	136.833	0.42657
	136.667	0.33589	136.667	0.32275	136.667	0.33058	136.667	0.37325	136.667	0.36401	136.667	0.35913	136.667	0.37261	136.667	0.33932	136.667	0.38055	136.667	0.38659	136.667	0.42649
	136.5	0.33577	136.5	0.32269	136.5	0.33052	136.5	0.37319	136.5	0.36395	136.5	0.35908	136.5	0.37253	136.5	0.33926	136.5	0.38048	136.5	0.38652	136.5	0.42642
	136.333	0.33565	136.333	0.32263	136.333	0.33047	136.333	0.37313	136.333	0.36389	136.333	0.35903	136.333	0.37246	136.333	0.3392	136.333	0.38041	136.333	0.38644	136.333	0.42635
	136.167	0.33555	136.167	0.32255	136.167	0.33041	136.167	0.37307	136.167	0.36385	136.167	0.35897	136.167	0.37239	136.167	0.33914	136.167	0.38034	136.167	0.38634	136.167	0.42628
	136	0.33545	136	0.32248	136	0.33038	136	0.37302	136	0.3638	136	0.35892	136	0.37232	136	0.33907	136	0.38027	136	0.38625	136	0.42623
	135.833	0.33538	135.833	0.32241	135.833	0.33034	135.833	0.37297	135.833	0.36375	135.833	0.35888	135.833	0.37225	135.833	0.33901	135.833	0.38021	135.833	0.38617	135.833	0.42618
	135.667	0.33528	135.667	0.32233	135.667	0.33029	135.667	0.37292	135.667	0.36371	135.667	0.35883	135.667	0.37217	135.667	0.33894	135.667	0.38014	135.667	0.38609	135.667	0.42613
	135.5	0.33518	135.5	0.32226	135.5	0.33024	135.5	0.37287	135.5	0.36365	135.5	0.35879	135.5	0.3721	135.5	0.33887	135.5	0.38007	135.5	0.38601	135.5	0.42607
	135.333	0.33507	135.333	0.32218	135.333	0.33018	135.333	0.37282	135.333	0.3636	135.333	0.35874	135.333	0.37202	135.333	0.33881	135.333	0.38	135.333	0.38593	135.333	0.42603
	135.167	0.33493	135.167	0.3221	135.167	0.33011	135.167	0.37276	135.167	0.36355	135.167	0.35869	135.167	0.37195	135.167	0.33874	135.167	0.37993	135.167	0.38585	135.167	0.42599
	135	0.33481	135	0.32203	135	0.33004	135	0.3727	135	0.36348	135	0.35864	135	0.37186	135	0.33868	135	0.37987	135	0.38578	135	0.42595
	134.833	0.33468	134.833	0.32196	134.833	0.32996	134.833	0.37264	134.833	0.36341	134.833	0.35859	134.833	0.37177	134.833	0.33862	134.833	0.3798	134.833	0.38571	134.833	0.4259
	134.667	0.33455	134.667	0.32189	134.667	0.32986	134.667	0.37257	134.667	0.36335	134.667	0.35855	134.667	0.37169	134.667	0.33856	134.667	0.37973	134.667	0.38563	134.667	0.42586
	134.5	0.33442	134.5	0.32182	134.5	0.32976	134.5	0.3725	134.5	0.36328	134.5	0.35848	134.5	0.37161	134.5	0.3385	134.5	0.37966	134.5	0.38554	134.5	0.42582
	134.333	0.33431	134.333	0.32176	134.333	0.32967	134.333	0.37243	134.333	0.36322	134.333	0.35843	134.333	0.37152	134.333	0.33844	134.333	0.37959	134.333	0.38546	134.333	0.42578
	134.167	0.33419	134.167	0.32169	134.167	0.32957	134.167	0.37236	134.167	0.36316	134.167	0.35839	134.167	0.37145	134.167	0.33838	134.167	0.37952	134.167	0.38537	134.167	0.42573
	134	0.33408	134	0.32164	134	0.32948	134	0.3723	134	0.3631	134	0.35835	134	0.37138	134	0.33832	134	0.37945	134	0.38528	134	0.42569
	133.833	0.33398	133.833	0.32158	133.833	0.3294	133.833	0.37224	133.833	0.36304	133.833	0.35831	133.833	0.37131	133.833	0.33826	133.833	0.37938	133.833	0.38519	133.833	0.42564
	133.667	0.33388	133.667	0.32151	133.667	0.32933	133.667	0.37218	133.667	0.36298	133.667	0.35827	133.667	0.37124	133.667	0.33819	133.667	0.3793	133.667	0.3851	133.667	0.4256
	133.5	0.33378	133.5	0.32144	133.5	0.32927	133.5	0.37212	133.5	0.36293	133.5	0.35823	133.5	0.37118	133.5	0.33812	133.5	0.37923	133.5	0.38501	133.5	0.42555
	133.333	0.33367	133.333	0.32136	133.333	0.32923	133.333	0.37207	133.333	0.36287	133.333	0.35817	133.333	0.37111	133.333	0.33805	133.333	0.37916	133.333	0.38494	133.333	0.4255
	133.167	0.33354	133.167	0.32129	133.167	0.32921	133.167	0.37201	133.167	0.36282	133.167	0.35812	133.167	0.37104	133.167	0.33798	133.167	0.37908	133.167	0.38487	133.167	0.42545
	133	0.33343	133	0.32122	133	0.32917	133	0.37195	133	0.36276	133	0.35807	133	0.37096	133	0.33791	133	0.379	133	0.3848	133	0.42539
	132.833	0.33332	132.833	0.32115	132.833	0.32911	132.833	0.37189	132.833	0.36269	132.833	0.35802	132.833	0.37088	132.833	0.33785	132.833	0.37892	132.833	0.38473	132.833	0.42532
	132.667	0.33321	132.667	0.32107	132.667	0.32905	132.667	0.37184	132.667	0.36264	132.667	0.35797	132.667	0.37079	132.667	0.33778	132.667	0.37885	132.667	0.38469	132.667	0.42526
	132.5	0.3331	132.5	0.32099	132.5	0.32899	132.5	0.37179	132.5	0.36258	132.5	0.35791	132.5	0.3707	132.5	0.33772	132.5	0.37878	132.5	0.38463	132.5	0.4252
	132.333	0.33298	132.333	0.32092	132.333	0.32893	132.333	0.37174	132.333	0.36252	132.333	0.35786	132.333	0.37061	132.333	0.33766	132.333	0.3787	132.333	0.38456	132.333	0.42514
	132.167	0.33287	132.167	0.32084	132.167	0.32889	132.167	0.37168	132.167	0.36245	132.167	0.35782	132.167	0.37052	132.167	0.3376	132.167	0.37863	132.167	0.38448	132.167	0.4251
	132	0.33275	132	0.32078	132	0.32884	132	0.37162	132	0.36239	132	0.35778	132	0.37043	132	0.33754	132	0.37855	132	0.3844	132	0.42506
	131.833	0.33263	131.833	0.32072	131.833	0.3288	131.833	0.37156	131.833	0.36232	131.833	0.35774	131.833	0.37035	131.833	0.33748	131.833	0.37848	131.833	0.38432	131.833	0.42503
	131.667	0.33252	131.667	0.32066	131.667	0.32875	131.667	0.3715	131.667	0.36225	131.667	0.35769	131.667	0.37027	131.667	0.33741	131.667	0.37841	131.667	0.38424	131.667	0.425
	131.5	0.3324	131.5	0.32061	131.5	0.3287	131.5	0.37145	131.5	0.36218	131.5	0.35765	131.5	0.37019	131.5	0.33735	131.5	0.37834	131.5	0.38416	131.5	0.42496
	131.333	0.33228	131.333	0.32056	131.333	0.32865	131.333	0.37138	131.333	0.36211	131.333	0.3576	131.333	0.37012	131.333	0.33728	131.333	0.37827	131.333	0.38408	131.333	0.42494
	131.167	0.33218	131.167	0.3205	131.167	0.3286	131.167	0.37131	131.167	0.36204	131.167	0.35755	131.167	0.37004	131.167	0.33721	131.167	0.3782	131.167	0.384	131.167	0.42489
	131	0.33208	131	0.32044	131	0.32857	131	0.37124	131	0.36197	131	0.3575	131	0.36997	131	0.33715	131	0.37814	131	0.38392	131	0.42485
	130.833	0.33199	130.833	0.32039	130.833	0.32852	130.833	0.37117	130.833	0.36191	130.833	0.35745	130.833	0.36992	130.833	0.33709	130.833	0.37806	130.833	0.38383	130.833	0.42481
	130.667	0.3319	130.667	0.32031	130.667	0.32848	130.667	0.37109	130.667	0.36185	130.667	0.3574	130.667	0.36986	130.667	0.33703	130.667	0.37799	130.667	0.38376	130.667	0.42475
	130.5	0.33184	130.5	0.32024	130.5	0.32845	130.5	0.37102	130.5	0.3618	130.5	0.35734	130.5	0.36979	130.5	0.33697	130.5	0.37793	130.5	0.38368	130.5	0.4247
	130.333	0.33176	130.333	0.32017	130.333	0.32841	130.333	0.37094	130.333	0.36175	130.333	0.35729	130.333	0.36972	130.333	0.3369	130.333	0.37785	130.333	0.3836	130.333	0.42466
	130.167	0.33168	130.167	0.32011	130.167	0.32837	130.167	0.37087	130.167	0.3617	130.167	0.35724	130.167	0.36964	130.167	0.33684	130.167	0.37778	130.167	0.38352	130.167	0.42461
	130	0.3316	130	0.32004	130	0.32833	130	0.37081	130	0.36167	130	0.35719	130	0.36956	130	0.33678	130	0.3777	130	0.38344	130	0.42456
	129.833	0.33154	129.833	0.31999	129.833	0.32826	129.833	0.37074	129.833	0.36163	129.833	0.35714	129.833	0.36949	129.833	0.33671	129.833	0.37762	129.833	0.38336	129.833	0.42451
	129.667	0.33146	129.667	0.31994	129.667	0.3282	129.667	0.37068	129.667	0.3616	129.667	0.35708	129.667	0.36941	129.667	0.33664	129.667	0.37754	129.667	0.3833	129.667	0.42445
	129.5	0.33138	129.5	0.31987	129.5	0.32813	129.5	0.37061	129.5	0.36157	129.5	0.35702	129.5	0.36932	129.5	0.33657	129.5	0.37746	129.5	0.38323	129.5	0.4244
	129.333	0.33129	129.333	0.31981	129.333	0.32806	129.333	0.37055	129.333	0.36153	129.333	0.35696	129.333	0.36925	129.333	0.3365	129.333	0.37737	129.333	0.38318	129.333	0.42435
	129.167	0.3312	129.167	0.31975	129.167	0.32797	129.167	0.37049	129.167	0.3615	129.167	0.35689	129.167	0.36918	129.167	0.33643	129.167	0.37729	129.167	0.38312	129.167	0.42431
	129	0.33111	129	0.3197	129	0.3279	129	0.37043	129	0.36146	129	0.35684	129	0.36912	129	0.33637	129	0.37721	129	0.38306	129	0.42426
	128.833	0.33101	128.833	0.31965	128.833	0.32784	128.833	0.37035	128.833	0.36141	128.833	0.35679	128.833	0.36907	128.833	0.33631	128.833	0.37713	128.833	0.383	128.833	0.42421
	128.667	0.33091	128.667	0.3196	128.667	0.32777	128.667	0.37027	128.667	0.36136	128.667	0.35674	128.667	0.36902	128.667	0.33625	128.667	0.37706	128.667	0.38292	128.667	0.42417
	128.5	0.3308	128.5	0.31955	128.5	0.3277	128.5	0.3702	128.5	0.36132	128.5	0.35671	128.5	0.36896	128.5	0.33619	128.5	0.37698	128.5	0.38285	128.5	0.42412
	128.333	0.33069	128.333	0.31951	128.333	0.32762	128.333	0.37011	128.333	0.36127	128.333	0.35667	128.333	0.36891	128.333	0.33612	128.333	0.37691	128.333	0.38278	128.333	0.42406
	128.167	0.33059	128.167	0.31945	128.167	0.32755	128.167	0.37003	128.167	0.36119	128.167	0.35662	128.167	0.36886	128.167	0.33605	128.167	0.37684	128.167	0.38271	128.167	0.424
	128	0.3305	128	0.3194	128	0.32748	128	0.36994	128	0.36112	128	0.35656	128	0.3688	128	0.33597	128	0.37676	128	0.38264	128	0.42394
	127.833	0.33042	127.833	0.31935	127.833	0.32741	127.833	0.36986	127.833	0.36106	127.833	0.3565	127.833	0.36873	127.833	0.33591	127.833	0.37668	127.833	0.38256	127.833	0.42388
	127.667	0.33033	127.667	0.31929	127.667	0.32734	127.667	0.36977	127.667	0.361	127.667	0.35645	127.667	0.36866	127.667	0.33585	127.667	0.37661	127.667	0.38249	127.667	0.42382
	127.5	0.33023	127.5	0.31923	127.5	0.32727	127.5	0.36969	127.5	0.36092	127.5	0.35639	127.5	0.36859	127.5	0.33578	127.5	0.37653	127.5	0.38241	127.5	0.42376
	127.333	0.33014	127.333	0.31917	127.333	0.3272	127.333	0.36961	127.333	0.36085	127.333	0.35633	127.333	0.36852	127.333	0.33572	127.333	0.37644	127.333	0.38234	127.333	0.4237
	127.167	0.33004	127.167	0.31912	127.167	0.32714	127.167	0.36952	127.167	0.36078	127.167	0.35627	127.167	0.36845	127.167	0.33566	127.167	0.37635	127.167	0.38228	127.167	0.42366
	127	0.32994	127	0.31909	127	0.32707	127	0.36945	127	0.36071	127	0.35621	127	0.36839	127	0.3356	127	0.37626	127	0.38221	127	0.42362
	126.833	0.32985	126.833	0.31905	126.833	0.327	126.833	0.36938	126.833	0.36064	126.833	0.35615	126.833	0.36832	126.833	0.33555	126.833	0.37617	126.833	0.38215	126.833	0.42358
	126.667	0.32976	126.667	0.31902	126.667	0.32692	126.667	0.36931	126.667	0.36057	126.667	0.3561	126.667	0.36826	126.667	0.33549	126.667	0.37607	126.667	0.38208	126.667	0.42355
	126.5	0.32966	126.5	0.31898	126.5	0.32684	126.5	0.36924	126.5	0.3605	126.5	0.35604	126.5	0.36819	126.5	0.33543	126.5	0.37597	126.5	0.38202	126.5	0.42351
	126.333	0.32957	126.333	0.31895	126.333	0.32676	126.333	0.36918	126.333	0.36042	126.333	0.35599	126.333	0.36813	126.333	0.33536	126.333	0.37588	126.333	0.38195	126.333	0.42346
	126.167	0.32948	126.167	0.31891	126.167	0.32669	126.167	0.36912	126.167	0.36034	126.167	0.35593	126.167	0.36805	126.167	0.33528	126.167	0.37579	126.167	0.38187	126.167	0.42342
	126	0.3294	126	0.31884	126	0.32662	126	0.36906	126	0.36025	126	0.35587	126	0.36798	126	0.33521	126	0.3757	126	0.3818	126	0.42339
	125.833	0.32932	125.833	0.31878	125.833	0.32656	125.833	0.36899	125.833	0.36016	125.833	0.35581	125.833	0.36791	125.833	0.33514	125.833	0.37561	125.833	0.38172	125.833	0.42334
	125.667	0.32923	125.667	0.31872	125.667	0.32649	125.667	0.36893	125.667	0.36008	125.667	0.35575	125.667	0.36783	125.667	0.33506	125.667	0.37553	125.667	0.38164	125.667	0.4233
	125.5	0.32913	125.5	0.31866	125.5	0.32642	125.5	0.36887	125.5	0.35997	125.5	0.3557	125.5	0.36773	125.5	0.33499	125.5	0.37544	125.5	0.38156	125.5	0.42326
	125.333	0.32904	125.333	0.31857	125.333	0.32636	125.333	0.3688	125.333	0.35987	125.333	0.35565	125.333	0.36764	125.333	0.33491	125.333	0.37536	125.333	0.38147	125.333	0.42322
	125.167	0.32895	125.167	0.31849	125.167	0.32631	125.167	0.36873	125.167	0.35979	125.167	0.35561	125.167	0.36756	125.167	0.33484	125.167	0.37526	125.167	0.38139	125.167	0.4232
	125	0.32885	125	0.3184	125	0.32624	125	0.36865	125	0.3597	125	0.35556	125	0.36748	125	0.33477	125	0.37517	125	0.38131	125	0.42316
	124.833	0.32876	124.833	0.31831	124.833	0.32617	124.833	0.36858	124.833	0.35963	124.833	0.35552	124.833	0.3674	124.833	0.33468	124.833	0.37508	124.833	0.38123	124.833	0.42312
	124.667	0.32867	124.667	0.3182	124.667	0.3261	124.667	0.36851	124.667	0.35955	124.667	0.35547	124.667	0.36732	124.667	0.3346	124.667	0.37499	124.667	0.38114	124.667	0.42309
	124.5	0.32858	124.5	0.31811	124.5	0.32602	124.5	0.36844	124.5	0.35947	124.5	0.35542	124.5	0.36724	124.5	0.33452	124.5	0.3749	124.5	0.38105	124.5	0.42303
	124.333	0.32849	124.333	0.31802	124.333	0.32594	124.333	0.36836	124.333	0.35938	124.333	0.35537	124.333	0.36716	124.333	0.33444	124.333	0.37481	124.333	0.38096	124.333	0.42298
	124.167	0.32841	124.167	0.31794	124.167	0.32586	124.167	0.36828	124.167	0.35932	124.167	0.35531	124.167	0.36709	124.167	0.33437	124.167	0.37471	124.167	0.38088	124.167	0.42293
	124	0.32833	124	0.31788	124	0.32578	124	0.3682	124	0.35925	124	0.35526	124	0.36701	124	0.33431	124	0.37462	124	0.3808	124	0.42287
	123.833	0.32826	123.833	0.31782	123.833	0.3257	123.833	0.36812	123.833	0.35918	123.833	0.35519	123.833	0.36693	123.833	0.33426	123.833	0.37452	123.833	0.38073	123.833	0.4228
	123.667	0.32817	123.667	0.31777	123.667	0.32563	123.667	0.36804	123.667	0.3591	123.667	0.35514	123.667	0.36685	123.667	0.33422	123.667	0.37442	123.667	0.38066	123.667	0.42274
	123.5	0.32808	123.5	0.31772	123.5	0.32554	123.5	0.36796	123.5	0.35904	123.5	0.35508	123.5	0.36677	123.5	0.33422	123.5	0.37432	123.5	0.38059	123.5	0.4227
	123.333	0.32799	123.333	0.3177	123.333	0.32546	123.333	0.36789	123.333	0.35897	123.333	0.35502	123.333	0.3667	123.333	0.3342	123.333	0.37423	123.333	0.38053	123.333	0.42266
	123.167	0.32791	123.167	0.31766	123.167	0.32538	123.167	0.36782	123.167	0.35891	123.167	0.35497	123.167	0.36662	123.167	0.33417	123.167	0.37413	123.167	0.38045	123.167	0.42264
	123	0.3278	123	0.31761	123	0.3253	123	0.36775	123	0.35884	123	0.35492	123	0.36654	123	0.33415	123	0.37404	123	0.38036	123	0.42262
	122.833	0.3277	122.833	0.31755	122.833	0.32523	122.833	0.36768	122.833	0.35878	122.833	0.35487	122.833	0.36648	122.833	0.33412	122.833	0.37395	122.833	0.38027	122.833	0.42259
	122.667	0.3276	122.667	0.3175	122.667	0.32517	122.667	0.36761	122.667	0.35871	122.667	0.35483	122.667	0.3664	122.667	0.33409	122.667	0.37386	122.667	0.38018	122.667	0.42257
	122.5	0.32751	122.5	0.31745	122.5	0.32512	122.5	0.36754	122.5	0.35865	122.5	0.35478	122.5	0.36632	122.5	0.33406	122.5	0.37378	122.5	0.3801	122.5	0.42255
	122.333	0.32739	122.333	0.31741	122.333	0.32507	122.333	0.36746	122.333	0.35859	122.333	0.35475	122.333	0.36624	122.333	0.33402	122.333	0.37371	122.333	0.38002	122.333	0.42252
	122.167	0.32728	122.167	0.31736	122.167	0.32509	122.167	0.36737	122.167	0.35854	122.167	0.35471	122.167	0.36616	122.167	0.33395	122.167	0.37364	122.167	0.37993	122.167	0.42249
	122	0.32718	122	0.31733	122	0.32511	122	0.36728	122	0.35848	122	0.35467	122	0.36608	122	0.33391	122	0.37357	122	0.37985	122	0.42245
	121.833	0.32707	121.833	0.31729	121.833	0.32512	121.833	0.36718	121.833	0.35842	121.833	0.35463	121.833	0.366	121.833	0.33386	121.833	0.37351	121.833	0.37978	121.833	0.42238
	121.667	0.32696	121.667	0.31724	121.667	0.3251	121.667	0.36708	121.667	0.35835	121.667	0.3546	121.667	0.36591	121.667	0.33381	121.667	0.37345	121.667	0.37971	121.667	0.42233
	121.5	0.32685	121.5	0.31719	121.5	0.32507	121.5	0.36698	121.5	0.35829	121.5	0.35455	121.5	0.36583	121.5	0.33376	121.5	0.37338	121.5	0.37964	121.5	0.42228
	121.333	0.32675	121.333	0.31714	121.333	0.32503	121.333	0.36689	121.333	0.35823	121.333	0.35451	121.333	0.36576	121.333	0.33371	121.333	0.3733	121.333	0.37957	121.333	0.42224
	121.167	0.32664	121.167	0.31709	121.167	0.32494	121.167	0.36681	121.167	0.35817	121.167	0.35446	121.167	0.36569	121.167	0.33366	121.167	0.37323	121.167	0.3795	121.167	0.4222
	121	0.32654	121	0.31704	121	0.32488	121	0.36672	121	0.35811	121	0.3544	121	0.36562	121	0.3336	121	0.37313	121	0.37943	121	0.42217
	120.833	0.32646	120.833	0.317	120.833	0.32482	120.833	0.36664	120.833	0.35805	120.833	0.35434	120.833	0.36556	120.833	0.33355	120.833	0.37304	120.833	0.37935	120.833	0.42214
	120.667	0.32638	120.667	0.31696	120.667	0.32476	120.667	0.36656	120.667	0.35798	120.667	0.35428	120.667	0.36551	120.667	0.3335	120.667	0.37295	120.667	0.37929	120.667	0.42211
	120.5	0.3263	120.5	0.31691	120.5	0.3247	120.5	0.36649	120.5	0.35792	120.5	0.35423	120.5	0.36545	120.5	0.33345	120.5	0.37286	120.5	0.37922	120.5	0.42211
	120.333	0.32625	120.333	0.31686	120.333	0.32463	120.333	0.36642	120.333	0.35786	120.333	0.35417	120.333	0.36539	120.333	0.3334	120.333	0.37276	120.333	0.37915	120.333	0.42209
	120.167	0.32617	120.167	0.31682	120.167	0.32457	120.167	0.36635	120.167	0.3578	120.167	0.35411	120.167	0.36533	120.167	0.33336	120.167	0.37267	120.167	0.37908	120.167	0.42206
	120	0.32609	120	0.31678	120	0.32451	120	0.36627	120	0.35773	120	0.35404	120	0.36526	120	0.3333	120	0.37258	120	0.37899	120	0.42203
	119.833	0.32601	119.833	0.31674	119.833	0.32445	119.833	0.36619	119.833	0.35767	119.833	0.35397	119.833	0.36519	119.833	0.33323	119.833	0.37248	119.833	0.3789	119.833	0.42198
	119.667	0.32594	119.667	0.3167	119.667	0.32438	119.667	0.36611	119.667	0.35762	119.667	0.35391	119.667	0.36513	119.667	0.33317	119.667	0.37238	119.667	0.3788	119.667	0.42194
	119.5	0.32587	119.5	0.31666	119.5	0.32432	119.5	0.36602	119.5	0.35756	119.5	0.35385	119.5	0.36506	119.5	0.33313	119.5	0.37227	119.5	0.37871	119.5	0.4219
	119.333	0.32579	119.333	0.31662	119.333	0.32425	119.333	0.36594	119.333	0.3575	119.333	0.3538	119.333	0.36498	119.333	0.33309	119.333	0.37216	119.333	0.37863	119.333	0.42187
	119.167	0.32572	119.167	0.31658	119.167	0.32418	119.167	0.36585	119.167	0.35744	119.167	0.35375	119.167	0.36491	119.167	0.33306	119.167	0.37205	119.167	0.37856	119.167	0.42183
	119	0.32564	119	0.31653	119	0.32413	119	0.36576	119	0.35738	119	0.35371	119	0.36482	119	0.33303	119	0.37193	119	0.37849	119	0.42179
	118.833	0.32554	118.833	0.31649	118.833	0.32406	118.833	0.36568	118.833	0.35731	118.833	0.35365	118.833	0.36474	118.833	0.33302	118.833	0.37181	118.833	0.37843	118.833	0.42176
	118.667	0.32545	118.667	0.31643	118.667	0.324	118.667	0.3656	118.667	0.35724	118.667	0.3536	118.667	0.36465	118.667	0.33299	118.667	0.37171	118.667	0.37837	118.667	0.42172
	118.5	0.32536	118.5	0.31639	118.5	0.32394	118.5	0.36552	118.5	0.35717	118.5	0.35355	118.5	0.36456	118.5	0.33296	118.5	0.37161	118.5	0.37834	118.5	0.42169
	118.333	0.32526	118.333	0.31636	118.333	0.32389	118.333	0.36546	118.333	0.3571	118.333	0.35348	118.333	0.36447	118.333	0.33293	118.333	0.37152	118.333	0.37829	118.333	0.42165
	118.167	0.32516	118.167	0.31634	118.167	0.32383	118.167	0.36539	118.167	0.35704	118.167	0.35342	118.167	0.36437	118.167	0.33288	118.167	0.37142	118.167	0.37823	118.167	0.42161
	118	0.32506	118	0.31632	118	0.32378	118	0.36531	118	0.35698	118	0.35336	118	0.36428	118	0.33285	118	0.37132	118	0.37818	118	0.42156
	117.833	0.32497	117.833	0.31631	117.833	0.32373	117.833	0.36524	117.833	0.35692	117.833	0.35331	117.833	0.36418	117.833	0.33282	117.833	0.37123	117.833	0.37811	117.833	0.42151
	117.667	0.32489	117.667	0.31629	117.667	0.32368	117.667	0.36516	117.667	0.35685	117.667	0.35325	117.667	0.36409	117.667	0.33279	117.667	0.37113	117.667	0.37806	117.667	0.42147
	117.5	0.32481	117.5	0.31628	117.5	0.32365	117.5	0.3651	117.5	0.35679	117.5	0.35321	117.5	0.364	117.5	0.33278	117.5	0.37104	117.5	0.37801	117.5	0.42143
	117.333	0.32473	117.333	0.31626	117.333	0.32363	117.333	0.36503	117.333	0.35672	117.333	0.35316	117.333	0.36392	117.333	0.33277	117.333	0.37095	117.333	0.37797	117.333	0.4214
	117.167	0.32465	117.167	0.31623	117.167	0.32363	117.167	0.36496	117.167	0.35666	117.167	0.35312	117.167	0.36384	117.167	0.33275	117.167	0.37085	117.167	0.37793	117.167	0.42136
	117	0.32457	117	0.31618	117	0.32361	117	0.3649	117	0.3566	117	0.35307	117	0.36378	117	0.33273	117	0.37076	117	0.3779	117	0.42132
	116.833	0.32449	116.833	0.31613	116.833	0.32358	116.833	0.36484	116.833	0.35654	116.833	0.35302	116.833	0.36371	116.833	0.33272	116.833	0.37068	116.833	0.37785	116.833	0.42129
	116.667	0.32441	116.667	0.31604	116.667	0.32355	116.667	0.36478	116.667	0.35648	116.667	0.35296	116.667	0.36366	116.667	0.3327	116.667	0.37059	116.667	0.37781	116.667	0.42126
	116.5	0.32434	116.5	0.31598	116.5	0.32351	116.5	0.36472	116.5	0.35643	116.5	0.3529	116.5	0.3636	116.5	0.33269	116.5	0.3705	116.5	0.37777	116.5	0.42121
	116.333	0.32427	116.333	0.31592	116.333	0.32346	116.333	0.36466	116.333	0.35638	116.333	0.35282	116.333	0.36354	116.333	0.33268	116.333	0.37041	116.333	0.37773	116.333	0.42118
	116.167	0.3242	116.167	0.31586	116.167	0.32339	116.167	0.36459	116.167	0.35634	116.167	0.35275	116.167	0.36349	116.167	0.33265	116.167	0.37032	116.167	0.3777	116.167	0.42114
	116	0.32412	116	0.3158	116	0.32333	116	0.36452	116	0.35628	116	0.3527	116	0.36343	116	0.33263	116	0.37023	116	0.37768	116	0.4211
	115.833	0.32404	115.833	0.31574	115.833	0.32322	115.833	0.36446	115.833	0.35622	115.833	0.35265	115.833	0.36337	115.833	0.3326	115.833	0.37014	115.833	0.37765	115.833	0.42106
	115.667	0.32396	115.667	0.31568	115.667	0.32313	115.667	0.36439	115.667	0.35616	115.667	0.3526	115.667	0.3633	115.667	0.33258	115.667	0.37005	115.667	0.37762	115.667	0.42103
	115.5	0.32387	115.5	0.31562	115.5	0.32305	115.5	0.36433	115.5	0.35609	115.5	0.35254	115.5	0.36323	115.5	0.33253	115.5	0.36997	115.5	0.37758	115.5	0.42099
	115.333	0.32379	115.333	0.31557	115.333	0.32296	115.333	0.36427	115.333	0.35603	115.333	0.35249	115.333	0.36315	115.333	0.33249	115.333	0.36989	115.333	0.37754	115.333	0.42096
	115.167	0.32371	115.167	0.31552	115.167	0.32287	115.167	0.36422	115.167	0.35597	115.167	0.35244	115.167	0.36307	115.167	0.33246	115.167	0.3698	115.167	0.37747	115.167	0.42095
	115	0.32363	115	0.31547	115	0.32277	115	0.36416	115	0.35591	115	0.35238	115	0.36301	115	0.33243	115	0.36973	115	0.37741	115	0.42093
	114.833	0.32356	114.833	0.31543	114.833	0.32268	114.833	0.36409	114.833	0.35585	114.833	0.35233	114.833	0.36294	114.833	0.33238	114.833	0.36964	114.833	0.37734	114.833	0.42091
	114.667	0.32348	114.667	0.3154	114.667	0.3226	114.667	0.36402	114.667	0.35579	114.667	0.35227	114.667	0.36287	114.667	0.33235	114.667	0.36955	114.667	0.37727	114.667	0.42088
	114.5	0.3234	114.5	0.31536	114.5	0.32251	114.5	0.36395	114.5	0.35573	114.5	0.35221	114.5	0.3628	114.5	0.33233	114.5	0.36946	114.5	0.37718	114.5	0.42087
	114.333	0.32332	114.333	0.31532	114.333	0.32242	114.333	0.36386	114.333	0.35567	114.333	0.35215	114.333	0.36273	114.333	0.33231	114.333	0.36937	114.333	0.3771	114.333	0.42084
	114.167	0.32324	114.167	0.31527	114.167	0.32234	114.167	0.36378	114.167	0.3556	114.167	0.35209	114.167	0.36266	114.167	0.33229	114.167	0.36928	114.167	0.37701	114.167	0.42082
	114	0.32317	114	0.31522	114	0.32225	114	0.36372	114	0.35553	114	0.35203	114	0.36258	114	0.33228	114	0.36919	114	0.37693	114	0.4208
	113.833	0.32309	113.833	0.31517	113.833	0.32218	113.833	0.36365	113.833	0.35546	113.833	0.35197	113.833	0.36251	113.833	0.33226	113.833	0.36909	113.833	0.37684	113.833	0.42077
	113.667	0.323	113.667	0.31511	113.667	0.3221	113.667	0.36358	113.667	0.3554	113.667	0.35191	113.667	0.36244	113.667	0.33225	113.667	0.369	113.667	0.37676	113.667	0.42074
	113.5	0.32292	113.5	0.31505	113.5	0.32202	113.5	0.3635	113.5	0.35533	113.5	0.35184	113.5	0.36238	113.5	0.33224	113.5	0.36891	113.5	0.37667	113.5	0.42071
	113.333	0.32283	113.333	0.31498	113.333	0.32194	113.333	0.36342	113.333	0.35527	113.333	0.35179	113.333	0.36233	113.333	0.33224	113.333	0.36882	113.333	0.37659	113.333	0.42068
	113.167	0.32275	113.167	0.31491	113.167	0.32186	113.167	0.36334	113.167	0.3552	113.167	0.35173	113.167	0.36228	113.167	0.33223	113.167	0.36873	113.167	0.37651	113.167	0.42064
	113	0.32266	113	0.31486	113	0.32178	113	0.36324	113	0.35514	113	0.35167	113	0.36223	113	0.33223	113	0.36863	113	0.37643	113	0.42059
	112.833	0.32258	112.833	0.31481	112.833	0.32169	112.833	0.36314	112.833	0.3551	112.833	0.35161	112.833	0.36217	112.833	0.33225	112.833	0.36853	112.833	0.37636	112.833	0.42055
	112.667	0.3225	112.667	0.31476	112.667	0.32161	112.667	0.36303	112.667	0.35504	112.667	0.35155	112.667	0.36214	112.667	0.33228	112.667	0.36842	112.667	0.37628	112.667	0.42051
	112.5	0.32242	112.5	0.3147	112.5	0.32152	112.5	0.36292	112.5	0.35499	112.5	0.35149	112.5	0.36209	112.5	0.3323	112.5	0.3683	112.5	0.37622	112.5	0.42044
	112.333	0.32235	112.333	0.31464	112.333	0.32143	112.333	0.36279	112.333	0.35493	112.333	0.35144	112.333	0.36204	112.333	0.33233	112.333	0.36819	112.333	0.37614	112.333	0.42039
	112.167	0.32227	112.167	0.31458	112.167	0.32135	112.167	0.36268	112.167	0.35488	112.167	0.35138	112.167	0.36199	112.167	0.33237	112.167	0.36809	112.167	0.37604	112.167	0.42034
	112	0.32218	112	0.31451	112	0.32128	112	0.36258	112	0.35481	112	0.35133	112	0.36192	112	0.33239	112	0.36799	112	0.37595	112	0.42029
	111.833	0.3221	111.833	0.31444	111.833	0.32121	111.833	0.36247	111.833	0.35474	111.833	0.35127	111.833	0.36186	111.833	0.3324	111.833	0.36789	111.833	0.37585	111.833	0.42025
	111.667	0.32203	111.667	0.31437	111.667	0.32114	111.667	0.36236	111.667	0.35469	111.667	0.35123	111.667	0.36179	111.667	0.33239	111.667	0.36779	111.667	0.37575	111.667	0.42021
	111.5	0.32197	111.5	0.3143	111.5	0.32106	111.5	0.36226	111.5	0.35461	111.5	0.35118	111.5	0.36173	111.5	0.33236	111.5	0.36769	111.5	0.37565	111.5	0.42016
	111.333	0.32191	111.333	0.31424	111.333	0.32098	111.333	0.36214	111.333	0.35455	111.333	0.35112	111.333	0.36165	111.333	0.33234	111.333	0.36759	111.333	0.37555	111.333	0.42012
	111.167	0.32185	111.167	0.31418	111.167	0.3209	111.167	0.36202	111.167	0.35449	111.167	0.35107	111.167	0.36158	111.167	0.33231	111.167	0.36748	111.167	0.37546	111.167	0.42009
	111	0.3218	111	0.31412	111	0.32082	111	0.36189	111	0.35443	111	0.35102	111	0.36152	111	0.33228	111	0.36736	111	0.37537	111	0.42005
	110.833	0.32174	110.833	0.31407	110.833	0.32075	110.833	0.36177	110.833	0.35438	110.833	0.35098	110.833	0.36145	110.833	0.33222	110.833	0.36724	110.833	0.37528	110.833	0.42001
	110.667	0.32167	110.667	0.31403	110.667	0.32067	110.667	0.36165	110.667	0.35432	110.667	0.35092	110.667	0.36139	110.667	0.33219	110.667	0.36713	110.667	0.37519	110.667	0.41998
	110.5	0.3216	110.5	0.31399	110.5	0.32059	110.5	0.36154	110.5	0.35425	110.5	0.35086	110.5	0.36133	110.5	0.33215	110.5	0.36702	110.5	0.37511	110.5	0.41995
	110.333	0.32152	110.333	0.31394	110.333	0.32052	110.333	0.36143	110.333	0.35419	110.333	0.35081	110.333	0.36127	110.333	0.3321	110.333	0.3669	110.333	0.37502	110.333	0.41992
	110.167	0.32145	110.167	0.31389	110.167	0.32046	110.167	0.36134	110.167	0.35413	110.167	0.35075	110.167	0.36121	110.167	0.33205	110.167	0.36679	110.167	0.37493	110.167	0.41989
	110	0.32138	110	0.31384	110	0.32041	110	0.36125	110	0.35408	110	0.35068	110	0.36115	110	0.33201	110	0.36668	110	0.37484	110	0.41987
	109.833	0.32131	109.833	0.31379	109.833	0.32037	109.833	0.36117	109.833	0.35403	109.833	0.35062	109.833	0.36109	109.833	0.33197	109.833	0.36656	109.833	0.37474	109.833	0.41983
	109.667	0.32125	109.667	0.31373	109.667	0.32033	109.667	0.36111	109.667	0.35399	109.667	0.35055	109.667	0.36103	109.667	0.33194	109.667	0.36645	109.667	0.37464	109.667	0.4198
	109.5	0.32119	109.5	0.31368	109.5	0.32029	109.5	0.36103	109.5	0.35395	109.5	0.35049	109.5	0.36097	109.5	0.3319	109.5	0.36635	109.5	0.37454	109.5	0.41977
	109.333	0.32113	109.333	0.31362	109.333	0.32024	109.333	0.36095	109.333	0.3539	109.333	0.35043	109.333	0.3609	109.333	0.33187	109.333	0.36625	109.333	0.37445	109.333	0.41975
	109.167	0.32107	109.167	0.31357	109.167	0.3202	109.167	0.36089	109.167	0.35383	109.167	0.35037	109.167	0.36083	109.167	0.33184	109.167	0.36614	109.167	0.37434	109.167	0.41973
	109	0.32099	109	0.31351	109	0.32015	109	0.36082	109	0.35376	109	0.35033	109	0.36076	109	0.33181	109	0.36604	109	0.37423	109	0.41971
	108.833	0.32091	108.833	0.31346	108.833	0.3201	108.833	0.36075	108.833	0.35369	108.833	0.35028	108.833	0.36069	108.833	0.33178	108.833	0.36595	108.833	0.37412	108.833	0.41969
	108.667	0.32085	108.667	0.3134	108.667	0.32005	108.667	0.36067	108.667	0.35362	108.667	0.35024	108.667	0.36063	108.667	0.33174	108.667	0.36585	108.667	0.37401	108.667	0.41966
	108.5	0.32077	108.5	0.31334	108.5	0.31999	108.5	0.3606	108.5	0.35356	108.5	0.35019	108.5	0.36056	108.5	0.3317	108.5	0.36575	108.5	0.37391	108.5	0.41964
	108.333	0.32069	108.333	0.3133	108.333	0.31994	108.333	0.36054	108.333	0.3535	108.333	0.35015	108.333	0.3605	108.333	0.33167	108.333	0.36565	108.333	0.37381	108.333	0.41962
	108.167	0.32062	108.167	0.31325	108.167	0.31989	108.167	0.36048	108.167	0.35348	108.167	0.3501	108.167	0.36044	108.167	0.33163	108.167	0.36556	108.167	0.37372	108.167	0.41958
	108	0.32054	108	0.31319	108	0.31983	108	0.36043	108	0.35344	108	0.35004	108	0.36038	108	0.3316	108	0.36547	108	0.37362	108	0.41954
	107.833	0.32047	107.833	0.31313	107.833	0.31976	107.833	0.36038	107.833	0.3534	107.833	0.34998	107.833	0.36032	107.833	0.33157	107.833	0.36538	107.833	0.37353	107.833	0.41948
	107.667	0.32039	107.667	0.31307	107.667	0.31969	107.667	0.36033	107.667	0.35337	107.667	0.34993	107.667	0.36026	107.667	0.33155	107.667	0.36529	107.667	0.37344	107.667	0.41944
	107.5	0.32031	107.5	0.31302	107.5	0.31963	107.5	0.36027	107.5	0.35334	107.5	0.34989	107.5	0.36022	107.5	0.33153	107.5	0.3652	107.5	0.37335	107.5	0.41941
	107.333	0.32024	107.333	0.31294	107.333	0.31956	107.333	0.3602	107.333	0.35332	107.333	0.34984	107.333	0.36017	107.333	0.3315	107.333	0.36514	107.333	0.37327	107.333	0.41938
	107.167	0.32018	107.167	0.31287	107.167	0.31949	107.167	0.36014	107.167	0.3533	107.167	0.34978	107.167	0.36013	107.167	0.33147	107.167	0.36508	107.167	0.37318	107.167	0.41933
	107	0.32013	107	0.3128	107	0.31942	107	0.36006	107	0.35328	107	0.34974	107	0.36007	107	0.33144	107	0.36503	107	0.3731	107	0.41929
	106.833	0.32007	106.833	0.31272	106.833	0.31934	106.833	0.35997	106.833	0.35325	106.833	0.34969	106.833	0.36002	106.833	0.3314	106.833	0.36498	106.833	0.37302	106.833	0.41926
	106.667	0.32001	106.667	0.31265	106.667	0.31927	106.667	0.35989	106.667	0.35321	106.667	0.34963	106.667	0.35997	106.667	0.33137	106.667	0.36493	106.667	0.37294	106.667	0.41923
	106.5	0.31994	106.5	0.31258	106.5	0.3192	106.5	0.35981	106.5	0.35315	106.5	0.34958	106.5	0.35991	106.5	0.33135	106.5	0.36488	106.5	0.37287	106.5	0.4192
	106.333	0.31988	106.333	0.31252	106.333	0.31913	106.333	0.35972	106.333	0.35308	106.333	0.3495	106.333	0.35986	106.333	0.33134	106.333	0.36483	106.333	0.3728	106.333	0.41916
	106.167	0.31981	106.167	0.31246	106.167	0.31905	106.167	0.35964	106.167	0.353	106.167	0.34943	106.167	0.3598	106.167	0.33132	106.167	0.36479	106.167	0.37273	106.167	0.41912
	106	0.31973	106	0.31241	106	0.31897	106	0.35955	106	0.3529	106	0.34937	106	0.35975	106	0.33132	106	0.36474	106	0.37267	106	0.41909
	105.833	0.31965	105.833	0.31235	105.833	0.31887	105.833	0.35946	105.833	0.35281	105.833	0.34931	105.833	0.35968	105.833	0.33131	105.833	0.36468	105.833	0.37261	105.833	0.41905
	105.667	0.31958	105.667	0.31229	105.667	0.31878	105.667	0.35937	105.667	0.35273	105.667	0.34926	105.667	0.35962	105.667	0.33129	105.667	0.36462	105.667	0.37254	105.667	0.41901
	105.5	0.31949	105.5	0.31222	105.5	0.3187	105.5	0.35928	105.5	0.35264	105.5	0.3492	105.5	0.35957	105.5	0.33126	105.5	0.36455	105.5	0.37247	105.5	0.41897
	105.333	0.31942	105.333	0.31215	105.333	0.31861	105.333	0.35919	105.333	0.35256	105.333	0.34915	105.333	0.35952	105.333	0.33123	105.333	0.36448	105.333	0.37239	105.333	0.41894
	105.167	0.31935	105.167	0.31209	105.167	0.31851	105.167	0.3591	105.167	0.35249	105.167	0.3491	105.167	0.35946	105.167	0.33121	105.167	0.36441	105.167	0.3723	105.167	0.41892
	105	0.31928	105	0.31203	105	0.31841	105	0.359	105	0.35242	105	0.34905	105	0.35941	105	0.33119	105	0.36434	105	0.37221	105	0.41889
	104.833	0.31922	104.833	0.31198	104.833	0.31831	104.833	0.35892	104.833	0.35235	104.833	0.34899	104.833	0.35935	104.833	0.33117	104.833	0.36426	104.833	0.37213	104.833	0.41886
	104.667	0.31916	104.667	0.31194	104.667	0.31821	104.667	0.35885	104.667	0.35227	104.667	0.34895	104.667	0.3593	104.667	0.33116	104.667	0.36419	104.667	0.37205	104.667	0.41884
	104.5	0.31909	104.5	0.31189	104.5	0.31811	104.5	0.35878	104.5	0.3522	104.5	0.3489	104.5	0.35924	104.5	0.33115	104.5	0.36411	104.5	0.37197	104.5	0.41883
	104.333	0.31902	104.333	0.31184	104.333	0.31802	104.333	0.35872	104.333	0.35212	104.333	0.34883	104.333	0.35918	104.333	0.33113	104.333	0.36403	104.333	0.3719	104.333	0.41882
	104.167	0.31897	104.167	0.31179	104.167	0.31794	104.167	0.35867	104.167	0.35204	104.167	0.34877	104.167	0.35912	104.167	0.33111	104.167	0.36397	104.167	0.37183	104.167	0.4188
	104	0.31891	104	0.31173	104	0.31785	104	0.3586	104	0.35196	104	0.34871	104	0.35904	104	0.33108	104	0.3639	104	0.37176	104	0.41877
	103.833	0.31884	103.833	0.31165	103.833	0.31778	103.833	0.35854	103.833	0.35188	103.833	0.34865	103.833	0.35897	103.833	0.33106	103.833	0.36384	103.833	0.3717	103.833	0.41875
	103.667	0.31877	103.667	0.31158	103.667	0.3177	103.667	0.35849	103.667	0.35182	103.667	0.3486	103.667	0.35889	103.667	0.33103	103.667	0.36378	103.667	0.37163	103.667	0.41873
	103.5	0.3187	103.5	0.31151	103.5	0.31762	103.5	0.35844	103.5	0.35176	103.5	0.34854	103.5	0.35881	103.5	0.331	103.5	0.36371	103.5	0.37158	103.5	0.4187
	103.333	0.31863	103.333	0.31143	103.333	0.31753	103.333	0.35839	103.333	0.35171	103.333	0.34849	103.333	0.35874	103.333	0.33097	103.333	0.36364	103.333	0.37151	103.333	0.41868
	103.167	0.31857	103.167	0.31137	103.167	0.31745	103.167	0.35833	103.167	0.35165	103.167	0.34844	103.167	0.35865	103.167	0.33093	103.167	0.36356	103.167	0.37145	103.167	0.41865
	103	0.31852	103	0.31131	103	0.31737	103	0.35826	103	0.35159	103	0.34838	103	0.35858	103	0.3309	103	0.36349	103	0.3714	103	0.41861
	102.833	0.31846	102.833	0.31126	102.833	0.31729	102.833	0.3582	102.833	0.35153	102.833	0.34833	102.833	0.35852	102.833	0.33086	102.833	0.36341	102.833	0.37134	102.833	0.41856
	102.667	0.31841	102.667	0.31123	102.667	0.31721	102.667	0.35813	102.667	0.35147	102.667	0.34828	102.667	0.35846	102.667	0.33083	102.667	0.36333	102.667	0.37128	102.667	0.41852
	102.5	0.31834	102.5	0.3112	102.5	0.31713	102.5	0.35805	102.5	0.35141	102.5	0.34822	102.5	0.35843	102.5	0.3308	102.5	0.36325	102.5	0.37124	102.5	0.41848
	102.333	0.31829	102.333	0.31116	102.333	0.31705	102.333	0.35796	102.333	0.35136	102.333	0.34816	102.333	0.35838	102.333	0.33078	102.333	0.36318	102.333	0.37119	102.333	0.41842
	102.167	0.31824	102.167	0.31113	102.167	0.31697	102.167	0.35788	102.167	0.35131	102.167	0.34809	102.167	0.35834	102.167	0.33076	102.167	0.36312	102.167	0.37115	102.167	0.41838
	102	0.31818	102	0.3111	102	0.31689	102	0.35781	102	0.35125	102	0.34803	102	0.35831	102	0.33074	102	0.36304	102	0.3711	102	0.41834
	101.833	0.31813	101.833	0.31106	101.833	0.31681	101.833	0.35773	101.833	0.35118	101.833	0.34796	101.833	0.35853	101.833	0.33072	101.833	0.36296	101.833	0.37104	101.833	0.4183
	101.667	0.31807	101.667	0.31101	101.667	0.31673	101.667	0.35765	101.667	0.35111	101.667	0.3479	101.667	0.35908	101.667	0.3307	101.667	0.36288	101.667	0.37097	101.667	0.41828
	101.5	0.31801	101.5	0.31096	101.5	0.31665	101.5	0.35757	101.5	0.35104	101.5	0.34784	101.5	0.35956	101.5	0.33068	101.5	0.36278	101.5	0.37091	101.5	0.41825
	101.333	0.31796	101.333	0.31088	101.333	0.31658	101.333	0.3575	101.333	0.35095	101.333	0.34778	101.333	0.36029	101.333	0.33064	101.333	0.36269	101.333	0.37085	101.333	0.41824
	101.167	0.3179	101.167	0.31082	101.167	0.31649	101.167	0.35742	101.167	0.35088	101.167	0.34772	101.167	0.36044	101.167	0.3306	101.167	0.3626	101.167	0.37077	101.167	0.41823
	101	0.31784	101	0.31074	101	0.31641	101	0.35733	101	0.35081	101	0.34767	101	0.3603	101	0.33056	101	0.36251	101	0.37069	101	0.41821
	100.833	0.31777	100.833	0.31066	100.833	0.31633	100.833	0.35726	100.833	0.35074	100.833	0.34761	100.833	0.36013	100.833	0.33052	100.833	0.36242	100.833	0.37061	100.833	0.41819
	100.667	0.31771	100.667	0.31057	100.667	0.31626	100.667	0.35718	100.667	0.35068	100.667	0.34755	100.667	0.36	100.667	0.33047	100.667	0.36233	100.667	0.37053	100.667	0.41817
	100.5	0.31765	100.5	0.31049	100.5	0.31618	100.5	0.35711	100.5	0.35062	100.5	0.34749	100.5	0.3599	100.5	0.33043	100.5	0.36225	100.5	0.37044	100.5	0.41814
	100.333	0.31759	100.333	0.31042	100.333	0.3161	100.333	0.35704	100.333	0.35055	100.333	0.34744	100.333	0.35978	100.333	0.3304	100.333	0.36216	100.333	0.37034	100.333	0.41809
	100.167	0.31753	100.167	0.31035	100.167	0.31602	100.167	0.35696	100.167	0.35049	100.167	0.34737	100.167	0.35968	100.167	0.33037	100.167	0.36208	100.167	0.37024	100.167	0.41805
	100	0.31747	100	0.3103	100	0.31594	100	0.35689	100	0.35043	100	0.3473	100	0.35959	100	0.33034	100	0.36199	100	0.37013	100	0.41801
	99.833	0.31742	99.833	0.31023	99.833	0.31586	99.833	0.35681	99.833	0.35036	99.833	0.34724	99.833	0.35951	99.833	0.3303	99.833	0.3619	99.833	0.37002	99.833	0.41796
	99.667	0.31739	99.667	0.31018	99.667	0.31578	99.667	0.35675	99.667	0.35029	99.667	0.34718	99.667	0.35945	99.667	0.33026	99.667	0.36182	99.667	0.36992	99.667	0.41791
	99.5	0.31734	99.5	0.31012	99.5	0.31571	99.5	0.3567	99.5	0.35023	99.5	0.34713	99.5	0.35938	99.5	0.33021	99.5	0.36172	99.5	0.36983	99.5	0.41787
	99.333	0.31728	99.333	0.31009	99.333	0.31562	99.333	0.35666	99.333	0.35017	99.333	0.34708	99.333	0.35932	99.333	0.33016	99.333	0.36163	99.333	0.36974	99.333	0.41783
	99.167	0.31722	99.167	0.31005	99.167	0.31555	99.167	0.35662	99.167	0.35011	99.167	0.34704	99.167	0.35926	99.167	0.33012	99.167	0.36154	99.167	0.36965	99.167	0.41779
	99	0.31716	99	0.31001	99	0.31547	99	0.35658	99	0.35005	99	0.34699	99	0.35922	99	0.33008	99	0.36145	99	0.3696	99	0.41776
	98.833	0.31708	98.833	0.30997	98.833	0.31539	98.833	0.35653	98.833	0.34998	98.833	0.34696	98.833	0.35916	98.833	0.33005	98.833	0.36137	98.833	0.36953	98.833	0.41773
	98.667	0.31701	98.667	0.30994	98.667	0.31531	98.667	0.35647	98.667	0.34992	98.667	0.34692	98.667	0.35911	98.667	0.33002	98.667	0.36129	98.667	0.36945	98.667	0.4177
	98.5	0.31695	98.5	0.3099	98.5	0.31525	98.5	0.35641	98.5	0.34985	98.5	0.34688	98.5	0.35906	98.5	0.32999	98.5	0.3612	98.5	0.36937	98.5	0.41766
	98.333	0.31689	98.333	0.30986	98.333	0.31518	98.333	0.35632	98.333	0.34979	98.333	0.34683	98.333	0.35902	98.333	0.32997	98.333	0.36112	98.333	0.36928	98.333	0.41762
	98.167	0.31682	98.167	0.30982	98.167	0.31511	98.167	0.35624	98.167	0.34972	98.167	0.34678	98.167	0.35898	98.167	0.32994	98.167	0.36103	98.167	0.36918	98.167	0.4176
	98	0.31676	98	0.30976	98	0.31504	98	0.35615	98	0.34965	98	0.34672	98	0.35895	98	0.32991	98	0.36095	98	0.36908	98	0.41756
	97.833	0.3167	97.833	0.3097	97.833	0.31497	97.833	0.35606	97.833	0.34958	97.833	0.34667	97.833	0.35891	97.833	0.32987	97.833	0.36087	97.833	0.36897	97.833	0.41751
	97.667	0.31662	97.667	0.30965	97.667	0.3149	97.667	0.35597	97.667	0.34952	97.667	0.34662	97.667	0.35888	97.667	0.32984	97.667	0.36078	97.667	0.36884	97.667	0.41745
	97.5	0.31655	97.5	0.3096	97.5	0.31483	97.5	0.3559	97.5	0.34945	97.5	0.34657	97.5	0.35884	97.5	0.3298	97.5	0.36069	97.5	0.36872	97.5	0.41738
	97.333	0.31647	97.333	0.30954	97.333	0.31474	97.333	0.35582	97.333	0.3494	97.333	0.34652	97.333	0.35879	97.333	0.32975	97.333	0.3606	97.333	0.36861	97.333	0.41731
	97.167	0.31639	97.167	0.30948	97.167	0.31465	97.167	0.35575	97.167	0.34934	97.167	0.34647	97.167	0.35875	97.167	0.32972	97.167	0.36051	97.167	0.36849	97.167	0.41724
	97	0.31631	97	0.30943	97	0.31456	97	0.35572	97	0.3493	97	0.34642	97	0.35869	97	0.32969	97	0.36042	97	0.36835	97	0.41715
	96.833	0.31624	96.833	0.30938	96.833	0.31447	96.833	0.35568	96.833	0.34925	96.833	0.34638	96.833	0.35864	96.833	0.32966	96.833	0.36034	96.833	0.36823	96.833	0.41708
	96.667	0.31617	96.667	0.30932	96.667	0.31439	96.667	0.35563	96.667	0.34922	96.667	0.34633	96.667	0.35858	96.667	0.32963	96.667	0.36025	96.667	0.36811	96.667	0.41702
	96.5	0.31612	96.5	0.30926	96.5	0.31431	96.5	0.35558	96.5	0.34917	96.5	0.34629	96.5	0.35852	96.5	0.3296	96.5	0.36017	96.5	0.36799	96.5	0.41696
	96.333	0.31605	96.333	0.30921	96.333	0.31422	96.333	0.35553	96.333	0.34913	96.333	0.34624	96.333	0.35847	96.333	0.32956	96.333	0.36009	96.333	0.36786	96.333	0.41695
	96.167	0.31602	96.167	0.30917	96.167	0.31414	96.167	0.35546	96.167	0.34909	96.167	0.3462	96.167	0.35843	96.167	0.32953	96.167	0.36002	96.167	0.36776	96.167	0.41692
	96	0.31597	96	0.3091	96	0.31405	96	0.3554	96	0.34905	96	0.34615	96	0.35838	96	0.3295	96	0.35994	96	0.36765	96	0.41689
	95.833	0.31591	95.833	0.30904	95.833	0.31395	95.833	0.35533	95.833	0.34901	95.833	0.3461	95.833	0.35832	95.833	0.32946	95.833	0.35985	95.833	0.36754	95.833	0.41686
	95.667	0.31584	95.667	0.30899	95.667	0.31385	95.667	0.35522	95.667	0.34897	95.667	0.34605	95.667	0.35829	95.667	0.32943	95.667	0.35977	95.667	0.36746	95.667	0.41684
	95.5	0.31579	95.5	0.30895	95.5	0.31377	95.5	0.35512	95.5	0.34893	95.5	0.346	95.5	0.35824	95.5	0.3294	95.5	0.35968	95.5	0.36738	95.5	0.4168
	95.333	0.31574	95.333	0.30889	95.333	0.31368	95.333	0.35503	95.333	0.34889	95.333	0.34594	95.333	0.3582	95.333	0.32938	95.333	0.35959	95.333	0.3673	95.333	0.41677
	95.167	0.3157	95.167	0.30884	95.167	0.31359	95.167	0.35493	95.167	0.34883	95.167	0.34588	95.167	0.35815	95.167	0.32936	95.167	0.35949	95.167	0.36721	95.167	0.41672
	95	0.31566	95	0.30878	95	0.31351	95	0.35483	95	0.34876	95	0.34581	95	0.35812	95	0.32934	95	0.3594	95	0.36714	95	0.41665
	94.833	0.31563	94.833	0.30873	94.833	0.31342	94.833	0.35471	94.833	0.34869	94.833	0.34575	94.833	0.35807	94.833	0.32931	94.833	0.35931	94.833	0.36706	94.833	0.41658
	94.667	0.31559	94.667	0.30867	94.667	0.31335	94.667	0.35457	94.667	0.34858	94.667	0.34569	94.667	0.35803	94.667	0.32931	94.667	0.35921	94.667	0.36699	94.667	0.41652
	94.5	0.31556	94.5	0.30861	94.5	0.31327	94.5	0.35443	94.5	0.34848	94.5	0.34564	94.5	0.35798	94.5	0.32929	94.5	0.35912	94.5	0.36691	94.5	0.41644
	94.333	0.31553	94.333	0.30855	94.333	0.3132	94.333	0.35428	94.333	0.34839	94.333	0.34559	94.333	0.35793	94.333	0.32928	94.333	0.35903	94.333	0.36684	94.333	0.41636
	94.167	0.31547	94.167	0.30849	94.167	0.31312	94.167	0.35415	94.167	0.34829	94.167	0.34555	94.167	0.35787	94.167	0.32925	94.167	0.35894	94.167	0.36677	94.167	0.41629
	94	0.31542	94	0.30843	94	0.31303	94	0.35399	94	0.34819	94	0.34551	94	0.35782	94	0.32924	94	0.35885	94	0.36669	94	0.41622
	93.833	0.31537	93.833	0.30836	93.833	0.31294	93.833	0.35374	93.833	0.34811	93.833	0.34547	93.833	0.35775	93.833	0.32923	93.833	0.35877	93.833	0.36663	93.833	0.41616
	93.667	0.31532	93.667	0.3083	93.667	0.31287	93.667	0.35385	93.667	0.34804	93.667	0.34542	93.667	0.35768	93.667	0.32921	93.667	0.3587	93.667	0.36658	93.667	0.41611
	93.5	0.31527	93.5	0.30823	93.5	0.3128	93.5	0.35385	93.5	0.34797	93.5	0.34539	93.5	0.3576	93.5	0.32919	93.5	0.35863	93.5	0.36653	93.5	0.41606
	93.333	0.31523	93.333	0.30817	93.333	0.31274	93.333	0.35383	93.333	0.34792	93.333	0.34536	93.333	0.35753	93.333	0.32916	93.333	0.35857	93.333	0.36647	93.333	0.41601
	93.167	0.31519	93.167	0.30811	93.167	0.31268	93.167	0.3538	93.167	0.34784	93.167	0.34533	93.167	0.35746	93.167	0.32915	93.167	0.3585	93.167	0.36642	93.167	0.41596
	93	0.31515	93	0.30806	93	0.31265	93	0.35379	93	0.34778	93	0.34529	93	0.35739	93	0.32913	93	0.35843	93	0.36638	93	0.41591
	92.833	0.31513	92.833	0.308	92.833	0.31261	92.833	0.35378	92.833	0.34772	92.833	0.34525	92.833	0.35733	92.833	0.3291	92.833	0.35837	92.833	0.36633	92.833	0.41587
	92.667	0.31509	92.667	0.30793	92.667	0.31258	92.667	0.35376	92.667	0.34764	92.667	0.3452	92.667	0.35728	92.667	0.32906	92.667	0.3583	92.667	0.36628	92.667	0.41582
	92.5	0.31506	92.5	0.30787	92.5	0.31256	92.5	0.35373	92.5	0.34759	92.5	0.34515	92.5	0.35722	92.5	0.32904	92.5	0.35824	92.5	0.36623	92.5	0.41578
	92.333	0.31503	92.333	0.30781	92.333	0.31255	92.333	0.35369	92.333	0.34754	92.333	0.34509	92.333	0.3572	92.333	0.32903	92.333	0.35817	92.333	0.36618	92.333	0.41574
	92.167	0.315	92.167	0.30775	92.167	0.31251	92.167	0.35364	92.167	0.34748	92.167	0.34502	92.167	0.35716	92.167	0.32901	92.167	0.35811	92.167	0.36614	92.167	0.41571
	92	0.31492	92	0.30768	92	0.31247	92	0.35359	92	0.34746	92	0.34498	92	0.35713	92	0.329	92	0.35805	92	0.3661	92	0.41568
	91.833	0.31487	91.833	0.30763	91.833	0.31242	91.833	0.35353	91.833	0.34743	91.833	0.34494	91.833	0.3571	91.833	0.32899	91.833	0.35799	91.833	0.36606	91.833	0.41565
	91.667	0.31482	91.667	0.3076	91.667	0.31236	91.667	0.35344	91.667	0.34739	91.667	0.3449	91.667	0.35708	91.667	0.32899	91.667	0.35792	91.667	0.36601	91.667	0.41561
	91.5	0.31477	91.5	0.30755	91.5	0.31228	91.5	0.35335	91.5	0.34735	91.5	0.3449	91.5	0.35705	91.5	0.32899	91.5	0.35785	91.5	0.36597	91.5	0.41556
	91.333	0.3147	91.333	0.30753	91.333	0.31221	91.333	0.35327	91.333	0.34732	91.333	0.34488	91.333	0.35701	91.333	0.32898	91.333	0.35778	91.333	0.36592	91.333	0.41552
	91.167	0.31464	91.167	0.30751	91.167	0.31213	91.167	0.35319	91.167	0.34729	91.167	0.34485	91.167	0.35697	91.167	0.32896	91.167	0.3577	91.167	0.36587	91.167	0.41547
	91	0.3146	91	0.30748	91	0.31202	91	0.35309	91	0.34725	91	0.34482	91	0.35692	91	0.32895	91	0.35762	91	0.36581	91	0.41542
	90.833	0.31455	90.833	0.30745	90.833	0.31193	90.833	0.353	90.833	0.3472	90.833	0.34478	90.833	0.35688	90.833	0.32893	90.833	0.35751	90.833	0.36576	90.833	0.41537
	90.667	0.31453	90.667	0.30742	90.667	0.31184	90.667	0.3529	90.667	0.34715	90.667	0.34473	90.667	0.35683	90.667	0.3289	90.667	0.35742	90.667	0.36571	90.667	0.41532
	90.5	0.3145	90.5	0.30738	90.5	0.31174	90.5	0.3528	90.5	0.3471	90.5	0.34469	90.5	0.35679	90.5	0.32887	90.5	0.35733	90.5	0.36566	90.5	0.41527
	90.333	0.31447	90.333	0.30734	90.333	0.31164	90.333	0.35271	90.333	0.34705	90.333	0.34465	90.333	0.35675	90.333	0.32885	90.333	0.35725	90.333	0.36561	90.333	0.41522
	90.167	0.31444	90.167	0.30729	90.167	0.31155	90.167	0.35263	90.167	0.34701	90.167	0.3446	90.167	0.35671	90.167	0.32883	90.167	0.35716	90.167	0.36555	90.167	0.41517
	90	0.31442	90	0.30722	90	0.31146	90	0.35255	90	0.34695	90	0.34455	90	0.35667	90	0.3288	90	0.35707	90	0.3655	90	0.41512
	89.833	0.31438	89.833	0.30716	89.833	0.31138	89.833	0.35246	89.833	0.34691	89.833	0.34452	89.833	0.35664	89.833	0.32877	89.833	0.35699	89.833	0.36545	89.833	0.41507
	89.667	0.31433	89.667	0.30709	89.667	0.31131	89.667	0.35241	89.667	0.34685	89.667	0.34447	89.667	0.35662	89.667	0.32875	89.667	0.35691	89.667	0.3654	89.667	0.41502
	89.5	0.31428	89.5	0.30703	89.5	0.31123	89.5	0.35235	89.5	0.3468	89.5	0.34443	89.5	0.35659	89.5	0.32873	89.5	0.35683	89.5	0.36535	89.5	0.41497
	89.333	0.31422	89.333	0.30696	89.333	0.31116	89.333	0.35228	89.333	0.34676	89.333	0.34439	89.333	0.35656	89.333	0.32871	89.333	0.35674	89.333	0.36529	89.333	0.41493
	89.167	0.31417	89.167	0.30689	89.167	0.31108	89.167	0.35221	89.167	0.34672	89.167	0.34435	89.167	0.35654	89.167	0.32869	89.167	0.35665	89.167	0.36523	89.167	0.41489
	89	0.3141	89	0.30683	89	0.31101	89	0.35214	89	0.34668	89	0.34431	89	0.3565	89	0.32867	89	0.35657	89	0.36515	89	0.41485
	88.833	0.31404	88.833	0.30677	88.833	0.31095	88.833	0.35207	88.833	0.34663	88.833	0.34426	88.833	0.35647	88.833	0.32863	88.833	0.35647	88.833	0.36508	88.833	0.41481
	88.667	0.31397	88.667	0.30671	88.667	0.31088	88.667	0.35202	88.667	0.34658	88.667	0.34422	88.667	0.35643	88.667	0.3286	88.667	0.35639	88.667	0.36496	88.667	0.41477
	88.5	0.31391	88.5	0.30666	88.5	0.31081	88.5	0.35196	88.5	0.34654	88.5	0.34418	88.5	0.35639	88.5	0.32857	88.5	0.3563	88.5	0.36473	88.5	0.41474
	88.333	0.31385	88.333	0.30661	88.333	0.31074	88.333	0.3519	88.333	0.34648	88.333	0.34414	88.333	0.35634	88.333	0.32853	88.333	0.35621	88.333	0.36452	88.333	0.41473
	88.167	0.31379	88.167	0.30656	88.167	0.31067	88.167	0.35185	88.167	0.34642	88.167	0.34409	88.167	0.35631	88.167	0.3285	88.167	0.35613	88.167	0.36435	88.167	0.41471
	88	0.31374	88	0.30652	88	0.3106	88	0.35179	88	0.34635	88	0.34405	88	0.35627	88	0.32846	88	0.35605	88	0.36419	88	0.4147
	87.833	0.31369	87.833	0.30648	87.833	0.31053	87.833	0.35173	87.833	0.34629	87.833	0.34401	87.833	0.35623	87.833	0.32842	87.833	0.35597	87.833	0.36404	87.833	0.41468
	87.667	0.31363	87.667	0.30644	87.667	0.31045	87.667	0.35167	87.667	0.34624	87.667	0.34398	87.667	0.35619	87.667	0.32838	87.667	0.35588	87.667	0.36389	87.667	0.41468
	87.5	0.31357	87.5	0.3064	87.5	0.31038	87.5	0.35161	87.5	0.34619	87.5	0.34396	87.5	0.35615	87.5	0.32834	87.5	0.35581	87.5	0.36378	87.5	0.41466
	87.333	0.31352	87.333	0.30634	87.333	0.31031	87.333	0.35155	87.333	0.34614	87.333	0.34393	87.333	0.35611	87.333	0.3283	87.333	0.35572	87.333	0.36376	87.333	0.41463
	87.167	0.31348	87.167	0.30628	87.167	0.31024	87.167	0.35149	87.167	0.34609	87.167	0.3439	87.167	0.35607	87.167	0.32825	87.167	0.35564	87.167	0.3637	87.167	0.41459
	87	0.31344	87	0.30623	87	0.31019	87	0.35143	87	0.34604	87	0.34386	87	0.35602	87	0.32822	87	0.35555	87	0.36369	87	0.41456
	86.833	0.3134	86.833	0.30617	86.833	0.31015	86.833	0.35137	86.833	0.34599	86.833	0.34384	86.833	0.35598	86.833	0.32819	86.833	0.35546	86.833	0.36366	86.833	0.41449
	86.667	0.31338	86.667	0.30611	86.667	0.31012	86.667	0.3513	86.667	0.34593	86.667	0.34381	86.667	0.35593	86.667	0.32816	86.667	0.35536	86.667	0.36362	86.667	0.41444
	86.5	0.31335	86.5	0.30604	86.5	0.3101	86.5	0.35123	86.5	0.34586	86.5	0.34378	86.5	0.35589	86.5	0.32814	86.5	0.35526	86.5	0.36358	86.5	0.41439
	86.333	0.31332	86.333	0.30597	86.333	0.31012	86.333	0.35116	86.333	0.34579	86.333	0.34375	86.333	0.35585	86.333	0.32812	86.333	0.35517	86.333	0.36353	86.333	0.41434
	86.167	0.31328	86.167	0.30589	86.167	0.31009	86.167	0.3511	86.167	0.34573	86.167	0.34371	86.167	0.3558	86.167	0.32811	86.167	0.35507	86.167	0.36347	86.167	0.41429
	86	0.31324	86	0.30582	86	0.31006	86	0.35103	86	0.34566	86	0.34367	86	0.35577	86	0.32809	86	0.35498	86	0.36341	86	0.41425
	85.833	0.3132	85.833	0.30574	85.833	0.31003	85.833	0.35097	85.833	0.3456	85.833	0.34363	85.833	0.35573	85.833	0.32808	85.833	0.35487	85.833	0.36334	85.833	0.4142
	85.667	0.31317	85.667	0.30566	85.667	0.30998	85.667	0.3509	85.667	0.34556	85.667	0.34358	85.667	0.35569	85.667	0.32806	85.667	0.35477	85.667	0.36327	85.667	0.41416
	85.5	0.31314	85.5	0.30559	85.5	0.30984	85.5	0.35082	85.5	0.34552	85.5	0.34354	85.5	0.35565	85.5	0.32803	85.5	0.35468	85.5	0.3632	85.5	0.41413
	85.333	0.3131	85.333	0.30552	85.333	0.30974	85.333	0.35076	85.333	0.34551	85.333	0.34351	85.333	0.3556	85.333	0.32801	85.333	0.35458	85.333	0.36312	85.333	0.41409
	85.167	0.31305	85.167	0.30545	85.167	0.30964	85.167	0.35071	85.167	0.34548	85.167	0.34347	85.167	0.35555	85.167	0.32798	85.167	0.35448	85.167	0.36305	85.167	0.41405
	85	0.313	85	0.30539	85	0.30955	85	0.35064	85	0.34546	85	0.34343	85	0.35551	85	0.32794	85	0.35437	85	0.36297	85	0.414
	84.833	0.31294	84.833	0.30533	84.833	0.30944	84.833	0.35058	84.833	0.34544	84.833	0.3434	84.833	0.35548	84.833	0.3279	84.833	0.35427	84.833	0.36291	84.833	0.41395
	84.667	0.3129	84.667	0.30528	84.667	0.30935	84.667	0.35054	84.667	0.34542	84.667	0.34336	84.667	0.35544	84.667	0.32785	84.667	0.35417	84.667	0.36285	84.667	0.41389
	84.5	0.31287	84.5	0.30524	84.5	0.30926	84.5	0.3505	84.5	0.3454	84.5	0.34332	84.5	0.3554	84.5	0.32781	84.5	0.35406	84.5	0.36279	84.5	0.41382
	84.333	0.31283	84.333	0.30519	84.333	0.30919	84.333	0.35046	84.333	0.34537	84.333	0.34328	84.333	0.35536	84.333	0.32777	84.333	0.35395	84.333	0.36274	84.333	0.41376
	84.167	0.31279	84.167	0.30514	84.167	0.30913	84.167	0.35041	84.167	0.34534	84.167	0.34324	84.167	0.35533	84.167	0.32773	84.167	0.35383	84.167	0.3627	84.167	0.41369
	84	0.31278	84	0.30508	84	0.30907	84	0.35037	84	0.34532	84	0.34318	84	0.35529	84	0.32769	84	0.35372	84	0.36266	84	0.41363
	83.833	0.31276	83.833	0.30503	83.833	0.30902	83.833	0.35033	83.833	0.34528	83.833	0.34312	83.833	0.35527	83.833	0.32766	83.833	0.3536	83.833	0.36262	83.833	0.41356
	83.667	0.31272	83.667	0.30498	83.667	0.30897	83.667	0.35028	83.667	0.34524	83.667	0.34307	83.667	0.35524	83.667	0.32763	83.667	0.35349	83.667	0.36261	83.667	0.4135
	83.5	0.31267	83.5	0.30492	83.5	0.30893	83.5	0.35024	83.5	0.34521	83.5	0.34302	83.5	0.35521	83.5	0.3276	83.5	0.35338	83.5	0.3626	83.5	0.41345
	83.333	0.31261	83.333	0.30485	83.333	0.30888	83.333	0.35021	83.333	0.34517	83.333	0.34298	83.333	0.35517	83.333	0.32756	83.333	0.35327	83.333	0.36258	83.333	0.41341
	83.167	0.31256	83.167	0.30478	83.167	0.30882	83.167	0.35018	83.167	0.34514	83.167	0.34293	83.167	0.35514	83.167	0.32751	83.167	0.35317	83.167	0.36256	83.167	0.41337
	83	0.31251	83	0.30472	83	0.30876	83	0.35014	83	0.34512	83	0.34288	83	0.35511	83	0.32747	83	0.35305	83	0.36253	83	0.41334
	82.833	0.31247	82.833	0.30466	82.833	0.30868	82.833	0.3501	82.833	0.34511	82.833	0.34283	82.833	0.35507	82.833	0.32743	82.833	0.35294	82.833	0.36249	82.833	0.41333
	82.667	0.31245	82.667	0.30461	82.667	0.30862	82.667	0.35006	82.667	0.34511	82.667	0.34281	82.667	0.35503	82.667	0.32739	82.667	0.35285	82.667	0.36246	82.667	0.4133
	82.5	0.31242	82.5	0.30455	82.5	0.30856	82.5	0.35002	82.5	0.3451	82.5	0.34278	82.5	0.355	82.5	0.32736	82.5	0.35275	82.5	0.36243	82.5	0.41327
	82.333	0.3124	82.333	0.3045	82.333	0.3085	82.333	0.34997	82.333	0.34509	82.333	0.34274	82.333	0.35496	82.333	0.32732	82.333	0.35265	82.333	0.36236	82.333	0.41322
	82.167	0.31239	82.167	0.30445	82.167	0.30845	82.167	0.34992	82.167	0.34507	82.167	0.3427	82.167	0.35493	82.167	0.32729	82.167	0.35254	82.167	0.3623	82.167	0.41318
	82	0.3124	82	0.3044	82	0.30839	82	0.34988	82	0.34505	82	0.34268	82	0.35489	82	0.32726	82	0.35244	82	0.36224	82	0.41314
	81.833	0.31239	81.833	0.30435	81.833	0.30833	81.833	0.34983	81.833	0.34503	81.833	0.34264	81.833	0.35484	81.833	0.32724	81.833	0.35234	81.833	0.36217	81.833	0.41309
	81.667	0.31237	81.667	0.3043	81.667	0.30829	81.667	0.34977	81.667	0.345	81.667	0.34259	81.667	0.3548	81.667	0.32721	81.667	0.35224	81.667	0.36211	81.667	0.41305
	81.5	0.31234	81.5	0.30426	81.5	0.30825	81.5	0.34972	81.5	0.34496	81.5	0.34254	81.5	0.35476	81.5	0.32718	81.5	0.35213	81.5	0.36206	81.5	0.41297
	81.333	0.31229	81.333	0.3042	81.333	0.3082	81.333	0.34966	81.333	0.34491	81.333	0.34249	81.333	0.35471	81.333	0.32715	81.333	0.35202	81.333	0.36201	81.333	0.41291
	81.167	0.31225	81.167	0.30413	81.167	0.30817	81.167	0.3496	81.167	0.34487	81.167	0.34245	81.167	0.35466	81.167	0.32711	81.167	0.35193	81.167	0.36197	81.167	0.41284
	81	0.31222	81	0.30407	81	0.3082	81	0.34954	81	0.34483	81	0.3424	81	0.35461	81	0.32708	81	0.35182	81	0.36194	81	0.41276
	80.833	0.31218	80.833	0.30402	80.833	0.30872	80.833	0.34947	80.833	0.34479	80.833	0.34236	80.833	0.35456	80.833	0.32705	80.833	0.35171	80.833	0.36191	80.833	0.4127
	80.667	0.31214	80.667	0.30396	80.667	0.3088	80.667	0.3494	80.667	0.34475	80.667	0.34232	80.667	0.35451	80.667	0.32701	80.667	0.35162	80.667	0.36189	80.667	0.41266
	80.5	0.3121	80.5	0.30391	80.5	0.30871	80.5	0.34935	80.5	0.34472	80.5	0.34227	80.5	0.35446	80.5	0.327	80.5	0.35152	80.5	0.36187	80.5	0.41263
	80.333	0.31205	80.333	0.30386	80.333	0.30859	80.333	0.34931	80.333	0.34469	80.333	0.34222	80.333	0.35442	80.333	0.32698	80.333	0.35142	80.333	0.36186	80.333	0.41259
	80.167	0.31199	80.167	0.30381	80.167	0.30844	80.167	0.34927	80.167	0.34467	80.167	0.34217	80.167	0.35438	80.167	0.32696	80.167	0.35132	80.167	0.36185	80.167	0.41259
	80	0.31196	80	0.30379	80	0.30832	80	0.34923	80	0.34466	80	0.34212	80	0.35434	80	0.32694	80	0.35121	80	0.36184	80	0.41257
	79.833	0.31192	79.833	0.30376	79.833	0.30819	79.833	0.34919	79.833	0.34465	79.833	0.34208	79.833	0.3543	79.833	0.32693	79.833	0.35111	79.833	0.36183	79.833	0.41256
	79.667	0.31188	79.667	0.30372	79.667	0.30807	79.667	0.34915	79.667	0.34464	79.667	0.34204	79.667	0.35426	79.667	0.32691	79.667	0.35101	79.667	0.36182	79.667	0.41257
	79.5	0.31183	79.5	0.30369	79.5	0.30796	79.5	0.34912	79.5	0.34463	79.5	0.34199	79.5	0.35423	79.5	0.32688	79.5	0.35091	79.5	0.3618	79.5	0.41253
	79.333	0.31182	79.333	0.30367	79.333	0.30786	79.333	0.34909	79.333	0.34462	79.333	0.34197	79.333	0.35419	79.333	0.32686	79.333	0.35079	79.333	0.36178	79.333	0.4125
	79.167	0.31179	79.167	0.30363	79.167	0.30775	79.167	0.34905	79.167	0.34461	79.167	0.34195	79.167	0.35415	79.167	0.32683	79.167	0.35068	79.167	0.36176	79.167	0.41248
	79	0.31176	79	0.30361	79	0.30764	79	0.34902	79	0.34459	79	0.34192	79	0.35411	79	0.3268	79	0.35056	79	0.36172	79	0.41245
	78.833	0.31173	78.833	0.30359	78.833	0.30758	78.833	0.34897	78.833	0.34457	78.833	0.3419	78.833	0.35408	78.833	0.32677	78.833	0.35045	78.833	0.36168	78.833	0.41241
	78.667	0.31172	78.667	0.30356	78.667	0.3075	78.667	0.34892	78.667	0.34452	78.667	0.34187	78.667	0.35404	78.667	0.32675	78.667	0.35032	78.667	0.36165	78.667	0.41237
	78.5	0.31169	78.5	0.30353	78.5	0.30743	78.5	0.34887	78.5	0.34445	78.5	0.34185	78.5	0.354	78.5	0.32675	78.5	0.35019	78.5	0.36162	78.5	0.41233
	78.333	0.31166	78.333	0.3035	78.333	0.30735	78.333	0.34882	78.333	0.34437	78.333	0.34182	78.333	0.35396	78.333	0.32674	78.333	0.35007	78.333	0.3616	78.333	0.41231
	78.167	0.31162	78.167	0.30348	78.167	0.30729	78.167	0.34876	78.167	0.34428	78.167	0.3418	78.167	0.35392	78.167	0.32674	78.167	0.34994	78.167	0.36158	78.167	0.41228
	78	0.31159	78	0.30347	78	0.30723	78	0.3487	78	0.34414	78	0.34178	78	0.35388	78	0.32674	78	0.3504	78	0.36157	78	0.41223
	77.833	0.31155	77.833	0.30346	77.833	0.30716	77.833	0.34865	77.833	0.34401	77.833	0.34175	77.833	0.35382	77.833	0.32675	77.833	0.35071	77.833	0.36155	77.833	0.41217
	77.667	0.31151	77.667	0.30344	77.667	0.30709	77.667	0.34859	77.667	0.3439	77.667	0.34171	77.667	0.35377	77.667	0.32675	77.667	0.35085	77.667	0.36154	77.667	0.41212
	77.5	0.31148	77.5	0.30342	77.5	0.30704	77.5	0.34853	77.5	0.34379	77.5	0.34167	77.5	0.35372	77.5	0.32675	77.5	0.35087	77.5	0.36154	77.5	0.41208
	77.333	0.31146	77.333	0.3034	77.333	0.30698	77.333	0.34848	77.333	0.34369	77.333	0.34162	77.333	0.35367	77.333	0.32675	77.333	0.3508	77.333	0.36154	77.333	0.412
	77.167	0.31144	77.167	0.30339	77.167	0.30693	77.167	0.34841	77.167	0.3436	77.167	0.34158	77.167	0.35362	77.167	0.32674	77.167	0.35063	77.167	0.36156	77.167	0.41194
	77	0.31143	77	0.30336	77	0.30688	77	0.34834	77	0.34353	77	0.34155	77	0.35358	77	0.32673	77	0.3504	77	0.36156	77	0.4119
	76.833	0.3114	76.833	0.30333	76.833	0.30683	76.833	0.34829	76.833	0.34347	76.833	0.34151	76.833	0.35355	76.833	0.32672	76.833	0.35014	76.833	0.36156	76.833	0.41186
	76.667	0.31139	76.667	0.30328	76.667	0.30676	76.667	0.34824	76.667	0.34347	76.667	0.34148	76.667	0.35351	76.667	0.32672	76.667	0.35011	76.667	0.36156	76.667	0.41183
	76.5	0.31137	76.5	0.30324	76.5	0.3067	76.5	0.34818	76.5	0.34346	76.5	0.34145	76.5	0.35347	76.5	0.32672	76.5	0.35001	76.5	0.36157	76.5	0.41179
	76.333	0.31133	76.333	0.30321	76.333	0.30664	76.333	0.34812	76.333	0.34345	76.333	0.34142	76.333	0.35343	76.333	0.32672	76.333	0.3499	76.333	0.36156	76.333	0.41176
	76.167	0.3113	76.167	0.30318	76.167	0.30657	76.167	0.34809	76.167	0.34344	76.167	0.34139	76.167	0.35339	76.167	0.32672	76.167	0.34979	76.167	0.36156	76.167	0.41172
	76	0.31125	76	0.30304	76	0.30651	76	0.34805	76	0.34346	76	0.34136	76	0.35334	76	0.32671	76	0.34972	76	0.36157	76	0.41167
	75.833	0.31121	75.833	0.30304	75.833	0.30645	75.833	0.34801	75.833	0.34347	75.833	0.34133	75.833	0.3533	75.833	0.32671	75.833	0.34964	75.833	0.36159	75.833	0.41161
	75.667	0.31119	75.667	0.30332	75.667	0.30639	75.667	0.34795	75.667	0.34348	75.667	0.3413	75.667	0.35324	75.667	0.32671	75.667	0.34955	75.667	0.36161	75.667	0.41156
	75.5	0.31116	75.5	0.30354	75.5	0.30634	75.5	0.34789	75.5	0.34348	75.5	0.34128	75.5	0.3532	75.5	0.3267	75.5	0.34947	75.5	0.36162	75.5	0.41152
	75.333	0.31114	75.333	0.30368	75.333	0.30629	75.333	0.34783	75.333	0.34346	75.333	0.34123	75.333	0.35315	75.333	0.3267	75.333	0.34938	75.333	0.36163	75.333	0.41146
	75.167	0.31112	75.167	0.30383	75.167	0.30624	75.167	0.34778	75.167	0.34344	75.167	0.34118	75.167	0.3531	75.167	0.32669	75.167	0.34929	75.167	0.36162	75.167	0.4114
	75	0.31109	75	0.30392	75	0.3062	75	0.34772	75	0.34342	75	0.34113	75	0.35306	75	0.32669	75	0.34919	75	0.36162	75	0.41134
	74.833	0.31104	74.833	0.30398	74.833	0.30616	74.833	0.34766	74.833	0.34339	74.833	0.34108	74.833	0.35303	74.833	0.3267	74.833	0.34909	74.833	0.36162	74.833	0.4113
	74.667	0.311	74.667	0.30398	74.667	0.30613	74.667	0.34761	74.667	0.34334	74.667	0.34103	74.667	0.353	74.667	0.3267	74.667	0.34897	74.667	0.36162	74.667	0.41128
	74.5	0.31097	74.5	0.304	74.5	0.30609	74.5	0.34756	74.5	0.34332	74.5	0.34099	74.5	0.35297	74.5	0.3267	74.5	0.34886	74.5	0.36162	74.5	0.41125
	74.333	0.31094	74.333	0.30402	74.333	0.30606	74.333	0.34751	74.333	0.3433	74.333	0.34096	74.333	0.35294	74.333	0.3267	74.333	0.34875	74.333	0.36163	74.333	0.41122
	74.167	0.3109	74.167	0.30405	74.167	0.30603	74.167	0.34748	74.167	0.34329	74.167	0.34093	74.167	0.35291	74.167	0.3267	74.167	0.34864	74.167	0.36164	74.167	0.41119
	74	0.31086	74	0.30404	74	0.30601	74	0.34743	74	0.34327	74	0.34092	74	0.35287	74	0.3267	74	0.34853	74	0.36166	74	0.41117
	73.833	0.31082	73.833	0.30404	73.833	0.30598	73.833	0.34738	73.833	0.34325	73.833	0.3409	73.833	0.35283	73.833	0.3267	73.833	0.34842	73.833	0.36168	73.833	0.41113
	73.667	0.31079	73.667	0.30404	73.667	0.30596	73.667	0.34734	73.667	0.34324	73.667	0.34088	73.667	0.35278	73.667	0.3267	73.667	0.34831	73.667	0.36171	73.667	0.41109
	73.5	0.31077	73.5	0.30403	73.5	0.30595	73.5	0.34729	73.5	0.34322	73.5	0.34084	73.5	0.35273	73.5	0.32669	73.5	0.34822	73.5	0.36173	73.5	0.41105
	73.333	0.31075	73.333	0.30402	73.333	0.30594	73.333	0.34724	73.333	0.3432	73.333	0.3408	73.333	0.35268	73.333	0.32669	73.333	0.34813	73.333	0.36175	73.333	0.41097
	73.167	0.31071	73.167	0.304	73.167	0.30594	73.167	0.3472	73.167	0.34319	73.167	0.34075	73.167	0.35264	73.167	0.32669	73.167	0.34804	73.167	0.36177	73.167	0.41092
	73	0.31065	73	0.30398	73	0.30595	73	0.34715	73	0.34319	73	0.3407	73	0.35258	73	0.32669	73	0.34795	73	0.36177	73	0.41087
	72.833	0.31059	72.833	0.30396	72.833	0.30598	72.833	0.3471	72.833	0.34319	72.833	0.34065	72.833	0.35253	72.833	0.32669	72.833	0.34785	72.833	0.36178	72.833	0.41082
	72.667	0.31053	72.667	0.30393	72.667	0.306	72.667	0.34706	72.667	0.34318	72.667	0.3406	72.667	0.35248	72.667	0.32669	72.667	0.34777	72.667	0.36178	72.667	0.41079
	72.5	0.31048	72.5	0.3039	72.5	0.30603	72.5	0.34701	72.5	0.34317	72.5	0.34055	72.5	0.35243	72.5	0.32668	72.5	0.34768	72.5	0.36179	72.5	0.41074
	72.333	0.31044	72.333	0.30389	72.333	0.30606	72.333	0.34695	72.333	0.34316	72.333	0.34051	72.333	0.35238	72.333	0.32669	72.333	0.34758	72.333	0.36179	72.333	0.41069
	72.167	0.3104	72.167	0.30387	72.167	0.3061	72.167	0.3469	72.167	0.34314	72.167	0.34047	72.167	0.35233	72.167	0.32668	72.167	0.34748	72.167	0.3618	72.167	0.41064
	72	0.31037	72	0.30384	72	0.3062	72	0.34685	72	0.34311	72	0.34042	72	0.35227	72	0.32668	72	0.34737	72	0.3618	72	0.41059
	71.833	0.31033	71.833	0.3038	71.833	0.30653	71.833	0.34679	71.833	0.34309	71.833	0.34038	71.833	0.35221	71.833	0.32667	71.833	0.34726	71.833	0.36181	71.833	0.41053
	71.667	0.31031	71.667	0.30376	71.667	0.30703	71.667	0.34674	71.667	0.34307	71.667	0.34033	71.667	0.35216	71.667	0.32666	71.667	0.34716	71.667	0.36182	71.667	0.41048
	71.5	0.31029	71.5	0.30372	71.5	0.30767	71.5	0.34669	71.5	0.34305	71.5	0.3403	71.5	0.3521	71.5	0.32665	71.5	0.34705	71.5	0.36182	71.5	0.41042
	71.333	0.31026	71.333	0.30365	71.333	0.30793	71.333	0.34665	71.333	0.34304	71.333	0.34027	71.333	0.35205	71.333	0.32665	71.333	0.34693	71.333	0.36182	71.333	0.41037
	71.167	0.31022	71.167	0.30359	71.167	0.30799	71.167	0.34661	71.167	0.34302	71.167	0.34022	71.167	0.352	71.167	0.32665	71.167	0.34682	71.167	0.36181	71.167	0.41034
	71	0.31018	71	0.30354	71	0.30801	71	0.34658	71	0.343	71	0.34018	71	0.35194	71	0.32665	71	0.34671	71	0.3618	71	0.4103
	70.833	0.31015	70.833	0.30349	70.833	0.30787	70.833	0.34654	70.833	0.34297	70.833	0.34014	70.833	0.35188	70.833	0.32665	70.833	0.34659	70.833	0.36178	70.833	0.41026
	70.667	0.31012	70.667	0.30345	70.667	0.30778	70.667	0.34651	70.667	0.34293	70.667	0.3401	70.667	0.35183	70.667	0.32663	70.667	0.34648	70.667	0.36178	70.667	0.41025
	70.5	0.31009	70.5	0.30342	70.5	0.3077	70.5	0.34647	70.5	0.34288	70.5	0.34005	70.5	0.35179	70.5	0.32662	70.5	0.34637	70.5	0.36176	70.5	0.41022
	70.333	0.31009	70.333	0.30338	70.333	0.30763	70.333	0.34644	70.333	0.34283	70.333	0.34001	70.333	0.35174	70.333	0.3266	70.333	0.34627	70.333	0.36175	70.333	0.4102
	70.167	0.31009	70.167	0.30334	70.167	0.30754	70.167	0.34639	70.167	0.34278	70.167	0.33998	70.167	0.3517	70.167	0.32658	70.167	0.34615	70.167	0.36175	70.167	0.41019
	70	0.31007	70	0.30333	70	0.30748	70	0.34635	70	0.34271	70	0.33996	70	0.35166	70	0.32655	70	0.34606	70	0.36174	70	0.41015
	69.833	0.31007	69.833	0.3033	69.833	0.30743	69.833	0.34631	69.833	0.34266	69.833	0.33994	69.833	0.35162	69.833	0.32654	69.833	0.34596	69.833	0.36174	69.833	0.4101
	69.667	0.31006	69.667	0.30326	69.667	0.30737	69.667	0.34626	69.667	0.34262	69.667	0.33992	69.667	0.35158	69.667	0.32652	69.667	0.34587	69.667	0.36173	69.667	0.41005
	69.5	0.31004	69.5	0.30322	69.5	0.30735	69.5	0.3462	69.5	0.34259	69.5	0.33989	69.5	0.35154	69.5	0.32649	69.5	0.34578	69.5	0.36172	69.5	0.40999
	69.333	0.31002	69.333	0.30318	69.333	0.30732	69.333	0.34615	69.333	0.34258	69.333	0.33987	69.333	0.3515	69.333	0.32648	69.333	0.3457	69.333	0.36171	69.333	0.4099
	69.167	0.30998	69.167	0.30313	69.167	0.3073	69.167	0.34609	69.167	0.34255	69.167	0.33985	69.167	0.35145	69.167	0.32646	69.167	0.34561	69.167	0.3617	69.167	0.40983
	69	0.30994	69	0.30309	69	0.30729	69	0.34603	69	0.34252	69	0.33983	69	0.3514	69	0.32646	69	0.34552	69	0.36168	69	0.40977
	68.833	0.30991	68.833	0.30305	68.833	0.30727	68.833	0.34598	68.833	0.3425	68.833	0.33981	68.833	0.35135	68.833	0.32645	68.833	0.34542	68.833	0.36166	68.833	0.40971
	68.667	0.30988	68.667	0.30301	68.667	0.30725	68.667	0.34592	68.667	0.34246	68.667	0.33978	68.667	0.35129	68.667	0.32645	68.667	0.34533	68.667	0.36164	68.667	0.40965
	68.5	0.30986	68.5	0.30298	68.5	0.30723	68.5	0.34587	68.5	0.34243	68.5	0.33975	68.5	0.35124	68.5	0.32644	68.5	0.34524	68.5	0.36162	68.5	0.4096
	68.333	0.30985	68.333	0.30294	68.333	0.30721	68.333	0.34582	68.333	0.3424	68.333	0.33973	68.333	0.3512	68.333	0.32645	68.333	0.34515	68.333	0.3616	68.333	0.40956
	68.167	0.30984	68.167	0.30291	68.167	0.30716	68.167	0.34578	68.167	0.34236	68.167	0.3397	68.167	0.35116	68.167	0.32646	68.167	0.34505	68.167	0.36159	68.167	0.40951
	68	0.30983	68	0.30289	68	0.30711	68	0.34572	68	0.3423	68	0.33966	68	0.35112	68	0.32646	68	0.34494	68	0.36158	68	0.40949
	67.833	0.30981	67.833	0.30287	67.833	0.30706	67.833	0.34567	67.833	0.34226	67.833	0.33962	67.833	0.35109	67.833	0.32643	67.833	0.34483	67.833	0.36157	67.833	0.40946
	67.667	0.30979	67.667	0.30283	67.667	0.30702	67.667	0.34562	67.667	0.34222	67.667	0.33958	67.667	0.35107	67.667	0.32646	67.667	0.34472	67.667	0.36157	67.667	0.40941
	67.5	0.30977	67.5	0.30279	67.5	0.30696	67.5	0.34558	67.5	0.34217	67.5	0.33953	67.5	0.35104	67.5	0.32648	67.5	0.34462	67.5	0.36156	67.5	0.40938
	67.333	0.30975	67.333	0.30275	67.333	0.30691	67.333	0.34554	67.333	0.34212	67.333	0.33949	67.333	0.35101	67.333	0.32633	67.333	0.3445	67.333	0.36156	67.333	0.40935
	67.167	0.30973	67.167	0.30271	67.167	0.30687	67.167	0.34551	67.167	0.34206	67.167	0.33944	67.167	0.35097	67.167	0.32607	67.167	0.3444	67.167	0.36156	67.167	0.40933
	67	0.30971	67	0.30267	67	0.30683	67	0.34548	67	0.34201	67	0.33941	67	0.35093	67	0.32583	67	0.34429	67	0.36156	67	0.40931
	66.833	0.30969	66.833	0.30264	66.833	0.30681	66.833	0.34547	66.833	0.34196	66.833	0.33938	66.833	0.35088	66.833	0.32565	66.833	0.34419	66.833	0.36157	66.833	0.40928
	66.667	0.30966	66.667	0.30259	66.667	0.30677	66.667	0.34544	66.667	0.34191	66.667	0.33934	66.667	0.35083	66.667	0.32562	66.667	0.34409	66.667	0.36158	66.667	0.40924
	66.5	0.30964	66.5	0.30255	66.5	0.30674	66.5	0.34541	66.5	0.34186	66.5	0.33933	66.5	0.35077	66.5	0.32562	66.5	0.34399	66.5	0.3616	66.5	0.40918
	66.333	0.30963	66.333	0.30251	66.333	0.30672	66.333	0.34538	66.333	0.34181	66.333	0.3393	66.333	0.3507	66.333	0.32558	66.333	0.3439	66.333	0.36161	66.333	0.40912
	66.167	0.3096	66.167	0.30246	66.167	0.30669	66.167	0.34535	66.167	0.34176	66.167	0.33927	66.167	0.35065	66.167	0.32553	66.167	0.34381	66.167	0.36161	66.167	0.40907
	66	0.30956	66	0.30242	66	0.30667	66	0.34532	66	0.34172	66	0.33925	66	0.3506	66	0.32548	66	0.34372	66	0.3616	66	0.40897
	65.833	0.30954	65.833	0.30238	65.833	0.30664	65.833	0.34528	65.833	0.34169	65.833	0.33924	65.833	0.35055	65.833	0.32543	65.833	0.34363	65.833	0.36159	65.833	0.40888
	65.667	0.30954	65.667	0.30234	65.667	0.30662	65.667	0.34523	65.667	0.34166	65.667	0.33922	65.667	0.3505	65.667	0.32538	65.667	0.34354	65.667	0.36156	65.667	0.4088
	65.5	0.30953	65.5	0.30229	65.5	0.3066	65.5	0.34517	65.5	0.34163	65.5	0.33919	65.5	0.35045	65.5	0.32534	65.5	0.34344	65.5	0.36156	65.5	0.40874
	65.333	0.30953	65.333	0.30226	65.333	0.30657	65.333	0.34513	65.333	0.3416	65.333	0.33917	65.333	0.35039	65.333	0.32531	65.333	0.34335	65.333	0.36158	65.333	0.40868
	65.167	0.30952	65.167	0.30222	65.167	0.30653	65.167	0.34509	65.167	0.34158	65.167	0.33915	65.167	0.35034	65.167	0.32527	65.167	0.34326	65.167	0.3616	65.167	0.40863
	65	0.30951	65	0.30218	65	0.3065	65	0.34505	65	0.34156	65	0.33911	65	0.35029	65	0.32526	65	0.34317	65	0.36163	65	0.40859
	64.833	0.3095	64.833	0.30215	64.833	0.30646	64.833	0.34502	64.833	0.34154	64.833	0.33909	64.833	0.35025	64.833	0.32524	64.833	0.34308	64.833	0.36166	64.833	0.40856
	64.667	0.30948	64.667	0.3021	64.667	0.30641	64.667	0.34498	64.667	0.34151	64.667	0.33907	64.667	0.3502	64.667	0.3252	64.667	0.34298	64.667	0.36168	64.667	0.40856
	64.5	0.30942	64.5	0.30205	64.5	0.30636	64.5	0.34494	64.5	0.34146	64.5	0.33903	64.5	0.35016	64.5	0.32516	64.5	0.34288	64.5	0.36171	64.5	0.40854
	64.333	0.30937	64.333	0.30201	64.333	0.30632	64.333	0.34491	64.333	0.34142	64.333	0.339	64.333	0.35013	64.333	0.32513	64.333	0.34279	64.333	0.36174	64.333	0.40851
	64.167	0.30933	64.167	0.30197	64.167	0.30628	64.167	0.3449	64.167	0.34138	64.167	0.33897	64.167	0.35008	64.167	0.3251	64.167	0.34271	64.167	0.36175	64.167	0.40848
	64	0.3093	64	0.3019	64	0.30624	64	0.34488	64	0.34132	64	0.33894	64	0.35002	64	0.32505	64	0.34262	64	0.36176	64	0.40843
	63.833	0.30924	63.833	0.30184	63.833	0.30621	63.833	0.34486	63.833	0.34128	63.833	0.33891	63.833	0.34996	63.833	0.325	63.833	0.34253	63.833	0.36176	63.833	0.40839
	63.667	0.3092	63.667	0.30179	63.667	0.30618	63.667	0.34486	63.667	0.34123	63.667	0.33887	63.667	0.34989	63.667	0.32495	63.667	0.34243	63.667	0.36174	63.667	0.40836
	63.5	0.30918	63.5	0.30173	63.5	0.30614	63.5	0.34485	63.5	0.34119	63.5	0.33884	63.5	0.34983	63.5	0.3249	63.5	0.34234	63.5	0.36174	63.5	0.40832
	63.333	0.30915	63.333	0.30169	63.333	0.30613	63.333	0.34483	63.333	0.34114	63.333	0.3388	63.333	0.34978	63.333	0.32485	63.333	0.34226	63.333	0.36174	63.333	0.40826
	63.167	0.30915	63.167	0.30165	63.167	0.30611	63.167	0.34481	63.167	0.34109	63.167	0.33876	63.167	0.34973	63.167	0.32479	63.167	0.34217	63.167	0.36175	63.167	0.40821
	63	0.30913	63	0.30162	63	0.3061	63	0.3448	63	0.34104	63	0.33872	63	0.34968	63	0.32473	63	0.34207	63	0.36175	63	0.40817
	62.833	0.30911	62.833	0.30158	62.833	0.3061	62.833	0.34475	62.833	0.341	62.833	0.33869	62.833	0.34963	62.833	0.32468	62.833	0.34198	62.833	0.36175	62.833	0.40814
	62.667	0.3091	62.667	0.30156	62.667	0.30611	62.667	0.3447	62.667	0.34094	62.667	0.33865	62.667	0.34958	62.667	0.32462	62.667	0.3419	62.667	0.36175	62.667	0.4081
	62.5	0.30909	62.5	0.30153	62.5	0.30611	62.5	0.34465	62.5	0.34088	62.5	0.33861	62.5	0.34952	62.5	0.32456	62.5	0.34182	62.5	0.36175	62.5	0.40808
	62.333	0.30909	62.333	0.30151	62.333	0.30612	62.333	0.34461	62.333	0.34082	62.333	0.33858	62.333	0.34947	62.333	0.32451	62.333	0.34174	62.333	0.36173	62.333	0.40806
	62.167	0.3091	62.167	0.30149	62.167	0.30616	62.167	0.34454	62.167	0.34077	62.167	0.33853	62.167	0.34941	62.167	0.32446	62.167	0.34166	62.167	0.36172	62.167	0.40804
	62	0.3091	62	0.30146	62	0.30642	62	0.34448	62	0.34074	62	0.3385	62	0.34937	62	0.3244	62	0.34159	62	0.3617	62	0.40802
	61.833	0.30914	61.833	0.30142	61.833	0.30713	61.833	0.34443	61.833	0.34072	61.833	0.33848	61.833	0.34932	61.833	0.32433	61.833	0.34153	61.833	0.36169	61.833	0.40798
	61.667	0.30917	61.667	0.30137	61.667	0.30778	61.667	0.3444	61.667	0.34069	61.667	0.33846	61.667	0.34927	61.667	0.32427	61.667	0.34146	61.667	0.36167	61.667	0.40795
	61.5	0.30919	61.5	0.30132	61.5	0.30814	61.5	0.34437	61.5	0.34066	61.5	0.33845	61.5	0.34921	61.5	0.3242	61.5	0.34141	61.5	0.36168	61.5	0.40792
	61.333	0.30922	61.333	0.30128	61.333	0.3082	61.333	0.34435	61.333	0.34065	61.333	0.33844	61.333	0.34916	61.333	0.32414	61.333	0.34135	61.333	0.36168	61.333	0.40789
	61.167	0.30925	61.167	0.30122	61.167	0.30825	61.167	0.34433	61.167	0.34061	61.167	0.33844	61.167	0.34912	61.167	0.32409	61.167	0.34128	61.167	0.36169	61.167	0.40786
	61	0.30927	61	0.30117	61	0.30829	61	0.34431	61	0.34058	61	0.33843	61	0.34906	61	0.32404	61	0.34122	61	0.36172	61	0.40782
	60.833	0.30927	60.833	0.30113	60.833	0.30834	60.833	0.34431	60.833	0.34054	60.833	0.33843	60.833	0.34902	60.833	0.32401	60.833	0.34116	60.833	0.36173	60.833	0.40776
	60.667	0.30925	60.667	0.30107	60.667	0.30831	60.667	0.34429	60.667	0.34048	60.667	0.33842	60.667	0.34898	60.667	0.32396	60.667	0.3411	60.667	0.36174	60.667	0.40772
	60.5	0.30922	60.5	0.30103	60.5	0.3083	60.5	0.34427	60.5	0.34043	60.5	0.33839	60.5	0.34895	60.5	0.32392	60.5	0.34104	60.5	0.36174	60.5	0.40767
	60.333	0.3092	60.333	0.30098	60.333	0.3083	60.333	0.34426	60.333	0.34038	60.333	0.33838	60.333	0.34891	60.333	0.32387	60.333	0.34097	60.333	0.36171	60.333	0.40762
	60.167	0.30918	60.167	0.30094	60.167	0.3083	60.167	0.34422	60.167	0.34033	60.167	0.33835	60.167	0.34886	60.167	0.32383	60.167	0.34089	60.167	0.36169	60.167	0.40756
	60	0.30915	60	0.3009	60	0.30827	60	0.34419	60	0.34028	60	0.33832	60	0.34881	60	0.32379	60	0.34083	60	0.36165	60	0.40751
	59.833	0.30913	59.833	0.30087	59.833	0.30825	59.833	0.34415	59.833	0.34023	59.833	0.33828	59.833	0.34876	59.833	0.32374	59.833	0.34077	59.833	0.36161	59.833	0.40748
	59.667	0.3091	59.667	0.30083	59.667	0.30823	59.667	0.34411	59.667	0.34018	59.667	0.33825	59.667	0.34869	59.667	0.32369	59.667	0.3407	59.667	0.36153	59.667	0.40744
	59.5	0.30908	59.5	0.30077	59.5	0.3082	59.5	0.34406	59.5	0.34014	59.5	0.33822	59.5	0.34863	59.5	0.32363	59.5	0.34062	59.5	0.36147	59.5	0.40738
	59.333	0.30906	59.333	0.30072	59.333	0.30819	59.333	0.34401	59.333	0.3401	59.333	0.3382	59.333	0.34857	59.333	0.32358	59.333	0.34055	59.333	0.3614	59.333	0.40739
	59.167	0.30904	59.167	0.30065	59.167	0.30818	59.167	0.34395	59.167	0.34007	59.167	0.33817	59.167	0.34851	59.167	0.32353	59.167	0.34047	59.167	0.36133	59.167	0.40735
	59	0.30903	59	0.30059	59	0.30816	59	0.34388	59	0.34003	59	0.33814	59	0.34845	59	0.32348	59	0.34039	59	0.36126	59	0.40729
	58.833	0.30902	58.833	0.30052	58.833	0.30815	58.833	0.34382	58.833	0.34	58.833	0.3381	58.833	0.34839	58.833	0.32341	58.833	0.34031	58.833	0.36121	58.833	0.40724
	58.667	0.309	58.667	0.30043	58.667	0.30812	58.667	0.34376	58.667	0.33995	58.667	0.33805	58.667	0.34833	58.667	0.32336	58.667	0.34021	58.667	0.36117	58.667	0.40716
	58.5	0.30899	58.5	0.30036	58.5	0.30809	58.5	0.34371	58.5	0.3399	58.5	0.33799	58.5	0.34827	58.5	0.32331	58.5	0.34012	58.5	0.36112	58.5	0.40708
	58.333	0.30898	58.333	0.30029	58.333	0.30806	58.333	0.34365	58.333	0.33984	58.333	0.33794	58.333	0.34821	58.333	0.32324	58.333	0.34004	58.333	0.36111	58.333	0.40701
	58.167	0.30897	58.167	0.30022	58.167	0.30802	58.167	0.3436	58.167	0.33978	58.167	0.33788	58.167	0.34816	58.167	0.32319	58.167	0.33996	58.167	0.36108	58.167	0.40694
	58	0.30895	58	0.30015	58	0.30797	58	0.34354	58	0.3397	58	0.33781	58	0.34811	58	0.32313	58	0.33989	58	0.36105	58	0.40684
	57.833	0.30891	57.833	0.30008	57.833	0.30793	57.833	0.34348	57.833	0.33963	57.833	0.33775	57.833	0.34804	57.833	0.32308	57.833	0.33982	57.833	0.36102	57.833	0.40677
	57.667	0.30888	57.667	0.30001	57.667	0.30789	57.667	0.34343	57.667	0.33957	57.667	0.33769	57.667	0.34799	57.667	0.32302	57.667	0.33974	57.667	0.36098	57.667	0.40669
	57.5	0.30885	57.5	0.29994	57.5	0.30784	57.5	0.34338	57.5	0.33951	57.5	0.33765	57.5	0.34792	57.5	0.32296	57.5	0.33966	57.5	0.36095	57.5	0.40662
	57.333	0.30881	57.333	0.29988	57.333	0.3078	57.333	0.34334	57.333	0.33944	57.333	0.33761	57.333	0.34786	57.333	0.3229	57.333	0.33958	57.333	0.36092	57.333	0.40656
	57.167	0.30875	57.167	0.29981	57.167	0.30776	57.167	0.34329	57.167	0.33936	57.167	0.33761	57.167	0.34779	57.167	0.32285	57.167	0.3395	57.167	0.36089	57.167	0.40649
	57	0.3087	57	0.29974	57	0.30772	57	0.34326	57	0.33928	57	0.33759	57	0.34772	57	0.3228	57	0.33941	57	0.36085	57	0.40642
	56.833	0.30866	56.833	0.29966	56.833	0.30768	56.833	0.34322	56.833	0.33922	56.833	0.33756	56.833	0.34765	56.833	0.32275	56.833	0.33933	56.833	0.36082	56.833	0.40633
	56.667	0.30864	56.667	0.2996	56.667	0.30763	56.667	0.34318	56.667	0.33915	56.667	0.33754	56.667	0.34759	56.667	0.32271	56.667	0.33922	56.667	0.36077	56.667	0.40625
	56.5	0.30861	56.5	0.29953	56.5	0.30757	56.5	0.34316	56.5	0.3391	56.5	0.33752	56.5	0.34752	56.5	0.32267	56.5	0.33912	56.5	0.36073	56.5	0.40616
	56.333	0.30859	56.333	0.29947	56.333	0.30752	56.333	0.34313	56.333	0.33906	56.333	0.33749	56.333	0.34745	56.333	0.32262	56.333	0.33903	56.333	0.36068	56.333	0.40607
	56.167	0.30859	56.167	0.2994	56.167	0.30747	56.167	0.34309	56.167	0.33903	56.167	0.33746	56.167	0.34738	56.167	0.32258	56.167	0.33894	56.167	0.36065	56.167	0.40599
	56	0.30858	56	0.29932	56	0.30741	56	0.34304	56	0.33901	56	0.33743	56	0.34731	56	0.32254	56	0.33886	56	0.36063	56	0.40592
	55.833	0.30857	55.833	0.29923	55.833	0.30736	55.833	0.343	55.833	0.33899	55.833	0.33739	55.833	0.34725	55.833	0.3225	55.833	0.33877	55.833	0.3606	55.833	0.40585
	55.667	0.30856	55.667	0.29914	55.667	0.3073	55.667	0.34295	55.667	0.33898	55.667	0.33735	55.667	0.34719	55.667	0.32245	55.667	0.3387	55.667	0.36058	55.667	0.40579
	55.5	0.30855	55.5	0.29906	55.5	0.30725	55.5	0.34291	55.5	0.33897	55.5	0.33731	55.5	0.34713	55.5	0.3224	55.5	0.33862	55.5	0.36058	55.5	0.40572
	55.333	0.30854	55.333	0.29896	55.333	0.3072	55.333	0.34286	55.333	0.33896	55.333	0.33727	55.333	0.34707	55.333	0.32236	55.333	0.33856	55.333	0.36055	55.333	0.40567
	55.167	0.30851	55.167	0.29888	55.167	0.30714	55.167	0.34281	55.167	0.33894	55.167	0.33723	55.167	0.34701	55.167	0.3223	55.167	0.3385	55.167	0.36053	55.167	0.40562
	55	0.30851	55	0.2988	55	0.3071	55	0.34274	55	0.33892	55	0.33719	55	0.34696	55	0.32225	55	0.33843	55	0.36051	55	0.40557
	54.833	0.3085	54.833	0.29873	54.833	0.30706	54.833	0.34268	54.833	0.33889	54.833	0.33716	54.833	0.3469	54.833	0.32219	54.833	0.33837	54.833	0.36046	54.833	0.40552
	54.667	0.30849	54.667	0.29868	54.667	0.30701	54.667	0.34262	54.667	0.33887	54.667	0.33712	54.667	0.34683	54.667	0.32213	54.667	0.3383	54.667	0.36042	54.667	0.4055
	54.5	0.30849	54.5	0.29862	54.5	0.30697	54.5	0.34257	54.5	0.33884	54.5	0.33708	54.5	0.34676	54.5	0.32207	54.5	0.33822	54.5	0.36039	54.5	0.40548
	54.333	0.30849	54.333	0.29856	54.333	0.30693	54.333	0.34252	54.333	0.33879	54.333	0.33704	54.333	0.34669	54.333	0.32201	54.333	0.33813	54.333	0.36036	54.333	0.40545
	54.167	0.3085	54.167	0.29849	54.167	0.3069	54.167	0.34248	54.167	0.33874	54.167	0.33701	54.167	0.34663	54.167	0.32194	54.167	0.33805	54.167	0.36032	54.167	0.40542
	54	0.30851	54	0.29841	54	0.30686	54	0.34246	54	0.33869	54	0.33696	54	0.34658	54	0.32188	54	0.33797	54	0.36028	54	0.40542
	53.833	0.30851	53.833	0.29832	53.833	0.30682	53.833	0.34244	53.833	0.33866	53.833	0.3369	53.833	0.34653	53.833	0.32183	53.833	0.33789	53.833	0.36022	53.833	0.40538
	53.667	0.3085	53.667	0.29824	53.667	0.30677	53.667	0.34242	53.667	0.33862	53.667	0.33685	53.667	0.34649	53.667	0.32177	53.667	0.33781	53.667	0.36016	53.667	0.40533
	53.5	0.3085	53.5	0.29816	53.5	0.30673	53.5	0.3424	53.5	0.33858	53.5	0.33681	53.5	0.34644	53.5	0.32172	53.5	0.33773	53.5	0.36009	53.5	0.40527
	53.333	0.30849	53.333	0.29809	53.333	0.30669	53.333	0.34238	53.333	0.33856	53.333	0.33677	53.333	0.34638	53.333	0.32167	53.333	0.33766	53.333	0.36004	53.333	0.4052
	53.167	0.30845	53.167	0.29801	53.167	0.30664	53.167	0.34235	53.167	0.33854	53.167	0.33673	53.167	0.34633	53.167	0.32163	53.167	0.33758	53.167	0.35999	53.167	0.40514
	53	0.30841	53	0.29792	53	0.3066	53	0.34231	53	0.3385	53	0.33668	53	0.34628	53	0.32157	53	0.3375	53	0.35995	53	0.40508
	52.833	0.30837	52.833	0.29784	52.833	0.30657	52.833	0.34226	52.833	0.33846	52.833	0.33664	52.833	0.34623	52.833	0.32151	52.833	0.33743	52.833	0.35991	52.833	0.40503
	52.667	0.30833	52.667	0.29778	52.667	0.30656	52.667	0.3422	52.667	0.33841	52.667	0.33659	52.667	0.34618	52.667	0.32143	52.667	0.33736	52.667	0.35985	52.667	0.40499
	52.5	0.30828	52.5	0.2977	52.5	0.30654	52.5	0.34216	52.5	0.33836	52.5	0.33656	52.5	0.34612	52.5	0.32136	52.5	0.33731	52.5	0.35979	52.5	0.40493
	52.333	0.30825	52.333	0.29762	52.333	0.3065	52.333	0.34211	52.333	0.33831	52.333	0.33652	52.333	0.34608	52.333	0.32131	52.333	0.33725	52.333	0.35974	52.333	0.40487
	52.167	0.30821	52.167	0.29754	52.167	0.30645	52.167	0.34207	52.167	0.33826	52.167	0.33648	52.167	0.34603	52.167	0.32125	52.167	0.33718	52.167	0.35967	52.167	0.40481
	52	0.30816	52	0.29747	52	0.30641	52	0.34205	52	0.33818	52	0.33644	52	0.34598	52	0.3212	52	0.33712	52	0.35961	52	0.40476
	51.833	0.30814	51.833	0.29741	51.833	0.30637	51.833	0.34204	51.833	0.33811	51.833	0.33641	51.833	0.34594	51.833	0.32115	51.833	0.33705	51.833	0.35955	51.833	0.4047
	51.667	0.30811	51.667	0.29734	51.667	0.30634	51.667	0.34203	51.667	0.33805	51.667	0.33637	51.667	0.34589	51.667	0.3211	51.667	0.33699	51.667	0.35949	51.667	0.40465
	51.5	0.30808	51.5	0.29727	51.5	0.3063	51.5	0.34202	51.5	0.338	51.5	0.33633	51.5	0.34585	51.5	0.32109	51.5	0.33693	51.5	0.35944	51.5	0.40459
	51.333	0.30805	51.333	0.29723	51.333	0.30625	51.333	0.342	51.333	0.33794	51.333	0.33629	51.333	0.34579	51.333	0.32104	51.333	0.33687	51.333	0.35938	51.333	0.40454
	51.167	0.30805	51.167	0.29718	51.167	0.30621	51.167	0.34197	51.167	0.33788	51.167	0.33626	51.167	0.34574	51.167	0.32099	51.167	0.3368	51.167	0.35931	51.167	0.4045
	51	0.30803	51	0.29712	51	0.30616	51	0.34192	51	0.33782	51	0.33621	51	0.34569	51	0.32094	51	0.33674	51	0.35923	51	0.40445
	50.833	0.308	50.833	0.29706	50.833	0.30611	50.833	0.34187	50.833	0.33775	50.833	0.33617	50.833	0.34563	50.833	0.32089	50.833	0.33667	50.833	0.35915	50.833	0.4044
	50.667	0.30796	50.667	0.29697	50.667	0.30605	50.667	0.34181	50.667	0.3377	50.667	0.33613	50.667	0.34557	50.667	0.32084	50.667	0.33661	50.667	0.35908	50.667	0.40436
	50.5	0.30795	50.5	0.29689	50.5	0.30599	50.5	0.34177	50.5	0.33765	50.5	0.33608	50.5	0.3455	50.5	0.32078	50.5	0.33654	50.5	0.35902	50.5	0.40432
	50.333	0.30791	50.333	0.2968	50.333	0.30593	50.333	0.34173	50.333	0.3376	50.333	0.33605	50.333	0.34544	50.333	0.32072	50.333	0.33646	50.333	0.35895	50.333	0.40429
	50.167	0.30788	50.167	0.2967	50.167	0.30587	50.167	0.34168	50.167	0.33754	50.167	0.33602	50.167	0.34539	50.167	0.32067	50.167	0.33638	50.167	0.35888	50.167	0.40425
	50	0.30784	50	0.29659	50	0.30581	50	0.34167	50	0.33751	50	0.33598	50	0.34533	50	0.32062	50	0.33629	50	0.35881	50	0.40424
	49.833	0.30779	49.833	0.29648	49.833	0.30574	49.833	0.34165	49.833	0.33748	49.833	0.33595	49.833	0.34527	49.833	0.32056	49.833	0.33619	49.833	0.35874	49.833	0.40422
	49.667	0.30775	49.667	0.29639	49.667	0.30567	49.667	0.34162	49.667	0.33744	49.667	0.3359	49.667	0.34522	49.667	0.32052	49.667	0.3361	49.667	0.35866	49.667	0.4042
	49.5	0.30772	49.5	0.2963	49.5	0.30561	49.5	0.34159	49.5	0.3374	49.5	0.33585	49.5	0.34516	49.5	0.32047	49.5	0.33602	49.5	0.35856	49.5	0.40418
	49.333	0.30769	49.333	0.29622	49.333	0.30555	49.333	0.34157	49.333	0.33736	49.333	0.33579	49.333	0.3451	49.333	0.32042	49.333	0.33593	49.333	0.35847	49.333	0.40416
	49.167	0.30766	49.167	0.29613	49.167	0.30549	49.167	0.34156	49.167	0.33733	49.167	0.33573	49.167	0.34504	49.167	0.32036	49.167	0.33587	49.167	0.35838	49.167	0.40413
	49	0.30764	49	0.29605	49	0.30543	49	0.34154	49	0.33731	49	0.33562	49	0.34498	49	0.32031	49	0.33581	49	0.3583	49	0.40408
	48.833	0.30761	48.833	0.29595	48.833	0.30536	48.833	0.34151	48.833	0.33729	48.833	0.33553	48.833	0.34492	48.833	0.32027	48.833	0.33574	48.833	0.35822	48.833	0.40403
	48.667	0.30759	48.667	0.29583	48.667	0.3053	48.667	0.34148	48.667	0.33727	48.667	0.33544	48.667	0.34485	48.667	0.32023	48.667	0.33568	48.667	0.35815	48.667	0.40394
	48.5	0.30758	48.5	0.29571	48.5	0.30524	48.5	0.34146	48.5	0.33726	48.5	0.33535	48.5	0.34477	48.5	0.32018	48.5	0.33563	48.5	0.35808	48.5	0.40387
	48.333	0.30758	48.333	0.29558	48.333	0.30519	48.333	0.34143	48.333	0.33724	48.333	0.33525	48.333	0.34469	48.333	0.32012	48.333	0.33558	48.333	0.35801	48.333	0.4038
	48.167	0.30758	48.167	0.29546	48.167	0.30515	48.167	0.34141	48.167	0.33721	48.167	0.33519	48.167	0.34459	48.167	0.32008	48.167	0.33552	48.167	0.35795	48.167	0.40374
	48	0.30756	48	0.29531	48	0.30511	48	0.34137	48	0.33717	48	0.33514	48	0.3445	48	0.32003	48	0.33546	48	0.35787	48	0.40366
	47.833	0.30758	47.833	0.29519	47.833	0.30505	47.833	0.34133	47.833	0.33713	47.833	0.3351	47.833	0.34442	47.833	0.31997	47.833	0.33538	47.833	0.3578	47.833	0.40359
	47.667	0.30759	47.667	0.29509	47.667	0.305	47.667	0.34128	47.667	0.33708	47.667	0.33512	47.667	0.34432	47.667	0.31992	47.667	0.3353	47.667	0.35772	47.667	0.40352
	47.5	0.30759	47.5	0.29501	47.5	0.30494	47.5	0.34125	47.5	0.33704	47.5	0.33512	47.5	0.34423	47.5	0.31984	47.5	0.33523	47.5	0.35762	47.5	0.40345
	47.333	0.3076	47.333	0.29498	47.333	0.30487	47.333	0.34121	47.333	0.33696	47.333	0.33512	47.333	0.34415	47.333	0.31978	47.333	0.33516	47.333	0.35753	47.333	0.40339
	47.167	0.30758	47.167	0.29493	47.167	0.30479	47.167	0.34117	47.167	0.33689	47.167	0.33511	47.167	0.34408	47.167	0.31971	47.167	0.33507	47.167	0.35745	47.167	0.40333
	47	0.30754	47	0.29488	47	0.30471	47	0.34112	47	0.33683	47	0.33513	47	0.34401	47	0.31965	47	0.33498	47	0.35738	47	0.40327
	46.833	0.30751	46.833	0.29482	46.833	0.30464	46.833	0.34108	46.833	0.33677	46.833	0.33515	46.833	0.34393	46.833	0.31958	46.833	0.3349	46.833	0.35731	46.833	0.40319
	46.667	0.30746	46.667	0.29478	46.667	0.30454	46.667	0.34102	46.667	0.33671	46.667	0.33517	46.667	0.34384	46.667	0.31952	46.667	0.33482	46.667	0.35724	46.667	0.40312
	46.5	0.3074	46.5	0.29472	46.5	0.30446	46.5	0.34097	46.5	0.33666	46.5	0.33518	46.5	0.34375	46.5	0.31946	46.5	0.33472	46.5	0.35718	46.5	0.40305
	46.333	0.30736	46.333	0.29466	46.333	0.30438	46.333	0.34093	46.333	0.33661	46.333	0.33518	46.333	0.34363	46.333	0.31941	46.333	0.33475	46.333	0.35712	46.333	0.40299
	46.167	0.30733	46.167	0.2946	46.167	0.3043	46.167	0.34088	46.167	0.33655	46.167	0.33517	46.167	0.34354	46.167	0.31937	46.167	0.33523	46.167	0.35705	46.167	0.40292
	46	0.30732	46	0.29452	46	0.30423	46	0.3408	46	0.33649	46	0.33515	46	0.34346	46	0.31933	46	0.33605	46	0.35698	46	0.40284
	45.833	0.30731	45.833	0.29446	45.833	0.30416	45.833	0.34073	45.833	0.33643	45.833	0.33512	45.833	0.34339	45.833	0.31929	45.833	0.33636	45.833	0.35691	45.833	0.40273
	45.667	0.3073	45.667	0.2944	45.667	0.30407	45.667	0.34065	45.667	0.33638	45.667	0.33507	45.667	0.34335	45.667	0.31925	45.667	0.33654	45.667	0.35685	45.667	0.40261
	45.5	0.30729	45.5	0.29435	45.5	0.30399	45.5	0.34057	45.5	0.33632	45.5	0.33503	45.5	0.34329	45.5	0.31921	45.5	0.33659	45.5	0.35678	45.5	0.40249
	45.333	0.30726	45.333	0.29431	45.333	0.30392	45.333	0.3405	45.333	0.33625	45.333	0.33499	45.333	0.34323	45.333	0.31916	45.333	0.3366	45.333	0.35674	45.333	0.40231
	45.167	0.30723	45.167	0.29426	45.167	0.30385	45.167	0.34044	45.167	0.3362	45.167	0.33495	45.167	0.34316	45.167	0.31912	45.167	0.33649	45.167	0.35669	45.167	0.40214
	45	0.30719	45	0.29422	45	0.30376	45	0.34039	45	0.33615	45	0.33492	45	0.34306	45	0.31908	45	0.33645	45	0.35664	45	0.40198
	44.833	0.30717	44.833	0.29418	44.833	0.30366	44.833	0.34033	44.833	0.3361	44.833	0.33489	44.833	0.34294	44.833	0.31903	44.833	0.33641	44.833	0.3566	44.833	0.40183
	44.667	0.30715	44.667	0.29415	44.667	0.30357	44.667	0.3403	44.667	0.33607	44.667	0.33485	44.667	0.34284	44.667	0.31898	44.667	0.33637	44.667	0.35655	44.667	0.40169
	44.5	0.30712	44.5	0.2941	44.5	0.30347	44.5	0.34025	44.5	0.33603	44.5	0.33482	44.5	0.34273	44.5	0.31893	44.5	0.33633	44.5	0.3565	44.5	0.40158
	44.333	0.3071	44.333	0.29407	44.333	0.30338	44.333	0.34018	44.333	0.33598	44.333	0.33479	44.333	0.34265	44.333	0.31887	44.333	0.33629	44.333	0.35645	44.333	0.40149
	44.167	0.30708	44.167	0.29404	44.167	0.3033	44.167	0.34012	44.167	0.33594	44.167	0.33476	44.167	0.34257	44.167	0.31882	44.167	0.33625	44.167	0.35639	44.167	0.40142
	44	0.30706	44	0.29404	44	0.30321	44	0.34004	44	0.3359	44	0.33473	44	0.34252	44	0.31878	44	0.3362	44	0.35632	44	0.40145
	43.833	0.30703	43.833	0.29405	43.833	0.30313	43.833	0.33997	43.833	0.33584	43.833	0.3347	43.833	0.34247	43.833	0.31873	43.833	0.33616	43.833	0.35626	43.833	0.40144
	43.667	0.307	43.667	0.29405	43.667	0.30307	43.667	0.33991	43.667	0.33578	43.667	0.33465	43.667	0.34247	43.667	0.31869	43.667	0.33612	43.667	0.35621	43.667	0.40142
	43.5	0.30696	43.5	0.29405	43.5	0.30301	43.5	0.33986	43.5	0.3357	43.5	0.33462	43.5	0.34246	43.5	0.31865	43.5	0.33606	43.5	0.35615	43.5	0.4014
	43.333	0.30692	43.333	0.29409	43.333	0.30297	43.333	0.3398	43.333	0.33563	43.333	0.33459	43.333	0.34244	43.333	0.31861	43.333	0.33601	43.333	0.35609	43.333	0.40142
	43.167	0.30685	43.167	0.29411	43.167	0.30292	43.167	0.33975	43.167	0.33557	43.167	0.33455	43.167	0.34242	43.167	0.31855	43.167	0.33595	43.167	0.35603	43.167	0.4014
	43	0.30681	43	0.29414	43	0.30287	43	0.33969	43	0.33551	43	0.33449	43	0.34241	43	0.31849	43	0.3359	43	0.35596	43	0.40138
	42.833	0.30678	42.833	0.29419	42.833	0.3028	42.833	0.33962	42.833	0.33545	42.833	0.33444	42.833	0.34237	42.833	0.31843	42.833	0.33586	42.833	0.35589	42.833	0.40134
	42.667	0.30675	42.667	0.29424	42.667	0.30274	42.667	0.33956	42.667	0.33539	42.667	0.33439	42.667	0.34233	42.667	0.31835	42.667	0.33582	42.667	0.35581	42.667	0.4013
	42.5	0.30673	42.5	0.29428	42.5	0.30267	42.5	0.3395	42.5	0.33533	42.5	0.33434	42.5	0.3423	42.5	0.31827	42.5	0.33578	42.5	0.35573	42.5	0.40127
	42.333	0.30672	42.333	0.29434	42.333	0.30261	42.333	0.33944	42.333	0.33527	42.333	0.33427	42.333	0.34226	42.333	0.31821	42.333	0.33575	42.333	0.35565	42.333	0.40123
	42.167	0.30669	42.167	0.29437	42.167	0.30254	42.167	0.33937	42.167	0.33521	42.167	0.33421	42.167	0.34223	42.167	0.31814	42.167	0.33572	42.167	0.35557	42.167	0.40119
	42	0.30666	42	0.2944	42	0.30247	42	0.3393	42	0.33513	42	0.33415	42	0.34221	42	0.31807	42	0.33568	42	0.35549	42	0.40114
	41.833	0.30664	41.833	0.29441	41.833	0.3024	41.833	0.33923	41.833	0.33506	41.833	0.33409	41.833	0.34219	41.833	0.31801	41.833	0.33565	41.833	0.35542	41.833	0.40109
	41.667	0.30663	41.667	0.2944	41.667	0.30233	41.667	0.33915	41.667	0.33498	41.667	0.33404	41.667	0.34217	41.667	0.31795	41.667	0.33561	41.667	0.35535	41.667	0.40104
	41.5	0.30661	41.5	0.29438	41.5	0.30226	41.5	0.33907	41.5	0.33491	41.5	0.33399	41.5	0.34213	41.5	0.3179	41.5	0.33557	41.5	0.35531	41.5	0.40098
	41.333	0.30659	41.333	0.29429	41.333	0.30219	41.333	0.33899	41.333	0.33485	41.333	0.33395	41.333	0.34209	41.333	0.31786	41.333	0.33554	41.333	0.35527	41.333	0.40093
	41.167	0.30657	41.167	0.29421	41.167	0.30213	41.167	0.33891	41.167	0.3348	41.167	0.33392	41.167	0.34202	41.167	0.31781	41.167	0.33549	41.167	0.35522	41.167	0.40084
	41	0.30655	41	0.29414	41	0.30206	41	0.33884	41	0.33474	41	0.33389	41	0.34194	41	0.31776	41	0.33544	41	0.35517	41	0.40078
	40.833	0.30652	40.833	0.29407	40.833	0.302	40.833	0.33877	40.833	0.33469	40.833	0.33386	40.833	0.34189	40.833	0.31772	40.833	0.33542	40.833	0.35515	40.833	0.40071
	40.667	0.30649	40.667	0.29397	40.667	0.30193	40.667	0.33872	40.667	0.33468	40.667	0.33382	40.667	0.34184	40.667	0.31768	40.667	0.3354	40.667	0.35512	40.667	0.40065
	40.5	0.30647	40.5	0.29389	40.5	0.30188	40.5	0.33866	40.5	0.33464	40.5	0.33378	40.5	0.34179	40.5	0.31764	40.5	0.33527	40.5	0.35508	40.5	0.40061
	40.333	0.30646	40.333	0.29383	40.333	0.30182	40.333	0.33859	40.333	0.3346	40.333	0.33373	40.333	0.34177	40.333	0.3176	40.333	0.33495	40.333	0.35504	40.333	0.40059
	40.167	0.30644	40.167	0.29375	40.167	0.30177	40.167	0.33853	40.167	0.33455	40.167	0.33368	40.167	0.34173	40.167	0.31755	40.167	0.33469	40.167	0.35501	40.167	0.40056
	40	0.30641	40	0.29371	40	0.30172	40	0.33849	40	0.3345	40	0.33364	40	0.34169	40	0.31752	40	0.33451	40	0.35498	40	0.40052
	39.833	0.30642	39.833	0.29371	39.833	0.30166	39.833	0.33843	39.833	0.33445	39.833	0.33359	39.833	0.34165	39.833	0.31749	39.833	0.33455	39.833	0.35494	39.833	0.40051
	39.667	0.30642	39.667	0.29394	39.667	0.30162	39.667	0.33837	39.667	0.3344	39.667	0.33354	39.667	0.34159	39.667	0.31746	39.667	0.33454	39.667	0.35491	39.667	0.40046
	39.5	0.30643	39.5	0.29449	39.5	0.30157	39.5	0.33831	39.5	0.33433	39.5	0.33351	39.5	0.3415	39.5	0.31742	39.5	0.3345	39.5	0.35488	39.5	0.4004
	39.333	0.30642	39.333	0.29493	39.333	0.3015	39.333	0.33826	39.333	0.33424	39.333	0.33347	39.333	0.34123	39.333	0.31738	39.333	0.33445	39.333	0.35484	39.333	0.40034
	39.167	0.30642	39.167	0.29502	39.167	0.30144	39.167	0.3382	39.167	0.33417	39.167	0.33343	39.167	0.3408	39.167	0.31734	39.167	0.33441	39.167	0.35479	39.167	0.40024
	39	0.30639	39	0.295	39	0.30138	39	0.33816	39	0.3341	39	0.33339	39	0.3403	39	0.31729	39	0.33436	39	0.35474	39	0.40017
	38.833	0.30636	38.833	0.29495	38.833	0.30132	38.833	0.33811	38.833	0.33404	38.833	0.33337	38.833	0.34014	38.833	0.31724	38.833	0.33431	38.833	0.3547	38.833	0.40012
	38.667	0.30633	38.667	0.29491	38.667	0.30124	38.667	0.33806	38.667	0.33396	38.667	0.33336	38.667	0.34007	38.667	0.31719	38.667	0.33427	38.667	0.35467	38.667	0.40008
	38.5	0.30625	38.5	0.29488	38.5	0.30116	38.5	0.33802	38.5	0.33388	38.5	0.33335	38.5	0.34001	38.5	0.31714	38.5	0.33421	38.5	0.35463	38.5	0.40007
	38.333	0.30619	38.333	0.29484	38.333	0.3011	38.333	0.33798	38.333	0.33381	38.333	0.33334	38.333	0.33997	38.333	0.31708	38.333	0.33416	38.333	0.35459	38.333	0.40004
	38.167	0.30615	38.167	0.2948	38.167	0.30104	38.167	0.33793	38.167	0.33375	38.167	0.33335	38.167	0.33991	38.167	0.31702	38.167	0.3341	38.167	0.35457	38.167	0.40001
	38	0.30612	38	0.29477	38	0.301	38	0.33788	38	0.33368	38	0.33333	38	0.33985	38	0.31697	38	0.33403	38	0.35455	38	0.39998
	37.833	0.3061	37.833	0.29474	37.833	0.30095	37.833	0.33782	37.833	0.33363	37.833	0.33331	37.833	0.33979	37.833	0.31691	37.833	0.33397	37.833	0.35453	37.833	0.39995
	37.667	0.3061	37.667	0.29471	37.667	0.3009	37.667	0.33775	37.667	0.33359	37.667	0.33328	37.667	0.33972	37.667	0.31686	37.667	0.3339	37.667	0.35452	37.667	0.39991
	37.5	0.30609	37.5	0.29468	37.5	0.30085	37.5	0.33768	37.5	0.33354	37.5	0.33322	37.5	0.33965	37.5	0.31679	37.5	0.33382	37.5	0.35451	37.5	0.39986
	37.333	0.30608	37.333	0.29465	37.333	0.3008	37.333	0.33759	37.333	0.33352	37.333	0.33318	37.333	0.33958	37.333	0.31673	37.333	0.33373	37.333	0.35447	37.333	0.39981
	37.167	0.30609	37.167	0.29463	37.167	0.30076	37.167	0.33753	37.167	0.33349	37.167	0.33313	37.167	0.33952	37.167	0.31668	37.167	0.33362	37.167	0.35443	37.167	0.39974
	37	0.30608	37	0.29456	37	0.30073	37	0.33748	37	0.33346	37	0.33309	37	0.33944	37	0.31663	37	0.33353	37	0.35439	37	0.39968
	36.833	0.30607	36.833	0.29438	36.833	0.30069	36.833	0.33743	36.833	0.33342	36.833	0.33305	36.833	0.33937	36.833	0.31657	36.833	0.33344	36.833	0.35436	36.833	0.39963
	36.667	0.30605	36.667	0.294	36.667	0.30065	36.667	0.33741	36.667	0.33339	36.667	0.33301	36.667	0.33929	36.667	0.31652	36.667	0.33336	36.667	0.35435	36.667	0.39958
	36.5	0.30599	36.5	0.29375	36.5	0.30061	36.5	0.33738	36.5	0.33337	36.5	0.33296	36.5	0.33921	36.5	0.31647	36.5	0.33328	36.5	0.35431	36.5	0.39956
	36.333	0.30596	36.333	0.29354	36.333	0.30056	36.333	0.33736	36.333	0.33334	36.333	0.33292	36.333	0.33914	36.333	0.31641	36.333	0.33321	36.333	0.35427	36.333	0.39955
	36.167	0.30593	36.167	0.29333	36.167	0.30052	36.167	0.33733	36.167	0.33332	36.167	0.33287	36.167	0.33907	36.167	0.31635	36.167	0.33314	36.167	0.35424	36.167	0.39955
	36	0.30589	36	0.29317	36	0.30049	36	0.33731	36	0.33327	36	0.33282	36	0.339	36	0.31627	36	0.33307	36	0.35422	36	0.39955
	35.833	0.30587	35.833	0.29301	35.833	0.30046	35.833	0.33729	35.833	0.33323	35.833	0.33277	35.833	0.33893	35.833	0.31621	35.833	0.33301	35.833	0.3542	35.833	0.39962
	35.667	0.30585	35.667	0.29287	35.667	0.30042	35.667	0.33726	35.667	0.3332	35.667	0.33272	35.667	0.33888	35.667	0.31614	35.667	0.33296	35.667	0.35419	35.667	0.39967
	35.5	0.30584	35.5	0.29273	35.5	0.30039	35.5	0.33724	35.5	0.33317	35.5	0.33266	35.5	0.33883	35.5	0.31608	35.5	0.33289	35.5	0.35417	35.5	0.39968
	35.333	0.30583	35.333	0.29266	35.333	0.30036	35.333	0.33719	35.333	0.33311	35.333	0.33262	35.333	0.33878	35.333	0.31602	35.333	0.33281	35.333	0.35414	35.333	0.3997
	35.167	0.30584	35.167	0.29258	35.167	0.30032	35.167	0.33715	35.167	0.33306	35.167	0.33258	35.167	0.33874	35.167	0.31596	35.167	0.33271	35.167	0.35412	35.167	0.3997
	35	0.30584	35	0.29252	35	0.30027	35	0.33711	35	0.33301	35	0.33254	35	0.33871	35	0.31589	35	0.33261	35	0.35409	35	0.3997
	34.833	0.30583	34.833	0.29245	34.833	0.30022	34.833	0.33709	34.833	0.33296	34.833	0.33251	34.833	0.33866	34.833	0.31583	34.833	0.3325	34.833	0.35407	34.833	0.39969
	34.667	0.30582	34.667	0.29243	34.667	0.30015	34.667	0.33707	34.667	0.33291	34.667	0.33247	34.667	0.33861	34.667	0.31578	34.667	0.33239	34.667	0.35404	34.667	0.39968
	34.5	0.30579	34.5	0.29238	34.5	0.3001	34.5	0.33705	34.5	0.33287	34.5	0.33244	34.5	0.33855	34.5	0.31572	34.5	0.33229	34.5	0.35401	34.5	0.39962
	34.333	0.30576	34.333	0.29232	34.333	0.30003	34.333	0.33703	34.333	0.33284	34.333	0.3324	34.333	0.33849	34.333	0.31566	34.333	0.33217	34.333	0.35398	34.333	0.39956
	34.167	0.30573	34.167	0.29227	34.167	0.29997	34.167	0.337	34.167	0.33281	34.167	0.33238	34.167	0.33843	34.167	0.31561	34.167	0.33207	34.167	0.35395	34.167	0.39951
	34	0.3057	34	0.29223	34	0.29991	34	0.33699	34	0.33277	34	0.33237	34	0.33838	34	0.31555	34	0.33198	34	0.35392	34	0.39946
	33.833	0.30566	33.833	0.2922	33.833	0.29986	33.833	0.33697	33.833	0.33271	33.833	0.33236	33.833	0.33832	33.833	0.31549	33.833	0.33188	33.833	0.35391	33.833	0.39939
	33.667	0.30561	33.667	0.29217	33.667	0.2998	33.667	0.33694	33.667	0.33265	33.667	0.33234	33.667	0.33826	33.667	0.31543	33.667	0.33179	33.667	0.3539	33.667	0.39932
	33.5	0.30557	33.5	0.29215	33.5	0.29974	33.5	0.33692	33.5	0.3326	33.5	0.33232	33.5	0.33818	33.5	0.31536	33.5	0.33169	33.5	0.35389	33.5	0.39925
	33.333	0.30553	33.333	0.29214	33.333	0.29969	33.333	0.33689	33.333	0.33252	33.333	0.3323	33.333	0.33809	33.333	0.31528	33.333	0.3316	33.333	0.35388	33.333	0.39919
	33.167	0.30553	33.167	0.29212	33.167	0.29964	33.167	0.33687	33.167	0.33245	33.167	0.33227	33.167	0.338	33.167	0.31523	33.167	0.33152	33.167	0.35387	33.167	0.39917
	33	0.30552	33	0.29211	33	0.29958	33	0.33686	33	0.33238	33	0.33224	33	0.33787	33	0.31518	33	0.33143	33	0.35386	33	0.39913
	32.833	0.3055	32.833	0.29211	32.833	0.29951	32.833	0.33685	32.833	0.33232	32.833	0.33218	32.833	0.33776	32.833	0.31511	32.833	0.33135	32.833	0.35383	32.833	0.39909
	32.667	0.3055	32.667	0.29209	32.667	0.29944	32.667	0.33685	32.667	0.33225	32.667	0.33213	32.667	0.33766	32.667	0.31507	32.667	0.33127	32.667	0.35379	32.667	0.39906
	32.5	0.30554	32.5	0.29207	32.5	0.29938	32.5	0.33684	32.5	0.33217	32.5	0.33208	32.5	0.33757	32.5	0.31502	32.5	0.33119	32.5	0.35377	32.5	0.39904
	32.333	0.30557	32.333	0.29206	32.333	0.29931	32.333	0.33684	32.333	0.3321	32.333	0.33203	32.333	0.33749	32.333	0.31497	32.333	0.33111	32.333	0.35375	32.333	0.39903
	32.167	0.30558	32.167	0.29206	32.167	0.29923	32.167	0.33685	32.167	0.33203	32.167	0.33198	32.167	0.33741	32.167	0.31492	32.167	0.33103	32.167	0.35372	32.167	0.39901
	32	0.30559	32	0.29204	32	0.29915	32	0.33685	32	0.33195	32	0.33193	32	0.33734	32	0.31488	32	0.33097	32	0.35369	32	0.39899
	31.833	0.30559	31.833	0.29202	31.833	0.29907	31.833	0.33686	31.833	0.33189	31.833	0.33189	31.833	0.33727	31.833	0.31485	31.833	0.33092	31.833	0.35365	31.833	0.39893
	31.667	0.30559	31.667	0.292	31.667	0.299	31.667	0.33687	31.667	0.33183	31.667	0.33184	31.667	0.33722	31.667	0.31481	31.667	0.33086	31.667	0.35362	31.667	0.39887
	31.5	0.30559	31.5	0.29197	31.5	0.29893	31.5	0.33688	31.5	0.33177	31.5	0.33181	31.5	0.33716	31.5	0.31477	31.5	0.3308	31.5	0.35358	31.5	0.39881
	31.333	0.30559	31.333	0.29194	31.333	0.29886	31.333	0.3369	31.333	0.33172	31.333	0.33178	31.333	0.3371	31.333	0.31475	31.333	0.33075	31.333	0.35355	31.333	0.39873
	31.167	0.30558	31.167	0.2919	31.167	0.2988	31.167	0.33691	31.167	0.33167	31.167	0.33175	31.167	0.33704	31.167	0.31471	31.167	0.3307	31.167	0.35352	31.167	0.39865
	31	0.30557	31	0.29186	31	0.29875	31	0.33693	31	0.33161	31	0.33171	31	0.33697	31	0.31467	31	0.33065	31	0.3535	31	0.39859
	30.833	0.30556	30.833	0.29182	30.833	0.29871	30.833	0.33693	30.833	0.33155	30.833	0.33169	30.833	0.33691	30.833	0.31463	30.833	0.3306	30.833	0.35347	30.833	0.39854
	30.667	0.30555	30.667	0.29177	30.667	0.29868	30.667	0.33694	30.667	0.33148	30.667	0.33166	30.667	0.33686	30.667	0.31457	30.667	0.33053	30.667	0.35346	30.667	0.39849
	30.5	0.30556	30.5	0.29174	30.5	0.29865	30.5	0.33694	30.5	0.33142	30.5	0.33164	30.5	0.33682	30.5	0.31451	30.5	0.33047	30.5	0.35343	30.5	0.39849
	30.333	0.30556	30.333	0.29172	30.333	0.29861	30.333	0.33695	30.333	0.33137	30.333	0.33161	30.333	0.33678	30.333	0.31446	30.333	0.33039	30.333	0.3534	30.333	0.39847
	30.167	0.30554	30.167	0.2917	30.167	0.29856	30.167	0.33697	30.167	0.3313	30.167	0.3316	30.167	0.33674	30.167	0.31441	30.167	0.33032	30.167	0.35336	30.167	0.39844
	30	0.30551	30	0.29168	30	0.29853	30	0.33696	30	0.33122	30	0.33157	30	0.33668	30	0.31435	30	0.33026	30	0.35332	30	0.39841
	29.833	0.30548	29.833	0.29165	29.833	0.29849	29.833	0.33693	29.833	0.33114	29.833	0.33153	29.833	0.33663	29.833	0.3143	29.833	0.33019	29.833	0.3533	29.833	0.39838
	29.667	0.30546	29.667	0.29164	29.667	0.29843	29.667	0.3369	29.667	0.33107	29.667	0.33149	29.667	0.33658	29.667	0.31424	29.667	0.33013	29.667	0.35327	29.667	0.39836
	29.5	0.30545	29.5	0.29161	29.5	0.29837	29.5	0.33686	29.5	0.33099	29.5	0.33145	29.5	0.33651	29.5	0.31418	29.5	0.33008	29.5	0.35324	29.5	0.39833
	29.333	0.30544	29.333	0.29158	29.333	0.2983	29.333	0.33678	29.333	0.33088	29.333	0.3314	29.333	0.33645	29.333	0.31413	29.333	0.33003	29.333	0.35322	29.333	0.3983
	29.167	0.30542	29.167	0.29155	29.167	0.29823	29.167	0.33674	29.167	0.33079	29.167	0.33135	29.167	0.33639	29.167	0.31409	29.167	0.32997	29.167	0.3532	29.167	0.39825
	29	0.30542	29	0.29154	29	0.29816	29	0.3367	29	0.3307	29	0.3313	29	0.33632	29	0.31405	29	0.32993	29	0.35316	29	0.39821
	28.833	0.30542	28.833	0.29154	28.833	0.29811	28.833	0.33666	28.833	0.33063	28.833	0.33125	28.833	0.33626	28.833	0.314	28.833	0.32989	28.833	0.35313	28.833	0.39817
	28.667	0.30542	28.667	0.29175	28.667	0.29803	28.667	0.33666	28.667	0.33056	28.667	0.3312	28.667	0.3362	28.667	0.31396	28.667	0.32984	28.667	0.35309	28.667	0.39813
	28.5	0.3054	28.5	0.29191	28.5	0.29798	28.5	0.33666	28.5	0.33049	28.5	0.33116	28.5	0.33615	28.5	0.31392	28.5	0.3298	28.5	0.35305	28.5	0.39808
	28.333	0.30538	28.333	0.29208	28.333	0.29793	28.333	0.33666	28.333	0.33041	28.333	0.33112	28.333	0.3361	28.333	0.31388	28.333	0.32976	28.333	0.35303	28.333	0.39804
	28.167	0.30537	28.167	0.29216	28.167	0.29789	28.167	0.33666	28.167	0.33033	28.167	0.33109	28.167	0.33605	28.167	0.31383	28.167	0.32971	28.167	0.35301	28.167	0.39799
	28	0.30534	28	0.29193	28	0.29784	28	0.33668	28	0.33026	28	0.33104	28	0.336	28	0.31378	28	0.32966	28	0.35298	28	0.39794
	27.833	0.30529	27.833	0.29179	27.833	0.2978	27.833	0.33668	27.833	0.33019	27.833	0.33098	27.833	0.33594	27.833	0.31373	27.833	0.32961	27.833	0.35295	27.833	0.3979
	27.667	0.30527	27.667	0.29169	27.667	0.29776	27.667	0.33668	27.667	0.33012	27.667	0.33093	27.667	0.33589	27.667	0.31369	27.667	0.32955	27.667	0.35293	27.667	0.39786
	27.5	0.30524	27.5	0.29157	27.5	0.29772	27.5	0.33668	27.5	0.33006	27.5	0.33088	27.5	0.33583	27.5	0.31364	27.5	0.3295	27.5	0.35291	27.5	0.39782
	27.333	0.30521	27.333	0.29138	27.333	0.29767	27.333	0.33666	27.333	0.32999	27.333	0.33084	27.333	0.33578	27.333	0.31361	27.333	0.32945	27.333	0.35289	27.333	0.39779
	27.167	0.30517	27.167	0.29119	27.167	0.29763	27.167	0.33665	27.167	0.32991	27.167	0.33082	27.167	0.33572	27.167	0.31357	27.167	0.3294	27.167	0.35288	27.167	0.39775
	27	0.30518	27	0.29102	27	0.29759	27	0.33663	27	0.32984	27	0.33079	27	0.33566	27	0.31352	27	0.32936	27	0.35287	27	0.39772
	26.833	0.30518	26.833	0.29085	26.833	0.29755	26.833	0.33661	26.833	0.32977	26.833	0.33078	26.833	0.33559	26.833	0.31349	26.833	0.32932	26.833	0.35284	26.833	0.3977
	26.667	0.3052	26.667	0.2905	26.667	0.29752	26.667	0.33655	26.667	0.3297	26.667	0.33076	26.667	0.33552	26.667	0.31345	26.667	0.32926	26.667	0.35279	26.667	0.39768
	26.5	0.30521	26.5	0.29023	26.5	0.29748	26.5	0.33651	26.5	0.32963	26.5	0.33075	26.5	0.33544	26.5	0.31342	26.5	0.3292	26.5	0.35274	26.5	0.39768
	26.333	0.30522	26.333	0.28997	26.333	0.29744	26.333	0.33645	26.333	0.32956	26.333	0.33071	26.333	0.33533	26.333	0.31339	26.333	0.32914	26.333	0.35268	26.333	0.39765
	26.167	0.3052	26.167	0.28975	26.167	0.2974	26.167	0.33636	26.167	0.32948	26.167	0.33065	26.167	0.33525	26.167	0.31335	26.167	0.32908	26.167	0.35263	26.167	0.39762
	26	0.30518	26	0.28974	26	0.29735	26	0.33574	26	0.3294	26	0.3306	26	0.33517	26	0.31332	26	0.32902	26	0.35254	26	0.39759
	25.833	0.30516	25.833	0.28969	25.833	0.29729	25.833	0.33471	25.833	0.32932	25.833	0.33055	25.833	0.33509	25.833	0.31329	25.833	0.32896	25.833	0.35249	25.833	0.39753
	25.667	0.30509	25.667	0.28969	25.667	0.29724	25.667	0.33433	25.667	0.32925	25.667	0.33049	25.667	0.33501	25.667	0.31324	25.667	0.32889	25.667	0.35244	25.667	0.39748
	25.5	0.30503	25.5	0.28973	25.5	0.29719	25.5	0.3344	25.5	0.32918	25.5	0.33043	25.5	0.33494	25.5	0.31319	25.5	0.32882	25.5	0.35239	25.5	0.39743
	25.333	0.30498	25.333	0.28983	25.333	0.29713	25.333	0.33445	25.333	0.32912	25.333	0.33038	25.333	0.33489	25.333	0.31312	25.333	0.32874	25.333	0.35236	25.333	0.39739
	25.167	0.30492	25.167	0.2899	25.167	0.29707	25.167	0.33442	25.167	0.32906	25.167	0.33034	25.167	0.33484	25.167	0.31305	25.167	0.32867	25.167	0.35232	25.167	0.3973
	25	0.30486	25	0.28996	25	0.29701	25	0.33437	25	0.32901	25	0.33032	25	0.33479	25	0.313	25	0.32859	25	0.35228	25	0.39721
	24.833	0.3048	24.833	0.29003	24.833	0.29695	24.833	0.33433	24.833	0.32895	24.833	0.33031	24.833	0.33472	24.833	0.31296	24.833	0.32852	24.833	0.35224	24.833	0.39714
	24.667	0.30473	24.667	0.2901	24.667	0.29692	24.667	0.33426	24.667	0.32891	24.667	0.33027	24.667	0.33465	24.667	0.3129	24.667	0.32844	24.667	0.35221	24.667	0.39708
	24.5	0.30467	24.5	0.29015	24.5	0.29687	24.5	0.3342	24.5	0.32885	24.5	0.33023	24.5	0.33457	24.5	0.31285	24.5	0.32837	24.5	0.35218	24.5	0.397
	24.333	0.30459	24.333	0.29019	24.333	0.29681	24.333	0.33414	24.333	0.32879	24.333	0.33018	24.333	0.33447	24.333	0.3128	24.333	0.32829	24.333	0.35215	24.333	0.39695
	24.167	0.30452	24.167	0.29023	24.167	0.29675	24.167	0.33408	24.167	0.32874	24.167	0.33012	24.167	0.3344	24.167	0.31275	24.167	0.32821	24.167	0.35213	24.167	0.3969
	24	0.30444	24	0.29024	24	0.29671	24	0.33406	24	0.32868	24	0.33007	24	0.33432	24	0.31269	24	0.32812	24	0.3521	24	0.39685
	23.833	0.30437	23.833	0.29026	23.833	0.29666	23.833	0.33403	23.833	0.32862	23.833	0.33003	23.833	0.33425	23.833	0.31263	23.833	0.32802	23.833	0.35207	23.833	0.39682
	23.667	0.30432	23.667	0.29027	23.667	0.29662	23.667	0.33399	23.667	0.32856	23.667	0.32999	23.667	0.33417	23.667	0.31257	23.667	0.32793	23.667	0.35204	23.667	0.39679
	23.5	0.3043	23.5	0.29028	23.5	0.29658	23.5	0.33395	23.5	0.3285	23.5	0.32997	23.5	0.3341	23.5	0.31251	23.5	0.32784	23.5	0.35202	23.5	0.39675
	23.333	0.30429	23.333	0.29029	23.333	0.29653	23.333	0.33392	23.333	0.32844	23.333	0.32995	23.333	0.33402	23.333	0.31246	23.333	0.32776	23.333	0.35196	23.333	0.39671
	23.167	0.30428	23.167	0.29031	23.167	0.29649	23.167	0.33387	23.167	0.32838	23.167	0.32992	23.167	0.33393	23.167	0.31239	23.167	0.32768	23.167	0.35191	23.167	0.39662
	23	0.30432	23	0.29032	23	0.29643	23	0.33383	23	0.32834	23	0.3299	23	0.33385	23	0.31233	23	0.32761	23	0.35187	23	0.39654
	22.833	0.30432	22.833	0.29032	22.833	0.29637	22.833	0.3338	22.833	0.3283	22.833	0.32988	22.833	0.33378	22.833	0.31228	22.833	0.32753	22.833	0.35183	22.833	0.39646
	22.667	0.30431	22.667	0.29033	22.667	0.2963	22.667	0.33375	22.667	0.32827	22.667	0.32985	22.667	0.33373	22.667	0.31221	22.667	0.32746	22.667	0.35179	22.667	0.39635
	22.5	0.30431	22.5	0.29033	22.5	0.29625	22.5	0.33373	22.5	0.32825	22.5	0.32982	22.5	0.33367	22.5	0.31214	22.5	0.32738	22.5	0.35175	22.5	0.39625
	22.333	0.30424	22.333	0.29032	22.333	0.29621	22.333	0.33371	22.333	0.32822	22.333	0.32979	22.333	0.33364	22.333	0.31208	22.333	0.32731	22.333	0.35169	22.333	0.39618
	22.167	0.30419	22.167	0.2903	22.167	0.29616	22.167	0.33369	22.167	0.32818	22.167	0.32973	22.167	0.33359	22.167	0.31202	22.167	0.32724	22.167	0.35165	22.167	0.39613
	22	0.30413	22	0.29027	22	0.29612	22	0.33369	22	0.32816	22	0.32969	22	0.33352	22	0.31195	22	0.32718	22	0.35162	22	0.3961
	21.833	0.30407	21.833	0.29025	21.833	0.29608	21.833	0.33368	21.833	0.32813	21.833	0.32965	21.833	0.33346	21.833	0.31189	21.833	0.32711	21.833	0.35158	21.833	0.39614
	21.667	0.3039	21.667	0.29022	21.667	0.29604	21.667	0.33368	21.667	0.3281	21.667	0.32961	21.667	0.33338	21.667	0.31183	21.667	0.32707	21.667	0.35155	21.667	0.39616
	21.5	0.30374	21.5	0.29019	21.5	0.29601	21.5	0.33368	21.5	0.32807	21.5	0.32958	21.5	0.3333	21.5	0.31178	21.5	0.32702	21.5	0.35152	21.5	0.39618
	21.333	0.3036	21.333	0.29015	21.333	0.29596	21.333	0.33366	21.333	0.32804	21.333	0.32955	21.333	0.33321	21.333	0.31173	21.333	0.32697	21.333	0.3515	21.333	0.3962
	21.167	0.30347	21.167	0.29012	21.167	0.29591	21.167	0.33364	21.167	0.328	21.167	0.32952	21.167	0.33313	21.167	0.31169	21.167	0.32692	21.167	0.35148	21.167	0.39623
	21	0.30329	21	0.2901	21	0.29585	21	0.33362	21	0.32796	21	0.3295	21	0.33302	21	0.31165	21	0.32687	21	0.35146	21	0.39624
	20.833	0.30315	20.833	0.29007	20.833	0.29579	20.833	0.33359	20.833	0.32792	20.833	0.32949	20.833	0.33293	20.833	0.3116	20.833	0.32683	20.833	0.35144	20.833	0.39623
	20.667	0.30305	20.667	0.29003	20.667	0.29571	20.667	0.33354	20.667	0.32786	20.667	0.32947	20.667	0.33285	20.667	0.31155	20.667	0.3268	20.667	0.35141	20.667	0.39622
	20.5	0.30297	20.5	0.28999	20.5	0.29561	20.5	0.33351	20.5	0.32782	20.5	0.32946	20.5	0.33276	20.5	0.31148	20.5	0.32675	20.5	0.35137	20.5	0.39619
	20.333	0.30294	20.333	0.28995	20.333	0.29552	20.333	0.33347	20.333	0.32778	20.333	0.32944	20.333	0.33268	20.333	0.3114	20.333	0.32671	20.333	0.35133	20.333	0.39615
	20.167	0.30289	20.167	0.2899	20.167	0.29543	20.167	0.33345	20.167	0.32775	20.167	0.32944	20.167	0.3326	20.167	0.31132	20.167	0.32667	20.167	0.35128	20.167	0.3961
	20	0.30283	20	0.28983	20	0.29533	20	0.33343	20	0.32769	20	0.32944	20	0.33253	20	0.31124	20	0.32663	20	0.35123	20	0.39606
	19.833	0.30278	19.833	0.28977	19.833	0.29523	19.833	0.33341	19.833	0.32764	19.833	0.32944	19.833	0.33246	19.833	0.31114	19.833	0.32659	19.833	0.3512	19.833	0.39599
	19.667	0.30271	19.667	0.2897	19.667	0.29515	19.667	0.33338	19.667	0.32759	19.667	0.32944	19.667	0.33243	19.667	0.31106	19.667	0.32655	19.667	0.35119	19.667	0.39592
	19.5	0.30265	19.5	0.28963	19.5	0.29508	19.5	0.33335	19.5	0.32753	19.5	0.32946	19.5	0.33238	19.5	0.31099	19.5	0.3265	19.5	0.35118	19.5	0.39587
	19.333	0.3026	19.333	0.28956	19.333	0.29501	19.333	0.33333	19.333	0.32748	19.333	0.32947	19.333	0.33232	19.333	0.31091	19.333	0.32645	19.333	0.35122	19.333	0.39584
	19.167	0.30255	19.167	0.2895	19.167	0.29496	19.167	0.3333	19.167	0.32745	19.167	0.32947	19.167	0.33226	19.167	0.31087	19.167	0.32641	19.167	0.35124	19.167	0.3958
	19	0.30248	19	0.28943	19	0.29489	19	0.33327	19	0.32741	19	0.32947	19	0.3322	19	0.31082	19	0.32636	19	0.35126	19	0.39578
	18.833	0.30242	18.833	0.28937	18.833	0.29483	18.833	0.33325	18.833	0.32737	18.833	0.32945	18.833	0.33215	18.833	0.31077	18.833	0.32632	18.833	0.35127	18.833	0.39575
	18.667	0.30236	18.667	0.28934	18.667	0.29478	18.667	0.33322	18.667	0.32736	18.667	0.32943	18.667	0.3321	18.667	0.31071	18.667	0.32628	18.667	0.35129	18.667	0.39571
	18.5	0.30229	18.5	0.28929	18.5	0.29472	18.5	0.33317	18.5	0.32734	18.5	0.32941	18.5	0.33203	18.5	0.31067	18.5	0.32622	18.5	0.35131	18.5	0.3957
	18.333	0.30224	18.333	0.28923	18.333	0.29466	18.333	0.33313	18.333	0.32731	18.333	0.32939	18.333	0.33196	18.333	0.31063	18.333	0.32616	18.333	0.35134	18.333	0.39566
	18.167	0.3022	18.167	0.28919	18.167	0.29462	18.167	0.33308	18.167	0.32727	18.167	0.32935	18.167	0.33189	18.167	0.31058	18.167	0.32611	18.167	0.35135	18.167	0.39562
	18	0.30217	18	0.28916	18	0.29457	18	0.33304	18	0.32723	18	0.32931	18	0.33182	18	0.31052	18	0.32605	18	0.35134	18	0.39558
	17.833	0.30217	17.833	0.28914	17.833	0.29454	17.833	0.33298	17.833	0.32719	17.833	0.32928	17.833	0.33175	17.833	0.31048	17.833	0.32598	17.833	0.35134	17.833	0.39551
	17.667	0.30217	17.667	0.28911	17.667	0.2945	17.667	0.33292	17.667	0.32716	17.667	0.32925	17.667	0.33168	17.667	0.31044	17.667	0.32591	17.667	0.35135	17.667	0.39546
	17.5	0.30213	17.5	0.28908	17.5	0.29446	17.5	0.33286	17.5	0.32712	17.5	0.32923	17.5	0.3316	17.5	0.31038	17.5	0.32584	17.5	0.35136	17.5	0.39542
	17.333	0.30208	17.333	0.28907	17.333	0.29442	17.333	0.33281	17.333	0.32709	17.333	0.32921	17.333	0.33153	17.333	0.31031	17.333	0.32576	17.333	0.35135	17.333	0.39538
	17.167	0.30204	17.167	0.28904	17.167	0.29439	17.167	0.33274	17.167	0.32706	17.167	0.32918	17.167	0.33145	17.167	0.31024	17.167	0.32568	17.167	0.35134	17.167	0.39536
	17	0.30198	17	0.28901	17	0.29434	17	0.33268	17	0.32702	17	0.32914	17	0.33137	17	0.31018	17	0.32559	17	0.35132	17	0.39535
	16.833	0.30192	16.833	0.28898	16.833	0.29429	16.833	0.33262	16.833	0.32697	16.833	0.32911	16.833	0.33129	16.833	0.31013	16.833	0.32551	16.833	0.35131	16.833	0.39533
	16.667	0.30187	16.667	0.28895	16.667	0.29423	16.667	0.33256	16.667	0.32693	16.667	0.32908	16.667	0.33121	16.667	0.31009	16.667	0.32541	16.667	0.35129	16.667	0.39531
	16.5	0.3018	16.5	0.28893	16.5	0.29417	16.5	0.33248	16.5	0.32688	16.5	0.32906	16.5	0.33114	16.5	0.31005	16.5	0.32531	16.5	0.35126	16.5	0.3953
	16.333	0.30174	16.333	0.2889	16.333	0.29412	16.333	0.33242	16.333	0.32683	16.333	0.32903	16.333	0.33106	16.333	0.30999	16.333	0.32523	16.333	0.35124	16.333	0.39529
	16.167	0.30169	16.167	0.28886	16.167	0.29408	16.167	0.33237	16.167	0.32677	16.167	0.32902	16.167	0.33099	16.167	0.30995	16.167	0.32478	16.167	0.35122	16.167	0.39528
	16	0.30165	16	0.28885	16	0.29403	16	0.33232	16	0.32672	16	0.32901	16	0.33092	16	0.30993	16	0.3245	16	0.3512	16	0.39529
	15.833	0.3016	15.833	0.28881	15.833	0.294	15.833	0.3323	15.833	0.32667	15.833	0.32898	15.833	0.33084	15.833	0.30976	15.833	0.3245	15.833	0.35119	15.833	0.39533
	15.667	0.30158	15.667	0.28877	15.667	0.29395	15.667	0.33229	15.667	0.32662	15.667	0.32896	15.667	0.33077	15.667	0.30967	15.667	0.32452	15.667	0.35118	15.667	0.39538
	15.5	0.30155	15.5	0.28872	15.5	0.29389	15.5	0.33229	15.5	0.32656	15.5	0.32897	15.5	0.33069	15.5	0.30957	15.5	0.32447	15.5	0.35117	15.5	0.39542
	15.333	0.30153	15.333	0.28866	15.333	0.29385	15.333	0.3323	15.333	0.32653	15.333	0.32898	15.333	0.33062	15.333	0.30943	15.333	0.32441	15.333	0.35118	15.333	0.39545
	15.167	0.3015	15.167	0.28862	15.167	0.29378	15.167	0.33231	15.167	0.32649	15.167	0.32898	15.167	0.33054	15.167	0.30941	15.167	0.32436	15.167	0.35118	15.167	0.39553
	15	0.30146	15	0.28858	15	0.29373	15	0.3323	15	0.32645	15	0.32897	15	0.33048	15	0.30934	15	0.32432	15	0.35116	15	0.39557
	14.833	0.30142	14.833	0.28855	14.833	0.29369	14.833	0.33229	14.833	0.32641	14.833	0.32898	14.833	0.33041	14.833	0.30927	14.833	0.32426	14.833	0.35113	14.833	0.39559
	14.667	0.30137	14.667	0.28852	14.667	0.29365	14.667	0.33228	14.667	0.32635	14.667	0.32898	14.667	0.33035	14.667	0.3092	14.667	0.32422	14.667	0.3511	14.667	0.3956
	14.5	0.30132	14.5	0.28849	14.5	0.2936	14.5	0.33222	14.5	0.3263	14.5	0.32898	14.5	0.33028	14.5	0.30913	14.5	0.32419	14.5	0.35107	14.5	0.39558
	14.333	0.30124	14.333	0.28847	14.333	0.29354	14.333	0.33218	14.333	0.32624	14.333	0.32897	14.333	0.33023	14.333	0.30907	14.333	0.32415	14.333	0.35104	14.333	0.3955
	14.167	0.30119	14.167	0.28845	14.167	0.29349	14.167	0.33214	14.167	0.3262	14.167	0.32893	14.167	0.33017	14.167	0.30902	14.167	0.32413	14.167	0.35101	14.167	0.39547
	14	0.30115	14	0.28844	14	0.29345	14	0.3321	14	0.32614	14	0.3289	14	0.3301	14	0.30898	14	0.32409	14	0.35098	14	0.39543
	13.833	0.30111	13.833	0.28843	13.833	0.2934	13.833	0.33206	13.833	0.32609	13.833	0.32887	13.833	0.33004	13.833	0.30896	13.833	0.32404	13.833	0.35095	13.833	0.3954
	13.667	0.30109	13.667	0.28842	13.667	0.29336	13.667	0.33204	13.667	0.32605	13.667	0.32885	13.667	0.32995	13.667	0.30891	13.667	0.32399	13.667	0.35093	13.667	0.39538
	13.5	0.30106	13.5	0.28841	13.5	0.29332	13.5	0.33203	13.5	0.32602	13.5	0.3288	13.5	0.32988	13.5	0.30885	13.5	0.3239	13.5	0.35091	13.5	0.39534
	13.333	0.30102	13.333	0.28839	13.333	0.29328	13.333	0.33201	13.333	0.32603	13.333	0.32878	13.333	0.32982	13.333	0.3088	13.333	0.32383	13.333	0.35092	13.333	0.39531
	13.167	0.30098	13.167	0.28836	13.167	0.29326	13.167	0.332	13.167	0.32603	13.167	0.32876	13.167	0.32975	13.167	0.30873	13.167	0.32376	13.167	0.35091	13.167	0.39527
	13	0.30093	13	0.28833	13	0.29323	13	0.33197	13	0.32603	13	0.32873	13	0.32968	13	0.30866	13	0.32371	13	0.35089	13	0.39524
	12.833	0.30088	12.833	0.28829	12.833	0.29317	12.833	0.33194	12.833	0.326	12.833	0.32872	12.833	0.32961	12.833	0.30862	12.833	0.32365	12.833	0.35086	12.833	0.3952
	12.667	0.30083	12.667	0.28824	12.667	0.29312	12.667	0.33191	12.667	0.32599	12.667	0.32871	12.667	0.32955	12.667	0.30858	12.667	0.32359	12.667	0.35082	12.667	0.39515
	12.5	0.30078	12.5	0.28819	12.5	0.29306	12.5	0.33186	12.5	0.32596	12.5	0.32869	12.5	0.32948	12.5	0.30856	12.5	0.32355	12.5	0.35078	12.5	0.39511
	12.333	0.30073	12.333	0.28815	12.333	0.29301	12.333	0.33181	12.333	0.32592	12.333	0.32866	12.333	0.32942	12.333	0.30852	12.333	0.3235	12.333	0.35074	12.333	0.39507
	12.167	0.30069	12.167	0.28811	12.167	0.29296	12.167	0.33178	12.167	0.32586	12.167	0.32864	12.167	0.32937	12.167	0.30847	12.167	0.32347	12.167	0.35072	12.167	0.39505
	12	0.30065	12	0.28809	12	0.29291	12	0.33174	12	0.32576	12	0.32861	12	0.32931	12	0.30842	12	0.32342	12	0.35069	12	0.39503
	11.833	0.3006	11.833	0.28806	11.833	0.29287	11.833	0.3317	11.833	0.32568	11.833	0.32859	11.833	0.32925	11.833	0.30837	11.833	0.32338	11.833	0.35065	11.833	0.39502
	11.667	0.30055	11.667	0.28802	11.667	0.29282	11.667	0.33166	11.667	0.3256	11.667	0.32856	11.667	0.32919	11.667	0.30831	11.667	0.32333	11.667	0.35062	11.667	0.39501
	11.5	0.30051	11.5	0.28799	11.5	0.29278	11.5	0.33164	11.5	0.32551	11.5	0.32852	11.5	0.32913	11.5	0.30826	11.5	0.32328	11.5	0.35058	11.5	0.395
	11.333	0.30048	11.333	0.28799	11.333	0.29274	11.333	0.33163	11.333	0.3254	11.333	0.32848	11.333	0.32907	11.333	0.30821	11.333	0.32324	11.333	0.35056	11.333	0.39498
	11.167	0.30045	11.167	0.28799	11.167	0.2927	11.167	0.33162	11.167	0.32483	11.167	0.32845	11.167	0.329	11.167	0.30814	11.167	0.32321	11.167	0.35052	11.167	0.39496
	11	0.3004	11	0.28797	11	0.29267	11	0.33161	11	0.32373	11	0.32843	11	0.32893	11	0.30809	11	0.32318	11	0.35046	11	0.39493
	10.833	0.30037	10.833	0.28795	10.833	0.29263	10.833	0.3316	10.833	0.32333	10.833	0.3284	10.833	0.32886	10.833	0.30804	10.833	0.32316	10.833	0.3504	10.833	0.39491
	10.667	0.30031	10.667	0.28795	10.667	0.29259	10.667	0.33158	10.667	0.32456	10.667	0.32838	10.667	0.3288	10.667	0.30798	10.667	0.32313	10.667	0.3503	10.667	0.3949
	10.5	0.30025	10.5	0.28795	10.5	0.29256	10.5	0.33158	10.5	0.32536	10.5	0.32837	10.5	0.32875	10.5	0.30793	10.5	0.3231	10.5	0.35024	10.5	0.39489
	10.333	0.30021	10.333	0.28793	10.333	0.29253	10.333	0.33156	10.333	0.32584	10.333	0.32837	10.333	0.3287	10.333	0.30787	10.333	0.32307	10.333	0.35018	10.333	0.39488
	10.167	0.30017	10.167	0.28791	10.167	0.29248	10.167	0.33154	10.167	0.32612	10.167	0.32838	10.167	0.32864	10.167	0.30781	10.167	0.32301	10.167	0.35013	10.167	0.39486
	10	0.30012	10	0.28788	10	0.29243	10	0.33151	10	0.32625	10	0.32838	10	0.32859	10	0.30776	10	0.32297	10	0.35008	10	0.39483
	9.833	0.30007	9.833	0.28788	9.833	0.2924	9.833	0.33146	9.833	0.32636	9.833	0.32838	9.833	0.32853	9.833	0.3077	9.833	0.32292	9.833	0.35003	9.833	0.39478
	9.667	0.30003	9.667	0.28789	9.667	0.29237	9.667	0.33141	9.667	0.32644	9.667	0.32837	9.667	0.32847	9.667	0.30765	9.667	0.32288	9.667	0.34998	9.667	0.39472
	9.5	0.3	9.5	0.2879	9.5	0.29233	9.5	0.33135	9.5	0.32647	9.5	0.32838	9.5	0.3284	9.5	0.3076	9.5	0.32281	9.5	0.34992	9.5	0.39468
	9.333	0.29995	9.333	0.28791	9.333	0.29231	9.333	0.33129	9.333	0.32648	9.333	0.32837	9.333	0.32834	9.333	0.30756	9.333	0.32276	9.333	0.3499	9.333	0.39465
	9.167	0.29991	9.167	0.28792	9.167	0.29228	9.167	0.33118	9.167	0.32649	9.167	0.32837	9.167	0.32828	9.167	0.30753	9.167	0.3227	9.167	0.34986	9.167	0.39463
	9	0.29985	9	0.28794	9	0.29223	9	0.33109	9	0.32649	9	0.32835	9	0.32823	9	0.30749	9	0.32264	9	0.34982	9	0.39459
	8.833	0.29979	8.833	0.28792	8.833	0.29218	8.833	0.33101	8.833	0.32649	8.833	0.32833	8.833	0.32819	8.833	0.30743	8.833	0.32258	8.833	0.34978	8.833	0.39454
	8.667	0.29975	8.667	0.28777	8.667	0.29213	8.667	0.33093	8.667	0.32645	8.667	0.3283	8.667	0.32816	8.667	0.30738	8.667	0.32252	8.667	0.34973	8.667	0.39449
	8.5	0.29971	8.5	0.28767	8.5	0.29207	8.5	0.33085	8.5	0.3264	8.5	0.32828	8.5	0.32812	8.5	0.30732	8.5	0.32248	8.5	0.34968	8.5	0.39445
	8.333	0.29968	8.333	0.28758	8.333	0.29202	8.333	0.33079	8.333	0.32639	8.333	0.32826	8.333	0.32809	8.333	0.30727	8.333	0.32243	8.333	0.34963	8.333	0.39437
	8.167	0.29965	8.167	0.2875	8.167	0.29197	8.167	0.33072	8.167	0.32638	8.167	0.32824	8.167	0.32807	8.167	0.30724	8.167	0.32236	8.167	0.34957	8.167	0.39432
	8	0.29962	8	0.28738	8	0.29193	8	0.33065	8	0.32634	8	0.32822	8	0.32804	8	0.30721	8	0.32229	8	0.34947	8	0.39426
	7.833	0.29958	7.833	0.28727	7.833	0.29191	7.833	0.33061	7.833	0.32631	7.833	0.32821	7.833	0.328	7.833	0.30719	7.833	0.32223	7.833	0.3494	7.833	0.39418
	7.667	0.29954	7.667	0.28717	7.667	0.29186	7.667	0.33055	7.667	0.3263	7.667	0.32819	7.667	0.32796	7.667	0.30716	7.667	0.32218	7.667	0.34933	7.667	0.39411
	7.5	0.29949	7.5	0.28708	7.5	0.29182	7.5	0.33049	7.5	0.32635	7.5	0.32817	7.5	0.32789	7.5	0.30714	7.5	0.32211	7.5	0.34927	7.5	0.39403
	7.333	0.29944	7.333	0.28701	7.333	0.29178	7.333	0.33044	7.333	0.32633	7.333	0.32813	7.333	0.32782	7.333	0.30712	7.333	0.32207	7.333	0.34923	7.333	0.39397
	7.167	0.2994	7.167	0.28694	7.167	0.29174	7.167	0.33039	7.167	0.32632	7.167	0.32811	7.167	0.32775	7.167	0.30709	7.167	0.32201	7.167	0.34919	7.167	0.3939
	7	0.29936	7	0.28689	7	0.29168	7	0.33035	7	0.32636	7	0.32809	7	0.32768	7	0.30705	7	0.32196	7	0.34916	7	0.39378
	6.833	0.2993	6.833	0.28684	6.833	0.29163	6.833	0.33031	6.833	0.32644	6.833	0.32807	6.833	0.3276	6.833	0.30701	6.833	0.32193	6.833	0.34914	6.833	0.39367
	6.667	0.29922	6.667	0.28681	6.667	0.29158	6.667	0.33025	6.667	0.32625	6.667	0.32804	6.667	0.32755	6.667	0.30696	6.667	0.32189	6.667	0.34913	6.667	0.39363
	6.5	0.29916	6.5	0.28677	6.5	0.29154	6.5	0.33023	6.5	0.32615	6.5	0.32801	6.5	0.32749	6.5	0.30689	6.5	0.32185	6.5	0.34908	6.5	0.39359
	6.333	0.29913	6.333	0.28675	6.333	0.29152	6.333	0.33021	6.333	0.32609	6.333	0.32799	6.333	0.32742	6.333	0.30684	6.333	0.32179	6.333	0.34904	6.333	0.39314
	6.167	0.29905	6.167	0.28672	6.167	0.2915	6.167	0.33018	6.167	0.32602	6.167	0.32797	6.167	0.32739	6.167	0.30679	6.167	0.32173	6.167	0.349	6.167	0.39287
	6	0.29898	6	0.28669	6	0.29147	6	0.33015	6	0.32593	6	0.32793	6	0.32734	6	0.30674	6	0.32167	6	0.34894	6	0.39263
	5.833	0.29894	5.833	0.28665	5.833	0.29146	5.833	0.33012	5.833	0.32586	5.833	0.32791	5.833	0.32729	5.833	0.3067	5.833	0.32162	5.833	0.34889	5.833	0.39237
	5.667	0.29891	5.667	0.28661	5.667	0.29143	5.667	0.33009	5.667	0.32579	5.667	0.32788	5.667	0.32724	5.667	0.30667	5.667	0.32157	5.667	0.34885	5.667	0.39223
	5.5	0.29888	5.5	0.28657	5.5	0.2914	5.5	0.33006	5.5	0.32572	5.5	0.32787	5.5	0.32717	5.5	0.30664	5.5	0.32152	5.5	0.34881	5.5	0.39206
	5.333	0.29885	5.333	0.28652	5.333	0.29136	5.333	0.33005	5.333	0.32567	5.333	0.32784	5.333	0.3271	5.333	0.3066	5.333	0.32146	5.333	0.34879	5.333	0.39195
	5.167	0.29881	5.167	0.28647	5.167	0.2913	5.167	0.33001	5.167	0.32561	5.167	0.32782	5.167	0.32703	5.167	0.30657	5.167	0.32141	5.167	0.34877	5.167	0.39184
	5	0.29877	5	0.28642	5	0.29125	5	0.32997	5	0.32555	5	0.32781	5	0.32695	5	0.30652	5	0.32137	5	0.34874	5	0.39196
	4.833	0.29872	4.833	0.28637	4.833	0.29122	4.833	0.32994	4.833	0.3255	4.833	0.32779	4.833	0.32686	4.833	0.30649	4.833	0.32132	4.833	0.34871	4.833	0.392
	4.667	0.29869	4.667	0.28632	4.667	0.29119	4.667	0.3299	4.667	0.32547	4.667	0.32777	4.667	0.32679	4.667	0.30646	4.667	0.32126	4.667	0.34869	4.667	0.39201
	4.5	0.29866	4.5	0.28627	4.5	0.29116	4.5	0.32988	4.5	0.32544	4.5	0.32774	4.5	0.32671	4.5	0.30641	4.5	0.32121	4.5	0.34865	4.5	0.39202
	4.333	0.29862	4.333	0.28623	4.333	0.2911	4.333	0.32986	4.333	0.3254	4.333	0.32772	4.333	0.3266	4.333	0.30637	4.333	0.32116	4.333	0.34863	4.333	0.39206
	4.167	0.29857	4.167	0.28619	4.167	0.29105	4.167	0.32985	4.167	0.32538	4.167	0.32771	4.167	0.32662	4.167	0.30634	4.167	0.3211	4.167	0.3486	4.167	0.39207
	4	0.29853	4	0.28616	4	0.29099	4	0.32984	4	0.32536	4	0.32769	4	0.32659	4	0.3063	4	0.32106	4	0.34858	4	0.39208
	3.833	0.29849	3.833	0.28613	3.833	0.2909	3.833	0.32985	3.833	0.32533	3.833	0.32768	3.833	0.32655	3.833	0.30625	3.833	0.32101	3.833	0.34855	3.833	0.39208
	3.667	0.29844	3.667	0.28608	3.667	0.29082	3.667	0.32984	3.667	0.3253	3.667	0.32768	3.667	0.32652	3.667	0.30619	3.667	0.32098	3.667	0.34851	3.667	0.39207
	3.5	0.29839	3.5	0.28605	3.5	0.29075	3.5	0.32981	3.5	0.32526	3.5	0.32768	3.5	0.32644	3.5	0.30614	3.5	0.32094	3.5	0.34848	3.5	0.39209
	3.333	0.29834	3.333	0.28602	3.333	0.29068	3.333	0.32977	3.333	0.3252	3.333	0.32769	3.333	0.32639	3.333	0.30608	3.333	0.32092	3.333	0.34847	3.333	0.39211
	3.167	0.29831	3.167	0.28599	3.167	0.29061	3.167	0.32971	3.167	0.32515	3.167	0.32769	3.167	0.32634	3.167	0.30598	3.167	0.32089	3.167	0.34844	3.167	0.39214
	3	0.29829	3	0.28595	3	0.29053	3	0.32967	3	0.32512	3	0.32769	3	0.32629	3	0.30589	3	0.32086	3	0.34842	3	0.39215
	2.833	0.29824	2.833	0.28592	2.833	0.29047	2.833	0.32965	2.833	0.32508	2.833	0.32768	2.833	0.32623	2.833	0.30582	2.833	0.32084	2.833	0.3484	2.833	0.39215
	2.667	0.2982	2.667	0.28588	2.667	0.29043	2.667	0.32962	2.667	0.32502	2.667	0.32767	2.667	0.32617	2.667	0.30574	2.667	0.32082	2.667	0.34836	2.667	0.39213
	2.5	0.29815	2.5	0.28583	2.5	0.29038	2.5	0.32962	2.5	0.32496	2.5	0.32765	2.5	0.32612	2.5	0.30567	2.5	0.3208	2.5	0.34834	2.5	0.39213
	2.333	0.29811	2.333	0.28578	2.333	0.29034	2.333	0.3296	2.333	0.3249	2.333	0.32762	2.333	0.32606	2.333	0.3056	2.333	0.32078	2.333	0.34831	2.333	0.39207
	2.167	0.29806	2.167	0.28574	2.167	0.2903	2.167	0.32958	2.167	0.32485	2.167	0.32759	2.167	0.32599	2.167	0.30554	2.167	0.32075	2.167	0.34827	2.167	0.39201
	2	0.29802	2	0.2857	2	0.29025	2	0.32955	2	0.32477	2	0.32756	2	0.32593	2	0.30547	2	0.32072	2	0.34821	2	0.39194
	1.833	0.29796	1.833	0.28568	1.833	0.2902	1.833	0.32949	1.833	0.32471	1.833	0.32754	1.833	0.32589	1.833	0.30544	1.833	0.32069	1.833	0.34818	1.833	0.39189
	1.667	0.29789	1.667	0.28565	1.667	0.29014	1.667	0.32945	1.667	0.32467	1.667	0.32751	1.667	0.32584	1.667	0.30539	1.667	0.32065	1.667	0.34815	1.667	0.39184
	1.5	0.29784	1.5	0.28561	1.5	0.29008	1.5	0.32942	1.5	0.32462	1.5	0.32749	1.5	0.3258	1.5	0.30408	1.5	0.3206	1.5	0.34812	1.5	0.3918
	1.333	0.29778	1.333	0.28561	1.333	0.29001	1.333	0.32938	1.333	0.32458	1.333	0.32747	1.333	0.32576	1.333	0.30032	1.333	0.32056	1.333	0.34809	1.333	0.39177
	1.167	0.29773	1.167	0.28558	1.167	0.28994	1.167	0.32934	1.167	0.32454	1.167	0.32744	1.167	0.32572	1.167	0.30166	1.167	0.3205	1.167	0.34805	1.167	0.39174
	1	0.29771	1	0.28555	1	0.28988	1	0.32931	1	0.32451	1	0.32742	1	0.32568	1	0.30441	1	0.32043	1	0.34802	1	0.39175
	0.833	0.29771	0.833	0.28552	0.833	0.28981	0.833	0.3293	0.833	0.32445	0.833	0.32742	0.833	0.32566	0.833	0.30659	0.833	0.32036	0.833	0.34801	0.833	0.39172
	0.667	0.29771	0.667	0.28546	0.667	0.28975	0.667	0.32929	0.667	0.32443	0.667	0.32742	0.667	0.32564	0.667	0.30822	0.667	0.32029	0.667	0.348	0.667	0.39168
	0.5	0.2977	0.5	0.28541	0.5	0.2897	0.5	0.3293	0.5	0.32441	0.5	0.32741	0.5	0.32561	0.5	0.30879	0.5	0.32022	0.5	0.348	0.5	0.39164
	0.333	0.2977	0.333	0.28537	0.333	0.28965	0.333	0.32929	0.333	0.32438	0.333	0.32741	0.333	0.32557	0.333	0.30906	0.333	0.32015	0.333	0.34797	0.333	0.39155
	0.167	0.29774	0.167	0.28533	0.167	0.28961	0.167	0.32927	0.167	0.32435	0.167	0.32741	0.167	0.32554	0.167	0.30922	0.167	0.32009	0.167	0.34794	0.167	0.3915
	0	0.29776	0	0.28527	0	0.28958	0	0.32924	0	0.32433	0	0.32747	0	0.3255	0	0.30934	0	0.32005	0	0.34794	0	0.39146
	-0.167	0.29776	-0.167	0.28523	-0.167	0.28956	-0.167	0.32922	-0.167	0.32432	-0.167	0.3275	-0.167	0.32546	-0.167	0.30939	-0.167	0.32001	-0.167	0.34792	-0.167	0.39141
	-0.333	0.29775	-0.333	0.2852	-0.333	0.28954	-0.333	0.3292	-0.333	0.32432	-0.333	0.32752	-0.333	0.32542	-0.333	0.30948	-0.333	0.31998	-0.333	0.34789	-0.333	0.39138
	-0.5	0.29771	-0.5	0.28516	-0.5	0.28953	-0.5	0.32918	-0.5	0.3243	-0.5	0.32755	-0.5	0.32535	-0.5	0.30951	-0.5	0.31997	-0.5	0.34786	-0.5	0.39135
	-0.667	0.29767	-0.667	0.28514	-0.667	0.28951	-0.667	0.32916	-0.667	0.32428	-0.667	0.32774	-0.667	0.3253	-0.667	0.30952	-0.667	0.31994	-0.667	0.34783	-0.667	0.39131
	-0.833	0.29763	-0.833	0.2851	-0.833	0.28949	-0.833	0.32915	-0.833	0.32424	-0.833	0.32764	-0.833	0.32524	-0.833	0.30947	-0.833	0.31992	-0.833	0.34779	-0.833	0.39126
	-1	0.29758	-1	0.28506	-1	0.28946	-1	0.32916	-1	0.32421	-1	0.32751	-1	0.32519	-1	0.30936	-1	0.3199	-1	0.34776	-1	0.39122
	-1.167	0.29751	-1.167	0.28502	-1.167	0.28942	-1.167	0.32916	-1.167	0.3242	-1.167	0.32739	-1.167	0.32513	-1.167	0.30911	-1.167	0.31987	-1.167	0.34772	-1.167	0.39116
	-1.333	0.29743	-1.333	0.28498	-1.333	0.28937	-1.333	0.32915	-1.333	0.32406	-1.333	0.3274	-1.333	0.32508	-1.333	0.30883	-1.333	0.31983	-1.333	0.34767	-1.333	0.3911
	-1.5	0.29736	-1.5	0.28493	-1.5	0.28932	-1.5	0.32916	-1.5	0.32399	-1.5	0.32738	-1.5	0.32503	-1.5	0.3085	-1.5	0.31977	-1.5	0.34763	-1.5	0.39105
	-1.667	0.29728	-1.667	0.28489	-1.667	0.28926	-1.667	0.32916	-1.667	0.32392	-1.667	0.32735	-1.667	0.32499	-1.667	0.30904	-1.667	0.31971	-1.667	0.3476	-1.667	0.39096
	-1.833	0.29722	-1.833	0.28486	-1.833	0.28921	-1.833	0.32914	-1.833	0.32386	-1.833	0.32734	-1.833	0.32496	-1.833	0.30943	-1.833	0.31964	-1.833	0.34758	-1.833	0.3909
	-2	0.29716	-2	0.28482	-2	0.28916	-2	0.32911	-2	0.32384	-2	0.32736	-2	0.32492	-2	0.30963	-2	0.31959	-2	0.34755	-2	0.39087
	-2.167	0.2971	-2.167	0.28478	-2.167	0.28911	-2.167	0.32908	-2.167	0.32383	-2.167	0.32736	-2.167	0.32488	-2.167	0.30979	-2.167	0.31954	-2.167	0.34752	-2.167	0.39083
	-2.333	0.29703	-2.333	0.28473	-2.333	0.28906	-2.333	0.32904	-2.333	0.3238	-2.333	0.32736	-2.333	0.32484	-2.333	0.30976	-2.333	0.31949	-2.333	0.3475	-2.333	0.39081
	-2.5	0.29699	-2.5	0.28469	-2.5	0.28901	-2.5	0.32899	-2.5	0.32377	-2.5	0.32737	-2.5	0.32481	-2.5	0.30976	-2.5	0.31945	-2.5	0.34748	-2.5	0.39079
	-2.667	0.29695	-2.667	0.28466	-2.667	0.28895	-2.667	0.32895	-2.667	0.32377	-2.667	0.32736	-2.667	0.32477	-2.667	0.30975	-2.667	0.31941	-2.667	0.34748	-2.667	0.39077
	-2.833	0.29694	-2.833	0.28463	-2.833	0.2889	-2.833	0.32893	-2.833	0.32375	-2.833	0.32734	-2.833	0.32473	-2.833	0.30974	-2.833	0.31939	-2.833	0.34747	-2.833	0.39077
	-3	0.29694	-3	0.2846	-3	0.28885	-3	0.32889	-3	0.32374	-3	0.32731	-3	0.3247	-3	0.30967	-3	0.31938	-3	0.34746	-3	0.39075
	-3.167	0.29692	-3.167	0.28457	-3.167	0.2888	-3.167	0.32884	-3.167	0.32374	-3.167	0.32728	-3.167	0.32467	-3.167	0.30961	-3.167	0.31938	-3.167	0.34744	-3.167	0.39071
	-3.333	0.29688	-3.333	0.28455	-3.333	0.28876	-3.333	0.3288	-3.333	0.32369	-3.333	0.32724	-3.333	0.32464	-3.333	0.30955	-3.333	0.31938	-3.333	0.34742	-3.333	0.39067
	-3.5	0.29684	-3.5	0.28451	-3.5	0.28872	-3.5	0.32878	-3.5	0.32366	-3.5	0.32723	-3.5	0.3246	-3.5	0.30949	-3.5	0.31939	-3.5	0.34738	-3.5	0.39062
	-3.667	0.29681	-3.667	0.28445	-3.667	0.28867	-3.667	0.32875	-3.667	0.32362	-3.667	0.32722	-3.667	0.32455	-3.667	0.30937	-3.667	0.3194	-3.667	0.34735	-3.667	0.39057
	-3.833	0.29673	-3.833	0.28438	-3.833	0.28862	-3.833	0.32871	-3.833	0.32359	-3.833	0.3272	-3.833	0.3245	-3.833	0.30931	-3.833	0.31943	-3.833	0.34733	-3.833	0.39053
	-4	0.29667	-4	0.28429	-4	0.28858	-4	0.32868	-4	0.32354	-4	0.32722	-4	0.32445	-4	0.30919	-4	0.31944	-4	0.3473	-4	0.3905
	-4.167	0.29661	-4.167	0.28424	-4.167	0.28853	-4.167	0.32873	-4.167	0.32349	-4.167	0.32722	-4.167	0.3244	-4.167	0.30898	-4.167	0.31945	-4.167	0.34728	-4.167	0.39048
	-4.333	0.29657	-4.333	0.28418	-4.333	0.28849	-4.333	0.32876	-4.333	0.32344	-4.333	0.32722	-4.333	0.32434	-4.333	0.30843	-4.333	0.31945	-4.333	0.34728	-4.333	0.39049
	-4.5	0.29655	-4.5	0.2841	-4.5	0.28844	-4.5	0.32878	-4.5	0.32339	-4.5	0.32722	-4.5	0.32429	-4.5	0.30806	-4.5	0.31944	-4.5	0.34726	-4.5	0.39046
	-4.667	0.29654	-4.667	0.28406	-4.667	0.28841	-4.667	0.3288	-4.667	0.32335	-4.667	0.32723	-4.667	0.32424	-4.667	0.30857	-4.667	0.31944	-4.667	0.34727	-4.667	0.39041
	-4.833	0.29653	-4.833	0.28401	-4.833	0.28834	-4.833	0.32884	-4.833	0.3233	-4.833	0.32723	-4.833	0.32419	-4.833	0.30906	-4.833	0.31944	-4.833	0.34727	-4.833	0.39036
	-5	0.2965	-5	0.28395	-5	0.28827	-5	0.32888	-5	0.32326	-5	0.32723	-5	0.32413	-5	0.30939	-5	0.31943	-5	0.34727	-5	0.39028
	-5.167	0.29652	-5.167	0.28391	-5.167	0.28822	-5.167	0.32892	-5.167	0.32321	-5.167	0.32722	-5.167	0.32408	-5.167	0.30959	-5.167	0.31941	-5.167	0.34727	-5.167	0.39023
	-5.333	0.29651	-5.333	0.28389	-5.333	0.28817	-5.333	0.32895	-5.333	0.32317	-5.333	0.3272	-5.333	0.32403	-5.333	0.30972	-5.333	0.31939	-5.333	0.34725	-5.333	0.39017
	-5.5	0.29648	-5.5	0.28385	-5.5	0.28811	-5.5	0.32898	-5.5	0.32311	-5.5	0.32719	-5.5	0.32397	-5.5	0.30986	-5.5	0.31937	-5.5	0.34723	-5.5	0.39011
	-5.667	0.29647	-5.667	0.28382	-5.667	0.28807	-5.667	0.32902	-5.667	0.32306	-5.667	0.32717	-5.667	0.32391	-5.667	0.30986	-5.667	0.31937	-5.667	0.34723	-5.667	0.39004
	-5.833	0.29645	-5.833	0.28377	-5.833	0.28803	-5.833	0.32906	-5.833	0.32301	-5.833	0.32714	-5.833	0.32383	-5.833	0.30988	-5.833	0.31938	-5.833	0.34722	-5.833	0.38998
	-6	0.29643	-6	0.28375	-6	0.288	-6	0.3291	-6	0.32295	-6	0.32712	-6	0.32377	-6	0.30986	-6	0.31938	-6	0.34717	-6	0.38993
	-6.167	0.29641	-6.167	0.28371	-6.167	0.28799	-6.167	0.32915	-6.167	0.32291	-6.167	0.3271	-6.167	0.32371	-6.167	0.30984	-6.167	0.31938	-6.167	0.34714	-6.167	0.38988
	-6.333	0.29637	-6.333	0.28366	-6.333	0.28795	-6.333	0.32919	-6.333	0.32286	-6.333	0.32709	-6.333	0.32365	-6.333	0.30975	-6.333	0.31939	-6.333	0.3471	-6.333	0.38986
	-6.5	0.29636	-6.5	0.2836	-6.5	0.28792	-6.5	0.32923	-6.5	0.32282	-6.5	0.32708	-6.5	0.3236	-6.5	0.30969	-6.5	0.31939	-6.5	0.34705	-6.5	0.38985
	-6.667	0.29636	-6.667	0.28353	-6.667	0.28787	-6.667	0.32927	-6.667	0.32276	-6.667	0.32708	-6.667	0.32355	-6.667	0.30964	-6.667	0.31939	-6.667	0.347	-6.667	0.38983
	-6.833	0.29636	-6.833	0.28347	-6.833	0.28781	-6.833	0.32932	-6.833	0.32271	-6.833	0.32708	-6.833	0.32351	-6.833	0.3096	-6.833	0.31938	-6.833	0.34694	-6.833	0.38981
	-7	0.29637	-7	0.28342	-7	0.28776	-7	0.32937	-7	0.32266	-7	0.32707	-7	0.32347	-7	0.30952	-7	0.31938	-7	0.3469	-7	0.38979
	-7.167	0.29636	-7.167	0.28336	-7.167	0.28772	-7.167	0.32941	-7.167	0.32262	-7.167	0.32706	-7.167	0.32345	-7.167	0.30945	-7.167	0.31937	-7.167	0.34685	-7.167	0.38975
	-7.333	0.29635	-7.333	0.28331	-7.333	0.28768	-7.333	0.32944	-7.333	0.32256	-7.333	0.32704	-7.333	0.32341	-7.333	0.30938	-7.333	0.31937	-7.333	0.34681	-7.333	0.38972
	-7.5	0.29634	-7.5	0.28325	-7.5	0.28763	-7.5	0.32947	-7.5	0.32251	-7.5	0.32703	-7.5	0.32336	-7.5	0.30932	-7.5	0.31937	-7.5	0.34674	-7.5	0.38968
	-7.667	0.29631	-7.667	0.28319	-7.667	0.2876	-7.667	0.32948	-7.667	0.32249	-7.667	0.32701	-7.667	0.32331	-7.667	0.30925	-7.667	0.31937	-7.667	0.34669	-7.667	0.3896
	-7.833	0.29624	-7.833	0.28314	-7.833	0.28755	-7.833	0.32948	-7.833	0.32246	-7.833	0.32699	-7.833	0.32325	-7.833	0.30918	-7.833	0.3194	-7.833	0.34663	-7.833	0.38954
	-8	0.29618	-8	0.28307	-8	0.2875	-8	0.32949	-8	0.32247	-8	0.32697	-8	0.32319	-8	0.3091	-8	0.3194	-8	0.34659	-8	0.38948
	-8.167	0.29613	-8.167	0.28301	-8.167	0.28745	-8.167	0.32948	-8.167	0.32246	-8.167	0.32695	-8.167	0.32313	-8.167	0.30901	-8.167	0.31941	-8.167	0.34653	-8.167	0.38943
	-8.333	0.29608	-8.333	0.28295	-8.333	0.28741	-8.333	0.32948	-8.333	0.32246	-8.333	0.32694	-8.333	0.32307	-8.333	0.30892	-8.333	0.31942	-8.333	0.34648	-8.333	0.38938
	-8.5	0.29602	-8.5	0.28291	-8.5	0.28736	-8.5	0.32949	-8.5	0.32246	-8.5	0.32693	-8.5	0.32302	-8.5	0.30885	-8.5	0.31942	-8.5	0.34642	-8.5	0.38931
	-8.667	0.29598	-8.667	0.28287	-8.667	0.28732	-8.667	0.32951	-8.667	0.32247	-8.667	0.32695	-8.667	0.32296	-8.667	0.30877	-8.667	0.31942	-8.667	0.34637	-8.667	0.38926
	-8.833	0.29596	-8.833	0.28282	-8.833	0.28729	-8.833	0.32958	-8.833	0.32245	-8.833	0.32696	-8.833	0.3229	-8.833	0.30871	-8.833	0.31944	-8.833	0.34631	-8.833	0.3892
	-9	0.29594	-9	0.28277	-9	0.28726	-9	0.32963	-9	0.32243	-9	0.32696	-9	0.32283	-9	0.30865	-9	0.31946	-9	0.34626	-9	0.38914
	-9.167	0.29594	-9.167	0.28273	-9.167	0.28723	-9.167	0.32968	-9.167	0.3224	-9.167	0.32697	-9.167	0.32279	-9.167	0.30859	-9.167	0.31945	-9.167	0.34623	-9.167	0.38909
	-9.333	0.29593	-9.333	0.28272	-9.333	0.28719	-9.333	0.32975	-9.333	0.32234	-9.333	0.32697	-9.333	0.32274	-9.333	0.30852	-9.333	0.31944	-9.333	0.34621	-9.333	0.38904
	-9.5	0.29593	-9.5	0.28272	-9.5	0.28717	-9.5	0.3298	-9.5	0.32227	-9.5	0.32697	-9.5	0.3227	-9.5	0.30847	-9.5	0.31942	-9.5	0.34616	-9.5	0.389
	-9.667	0.29593	-9.667	0.28272	-9.667	0.28714	-9.667	0.32984	-9.667	0.32219	-9.667	0.32696	-9.667	0.32266	-9.667	0.3084	-9.667	0.31941	-9.667	0.34611	-9.667	0.38898
	-9.833	0.29594	-9.833	0.28273	-9.833	0.2871	-9.833	0.32988	-9.833	0.32211	-9.833	0.32696	-9.833	0.32264	-9.833	0.30832	-9.833	0.31937	-9.833	0.34608	-9.833	0.38894
	-10	0.29599	-10	0.28277	-10	0.28705	-10	0.32991	-10	0.32203	-10	0.32692	-10	0.32262	-10	0.30825	-10	0.31935	-10	0.34605	-10	0.3889
	-10.167	0.29607	-10.167	0.28281	-10.167	0.28699	-10.167	0.32991	-10.167	0.32193	-10.167	0.32689	-10.167	0.32259	-10.167	0.30818	-10.167	0.31934	-10.167	0.34599	-10.167	0.38886
	-10.333	0.29613	-10.333	0.28284	-10.333	0.28693	-10.333	0.32993	-10.333	0.3218	-10.333	0.32687	-10.333	0.32256	-10.333	0.30812	-10.333	0.31934	-10.333	0.34595	-10.333	0.38881
	-10.5	0.29624	-10.5	0.28288	-10.5	0.28688	-10.5	0.32996	-10.5	0.32179	-10.5	0.32686	-10.5	0.32254	-10.5	0.30805	-10.5	0.31935	-10.5	0.34592	-10.5	0.38876
	-10.667	0.29645	-10.667	0.28297	-10.667	0.28683	-10.667	0.32998	-10.667	0.32181	-10.667	0.32684	-10.667	0.3225	-10.667	0.30799	-10.667	0.31936	-10.667	0.34589	-10.667	0.38871
	-10.833	0.29661	-10.833	0.28327	-10.833	0.2868	-10.833	0.33	-10.833	0.32179	-10.833	0.32683	-10.833	0.32244	-10.833	0.30795	-10.833	0.31937	-10.833	0.34586	-10.833	0.38867
	-11	0.29626	-11	0.28349	-11	0.28678	-11	0.33001	-11	0.32178	-11	0.32683	-11	0.32239	-11	0.30792	-11	0.31938	-11	0.34582	-11	0.38864
	-11.167	0.29557	-11.167	0.28324	-11.167	0.28676	-11.167	0.33001	-11.167	0.32177	-11.167	0.32683	-11.167	0.32231	-11.167	0.30789	-11.167	0.31938	-11.167	0.34579	-11.167	0.38862
	-11.333	0.29507	-11.333	0.28271	-11.333	0.28673	-11.333	0.33003	-11.333	0.32174	-11.333	0.32684	-11.333	0.32223	-11.333	0.30786	-11.333	0.31938	-11.333	0.34575	-11.333	0.38862
	-11.5	0.29458	-11.5	0.28229	-11.5	0.28671	-11.5	0.33006	-11.5	0.32173	-11.5	0.32683	-11.5	0.32216	-11.5	0.30782	-11.5	0.31937	-11.5	0.34571	-11.5	0.3886
	-11.667	0.29408	-11.667	0.28199	-11.667	0.28669	-11.667	0.33008	-11.667	0.32177	-11.667	0.32681	-11.667	0.3221	-11.667	0.3078	-11.667	0.31934	-11.667	0.34567	-11.667	0.38858
	-11.833	0.29383	-11.833	0.28169	-11.833	0.28667	-11.833	0.3301	-11.833	0.32184	-11.833	0.32678	-11.833	0.32204	-11.833	0.30776	-11.833	0.31928	-11.833	0.34563	-11.833	0.38855
	-12	0.29369	-12	0.28155	-12	0.28664	-12	0.33013	-12	0.32257	-12	0.32676	-12	0.32197	-12	0.30773	-12	0.31923	-12	0.34558	-12	0.38851
	-12.167	0.29347	-12.167	0.28138	-12.167	0.28656	-12.167	0.33017	-12.167	0.32268	-12.167	0.32675	-12.167	0.3219	-12.167	0.30769	-12.167	0.31919	-12.167	0.34556	-12.167	0.38847
	-12.333	0.29328	-12.333	0.28124	-12.333	0.28652	-12.333	0.33021	-12.333	0.32256	-12.333	0.32675	-12.333	0.32183	-12.333	0.30766	-12.333	0.31914	-12.333	0.34553	-12.333	0.38839
	-12.5	0.29314	-12.5	0.28116	-12.5	0.28649	-12.5	0.33024	-12.5	0.32241	-12.5	0.32674	-12.5	0.32176	-12.5	0.30762	-12.5	0.31906	-12.5	0.34549	-12.5	0.38833
	-12.667	0.29297	-12.667	0.28113	-12.667	0.28645	-12.667	0.33027	-12.667	0.32222	-12.667	0.32672	-12.667	0.32169	-12.667	0.30757	-12.667	0.31898	-12.667	0.34543	-12.667	0.3883
	-12.833	0.29295	-12.833	0.28106	-12.833	0.2864	-12.833	0.33028	-12.833	0.32209	-12.833	0.32674	-12.833	0.32163	-12.833	0.30751	-12.833	0.31892	-12.833	0.34539	-12.833	0.38828
	-13	0.29302	-13	0.28097	-13	0.28637	-13	0.33028	-13	0.32196	-13	0.32673	-13	0.32156	-13	0.30742	-13	0.31888	-13	0.34536	-13	0.38829
	-13.167	0.29304	-13.167	0.28089	-13.167	0.28633	-13.167	0.33028	-13.167	0.32183	-13.167	0.32673	-13.167	0.32148	-13.167	0.30732	-13.167	0.31872	-13.167	0.34533	-13.167	0.38829
	-13.333	0.29303	-13.333	0.28081	-13.333	0.2863	-13.333	0.33027	-13.333	0.32175	-13.333	0.32672	-13.333	0.32143	-13.333	0.30721	-13.333	0.31854	-13.333	0.34528	-13.333	0.38826
	-13.5	0.293	-13.5	0.28075	-13.5	0.28626	-13.5	0.33024	-13.5	0.32167	-13.5	0.3267	-13.5	0.32138	-13.5	0.30706	-13.5	0.31832	-13.5	0.34527	-13.5	0.38822
	-13.667	0.29297	-13.667	0.28069	-13.667	0.28621	-13.667	0.3302	-13.667	0.32159	-13.667	0.3267	-13.667	0.32133	-13.667	0.3069	-13.667	0.31807	-13.667	0.34526	-13.667	0.38818
	-13.833	0.29294	-13.833	0.28064	-13.833	0.28615	-13.833	0.33019	-13.833	0.32151	-13.833	0.3267	-13.833	0.32128	-13.833	0.30678	-13.833	0.31768	-13.833	0.34524	-13.833	0.38815
	-14	0.2929	-14	0.28061	-14	0.28609	-14	0.33018	-14	0.32149	-14	0.32669	-14	0.32123	-14	0.30667	-14	0.31723	-14	0.34522	-14	0.38814
	-14.167	0.29285	-14.167	0.28056	-14.167	0.28603	-14.167	0.33018	-14.167	0.32144	-14.167	0.32671	-14.167	0.32118	-14.167	0.30656	-14.167	0.31725	-14.167	0.34519	-14.167	0.38812
	-14.333	0.29281	-14.333	0.2805	-14.333	0.28597	-14.333	0.33022	-14.333	0.32139	-14.333	0.32673	-14.333	0.32114	-14.333	0.30648	-14.333	0.31734	-14.333	0.34517	-14.333	0.38812
	-14.5	0.29279	-14.5	0.28044	-14.5	0.28592	-14.5	0.33022	-14.5	0.32134	-14.5	0.32674	-14.5	0.32111	-14.5	0.30639	-14.5	0.31748	-14.5	0.34515	-14.5	0.38809
	-14.667	0.29266	-14.667	0.28036	-14.667	0.28587	-14.667	0.33021	-14.667	0.32131	-14.667	0.32674	-14.667	0.32107	-14.667	0.3063	-14.667	0.3176	-14.667	0.34508	-14.667	0.38811
	-14.833	0.29232	-14.833	0.28028	-14.833	0.28583	-14.833	0.33019	-14.833	0.32123	-14.833	0.32676	-14.833	0.32104	-14.833	0.30621	-14.833	0.31771	-14.833	0.34502	-14.833	0.38824
	-15	0.29198	-15	0.28021	-15	0.28577	-15	0.33018	-15	0.32115	-15	0.32676	-15	0.321	-15	0.30614	-15	0.31773	-15	0.3451	-15	0.38803
	-15.167	0.29169	-15.167	0.28014	-15.167	0.2857	-15.167	0.33019	-15.167	0.32109	-15.167	0.32676	-15.167	0.32096	-15.167	0.30604	-15.167	0.31767	-15.167	0.34525	-15.167	0.38796
	-15.333	0.2914	-15.333	0.28004	-15.333	0.28564	-15.333	0.33017	-15.333	0.32099	-15.333	0.32676	-15.333	0.3209	-15.333	0.30597	-15.333	0.31767	-15.333	0.34538	-15.333	0.3879
	-15.5	0.29116	-15.5	0.27996	-15.5	0.28557	-15.5	0.33015	-15.5	0.32091	-15.5	0.32673	-15.5	0.32084	-15.5	0.3059	-15.5	0.31766	-15.5	0.34523	-15.5	0.38784
	-15.667	0.29105	-15.667	0.27988	-15.667	0.28551	-15.667	0.33012	-15.667	0.32082	-15.667	0.3267	-15.667	0.32078	-15.667	0.30584	-15.667	0.31766	-15.667	0.34517	-15.667	0.3878
	-15.833	0.29123	-15.833	0.2798	-15.833	0.28546	-15.833	0.33009	-15.833	0.32071	-15.833	0.32668	-15.833	0.32068	-15.833	0.30577	-15.833	0.31767	-15.833	0.34515	-15.833	0.38775
	-16	0.29131	-16	0.27972	-16	0.28542	-16	0.33006	-16	0.32073	-16	0.32666	-16	0.32061	-16	0.30571	-16	0.31766	-16	0.34513	-16	0.38771
	-16.167	0.29137	-16.167	0.27967	-16.167	0.28537	-16.167	0.33001	-16.167	0.32069	-16.167	0.32662	-16.167	0.32055	-16.167	0.30566	-16.167	0.31764	-16.167	0.3451	-16.167	0.38768
	-16.333	0.29152	-16.333	0.27963	-16.333	0.28533	-16.333	0.32994	-16.333	0.32063	-16.333	0.32658	-16.333	0.32048	-16.333	0.3056	-16.333	0.31762	-16.333	0.34509	-16.333	0.38762
	-16.5	0.29148	-16.5	0.27959	-16.5	0.28529	-16.5	0.32989	-16.5	0.32058	-16.5	0.32656	-16.5	0.32041	-16.5	0.30553	-16.5	0.3176	-16.5	0.34508	-16.5	0.38755
	-16.667	0.29138	-16.667	0.27955	-16.667	0.28525	-16.667	0.32983	-16.667	0.32051	-16.667	0.32653	-16.667	0.32035	-16.667	0.30545	-16.667	0.3176	-16.667	0.34507	-16.667	0.3875
	-16.833	0.29121	-16.833	0.2795	-16.833	0.28519	-16.833	0.32978	-16.833	0.32044	-16.833	0.32651	-16.833	0.32029	-16.833	0.30538	-16.833	0.31757	-16.833	0.34508	-16.833	0.38748
	-17	0.29095	-17	0.27946	-17	0.28513	-17	0.32975	-17	0.32044	-17	0.32647	-17	0.32022	-17	0.30528	-17	0.31749	-17	0.34505	-17	0.38742
	-17.167	0.29129	-17.167	0.27942	-17.167	0.28507	-17.167	0.32972	-17.167	0.3205	-17.167	0.32644	-17.167	0.32015	-17.167	0.30518	-17.167	0.31758	-17.167	0.34502	-17.167	0.38739
	-17.333	0.29141	-17.333	0.27936	-17.333	0.28501	-17.333	0.32968	-17.333	0.32045	-17.333	0.32641	-17.333	0.32009	-17.333	0.3051	-17.333	0.3176	-17.333	0.34499	-17.333	0.38735
	-17.5	0.29147	-17.5	0.27931	-17.5	0.28494	-17.5	0.32961	-17.5	0.32042	-17.5	0.32639	-17.5	0.32001	-17.5	0.30503	-17.5	0.31761	-17.5	0.34496	-17.5	0.38731
	-17.667	0.29151	-17.667	0.27927	-17.667	0.28488	-17.667	0.32959	-17.667	0.32038	-17.667	0.32637	-17.667	0.31993	-17.667	0.30492	-17.667	0.31761	-17.667	0.34488	-17.667	0.38727
	-17.833	0.29153	-17.833	0.27923	-17.833	0.28482	-17.833	0.32958	-17.833	0.32027	-17.833	0.32636	-17.833	0.31986	-17.833	0.30482	-17.833	0.3176	-17.833	0.34483	-17.833	0.38722
	-18	0.29156	-18	0.27919	-18	0.28475	-18	0.32943	-18	0.32016	-18	0.32636	-18	0.31978	-18	0.30473	-18	0.3176	-18	0.3448	-18	0.38716
	-18.167	0.29158	-18.167	0.27914	-18.167	0.2847	-18.167	0.32927	-18.167	0.32008	-18.167	0.32638	-18.167	0.31971	-18.167	0.30462	-18.167	0.3176	-18.167	0.34476	-18.167	0.38709
	-18.333	0.2916	-18.333	0.27907	-18.333	0.28463	-18.333	0.32926	-18.333	0.32001	-18.333	0.32638	-18.333	0.31963	-18.333	0.30452	-18.333	0.3176	-18.333	0.34476	-18.333	0.38704
	-18.5	0.29161	-18.5	0.27901	-18.5	0.28458	-18.5	0.32929	-18.5	0.31993	-18.5	0.32638	-18.5	0.31955	-18.5	0.30444	-18.5	0.31759	-18.5	0.34476	-18.5	0.387
	-18.667	0.29162	-18.667	0.27894	-18.667	0.28453	-18.667	0.32935	-18.667	0.31989	-18.667	0.32637	-18.667	0.31947	-18.667	0.30435	-18.667	0.31759	-18.667	0.34474	-18.667	0.38697
	-18.833	0.29162	-18.833	0.27888	-18.833	0.28449	-18.833	0.32938	-18.833	0.31985	-18.833	0.32634	-18.833	0.31939	-18.833	0.30427	-18.833	0.31757	-18.833	0.34472	-18.833	0.38691
	-19	0.29164	-19	0.27882	-19	0.28445	-19	0.32944	-19	0.31982	-19	0.32629	-19	0.31931	-19	0.30421	-19	0.31756	-19	0.34474	-19	0.3869
	-19.167	0.29166	-19.167	0.27876	-19.167	0.28441	-19.167	0.32947	-19.167	0.31981	-19.167	0.32625	-19.167	0.31925	-19.167	0.30412	-19.167	0.31756	-19.167	0.34472	-19.167	0.38688
	-19.333	0.29168	-19.333	0.2787	-19.333	0.28437	-19.333	0.32948	-19.333	0.31982	-19.333	0.32621	-19.333	0.31918	-19.333	0.30403	-19.333	0.31757	-19.333	0.34469	-19.333	0.38684
	-19.5	0.29168	-19.5	0.27868	-19.5	0.28432	-19.5	0.32947	-19.5	0.3198	-19.5	0.32616	-19.5	0.31912	-19.5	0.30394	-19.5	0.31758	-19.5	0.34467	-19.5	0.3868
	-19.667	0.29167	-19.667	0.27861	-19.667	0.28429	-19.667	0.32945	-19.667	0.31977	-19.667	0.32612	-19.667	0.31905	-19.667	0.30383	-19.667	0.31758	-19.667	0.34463	-19.667	0.38677
	-19.833	0.29163	-19.833	0.27887	-19.833	0.28425	-19.833	0.32943	-19.833	0.31974	-19.833	0.32606	-19.833	0.319	-19.833	0.30371	-19.833	0.31762	-19.833	0.3446	-19.833	0.38635
	-20	0.29159	-20	0.27993	-20	0.28421	-20	0.32939	-20	0.31972	-20	0.32602	-20	0.31895	-20	0.30361	-20	0.31765	-20	0.34458	-20	0.38526
	-20.167	0.29155	-20.167	0.28198	-20.167	0.28415	-20.167	0.32927	-20.167	0.31967	-20.167	0.32602	-20.167	0.31889	-20.167	0.30351	-20.167	0.31767	-20.167	0.34457	-20.167	0.3846
	-20.333	0.29151	-20.333	0.28179	-20.333	0.28409	-20.333	0.32945	-20.333	0.31962	-20.333	0.32602	-20.333	0.31883	-20.333	0.30341	-20.333	0.31769	-20.333	0.34456	-20.333	0.38496
	-20.5	0.29142	-20.5	0.28113	-20.5	0.28403	-20.5	0.32951	-20.5	0.31958	-20.5	0.326	-20.5	0.31877	-20.5	0.30333	-20.5	0.31771	-20.5	0.34454	-20.5	0.38522
	-20.667	0.29135	-20.667	0.28042	-20.667	0.28397	-20.667	0.32953	-20.667	0.3195	-20.667	0.32598	-20.667	0.31871	-20.667	0.30325	-20.667	0.31773	-20.667	0.34452	-20.667	0.38541
	-20.833	0.29127	-20.833	0.28002	-20.833	0.28392	-20.833	0.32956	-20.833	0.31944	-20.833	0.32596	-20.833	0.31866	-20.833	0.30318	-20.833	0.31774	-20.833	0.3445	-20.833	0.38559
	-21	0.29118	-21	0.27971	-21	0.28389	-21	0.32957	-21	0.31937	-21	0.32593	-21	0.31861	-21	0.30314	-21	0.31775	-21	0.34447	-21	0.38564
	-21.167	0.29112	-21.167	0.27945	-21.167	0.28387	-21.167	0.32956	-21.167	0.31931	-21.167	0.32591	-21.167	0.31856	-21.167	0.30309	-21.167	0.31775	-21.167	0.34445	-21.167	0.38573
	-21.333	0.29108	-21.333	0.27926	-21.333	0.28385	-21.333	0.32953	-21.333	0.31922	-21.333	0.32588	-21.333	0.31852	-21.333	0.30304	-21.333	0.31775	-21.333	0.34444	-21.333	0.38567
	-21.5	0.29103	-21.5	0.27915	-21.5	0.28386	-21.5	0.32951	-21.5	0.31914	-21.5	0.32582	-21.5	0.31847	-21.5	0.30299	-21.5	0.31775	-21.5	0.34443	-21.5	0.3854
	-21.667	0.291	-21.667	0.27901	-21.667	0.28383	-21.667	0.32946	-21.667	0.31906	-21.667	0.32578	-21.667	0.31842	-21.667	0.30291	-21.667	0.31776	-21.667	0.34442	-21.667	0.38509
	-21.833	0.29097	-21.833	0.27889	-21.833	0.28382	-21.833	0.32944	-21.833	0.31899	-21.833	0.32575	-21.833	0.3184	-21.833	0.30283	-21.833	0.31777	-21.833	0.34439	-21.833	0.38496
	-22	0.29094	-22	0.27877	-22	0.28384	-22	0.32942	-22	0.31892	-22	0.32572	-22	0.31836	-22	0.30275	-22	0.31778	-22	0.34436	-22	0.38499
	-22.167	0.29091	-22.167	0.2787	-22.167	0.28372	-22.167	0.32938	-22.167	0.31888	-22.167	0.32568	-22.167	0.31833	-22.167	0.30267	-22.167	0.31779	-22.167	0.34433	-22.167	0.38511
	-22.333	0.2909	-22.333	0.2786	-22.333	0.28366	-22.333	0.32937	-22.333	0.31883	-22.333	0.32564	-22.333	0.31829	-22.333	0.30258	-22.333	0.31781	-22.333	0.34428	-22.333	0.38515
	-22.5	0.29086	-22.5	0.2785	-22.5	0.28362	-22.5	0.32936	-22.5	0.31879	-22.5	0.3256	-22.5	0.31826	-22.5	0.3025	-22.5	0.31785	-22.5	0.34423	-22.5	0.38518
	-22.667	0.29081	-22.667	0.27841	-22.667	0.28359	-22.667	0.32933	-22.667	0.31876	-22.667	0.32556	-22.667	0.3182	-22.667	0.30241	-22.667	0.31789	-22.667	0.34418	-22.667	0.3852
	-22.833	0.29075	-22.833	0.27834	-22.833	0.28356	-22.833	0.32929	-22.833	0.31871	-22.833	0.32553	-22.833	0.31812	-22.833	0.30233	-22.833	0.31793	-22.833	0.34414	-22.833	0.3852
	-23	0.29069	-23	0.27828	-23	0.28351	-23	0.32923	-23	0.31867	-23	0.32551	-23	0.31805	-23	0.30227	-23	0.31797	-23	0.34408	-23	0.3852
	-23.167	0.29065	-23.167	0.27821	-23.167	0.28348	-23.167	0.3292	-23.167	0.31862	-23.167	0.32548	-23.167	0.31793	-23.167	0.30221	-23.167	0.31805	-23.167	0.34402	-23.167	0.38521
	-23.333	0.2906	-23.333	0.27815	-23.333	0.28346	-23.333	0.32917	-23.333	0.31856	-23.333	0.32544	-23.333	0.31784	-23.333	0.30214	-23.333	0.3181	-23.333	0.34396	-23.333	0.3852
	-23.5	0.29055	-23.5	0.27812	-23.5	0.28343	-23.5	0.32913	-23.5	0.31851	-23.5	0.3254	-23.5	0.31777	-23.5	0.30208	-23.5	0.31824	-23.5	0.3439	-23.5	0.38518
	-23.667	0.29051	-23.667	0.27806	-23.667	0.28339	-23.667	0.32907	-23.667	0.31845	-23.667	0.32536	-23.667	0.3177	-23.667	0.30203	-23.667	0.31866	-23.667	0.34385	-23.667	0.38509
	-23.833	0.29047	-23.833	0.27799	-23.833	0.28335	-23.833	0.32903	-23.833	0.3184	-23.833	0.32533	-23.833	0.31763	-23.833	0.30197	-23.833	0.31918	-23.833	0.34381	-23.833	0.38502
	-24	0.29042	-24	0.27792	-24	0.2833	-24	0.32901	-24	0.31833	-24	0.32529	-24	0.31755	-24	0.30188	-24	0.31946	-24	0.34375	-24	0.38496
	-24.167	0.29037	-24.167	0.27785	-24.167	0.28329	-24.167	0.32899	-24.167	0.31828	-24.167	0.32525	-24.167	0.31747	-24.167	0.3018	-24.167	0.31964	-24.167	0.34371	-24.167	0.38489
	-24.333	0.29033	-24.333	0.27778	-24.333	0.28327	-24.333	0.32896	-24.333	0.31821	-24.333	0.32524	-24.333	0.3174	-24.333	0.30172	-24.333	0.31966	-24.333	0.34369	-24.333	0.38479
	-24.5	0.29029	-24.5	0.2777	-24.5	0.28324	-24.5	0.32894	-24.5	0.31815	-24.5	0.32522	-24.5	0.31731	-24.5	0.30164	-24.5	0.31957	-24.5	0.34367	-24.5	0.38473
	-24.667	0.29024	-24.667	0.27762	-24.667	0.28321	-24.667	0.32891	-24.667	0.31809	-24.667	0.32519	-24.667	0.31724	-24.667	0.30156	-24.667	0.31953	-24.667	0.34364	-24.667	0.38473
	-24.833	0.29022	-24.833	0.27755	-24.833	0.28318	-24.833	0.32889	-24.833	0.31802	-24.833	0.32515	-24.833	0.31716	-24.833	0.30147	-24.833	0.31951	-24.833	0.34362	-24.833	0.38476
	-25	0.29023	-25	0.27746	-25	0.28313	-25	0.32887	-25	0.31794	-25	0.32513	-25	0.31707	-25	0.30138	-25	0.31948	-25	0.34359	-25	0.3848
	-25.167	0.29021	-25.167	0.27737	-25.167	0.2831	-25.167	0.32886	-25.167	0.31785	-25.167	0.32508	-25.167	0.31698	-25.167	0.30129	-25.167	0.31943	-25.167	0.34355	-25.167	0.38478
	-25.333	0.29018	-25.333	0.27729	-25.333	0.28305	-25.333	0.32884	-25.333	0.31777	-25.333	0.32503	-25.333	0.31689	-25.333	0.3012	-25.333	0.31938	-25.333	0.34352	-25.333	0.38478
	-25.5	0.29016	-25.5	0.2772	-25.5	0.28296	-25.5	0.3288	-25.5	0.31768	-25.5	0.32498	-25.5	0.31679	-25.5	0.30113	-25.5	0.31934	-25.5	0.3435	-25.5	0.38474
	-25.667	0.29014	-25.667	0.2771	-25.667	0.28287	-25.667	0.32876	-25.667	0.3176	-25.667	0.32491	-25.667	0.31668	-25.667	0.30106	-25.667	0.3193	-25.667	0.34343	-25.667	0.38456
	-25.833	0.29005	-25.833	0.27699	-25.833	0.28279	-25.833	0.32869	-25.833	0.31753	-25.833	0.32486	-25.833	0.31657	-25.833	0.30098	-25.833	0.31924	-25.833	0.34339	-25.833	0.38447
	-26	0.29	-26	0.2769	-26	0.28271	-26	0.32864	-26	0.31745	-26	0.32482	-26	0.31647	-26	0.30091	-26	0.3192	-26	0.34335	-26	0.38439
	-26.167	0.28995	-26.167	0.27681	-26.167	0.28264	-26.167	0.32859	-26.167	0.31737	-26.167	0.32478	-26.167	0.31637	-26.167	0.30084	-26.167	0.31917	-26.167	0.34332	-26.167	0.38433
	-26.333	0.28989	-26.333	0.27674	-26.333	0.28258	-26.333	0.32849	-26.333	0.31728	-26.333	0.32473	-26.333	0.31626	-26.333	0.30078	-26.333	0.31913	-26.333	0.34324	-26.333	0.38428
	-26.5	0.2898	-26.5	0.27666	-26.5	0.28253	-26.5	0.32845	-26.5	0.31721	-26.5	0.32468	-26.5	0.31617	-26.5	0.30072	-26.5	0.31909	-26.5	0.34318	-26.5	0.38423
	-26.667	0.28971	-26.667	0.27658	-26.667	0.28249	-26.667	0.32865	-26.667	0.31712	-26.667	0.32465	-26.667	0.31607	-26.667	0.30068	-26.667	0.31904	-26.667	0.34313	-26.667	0.38415
	-26.833	0.28962	-26.833	0.2766	-26.833	0.28248	-26.833	0.32906	-26.833	0.31702	-26.833	0.32462	-26.833	0.31596	-26.833	0.30063	-26.833	0.319	-26.833	0.34308	-26.833	0.38407
	-27	0.28953	-27	0.27657	-27	0.28246	-27	0.33032	-27	0.31692	-27	0.32457	-27	0.31585	-27	0.30055	-27	0.31895	-27	0.34301	-27	0.38399
	-27.167	0.28944	-27.167	0.2761	-27.167	0.28242	-27.167	0.32996	-27.167	0.31683	-27.167	0.32452	-27.167	0.31576	-27.167	0.30047	-27.167	0.3189	-27.167	0.34296	-27.167	0.3839
	-27.333	0.28936	-27.333	0.27527	-27.333	0.28237	-27.333	0.32929	-27.333	0.31672	-27.333	0.32448	-27.333	0.31568	-27.333	0.30038	-27.333	0.31885	-27.333	0.34292	-27.333	0.38383
	-27.5	0.28929	-27.5	0.27574	-27.5	0.2823	-27.5	0.32881	-27.5	0.31673	-27.5	0.32445	-27.5	0.3156	-27.5	0.30029	-27.5	0.3188	-27.5	0.34288	-27.5	0.38376
	-27.667	0.28923	-27.667	0.27626	-27.667	0.28223	-27.667	0.32856	-27.667	0.31671	-27.667	0.32442	-27.667	0.31553	-27.667	0.30018	-27.667	0.31874	-27.667	0.34285	-27.667	0.38369
	-27.833	0.28917	-27.833	0.2767	-27.833	0.28216	-27.833	0.32822	-27.833	0.31669	-27.833	0.3244	-27.833	0.31548	-27.833	0.30009	-27.833	0.31868	-27.833	0.34282	-27.833	0.38364
	-28	0.28912	-28	0.27697	-28	0.28208	-28	0.32794	-28	0.31667	-28	0.32439	-28	0.31542	-28	0.3	-28	0.31862	-28	0.34281	-28	0.38362
	-28.167	0.28907	-28.167	0.27698	-28.167	0.28199	-28.167	0.32775	-28.167	0.31668	-28.167	0.32437	-28.167	0.31536	-28.167	0.29994	-28.167	0.31857	-28.167	0.3428	-28.167	0.3836
	-28.333	0.28902	-28.333	0.27699	-28.333	0.28193	-28.333	0.32786	-28.333	0.31664	-28.333	0.32433	-28.333	0.3153	-28.333	0.2999	-28.333	0.31852	-28.333	0.34281	-28.333	0.3836
	-28.5	0.28893	-28.5	0.27699	-28.5	0.28188	-28.5	0.32794	-28.5	0.31661	-28.5	0.32429	-28.5	0.31523	-28.5	0.29984	-28.5	0.31847	-28.5	0.34278	-28.5	0.38356
	-28.667	0.28886	-28.667	0.27695	-28.667	0.28183	-28.667	0.32798	-28.667	0.3166	-28.667	0.32424	-28.667	0.31516	-28.667	0.29979	-28.667	0.31844	-28.667	0.34276	-28.667	0.38353
	-28.833	0.28879	-28.833	0.2769	-28.833	0.28181	-28.833	0.32772	-28.833	0.31652	-28.833	0.3242	-28.833	0.31509	-28.833	0.29972	-28.833	0.31839	-28.833	0.34275	-28.833	0.38352
	-29	0.2887	-29	0.27686	-29	0.28177	-29	0.32745	-29	0.31647	-29	0.32413	-29	0.31502	-29	0.29967	-29	0.31835	-29	0.34267	-29	0.38346
	-29.167	0.28858	-29.167	0.27682	-29.167	0.28171	-29.167	0.32723	-29.167	0.31642	-29.167	0.32406	-29.167	0.31495	-29.167	0.29961	-29.167	0.31832	-29.167	0.34261	-29.167	0.38343
	-29.333	0.2885	-29.333	0.27677	-29.333	0.28165	-29.333	0.3271	-29.333	0.31635	-29.333	0.32399	-29.333	0.31488	-29.333	0.29954	-29.333	0.31828	-29.333	0.34255	-29.333	0.38339
	-29.5	0.28844	-29.5	0.27674	-29.5	0.28159	-29.5	0.32705	-29.5	0.31626	-29.5	0.32395	-29.5	0.31481	-29.5	0.29946	-29.5	0.31823	-29.5	0.34248	-29.5	0.38332
	-29.667	0.2884	-29.667	0.2767	-29.667	0.28155	-29.667	0.32703	-29.667	0.31619	-29.667	0.3239	-29.667	0.31473	-29.667	0.29941	-29.667	0.31819	-29.667	0.34241	-29.667	0.38328
	-29.833	0.28837	-29.833	0.27667	-29.833	0.28147	-29.833	0.32697	-29.833	0.3161	-29.833	0.32382	-29.833	0.31465	-29.833	0.29935	-29.833	0.31815	-29.833	0.34234	-29.833	0.38322
	-30	0.28833	-30	0.27664	-30	0.28133	-30	0.3269	-30	0.31601	-30	0.32377	-30	0.31456	-30	0.29928	-30	0.31811	-30	0.34227	-30	0.38318
	-30.167	0.28829	-30.167	0.27658	-30.167	0.28144	-30.167	0.32684	-30.167	0.31591	-30.167	0.3238	-30.167	0.31447	-30.167	0.29921	-30.167	0.31806	-30.167	0.34219	-30.167	0.38314
	-30.333	0.28822	-30.333	0.2765	-30.333	0.28167	-30.333	0.32676	-30.333	0.31583	-30.333	0.32368	-30.333	0.31438	-30.333	0.29914	-30.333	0.318	-30.333	0.34211	-30.333	0.3831
	-30.5	0.28814	-30.5	0.27642	-30.5	0.28182	-30.5	0.32668	-30.5	0.31574	-30.5	0.32359	-30.5	0.31426	-30.5	0.29906	-30.5	0.31795	-30.5	0.34203	-30.5	0.38308
	-30.667	0.28805	-30.667	0.27634	-30.667	0.28169	-30.667	0.32664	-30.667	0.31564	-30.667	0.32353	-30.667	0.31414	-30.667	0.29899	-30.667	0.31788	-30.667	0.34196	-30.667	0.38307
	-30.833	0.28799	-30.833	0.27622	-30.833	0.28158	-30.833	0.3266	-30.833	0.31554	-30.833	0.32348	-30.833	0.31402	-30.833	0.29893	-30.833	0.31781	-30.833	0.34189	-30.833	0.38305
	-31	0.28794	-31	0.27611	-31	0.28154	-31	0.32656	-31	0.31544	-31	0.32343	-31	0.3139	-31	0.29887	-31	0.31773	-31	0.34183	-31	0.38301
	-31.167	0.28788	-31.167	0.276	-31.167	0.28148	-31.167	0.32652	-31.167	0.31533	-31.167	0.32336	-31.167	0.31375	-31.167	0.2988	-31.167	0.31765	-31.167	0.34177	-31.167	0.38295
	-31.333	0.28782	-31.333	0.27588	-31.333	0.28139	-31.333	0.32649	-31.333	0.31524	-31.333	0.32329	-31.333	0.31361	-31.333	0.29871	-31.333	0.31757	-31.333	0.3417	-31.333	0.38287
	-31.5	0.28776	-31.5	0.27577	-31.5	0.28128	-31.5	0.32646	-31.5	0.31514	-31.5	0.32324	-31.5	0.31348	-31.5	0.29862	-31.5	0.31749	-31.5	0.34161	-31.5	0.38279
	-31.667	0.28769	-31.667	0.27566	-31.667	0.28119	-31.667	0.3264	-31.667	0.31507	-31.667	0.32318	-31.667	0.31336	-31.667	0.29853	-31.667	0.31741	-31.667	0.34151	-31.667	0.38268
	-31.833	0.2876	-31.833	0.27556	-31.833	0.28106	-31.833	0.32635	-31.833	0.31502	-31.833	0.32313	-31.833	0.31323	-31.833	0.29844	-31.833	0.31734	-31.833	0.3414	-31.833	0.3826
	-32	0.28752	-32	0.27546	-32	0.28091	-32	0.32631	-32	0.31498	-32	0.32309	-32	0.31312	-32	0.29835	-32	0.31727	-32	0.34129	-32	0.38249
	-32.167	0.28746	-32.167	0.2754	-32.167	0.28082	-32.167	0.32626	-32.167	0.31497	-32.167	0.32304	-32.167	0.31303	-32.167	0.29825	-32.167	0.31719	-32.167	0.34117	-32.167	0.38239
	-32.333	0.2874	-32.333	0.27534	-32.333	0.28084	-32.333	0.32624	-32.333	0.31495	-32.333	0.323	-32.333	0.31293	-32.333	0.29814	-32.333	0.31711	-32.333	0.34105	-32.333	0.38234
	-32.5	0.28733	-32.5	0.27527	-32.5	0.28079	-32.5	0.32619	-32.5	0.31492	-32.5	0.32293	-32.5	0.31284	-32.5	0.29804	-32.5	0.31701	-32.5	0.34096	-32.5	0.38227
	-32.667	0.28727	-32.667	0.27519	-32.667	0.28074	-32.667	0.32612	-32.667	0.31489	-32.667	0.32287	-32.667	0.31275	-32.667	0.29795	-32.667	0.31691	-32.667	0.34088	-32.667	0.3822
[truncated: 284 more rows]
