# Supplementary material for: Mechanically robust supramolecular polymer co-assemblies
Source: Nat Commun. 2022 Jan 18;13:356. doi: 10.1038/s41467-022-28017-0 (PMC8766479; doi:10.1038/s41467-022-28017-0)
Supplement: Supplementary file 3 — Source Data [file 41467_2022_28017_MOESM3_ESM.zip › NCOMMS-21-41006-T_Source Data/Supplementary Figure 4/Supplementary Figure 4.xlsx]

## Sheet: Figure_S4
Heating rate		10°C/min			40°C/min
	Temperature	Heat flow		Temperature	Heat flow
	[°C]	[W/g]		[°C]	[W/g]
	-80	0.02087		-80	0.0615
	-80	0.02048		-80	0.05632
	-80	0.01934		-80	0.05114
	-80	0.01804		-80	0.04662
	-80	0.01685		-80	0.04254
	-80	0.01565		-80	0.039
	-80	0.01447		-80	0.03587
	-80	0.01335		-80	0.03296
	-80	0.01235		-80	0.03079
	-80	0.01147		-80	0.02879
	-80	0.01066		-80	0.02703
	-80	0.00929		-80	0.0256
	-80	0.00968		-80	0.02423
	-80	0.00955		-80	0.023
	-80	0.00832		-80	0.02209
	-80	0.00684		-80	0.02128
	-80	0.00572		-80	0.02073
	-80	0.00561		-80	0.02008
	-80	0.0055		-80	0.0195
	-80	0.0052		-80	0.01916
	-80	0.00485		-80	0.0189
	-80	0.00461		-80	0.01852
	-80	0.00435		-80	0.01823
	-80	0.00408		-80	0.01792
	-80	0.00392		-80	0.0175
	-80	0.00369		-80	0.01745
	-80	0.00346		-80	0.01733
	-80	0.00322		-80	0.01723
	-80	0.00297		-80	0.01713
	-80	0.00279		-80	0.01705
	-80	0.00259		-80	0.01697
	-80	0.00229		-80	0.01689
	-80	0.00241		-80	0.01681
	-80	0.00239		-80	0.01675
	-80	0.00236		-80	0.01671
	-80	0.00233		-80	0.01667
	-80	0.00223		-80	0.01656
	-80	0.00229		-80	0.0165
	-80	0.0021		-80	0.01659
	-80	0.0013		-80	0.01663
	-80	0.00060786		-80	0.0166
	-80	0.000680719		-80	0.01653
	-80	0.00116		-80	0.01649
	-80	0.00185		-80	0.01646
	-80	0.00117		-80	0.01655
	-80	0.00083496		-80	0.01636
	-80	0.000575716		-80	0.0164
	-80	0.000535297		-80	0.01639
	-80	0.000533839		-80	0.01634
	-80	0.000417421		-80	0.01627
	-80	0.000320852		-80	0.01632
	-80	0.000399686		-80	0.01625
	-80	0.000661588		-80	0.01619
	-80	0.000877336		-80	0.01622
	-80	0.000626512		-80	0.01622
	-80	0.00032974		-80	0.01622
	-80	0.000154891		-80	0.01624
	-80	4.60849e-06		-80	0.01625
	-80	-6.45096e-05		-80	0.0163
	-80	-7.13723e-05		-80	0.01131
	-80	0.000150518		-80	-0.29875
	-80	0.00021474		-78.667	-1.38698
	-80	0.000357265		-77.333	-2.16799
	-80	0.000649473		-76	-2.29415
	-80	0.000315501		-74.667	-2.28379
	-80	4.10504e-05		-73.333	-2.33594
	-80	-0.000350156		-72	-2.40304
	-80	-0.0011		-70.667	-2.44565
	-80	-0.000774975		-69.333	-2.4736
	-80	-0.000507803		-68	-2.49593
	-80	-0.000409853		-66.667	-2.51584
	-80	-0.000360813		-65.333	-2.53053
	-80	-0.000343876		-64	-2.54193
	-80	-0.000282482		-62.667	-2.55057
	-80	-0.000201171		-61.333	-2.55774
	-80	-0.000162211		-60	-2.56326
	-80	-0.000145397		-58.667	-2.56815
	-80	-8.92633e-05		-57.333	-2.57165
	-80	-2.48067e-05		-56	-2.57443
	-80	5.96877e-05		-54.667	-2.57666
	-80	0.000129982		-53.333	-2.57828
	-80	0.000166438		-52	-2.5798
	-80	0.000168711		-50.667	-2.58136
	-80	0.000167606		-49.333	-2.5828
	-80	8.54686e-05		-48	-2.58408
	-80	1.00713e-05		-46.667	-2.58466
	-80	-2.54864e-05		-45.333	-2.58526
	-80	-2.02322e-05		-44	-2.58571
	-80	-1.43825e-05		-42.667	-2.58618
	-80	2.81973e-06		-41.333	-2.58667
	-80	5.27834e-05		-40	-2.58702
	-80	0.000185551		-38.667	-2.58726
	-80	0.00047932		-37.333	-2.58742
	-80	0.000714547		-36	-2.58756
	-80	0.000998751		-34.667	-2.58774
	-80	0.00135		-33.333	-2.58795
	-80	0.000616127		-32	-2.58818
	-80	0.00018234		-30.667	-2.58845
	-80	-6.61014e-05		-29.333	-2.5887
	-80	-0.000206959		-28	-2.58899
	-80	-0.000154563		-26.667	-2.58905
	-80	-0.000225974		-25.333	-2.58926
	-80	-0.000643471		-24	-2.58946
	-80	-0.000449601		-22.667	-2.58967
	-80	-0.000761478		-21.333	-2.58986
	-80	-0.0011		-20	-2.59002
	-80	-0.00106		-18.667	-2.59018
	-80	-0.00087921		-17.333	-2.59032
	-80	-0.000740031		-16	-2.59035
	-80	-0.000640762		-14.667	-2.59029
	-80	-0.000522718		-13.333	-2.59027
	-80	-0.000397421		-12	-2.59032
	-80	-0.000378777		-10.667	-2.59037
	-80	-0.000323267		-9.333	-2.59043
	-80	-0.000244081		-8	-2.59057
	-80	-0.000139873		-6.667	-2.59102
	-80	-0.000348112		-5.333	-2.59141
	-80	-0.000549102		-4	-2.59194
	-80	-0.000374584		-2.667	-2.59261
	-80	0.000749204		-1.333	-2.59331
	-80	0.02252		0	-2.59413
	-79.833	0.04958		1.333	-2.59502
	-79.667	0.0641		2.667	-2.59593
	-79.5	0.06235		4	-2.59686
	-79.333	0.02246		5.333	-2.59769
	-79.167	-0.02491		6.667	-2.59852
	-79	-0.0722		8	-2.5996
	-78.833	-0.11598		9.333	-2.60059
	-78.667	-0.14601		10.667	-2.60163
	-78.5	-0.16865		12	-2.60263
	-78.333	-0.18406		13.333	-2.60384
	-78.167	-0.19658		14.667	-2.60524
	-78	-0.20296		16	-2.60668
	-77.833	-0.20781		17.333	-2.60812
	-77.667	-0.21116		18.667	-2.60987
	-77.5	-0.21423		20	-2.61161
	-77.333	-0.21709		21.333	-2.61338
	-77.167	-0.21987		22.667	-2.61517
	-77	-0.22171		24	-2.61699
	-76.833	-0.2232		25.333	-2.61881
	-76.667	-0.22456		26.667	-2.62063
	-76.5	-0.22601		28	-2.62254
	-76.333	-0.22735		29.333	-2.6248
	-76.167	-0.22791		30.667	-2.62709
	-76	-0.22848		32	-2.62938
	-75.833	-0.22903		33.333	-2.63177
	-75.667	-0.22956		34.667	-2.63424
	-75.5	-0.22969		36	-2.63669
	-75.333	-0.22911		37.333	-2.63936
	-75.167	-0.23002		38.667	-2.64199
	-75	-0.23074		40	-2.64466
	-74.833	-0.23107		41.333	-2.64736
	-74.667	-0.23116		42.667	-2.65006
	-74.5	-0.23143		44	-2.65289
	-74.333	-0.23176		45.333	-2.65572
	-74.167	-0.23212		46.667	-2.65855
	-74	-0.23231		48	-2.66169
	-73.833	-0.2322		49.333	-2.66475
	-73.667	-0.23225		50.667	-2.66776
	-73.5	-0.23231		52	-2.67099
	-73.333	-0.23234		53.333	-2.67427
	-73.167	-0.23233		54.667	-2.67757
	-73	-0.23237		56	-2.681
	-72.833	-0.23239		57.333	-2.68442
	-72.667	-0.23243		58.667	-2.68783
	-72.5	-0.23246		60	-2.69138
	-72.333	-0.23252		61.333	-2.69429
	-72.167	-0.2326		62.667	-2.69696
	-72	-0.2327		64	-2.69952
	-71.833	-0.23274		65.333	-2.70212
	-71.667	-0.23276		66.667	-2.70475
	-71.5	-0.23275		68	-2.70738
	-71.333	-0.23274		69.333	-2.71006
	-71.167	-0.2327		70.667	-2.7125
	-71	-0.23273		72	-2.71487
	-70.833	-0.23268		73.333	-2.71725
	-70.667	-0.2325		74.667	-2.71952
	-70.5	-0.23292		76	-2.72185
	-70.333	-0.23309		77.333	-2.72444
	-70.167	-0.23321		78.667	-2.72695
	-70	-0.23332		80	-2.72948
	-69.833	-0.23344		81.333	-2.73201
	-69.667	-0.23359		82.667	-2.73454
	-69.5	-0.23372		84	-2.73709
	-69.333	-0.23382		85.333	-2.73968
	-69.167	-0.23393		86.667	-2.74234
	-69	-0.23401		88	-2.74522
	-68.833	-0.23411		89.333	-2.74815
	-68.667	-0.23421		90.667	-2.75112
	-68.5	-0.23422		92	-2.75411
	-68.333	-0.23422		93.333	-2.75716
	-68.167	-0.23424		94.667	-2.76026
	-68	-0.23425		96	-2.76347
	-67.833	-0.23423		97.333	-2.76667
	-67.667	-0.23424		98.667	-2.76987
	-67.5	-0.2342		100	-2.77307
	-67.333	-0.23427		101.333	-2.77626
	-67.167	-0.23455		102.667	-2.77947
	-67	-0.23475		104	-2.78271
	-66.833	-0.23495		105.333	-2.78599
	-66.667	-0.23518		106.667	-2.78934
	-66.5	-0.23548		108	-2.79275
	-66.333	-0.23579		109.333	-2.79634
	-66.167	-0.23607		110.667	-2.79996
	-66	-0.23633		112	-2.80363
	-65.833	-0.23656		113.333	-2.8073
	-65.667	-0.23687		114.667	-2.81094
	-65.5	-0.23721		116	-2.81443
	-65.333	-0.23733		117.333	-2.81783
	-65.167	-0.23764		118.667	-2.82117
	-65	-0.23789		120	-2.82436
	-64.833	-0.23827		121.333	-2.82754
	-64.667	-0.23866		122.667	-2.8308
	-64.5	-0.23884		124	-2.83412
	-64.333	-0.23895		125.333	-2.83751
	-64.167	-0.23943		126.667	-2.84094
	-64	-0.2407		128	-2.84435
	-63.833	-0.2403		129.333	-2.84777
	-63.667	-0.24039		130.667	-2.85117
	-63.5	-0.24059		132	-2.85454
	-63.333	-0.24093		133.333	-2.85756
	-63.167	-0.24147		134.667	-2.86019
	-63	-0.24184		136	-2.86281
	-62.833	-0.24226		137.333	-2.86527
	-62.667	-0.24289		138.667	-2.86737
	-62.5	-0.24305		140	-2.86903
	-62.333	-0.24298		141.333	-2.8705
	-62.167	-0.24373		142.667	-2.87149
	-62	-0.24468		144	-2.87213
	-61.833	-0.24445		145.333	-2.87247
	-61.667	-0.24454		146.667	-2.87233
	-61.5	-0.2446		148	-2.87194
	-61.333	-0.24466		149.333	-2.87143
	-61.167	-0.24501		150.667	-2.87114
	-61	-0.24523		152	-2.87076
	-60.833	-0.24544		153.333	-2.87013
	-60.667	-0.24568		154.667	-2.86954
	-60.5	-0.24586		156	-2.86917
	-60.333	-0.246		157.333	-2.86878
	-60.167	-0.24616		158.667	-2.86871
	-60	-0.24633		160	-2.8688
	-59.833	-0.24642		161.333	-2.86902
	-59.667	-0.24652		162.667	-2.8696
	-59.5	-0.24662		164	-2.8707
	-59.333	-0.24671		165.333	-2.87215
	-59.167	-0.24683		166.667	-2.874
	-59	-0.24699		168	-2.87594
	-58.833	-0.24717		169.333	-2.87808
	-58.667	-0.24734		170.667	-2.88044
	-58.5	-0.24761		172	-2.88297
	-58.333	-0.24782		173.333	-2.88552
	-58.167	-0.24802		174.667	-2.8882
	-58	-0.24821		176	-2.89106
	-57.833	-0.24836		177.333	-2.89398
	-57.667	-0.2485		178.667	-2.8969
	-57.5	-0.24854		180	-2.89989
	-57.333	-0.24857		181.333	-2.90287
	-57.167	-0.24857		182.667	-2.90601
	-57	-0.24863		184	-2.90919
	-56.833	-0.24869		185.333	-2.9124
	-56.667	-0.24875		186.667	-2.91559
	-56.5	-0.24889		188	-2.91856
	-56.333	-0.24897		189.333	-2.92159
	-56.167	-0.24904		190.667	-2.92477
	-56	-0.24911		192	-2.92816
	-55.833	-0.24912		193.333	-2.9316
	-55.667	-0.24918		194.667	-2.93526
	-55.5	-0.24924		196	-2.93926
	-55.333	-0.24928		197.333	-2.94343
	-55.167	-0.24931		198.667	-2.94803
	-55	-0.24936		200	-2.95294
	-54.833	-0.24941		201.333	-2.95895
	-54.667	-0.24948		202.667	-2.96556
	-54.5	-0.24975		204	-2.97325
	-54.333	-0.24993		205.333	-2.98237
	-54.167	-0.25019		206.667	-2.99348
	-54	-0.25058		208	-3.00637
	-53.833	-0.2504		209.333	-3.02216
	-53.667	-0.25042		210.667	-3.04036
	-53.5	-0.25042		212	-3.06265
	-53.333	-0.25039		213.333	-3.08962
	-53.167	-0.25064		214.667	-3.12198
	-53	-0.25079		216	-3.15461
	-52.833	-0.25095		217.333	-3.18337
	-52.667	-0.25118		218.667	-3.21004
	-52.5	-0.25133		220	-3.22719
	-52.333	-0.25147		221.333	-3.23587
	-52.167	-0.25158		222.667	-3.23356
	-52	-0.25169		224	-3.22427
	-51.833	-0.25174		225.333	-3.20595
	-51.667	-0.25187		226.667	-3.18368
	-51.5	-0.25202		228	-3.16038
	-51.333	-0.25212		229.333	-3.13783
	-51.167	-0.25228		230.667	-3.11885
	-51	-0.2524		232	-3.10309
	-50.833	-0.25251		233.333	-3.09113
	-50.667	-0.2526		234.667	-3.0814
	-50.5	-0.25262		236	-3.07442
	-50.333	-0.2527		237.333	-3.06892
	-50.167	-0.25278		238.667	-3.0174
	-50	-0.25286		240	-2.52692
	-49.833	-0.25295
	-49.667	-0.25306
	-49.5	-0.25313
	-49.333	-0.25317
	-49.167	-0.25324
	-49	-0.25334
	-48.833	-0.25344
	-48.667	-0.25355
	-48.5	-0.25366
	-48.333	-0.25375
	-48.167	-0.25383
	-48	-0.2539
	-47.833	-0.25396
	-47.667	-0.25405
	-47.5	-0.25414
	-47.333	-0.25422
	-47.167	-0.25434
	-47	-0.25445
	-46.833	-0.25454
	-46.667	-0.25462
	-46.5	-0.25465
	-46.333	-0.25471
	-46.167	-0.25477
	-46	-0.25486
	-45.833	-0.25493
	-45.667	-0.255
	-45.5	-0.25509
	-45.333	-0.25518
	-45.167	-0.25528
	-45	-0.25538
	-44.833	-0.25551
	-44.667	-0.25563
	-44.5	-0.25572
	-44.333	-0.25587
	-44.167	-0.25603
	-44	-0.25621
	-43.833	-0.25639
	-43.667	-0.25663
	-43.5	-0.25687
	-43.333	-0.25709
	-43.167	-0.2573
	-43	-0.25754
	-42.833	-0.25774
	-42.667	-0.25791
	-42.5	-0.25805
	-42.333	-0.25813
	-42.167	-0.25826
	-42	-0.2584
	-41.833	-0.25856
	-41.667	-0.2587
	-41.5	-0.25882
	-41.333	-0.25892
	-41.167	-0.259
	-41	-0.25913
	-40.833	-0.25927
	-40.667	-0.25941
	-40.5	-0.25957
	-40.333	-0.25978
	-40.167	-0.25993
	-40	-0.26005
	-39.833	-0.26019
	-39.667	-0.26013
	-39.5	-0.26014
	-39.333	-0.26014
	-39.167	-0.2601
	-39	-0.25996
	-38.833	-0.26018
	-38.667	-0.26027
	-38.5	-0.26034
	-38.333	-0.26042
	-38.167	-0.26062
	-38	-0.26078
	-37.833	-0.26092
	-37.667	-0.26104
	-37.5	-0.26131
	-37.333	-0.26148
	-37.167	-0.26156
	-37	-0.26173
	-36.833	-0.26179
	-36.667	-0.26188
	-36.5	-0.26202
	-36.333	-0.2622
	-36.167	-0.26225
	-36	-0.26233
	-35.833	-0.26245
	-35.667	-0.26255
	-35.5	-0.26261
	-35.333	-0.26267
	-35.167	-0.26275
	-35	-0.26283
	-34.833	-0.26288
	-34.667	-0.26292
	-34.5	-0.26298
	-34.333	-0.26302
	-34.167	-0.26311
	-34	-0.26322
	-33.833	-0.26332
	-33.667	-0.26346
	-33.5	-0.26367
	-33.333	-0.26381
	-33.167	-0.26393
	-33	-0.26408
	-32.833	-0.26417
	-32.667	-0.26423
	-32.5	-0.26427
	-32.333	-0.26435
	-32.167	-0.26436
	-32	-0.26442
	-31.833	-0.26454
	-31.667	-0.26469
	-31.5	-0.26487
	-31.333	-0.265
	-31.167	-0.2651
	-31	-0.26522
	-30.833	-0.26528
	-30.667	-0.26534
	-30.5	-0.26543
	-30.333	-0.26555
	-30.167	-0.26568
	-30	-0.26581
	-29.833	-0.26592
	-29.667	-0.26601
	-29.5	-0.26613
	-29.333	-0.26624
	-29.167	-0.26632
	-29	-0.26642
	-28.833	-0.26648
	-28.667	-0.26658
	-28.5	-0.26668
	-28.333	-0.26681
	-28.167	-0.26692
	-28	-0.26705
	-27.833	-0.26717
	-27.667	-0.26727
	-27.5	-0.26734
	-27.333	-0.26743
	-27.167	-0.26751
	-27	-0.26759
	-26.833	-0.26771
	-26.667	-0.26784
	-26.5	-0.26796
	-26.333	-0.26809
	-26.167	-0.26825
	-26	-0.26833
	-25.833	-0.26841
	-25.667	-0.26852
	-25.5	-0.26861
	-25.333	-0.26871
	-25.167	-0.2688
	-25	-0.26885
	-24.833	-0.26902
	-24.667	-0.26918
	-24.5	-0.26934
	-24.333	-0.26952
	-24.167	-0.26972
	-24	-0.26992
	-23.833	-0.26995
	-23.667	-0.27005
	-23.5	-0.27009
	-23.333	-0.27015
	-23.167	-0.27023
	-23	-0.27035
	-22.833	-0.27051
	-22.667	-0.27065
	-22.5	-0.27078
	-22.333	-0.27089
	-22.167	-0.27099
	-22	-0.27109
	-21.833	-0.27123
	-21.667	-0.27136
	-21.5	-0.27148
	-21.333	-0.27159
	-21.167	-0.2718
	-21	-0.27213
	-20.833	-0.27217
	-20.667	-0.27228
	-20.5	-0.27244
	-20.333	-0.27282
	-20.167	-0.27246
	-20	-0.27236
	-19.833	-0.27233
	-19.667	-0.27246
	-19.5	-0.27266
	-19.333	-0.27274
	-19.167	-0.27282
	-19	-0.27291
	-18.833	-0.27298
	-18.667	-0.27306
	-18.5	-0.27312
	-18.333	-0.27328
	-18.167	-0.27344
	-18	-0.27322
	-17.833	-0.27336
	-17.667	-0.27483
	-17.5	-0.27416
	-17.333	-0.27459
	-17.167	-0.27386
	-17	-0.27481
	-16.833	-0.27552
	-16.667	-0.27456
	-16.5	-0.2738
	-16.333	-0.27448
	-16.167	-0.27511
	-16	-0.27535
	-15.833	-0.2752
	-15.667	-0.27494
	-15.5	-0.27455
	-15.333	-0.27429
	-15.167	-0.27405
	-15	-0.27378
	-14.833	-0.27343
	-14.667	-0.27341
	-14.5	-0.27428
	-14.333	-0.27643
	-14.167	-0.27506
	-14	-0.27542
	-13.833	-0.27579
	-13.667	-0.27523
	-13.5	-0.27585
	-13.333	-0.27629
	-13.167	-0.27613
	-13	-0.27613
	-12.833	-0.27633
	-12.667	-0.27643
	-12.5	-0.27652
	-12.333	-0.27667
	-12.167	-0.27685
	-12	-0.27699
	-11.833	-0.27714
	-11.667	-0.27729
	-11.5	-0.27745
	-11.333	-0.2776
	-11.167	-0.27776
	-11	-0.27789
	-10.833	-0.27803
	-10.667	-0.27819
	-10.5	-0.27833
	-10.333	-0.27844
	-10.167	-0.27856
	-10	-0.27869
	-9.833	-0.27878
	-9.667	-0.27888
	-9.5	-0.27902
	-9.333	-0.27914
	-9.167	-0.27928
	-9	-0.27943
	-8.833	-0.27958
	-8.667	-0.27971
	-8.5	-0.27983
	-8.333	-0.27993
	-8.167	-0.28004
	-8	-0.28019
	-7.833	-0.28034
	-7.667	-0.2805
	-7.5	-0.28065
	-7.333	-0.28084
	-7.167	-0.28097
	-7	-0.2811
	-6.833	-0.28125
	-6.667	-0.28134
	-6.5	-0.28145
	-6.333	-0.28161
	-6.167	-0.2818
	-6	-0.28199
	-5.833	-0.28215
	-5.667	-0.2823
	-5.5	-0.28245
	-5.333	-0.2826
	-5.167	-0.28278
	-5	-0.28297
	-4.833	-0.28314
	-4.667	-0.28332
	-4.5	-0.28346
	-4.333	-0.2836
	-4.167	-0.28376
	-4	-0.28385
	-3.833	-0.28401
	-3.667	-0.28417
	-3.5	-0.28433
	-3.333	-0.2845
	-3.167	-0.28467
	-3	-0.28485
	-2.833	-0.28501
	-2.667	-0.28517
	-2.5	-0.28535
	-2.333	-0.28552
	-2.167	-0.28568
	-2	-0.28585
	-1.833	-0.28597
	-1.667	-0.28609
	-1.5	-0.28621
	-1.333	-0.28629
	-1.167	-0.28638
	-1	-0.28651
	-0.833	-0.28661
	-0.667	-0.28678
	-0.5	-0.28694
	-0.333	-0.28708
	-0.167	-0.28723
	0	-0.2874
	0.167	-0.28755
	0.333	-0.2877
	0.5	-0.28785
	0.667	-0.28799
	0.833	-0.28811
	1	-0.28824
	1.167	-0.2884
	1.333	-0.28857
	1.5	-0.28871
	1.667	-0.28886
	1.833	-0.28899
	2	-0.28916
	2.167	-0.28932
	2.333	-0.2895
	2.5	-0.28968
	2.667	-0.28984
	2.833	-0.29
	3	-0.29014
	3.167	-0.29025
	3.333	-0.29037
	3.5	-0.2905
	3.667	-0.29062
	3.833	-0.29076
	4	-0.29096
	4.167	-0.29111
	4.333	-0.29125
	4.5	-0.29142
	4.667	-0.29157
	4.833	-0.29174
	5	-0.2919
	5.167	-0.29207
	5.333	-0.29223
	5.5	-0.29238
	5.667	-0.29252
	5.833	-0.29269
	6	-0.29283
	6.167	-0.293
	6.333	-0.29317
	6.5	-0.29334
	6.667	-0.29355
	6.833	-0.29374
	7	-0.29392
	7.167	-0.29407
	7.333	-0.29426
	7.5	-0.29441
	7.667	-0.29454
	7.833	-0.29471
	8	-0.29486
	8.167	-0.29503
	8.333	-0.29521
	8.5	-0.29541
	8.667	-0.29564
	8.833	-0.29586
	9	-0.29606
	9.167	-0.29628
	9.333	-0.29652
	9.5	-0.29673
	9.667	-0.29689
	9.833	-0.29704
	10	-0.29714
	10.167	-0.29726
	10.333	-0.29739
	10.5	-0.29753
	10.667	-0.29764
	10.833	-0.29777
	11	-0.2979
	11.167	-0.29804
	11.333	-0.29819
	11.5	-0.29834
	11.667	-0.29849
	11.833	-0.29864
	12	-0.2988
	12.167	-0.29896
	12.333	-0.29911
	12.5	-0.29924
	12.667	-0.29938
	12.833	-0.29954
	13	-0.29971
	13.167	-0.29986
	13.333	-0.30002
	13.5	-0.30017
	13.667	-0.30031
	13.833	-0.30048
	14	-0.30066
	14.167	-0.30082
	14.333	-0.30095
	14.5	-0.30111
	14.667	-0.30127
	14.833	-0.30143
	15	-0.3016
	15.167	-0.30179
	15.333	-0.30197
	15.5	-0.30215
	15.667	-0.30234
	15.833	-0.30253
	16	-0.30268
	16.167	-0.30282
	16.333	-0.30296
	16.5	-0.30309
	16.667	-0.30316
	16.833	-0.30326
	17	-0.3034
	17.167	-0.30352
	17.333	-0.30367
	17.5	-0.3038
	17.667	-0.30393
	17.833	-0.30408
	18	-0.30423
	18.167	-0.30438
	18.333	-0.30455
	18.5	-0.30474
	18.667	-0.30491
	18.833	-0.30507
	19	-0.30525
	19.167	-0.30542
	19.333	-0.30557
	19.5	-0.30572
	19.667	-0.30587
	19.833	-0.30602
	20	-0.30617
	20.167	-0.30632
	20.333	-0.30644
	20.5	-0.30656
	20.667	-0.30669
	20.833	-0.30682
	21	-0.30698
	21.167	-0.30715
	21.333	-0.30733
	21.5	-0.30749
	21.667	-0.30764
	21.833	-0.30779
	22	-0.30794
	22.167	-0.30808
	22.333	-0.30821
	22.5	-0.30835
	22.667	-0.3085
	22.833	-0.30864
	23	-0.30876
	23.167	-0.30889
	23.333	-0.30902
	23.5	-0.30916
	23.667	-0.30932
	23.833	-0.3095
	24	-0.30965
	24.167	-0.30982
	24.333	-0.30998
	24.5	-0.31014
	24.667	-0.3103
	24.833	-0.31042
	25	-0.31057
	25.167	-0.31072
	25.333	-0.31086
	25.5	-0.31099
	25.667	-0.31112
	25.833	-0.31124
	26	-0.31136
	26.167	-0.31146
	26.333	-0.31158
	26.5	-0.31171
	26.667	-0.31181
	26.833	-0.31197
	27	-0.3121
	27.167	-0.31221
	27.333	-0.31231
	27.5	-0.31242
	27.667	-0.31253
	27.833	-0.31264
	28	-0.31278
	28.167	-0.31293
	28.333	-0.31309
	28.5	-0.31324
	28.667	-0.3134
	28.833	-0.31356
	29	-0.31368
	29.167	-0.31378
	29.333	-0.31388
	29.5	-0.31392
	29.667	-0.31401
	29.833	-0.3141
	30	-0.31419
	30.167	-0.31433
	30.333	-0.31445
	30.5	-0.31457
	30.667	-0.3147
	30.833	-0.31486
	31	-0.31502
	31.167	-0.31518
	31.333	-0.31532
	31.5	-0.31547
	31.667	-0.31562
	31.833	-0.31576
	32	-0.3159
	32.167	-0.31598
	32.333	-0.31606
	32.5	-0.31614
	32.667	-0.31622
	32.833	-0.31628
	33	-0.31638
	33.167	-0.31647
	33.333	-0.31657
	33.5	-0.31674
	33.667	-0.31689
	33.833	-0.31701
	34	-0.31711
	34.167	-0.3172
	34.333	-0.3173
	34.5	-0.3174
	34.667	-0.3175
	34.833	-0.31758
	35	-0.31768
	35.167	-0.31775
	35.333	-0.31783
	35.5	-0.31796
	35.667	-0.31807
	35.833	-0.31818
	36	-0.31828
	36.167	-0.31841
	36.333	-0.31854
	36.5	-0.31866
	36.667	-0.31878
	36.833	-0.31893
	37	-0.31908
	37.167	-0.31919
	37.333	-0.31929
	37.5	-0.31941
	37.667	-0.31949
	37.833	-0.31957
	38	-0.31965
	38.167	-0.31973
	38.333	-0.31981
	38.5	-0.31988
	38.667	-0.31999
	38.833	-0.32011
	39	-0.32021
	39.167	-0.32033
	39.333	-0.32047
	39.5	-0.32057
	39.667	-0.32065
	39.833	-0.32074
	40	-0.3208
	40.167	-0.32085
	40.333	-0.32092
	40.5	-0.321
	40.667	-0.32109
	40.833	-0.32122
	41	-0.32134
	41.167	-0.32145
	41.333	-0.32158
	41.5	-0.32169
	41.667	-0.32178
	41.833	-0.32189
	42	-0.322
	42.167	-0.32206
	42.333	-0.32215
	42.5	-0.32225
	42.667	-0.32235
	42.833	-0.32248
	43	-0.32259
	43.167	-0.32268
	43.333	-0.32277
	43.5	-0.32284
	43.667	-0.32294
	43.833	-0.32302
	44	-0.32311
	44.167	-0.32317
	44.333	-0.32326
	44.5	-0.32336
	44.667	-0.32347
	44.833	-0.32363
	45	-0.32378
	45.167	-0.32391
	45.333	-0.32403
	45.5	-0.32421
	45.667	-0.32436
	45.833	-0.32449
	46	-0.32462
	46.167	-0.32472
	46.333	-0.32484
	46.5	-0.32494
	46.667	-0.32504
	46.833	-0.32515
	47	-0.32525
	47.167	-0.32534
	47.333	-0.32544
	47.5	-0.32557
	47.667	-0.32569
	47.833	-0.32582
	48	-0.32595
	48.167	-0.3261
	48.333	-0.32622
	48.5	-0.32634
	48.667	-0.32647
	48.833	-0.32661
	49	-0.32676
	49.167	-0.32691
	49.333	-0.32704
	49.5	-0.32722
	49.667	-0.32739
	49.833	-0.32756
	50	-0.32773
	50.167	-0.3279
	50.333	-0.32807
	50.5	-0.32824
	50.667	-0.3284
	50.833	-0.32854
	51	-0.32868
	51.167	-0.32882
	51.333	-0.32897
	51.5	-0.32909
	51.667	-0.32925
	51.833	-0.32943
	52	-0.32961
	52.167	-0.32977
	52.333	-0.32995
	52.5	-0.33012
	52.667	-0.33029
	52.833	-0.33044
	53	-0.3306
	53.167	-0.33075
	53.333	-0.33089
	53.5	-0.33108
	53.667	-0.33129
	53.833	-0.33148
	54	-0.33167
	54.167	-0.33189
	54.333	-0.33209
	54.5	-0.33227
	54.667	-0.33245
	54.833	-0.33261
	55	-0.33281
	55.167	-0.333
	55.333	-0.33319
	55.5	-0.33339
	55.667	-0.33357
	55.833	-0.33376
	56	-0.33397
	56.167	-0.33418
	56.333	-0.33441
	56.5	-0.33462
	56.667	-0.33484
	56.833	-0.3351
	57	-0.33533
	57.167	-0.33554
	57.333	-0.33575
	57.5	-0.33597
	57.667	-0.3362
	57.833	-0.33645
	58	-0.33671
	58.167	-0.337
	58.333	-0.33727
	58.5	-0.33753
	58.667	-0.3378
	58.833	-0.33805
	59	-0.33828
	59.167	-0.3385
	59.333	-0.33874
	59.5	-0.33894
	59.667	-0.33914
	59.833	-0.33934
	60	-0.33954
	60.167	-0.33973
	60.333	-0.33992
	60.5	-0.34011
	60.667	-0.34031
	60.833	-0.34052
	61	-0.34075
	61.167	-0.341
	61.333	-0.34125
	61.5	-0.3415
	61.667	-0.34172
	61.833	-0.34193
	62	-0.34213
	62.167	-0.34228
	62.333	-0.34247
	62.5	-0.34267
	62.667	-0.34287
	62.833	-0.3431
	63	-0.34332
	63.167	-0.34352
	63.333	-0.34372
	63.5	-0.3439
	63.667	-0.34408
	63.833	-0.34426
	64	-0.34443
	64.167	-0.34459
	64.333	-0.34476
	64.5	-0.34493
	64.667	-0.34513
	64.833	-0.3453
	65	-0.34547
	65.167	-0.34563
	65.333	-0.3458
	65.5	-0.34596
	65.667	-0.34615
	65.833	-0.34633
	66	-0.34652
	66.167	-0.34674
	66.333	-0.34693
	66.5	-0.34713
	66.667	-0.34732
	66.833	-0.34749
	67	-0.34766
	67.167	-0.34784
	67.333	-0.34803
	67.5	-0.34819
	67.667	-0.34836
	67.833	-0.34852
	68	-0.34867
	68.167	-0.34881
	68.333	-0.34895
	68.5	-0.34911
	68.667	-0.3493
	68.833	-0.34946
	69	-0.34963
	69.167	-0.34978
	69.333	-0.34992
	69.5	-0.35007
	69.667	-0.35022
	69.833	-0.35037
	70	-0.35054
	70.167	-0.35068
	70.333	-0.35079
	70.5	-0.35093
	70.667	-0.35107
	70.833	-0.35086
	71	-0.35083
	71.167	-0.35078
	71.333	-0.35065
	71.5	-0.35088
	71.667	-0.35099
	71.833	-0.35105
	72	-0.35114
	72.167	-0.3513
	72.333	-0.35146
	72.5	-0.3516
	72.667	-0.35175
	72.833	-0.35195
	73	-0.35215
	73.167	-0.35237
	73.333	-0.35259
	73.5	-0.35287
	73.667	-0.35314
	73.833	-0.35339
	74	-0.35363
	74.167	-0.35383
	74.333	-0.35405
	74.5	-0.35416
	74.667	-0.35405
	74.833	-0.35399
	75	-0.35399
	75.167	-0.35401
	75.333	-0.35404
	75.5	-0.35409
	75.667	-0.35412
	75.833	-0.35415
	76	-0.35419
	76.167	-0.35422
	76.333	-0.35426
	76.5	-0.3543
	76.667	-0.35433
	76.833	-0.35437
	77	-0.35438
	77.167	-0.35439
	77.333	-0.35441
	77.5	-0.35437
	77.667	-0.35435
	77.833	-0.35433
	78	-0.35431
	78.167	-0.35432
	78.333	-0.35431
	78.5	-0.35433
	78.667	-0.35436
	78.833	-0.35443
	79	-0.35445
	79.167	-0.35447
	79.333	-0.35449
	79.5	-0.35454
	79.667	-0.35461
	79.833	-0.35469
	80	-0.35476
	80.167	-0.35488
	80.333	-0.35497
	80.5	-0.35505
	80.667	-0.35512
	80.833	-0.35516
	81	-0.35522
	81.167	-0.35527
	81.333	-0.35532
	81.5	-0.3554
	81.667	-0.35547
	81.833	-0.35551
	82	-0.35555
	82.167	-0.35563
	82.333	-0.35569
	82.5	-0.35575
	82.667	-0.35582
	82.833	-0.35586
	83	-0.35591
	83.167	-0.35596
	83.333	-0.35599
	83.5	-0.35604
	83.667	-0.35612
	83.833	-0.3562
	84	-0.35627
	84.167	-0.35635
	84.333	-0.35641
	84.5	-0.35648
	84.667	-0.35657
	84.833	-0.35664
	85	-0.35672
	85.167	-0.3568
	85.333	-0.35687
	85.5	-0.357
	85.667	-0.35711
	85.833	-0.35722
	86	-0.35734
	86.167	-0.35747
	86.333	-0.3576
	86.5	-0.35773
	86.667	-0.35789
	86.833	-0.35807
	87	-0.35828
	87.167	-0.35847
	87.333	-0.35865
	87.5	-0.35883
	87.667	-0.35902
	87.833	-0.35917
	88	-0.3593
	88.167	-0.35941
	88.333	-0.35947
	88.5	-0.35956
	88.667	-0.35966
	88.833	-0.35975
	89	-0.35984
	89.167	-0.35993
	89.333	-0.36002
	89.5	-0.36012
	89.667	-0.36024
	89.833	-0.36036
	90	-0.36048
	90.167	-0.36059
	90.333	-0.36073
	90.5	-0.36088
	90.667	-0.36102
	90.833	-0.36116
	91	-0.36131
	91.167	-0.36146
	91.333	-0.36163
	91.5	-0.36178
	91.667	-0.36191
	91.833	-0.36204
	92	-0.36218
	92.167	-0.36233
	92.333	-0.36247
	92.5	-0.3626
	92.667	-0.36274
	92.833	-0.36288
	93	-0.36302
	93.167	-0.36316
	93.333	-0.3633
	93.5	-0.36343
	93.667	-0.36354
	93.833	-0.36364
	94	-0.36374
	94.167	-0.36386
	94.333	-0.36398
	94.5	-0.36411
	94.667	-0.36426
	94.833	-0.36441
	95	-0.36457
	95.167	-0.36469
	95.333	-0.36481
	95.5	-0.36493
	95.667	-0.36503
	95.833	-0.36515
	96	-0.36529
	96.167	-0.36544
	96.333	-0.36562
	96.5	-0.36578
	96.667	-0.36594
	96.833	-0.36609
	97	-0.36623
	97.167	-0.36637
	97.333	-0.3665
	97.5	-0.36662
	97.667	-0.36674
	97.833	-0.36683
	98	-0.36692
	98.167	-0.36702
	98.333	-0.36714
	98.5	-0.36724
	98.667	-0.36735
	98.833	-0.36745
	99	-0.36755
	99.167	-0.36766
	99.333	-0.36776
	99.5	-0.36785
	99.667	-0.36795
	99.833	-0.36806
	100	-0.36818
	100.167	-0.36829
	100.333	-0.36838
	100.5	-0.36849
	100.667	-0.36859
	100.833	-0.3687
	101	-0.36882
	101.167	-0.36893
	101.333	-0.36905
	101.5	-0.36918
	101.667	-0.36933
	101.833	-0.3695
	102	-0.36964
	102.167	-0.36977
	102.333	-0.3699
	102.5	-0.37001
	102.667	-0.37014
	102.833	-0.37026
	103	-0.37039
	103.167	-0.3705
	103.333	-0.37061
	103.5	-0.37071
	103.667	-0.37082
	103.833	-0.37088
	104	-0.37097
	104.167	-0.37108
	104.333	-0.37117
	104.5	-0.37128
	104.667	-0.3714
	104.833	-0.37155
	105	-0.37169
	105.167	-0.37186
	105.333	-0.37203
	105.5	-0.37219
	105.667	-0.37236
	105.833	-0.37255
	106	-0.37273
	106.167	-0.37291
	106.333	-0.37309
	106.5	-0.37327
	106.667	-0.37343
	106.833	-0.37359
	107	-0.37375
	107.167	-0.37387
	107.333	-0.37398
	107.5	-0.37407
	107.667	-0.37418
	107.833	-0.37427
	108	-0.37439
	108.167	-0.37452
	108.333	-0.37466
	108.5	-0.37484
	108.667	-0.375
	108.833	-0.37514
	109	-0.37528
	109.167	-0.37542
	109.333	-0.37555
	109.5	-0.37568
	109.667	-0.37582
	109.833	-0.37596
	110	-0.37609
	110.167	-0.37623
	110.333	-0.37637
	110.5	-0.37652
	110.667	-0.37665
	110.833	-0.37679
	111	-0.37693
	111.167	-0.37707
	111.333	-0.37721
	111.5	-0.37736
	111.667	-0.37752
	111.833	-0.3777
	112	-0.3779
	112.167	-0.37811
	112.333	-0.37832
	112.5	-0.37853
	112.667	-0.37873
	112.833	-0.37891
	113	-0.37908
	113.167	-0.37918
	113.333	-0.37932
	113.5	-0.37945
	113.667	-0.37958
	113.833	-0.37972
	114	-0.37989
	114.167	-0.38007
	114.333	-0.38027
	114.5	-0.38052
	114.667	-0.38075
	114.833	-0.38096
	115	-0.38116
	115.167	-0.38136
	115.333	-0.38155
	115.5	-0.38172
	115.667	-0.38191
	115.833	-0.38206
	116	-0.38222
	116.167	-0.38237
	116.333	-0.38253
	116.5	-0.38267
	116.667	-0.38282
	116.833	-0.38299
	117	-0.38317
	117.167	-0.38337
	117.333	-0.38357
	117.5	-0.38378
	117.667	-0.38399
	117.833	-0.38421
	118	-0.3844
	118.167	-0.38456
	118.333	-0.38471
	118.5	-0.3848
	118.667	-0.38491
	118.833	-0.38504
	119	-0.38518
	119.167	-0.38533
	119.333	-0.38548
	119.5	-0.38563
	119.667	-0.38577
	119.833	-0.38591
	120	-0.38602
	120.167	-0.38611
	120.333	-0.38621
	120.5	-0.38626
	120.667	-0.38636
	120.833	-0.38649
	121	-0.38663
	121.167	-0.38682
	121.333	-0.38697
	121.5	-0.38712
	121.667	-0.38727
	121.833	-0.38743
	122	-0.38757
	122.167	-0.3877
	122.333	-0.38781
	122.5	-0.3879
	122.667	-0.388
	122.833	-0.38811
	123	-0.3882
	123.167	-0.38829
	123.333	-0.38839
	123.5	-0.38849
	123.667	-0.38859
	123.833	-0.38869
	124	-0.38878
	124.167	-0.38888
	124.333	-0.38899
	124.5	-0.3891
	124.667	-0.38922
	124.833	-0.38935
	125	-0.38946
	125.167	-0.38957
	125.333	-0.38971
	125.5	-0.38985
	125.667	-0.38999
	125.833	-0.3901
	126	-0.39023
	126.167	-0.39037
	126.333	-0.39051
	126.5	-0.39071
	126.667	-0.39091
	126.833	-0.39111
	127	-0.39131
	127.167	-0.39155
	127.333	-0.39173
	127.5	-0.39189
	127.667	-0.39204
	127.833	-0.39213
	128	-0.39227
	128.167	-0.39241
	128.333	-0.39253
	128.5	-0.39269
	128.667	-0.39285
	128.833	-0.393
	129	-0.39317
	129.167	-0.39338
	129.333	-0.39359
	129.5	-0.3938
	129.667	-0.39402
	129.833	-0.39428
	130	-0.39451
	130.167	-0.39473
	130.333	-0.39495
	130.5	-0.39512
	130.667	-0.39529
	130.833	-0.39546
	131	-0.39562
	131.167	-0.39575
	131.333	-0.39591
	131.5	-0.39608
	131.667	-0.39624
	131.833	-0.39639
	132	-0.39656
	132.167	-0.39672
	132.333	-0.39687
	132.5	-0.39699
	132.667	-0.39714
	132.833	-0.3973
	133	-0.39747
	133.167	-0.39766
	133.333	-0.39784
	133.5	-0.39806
	133.667	-0.39829
	133.833	-0.39854
	134	-0.39877
	134.167	-0.39901
	134.333	-0.39924
	134.5	-0.39946
	134.667	-0.39968
	134.833	-0.39989
	135	-0.40009
	135.167	-0.40028
	135.333	-0.40048
	135.5	-0.40066
	135.667	-0.40084
	135.833	-0.40102
	136	-0.40119
	136.167	-0.40133
	136.333	-0.40146
	136.5	-0.40156
	136.667	-0.40168
	136.833	-0.40181
	137	-0.40194
	137.167	-0.40204
	137.333	-0.40217
	137.5	-0.40228
	137.667	-0.40239
	137.833	-0.40251
	138	-0.40262
	138.167	-0.40273
	138.333	-0.40285
	138.5	-0.40298
	138.667	-0.40312
	138.833	-0.40327
	139	-0.40343
	139.167	-0.40362
	139.333	-0.40381
	139.5	-0.40401
	139.667	-0.40421
	139.833	-0.40443
	140	-0.40461
	140.167	-0.40477
	140.333	-0.40492
	140.5	-0.40503
	140.667	-0.40516
	140.833	-0.40531
	141	-0.40544
	141.167	-0.40559
	141.333	-0.40573
	141.5	-0.40587
	141.667	-0.406
	141.833	-0.40614
	142	-0.40628
	142.167	-0.40643
	142.333	-0.40659
	142.5	-0.40675
	142.667	-0.40693
	142.833	-0.40709
	143	-0.40726
	143.167	-0.40745
	143.333	-0.40764
	143.5	-0.40781
	143.667	-0.40798
	143.833	-0.40815
	144	-0.40832
	144.167	-0.40849
	144.333	-0.40868
	144.5	-0.40885
	144.667	-0.40901
	144.833	-0.40915
	145	-0.40929
	145.167	-0.4094
	145.333	-0.40953
	145.5	-0.40967
	145.667	-0.4098
	145.833	-0.40993
	146	-0.41007
	146.167	-0.41019
	146.333	-0.41031
	146.5	-0.41044
	146.667	-0.41057
	146.833	-0.4107
	147	-0.41083
	147.167	-0.41095
	147.333	-0.4111
	147.5	-0.41126
	147.667	-0.41141
	147.833	-0.41156
	148	-0.41172
	148.167	-0.41187
	148.333	-0.41202
	148.5	-0.41219
	148.667	-0.41235
	148.833	-0.4125
	149	-0.41265
	149.167	-0.41281
	149.333	-0.41298
	149.5	-0.41312
	149.667	-0.41324
	149.833	-0.41338
	150	-0.41352
	150.167	-0.41366
	150.333	-0.41381
	150.5	-0.41396
	150.667	-0.41411
	150.833	-0.41424
	151	-0.41439
	151.167	-0.41453
	151.333	-0.41466
	151.5	-0.41479
	151.667	-0.41491
	151.833	-0.41504
	152	-0.41518
	152.167	-0.41534
	152.333	-0.41549
	152.5	-0.41565
	152.667	-0.41579
	152.833	-0.41593
	153	-0.41607
	153.167	-0.41619
	153.333	-0.41631
	153.5	-0.41644
	153.667	-0.41656
	153.833	-0.41671
	154	-0.41685
	154.167	-0.41698
	154.333	-0.41711
	154.5	-0.41725
	154.667	-0.41739
	154.833	-0.41752
	155	-0.41766
	155.167	-0.41778
	155.333	-0.41792
	155.5	-0.41805
	155.667	-0.41819
	155.833	-0.41834
	156	-0.41848
	156.167	-0.41861
	156.333	-0.41874
	156.5	-0.41889
	156.667	-0.41904
	156.833	-0.4192
	157	-0.41935
	157.167	-0.41949
	157.333	-0.41961
	157.5	-0.41974
	157.667	-0.41986
	157.833	-0.41994
	158	-0.42005
	158.167	-0.42016
	158.333	-0.42027
	158.5	-0.42041
	158.667	-0.42055
	158.833	-0.4207
	159	-0.42085
	159.167	-0.42101
	159.333	-0.42114
	159.5	-0.42127
	159.667	-0.42139
	159.833	-0.42149
	160	-0.42161
	160.167	-0.42173
	160.333	-0.42184
	160.5	-0.42196
	160.667	-0.42207
	160.833	-0.42218
	161	-0.42229
	161.167	-0.4224
	161.333	-0.42251
	161.5	-0.42264
	161.667	-0.42276
	161.833	-0.42291
	162	-0.42304
	162.167	-0.42317
	162.333	-0.4233
	162.5	-0.42341
	162.667	-0.42353
	162.833	-0.42367
	163	-0.4238
	163.167	-0.42391
	163.333	-0.42403
	163.5	-0.42416
	163.667	-0.42428
	163.833	-0.4244
	164	-0.42454
	164.167	-0.42469
	164.333	-0.42484
	164.5	-0.425
	164.667	-0.42516
	164.833	-0.42534
	165	-0.42551
	165.167	-0.42563
	165.333	-0.42576
	165.5	-0.42589
	165.667	-0.42603
	165.833	-0.42614
	166	-0.42628
	166.167	-0.42642
	166.333	-0.42655
	166.5	-0.42672
	166.667	-0.42687
	166.833	-0.42701
	167	-0.42715
	167.167	-0.42726
	167.333	-0.42736
	167.5	-0.42747
	167.667	-0.42757
	167.833	-0.42764
	168	-0.42774
	168.167	-0.42786
	168.333	-0.42799
	168.5	-0.42812
	168.667	-0.42824
	168.833	-0.42835
	169	-0.42846
	169.167	-0.42855
	169.333	-0.42865
	169.5	-0.42875
	169.667	-0.42884
	169.833	-0.42895
	170	-0.42905
	170.167	-0.42915
	170.333	-0.42926
	170.5	-0.42938
	170.667	-0.42949
	170.833	-0.42959
	171	-0.42969
	171.167	-0.4298
	171.333	-0.42992
	171.5	-0.43005
	171.667	-0.43017
	171.833	-0.43029
	172	-0.43041
	172.167	-0.43054
	172.333	-0.43069
	172.5	-0.43081
	172.667	-0.43095
	172.833	-0.43108
	173	-0.4312
	173.167	-0.43131
	173.333	-0.4314
	173.5	-0.43149
	173.667	-0.43161
	173.833	-0.43169
	174	-0.43179
	174.167	-0.43191
	174.333	-0.43202
	174.5	-0.43216
	174.667	-0.43227
	174.833	-0.43238
	175	-0.43249
	175.167	-0.43259
	175.333	-0.4327
	175.5	-0.43282
	175.667	-0.43294
	175.833	-0.43308
	176	-0.43319
	176.167	-0.43329
	176.333	-0.43338
	176.5	-0.43345
	176.667	-0.43353
	176.833	-0.43362
	177	-0.4337
	177.167	-0.43378
	177.333	-0.43384
	177.5	-0.4339
	177.667	-0.43397
	177.833	-0.43403
	178	-0.43407
	178.167	-0.43413
	178.333	-0.43419
	178.5	-0.43426
	178.667	-0.43433
	178.833	-0.43441
	179	-0.43448
	179.167	-0.43455
	179.333	-0.43462
	179.5	-0.4347
	179.667	-0.43477
	179.833	-0.43485
	180	-0.43493
	180.167	-0.43501
	180.333	-0.43508
	180.5	-0.43516
	180.667	-0.43524
	180.833	-0.43531
	181	-0.43538
	181.167	-0.43544
	181.333	-0.43548
	181.5	-0.43554
	181.667	-0.43562
	181.833	-0.43569
	182	-0.43577
	182.167	-0.43585
	182.333	-0.43592
	182.5	-0.43599
	182.667	-0.43608
	182.833	-0.43616
	183	-0.43625
	183.167	-0.43634
	183.333	-0.43644
	183.5	-0.43654
	183.667	-0.43663
	183.833	-0.43672
	184	-0.43681
	184.167	-0.43689
	184.333	-0.43698
	184.5	-0.43706
	184.667	-0.43713
	184.833	-0.4372
	185	-0.43725
	185.167	-0.4373
	185.333	-0.4373
	185.5	-0.43732
	185.667	-0.43736
	185.833	-0.4374
	186	-0.43742
	186.167	-0.43746
	186.333	-0.43751
	186.5	-0.43756
	186.667	-0.43762
	186.833	-0.43768
	187	-0.43773
	187.167	-0.43778
	187.333	-0.43783
	187.5	-0.43786
	187.667	-0.43789
	187.833	-0.43791
	188	-0.43793
	188.167	-0.4379
	188.333	-0.4379
	188.5	-0.4379
	188.667	-0.43789
	188.833	-0.43787
	189	-0.43785
	189.167	-0.43783
	189.333	-0.43781
	189.5	-0.43779
	189.667	-0.43778
	189.833	-0.43775
	190	-0.43772
	190.167	-0.43772
	190.333	-0.43772
	190.5	-0.43772
	190.667	-0.43772
	190.833	-0.43774
	191	-0.43772
	191.167	-0.4377
	191.333	-0.43766
	191.5	-0.43759
	191.667	-0.43755
	191.833	-0.43751
	192	-0.43747
	192.167	-0.43745
	192.333	-0.43743
	192.5	-0.43742
	192.667	-0.43739
	192.833	-0.43739
	193	-0.43738
	193.167	-0.43737
	193.333	-0.43739
	193.5	-0.43743
	193.667	-0.43747
	193.833	-0.43752
	194	-0.43755
	194.167	-0.43759
	194.333	-0.4376
	194.5	-0.4376
	194.667	-0.4376
	194.833	-0.43754
	195	-0.43749
	195.167	-0.43745
	195.333	-0.43742
	195.5	-0.43739
	195.667	-0.43737
	195.833	-0.43734
	196	-0.4373
	196.167	-0.43727
	196.333	-0.43725
	196.5	-0.43721
	196.667	-0.43718
	196.833	-0.43716
	197	-0.43713
	197.167	-0.4371
	197.333	-0.43707
	197.5	-0.43706
	197.667	-0.43705
	197.833	-0.43705
	198	-0.43705
	198.167	-0.43706
	198.333	-0.43706
	198.5	-0.43704
	198.667	-0.43704
	198.833	-0.43704
	199	-0.43706
	199.167	-0.43708
	199.333	-0.43711
	199.5	-0.43716
	199.667	-0.4372
	199.833	-0.43722
	200	-0.43723
	200.167	-0.43723
	200.333	-0.43724
	200.5	-0.43726
	200.667	-0.43729
	200.833	-0.4373
	201	-0.43731
	201.167	-0.43733
	201.333	-0.43737
	201.5	-0.4374
	201.667	-0.43745
	201.833	-0.43752
	202	-0.43761
	202.167	-0.43774
	202.333	-0.43787
	202.5	-0.43801
	202.667	-0.43816
	202.833	-0.43834
	203	-0.4385
	203.167	-0.43866
	203.333	-0.43882
	203.5	-0.43897
	203.667	-0.43914
	203.833	-0.43935
	204	-0.43956
	204.167	-0.43982
	204.333	-0.44008
	204.5	-0.44036
	204.667	-0.44065
	204.833	-0.44098
	205	-0.44131
	205.167	-0.44163
	205.333	-0.44196
	205.5	-0.44228
	205.667	-0.4426
	205.833	-0.44292
	206	-0.44324
	206.167	-0.44355
	206.333	-0.44387
	206.5	-0.4442
	206.667	-0.44454
	206.833	-0.44491
	207	-0.44527
	207.167	-0.44565
	207.333	-0.44604
	207.5	-0.44646
	207.667	-0.44686
	207.833	-0.44727
	208	-0.4477
	208.167	-0.44819
	208.333	-0.44869
	208.5	-0.44921
	208.667	-0.44974
	208.833	-0.45039
	209	-0.45101
	209.167	-0.45165
	209.333	-0.4523
	209.5	-0.45304
	209.667	-0.45377
	209.833	-0.4545
	210	-0.45526
	210.167	-0.4561
	210.333	-0.45693
	210.5	-0.45779
	210.667	-0.45868
	210.833	-0.4597
	211	-0.46072
	211.167	-0.4618
	211.333	-0.46289
	211.5	-0.4642
	211.667	-0.46547
	211.833	-0.46678
	212	-0.46813
	212.167	-0.46968
	212.333	-0.47121
	212.5	-0.47275
	212.667	-0.47428
	212.833	-0.47616
	213	-0.47792
	213.167	-0.47982
	213.333	-0.48185
	213.5	-0.48399
	213.667	-0.48608
	213.833	-0.4883
	214	-0.49059
	214.167	-0.49315
	214.333	-0.49567
	214.5	-0.4984
	214.667	-0.50131
	214.833	-0.50439
	215	-0.50746
	215.167	-0.51059
	215.333	-0.51387
	215.5	-0.51758
	215.667	-0.52125
	215.833	-0.52503
	216	-0.52887
	216.167	-0.53298
	216.333	-0.53705
	216.5	-0.54132
	216.667	-0.54573
	216.833	-0.55048
	217	-0.55532
	217.167	-0.56034
	217.333	-0.56549
	217.5	-0.57097
	217.667	-0.57653
	217.833	-0.58231
	218	-0.58828
	218.167	-0.59445
	218.333	-0.60059
	218.5	-0.60697
	218.667	-0.61357
	218.833	-0.6202
	219	-0.62682
	219.167	-0.63316
	219.333	-0.63918
	219.5	-0.64426
	219.667	-0.6489
	219.833	-0.65294
	220	-0.65662
	220.167	-0.6592
	220.333	-0.65999
	220.5	-0.65868
	220.667	-0.65608
	220.833	-0.64982
	221	-0.64145
	221.167	-0.63105
	221.333	-0.6196
	221.5	-0.60758
	221.667	-0.59586
	221.833	-0.58477
	222	-0.57424
	222.167	-0.56503
	222.333	-0.55684
	222.5	-0.54935
	222.667	-0.54232
	222.833	-0.53627
	223	-0.53055
	223.167	-0.52531
	223.333	-0.52042
	223.5	-0.51584
	223.667	-0.51137
	223.833	-0.50729
	224	-0.50335
	224.167	-0.49977
	224.333	-0.49654
	224.5	-0.49378
	224.667	-0.49135
	224.833	-0.48918
	225	-0.48737
	225.167	-0.48598
	225.333	-0.48472
	225.5	-0.4839
	225.667	-0.48314
	225.833	-0.48258
	226	-0.48223
	226.167	-0.48208
	226.333	-0.48196
	226.5	-0.48182
	226.667	-0.48172
	226.833	-0.48177
	227	-0.48176
	227.167	-0.48177
	227.333	-0.48179
	227.5	-0.48185
	227.667	-0.48189
	227.833	-0.48194
	228	-0.48199
	228.167	-0.48206
	228.333	-0.48213
	228.5	-0.48219
	228.667	-0.48224
	228.833	-0.4823
	229	-0.48236
	229.167	-0.48244
	229.333	-0.48252
	229.5	-0.4826
	229.667	-0.48268
	229.833	-0.48275
	230	-0.48283
	230.167	-0.48293
	230.333	-0.48305
	230.5	-0.48319
	230.667	-0.48334
	230.833	-0.48354
	231	-0.48372
	231.167	-0.48391
	231.333	-0.4841
	231.5	-0.48433
	231.667	-0.48454
	231.833	-0.48474
	232	-0.48495
	232.167	-0.48516
	232.333	-0.48535
	232.5	-0.48554
	232.667	-0.48572
[truncated: 133 more rows]
