# Supplementary material for: Mechanically robust supramolecular polymer co-assemblies
Source: Nat Commun. 2022 Jan 18;13:356. doi: 10.1038/s41467-022-28017-0 (PMC8766479; doi:10.1038/s41467-022-28017-0)
Supplement: Supplementary file 3 — Source Data [file 41467_2022_28017_MOESM3_ESM.zip › NCOMMS-21-41006-T_Source Data/Supplementary Figure 11/Supplementary Figure 11.xlsx]

## Sheet: Figure_S11
TAB/BKB	100/0		90/10		80/20		70/30		60/40		50/50		40/60		30/70		20/80		10/90		0/100
	Temperature	tan(delta)	Temperature	tan(delta)	Temperature	tan(delta)	Temperature	tan(delta)	Temperature	tan(delta)	Temperature	tan(delta)	Temperature	tan(delta)	Temperature	tan(delta)	Temperature	tan(delta)	Temperature	tan(delta)	Temperature	tan(delta)
	[°C]	[-]	[°C]	[-]	[°C]	[-]	[°C]	[-]	[°C]	[-]	[°C]	[-]	[°C]	[-]	[°C]	[-]	[°C]	[-]	[°C]	[-]	[°C]	[-]
	-20	0.02975	-79.76	0.03031	-79.76	0.02881	-79.76	0.03123	-79.76	0.03647	-79.76	0.02937	-79.76	0.02462	-79.76	0.02017	-79.76	0.0231	-79.76	0.02407	-79.76	0.02105
	-19.98	0.02982	-79.87	0.02654	-79.87	0.03191	-79.87	0.02661	-79.87	0.0301	-79.87	0.03063	-79.87	0.02292	-79.87	0.02009	-79.87	0.0213	-79.87	0.02104	-79.87	0.01938
	-19.95	0.03001	-79.78	0.02884	-79.78	0.03052	-79.78	0.02825	-79.78	0.03272	-79.78	0.0281	-79.78	0.02283	-79.78	0.02536	-79.78	0.02028	-79.78	0.02233	-79.78	0.02089
	-19.98	0.02976	-79.76	0.02405	-79.76	0.03143	-79.76	0.02528	-79.76	0.02945	-79.76	0.02652	-79.76	0.02095	-79.76	0.02268	-79.76	0.02221	-79.76	0.02278	-79.76	0.01853
	-19.94	0.02974	-79.73	0.03086	-79.73	0.03316	-79.73	0.0289	-79.73	0.02889	-79.73	0.0311	-79.73	0.02279	-79.73	0.01959	-79.73	0.01864	-79.73	0.0231	-79.73	0.02431
	-19.86	0.02914	-79.76	0.02833	-79.76	0.03222	-79.76	0.02912	-79.76	0.03038	-79.76	0.02222	-79.76	0.02457	-79.76	0.02262	-79.76	0.02246	-79.76	0.02438	-79.76	0.01945
	-19.82	0.02928	-79.68	0.03018	-79.68	0.03066	-79.68	0.0301	-79.68	0.03239	-79.68	0.0262	-79.68	0.0232	-79.68	0.02036	-79.68	0.02285	-79.68	0.02321	-79.68	0.02355
	-19.75	0.02935	-79.66	0.02922	-79.66	0.03212	-79.66	0.03024	-79.66	0.03096	-79.66	0.02897	-79.66	0.02587	-79.66	0.0196	-79.66	0.02381	-79.66	0.02553	-79.66	0.02476
	-19.72	0.02961	-79.64	0.02844	-79.64	0.03016	-79.64	0.02862	-79.64	0.03323	-79.64	0.02932	-79.64	0.02597	-79.64	0.02283	-79.64	0.02083	-79.64	0.0239	-79.64	0.02267
	-19.62	0.0291	-79.51	0.02697	-79.51	0.03098	-79.51	0.03169	-79.51	0.02683	-79.51	0.02931	-79.51	0.02499	-79.51	0.0206	-79.51	0.02287	-79.51	0.02429	-79.51	0.02291
	-19.55	0.0293	-79.51	0.03087	-79.51	0.03022	-79.51	0.0276	-79.51	0.03219	-79.51	0.02443	-79.51	0.02216	-79.51	0.02194	-79.51	0.02149	-79.51	0.02395	-79.51	0.02363
	-19.47	0.02947	-79.44	0.02862	-79.44	0.03024	-79.44	0.03015	-79.44	0.03383	-79.44	0.029	-79.44	0.02578	-79.44	0.02337	-79.44	0.02367	-79.44	0.025	-79.44	0.02139
	-19.38	0.02931	-79.4	0.03007	-79.4	0.03088	-79.4	0.02982	-79.4	0.03347	-79.4	0.0259	-79.4	0.0247	-79.4	0.02237	-79.4	0.02198	-79.4	0.02357	-79.4	0.02169
	-19.28	0.02907	-79.32	0.02832	-79.32	0.02936	-79.32	0.03094	-79.32	0.03655	-79.32	0.02529	-79.32	0.02478	-79.32	0.02156	-79.32	0.02373	-79.32	0.0242	-79.32	0.02306
	-19.17	0.0289	-79.23	0.02756	-79.23	0.03143	-79.23	0.03259	-79.23	0.03466	-79.23	0.02728	-79.23	0.0251	-79.23	0.02059	-79.23	0.02137	-79.23	0.02407	-79.23	0.0214
	-19.08	0.02917	-79.13	0.03054	-79.13	0.03071	-79.13	0.03019	-79.13	0.03195	-79.13	0.02314	-79.13	0.02647	-79.13	0.01982	-79.13	0.02451	-79.13	0.02398	-79.13	0.02237
	-18.97	0.02934	-79.05	0.02917	-79.05	0.02944	-79.05	0.02737	-79.05	0.03388	-79.05	0.02693	-79.05	0.02507	-79.05	0.02071	-79.05	0.0231	-79.05	0.02409	-79.05	0.02208
	-18.88	0.02918	-78.94	0.02752	-78.94	0.02962	-78.94	0.02755	-78.94	0.0344	-78.94	0.02877	-78.94	0.02381	-78.94	0.01929	-78.94	0.02173	-78.94	0.02372	-78.94	0.02067
	-18.75	0.02933	-78.86	0.0286	-78.86	0.02948	-78.86	0.03064	-78.86	0.03211	-78.86	0.02642	-78.86	0.02499	-78.86	0.02074	-78.86	0.02175	-78.86	0.02419	-78.86	0.02348
	-18.65	0.02907	-78.74	0.02886	-78.74	0.03184	-78.74	0.03141	-78.74	0.0343	-78.74	0.02928	-78.74	0.0256	-78.74	0.0209	-78.74	0.02385	-78.74	0.02405	-78.74	0.0213
	-18.54	0.0294	-78.64	0.02723	-78.64	0.03069	-78.64	0.03059	-78.64	0.03121	-78.64	0.02927	-78.64	0.02399	-78.64	0.02024	-78.64	0.023	-78.64	0.02244	-78.64	0.0219
	-18.41	0.02922	-78.44	0.02975	-78.44	0.03078	-78.44	0.02932	-78.44	0.03397	-78.44	0.02399	-78.44	0.02559	-78.44	0.0205	-78.44	0.02443	-78.44	0.02319	-78.44	0.02288
	-18.25	0.02876	-78.32	0.03035	-78.32	0.02933	-78.32	0.02769	-78.32	0.03082	-78.32	0.02407	-78.32	0.02346	-78.32	0.01995	-78.32	0.02242	-78.32	0.02392	-78.32	0.02179
	-18.19	0.02906	-78.26	0.02682	-78.26	0.03121	-78.26	0.0298	-78.26	0.03194	-78.26	0.01982	-78.26	0.02436	-78.26	0.02129	-78.26	0.02306	-78.26	0.02369	-78.26	0.02295
	-18.01	0.02914	-78.16	0.02833	-78.16	0.02926	-78.16	0.03132	-78.16	0.03378	-78.16	0.02744	-78.16	0.02514	-78.16	0.02083	-78.16	0.02231	-78.16	0.02411	-78.16	0.02076
	-17.91	0.02903	-78.03	0.02946	-78.03	0.0308	-78.03	0.02792	-78.03	0.0327	-78.03	0.02727	-78.03	0.02479	-78.03	0.02142	-78.03	0.02362	-78.03	0.02385	-78.03	0.02355
	-17.77	0.02898	-77.91	0.02563	-77.91	0.02875	-77.91	0.02829	-77.91	0.0323	-77.91	0.02672	-77.91	0.0245	-77.91	0.02116	-77.91	0.02255	-77.91	0.02366	-77.91	0.02223
	-17.64	0.02914	-77.78	0.03089	-77.78	0.03199	-77.78	0.02963	-77.78	0.0325	-77.78	0.0278	-77.78	0.02575	-77.78	0.02119	-77.78	0.02362	-77.78	0.02473	-77.78	0.02259
	-17.54	0.02877	-77.66	0.02557	-77.66	0.03037	-77.66	0.03089	-77.66	0.03119	-77.66	0.02504	-77.66	0.02402	-77.66	0.02031	-77.66	0.02213	-77.66	0.02366	-77.66	0.01982
	-17.41	0.02929	-77.5	0.02875	-77.5	0.03019	-77.5	0.02858	-77.5	0.0322	-77.5	0.02612	-77.5	0.02413	-77.5	0.01993	-77.5	0.02195	-77.5	0.0245	-77.5	0.02297
	-17.24	0.02851	-77.38	0.02602	-77.38	0.03006	-77.38	0.03058	-77.38	0.03225	-77.38	0.02802	-77.38	0.02356	-77.38	0.02075	-77.38	0.02356	-77.38	0.02273	-77.38	0.0236
	-17.13	0.02898	-77.27	0.02816	-77.27	0.02926	-77.27	0.02913	-77.27	0.03287	-77.27	0.02869	-77.27	0.02552	-77.27	0.0209	-77.27	0.02235	-77.27	0.02331	-77.27	0.02091
	-16.99	0.02917	-77.08	0.02912	-77.08	0.03045	-77.08	0.02925	-77.08	0.03219	-77.08	0.02626	-77.08	0.0252	-77.08	0.02138	-77.08	0.02247	-77.08	0.02405	-77.08	0.02069
	-16.87	0.0289	-77	0.02571	-77	0.0297	-77	0.02951	-77	0.03213	-77	0.02425	-77	0.02473	-77	0.02065	-77	0.02293	-77	0.02364	-77	0.02204
	-16.71	0.02847	-76.81	0.02949	-76.81	0.02902	-76.81	0.02911	-76.81	0.03093	-76.81	0.02462	-76.81	0.02334	-76.81	0.0218	-76.81	0.02311	-76.81	0.02429	-76.81	0.02501
	-16.6	0.02905	-76.66	0.0236	-76.66	0.03024	-76.66	0.03053	-76.66	0.03133	-76.66	0.02577	-76.66	0.02384	-76.66	0.02026	-76.66	0.02299	-76.66	0.02296	-76.66	0.02309
	-16.45	0.02869	-76.53	0.0274	-76.53	0.02924	-76.53	0.02839	-76.53	0.03142	-76.53	0.02613	-76.53	0.02403	-76.53	0.01985	-76.53	0.02181	-76.53	0.02376	-76.53	0.02164
	-16.32	0.0289	-76.39	0.02842	-76.39	0.03083	-76.39	0.0285	-76.39	0.03191	-76.39	0.02541	-76.39	0.02458	-76.39	0.01994	-76.39	0.024	-76.39	0.02396	-76.39	0.02031
	-16.16	0.02877	-76.22	0.02951	-76.22	0.02982	-76.22	0.02876	-76.22	0.03398	-76.22	0.02774	-76.22	0.02409	-76.22	0.02018	-76.22	0.02166	-76.22	0.02383	-76.22	0.02257
	-16.05	0.02914	-76.07	0.02761	-76.07	0.02942	-76.07	0.02943	-76.07	0.03335	-76.07	0.02681	-76.07	0.02429	-76.07	0.02178	-76.07	0.02346	-76.07	0.02295	-76.07	0.02289
	-15.89	0.02872	-75.91	0.02716	-75.91	0.02967	-75.91	0.02973	-75.91	0.03023	-75.91	0.02487	-75.91	0.02296	-75.91	0.02204	-75.91	0.02382	-75.91	0.02398	-75.91	0.02296
	-15.74	0.02865	-75.79	0.02538	-75.79	0.02839	-75.79	0.02969	-75.79	0.03143	-75.79	0.02551	-75.79	0.02571	-75.79	0.02026	-75.79	0.02343	-75.79	0.02346	-75.79	0.02316
	-15.59	0.02857	-75.63	0.0273	-75.63	0.03131	-75.63	0.028	-75.63	0.03091	-75.63	0.03003	-75.63	0.02328	-75.63	0.02051	-75.63	0.0234	-75.63	0.02311	-75.63	0.02329
	-15.46	0.02889	-75.54	0.02444	-75.54	0.02951	-75.54	0.02804	-75.54	0.03209	-75.54	0.02396	-75.54	0.0236	-75.54	0.02156	-75.54	0.02095	-75.54	0.02325	-75.54	0.02089
	-15.33	0.02867	-75.38	0.0282	-75.38	0.0295	-75.38	0.03013	-75.38	0.03074	-75.38	0.0249	-75.38	0.02427	-75.38	0.02107	-75.38	0.02304	-75.38	0.02386	-75.38	0.02255
	-15.16	0.02881	-75.2	0.0246	-75.2	0.02902	-75.2	0.02996	-75.2	0.03205	-75.2	0.02686	-75.2	0.0247	-75.2	0.01971	-75.2	0.02216	-75.2	0.02261	-75.2	0.02301
	-15.07	0.02899	-75.07	0.02809	-75.07	0.02923	-75.07	0.02781	-75.07	0.03235	-75.07	0.02515	-75.07	0.02418	-75.07	0.01959	-75.07	0.02146	-75.07	0.02462	-75.07	0.02165
	-14.89	0.02861	-74.92	0.02569	-74.92	0.02929	-74.92	0.03007	-74.92	0.03175	-74.92	0.02531	-74.92	0.02392	-74.92	0.02033	-74.92	0.02458	-74.92	0.02324	-74.92	0.02296
	-14.77	0.02866	-74.75	0.02506	-74.75	0.02914	-74.75	0.02717	-74.75	0.03067	-74.75	0.02496	-74.75	0.02429	-74.75	0.02031	-74.75	0.02192	-74.75	0.02372	-74.75	0.02233
	-14.6	0.02847	-74.64	0.02439	-74.64	0.02784	-74.64	0.02874	-74.64	0.03262	-74.64	0.02471	-74.64	0.02368	-74.64	0.02154	-74.64	0.02318	-74.64	0.02436	-74.64	0.02251
	-14.47	0.02859	-74.54	0.02778	-74.54	0.02982	-74.54	0.02847	-74.54	0.03127	-74.54	0.02531	-74.54	0.02463	-74.54	0.02224	-74.54	0.02306	-74.54	0.02284	-74.54	0.02318
	-14.31	0.02864	-74.35	0.02707	-74.35	0.02876	-74.35	0.02871	-74.35	0.03161	-74.35	0.02384	-74.35	0.02377	-74.35	0.0211	-74.35	0.02295	-74.35	0.02386	-74.35	0.02288
	-14.17	0.02852	-74.25	0.02161	-74.25	0.03068	-74.25	0.02809	-74.25	0.03173	-74.25	0.02638	-74.25	0.02405	-74.25	0.0192	-74.25	0.02369	-74.25	0.02345	-74.25	0.02038
	-14.07	0.02887	-74.11	0.02573	-74.11	0.02945	-74.11	0.029	-74.11	0.03038	-74.11	0.02895	-74.11	0.02305	-74.11	0.02258	-74.11	0.02165	-74.11	0.0241	-74.11	0.02316
	-13.86	0.02862	-73.86	0.02539	-73.86	0.02872	-73.86	0.02964	-73.86	0.03131	-73.86	0.02449	-73.86	0.02514	-73.86	0.01991	-73.86	0.02308	-73.86	0.02343	-73.86	0.023
	-13.81	0.02875	-73.71	0.02427	-73.71	0.02894	-73.71	0.02697	-73.71	0.03191	-73.71	0.02492	-73.71	0.02326	-73.71	0.01975	-73.71	0.02272	-73.71	0.02331	-73.71	0.02353
	-13.58	0.02867	-73.56	0.03064	-73.56	0.02941	-73.56	0.02932	-73.56	0.03169	-73.56	0.02441	-73.56	0.02389	-73.56	0.02039	-73.56	0.02279	-73.56	0.0236	-73.56	0.0213
	-13.46	0.02844	-73.51	0.02248	-73.51	0.02809	-73.51	0.02822	-73.51	0.02981	-73.51	0.02615	-73.51	0.02255	-73.51	0.02249	-73.51	0.02163	-73.51	0.02356	-73.51	0.02308
	-13.31	0.0288	-73.3	0.02666	-73.3	0.02913	-73.3	0.02796	-73.3	0.03181	-73.3	0.02359	-73.3	0.02494	-73.3	0.0209	-73.3	0.02282	-73.3	0.02308	-73.3	0.02286
	-13.21	0.0288	-73.12	0.02087	-73.12	0.02806	-73.12	0.0285	-73.12	0.03072	-73.12	0.02626	-73.12	0.0242	-73.12	0.02043	-73.12	0.02299	-73.12	0.02411	-73.12	0.02264
	-12.93	0.02834	-73	0.02717	-73	0.02774	-73	0.02807	-73	0.03077	-73	0.0245	-73	0.02402	-73	0.01993	-73	0.02277	-73	0.02395	-73	0.02384
	-12.86	0.02849	-72.94	0.0273	-72.94	0.02969	-72.94	0.02713	-72.94	0.0318	-72.94	0.02521	-72.94	0.02319	-72.94	0.02077	-72.94	0.02216	-72.94	0.02337	-72.94	0.02249
	-12.7	0.02872	-72.81	0.02516	-72.81	0.02905	-72.81	0.02836	-72.81	0.0313	-72.81	0.02753	-72.81	0.02413	-72.81	0.02235	-72.81	0.02351	-72.81	0.02307	-72.81	0.02378
	-12.52	0.02843	-72.6	0.02118	-72.6	0.02883	-72.6	0.02699	-72.6	0.03135	-72.6	0.02507	-72.6	0.02181	-72.6	0.02049	-72.6	0.02303	-72.6	0.02383	-72.6	0.02365
	-12.44	0.02863	-72.48	0.02913	-72.48	0.02667	-72.48	0.02895	-72.48	0.03156	-72.48	0.02585	-72.48	0.02413	-72.48	0.02037	-72.48	0.02239	-72.48	0.02368	-72.48	0.01994
	-12.24	0.02844	-72.32	0.02372	-72.32	0.02985	-72.32	0.02821	-72.32	0.03058	-72.32	0.0241	-72.32	0.02453	-72.32	0.0212	-72.32	0.02325	-72.32	0.0236	-72.32	0.02393
	-12.13	0.02864	-72.15	0.02219	-72.15	0.02714	-72.15	0.0274	-72.15	0.02962	-72.15	0.02623	-72.15	0.0228	-72.15	0.02073	-72.15	0.02266	-72.15	0.02397	-72.15	0.02287
	-11.95	0.02865	-72.01	0.02605	-72.01	0.02767	-72.01	0.02767	-72.01	0.03094	-72.01	0.02601	-72.01	0.02362	-72.01	0.02012	-72.01	0.02218	-72.01	0.02381	-72.01	0.02118
	-11.89	0.02868	-71.82	0.02221	-71.82	0.0287	-71.82	0.02891	-71.82	0.03148	-71.82	0.02498	-71.82	0.02475	-71.82	0.02099	-71.82	0.02223	-71.82	0.02316	-71.82	0.0238
	-11.67	0.02871	-71.66	0.02441	-71.66	0.02933	-71.66	0.02705	-71.66	0.03099	-71.66	0.02525	-71.66	0.02357	-71.66	0.02064	-71.66	0.02384	-71.66	0.02484	-71.66	0.02311
	-11.5	0.02828	-71.51	0.02066	-71.51	0.02911	-71.51	0.02809	-71.51	0.03199	-71.51	0.02589	-71.51	0.02418	-71.51	0.02122	-71.51	0.02367	-71.51	0.02377	-71.51	0.02301
	-11.42	0.02881	-71.38	0.02543	-71.38	0.02813	-71.38	0.02741	-71.38	0.03052	-71.38	0.02363	-71.38	0.02325	-71.38	0.02034	-71.38	0.02203	-71.38	0.0238	-71.38	0.02496
	-11.29	0.02884	-71.24	0.02737	-71.24	0.0279	-71.24	0.02772	-71.24	0.03046	-71.24	0.02514	-71.24	0.02454	-71.24	0.02186	-71.24	0.02185	-71.24	0.02419	-71.24	0.02053
	-11.1	0.02826	-71.13	0.02032	-71.13	0.02889	-71.13	0.02914	-71.13	0.02986	-71.13	0.02551	-71.13	0.02316	-71.13	0.02037	-71.13	0.02333	-71.13	0.02403	-71.13	0.02368
	-10.96	0.02868	-70.87	0.02574	-70.87	0.02792	-70.87	0.02728	-70.87	0.03102	-70.87	0.02258	-70.87	0.02369	-70.87	0.0218	-70.87	0.02163	-70.87	0.02342	-70.87	0.02345
	-10.85	0.02868	-70.72	0.02158	-70.72	0.02817	-70.72	0.02777	-70.72	0.03028	-70.72	0.02626	-70.72	0.02415	-70.72	0.0195	-70.72	0.02237	-70.72	0.02369	-70.72	0.02262
	-10.71	0.02877	-70.63	0.02471	-70.63	0.02781	-70.63	0.02843	-70.63	0.03098	-70.63	0.02508	-70.63	0.02307	-70.63	0.02154	-70.63	0.02252	-70.63	0.02408	-70.63	0.0244
	-10.56	0.02867	-70.52	0.02147	-70.52	0.02818	-70.52	0.02758	-70.52	0.03025	-70.52	0.02374	-70.52	0.02403	-70.52	0.02125	-70.52	0.02338	-70.52	0.02322	-70.52	0.02181
	-10.39	0.02865	-70.31	0.02629	-70.31	0.02839	-70.31	0.02722	-70.31	0.03301	-70.31	0.02888	-70.31	0.02367	-70.31	0.02048	-70.31	0.02265	-70.31	0.02399	-70.31	0.02336
	-10.3	0.02858	-70.13	0.02354	-70.13	0.02731	-70.13	0.02785	-70.13	0.03138	-70.13	0.02197	-70.13	0.02258	-70.13	0.01955	-70.13	0.02379	-70.13	0.02405	-70.13	0.02173
	-10.12	0.02877	-69.99	0.02247	-69.99	0.02658	-69.99	0.02697	-69.99	0.03007	-69.99	0.02482	-69.99	0.02433	-69.99	0.01888	-69.99	0.02111	-69.99	0.02385	-69.99	0.02542
	-9.88	0.02863	-69.84	0.02096	-69.84	0.02833	-69.84	0.02638	-69.84	0.02931	-69.84	0.02484	-69.84	0.02289	-69.84	0.02079	-69.84	0.0225	-69.84	0.02402	-69.84	0.02401
	-9.84	0.02856	-69.73	0.02176	-69.73	0.02605	-69.73	0.02792	-69.73	0.03046	-69.73	0.02368	-69.73	0.02587	-69.73	0.02334	-69.73	0.02413	-69.73	0.02354	-69.73	0.02232
	-9.69	0.02887	-69.44	0.02289	-69.44	0.02892	-69.44	0.02872	-69.44	0.03077	-69.44	0.02568	-69.44	0.02218	-69.44	0.01975	-69.44	0.0245	-69.44	0.02446	-69.44	0.02314
	-9.47	0.0283	-69.33	0.02313	-69.33	0.02926	-69.33	0.02603	-69.33	0.03072	-69.33	0.02436	-69.33	0.02439	-69.33	0.0201	-69.33	0.02189	-69.33	0.02386	-69.33	0.02447
	-9.27	0.02855	-69.16	0.02627	-69.16	0.02663	-69.16	0.02755	-69.16	0.03138	-69.16	0.02386	-69.16	0.02384	-69.16	0.02127	-69.16	0.02257	-69.16	0.0241	-69.16	0.02315
	-9.23	0.0289	-68.96	0.02167	-68.96	0.02879	-68.96	0.0277	-68.96	0.03056	-68.96	0.02365	-68.96	0.02415	-68.96	0.02062	-68.96	0.02284	-68.96	0.02358	-68.96	0.02479
	-9.01	0.02878	-68.89	0.02542	-68.89	0.02684	-68.89	0.02685	-68.89	0.03133	-68.89	0.02495	-68.89	0.02319	-68.89	0.02068	-68.89	0.02208	-68.89	0.02526	-68.89	0.02467
	-8.8	0.02859	-68.74	0.02086	-68.74	0.02845	-68.74	0.02727	-68.74	0.03019	-68.74	0.02672	-68.74	0.02419	-68.74	0.02183	-68.74	0.02415	-68.74	0.02415	-68.74	0.02276
	-8.73	0.0285	-68.52	0.02087	-68.52	0.02783	-68.52	0.02748	-68.52	0.02976	-68.52	0.02676	-68.52	0.0234	-68.52	0.02161	-68.52	0.02331	-68.52	0.02401	-68.52	0.02546
	-8.54	0.02935	-68.29	0.02351	-68.29	0.02562	-68.29	0.02753	-68.29	0.03056	-68.29	0.02391	-68.29	0.02203	-68.29	0.02024	-68.29	0.02257	-68.29	0.0235	-68.29	0.02543
	-8.39	0.02838	-68.17	0.0224	-68.17	0.0271	-68.17	0.02647	-68.17	0.03238	-68.17	0.02366	-68.17	0.02422	-68.17	0.02046	-68.17	0.02253	-68.17	0.02457	-68.17	0.02283
	-8.19	0.02834	-68	0.02268	-68	0.02782	-68	0.02627	-68	0.03006	-68	0.02414	-68	0.024	-68	0.02336	-68	0.02252	-68	0.02487	-68	0.02479
	-8.19	0.02879	-67.76	0.02122	-67.76	0.02784	-67.76	0.02668	-67.76	0.0305	-67.76	0.02311	-67.76	0.02436	-67.76	0.02055	-67.76	0.02414	-67.76	0.02341	-67.76	0.02011
	-7.95	0.02902	-67.62	0.02287	-67.62	0.02606	-67.62	0.02849	-67.62	0.03016	-67.62	0.02694	-67.62	0.02455	-67.62	0.01959	-67.62	0.02354	-67.62	0.02503	-67.62	0.02302
	-7.79	0.02889	-67.58	0.02202	-67.58	0.02852	-67.58	0.02675	-67.58	0.02837	-67.58	0.02731	-67.58	0.02111	-67.58	0.02242	-67.58	0.02236	-67.58	0.02403	-67.58	0.02679
	-7.68	0.0283	-67.36	0.02296	-67.36	0.02591	-67.36	0.02725	-67.36	0.03242	-67.36	0.023	-67.36	0.0246	-67.36	0.02079	-67.36	0.02312	-67.36	0.02475	-67.36	0.0265
	-7.57	0.02917	-67.11	0.02373	-67.11	0.02853	-67.11	0.02639	-67.11	0.03208	-67.11	0.02491	-67.11	0.0244	-67.11	0.01926	-67.11	0.02258	-67.11	0.02417	-67.11	0.02288
	-7.45	0.02897	-66.98	0.02428	-66.98	0.02716	-66.98	0.02664	-66.98	0.0304	-66.98	0.02983	-66.98	0.02326	-66.98	0.02136	-66.98	0.02453	-66.98	0.02357	-66.98	0.02414
	-7.17	0.02837	-66.87	0.02263	-66.87	0.02572	-66.87	0.02799	-66.87	0.02777	-66.87	0.02129	-66.87	0.02393	-66.87	0.02305	-66.87	0.02232	-66.87	0.02459	-66.87	0.02383
	-7.03	0.02836	-66.6	0.02063	-66.6	0.02813	-66.6	0.0265	-66.6	0.03094	-66.6	0.02218	-66.6	0.02324	-66.6	0.01979	-66.6	0.02214	-66.6	0.02428	-66.6	0.02221
	-6.9	0.02905	-66.6	0.02029	-66.6	0.02803	-66.6	0.02774	-66.6	0.03109	-66.6	0.02587	-66.6	0.02239	-66.6	0.02139	-66.6	0.02514	-66.6	0.0246	-66.6	0.02396
	-6.77	0.02905	-66.55	0.02226	-66.55	0.02757	-66.55	0.02678	-66.55	0.03147	-66.55	0.02399	-66.55	0.02296	-66.55	0.02201	-66.55	0.02568	-66.55	0.02438	-66.55	0.02493
	-6.57	0.02853	-66.38	0.02323	-66.38	0.02685	-66.38	0.02559	-66.38	0.03002	-66.38	0.02473	-66.38	0.02298	-66.38	0.02134	-66.38	0.02274	-66.38	0.02388	-66.38	0.02799
	-6.46	0.02888	-66.26	0.02098	-66.26	0.02732	-66.26	0.02705	-66.26	0.03013	-66.26	0.0268	-66.26	0.02295	-66.26	0.02084	-66.26	0.02267	-66.26	0.02438	-66.26	0.0235
	-6.36	0.02912	-66.03	0.01785	-66.03	0.0264	-66.03	0.02616	-66.03	0.02953	-66.03	0.02382	-66.03	0.02222	-66.03	0.01812	-66.03	0.02248	-66.03	0.0253	-66.03	0.0238
	-6.07	0.02917	-65.78	0.02404	-65.78	0.02528	-65.78	0.02688	-65.78	0.03049	-65.78	0.0235	-65.78	0.02323	-65.78	0.02054	-65.78	0.02348	-65.78	0.02516	-65.78	0.02368
	-6.02	0.02906	-65.66	0.02194	-65.66	0.02653	-65.66	0.02651	-65.66	0.03073	-65.66	0.02278	-65.66	0.02289	-65.66	0.021	-65.66	0.02338	-65.66	0.02403	-65.66	0.02416
	-5.79	0.02911	-65.66	0.01927	-65.66	0.02628	-65.66	0.02655	-65.66	0.02958	-65.66	0.02685	-65.66	0.02244	-65.66	0.02208	-65.66	0.02434	-65.66	0.02358	-65.66	0.02646
	-5.61	0.02909	-65.46	0.02021	-65.46	0.0283	-65.46	0.02552	-65.46	0.0308	-65.46	0.02533	-65.46	0.02461	-65.46	0.0223	-65.46	0.02397	-65.46	0.02418	-65.46	0.02475
	-5.6	0.02843	-65.34	0.02403	-65.34	0.02582	-65.34	0.02766	-65.34	0.03258	-65.34	0.02531	-65.34	0.0236	-65.34	0.01951	-65.34	0.02334	-65.34	0.02495	-65.34	0.02585
	-5.39	0.02963	-65.17	0.02395	-65.17	0.02648	-65.17	0.02763	-65.17	0.03012	-65.17	0.02463	-65.17	0.02259	-65.17	0.02399	-65.17	0.02475	-65.17	0.02395	-65.17	0.02568
	-5.24	0.02921	-64.81	0.01803	-64.81	0.02803	-64.81	0.02612	-64.81	0.02979	-64.81	0.02587	-64.81	0.02477	-64.81	0.01836	-64.81	0.02299	-64.81	0.02572	-64.81	0.02259
	-5.1	0.02908	-64.68	0.02027	-64.68	0.02436	-64.68	0.02629	-64.68	0.02963	-64.68	0.02266	-64.68	0.02487	-64.68	0.02132	-64.68	0.02409	-64.68	0.02462	-64.68	0.02471
	-4.91	0.02871	-64.75	0.01981	-64.75	0.02567	-64.75	0.02668	-64.75	0.02969	-64.75	0.02342	-64.75	0.02419	-64.75	0.0213	-64.75	0.02496	-64.75	0.02504	-64.75	0.02345
	-4.88	0.02885	-64.51	0.02157	-64.51	0.02722	-64.51	0.02655	-64.51	0.03058	-64.51	0.02511	-64.51	0.02221	-64.51	0.02337	-64.51	0.02051	-64.51	0.02479	-64.51	0.02445
	-4.74	0.02925	-64.26	0.01882	-64.26	0.02744	-64.26	0.02653	-64.26	0.03113	-64.26	0.02765	-64.26	0.02555	-64.26	0.01972	-64.26	0.02388	-64.26	0.02522	-64.26	0.02839
	-4.43	0.02927	-64.23	0.02042	-64.23	0.02678	-64.23	0.02565	-64.23	0.03091	-64.23	0.02643	-64.23	0.02395	-64.23	0.02107	-64.23	0.0253	-64.23	0.02491	-64.23	0.02311
	-4.23	0.0303	-64.08	0.01925	-64.08	0.02611	-64.08	0.02658	-64.08	0.02947	-64.08	0.02365	-64.08	0.02274	-64.08	0.02034	-64.08	0.02397	-64.08	0.02524	-64.08	0.02277
	-4.17	0.02905	-64.04	0.02545	-64.04	0.02662	-64.04	0.02479	-64.04	0.03015	-64.04	0.02464	-64.04	0.02351	-64.04	0.02004	-64.04	0.02231	-64.04	0.02441	-64.04	0.02827
	-3.99	0.02862	-63.8	0.02009	-63.8	0.02741	-63.8	0.02668	-63.8	0.0319	-63.8	0.02294	-63.8	0.02429	-63.8	0.02159	-63.8	0.0251	-63.8	0.02636	-63.8	0.02587
	-3.82	0.02922	-63.49	0.0172	-63.49	0.0268	-63.49	0.02703	-63.49	0.03075	-63.49	0.02629	-63.49	0.02394	-63.49	0.02031	-63.49	0.02566	-63.49	0.02593	-63.49	0.02336
	-3.75	0.0288	-63.4	0.02499	-63.4	0.02579	-63.4	0.02751	-63.4	0.02986	-63.4	0.02415	-63.4	0.02408	-63.4	0.01898	-63.4	0.02462	-63.4	0.02494	-63.4	0.02711
	-3.71	0.02945	-63.26	0.01574	-63.26	0.02825	-63.26	0.02677	-63.26	0.02969	-63.26	0.02571	-63.26	0.02357	-63.26	0.02219	-63.26	0.02291	-63.26	0.02496	-63.26	0.02288
	-3.5	0.02996	-63.18	0.02376	-63.18	0.0269	-63.18	0.02362	-63.18	0.03064	-63.18	0.0241	-63.18	0.02403	-63.18	0.02315	-63.18	0.02166	-63.18	0.02529	-63.18	0.02648
	-3.35	0.02921	-62.99	0.02011	-62.99	0.02592	-62.99	0.02666	-62.99	0.0317	-62.99	0.02675	-62.99	0.02476	-62.99	0.02187	-62.99	0.02645	-62.99	0.02493	-62.99	0.02793
	-3.18	0.02934	-62.88	0.02016	-62.88	0.02499	-62.88	0.02718	-62.88	0.0304	-62.88	0.02294	-62.88	0.02352	-62.88	0.01956	-62.88	0.02523	-62.88	0.02606	-62.88	0.02545
	-3.01	0.02914	-62.9	0.02144	-62.9	0.02519	-62.9	0.0257	-62.9	0.02881	-62.9	0.02355	-62.9	0.02218	-62.9	0.02327	-62.9	0.02442	-62.9	0.02555	-62.9	0.02841
	-3.01	0.02953	-62.74	0.02128	-62.74	0.02771	-62.74	0.02702	-62.74	0.03089	-62.74	0.02606	-62.74	0.02458	-62.74	0.02228	-62.74	0.02627	-62.74	0.02562	-62.74	0.02578
	-2.89	0.03034	-62.54	0.02369	-62.54	0.02589	-62.54	0.027	-62.54	0.03048	-62.54	0.02613	-62.54	0.02541	-62.54	0.02194	-62.54	0.02486	-62.54	0.02404	-62.54	0.0233
	-2.44	0.02948	-62.47	0.0127	-62.47	0.02821	-62.47	0.02809	-62.47	0.0291	-62.47	0.0246	-62.47	0.02167	-62.47	0.02177	-62.47	0.02448	-62.47	0.02624	-62.47	0.02699
	-2.25	0.02884	-62.25	0.02064	-62.25	0.02771	-62.25	0.02458	-62.25	0.03124	-62.25	0.02728	-62.25	0.02413	-62.25	0.02227	-62.25	0.02527	-62.25	0.02504	-62.25	0.02665
	-2.39	0.0297	-62.12	0.021	-62.12	0.0236	-62.12	0.02471	-62.12	0.03069	-62.12	0.02447	-62.12	0.0241	-62.12	0.02182	-62.12	0.02283	-62.12	0.02628	-62.12	0.02925
	-1.94	0.03155	-62.06	0.02337	-62.06	0.02534	-62.06	0.02794	-62.06	0.03003	-62.06	0.02096	-62.06	0.0249	-62.06	0.02207	-62.06	0.02322	-62.06	0.02692	-62.06	0.02623
	-1.65	0.02822	-61.76	0.02186	-61.76	0.02729	-61.76	0.02552	-61.76	0.03157	-61.76	0.02657	-61.76	0.02286	-61.76	0.02203	-61.76	0.02596	-61.76	0.02655	-61.76	0.02553
	-1.5	0.02877	-61.52	0.01748	-61.52	0.02446	-61.52	0.02441	-61.52	0.02754	-61.52	0.02751	-61.52	0.02362	-61.52	0.02131	-61.52	0.02526	-61.52	0.02623	-61.52	0.02558
	-1.33	0.02894	-61.56	0.02181	-61.56	0.02679	-61.56	0.02789	-61.56	0.03194	-61.56	0.02275	-61.56	0.02322	-61.56	0.02106	-61.56	0.02516	-61.56	0.0245	-61.56	0.02683
	-1.34	0.03013	-61.3	0.02279	-61.3	0.02623	-61.3	0.02809	-61.3	0.03141	-61.3	0.02617	-61.3	0.02321	-61.3	0.02196	-61.3	0.02539	-61.3	0.0265	-61.3	0.02772
	-1.23	0.03076	-61.07	0.02133	-61.07	0.02617	-61.07	0.02387	-61.07	0.03047	-61.07	0.02527	-61.07	0.02437	-61.07	0.02016	-61.07	0.02484	-61.07	0.02597	-61.07	0.02977
	-0.95	0.02919	-60.91	0.01313	-60.91	0.02492	-60.91	0.0273	-60.91	0.03179	-60.91	0.02973	-60.91	0.0241	-60.91	0.02016	-60.91	0.02235	-60.91	0.02671	-60.91	0.02544
	-0.83	0.02936	-60.9	0.02096	-60.9	0.02774	-60.9	0.0263	-60.9	0.02948	-60.9	0.02599	-60.9	0.02294	-60.9	0.02263	-60.9	0.025	-60.9	0.02667	-60.9	0.02587
	-0.82	0.02943	-60.72	0.02369	-60.72	0.02543	-60.72	0.02743	-60.72	0.03023	-60.72	0.02168	-60.72	0.02421	-60.72	0.02177	-60.72	0.02401	-60.72	0.02565	-60.72	0.02824
	-0.52	0.03017	-60.49	0.02221	-60.49	0.02583	-60.49	0.02549	-60.49	0.02864	-60.49	0.02194	-60.49	0.02267	-60.49	0.02082	-60.49	0.02547	-60.49	0.02666	-60.49	0.02541
	-0.53	0.03028	-60.35	0.02207	-60.35	0.02563	-60.35	0.02529	-60.35	0.03031	-60.35	0.02825	-60.35	0.02228	-60.35	0.02255	-60.35	0.0257	-60.35	0.02597	-60.35	0.02697
	-0.26	0.03035	-60.31	0.02058	-60.31	0.02733	-60.31	0.02643	-60.31	0.03178	-60.31	0.0274	-60.31	0.02375	-60.31	0.02265	-60.31	0.0251	-60.31	0.02624	-60.31	0.02831
	-0.1	0.02902	-59.91	0.01858	-59.91	0.02523	-59.91	0.02763	-59.91	0.03123	-59.91	0.02315	-59.91	0.02378	-59.91	0.02329	-59.91	0.02561	-59.91	0.02567	-59.91	0.02722
	-0.02	0.03077	-59.89	0.01679	-59.89	0.02519	-59.89	0.02609	-59.89	0.03116	-59.89	0.02392	-59.89	0.0249	-59.89	0.02168	-59.89	0.02673	-59.89	0.02575	-59.89	0.02926
	0.11	0.03011	-59.87	0.0226	-59.87	0.02731	-59.87	0.02467	-59.87	0.02986	-59.87	0.02682	-59.87	0.02519	-59.87	0.02549	-59.87	0.025	-59.87	0.02657	-59.87	0.02791
	0.36	0.02973	-59.64	0.01798	-59.64	0.0277	-59.64	0.0266	-59.64	0.03154	-59.64	0.02516	-59.64	0.02537	-59.64	0.02155	-59.64	0.02475	-59.64	0.02565	-59.64	0.02489
	0.37	0.02981	-59.59	0.01858	-59.59	0.02518	-59.59	0.02694	-59.59	0.0309	-59.59	0.02771	-59.59	0.02339	-59.59	0.02027	-59.59	0.02478	-59.59	0.02742	-59.59	0.02339
	0.52	0.03084	-59.34	0.01785	-59.34	0.02626	-59.34	0.02442	-59.34	0.02996	-59.34	0.02566	-59.34	0.02383	-59.34	0.02056	-59.34	0.0256	-59.34	0.02461	-59.34	0.02855
	0.66	0.03023	-59.23	0.02185	-59.23	0.0256	-59.23	0.02715	-59.23	0.02963	-59.23	0.02322	-59.23	0.02352	-59.23	0.02356	-59.23	0.02422	-59.23	0.02837	-59.23	0.02606
	0.96	0.03081	-58.94	0.02035	-58.94	0.02554	-58.94	0.02737	-58.94	0.03105	-58.94	0.02467	-58.94	0.02626	-58.94	0.02184	-58.94	0.02629	-58.94	0.02603	-58.94	0.02969
	0.92	0.02905	-58.69	0.02174	-58.69	0.02543	-58.69	0.02563	-58.69	0.03007	-58.69	0.02692	-58.69	0.02253	-58.69	0.01885	-58.69	0.02693	-58.69	0.0274	-58.69	0.03133
	1.03	0.03066	-58.56	0.01616	-58.56	0.02833	-58.56	0.02756	-58.56	0.03125	-58.56	0.02382	-58.56	0.02612	-58.56	0.02215	-58.56	0.02526	-58.56	0.02747	-58.56	0.0317
	1.35	0.03198	-58.36	0.01982	-58.36	0.02555	-58.36	0.02481	-58.36	0.03246	-58.36	0.02641	-58.36	0.02693	-58.36	0.0235	-58.36	0.02555	-58.36	0.02648	-58.36	0.02901
	1.39	0.02966	-58.19	0.01977	-58.19	0.02638	-58.19	0.02746	-58.19	0.02843	-58.19	0.02831	-58.19	0.02406	-58.19	0.02097	-58.19	0.02781	-58.19	0.02766	-58.19	0.0286
	1.51	0.03023	-58.1	0.01978	-58.1	0.02844	-58.1	0.02648	-58.1	0.02946	-58.1	0.02511	-58.1	0.02389	-58.1	0.02264	-58.1	0.02769	-58.1	0.02678	-58.1	0.02619
	1.55	0.02872	-58.26	0.02174	-58.26	0.02627	-58.26	0.02776	-58.26	0.0304	-58.26	0.02538	-58.26	0.02254	-58.26	0.02398	-58.26	0.0243	-58.26	0.02768	-58.26	0.03169
	1.76	0.03132	-58.14	0.02315	-58.14	0.02617	-58.14	0.02651	-58.14	0.03025	-58.14	0.02686	-58.14	0.02572	-58.14	0.02694	-58.14	0.02726	-58.14	0.02821	-58.14	0.03048
	1.91	0.03025	-57.91	0.02193	-57.91	0.02595	-57.91	0.0263	-57.91	0.03217	-57.91	0.02391	-57.91	0.02635	-57.91	0.02178	-57.91	0.02757	-57.91	0.02802	-57.91	0.02391
	2.14	0.03061	-57.76	0.01743	-57.76	0.02645	-57.76	0.02706	-57.76	0.03129	-57.76	0.02558	-57.76	0.02344	-57.76	0.01841	-57.76	0.02507	-57.76	0.02567	-57.76	0.03036
	1.99	0.03064	-57.53	0.02037	-57.53	0.02574	-57.53	0.02472	-57.53	0.03078	-57.53	0.02986	-57.53	0.02206	-57.53	0.02207	-57.53	0.02617	-57.53	0.02694	-57.53	0.02992
	2.14	0.03142	-57.3	0.01555	-57.3	0.02705	-57.3	0.02576	-57.3	0.02888	-57.3	0.02431	-57.3	0.02551	-57.3	0.02432	-57.3	0.02683	-57.3	0.0287	-57.3	0.03043
	2.25	0.02989	-57.38	0.02239	-57.38	0.02471	-57.38	0.02518	-57.38	0.03137	-57.38	0.02549	-57.38	0.02518	-57.38	0.0216	-57.38	0.02625	-57.38	0.02741	-57.38	0.03063
	2.48	0.03103	-57.42	0.02583	-57.42	0.02581	-57.42	0.02541	-57.42	0.03122	-57.42	0.02501	-57.42	0.02404	-57.42	0.02613	-57.42	0.02824	-57.42	0.02886	-57.42	0.03175
	2.53	0.0303	-57.15	0.01613	-57.15	0.02524	-57.15	0.02827	-57.15	0.02909	-57.15	0.02723	-57.15	0.02524	-57.15	0.02358	-57.15	0.02625	-57.15	0.02785	-57.15	0.03186
	2.61	0.03198	-57.01	0.0201	-57.01	0.02577	-57.01	0.02848	-57.01	0.03228	-57.01	0.02712	-57.01	0.02766	-57.01	0.02205	-57.01	0.02455	-57.01	0.02697	-57.01	0.02711
	2.82	0.03132	-56.97	0.01828	-56.97	0.02523	-56.97	0.0251	-56.97	0.03433	-56.97	0.02532	-56.97	0.02298	-56.97	0.02549	-56.97	0.02698	-56.97	0.02785	-56.97	0.02924
	3.06	0.03039	-56.63	0.02203	-56.63	0.02671	-56.63	0.02789	-56.63	0.02965	-56.63	0.02814	-56.63	0.02589	-56.63	0.02258	-56.63	0.02757	-56.63	0.02784	-56.63	0.03236
	3.01	0.03088	-56.44	0.01816	-56.44	0.02513	-56.44	0.02546	-56.44	0.02637	-56.44	0.02611	-56.44	0.02394	-56.44	0.02107	-56.44	0.02699	-56.44	0.02828	-56.44	0.02883
	3.3	0.03122	-56.15	0.02279	-56.15	0.02543	-56.15	0.02665	-56.15	0.0349	-56.15	0.02793	-56.15	0.02548	-56.15	0.02138	-56.15	0.02757	-56.15	0.02833	-56.15	0.03115
	3.43	0.03089	-56.11	0.02021	-56.11	0.02524	-56.11	0.02644	-56.11	0.03427	-56.11	0.02956	-56.11	0.02447	-56.11	0.02225	-56.11	0.02551	-56.11	0.02957	-56.11	0.02984
	3.62	0.03086	-55.96	0.01961	-55.96	0.02514	-55.96	0.02739	-55.96	0.02951	-55.96	0.02528	-55.96	0.02478	-55.96	0.02431	-55.96	0.02589	-55.96	0.02796	-55.96	0.03347
	3.68	0.03096	-55.7	0.01708	-55.7	0.02605	-55.7	0.02826	-55.7	0.02992	-55.7	0.02532	-55.7	0.02391	-55.7	0.02502	-55.7	0.02571	-55.7	0.02826	-55.7	0.03114
	3.61	0.03252	-55.58	0.02515	-55.58	0.0278	-55.58	0.02702	-55.58	0.03209	-55.58	0.02715	-55.58	0.02768	-55.58	0.02512	-55.58	0.02784	-55.58	0.03023	-55.58	0.03279
	3.84	0.03115	-55.59	0.02005	-55.59	0.02621	-55.59	0.02592	-55.59	0.03237	-55.59	0.0285	-55.59	0.02397	-55.59	0.02204	-55.59	0.02854	-55.59	0.02889	-55.59	0.02897
	4.13	0.0311	-55.37	0.01996	-55.37	0.02624	-55.37	0.02804	-55.37	0.03017	-55.37	0.02547	-55.37	0.02692	-55.37	0.02832	-55.37	0.0272	-55.37	0.02881	-55.37	0.03003
	4.07	0.03163	-55.2	0.02346	-55.2	0.02459	-55.2	0.02778	-55.2	0.0295	-55.2	0.02896	-55.2	0.02211	-55.2	0.02133	-55.2	0.02739	-55.2	0.02875	-55.2	0.03144
	4.26	0.03175	-55.09	0.01507	-55.09	0.02663	-55.09	0.02752	-55.09	0.03315	-55.09	0.02754	-55.09	0.02552	-55.09	0.02386	-55.09	0.02547	-55.09	0.02955	-55.09	0.03058
	4.39	0.03163	-54.96	0.02644	-54.96	0.02421	-54.96	0.02568	-54.96	0.03229	-54.96	0.03123	-54.96	0.02722	-54.96	0.0233	-54.96	0.02897	-54.96	0.0288	-54.96	0.03074
	4.39	0.03125	-54.96	0.01963	-54.96	0.02604	-54.96	0.02653	-54.96	0.02662	-54.96	0.02261	-54.96	0.02444	-54.96	0.0245	-54.96	0.02766	-54.96	0.02931	-54.96	0.0349
	4.64	0.03169	-54.86	0.01899	-54.86	0.02548	-54.86	0.02608	-54.86	0.03571	-54.86	0.02532	-54.86	0.02535	-54.86	0.02501	-54.86	0.02755	-54.86	0.02833	-54.86	0.03402
	4.89	0.03099	-54.71	0.01966	-54.71	0.02525	-54.71	0.02665	-54.71	0.0336	-54.71	0.02752	-54.71	0.02744	-54.71	0.02435	-54.71	0.02684	-54.71	0.02853	-54.71	0.03172
	5.08	0.03186	-54.7	0.01805	-54.7	0.02655	-54.7	0.02782	-54.7	0.03274	-54.7	0.02769	-54.7	0.025	-54.7	0.02389	-54.7	0.02738	-54.7	0.02974	-54.7	0.03202
	5.3	0.03145	-54.34	0.02053	-54.34	0.02916	-54.34	0.02827	-54.34	0.03068	-54.34	0.03005	-54.34	0.02586	-54.34	0.02427	-54.34	0.02836	-54.34	0.03016	-54.34	0.03335
	5.4	0.03207	-54.12	0.02191	-54.12	0.02491	-54.12	0.02585	-54.12	0.03353	-54.12	0.02818	-54.12	0.02503	-54.12	0.02316	-54.12	0.02729	-54.12	0.02937	-54.12	0.03221
	5.34	0.03306	-53.9	0.02262	-53.9	0.02521	-53.9	0.02745	-53.9	0.03251	-53.9	0.0249	-53.9	0.02672	-53.9	0.02246	-53.9	0.0284	-53.9	0.02886	-53.9	0.03714
	5.81	0.03225	-53.75	0.01769	-53.75	0.02873	-53.75	0.02927	-53.75	0.02829	-53.75	0.02775	-53.75	0.02448	-53.75	0.02426	-53.75	0.02894	-53.75	0.03026	-53.75	0.03314
	5.96	0.03245	-53.86	0.02105	-53.86	0.02467	-53.86	0.02739	-53.86	0.03148	-53.86	0.02758	-53.86	0.0269	-53.86	0.02407	-53.86	0.02818	-53.86	0.0282	-53.86	0.03418
	6.27	0.03184	-53.54	0.02254	-53.54	0.02626	-53.54	0.02736	-53.54	0.03021	-53.54	0.02907	-53.54	0.02713	-53.54	0.02599	-53.54	0.02759	-53.54	0.03112	-53.54	0.03171
	6.29	0.03244	-52.88	0.02313	-52.88	0.0249	-52.88	0.02661	-52.88	0.03709	-52.88	0.02882	-52.88	0.02569	-52.88	0.02495	-52.88	0.02827	-52.88	0.02986	-52.88	0.03421
	6.49	0.03296	-52.79	0.02422	-52.79	0.02705	-52.79	0.02675	-52.79	0.03462	-52.79	0.03405	-52.79	0.02702	-52.79	0.02378	-52.79	0.02918	-52.79	0.03095	-52.79	0.0351
	6.78	0.03233	-52.51	0.01659	-52.51	0.02523	-52.51	0.02521	-52.51	0.02922	-52.51	0.02461	-52.51	0.02884	-52.51	0.02446	-52.51	0.02791	-52.51	0.03068	-52.51	0.03438
	6.75	0.03295	-52.43	0.01888	-52.43	0.0272	-52.43	0.02883	-52.43	0.03241	-52.43	0.02415	-52.43	0.02642	-52.43	0.02455	-52.43	0.02735	-52.43	0.03072	-52.43	0.0339
	6.96	0.03296	-52.28	0.0252	-52.28	0.02727	-52.28	0.02707	-52.28	0.03161	-52.28	0.02968	-52.28	0.02661	-52.28	0.02643	-52.28	0.02825	-52.28	0.03017	-52.28	0.02973
	7.19	0.03218	-52.14	0.02023	-52.14	0.02546	-52.14	0.02781	-52.14	0.03224	-52.14	0.03021	-52.14	0.0268	-52.14	0.02435	-52.14	0.02868	-52.14	0.03084	-52.14	0.03701
	7.19	0.03289	-52	0.02408	-52	0.0262	-52	0.02842	-52	0.03269	-52	0.02939	-52	0.02673	-52	0.02306	-52	0.02879	-52	0.03096	-52	0.03506
	7.41	0.03265	-51.7	0.02283	-51.7	0.02654	-51.7	0.02655	-51.7	0.03059	-51.7	0.02901	-51.7	0.02727	-51.7	0.02438	-51.7	0.0274	-51.7	0.02989	-51.7	0.03441
	7.66	0.03281	-51.85	0.02744	-51.85	0.0237	-51.85	0.02862	-51.85	0.03506	-51.85	0.02964	-51.85	0.02702	-51.85	0.02424	-51.85	0.03144	-51.85	0.03116	-51.85	0.0339
	7.82	0.03272	-51.78	0.01678	-51.78	0.02731	-51.78	0.02882	-51.78	0.03696	-51.78	0.0287	-51.78	0.0287	-51.78	0.0296	-51.78	0.02925	-51.78	0.03291	-51.78	0.03657
	8.03	0.03346	-51.49	0.02314	-51.49	0.02642	-51.49	0.02861	-51.49	0.03305	-51.49	0.02973	-51.49	0.02739	-51.49	0.02559	-51.49	0.02902	-51.49	0.03187	-51.49	0.03595
	8.13	0.03262	-51.07	0.01827	-51.07	0.0266	-51.07	0.02728	-51.07	0.0305	-51.07	0.0294	-51.07	0.02781	-51.07	0.02416	-51.07	0.02953	-51.07	0.03059	-51.07	0.03927
	8.29	0.03353	-51.13	0.02665	-51.13	0.02861	-51.13	0.02838	-51.13	0.03268	-51.13	0.03344	-51.13	0.02857	-51.13	0.02705	-51.13	0.02969	-51.13	0.03315	-51.13	0.03615
	8.45	0.03347	-51.2	0.02232	-51.2	0.02666	-51.2	0.02635	-51.2	0.03137	-51.2	0.0281	-51.2	0.02752	-51.2	0.02617	-51.2	0.02779	-51.2	0.03204	-51.2	0.03957
	8.86	0.03315	-51.17	0.01918	-51.17	0.02622	-51.17	0.03016	-51.17	0.03731	-51.17	0.02866	-51.17	0.02737	-51.17	0.02405	-51.17	0.02942	-51.17	0.03112	-51.17	0.03699
	9.03	0.03202	-51.02	0.02212	-51.02	0.02814	-51.02	0.02626	-51.02	0.02927	-51.02	0.02833	-51.02	0.02609	-51.02	0.02819	-51.02	0.03157	-51.02	0.03025	-51.02	0.03429
	9.22	0.03327	-51	0.01898	-51	0.02631	-51	0.03017	-51	0.03189	-51	0.03176	-51	0.02987	-51	0.02385	-51	0.03051	-51	0.03347	-51	0.03844
	9.65	0.0333	-50.73	0.029	-50.73	0.02499	-50.73	0.02569	-50.73	0.03904	-50.73	0.02961	-50.73	0.03032	-50.73	0.02292	-50.73	0.02933	-50.73	0.03353	-50.73	0.03858
	9.92	0.03288	-50.35	0.02574	-50.35	0.02879	-50.35	0.03133	-50.35	0.0364	-50.35	0.03138	-50.35	0.02757	-50.35	0.02487	-50.35	0.02929	-50.35	0.03261	-50.35	0.03441
	9.76	0.03466	-50.02	0.0167	-50.02	0.02602	-50.02	0.02844	-50.02	0.03148	-50.02	0.0306	-50.02	0.0295	-50.02	0.02673	-50.02	0.03156	-50.02	0.03166	-50.02	0.04132
	10.04	0.03393	-50.03	0.02476	-50.03	0.02465	-50.03	0.02775	-50.03	0.03541	-50.03	0.03042	-50.03	0.02934	-50.03	0.02806	-50.03	0.02845	-50.03	0.03225	-50.03	0.04211
	10.32	0.03295	-49.98	0.02112	-49.98	0.02512	-49.98	0.03073	-49.98	0.03698	-49.98	0.03253	-49.98	0.02873	-49.98	0.02823	-49.98	0.03191	-49.98	0.033	-49.98	0.04123
	10.5	0.03347	-49.52	0.0249	-49.52	0.02727	-49.52	0.02912	-49.52	0.03977	-49.52	0.03028	-49.52	0.02966	-49.52	0.02557	-49.52	0.02985	-49.52	0.03406	-49.52	0.03549
	10.61	0.03467	-49.22	0.01715	-49.22	0.0267	-49.22	0.02943	-49.22	0.03781	-49.22	0.02781	-49.22	0.02857	-49.22	0.02738	-49.22	0.03106	-49.22	0.03289	-49.22	0.04238
	10.72	0.03414	-49.22	0.02269	-49.22	0.0287	-49.22	0.0289	-49.22	0.02885	-49.22	0.03459	-49.22	0.03119	-49.22	0.02398	-49.22	0.03174	-49.22	0.03359	-49.22	0.04442
	10.89	0.03241	-49.06	0.0242	-49.06	0.02757	-49.06	0.02804	-49.06	0.02749	-49.06	0.03146	-49.06	0.03004	-49.06	0.02806	-49.06	0.03185	-49.06	0.03441	-49.06	0.04178
	11	0.03352	-49.06	0.02228	-49.06	0.02842	-49.06	0.02667	-49.06	0.03899	-49.06	0.03235	-49.06	0.02885	-49.06	0.02585	-49.06	0.03202	-49.06	0.03245	-49.06	0.04343
	11.04	0.03419	-48.96	0.02256	-48.96	0.0249	-48.96	0.02831	-48.96	0.03689	-48.96	0.03034	-48.96	0.02957	-48.96	0.0281	-48.96	0.03388	-48.96	0.03308	-48.96	0.0441
	11.24	0.03441	-49.04	0.0242	-49.04	0.0284	-49.04	0.02943	-49.04	0.03717	-49.04	0.03555	-49.04	0.03184	-49.04	0.0287	-49.04	0.03109	-49.04	0.03408	-49.04	0.03883
	11.35	0.03366	-48.81	0.02223	-48.81	0.0265	-48.81	0.0295	-48.81	0.03688	-48.81	0.03143	-48.81	0.02796	-48.81	0.02983	-48.81	0.03	-48.81	0.03515	-48.81	0.03948
	11.33	0.03465	-48.81	0.02046	-48.81	0.02811	-48.81	0.0278	-48.81	0.03816	-48.81	0.03094	-48.81	0.03236	-48.81	0.02645	-48.81	0.03296	-48.81	0.03605	-48.81	0.04567
	11.56	0.0342	-48.59	0.02685	-48.59	0.02628	-48.59	0.02894	-48.59	0.02723	-48.59	0.03213	-48.59	0.02963	-48.59	0.02708	-48.59	0.03418	-48.59	0.03478	-48.59	0.04326
	11.83	0.03364	-48.18	0.02284	-48.18	0.02997	-48.18	0.02969	-48.18	0.03597	-48.18	0.03225	-48.18	0.03039	-48.18	0.02702	-48.18	0.03442	-48.18	0.03506	-48.18	0.03871
	11.95	0.03358	-48.15	0.02781	-48.15	0.0283	-48.15	0.03045	-48.15	0.04072	-48.15	0.03193	-48.15	0.03435	-48.15	0.02443	-48.15	0.03212	-48.15	0.03341	-48.15	0.04434
	12.09	0.03392	-48.02	0.02275	-48.02	0.02813	-48.02	0.02923	-48.02	0.03639	-48.02	0.03282	-48.02	0.03029	-48.02	0.02777	-48.02	0.03347	-48.02	0.03602	-48.02	0.04466
	12.08	0.03638	-47.86	0.02693	-47.86	0.02806	-47.86	0.0307	-47.86	0.03792	-47.86	0.03831	-47.86	0.03431	-47.86	0.03129	-47.86	0.03439	-47.86	0.03586	-47.86	0.04647
	12.44	0.03359	-47.92	0.03209	-47.92	0.02881	-47.92	0.02912	-47.92	0.03153	-47.92	0.03065	-47.92	0.03021	-47.92	0.02973	-47.92	0.03382	-47.92	0.03385	-47.92	0.04218
	12.65	0.0331	-47.72	0.02365	-47.72	0.02739	-47.72	0.03131	-47.72	0.03382	-47.72	0.03324	-47.72	0.03196	-47.72	0.02901	-47.72	0.03133	-47.72	0.03555	-47.72	0.04635
	12.71	0.03444	-47.38	0.02548	-47.38	0.02624	-47.38	0.03155	-47.38	0.04079	-47.38	0.03354	-47.38	0.03164	-47.38	0.02824	-47.38	0.03122	-47.38	0.03656	-47.38	0.04535
	12.91	0.03419	-47.17	0.02086	-47.17	0.02862	-47.17	0.03019	-47.17	0.04184	-47.17	0.03652	-47.17	0.03513	-47.17	0.02618	-47.17	0.03428	-47.17	0.03615	-47.17	0.04574
	12.93	0.03419	-47.36	0.02933	-47.36	0.02831	-47.36	0.03145	-47.36	0.03381	-47.36	0.03172	-47.36	0.03252	-47.36	0.02991	-47.36	0.03621	-47.36	0.03732	-47.36	0.04445
	13.09	0.03528	-47.01	0.02417	-47.01	0.02658	-47.01	0.02678	-47.01	0.03635	-47.01	0.03564	-47.01	0.03025	-47.01	0.02825	-47.01	0.0357	-47.01	0.03842	-47.01	0.04725
	13.18	0.0342	-46.97	0.02873	-46.97	0.02732	-46.97	0.03209	-46.97	0.04059	-46.97	0.03584	-46.97	0.03436	-46.97	0.03095	-46.97	0.03447	-46.97	0.037	-46.97	0.05058
	13.19	0.03529	-46.42	0.02785	-46.42	0.03083	-46.42	0.03098	-46.42	0.04138	-46.42	0.03493	-46.42	0.03241	-46.42	0.03479	-46.42	0.03357	-46.42	0.0357	-46.42	0.04793
	13.42	0.03487	-46.07	0.02344	-46.07	0.02807	-46.07	0.03243	-46.07	0.0383	-46.07	0.03502	-46.07	0.03509	-46.07	0.02887	-46.07	0.03507	-46.07	0.03641	-46.07	0.04822
	13.51	0.03398	-45.79	0.02191	-45.79	0.02709	-45.79	0.03225	-45.79	0.04268	-45.79	0.03604	-45.79	0.03184	-45.79	0.02572	-45.79	0.03571	-45.79	0.03851	-45.79	0.05191
	13.73	0.03427	-45.59	0.0248	-45.59	0.02789	-45.59	0.02977	-45.59	0.0368	-45.59	0.03251	-45.59	0.03523	-45.59	0.03236	-45.59	0.03565	-45.59	0.03888	-45.59	0.04838
	13.89	0.0343	-45.76	0.03212	-45.76	0.02832	-45.76	0.02935	-45.76	0.03845	-45.76	0.03832	-45.76	0.03149	-45.76	0.03028	-45.76	0.03589	-45.76	0.0388	-45.76	0.0509
	13.89	0.03531	-45.51	0.02607	-45.51	0.02573	-45.51	0.03401	-45.51	0.04218	-45.51	0.03665	-45.51	0.03599	-45.51	0.0302	-45.51	0.03584	-45.51	0.03854	-45.51	0.05073
	14.08	0.03535	-45.43	0.02752	-45.43	0.02735	-45.43	0.0314	-45.43	0.0368	-45.43	0.03875	-45.43	0.03659	-45.43	0.03379	-45.43	0.03454	-45.43	0.03942	-45.43	0.05103
	14.19	0.03567	-45.31	0.0239	-45.31	0.0297	-45.31	0.03149	-45.31	0.03163	-45.31	0.03658	-45.31	0.03487	-45.31	0.0291	-45.31	0.03774	-45.31	0.03951	-45.31	0.05125
	14.29	0.03455	-45.23	0.02465	-45.23	0.02969	-45.23	0.03211	-45.23	0.04415	-45.23	0.03759	-45.23	0.03513	-45.23	0.02894	-45.23	0.03651	-45.23	0.03987	-45.23	0.05334
	14.46	0.03491	-45.24	0.0288	-45.24	0.03093	-45.24	0.0325	-45.24	0.04153	-45.24	0.03533	-45.24	0.03703	-45.24	0.03418	-45.24	0.03967	-45.24	0.03982	-45.24	0.05607
	14.55	0.03452	-45.21	0.02667	-45.21	0.03012	-45.21	0.03334	-45.21	0.03853	-45.21	0.03387	-45.21	0.03759	-45.21	0.03115	-45.21	0.03727	-45.21	0.03925	-45.21	0.05587
	14.67	0.0353	-44.96	0.02901	-44.96	0.02926	-44.96	0.03247	-44.96	0.04251	-44.96	0.0407	-44.96	0.03643	-44.96	0.0304	-44.96	0.03829	-44.96	0.04118	-44.96	0.05543
	14.82	0.03515	-44.85	0.03121	-44.85	0.02843	-44.85	0.03272	-44.85	0.03975	-44.85	0.04063	-44.85	0.03546	-44.85	0.03325	-44.85	0.03963	-44.85	0.04339	-44.85	0.04913
	14.96	0.03527	-44.82	0.02396	-44.82	0.02994	-44.82	0.03507	-44.82	0.03876	-44.82	0.03764	-44.82	0.03454	-44.82	0.02958	-44.82	0.03802	-44.82	0.04102	-44.82	0.0563
	15.01	0.03537	-44.66	0.02771	-44.66	0.02892	-44.66	0.03284	-44.66	0.04612	-44.66	0.03963	-44.66	0.03858	-44.66	0.03187	-44.66	0.03957	-44.66	0.04235	-44.66	0.05992
	15.25	0.03545	-44.55	0.02984	-44.55	0.03105	-44.55	0.03224	-44.55	0.04051	-44.55	0.03879	-44.55	0.0391	-44.55	0.03306	-44.55	0.0387	-44.55	0.04085	-44.55	0.05767
	15.38	0.03495	-44.7	0.02883	-44.7	0.02959	-44.7	0.03433	-44.7	0.04099	-44.7	0.041	-44.7	0.03843	-44.7	0.03536	-44.7	0.03931	-44.7	0.04193	-44.7	0.05915
	15.48	0.03519	-44.32	0.02708	-44.32	0.02818	-44.32	0.03583	-44.32	0.04249	-44.32	0.03902	-44.32	0.03587	-44.32	0.03321	-44.32	0.03873	-44.32	0.04383	-44.32	0.05654
	15.66	0.03576	-44.26	0.03265	-44.26	0.03104	-44.26	0.03712	-44.26	0.04055	-44.26	0.03833	-44.26	0.04052	-44.26	0.0351	-44.26	0.04196	-44.26	0.04367	-44.26	0.0614
	15.72	0.03596	-44.25	0.03397	-44.25	0.02925	-44.25	0.0349	-44.25	0.03898	-44.25	0.04055	-44.25	0.03957	-44.25	0.03296	-44.25	0.04027	-44.25	0.04227	-44.25	0.06148
	15.97	0.03616	-43.92	0.03024	-43.92	0.03033	-43.92	0.03594	-43.92	0.04281	-43.92	0.04251	-43.92	0.04059	-43.92	0.03494	-43.92	0.04183	-43.92	0.04482	-43.92	0.06503
	15.98	0.03546	-43.72	0.02698	-43.72	0.03344	-43.72	0.03554	-43.72	0.0485	-43.72	0.0402	-43.72	0.0407	-43.72	0.03421	-43.72	0.04104	-43.72	0.04287	-43.72	0.06441
	16.11	0.03689	-43.69	0.0385	-43.69	0.03	-43.69	0.03466	-43.69	0.04336	-43.69	0.04035	-43.69	0.04269	-43.69	0.03235	-43.69	0.0413	-43.69	0.04437	-43.69	0.06797
	16.31	0.03487	-43.72	0.02609	-43.72	0.03061	-43.72	0.03724	-43.72	0.03996	-43.72	0.04211	-43.72	0.04038	-43.72	0.03524	-43.72	0.04129	-43.72	0.04517	-43.72	0.06331
	16.45	0.03544	-43.63	0.0239	-43.63	0.02863	-43.63	0.0355	-43.63	0.04438	-43.63	0.04193	-43.63	0.04468	-43.63	0.03716	-43.63	0.04326	-43.63	0.04552	-43.63	0.06762
	16.59	0.03567	-43.47	0.03466	-43.47	0.02937	-43.47	0.03555	-43.47	0.04544	-43.47	0.04391	-43.47	0.04279	-43.47	0.03573	-43.47	0.04226	-43.47	0.04509	-43.47	0.06892
	16.75	0.03586	-43.34	0.03247	-43.34	0.0316	-43.34	0.03595	-43.34	0.04518	-43.34	0.04378	-43.34	0.04295	-43.34	0.03735	-43.34	0.04372	-43.34	0.04567	-43.34	0.06533
	16.87	0.03639	-43.03	0.03407	-43.03	0.03232	-43.03	0.03707	-43.03	0.0417	-43.03	0.04314	-43.03	0.04191	-43.03	0.03416	-43.03	0.04653	-43.03	0.04676	-43.03	0.06939
	17.08	0.03605	-43.09	0.03555	-43.09	0.03179	-43.09	0.03553	-43.09	0.04321	-43.09	0.04447	-43.09	0.0434	-43.09	0.03611	-43.09	0.04333	-43.09	0.047	-43.09	0.07265
	17.21	0.03646	-42.86	0.02441	-42.86	0.03307	-42.86	0.03879	-42.86	0.04502	-42.86	0.04663	-42.86	0.04587	-42.86	0.03825	-42.86	0.04264	-42.86	0.0488	-42.86	0.07259
	17.28	0.03644	-42.89	0.03965	-42.89	0.03269	-42.89	0.03598	-42.89	0.04224	-42.89	0.04379	-42.89	0.04708	-42.89	0.03861	-42.89	0.04242	-42.89	0.04734	-42.89	0.07106
	17.44	0.03609	-42.67	0.03411	-42.67	0.03071	-42.67	0.03748	-42.67	0.0433	-42.67	0.04996	-42.67	0.04695	-42.67	0.037	-42.67	0.04783	-42.67	0.04975	-42.67	0.07455
	17.59	0.03622	-42.42	0.0335	-42.42	0.03207	-42.42	0.03947	-42.42	0.04879	-42.42	0.04656	-42.42	0.04032	-42.42	0.03862	-42.42	0.04692	-42.42	0.04977	-42.42	0.0776
	17.7	0.03615	-42.45	0.02876	-42.45	0.03319	-42.45	0.03874	-42.45	0.05224	-42.45	0.04413	-42.45	0.04816	-42.45	0.03896	-42.45	0.04661	-42.45	0.0517	-42.45	0.07813
	17.99	0.03582	-42.28	0.03335	-42.28	0.03299	-42.28	0.04005	-42.28	0.04431	-42.28	0.04564	-42.28	0.04847	-42.28	0.03977	-42.28	0.04769	-42.28	0.05063	-42.28	0.07612
	18.07	0.03644	-42.32	0.03086	-42.32	0.03381	-42.32	0.04045	-42.32	0.05089	-42.32	0.04828	-42.32	0.05096	-42.32	0.04154	-42.32	0.04916	-42.32	0.05228	-42.32	0.08144
	18.28	0.03637	-41.79	0.03213	-41.79	0.03306	-41.79	0.03967	-41.79	0.05733	-41.79	0.04742	-41.79	0.0518	-41.79	0.03945	-41.79	0.05121	-41.79	0.05252	-41.79	0.08484
	18.36	0.03664	-41.44	0.0334	-41.44	0.03499	-41.44	0.04051	-41.44	0.05206	-41.44	0.05118	-41.44	0.04778	-41.44	0.03966	-41.44	0.04886	-41.44	0.0529	-41.44	0.08077
	18.56	0.03661	-41.26	0.03294	-41.26	0.03386	-41.26	0.03951	-41.26	0.05038	-41.26	0.05025	-41.26	0.04914	-41.26	0.04104	-41.26	0.04907	-41.26	0.05426	-41.26	0.08583
	18.7	0.03643	-41.06	0.035	-41.06	0.03329	-41.06	0.03877	-41.06	0.04835	-41.06	0.05138	-41.06	0.05255	-41.06	0.04465	-41.06	0.05119	-41.06	0.05362	-41.06	0.08637
	18.77	0.03729	-40.85	0.03548	-40.85	0.03512	-40.85	0.04265	-40.85	0.04416	-40.85	0.05213	-40.85	0.05023	-40.85	0.03973	-40.85	0.05053	-40.85	0.05525	-40.85	0.0882
	19.05	0.03628	-40.94	0.03453	-40.94	0.03587	-40.94	0.04203	-40.94	0.05637	-40.94	0.04916	-40.94	0.06044	-40.94	0.04495	-40.94	0.05407	-40.94	0.05741	-40.94	0.09193
	19.13	0.03674	-40.71	0.03482	-40.71	0.03607	-40.71	0.04063	-40.71	0.05781	-40.71	0.05391	-40.71	0.05567	-40.71	0.04518	-40.71	0.05319	-40.71	0.0577	-40.71	0.09154
	19.38	0.03694	-40.41	0.02872	-40.41	0.03504	-40.41	0.04437	-40.41	0.0537	-40.41	0.05449	-40.41	0.05721	-40.41	0.04084	-40.41	0.05269	-40.41	0.05669	-40.41	0.09543
	19.46	0.03659	-40.38	0.04295	-40.38	0.03711	-40.38	0.04221	-40.38	0.05239	-40.38	0.05585	-40.38	0.05681	-40.38	0.0446	-40.38	0.05545	-40.38	0.05815	-40.38	0.09728
	19.62	0.03687	-40.25	0.03451	-40.25	0.03685	-40.25	0.04455	-40.25	0.0541	-40.25	0.05641	-40.25	0.05592	-40.25	0.04512	-40.25	0.05283	-40.25	0.0611	-40.25	0.09661
	19.81	0.03698	-40.19	0.03822	-40.19	0.03732	-40.19	0.04448	-40.19	0.05895	-40.19	0.05528	-40.19	0.05728	-40.19	0.04478	-40.19	0.05747	-40.19	0.05958	-40.19	0.1031
	19.89	0.03701	-40.09	0.02907	-40.09	0.03628	-40.09	0.04365	-40.09	0.06082	-40.09	0.05855	-40.09	0.06194	-40.09	0.04479	-40.09	0.05625	-40.09	0.0601	-40.09	0.1107
	20.03	0.03762	-39.81	0.03791	-39.81	0.0367	-39.81	0.04973	-39.81	0.05727	-39.81	0.05889	-39.81	0.06224	-39.81	0.04656	-39.81	0.05842	-39.81	0.06256	-39.81	0.1061
	20.21	0.03684	-39.71	0.03501	-39.71	0.03915	-39.71	0.04802	-39.71	0.04897	-39.71	0.05859	-39.71	0.06395	-39.71	0.04806	-39.71	0.05825	-39.71	0.06247	-39.71	0.1103
	20.45	0.03663	-39.69	0.03716	-39.69	0.03866	-39.69	0.04655	-39.69	0.05695	-39.69	0.05635	-39.69	0.06237	-39.69	0.04685	-39.69	0.05864	-39.69	0.06419	-39.69	0.1133
	20.52	0.03743	-39.67	0.03771	-39.67	0.03791	-39.67	0.04882	-39.67	0.06312	-39.67	0.06083	-39.67	0.06226	-39.67	0.04912	-39.67	0.05948	-39.67	0.06543	-39.67	0.1189
	20.68	0.03722	-39.53	0.03578	-39.53	0.0397	-39.53	0.04692	-39.53	0.06638	-39.53	0.0629	-39.53	0.06491	-39.53	0.05134	-39.53	0.06115	-39.53	0.06719	-39.53	0.1209
	20.83	0.03756	-39.16	0.0371	-39.16	0.04131	-39.16	0.04914	-39.16	0.0715	-39.16	0.06172	-39.16	0.06544	-39.16	0.04909	-39.16	0.06252	-39.16	0.0659	-39.16	0.1202
	20.96	0.03728	-39.1	0.03488	-39.1	0.03931	-39.1	0.05107	-39.1	0.06278	-39.1	0.06487	-39.1	0.06915	-39.1	0.05254	-39.1	0.06242	-39.1	0.0689	-39.1	0.1309
	21.06	0.03721	-39.19	0.03553	-39.19	0.03988	-39.19	0.04942	-39.19	0.06454	-39.19	0.06783	-39.19	0.06691	-39.19	0.05186	-39.19	0.06222	-39.19	0.06963	-39.19	0.1307
	21.3	0.0374	-39.05	0.03568	-39.05	0.04147	-39.05	0.0483	-39.05	0.0731	-39.05	0.06439	-39.05	0.07202	-39.05	0.05159	-39.05	0.06577	-39.05	0.07078	-39.05	0.1293
	21.42	0.03696	-38.67	0.03303	-38.67	0.04212	-38.67	0.05132	-38.67	0.06771	-38.67	0.06646	-38.67	0.07216	-38.67	0.05461	-38.67	0.0659	-38.67	0.07439	-38.67	0.1366
	21.57	0.03789	-38.58	0.03717	-38.58	0.04183	-38.58	0.0506	-38.58	0.06796	-38.58	0.06852	-38.58	0.07165	-38.58	0.05212	-38.58	0.06711	-38.58	0.074	-38.58	0.1411
	21.81	0.03716	-38.56	0.03515	-38.56	0.04202	-38.56	0.05247	-38.56	0.06412	-38.56	0.07106	-38.56	0.07636	-38.56	0.0547	-38.56	0.07054	-38.56	0.07442	-38.56	0.143
	21.95	0.0372	-38.52	0.04126	-38.52	0.04272	-38.52	0.05423	-38.52	0.0688	-38.52	0.07234	-38.52	0.07453	-38.52	0.05935	-38.52	0.07151	-38.52	0.07757	-38.52	0.1469
	22.11	0.03782	-37.89	0.03367	-37.89	0.04285	-37.89	0.05456	-37.89	0.06721	-37.89	0.07112	-37.89	0.07491	-37.89	0.05876	-37.89	0.07293	-37.89	0.07892	-37.89	0.1486
	22.26	0.03782	-37.61	0.03545	-37.61	0.04546	-37.61	0.05564	-37.61	0.07268	-37.61	0.0747	-37.61	0.07775	-37.61	0.05611	-37.61	0.07534	-37.61	0.08256	-37.61	0.1516
	22.4	0.03782	-37.81	0.03259	-37.81	0.0448	-37.81	0.05576	-37.81	0.07951	-37.81	0.07514	-37.81	0.07748	-37.81	0.06336	-37.81	0.07378	-37.81	0.08315	-37.81	0.1586
	22.55	0.038	-37.29	0.04051	-37.29	0.04467	-37.29	0.05791	-37.29	0.07994	-37.29	0.07651	-37.29	0.08057	-37.29	0.05953	-37.29	0.07611	-37.29	0.08308	-37.29	0.1646
	22.7	0.03796	-37.03	0.03611	-37.03	0.04598	-37.03	0.05645	-37.03	0.07654	-37.03	0.07745	-37.03	0.08461	-37.03	0.06492	-37.03	0.07903	-37.03	0.08659	-37.03	0.1697
	22.78	0.03796	-37.04	0.03403	-37.04	0.04643	-37.04	0.05562	-37.04	0.07648	-37.04	0.07738	-37.04	0.08751	-37.04	0.06522	-37.04	0.07594	-37.04	0.08719	-37.04	0.1764
	23.1	0.03848	-36.67	0.03596	-36.67	0.04649	-36.67	0.05622	-36.67	0.07587	-36.67	0.08507	-36.67	0.0874	-36.67	0.06554	-36.67	0.08156	-36.67	0.08918	-36.67	0.1805
	23.3	0.03774	-36.56	0.03695	-36.56	0.04944	-36.56	0.05822	-36.56	0.07722	-36.56	0.08718	-36.56	0.08729	-36.56	0.0648	-36.56	0.08409	-36.56	0.09226	-36.56	0.1842
	23.48	0.03781	-36.48	0.0401	-36.48	0.04861	-36.48	0.0603	-36.48	0.07927	-36.48	0.08413	-36.48	0.0934	-36.48	0.06914	-36.48	0.084	-36.48	0.09281	-36.48	0.1908
	23.62	0.03806	-36.31	0.03596	-36.31	0.04869	-36.31	0.06049	-36.31	0.07814	-36.31	0.08326	-36.31	0.09383	-36.31	0.07051	-36.31	0.08784	-36.31	0.09568	-36.31	0.1962
	23.77	0.03838	-36.22	0.03879	-36.22	0.04835	-36.22	0.06103	-36.22	0.07818	-36.22	0.08808	-36.22	0.09537	-36.22	0.06963	-36.22	0.08815	-36.22	0.09711	-36.22	0.1996
	23.9	0.03848	-36.09	0.03864	-36.09	0.05049	-36.09	0.06144	-36.09	0.083	-36.09	0.09151	-36.09	0.09418	-36.09	0.07095	-36.09	0.08979	-36.09	0.09848	-36.09	0.2024
	23.95	0.03828	-36.13	0.04262	-36.13	0.04983	-36.13	0.06657	-36.13	0.08167	-36.13	0.08979	-36.13	0.0987	-36.13	0.07283	-36.13	0.09232	-36.13	0.1019	-36.13	0.2037
	24.17	0.03855	-35.82	0.03551	-35.82	0.0535	-35.82	0.06543	-35.82	0.08167	-35.82	0.09573	-35.82	0.1021	-35.82	0.07701	-35.82	0.09189	-35.82	0.1034	-35.82	0.2112
	24.3	0.03813	-35.89	0.03192	-35.89	0.05213	-35.89	0.06272	-35.89	0.08187	-35.89	0.09786	-35.89	0.1017	-35.89	0.07677	-35.89	0.09732	-35.89	0.1062	-35.89	0.2177
	24.51	0.03833	-35.81	0.03681	-35.81	0.05325	-35.81	0.06341	-35.81	0.0831	-35.81	0.09469	-35.81	0.1054	-35.81	0.07855	-35.81	0.0979	-35.81	0.1088	-35.81	0.219
	24.58	0.03855	-35.56	0.03554	-35.56	0.05493	-35.56	0.06599	-35.56	0.08816	-35.56	0.09943	-35.56	0.1043	-35.56	0.07906	-35.56	0.09998	-35.56	0.1118	-35.56	0.2269
	24.79	0.03866	-35.26	0.03364	-35.26	0.05427	-35.26	0.0666	-35.26	0.0905	-35.26	0.1003	-35.26	0.1086	-35.26	0.0825	-35.26	0.09891	-35.26	0.1147	-35.26	0.2342
	24.83	0.03906	-35.17	0.03593	-35.17	0.05635	-35.17	0.06908	-35.17	0.08981	-35.17	0.1032	-35.17	0.112	-35.17	0.08209	-35.17	0.1038	-35.17	0.117	-35.17	0.2399
	25.05	0.03864	-34.98	0.03722	-34.98	0.0567	-34.98	0.06957	-34.98	0.088	-34.98	0.1018	-34.98	0.1104	-34.98	0.08473	-34.98	0.1083	-34.98	0.12	-34.98	0.2474
	25.16	0.0384	-34.93	0.0429	-34.93	0.05554	-34.93	0.06869	-34.93	0.09034	-34.93	0.1104	-34.93	0.1137	-34.93	0.08749	-34.93	0.1089	-34.93	0.1242	-34.93	0.2691
	25.37	0.03853	-34.7	0.03306	-34.7	0.05685	-34.7	0.0696	-34.7	0.09279	-34.7	0.1059	-34.7	0.1135	-34.7	0.08622	-34.7	0.1114	-34.7	0.1268	-34.7	0.2787
	25.5	0.0389	-34.69	0.03205	-34.69	0.05704	-34.69	0.07348	-34.69	0.09659	-34.69	0.1123	-34.69	0.1151	-34.69	0.09012	-34.69	0.1121	-34.69	0.1294	-34.69	0.2832
	25.64	0.03893	-34.57	0.02527	-34.57	0.05906	-34.57	0.07162	-34.57	0.1005	-34.57	0.108	-34.57	0.1209	-34.57	0.09096	-34.57	0.1163	-34.57	0.1321	-34.57	0.2887
	25.84	0.03885	-34.61	0.04428	-34.61	0.06044	-34.61	0.07273	-34.61	0.1037	-34.61	0.1163	-34.61	0.1234	-34.61	0.09391	-34.61	0.1173	-34.61	0.1362	-34.61	0.2975
	25.9	0.03939	-34.26	0.03784	-34.26	0.06056	-34.26	0.07568	-34.26	0.09813	-34.26	0.1181	-34.26	0.126	-34.26	0.09586	-34.26	0.1202	-34.26	0.1402	-34.26	0.3043
	26.05	0.03919	-34.21	0.03659	-34.21	0.06141	-34.21	0.07814	-34.21	0.09877	-34.21	0.1198	-34.21	0.1279	-34.21	0.09858	-34.21	0.1239	-34.21	0.1429	-34.21	0.319
	26.21	0.03913	-34.09	0.03374	-34.09	0.06279	-34.09	0.07561	-34.09	0.1034	-34.09	0.1198	-34.09	0.1302	-34.09	0.09982	-34.09	0.1258	-34.09	0.1458	-34.09	0.3383
	26.35	0.03864	-34	0.03505	-34	0.06471	-34	0.07743	-34	0.11	-34	0.127	-34	0.137	-34	0.1022	-34	0.1283	-34	0.1501	-34	0.3428
	26.55	0.03896	-33.96	0.04034	-33.96	0.06416	-33.96	0.07728	-33.96	0.1068	-33.96	0.1265	-33.96	0.1401	-33.96	0.1052	-33.96	0.1325	-33.96	0.1532	-33.96	0.3572
	26.63	0.03921	-33.79	0.02758	-33.79	0.06589	-33.79	0.07782	-33.79	0.1064	-33.79	0.1247	-33.79	0.145	-33.79	0.1107	-33.79	0.1345	-33.79	0.1582	-33.79	0.3601
	26.85	0.03904	-33.58	0.03689	-33.58	0.06517	-33.58	0.07949	-33.58	0.1032	-33.58	0.1314	-33.58	0.1449	-33.58	0.1089	-33.58	0.1363	-33.58	0.1628	-33.58	0.3688
	26.98	0.03931	-33.41	0.0397	-33.41	0.06723	-33.41	0.08251	-33.41	0.1115	-33.41	0.1314	-33.41	0.148	-33.41	0.1114	-33.41	0.1408	-33.41	0.1663	-33.41	0.3683
	27.13	0.03916	-33.36	0.03181	-33.36	0.06698	-33.36	0.08022	-33.36	0.1124	-33.36	0.1323	-33.36	0.1482	-33.36	0.1116	-33.36	0.1423	-33.36	0.1704	-33.36	0.3766
	27.35	0.03943	-33.41	0.03733	-33.41	0.06707	-33.41	0.0824	-33.41	0.1115	-33.41	0.1363	-33.41	0.1507	-33.41	0.1174	-33.41	0.1484	-33.41	0.173	-33.41	0.3779
	27.4	0.03981	-33.22	0.0379	-33.22	0.06927	-33.22	0.0823	-33.22	0.1083	-33.22	0.1381	-33.22	0.1537	-33.22	0.1226	-33.22	0.1494	-33.22	0.1801	-33.22	0.382
	27.8	0.03976	-32.84	0.03144	-32.84	0.07043	-32.84	0.08183	-32.84	0.1139	-32.84	0.1385	-32.84	0.1547	-32.84	0.1198	-32.84	0.1554	-32.84	0.1839	-32.84	0.3876
	27.83	0.03957	-32.8	0.03235	-32.8	0.07193	-32.8	0.08514	-32.8	0.1174	-32.8	0.1402	-32.8	0.1585	-32.8	0.1249	-32.8	0.1564	-32.8	0.1878	-32.8	0.3932
	28.03	0.0394	-32.82	0.03262	-32.82	0.07101	-32.82	0.08501	-32.82	0.1171	-32.82	0.1436	-32.82	0.1627	-32.82	0.1314	-32.82	0.1584	-32.82	0.1922	-32.82	0.398
	28.2	0.0394	-32.54	0.03619	-32.54	0.07284	-32.54	0.08437	-32.54	0.1137	-32.54	0.1475	-32.54	0.1662	-32.54	0.1319	-32.54	0.1627	-32.54	0.1969	-32.54	0.409
	28.3	0.03941	-32.46	0.03664	-32.46	0.07282	-32.46	0.08903	-32.46	0.1191	-32.46	0.1473	-32.46	0.1657	-32.46	0.1357	-32.46	0.1659	-32.46	0.2044	-32.46	0.4166
	28.47	0.03994	-32.26	0.03055	-32.26	0.07457	-32.26	0.08493	-32.26	0.1217	-32.26	0.151	-32.26	0.1684	-32.26	0.1402	-32.26	0.1696	-32.26	0.2066	-32.26	0.4357
	28.55	0.0401	-32.06	0.03189	-32.06	0.07445	-32.06	0.08705	-32.06	0.1209	-32.06	0.1534	-32.06	0.1773	-32.06	0.1409	-32.06	0.1735	-32.06	0.2123	-32.06	0.4462
	28.72	0.03964	-31.84	0.03276	-31.84	0.07508	-31.84	0.08894	-31.84	0.1209	-31.84	0.1509	-31.84	0.176	-31.84	0.1441	-31.84	0.176	-31.84	0.2191	-31.84	0.4496
	28.84	0.03959	-31.85	0.03506	-31.85	0.0772	-31.85	0.08911	-31.85	0.1163	-31.85	0.1577	-31.85	0.1771	-31.85	0.1492	-31.85	0.1792	-31.85	0.2263	-31.85	0.457
	29	0.03994	-31.79	0.03232	-31.79	0.0772	-31.79	0.08767	-31.79	0.1214	-31.79	0.1599	-31.79	0.1796	-31.79	0.1532	-31.79	0.1839	-31.79	0.2298	-31.79	0.4648
	29.15	0.03967	-31.64	0.03434	-31.64	0.07777	-31.64	0.09029	-31.64	0.1232	-31.64	0.1559	-31.64	0.1861	-31.64	0.1516	-31.64	0.1855	-31.64	0.2344	-31.64	0.4733
	29.23	0.03979	-31.4	0.03258	-31.4	0.0797	-31.4	0.09334	-31.4	0.1229	-31.4	0.1581	-31.4	0.1843	-31.4	0.1605	-31.4	0.1922	-31.4	0.2401	-31.4	0.4723
	29.43	0.04043	-31.23	0.03494	-31.23	0.0794	-31.23	0.09342	-31.23	0.1234	-31.23	0.1625	-31.23	0.1884	-31.23	0.1615	-31.23	0.1946	-31.23	0.2447	-31.23	0.4739
	29.5	0.04018	-31.26	0.03326	-31.26	0.07844	-31.26	0.09118	-31.26	0.1249	-31.26	0.1635	-31.26	0.1927	-31.26	0.1683	-31.26	0.1961	-31.26	0.2494	-31.26	0.4783
	29.76	0.0402	-31.07	0.0335	-31.07	0.08026	-31.07	0.09104	-31.07	0.1251	-31.07	0.1666	-31.07	0.1936	-31.07	0.1726	-31.07	0.1985	-31.07	0.2542	-31.07	0.4808
	29.87	0.03957	-30.67	0.03093	-30.67	0.08208	-30.67	0.09417	-30.67	0.1246	-30.67	0.1658	-30.67	0.1973	-30.67	0.1756	-30.67	0.2046	-30.67	0.2616	-30.67	0.495
	30	0.04047	-30.49	0.04143	-30.49	0.08129	-30.49	0.09295	-30.49	0.1264	-30.49	0.1698	-30.49	0.2015	-30.49	0.1784	-30.49	0.2064	-30.49	0.2677	-30.49	0.5038
	30.16	0.04034	-30.38	0.03252	-30.38	0.08238	-30.38	0.09332	-30.38	0.1261	-30.38	0.1708	-30.38	0.2036	-30.38	0.1836	-30.38	0.2095	-30.38	0.2763	-30.38	0.5083
	30.32	0.03995	-30.31	0.03092	-30.31	0.08143	-30.31	0.09225	-30.31	0.1275	-30.31	0.1684	-30.31	0.2049	-30.31	0.1854	-30.31	0.2166	-30.31	0.2834	-30.31	0.513
	30.47	0.03995	-30.26	0.032	-30.26	0.08301	-30.26	0.09408	-30.26	0.1275	-30.26	0.1726	-30.26	0.2082	-30.26	0.1885	-30.26	0.2212	-30.26	0.2876	-30.26	0.5165
	30.62	0.04075	-29.87	0.02605	-29.87	0.0848	-29.87	0.0944	-29.87	0.1275	-29.87	0.1701	-29.87	0.2104	-29.87	0.1905	-29.87	0.2206	-29.87	0.2917	-29.87	0.5235
	30.76	0.04016	-29.62	0.03452	-29.62	0.08471	-29.62	0.09547	-29.62	0.1278	-29.62	0.1765	-29.62	0.213	-29.62	0.1959	-29.62	0.2296	-29.62	0.2994	-29.62	0.5298
	30.94	0.04056	-29.46	0.03926	-29.46	0.08379	-29.46	0.09659	-29.46	0.1287	-29.46	0.1775	-29.46	0.2142	-29.46	0.1985	-29.46	0.231	-29.46	0.3079	-29.46	0.5295
	31.04	0.04028	-29.34	0.03564	-29.34	0.08505	-29.34	0.09442	-29.34	0.1277	-29.34	0.1782	-29.34	0.2176	-29.34	0.2015	-29.34	0.2326	-29.34	0.3111	-29.34	0.5348
	31.23	0.04047	-29.13	0.02929	-29.13	0.08564	-29.13	0.09719	-29.13	0.1299	-29.13	0.1784	-29.13	0.2214	-29.13	0.2064	-29.13	0.2386	-29.13	0.3154	-29.13	0.5375
	31.48	0.0409	-28.93	0.03109	-28.93	0.08543	-28.93	0.09488	-28.93	0.1305	-28.93	0.1808	-28.93	0.222	-28.93	0.2117	-28.93	0.2405	-28.93	0.3211	-28.93	0.5402
	31.49	0.04108	-28.75	0.03174	-28.75	0.08502	-28.75	0.09525	-28.75	0.1289	-28.75	0.1809	-28.75	0.2277	-28.75	0.2128	-28.75	0.2422	-28.75	0.3244	-28.75	0.5434
	31.79	0.04058	-28.66	0.03127	-28.66	0.08615	-28.66	0.09491	-28.66	0.1281	-28.66	0.1816	-28.66	0.2331	-28.66	0.2155	-28.66	0.246	-28.66	0.3298	-28.66	0.5505
	31.94	0.04074	-28.46	0.03286	-28.46	0.08707	-28.46	0.09312	-28.46	0.1302	-28.46	0.1854	-28.46	0.233	-28.46	0.2206	-28.46	0.2489	-28.46	0.3392	-28.46	0.5499
	32	0.04111	-28.3	0.02515	-28.3	0.08658	-28.3	0.0979	-28.3	0.1306	-28.3	0.1845	-28.3	0.236	-28.3	0.2223	-28.3	0.251	-28.3	0.3458	-28.3	0.5499
	32.2	0.04093	-28.27	0.02861	-28.27	0.08634	-28.27	0.09587	-28.27	0.1312	-28.27	0.1847	-28.27	0.2399	-28.27	0.2287	-28.27	0.2544	-28.27	0.3493	-28.27	0.5528
	32.32	0.04086	-27.86	0.02987	-27.86	0.0857	-27.86	0.09699	-27.86	0.1305	-27.86	0.1866	-27.86	0.2398	-27.86	0.2323	-27.86	0.2594	-27.86	0.3544	-27.86	0.5525
	32.47	0.04077	-27.61	0.03097	-27.61	0.0874	-27.61	0.097	-27.61	0.1304	-27.61	0.1876	-27.61	0.2418	-27.61	0.2361	-27.61	0.2623	-27.61	0.3569	-27.61	0.5518
	32.67	0.04117	-27.58	0.03702	-27.58	0.08799	-27.58	0.09557	-27.58	0.1306	-27.58	0.1894	-27.58	0.2411	-27.58	0.2411	-27.58	0.2646	-27.58	0.3636	-27.58	0.5521
	32.77	0.04115	-27.5	0.03333	-27.5	0.0874	-27.5	0.09473	-27.5	0.1301	-27.5	0.1885	-27.5	0.2445	-27.5	0.2437	-27.5	0.2654	-27.5	0.3665	-27.5	0.5618
	33.07	0.04087	-27.41	0.01544	-27.41	0.08762	-27.41	0.09378	-27.41	0.1296	-27.41	0.1879	-27.41	0.2491	-27.41	0.2469	-27.41	0.2699	-27.41	0.3735	-27.41	0.565
	33.07	0.04129	-26.86	0.04433	-26.86	0.08721	-26.86	0.09744	-26.86	0.1315	-26.86	0.1913	-26.86	0.2504	-26.86	0.249	-26.86	0.2731	-26.86	0.3753	-26.86	0.5679
	33.35	0.04128	-26.84	0.03682	-26.84	0.08822	-26.84	0.09626	-26.84	0.1318	-26.84	0.1909	-26.84	0.255	-26.84	0.2505	-26.84	0.2747	-26.84	0.38	-26.84	0.5678
	33.45	0.04109	-26.88	0.02917	-26.88	0.08716	-26.88	0.09506	-26.88	0.1303	-26.88	0.1969	-26.88	0.2528	-26.88	0.2566	-26.88	0.2778	-26.88	0.3898	-26.88	0.5728
	33.59	0.04148	-26.65	0.02598	-26.65	0.08706	-26.65	0.09491	-26.65	0.129	-26.65	0.191	-26.65	0.2548	-26.65	0.2586	-26.65	0.2823	-26.65	0.3959	-26.65	0.5741
	33.66	0.04124	-26.44	0.03074	-26.44	0.08655	-26.44	0.09466	-26.44	0.1306	-26.44	0.1924	-26.44	0.2566	-26.44	0.2639	-26.44	0.2842	-26.44	0.3983	-26.44	0.5767
	33.86	0.04153	-26.39	0.03415	-26.39	0.08622	-26.39	0.09454	-26.39	0.1299	-26.39	0.1947	-26.39	0.26	-26.39	0.2653	-26.39	0.2858	-26.39	0.4056	-26.39	0.5725
	33.96	0.04101	-26.23	0.02731	-26.23	0.0861	-26.23	0.09533	-26.23	0.1303	-26.23	0.1931	-26.23	0.2638	-26.23	0.2677	-26.23	0.2891	-26.23	0.4091	-26.23	0.5694
	34.13	0.04168	-25.96	0.02162	-25.96	0.08646	-25.96	0.0933	-25.96	0.1287	-25.96	0.1946	-25.96	0.2647	-25.96	0.2718	-25.96	0.2922	-25.96	0.4113	-25.96	0.5696
	34.22	0.04129	-25.7	0.02345	-25.7	0.08624	-25.7	0.09387	-25.7	0.1267	-25.7	0.1936	-25.7	0.2674	-25.7	0.2734	-25.7	0.2948	-25.7	0.4128	-25.7	0.5707
	34.39	0.04191	-25.43	0.03264	-25.43	0.08658	-25.43	0.09445	-25.43	0.1296	-25.43	0.1936	-25.43	0.2661	-25.43	0.2774	-25.43	0.2955	-25.43	0.4192	-25.43	0.5717
	34.51	0.04135	-25.45	0.03186	-25.45	0.08608	-25.45	0.09493	-25.45	0.1281	-25.45	0.1949	-25.45	0.2678	-25.45	0.2805	-25.45	0.2983	-25.45	0.4224	-25.45	0.5733
	34.61	0.04151	-25.22	0.02768	-25.22	0.08636	-25.22	0.09253	-25.22	0.127	-25.22	0.1988	-25.22	0.2689	-25.22	0.2827	-25.22	0.3005	-25.22	0.4236	-25.22	0.5748
	34.78	0.04131	-24.84	0.03117	-24.84	0.08411	-24.84	0.0927	-24.84	0.1306	-24.84	0.1945	-24.84	0.2712	-24.84	0.2846	-24.84	0.3013	-24.84	0.4268	-24.84	0.5768
	34.87	0.04223	-24.91	0.02698	-24.91	0.08395	-24.91	0.09152	-24.91	0.1289	-24.91	0.1938	-24.91	0.2728	-24.91	0.286	-24.91	0.3044	-24.91	0.4305	-24.91	0.5753
	35.11	0.04164	-24.79	0.02957	-24.79	0.08458	-24.79	0.09426	-24.79	0.1263	-24.79	0.1913	-24.79	0.274	-24.79	0.2886	-24.79	0.3084	-24.79	0.4339	-24.79	0.575
	35.24	0.04163	-24.44	0.02947	-24.44	0.08394	-24.44	0.08985	-24.44	0.1249	-24.44	0.1917	-24.44	0.2759	-24.44	0.2915	-24.44	0.3083	-24.44	0.4435	-24.44	0.5751
	35.34	0.04189	-24.11	0.02802	-24.11	0.08352	-24.11	0.09043	-24.11	0.126	-24.11	0.1945	-24.11	0.2767	-24.11	0.2942	-24.11	0.3086	-24.11	0.4466	-24.11	0.5718
	35.54	0.04243	-24.19	0.02747	-24.19	0.08363	-24.19	0.09322	-24.19	0.1269	-24.19	0.195	-24.19	0.2774	-24.19	0.297	-24.19	0.3122	-24.19	0.4501	-24.19	0.5714
	35.62	0.04197	-23.85	0.02406	-23.85	0.08299	-23.85	0.09062	-23.85	0.1274	-23.85	0.1922	-23.85	0.2785	-23.85	0.2995	-23.85	0.3131	-23.85	0.4527	-23.85	0.5721
	35.82	0.04195	-23.67	0.02719	-23.67	0.08242	-23.67	0.09151	-23.67	0.1243	-23.67	0.1961	-23.67	0.2758	-23.67	0.3015	-23.67	0.3133	-23.67	0.4531	-23.67	0.5674
	36.03	0.04198	-23.36	0.03385	-23.36	0.08297	-23.36	0.09026	-23.36	0.1255	-23.36	0.196	-23.36	0.2788	-23.36	0.3036	-23.36	0.3155	-23.36	0.4566	-23.36	0.5637
	36.11	0.04225	-23.15	0.03236	-23.15	0.08113	-23.15	0.08903	-23.15	0.1235	-23.15	0.1938	-23.15	0.2817	-23.15	0.3058	-23.15	0.3192	-23.15	0.4574	-23.15	0.5641
	36.37	0.0423	-22.89	0.03336	-22.89	0.08067	-22.89	0.08806	-22.89	0.123	-22.89	0.1907	-22.89	0.2809	-22.89	0.3065	-22.89	0.3192	-22.89	0.461	-22.89	0.5645
	36.58	0.04199	-22.87	0.02565	-22.87	0.08056	-22.87	0.08998	-22.87	0.1174	-22.87	0.1956	-22.87	0.2813	-22.87	0.3076	-22.87	0.3199	-22.87	0.4609	-22.87	0.5628
	36.59	0.04227	-22.76	0.02388	-22.76	0.08194	-22.76	0.08792	-22.76	0.1238	-22.76	0.1945	-22.76	0.2799	-22.76	0.3104	-22.76	0.3209	-22.76	0.4578	-22.76	0.5586
	36.97	0.04229	-22.63	0.02607	-22.63	0.07976	-22.63	0.08803	-22.63	0.1263	-22.63	0.1888	-22.63	0.2818	-22.63	0.3095	-22.63	0.3214	-22.63	0.4619	-22.63	0.558
	36.98	0.04247	-22.57	0.02947	-22.57	0.07814	-22.57	0.08711	-22.57	0.1217	-22.57	0.1935	-22.57	0.2827	-22.57	0.3104	-22.57	0.3235	-22.57	0.4601	-22.57	0.5584
	37.41	0.04217	-22.56	0.02241	-22.56	0.07913	-22.56	0.0858	-22.56	0.1212	-22.56	0.1909	-22.56	0.2822	-22.56	0.3128	-22.56	0.3233	-22.56	0.4619	-22.56	0.5551
	37.52	0.04266	-22.51	0.03536	-22.51	0.07678	-22.51	0.08802	-22.51	0.1195	-22.51	0.1868	-22.51	0.2839	-22.51	0.3132	-22.51	0.3259	-22.51	0.4628	-22.51	0.5506
	37.59	0.04252	-22.08	0.02819	-22.08	0.07754	-22.08	0.08646	-22.08	0.1188	-22.08	0.1866	-22.08	0.2805	-22.08	0.3146	-22.08	0.3255	-22.08	0.4603	-22.08	0.5494
	37.78	0.0424	-22.07	0.02531	-22.07	0.07693	-22.07	0.08631	-22.07	0.1205	-22.07	0.1891	-22.07	0.2808	-22.07	0.3122	-22.07	0.3257	-22.07	0.4624	-22.07	0.5416
	37.88	0.04293	-21.85	0.03333	-21.85	0.07638	-21.85	0.08447	-21.85	0.1188	-21.85	0.1886	-21.85	0.2826	-21.85	0.3147	-21.85	0.3269	-21.85	0.4641	-21.85	0.5377
	38.01	0.04286	-21.58	0.02684	-21.58	0.0761	-21.58	0.08634	-21.58	0.1195	-21.58	0.1886	-21.58	0.2825	-21.58	0.3155	-21.58	0.3255	-21.58	0.4591	-21.58	0.5349
	38.27	0.04229	-21.57	0.02968	-21.57	0.07663	-21.57	0.08656	-21.57	0.119	-21.57	0.1885	-21.57	0.2805	-21.57	0.3151	-21.57	0.327	-21.57	0.4637	-21.57	0.5346
	38.28	0.04277	-21.71	0.02766	-21.71	0.07458	-21.71	0.08361	-21.71	0.1149	-21.71	0.1879	-21.71	0.2793	-21.71	0.3139	-21.71	0.3273	-21.71	0.461	-21.71	0.5279
	38.58	0.04274	-21.13	0.02189	-21.13	0.0738	-21.13	0.08229	-21.13	0.1152	-21.13	0.1883	-21.13	0.2794	-21.13	0.316	-21.13	0.327	-21.13	0.462	-21.13	0.5256
	38.64	0.04327	-21.09	0.03033	-21.09	0.07325	-21.09	0.08336	-21.09	0.1183	-21.09	0.186	-21.09	0.2805	-21.09	0.3153	-21.09	0.327	-21.09	0.4621	-21.09	0.52
	38.78	0.04294	-20.91	0.02691	-20.91	0.07441	-20.91	0.08261	-20.91	0.1189	-20.91	0.1804	-20.91	0.2791	-20.91	0.3148	-20.91	0.3275	-20.91	0.4622	-20.91	0.5159
	38.83	0.04335	-20.73	0.02227	-20.73	0.07211	-20.73	0.0825	-20.73	0.1164	-20.73	0.1852	-20.73	0.277	-20.73	0.3152	-20.73	0.326	-20.73	0.4604	-20.73	0.5214
	39.13	0.04258	-20.81	0.02508	-20.81	0.07142	-20.81	0.08175	-20.81	0.115	-20.81	0.1837	-20.81	0.2762	-20.81	0.3143	-20.81	0.3267	-20.81	0.4591	-20.81	0.515
	39.26	0.0436	-20.57	0.02936	-20.57	0.07192	-20.57	0.07117	-20.57	0.1147	-20.57	0.1793	-20.57	0.2752	-20.57	0.3113	-20.57	0.3267	-20.57	0.4582	-20.57	0.5084
	39.43	0.04278	-20.51	0.02473	-20.51	0.07131	-20.51	0.08603	-20.51	0.1138	-20.51	0.1865	-20.51	0.2765	-20.51	0.3117	-20.51	0.3258	-20.51	0.4571	-20.51	0.5035
	39.43	0.04353	-20.31	0.02765	-20.31	0.07054	-20.31	0.08333	-20.31	0.1115	-20.31	0.1759	-20.31	0.2743	-20.31	0.3075	-20.31	0.3231	-20.31	0.4577	-20.31	0.5021
	39.69	0.04289	-19.74	0.02828	-19.74	0.07033	-19.74	0.08051	-19.74	0.1127	-19.74	0.1766	-19.74	0.274	-19.74	0.311	-19.74	0.3249	-19.74	0.4558	-19.74	0.5009
	39.73	0.0436	-19.72	0.02938	-19.72	0.06951	-19.72	0.08062	-19.72	0.112	-19.72	0.1737	-19.72	0.2738	-19.72	0.3078	-19.72	0.3205	-19.72	0.4539	-19.72	0.4968
	39.97	0.04258	-19.55	0.02273	-19.55	0.07064	-19.55	0.0791	-19.55	0.1129	-19.55	0.1732	-19.55	0.2725	-19.55	0.3076	-19.55	0.3237	-19.55	0.4511	-19.55	0.4934
	40.03	0.04347	-19.48	0.02392	-19.48	0.0688	-19.48	0.07802	-19.48	0.1129	-19.48	0.1754	-19.48	0.2719	-19.48	0.3062	-19.48	0.3217	-19.48	0.4522	-19.48	0.4893
	40.09	0.04378	-19.15	0.02336	-19.15	0.06735	-19.15	0.07595	-19.15	0.1106	-19.15	0.1756	-19.15	0.2664	-19.15	0.3066	-19.15	0.3199	-19.15	0.4502	-19.15	0.4805
	40.42	0.04364	-18.91	0.02441	-18.91	0.06705	-18.91	0.07687	-18.91	0.1098	-18.91	0.1746	-18.91	0.2647	-18.91	0.3063	-18.91	0.3199	-18.91	0.4466	-18.91	0.4807
	40.5	0.04333	-19.05	0.03152	-19.05	0.06641	-19.05	0.07515	-19.05	0.1096	-19.05	0.1706	-19.05	0.268	-19.05	0.3043	-19.05	0.3188	-19.05	0.4458	-19.05	0.4761
	40.62	0.04347	-18.9	0.02735	-18.9	0.06414	-18.9	0.07926	-18.9	0.109	-18.9	0.1688	-18.9	0.2665	-18.9	0.3045	-18.9	0.3174	-18.9	0.4428	-18.9	0.4741
	40.8	0.04437	-19.17	0.01925	-19.17	0.06443	-19.17	0.07805	-19.17	0.1087	-19.17	0.1695	-19.17	0.2651	-19.17	0.3013	-19.17	0.3161	-19.17	0.4418	-19.17	0.47
	40.93	0.04301	-18.91	0.02769	-18.91	0.06526	-18.91	0.07432	-18.91	0.1095	-18.91	0.1708	-18.91	0.2642	-18.91	0.2954	-18.91	0.3151	-18.91	0.44	-18.91	0.4673
	41.11	0.04375	-18.63	0.03074	-18.63	0.06369	-18.63	0.07491	-18.63	0.1072	-18.63	0.1734	-18.63	0.2595	-18.63	0.2992	-18.63	0.3139	-18.63	0.4365	-18.63	0.4614
	41.17	0.04339	-18.08	0.02368	-18.08	0.06445	-18.08	0.07503	-18.08	0.1074	-18.08	0.1636	-18.08	0.2596	-18.08	0.2971	-18.08	0.3119	-18.08	0.4355	-18.08	0.4565
	41.38	0.04369	-17.99	0.02459	-17.99	0.06298	-17.99	0.06849	-17.99	0.1049	-17.99	0.16	-17.99	0.2606	-17.99	0.2979	-17.99	0.3105	-17.99	0.4325	-17.99	0.453
	41.51	0.04451	-17.86	0.0268	-17.86	0.06233	-17.86	0.0724	-17.86	0.1054	-17.86	0.166	-17.86	0.2548	-17.86	0.2931	-17.86	0.3097	-17.86	0.4291	-17.86	0.4476
	41.62	0.04367	-17.86	0.0205	-17.86	0.06677	-17.86	0.07563	-17.86	0.1041	-17.86	0.1615	-17.86	0.2571	-17.86	0.2934	-17.86	0.3075	-17.86	0.4258	-17.86	0.4422
	41.89	0.04448	-17.8	0.02401	-17.8	0.06238	-17.8	0.07141	-17.8	0.1052	-17.8	0.1566	-17.8	0.2545	-17.8	0.291	-17.8	0.3057	-17.8	0.4194	-17.8	0.4366
	41.92	0.044	-17.79	0.02313	-17.79	0.05853	-17.79	0.07251	-17.79	0.1035	-17.79	0.1566	-17.79	0.2528	-17.79	0.2918	-17.79	0.3032	-17.79	0.4217	-17.79	0.4365
	42.17	0.04398	-17.72	0.0292	-17.72	0.06099	-17.72	0.07192	-17.72	0.1042	-17.72	0.158	-17.72	0.2512	-17.72	0.2897	-17.72	0.3031	-17.72	0.4188	-17.72	0.4348
	42.26	0.04387	-17.68	0.0292	-17.68	0.06115	-17.68	0.07196	-17.68	0.1017	-17.68	0.1591	-17.68	0.2491	-17.68	0.2877	-17.68	0.2999	-17.68	0.4157	-17.68	0.4313
	42.32	0.04432	-17.42	0.02861	-17.42	0.05995	-17.42	0.06654	-17.42	0.1031	-17.42	0.1535	-17.42	0.2477	-17.42	0.287	-17.42	0.2977	-17.42	0.4133	-17.42	0.4208
	42.54	0.04435	-17.38	0.02607	-17.38	0.06047	-17.38	0.07093	-17.38	0.1018	-17.38	0.1528	-17.38	0.2444	-17.38	0.2856	-17.38	0.2944	-17.38	0.4121	-17.38	0.4198
	42.49	0.04441	-17.56	0.01854	-17.56	0.06137	-17.56	0.06977	-17.56	0.09981	-17.56	0.1563	-17.56	0.2431	-17.56	0.283	-17.56	0.2866	-17.56	0.4096	-17.56	0.4142
	42.98	0.04449	-17.52	0.02535	-17.52	0.05879	-17.52	0.06928	-17.52	0.1	-17.52	0.1566	-17.52	0.2418	-17.52	0.2798	-17.52	0.2921	-17.52	0.4017	-17.52	0.4084
	43.09	0.04451	-17.26	0.02832	-17.26	0.0601	-17.26	0.06961	-17.26	0.1004	-17.26	0.1496	-17.26	0.2399	-17.26	0.2784	-17.26	0.2873	-17.26	0.405	-17.26	0.4103
	43.17	0.04425	-17.11	0.02867	-17.11	0.05659	-17.11	0.0684	-17.11	0.09966	-17.11	0.1495	-17.11	0.2372	-17.11	0.2759	-17.11	0.2875	-17.11	0.4001	-17.11	0.3969
	43.45	0.04491	-17.25	0.02561	-17.25	0.05832	-17.25	0.06893	-17.25	0.09691	-17.25	0.1498	-17.25	0.2382	-17.25	0.2746	-17.25	0.2847	-17.25	0.398	-17.25	0.3915
	43.47	0.0451	-16.98	0.02759	-16.98	0.05851	-16.98	0.06877	-16.98	0.09826	-16.98	0.1476	-16.98	0.2338	-16.98	0.2718	-16.98	0.2835	-16.98	0.3945	-16.98	0.3842
	43.92	0.04373	-16.81	0.02633	-16.81	0.05704	-16.81	0.06624	-16.81	0.09894	-16.81	0.1491	-16.81	0.2344	-16.81	0.2722	-16.81	0.2801	-16.81	0.3924	-16.81	0.3837
	43.97	0.04498	-16.75	0.02236	-16.75	0.05341	-16.75	0.06711	-16.75	0.09853	-16.75	0.15	-16.75	0.2321	-16.75	0.2689	-16.75	0.2803	-16.75	0.3907	-16.75	0.3811
	44.12	0.04439	-16.47	0.02322	-16.47	0.05621	-16.47	0.06646	-16.47	0.09574	-16.47	0.1422	-16.47	0.2292	-16.47	0.2678	-16.47	0.278	-16.47	0.3887	-16.47	0.3808
	44.42	0.04462	-16.48	0.02107	-16.48	0.05495	-16.48	0.06637	-16.48	0.09645	-16.48	0.143	-16.48	0.2284	-16.48	0.2653	-16.48	0.2774	-16.48	0.3863	-16.48	0.3768
	44.37	0.04491	-16.38	0.02208	-16.38	0.05701	-16.38	0.06615	-16.38	0.09206	-16.38	0.1419	-16.38	0.2276	-16.38	0.2649	-16.38	0.275	-16.38	0.3839	-16.38	0.3741
	44.61	0.04481	-16.36	0.02925	-16.36	0.05703	-16.36	0.06447	-16.36	0.09444	-16.36	0.1409	-16.36	0.2221	-16.36	0.2628	-16.36	0.2733	-16.36	0.3813	-16.36	0.3727
	44.61	0.04494	-16.47	0.0254	-16.47	0.05788	-16.47	0.06563	-16.47	0.09308	-16.47	0.1412	-16.47	0.224	-16.47	0.2605	-16.47	0.2716	-16.47	0.3776	-16.47	0.3716
	44.78	0.04509	-15.55	0.02708	-15.55	0.05108	-15.55	0.0642	-15.55	0.09165	-15.55	0.1357	-15.55	0.2212	-15.55	0.2545	-15.55	0.2688	-15.55	0.3735	-15.55	0.3685
	44.95	0.04547	-15.6	0.0205	-15.6	0.05176	-15.6	0.06165	-15.6	0.09058	-15.6	0.1373	-15.6	0.2207	-15.6	0.2533	-15.6	0.2687	-15.6	0.3715	-15.6	0.3595
	45.15	0.04519	-15.57	0.02581	-15.57	0.05619	-15.57	0.06448	-15.57	0.08887	-15.57	0.1346	-15.57	0.218	-15.57	0.2538	-15.57	0.2663	-15.57	0.3699	-15.57	0.3423
	45.26	0.04505	-15.39	0.02119	-15.39	0.0522	-15.39	0.06358	-15.39	0.09305	-15.39	0.1378	-15.39	0.211	-15.39	0.248	-15.39	0.2635	-15.39	0.3659	-15.39	0.3399
	45.26	0.04541	-15.05	0.01917	-15.05	0.0529	-15.05	0.06302	-15.05	0.08904	-15.05	0.1391	-15.05	0.214	-15.05	0.2471	-15.05	0.2622	-15.05	0.3625	-15.05	0.3424
	45.47	0.04504	-14.96	0.02699	-14.96	0.04942	-14.96	0.06242	-14.96	0.09002	-14.96	0.1373	-14.96	0.2133	-14.96	0.2458	-14.96	0.2601	-14.96	0.3604	-14.96	0.335
	45.58	0.04582	-14.8	0.03243	-14.8	0.05122	-14.8	0.06055	-14.8	0.0887	-14.8	0.1346	-14.8	0.2107	-14.8	0.2445	-14.8	0.2574	-14.8	0.3582	-14.8	0.334
	45.68	0.04541	-14.82	0.03171	-14.82	0.05287	-14.82	0.05932	-14.82	0.08908	-14.82	0.1293	-14.82	0.2088	-14.82	0.2423	-14.82	0.2559	-14.82	0.3548	-14.82	0.335
	45.96	0.04553	-14.54	0.02623	-14.54	0.0522	-14.54	0.06195	-14.54	0.08836	-14.54	0.1254	-14.54	0.2064	-14.54	0.2407	-14.54	0.2538	-14.54	0.3499	-14.54	0.3315
	45.9	0.04527	-14.27	0.02353	-14.27	0.04991	-14.27	0.06087	-14.27	0.08459	-14.27	0.1267	-14.27	0.2057	-14.27	0.2393	-14.27	0.2513	-14.27	0.3489	-14.27	0.326
	46.22	0.04564	-14.3	0.02225	-14.3	0.04921	-14.3	0.06015	-14.3	0.08349	-14.3	0.1291	-14.3	0.2029	-14.3	0.2382	-14.3	0.2493	-14.3	0.3461	-14.3	0.3207
	46.29	0.04596	-14.39	0.01963	-14.39	0.05208	-14.39	0.06066	-14.39	0.08808	-14.39	0.1231	-14.39	0.1983	-14.39	0.2349	-14.39	0.2469	-14.39	0.338	-14.39	0.3292
	46.52	0.04543	-13.97	0.02628	-13.97	0.05014	-13.97	0.05827	-13.97	0.08642	-13.97	0.127	-13.97	0.1973	-13.97	0.2334	-13.97	0.2455	-13.97	0.3383	-13.97	0.3003
	46.66	0.04634	-13.92	0.02157	-13.92	0.04849	-13.92	0.05928	-13.92	0.08463	-13.92	0.1288	-13.92	0.1982	-13.92	0.2312	-13.92	0.2435	-13.92	0.3353	-13.92	0.3015
	46.75	0.0455	-13.61	0.0247	-13.61	0.05039	-13.61	0.05908	-13.61	0.0845	-13.61	0.1214	-13.61	0.1952	-13.61	0.2317	-13.61	0.2406	-13.61	0.3322	-13.61	0.3
	47.03	0.04642	-13.7	0.02636	-13.7	0.04875	-13.7	0.06041	-13.7	0.08325	-13.7	0.1218	-13.7	0.1938	-13.7	0.2275	-13.7	0.2382	-13.7	0.3269	-13.7	0.2993
	46.96	0.04587	-13.38	0.02102	-13.38	0.04964	-13.38	0.05875	-13.38	0.07852	-13.38	0.1244	-13.38	0.1933	-13.38	0.226	-13.38	0.2361	-13.38	0.3216	-13.38	0.2935
	47.36	0.04613	-13.12	0.02177	-13.12	0.05082	-13.12	0.0562	-13.12	0.08163	-13.12	0.1226	-13.12	0.1902	-13.12	0.2259	-13.12	0.2333	-13.12	0.3222	-13.12	0.2951
	47.32	0.04589	-13.16	0.02214	-13.16	0.04795	-13.16	0.05613	-13.16	0.08363	-13.16	0.1176	-13.16	0.1884	-13.16	0.2216	-13.16	0.2314	-13.16	0.3186	-13.16	0.2958
	47.7	0.04588	-12.84	0.02681	-12.84	0.04898	-12.84	0.05531	-12.84	0.08362	-12.84	0.1158	-12.84	0.1865	-12.84	0.2208	-12.84	0.2294	-12.84	0.3169	-12.84	0.2884
	47.62	0.04594	-12.98	0.02388	-12.98	0.04964	-12.98	0.05643	-12.98	0.08069	-12.98	0.1203	-12.98	0.1895	-12.98	0.2174	-12.98	0.2275	-12.98	0.3138	-12.98	0.2808
	47.97	0.04624	-12.67	0.02322	-12.67	0.04866	-12.67	0.05416	-12.67	0.07969	-12.67	0.1153	-12.67	0.184	-12.67	0.2154	-12.67	0.2261	-12.67	0.3118	-12.67	0.2781
	47.95	0.04695	-12.35	0.02125	-12.35	0.04518	-12.35	0.05542	-12.35	0.07818	-12.35	0.1182	-12.35	0.1825	-12.35	0.215	-12.35	0.2229	-12.35	0.3073	-12.35	0.2827
	48.37	0.04597	-12.11	0.02384	-12.11	0.04631	-12.11	0.05775	-12.11	0.07612	-12.11	0.1127	-12.11	0.1815	-12.11	0.2122	-12.11	0.2221	-12.11	0.3079	-12.11	0.2856
	48.34	0.04633	-11.97	0.02667	-11.97	0.04778	-11.97	0.05274	-11.97	0.07877	-11.97	0.1125	-11.97	0.1744	-11.97	0.2112	-11.97	0.2204	-11.97	0.3058	-11.97	0.2666
	48.57	0.04632	-11.84	0.01222	-11.84	0.04619	-11.84	0.05342	-11.84	0.07646	-11.84	0.1093	-11.84	0.1815	-11.84	0.2109	-11.84	0.2187	-11.84	0.3005	-11.84	0.2592
	48.67	0.0467	-11.74	0.0118	-11.74	0.04658	-11.74	0.05548	-11.74	0.07577	-11.74	0.1119	-11.74	0.1767	-11.74	0.2079	-11.74	0.2174	-11.74	0.2962	-11.74	0.2688
	48.69	0.04639	-11.52	0.02145	-11.52	0.05004	-11.52	0.05534	-11.52	0.07539	-11.52	0.1128	-11.52	0.1757	-11.52	0.2069	-11.52	0.2156	-11.52	0.2927	-11.52	0.258
	48.95	0.04725	-11.55	0.01471	-11.55	0.04701	-11.55	0.05391	-11.55	0.07948	-11.55	0.1162	-11.55	0.1744	-11.55	0.2044	-11.55	0.2131	-11.55	0.2929	-11.55	0.2581
	49.09	0.04647	-11.47	0.02096	-11.47	0.04459	-11.47	0.05264	-11.47	0.07516	-11.47	0.108	-11.47	0.1728	-11.47	0.2015	-11.47	0.2127	-11.47	0.2882	-11.47	0.2525
	49.29	0.04712	-10.99	0.0195	-10.99	0.04367	-10.99	0.05364	-10.99	0.07453	-10.99	0.1102	-10.99	0.1706	-10.99	0.2014	-10.99	0.2102	-10.99	0.2858	-10.99	0.2583
	49.33	0.04628	-10.9	0.02352	-10.9	0.04424	-10.9	0.05303	-10.9	0.074	-10.9	0.1094	-10.9	0.1691	-10.9	0.2009	-10.9	0.2069	-10.9	0.2835	-10.9	0.2527
	49.54	0.04729	-11.03	0.02758	-11.03	0.04544	-11.03	0.05224	-11.03	0.07259	-11.03	0.1078	-11.03	0.1693	-11.03	0.1967	-11.03	0.2066	-11.03	0.2803	-11.03	0.2418
	49.45	0.04681	-10.78	0.02715	-10.78	0.04587	-10.78	0.04992	-10.78	0.07328	-10.78	0.1069	-10.78	0.1651	-10.78	0.1961	-10.78	0.2045	-10.78	0.2796	-10.78	0.239
	49.81	0.04696	-10.5	0.02649	-10.5	0.04705	-10.5	0.05091	-10.5	0.07297	-10.5	0.1067	-10.5	0.1626	-10.5	0.1947	-10.5	0.2024	-10.5	0.2741	-10.5	0.2401
	49.74	0.04683	-10.49	0.04079	-10.49	0.0377	-10.49	0.05128	-10.49	0.07139	-10.49	0.1058	-10.49	0.1644	-10.49	0.1911	-10.49	0.2001	-10.49	0.2761	-10.49	0.2366
	50.02	0.0474	-10.13	0.01713	-10.13	0.04287	-10.13	0.05012	-10.13	0.07173	-10.13	0.1045	-10.13	0.159	-10.13	0.1917	-10.13	0.1984	-10.13	0.2739	-10.13	0.2364
	50.01	0.04719	-9.85	0.01536	-9.85	0.04534	-9.85	0.05234	-9.85	0.07152	-9.85	0.1031	-9.85	0.1563	-9.85	0.1901	-9.85	0.196	-9.85	0.2711	-9.85	0.2382
	50.19	0.04692	-9.74	0.01953	-9.74	0.04602	-9.74	0.05107	-9.74	0.06958	-9.74	0.09936	-9.74	0.162	-9.74	0.1877	-9.74	0.1961	-9.74	0.2705	-9.74	0.2324
	50.22	0.04777	-9.92	0.0267	-9.92	0.04124	-9.92	0.04736	-9.92	0.06881	-9.92	0.09987	-9.92	0.1593	-9.92	0.1869	-9.92	0.1918	-9.92	0.268	-9.92	0.2458
	50.39	0.04719	-9.59	0.01779	-9.59	0.04143	-9.59	0.04751	-9.59	0.06939	-9.59	0.09988	-9.59	0.153	-9.59	0.1849	-9.59	0.1934	-9.59	0.2661	-9.59	0.2112
	50.69	0.04819	-9.58	0.0199	-9.58	0.04231	-9.58	0.05107	-9.58	0.07168	-9.58	0.1012	-9.58	0.151	-9.58	0.1838	-9.58	0.1915	-9.58	0.2624	-9.58	0.2084
	50.78	0.04708	-9.28	0.02566	-9.28	0.04563	-9.28	0.04924	-9.28	0.06847	-9.28	0.104	-9.28	0.1571	-9.28	0.1824	-9.28	0.1905	-9.28	0.2606	-9.28	0.2101
	51.17	0.04826	-9.16	0.02494	-9.16	0.04502	-9.16	0.04844	-9.16	0.06751	-9.16	0.09661	-9.16	0.1535	-9.16	0.1812	-9.16	0.1872	-9.16	0.2602	-9.16	0.2121
	51.32	0.04717	-9.01	0.01921	-9.01	0.03988	-9.01	0.05016	-9.01	0.06466	-9.01	0.09832	-9.01	0.1526	-9.01	0.1794	-9.01	0.1829	-9.01	0.2588	-9.01	0.2079
	51.45	0.04756	-8.66	0.02106	-8.66	0.04522	-8.66	0.04869	-8.66	0.07046	-8.66	0.09699	-8.66	0.1506	-8.66	0.1801	-8.66	0.1866	-8.66	0.2533	-8.66	0.2055
	51.38	0.04823	-8.91	0.02837	-8.91	0.0369	-8.91	0.04457	-8.91	0.0676	-8.91	0.0958	-8.91	0.1449	-8.91	0.1764	-8.91	0.1845	-8.91	0.2486	-8.91	0.1993
	51.71	0.04821	-8.52	0.03407	-8.52	0.04734	-8.52	0.04826	-8.52	0.06503	-8.52	0.09335	-8.52	0.1469	-8.52	0.1741	-8.52	0.1832	-8.52	0.2482	-8.52	0.2033
	51.68	0.04798	-8.21	0.02168	-8.21	0.04062	-8.21	0.04967	-8.21	0.06512	-8.21	0.09599	-8.21	0.1415	-8.21	0.1747	-8.21	0.1806	-8.21	0.249	-8.21	0.2021
	51.97	0.04781	-8.03	0.02364	-8.03	0.03941	-8.03	0.04769	-8.03	0.066	-8.03	0.09335	-8.03	0.1424	-8.03	0.1737	-8.03	0.179	-8.03	0.242	-8.03	0.1963
	51.9	0.04844	-7.9	0.01459	-7.9	0.03857	-7.9	0.0425	-7.9	0.06528	-7.9	0.09462	-7.9	0.1438	-7.9	0.1715	-7.9	0.1756	-7.9	0.2384	-7.9	0.1955
	52.38	0.0484	-7.87	0.02167	-7.87	0.03913	-7.87	0.04243	-7.87	0.06375	-7.87	0.09293	-7.87	0.1409	-7.87	0.1705	-7.87	0.1735	-7.87	0.2369	-7.87	0.1944
	52.37	0.04794	-7.63	0.03755	-7.63	0.04595	-7.63	0.04906	-7.63	0.06311	-7.63	0.08943	-7.63	0.1381	-7.63	0.1687	-7.63	0.1754	-7.63	0.2354	-7.63	0.1717
	52.45	0.04849	-7.7	0.01587	-7.7	0.0408	-7.7	0.04849	-7.7	0.06331	-7.7	0.08912	-7.7	0.1357	-7.7	0.1671	-7.7	0.1702	-7.7	0.2327	-7.7	0.1804
	52.56	0.04838	-7.67	0.01818	-7.67	0.04201	-7.67	0.04516	-7.67	0.06038	-7.67	0.08931	-7.67	0.1378	-7.67	0.1655	-7.67	0.1675	-7.67	0.229	-7.67	0.1903
	52.6	0.04813	-7.32	0.02716	-7.32	0.0372	-7.32	0.04581	-7.32	0.05852	-7.32	0.08905	-7.32	0.1355	-7.32	0.1645	-7.32	0.1689	-7.32	0.2314	-7.32	0.1865
	52.85	0.04914	-7.13	0.03057	-7.13	0.03632	-7.13	0.04667	-7.13	0.06756	-7.13	0.08384	-7.13	0.1322	-7.13	0.1641	-7.13	0.1663	-7.13	0.2286	-7.13	0.1769
	52.86	0.04834	-7.18	0.02456	-7.18	0.0413	-7.18	0.04518	-7.18	0.06301	-7.18	0.08352	-7.18	0.1303	-7.18	0.1619	-7.18	0.1659	-7.18	0.2237	-7.18	0.1604
	53.06	0.04874	-6.9	0.02287	-6.9	0.04094	-6.9	0.04438	-6.9	0.06014	-6.9	0.08647	-6.9	0.132	-6.9	0.161	-6.9	0.1651	-6.9	0.2238	-6.9	0.1707
	53.09	0.04857	-6.8	0.02247	-6.8	0.04043	-6.8	0.03994	-6.8	0.05598	-6.8	0.0859	-6.8	0.1306	-6.8	0.1612	-6.8	0.1622	-6.8	0.223	-6.8	0.1717
	53.25	0.04935	-6.85	0.01746	-6.85	0.03613	-6.85	0.04319	-6.85	0.05233	-6.85	0.08624	-6.85	0.1276	-6.85	0.1589	-6.85	0.1618	-6.85	0.2229	-6.85	0.1625
	53.39	0.04836	-6.66	-0.0035	-6.66	0.03838	-6.66	0.04801	-6.66	0.06294	-6.66	0.08399	-6.66	0.1253	-6.66	0.1574	-6.66	0.1571	-6.66	0.2168	-6.66	0.1736
	53.47	0.04953	-6.72	0.02752	-6.72	0.04194	-6.72	0.04187	-6.72	0.06652	-6.72	0.0859	-6.72	0.1288	-6.72	0.1555	-6.72	0.1584	-6.72	0.2142	-6.72	0.1716
	53.53	0.04895	-6.32	0.02869	-6.32	0.04141	-6.32	0.043	-6.32	0.05147	-6.32	0.08407	-6.32	0.1256	-6.32	0.1544	-6.32	0.1586	-6.32	0.2152	-6.32	0.1633
	53.81	0.04942	-6.16	0.0233	-6.16	0.04177	-6.16	0.04506	-6.16	0.06025	-6.16	0.086	-6.16	0.1255	-6.16	0.1543	-6.16	0.1545	-6.16	0.2135	-6.16	0.154
	53.78	0.04914	-6.09	0.03794	-6.09	0.03357	-6.09	0.04395	-6.09	0.05763	-6.09	0.08	-6.09	0.1247	-6.09	0.1536	-6.09	0.1558	-6.09	0.2098	-6.09	0.1582
	54.15	0.05018	-6.28	0.04275	-6.28	0.03761	-6.28	0.04475	-6.28	0.052	-6.28	0.08393	-6.28	0.1196	-6.28	0.1504	-6.28	0.1523	-6.28	0.2083	-6.28	0.1556
	54.24	0.04913	-5.85	0.02678	-5.85	0.04469	-5.85	0.04412	-5.85	0.05209	-5.85	0.08119	-5.85	0.1215	-5.85	0.1498	-5.85	0.1529	-5.85	0.2084	-5.85	0.1587
	54.47	0.0489	-5.81	0.01726	-5.81	0.03722	-5.81	0.0408	-5.81	0.05865	-5.81	0.08391	-5.81	0.1223	-5.81	0.1486	-5.81	0.1515	-5.81	0.2062	-5.81	0.1566
	54.59	0.04917	-5.94	0.02219	-5.94	0.03629	-5.94	0.04117	-5.94	0.06206	-5.94	0.07863	-5.94	0.1175	-5.94	0.144	-5.94	0.1511	-5.94	0.2038	-5.94	0.1555
	54.69	0.04957	-5.3	0.01961	-5.3	0.03391	-5.3	0.04226	-5.3	0.05803	-5.3	0.07172	-5.3	0.1157	-5.3	0.1457	-5.3	0.1495	-5.3	0.2028	-5.3	0.1468
	54.81	0.05013	-5.08	0.01672	-5.08	0.03736	-5.08	0.04335	-5.08	0.05614	-5.08	0.07617	-5.08	0.118	-5.08	0.1454	-5.08	0.1465	-5.08	0.2014	-5.08	0.1541
	54.9	0.05	-5.28	0.01996	-5.28	0.04163	-5.28	0.04307	-5.28	0.05494	-5.28	0.08311	-5.28	0.1174	-5.28	0.1421	-5.28	0.148	-5.28	0.1984	-5.28	0.1469
	55.06	0.04977	-4.78	0.02612	-4.78	0.0399	-4.78	0.04202	-4.78	0.05025	-4.78	0.07782	-4.78	0.1166	-4.78	0.1424	-4.78	0.1444	-4.78	0.1987	-4.78	0.1432
	55.09	0.04959	-4.5	0.01369	-4.5	0.03434	-4.5	0.03833	-4.5	0.0557	-4.5	0.0795	-4.5	0.1118	-4.5	0.1395	-4.5	0.1447	-4.5	0.1957	-4.5	0.15
	55.28	0.05042	-4.1	0.03394	-4.1	0.03584	-4.1	0.03989	-4.1	0.05243	-4.1	0.06713	-4.1	0.1116	-4.1	0.1383	-4.1	0.1398	-4.1	0.1948	-4.1	0.1449
	55.35	0.05036	-3.92	0.01467	-3.92	0.04202	-3.92	0.04515	-3.92	0.05202	-3.92	0.06966	-3.92	0.1082	-3.92	0.1399	-3.92	0.1433	-3.92	0.1941	-3.92	0.1343
	55.6	0.0497	-3.64	0.02448	-3.64	0.03416	-3.64	0.0434	-3.64	0.05506	-3.64	0.07455	-3.64	0.1086	-3.64	0.1374	-3.64	0.1416	-3.64	0.191	-3.64	0.1345
	55.65	0.05025	-3.68	0.02165	-3.68	0.03463	-3.68	0.03941	-3.68	0.05105	-3.68	0.08884	-3.68	0.1099	-3.68	0.1359	-3.68	0.1379	-3.68	0.1906	-3.68	0.1376
	55.9	0.04984	-3.72	0.02918	-3.72	0.03281	-3.72	0.04087	-3.72	0.05379	-3.72	0.07842	-3.72	0.1104	-3.72	0.1358	-3.72	0.1374	-3.72	0.19	-3.72	0.1371
	56	0.05109	-3.37	0.02529	-3.37	0.03701	-3.37	0.03962	-3.37	0.05492	-3.37	0.06387	-3.37	0.1063	-3.37	0.1346	-3.37	0.1355	-3.37	0.1886	-3.37	0.145
	56.17	0.05018	-3.2	0.02098	-3.2	0.03641	-3.2	0.04192	-3.2	0.05672	-3.2	0.06147	-3.2	0.104	-3.2	0.1342	-3.2	0.1338	-3.2	0.1843	-3.2	0.1331
	56.3	0.05092	-3.54	0.02363	-3.54	0.03921	-3.54	0.03839	-3.54	0.05117	-3.54	0.07252	-3.54	0.1094	-3.54	0.1301	-3.54	0.1329	-3.54	0.1846	-3.54	0.1392
	56.41	0.05042	-2.53	0.01703	-2.53	0.03918	-2.53	0.04151	-2.53	0.05278	-2.53	0.0773	-2.53	0.1047	-2.53	0.1279	-2.53	0.1348	-2.53	0.1824	-2.53	0.1313
	56.64	0.05053	-2.33	0.02473	-2.33	0.03394	-2.33	0.04208	-2.33	0.05011	-2.33	0.07135	-2.33	0.1041	-2.33	0.1327	-2.33	0.1308	-2.33	0.1799	-2.33	0.1284
	56.66	0.05148	-2.08	0.01728	-2.08	0.04012	-2.08	0.03895	-2.08	0.05301	-2.08	0.0716	-2.08	0.09953	-2.08	0.1302	-2.08	0.1259	-2.08	0.18	-2.08	0.1323
	56.94	0.05082	-2.22	0.02965	-2.22	0.03508	-2.22	0.04085	-2.22	0.04642	-2.22	0.06866	-2.22	0.1006	-2.22	0.1296	-2.22	0.1278	-2.22	0.1788	-2.22	0.1191
	56.99	0.05112	-1.91	0.03096	-1.91	0.03549	-1.91	0.04204	-1.91	0.05414	-1.91	0.06522	-1.91	0.1007	-1.91	0.1275	-1.91	0.1261	-1.91	0.1758	-1.91	0.1237
	57.21	0.05076	-1.83	0.03051	-1.83	0.03813	-1.83	0.03685	-1.83	0.04506	-1.83	0.06739	-1.83	0.1006	-1.83	0.1262	-1.83	0.129	-1.83	0.1737	-1.83	0.129
	57.27	0.0517	-1.77	0.02097	-1.77	0.04163	-1.77	0.03971	-1.77	0.05437	-1.77	0.06165	-1.77	0.1028	-1.77	0.1262	-1.77	0.1259	-1.77	0.1738	-1.77	0.1237
	57.49	0.05143	-1.66	0.01694	-1.66	0.03415	-1.66	0.03852	-1.66	0.0541	-1.66	0.06055	-1.66	0.09782	-1.66	0.125	-1.66	0.1261	-1.66	0.1716	-1.66	0.1256
	57.54	0.05163	-1.8	0.01715	-1.8	0.03184	-1.8	0.04121	-1.8	0.04874	-1.8	0.06531	-1.8	0.09603	-1.8	0.1239	-1.8	0.1231	-1.8	0.1717	-1.8	0.1101
	57.79	0.05139	-1.49	0.02275	-1.49	0.03451	-1.49	0.03783	-1.49	0.05084	-1.49	0.07331	-1.49	0.09877	-1.49	0.123	-1.49	0.1216	-1.49	0.1691	-1.49	0.1134
	57.91	0.05112	-1.28	0.02341	-1.28	0.03382	-1.28	0.04052	-1.28	0.04672	-1.28	0.07202	-1.28	0.09899	-1.28	0.1222	-1.28	0.1237	-1.28	0.1643	-1.28	0.1229
	58.09	0.05137	-1.28	0.01994	-1.28	0.03476	-1.28	0.03975	-1.28	0.04203	-1.28	0.0667	-1.28	0.0975	-1.28	0.1219	-1.28	0.119	-1.28	0.1658	-1.28	0.1243
	58.2	0.05195	-1.28	0.0384	-1.28	0.03597	-1.28	0.03873	-1.28	0.05165	-1.28	0.06583	-1.28	0.09486	-1.28	0.1201	-1.28	0.1206	-1.28	0.1664	-1.28	0.1193
	58.36	0.05134	-1	0.02376	-1	0.03516	-1	0.03595	-1	0.0518	-1	0.05558	-1	0.09809	-1	0.1205	-1	0.1178	-1	0.1636	-1	0.1079
	58.54	0.05242	-0.82	0.01955	-0.82	0.03536	-0.82	0.03997	-0.82	0.04966	-0.82	0.06399	-0.82	0.09207	-0.82	0.1197	-0.82	0.1211	-0.82	0.1631	-0.82	0.1124
	58.7	0.05159	-0.77	0.02998	-0.77	0.03762	-0.77	0.03813	-0.77	0.05238	-0.77	0.06033	-0.77	0.09482	-0.77	0.1199	-0.77	0.1155	-0.77	0.1605	-0.77	0.1137
	58.87	0.05224	-0.58	0.02425	-0.58	0.03869	-0.58	0.03992	-0.58	0.04633	-0.58	0.06458	-0.58	0.0895	-0.58	0.1187	-0.58	0.1182	-0.58	0.1595	-0.58	0.1067
	59.02	0.05229	-0.55	0.03219	-0.55	0.03217	-0.55	0.03548	-0.55	0.04492	-0.55	0.05825	-0.55	0.09338	-0.55	0.1175	-0.55	0.1117	-0.55	0.1596	-0.55	0.1152
	59.16	0.05211	-0.41	0.02044	-0.41	0.03355	-0.41	0.03664	-0.41	0.05083	-0.41	0.06262	-0.41	0.09472	-0.41	0.1171	-0.41	0.1129	-0.41	0.158	-0.41	0.1048
	59.28	0.05225	-0.48	0.03145	-0.48	0.03542	-0.48	0.03864	-0.48	0.04544	-0.48	0.06804	-0.48	0.08408	-0.48	0.1153	-0.48	0.1147	-0.48	0.1567	-0.48	0.1082
	59.46	0.05276	-0.52	0.01807	-0.52	0.03542	-0.52	0.03672	-0.52	0.04188	-0.52	0.06337	-0.52	0.0918	-0.52	0.1144	-0.52	0.1126	-0.52	0.1556	-0.52	0.1092
	59.57	0.05265	-0.06	0.00812	-0.06	0.03447	-0.06	0.04159	-0.06	0.05166	-0.06	0.05476	-0.06	0.09153	-0.06	0.1132	-0.06	0.1121	-0.06	0.1558	-0.06	0.1097
	59.79	0.05316	0.08	0.02349	0.08	0.03738	0.08	0.04131	0.08	0.04701	0.08	0.06939	0.08	0.09175	0.08	0.1134	0.08	0.1128	0.08	0.1511	0.08	0.1107
	59.92	0.05213	0.33	0.03046	0.33	0.03618	0.33	0.03428	0.33	0.04638	0.33	0.06824	0.33	0.09121	0.33	0.1124	0.33	0.1084	0.33	0.1514	0.33	0.0941
	60.16	0.05266	0.46	0.01621	0.46	0.03378	0.46	0.03418	0.46	0.04504	0.46	0.05349	0.46	0.08649	0.46	0.1105	0.46	0.1046	0.46	0.151	0.46	0.1059
	60.26	0.05239	0.52	0.03261	0.52	0.03412	0.52	0.03761	0.52	0.03777	0.52	0.06411	0.52	0.08637	0.52	0.1135	0.52	0.1082	0.52	0.1501	0.52	0.107
	60.5	0.05296	0.74	0.02125	0.74	0.03642	0.74	0.03911	0.74	0.05483	0.74	0.0589	0.74	0.08882	0.74	0.1114	0.74	0.1083	0.74	0.1481	0.74	0.1071
	60.58	0.05296	0.61	0.03889	0.61	0.03391	0.61	0.03847	0.61	0.04684	0.61	0.06316	0.61	0.08613	0.61	0.1092	0.61	0.1023	0.61	0.1486	0.61	0.08921
	60.84	0.05335	0.62	0.0264	0.62	0.03388	0.62	0.04304	0.62	0.04909	0.62	0.05722	0.62	0.08342	0.62	0.1046	0.62	0.1026	0.62	0.1461	0.62	0.1029
	60.92	0.05344	0.83	0.01275	0.83	0.0364	0.83	0.04088	0.83	0.04645	0.83	0.05292	0.83	0.08961	0.83	0.1085	0.83	0.1065	0.83	0.1451	0.83	0.09804
	61.12	0.05338	1.22	0.0284	1.22	0.03768	1.22	0.04005	1.22	0.04454	1.22	0.07485	1.22	0.08508	1.22	0.11	1.22	0.1052	1.22	0.1452	1.22	0.09613
	61.21	0.05336	1.11	0.03294	1.11	0.03562	1.11	0.03749	1.11	0.04021	1.11	0.06571	1.11	0.08682	1.11	0.1053	1.11	0.1034	1.11	0.1437	1.11	0.09356
	61.47	0.05373	0.94	0.02246	0.94	0.0315	0.94	0.03186	0.94	0.04969	0.94	0.06076	0.94	0.08394	0.94	0.1044	0.94	0.09992	0.94	0.1414	0.94	0.1036
	61.52	0.05341	1.63	0.01146	1.63	0.03394	1.63	0.03173	1.63	0.04182	1.63	0.05017	1.63	0.08383	1.63	0.103	1.63	0.1025	1.63	0.141	1.63	0.09155
	61.79	0.05406	2.05	0.04019	2.05	0.03169	2.05	0.03768	2.05	0.04911	2.05	0.06139	2.05	0.08424	2.05	0.107	2.05	0.09643	2.05	0.1412	2.05	0.0978
	61.88	0.05376	1.93	0.02874	1.93	0.03646	1.93	0.04149	1.93	0.03491	1.93	0.05181	1.93	0.08068	1.93	0.104	1.93	0.09994	1.93	0.1415	1.93	0.09086
	62.07	0.05396	2.37	0.02241	2.37	0.03152	2.37	0.04182	2.37	0.04921	2.37	0.0503	2.37	0.07685	2.37	0.1027	2.37	0.1009	2.37	0.1366	2.37	0.08699
	62.22	0.05408	2.58	0.02367	2.58	0.03181	2.58	0.03745	2.58	0.04972	2.58	0.06261	2.58	0.08304	2.58	0.1036	2.58	0.09961	2.58	0.1365	2.58	0.1043
	62.39	0.05444	2.65	0.03633	2.65	0.03411	2.65	0.03785	2.65	0.04823	2.65	0.04919	2.65	0.07985	2.65	0.1038	2.65	0.09936	2.65	0.1388	2.65	0.09441
	62.56	0.05434	2.82	0.04158	2.82	0.037	2.82	0.03577	2.82	0.04789	2.82	0.05491	2.82	0.08427	2.82	0.1005	2.82	0.09707	2.82	0.1363	2.82	0.08953
	62.68	0.05435	2.91	0.0048	2.91	0.03468	2.91	0.03574	2.91	0.04289	2.91	0.05829	2.91	0.07983	2.91	0.1033	2.91	0.09368	2.91	0.1353	2.91	0.08407
	62.83	0.0548	2.66	0.02742	2.66	0.03508	2.66	0.02764	2.66	0.03999	2.66	0.05475	2.66	0.08354	2.66	0.09993	2.66	0.09729	2.66	0.1354	2.66	0.09078
	63.04	0.05413	3.42	0.0338	3.42	0.03547	3.42	0.04048	3.42	0.0464	3.42	0.06399	3.42	0.08349	3.42	0.09519	3.42	0.09829	3.42	0.1341	3.42	0.09775
	63.15	0.0545	3.58	0.02095	3.58	0.03263	3.58	0.03781	3.58	0.04331	3.58	0.05857	3.58	0.07464	3.58	0.09954	3.58	0.09505	3.58	0.1307	3.58	0.07749
	63.35	0.05475	3.44	0.02062	3.44	0.03185	3.44	0.03586	3.44	0.03907	3.44	0.05557	3.44	0.07622	3.44	0.102	3.44	0.09667	3.44	0.1319	3.44	0.09398
	63.5	0.05475	3.7	0.03275	3.7	0.03731	3.7	0.03751	3.7	0.04294	3.7	0.07027	3.7	0.07843	3.7	0.09619	3.7	0.09535	3.7	0.1326	3.7	0.0869
	63.67	0.05527	4.01	0.02918	4.01	0.03523	4.01	0.04264	4.01	0.04717	4.01	0.05427	4.01	0.08356	4.01	0.09982	4.01	0.09373	4.01	0.1289	4.01	0.0977
	63.8	0.05497	4.12	0.02611	4.12	0.03316	4.12	0.03297	4.12	0.03602	4.12	0.0604	4.12	0.07865	4.12	0.09991	4.12	0.09373	4.12	0.1291	4.12	0.08694
	63.98	0.05509	4.11	0.0258	4.11	0.03866	4.11	0.02925	4.11	0.04589	4.11	0.05329	4.11	0.07514	4.11	0.0984	4.11	0.09446	4.11	0.1281	4.11	0.09084
	64.11	0.05509	4.07	0.01664	4.07	0.03522	4.07	0.03606	4.07	0.048	4.07	0.04791	4.07	0.07795	4.07	0.09605	4.07	0.0935	4.07	0.1284	4.07	0.08704
	64.26	0.05549	4.25	0.02381	4.25	0.03518	4.25	0.03652	4.25	0.05132	4.25	0.05547	4.25	0.07426	4.25	0.09362	4.25	0.09098	4.25	0.1279	4.25	0.08572
	64.43	0.05571	4.29	0.0113	4.29	0.03234	4.29	0.03732	4.29	0.0415	4.29	0.05893	4.29	0.07751	4.29	0.09343	4.29	0.09036	4.29	0.1257	4.29	0.08279
	64.58	0.05524	4.77	0.02171	4.77	0.02961	4.77	0.03458	4.77	0.04547	4.77	0.06197	4.77	0.07979	4.77	0.09506	4.77	0.08929	4.77	0.124	4.77	0.08118
	64.76	0.0556	4.73	0.02739	4.73	0.02955	4.73	0.04194	4.73	0.0424	4.73	0.05741	4.73	0.07588	4.73	0.09842	4.73	0.09365	4.73	0.1233	4.73	0.07611
	64.89	0.05599	5.03	0.0436	5.03	0.03403	5.03	0.03635	5.03	0.03069	5.03	0.05416	5.03	0.07382	5.03	0.09587	5.03	0.092	5.03	0.1245	5.03	0.09486
	65.05	0.05606	5	0.02091	5	0.0376	5	0.03842	5	0.0417	5	0.053	5	0.07589	5	0.0926	5	0.09128	5	0.1233	5	0.08071
	65.19	0.05581	4.96	0.02463	4.96	0.03658	4.96	0.04058	4.96	0.04745	4.96	0.05504	4.96	0.07345	4.96	0.0938	4.96	0.08961	4.96	0.1228	4.96	0.07731
	65.37	0.05612	5.09	0.02574	5.09	0.03347	5.09	0.03412	5.09	0.04519	5.09	0.05415	5.09	0.07471	5.09	0.08761	5.09	0.08868	5.09	0.1224	5.09	0.0826
	65.53	0.05636	5.91	0.03957	5.91	0.03391	5.91	0.0346	5.91	0.04187	5.91	0.06259	5.91	0.07429	5.91	0.09612	5.91	0.08988	5.91	0.1195	5.91	0.09095
	65.63	0.05693	6.03	0.01719	6.03	0.03666	6.03	0.03321	6.03	0.04134	6.03	0.05908	6.03	0.07434	6.03	0.09505	6.03	0.08935	6.03	0.1199	6.03	0.09082
	65.86	0.05598	6.23	0.00117	6.23	0.03372	6.23	0.03456	6.23	0.0392	6.23	0.05479	6.23	0.07196	6.23	0.09279	6.23	0.08718	6.23	0.1213	6.23	0.08617
	65.98	0.05652	6.27	0.02049	6.27	0.03307	6.27	0.03858	6.27	0.04579	6.27	0.05599	6.27	0.07629	6.27	0.09053	6.27	0.08601	6.27	0.1203	6.27	0.07033
	66.15	0.05672	6.34	0.03989	6.34	0.03475	6.34	0.03396	6.34	0.04538	6.34	0.06641	6.34	0.07237	6.34	0.09193	6.34	0.08666	6.34	0.1183	6.34	0.08384
	66.34	0.05653	6.51	0.02349	6.51	0.03713	6.51	0.03774	6.51	0.04372	6.51	0.05181	6.51	0.07373	6.51	0.08692	6.51	0.08949	6.51	0.1186	6.51	0.08706
	66.45	0.05674	6.6	0.03651	6.6	0.03622	6.6	0.03798	6.6	0.04371	6.6	0.0561	6.6	0.07075	6.6	0.08956	6.6	0.08794	6.6	0.1179	6.6	0.08627
	66.64	0.05687	6.89	0.03077	6.89	0.02881	6.89	0.03763	6.89	0.04249	6.89	0.05683	6.89	0.07234	6.89	0.08907	6.89	0.0872	6.89	0.1181	6.89	0.08106
	66.76	0.05709	7.22	0.02588	7.22	0.03364	7.22	0.03858	7.22	0.0433	7.22	0.04842	7.22	0.07148	7.22	0.09101	7.22	0.08518	7.22	0.1169	7.22	0.082
	66.91	0.05701	7.41	0.03288	7.41	0.03081	7.41	0.03215	7.41	0.04461	7.41	0.05132	7.41	0.07102	7.41	0.09026	7.41	0.08734	7.41	0.116	7.41	0.07922
	67.12	0.05715	7.32	0.03373	7.32	0.03841	7.32	0.03539	7.32	0.04416	7.32	0.0545	7.32	0.07141	7.32	0.08818	7.32	0.08652	7.32	0.1145	7.32	0.07844
	67.25	0.05745	7.93	0.02734	7.93	0.03505	7.93	0.04071	7.93	0.03524	7.93	0.05041	7.93	0.06901	7.93	0.09055	7.93	0.0847	7.93	0.1163	7.93	0.07388
	67.39	0.05727	8.06	0.02025	8.06	0.03335	8.06	0.03885	8.06	0.04227	8.06	0.05291	8.06	0.07331	8.06	0.08863	8.06	0.08259	8.06	0.1154	8.06	0.08777
	67.56	0.05768	8.09	0.01843	8.09	0.03367	8.09	0.03413	8.09	0.04457	8.09	0.0636	8.09	0.07266	8.09	0.08884	8.09	0.08566	8.09	0.1149	8.09	0.08498
	67.69	0.05774	7.91	0.02064	7.91	0.03318	7.91	0.03496	7.91	0.03911	7.91	0.05362	7.91	0.07163	7.91	0.08859	7.91	0.08498	7.91	0.1146	7.91	0.07653
	67.82	0.05807	8.27	0.03161	8.27	0.03535	8.27	0.0383	8.27	0.04858	8.27	0.05722	8.27	0.06847	8.27	0.08793	8.27	0.08134	8.27	0.1132	8.27	0.07791
	68	0.05817	8.41	0.03211	8.41	0.03557	8.41	0.03724	8.41	0.04523	8.41	0.05262	8.41	0.06977	8.41	0.08891	8.41	0.08571	8.41	0.114	8.41	0.07864
	68.14	0.05809	8.48	0.03065	8.48	0.03452	8.48	0.03467	8.48	0.04209	8.48	0.05541	8.48	0.06882	8.48	0.08634	8.48	0.08425	8.48	0.1127	8.48	0.07556
	68.3	0.05786	8.29	0.02769	8.29	0.03256	8.29	0.0355	8.29	0.04346	8.29	0.05655	8.29	0.0729	8.29	0.0889	8.29	0.08353	8.29	0.1129	8.29	0.08188
	68.48	0.05821	8.4	0.02043	8.4	0.03329	8.4	0.03911	8.4	0.03945	8.4	0.05147	8.4	0.06896	8.4	0.08194	8.4	0.08472	8.4	0.1121	8.4	0.08084
	68.59	0.05867	9.09	0.03437	9.09	0.032	9.09	0.04119	9.09	0.04121	9.09	0.05315	9.09	0.06952	9.09	0.08711	9.09	0.0795	9.09	0.111	9.09	0.08
	68.77	0.05837	9.15	0.00478	9.15	0.03459	9.15	0.03405	9.15	0.04199	9.15	0.06134	9.15	0.06726	9.15	0.08741	9.15	0.08137	9.15	0.112	9.15	0.06563
	68.9	0.05863	9.6	0.01934	9.6	0.03557	9.6	0.03342	9.6	0.04161	9.6	0.05139	9.6	0.07207	9.6	0.08617	9.6	0.08413	9.6	0.1118	9.6	0.07698
	69.07	0.05917	9.9	0.03389	9.9	0.03496	9.9	0.03749	9.9	0.04362	9.9	0.05361	9.9	0.06711	9.9	0.09072	9.9	0.08412	9.9	0.1084	9.9	0.08331
	69.22	0.05857	9.68	0.03933	9.68	0.03573	9.68	0.03512	9.68	0.04573	9.68	0.05657	9.68	0.06753	9.68	0.08644	9.68	0.08209	9.68	0.1101	9.68	0.08315
	69.38	0.05899	9.83	0.01137	9.83	0.0372	9.83	0.03565	9.83	0.04247	9.83	0.05845	9.83	0.0668	9.83	0.08211	9.83	0.08144	9.83	0.1096	9.83	0.075
	69.52	0.059	9.78	0.02849	9.78	0.03443	9.78	0.03702	9.78	0.04292	9.78	0.0504	9.78	0.07439	9.78	0.08346	9.78	0.08203	9.78	0.1097	9.78	0.07428
	69.67	0.05871	10.39	0.0291	10.39	0.03851	10.39	0.03576	10.39	0.03678	10.39	0.05676	10.39	0.07317	10.39	0.08145	10.39	0.07948	10.39	0.1106	10.39	0.0783
	69.8	0.05962	10.3	0.01443	10.3	0.03154	10.3	0.03236	10.3	0.03653	10.3	0.05817	10.3	0.0661	10.3	0.08895	10.3	0.07762	10.3	0.1102	10.3	0.08345
	69.98	0.05967	10.77	0.03788	10.77	0.03371	10.77	0.03687	10.77	0.04491	10.77	0.05695	10.77	0.07279	10.77	0.08366	10.77	0.08114	10.77	0.1075	10.77	0.07153
	70.16	0.05927	10.57	0.03936	10.57	0.03507	10.57	0.03529	10.57	0.04476	10.57	0.051	10.57	0.0721	10.57	0.08657	10.57	0.07967	10.57	0.1062	10.57	0.07173
	70.29	0.05943	11.17	0.02597	11.17	0.03503	11.17	0.03884	11.17	0.04702	11.17	0.05004	11.17	0.06925	11.17	0.0833	11.17	0.08018	11.17	0.1081	11.17	0.07417
	70.46	0.05979	11.51	0.02692	11.51	0.03341	11.51	0.0334	11.51	0.03814	11.51	0.05537	11.51	0.06527	11.51	0.08905	11.51	0.0825	11.51	0.1078	11.51	0.07383
	70.61	0.05982	11.55	0.02232	11.55	0.03428	11.55	0.0369	11.55	0.04359	11.55	0.05822	11.55	0.06482	11.55	0.08918	11.55	0.08191	11.55	0.1092	11.55	0.08577
	70.72	0.06022	11.7	0.01712	11.7	0.03722	11.7	0.03438	11.7	0.04018	11.7	0.05403	11.7	0.06864	11.7	0.08383	11.7	0.07865	11.7	0.1063	11.7	0.08156
	70.87	0.06018	11.47	0.03679	11.47	0.03596	11.47	0.03766	11.47	0.03878	11.47	0.05229	11.47	0.0701	11.47	0.08436	11.47	0.07897	11.47	0.1071	11.47	0.07446
	71.02	0.06052	11.79	0.04154	11.79	0.0361	11.79	0.04074	11.79	0.04617	11.79	0.05296	11.79	0.07046	11.79	0.08073	11.79	0.07645	11.79	0.1058	11.79	0.07684
	71.2	0.06039	11.73	0.02403	11.73	0.0352	11.73	0.0358	11.73	0.0464	11.73	0.05454	11.73	0.07037	11.73	0.08366	11.73	0.07948	11.73	0.1065	11.73	0.06985
	71.33	0.06021	11.43	0.01512	11.43	0.03609	11.43	0.0392	11.43	0.0451	11.43	0.05505	11.43	0.06551	11.43	0.0825	11.43	0.08137	11.43	0.1068	11.43	0.07927
	71.49	0.06057	12.1	0.03313	12.1	0.03458	12.1	0.03622	12.1	0.04188	12.1	0.0545	12.1	0.06995	12.1	0.08411	12.1	0.0804	12.1	0.1048	12.1	0.07483
	71.64	0.06019	12.41	0.02266	12.41	0.03794	12.41	0.03492	12.41	0.04032	12.41	0.05903	12.41	0.07226	12.41	0.08812	12.41	0.07856	12.41	0.1087	12.41	0.07152
	71.8	0.06066	12.4	0.02606	12.4	0.03511	12.4	0.03951	12.4	0.04098	12.4	0.05594	12.4	0.06921	12.4	0.08485	12.4	0.07692	12.4	0.1044	12.4	0.0669
	71.97	0.06162	12.41	0.03358	12.41	0.034	12.41	0.03625	12.41	0.04146	12.41	0.05872	12.41	0.06676	12.41	0.08472	12.41	0.08047	12.41	0.1047	12.41	0.07042
	72.03	0.06107	12.59	0.0334	12.59	0.035	12.59	0.03899	12.59	0.04521	12.59	0.06118	12.59	0.06676	12.59	0.0863	12.59	0.08002	12.59	0.1071	12.59	0.07968
	72.22	0.06097	12.14	0.01955	12.14	0.03566	12.14	0.03777	12.14	0.03789	12.14	0.05206	12.14	0.06476	12.14	0.07994	12.14	0.0769	12.14	0.1073	12.14	0.07954
	72.4	0.06106	12.45	0.01472	12.45	0.03531	12.45	0.03401	12.45	0.03958	12.45	0.04926	12.45	0.06955	12.45	0.07758	12.45	0.07788	12.45	0.1058	12.45	0.07044
	72.53	0.06159	12.91	0.02598	12.91	0.03601	12.91	0.03799	12.91	0.04543	12.91	0.05535	12.91	0.0695	12.91	0.08612	12.91	0.07949	12.91	0.1035	12.91	0.0792
	72.69	0.06161	12.88	0.03229	12.88	0.03685	12.88	0.03287	12.88	0.03853	12.88	0.05497	12.88	0.06866	12.88	0.08779	12.88	0.07889	12.88	0.1046	12.88	0.07545
	72.84	0.06148	12.81	0.02667	12.81	0.03743	12.81	0.03815	12.81	0.04352	12.81	0.05347	12.81	0.06849	12.81	0.08057	12.81	0.07927	12.81	0.1057	12.81	0.06958
	72.94	0.06148	13.33	0.02809	13.33	0.03653	13.33	0.03751	13.33	0.04224	13.33	0.05681	13.33	0.06824	13.33	0.08542	13.33	0.0764	13.33	0.1063	13.33	0.07253
	73.17	0.06218	12.84	0.03486	12.84	0.03321	12.84	0.0409	12.84	0.04485	12.84	0.05257	12.84	0.07088	12.84	0.08348	12.84	0.07769	12.84	0.1046	12.84	0.07949
	73.29	0.06203	13.73	0.02778	13.73	0.03511	13.73	0.03503	13.73	0.04397	13.73	0.05174	13.73	0.0691	13.73	0.08013	13.73	0.08006	13.73	0.1056	13.73	0.0779
	73.42	0.06208	13.95	0.02632	13.95	0.03561	13.95	0.03746	13.95	0.04683	13.95	0.06225	13.95	0.06492	13.95	0.08434	13.95	0.07829	13.95	0.1036	13.95	0.07544
	73.6	0.06205	13.91	0.02089	13.91	0.03552	13.91	0.03882	13.91	0.04322	13.91	0.06167	13.91	0.06933	13.91	0.08547	13.91	0.07717	13.91	0.1037	13.91	0.07349
	73.73	0.06229	14.25	0.03144	14.25	0.03499	14.25	0.03897	14.25	0.04512	14.25	0.05457	14.25	0.06788	14.25	0.08417	14.25	0.08033	14.25	0.1053	14.25	0.06633
	73.88	0.06288	14.33	0.03144	14.33	0.03863	14.33	0.0378	14.33	0.03945	14.33	0.04723	14.33	0.06919	14.33	0.08321	14.33	0.07824	14.33	0.1045	14.33	0.0753
	74.05	0.06236	14.21	0.02395	14.21	0.03412	14.21	0.03497	14.21	0.04264	14.21	0.05857	14.21	0.06684	14.21	0.08437	14.21	0.0786	14.21	0.1049	14.21	0.07569
	74.17	0.06328	14.26	0.02013	14.26	0.03522	14.26	0.0341	14.26	0.04528	14.26	0.05124	14.26	0.07022	14.26	0.08312	14.26	0.07527	14.26	0.105	14.26	0.07312
	74.34	0.06279	14.77	0.01532	14.77	0.03647	14.77	0.03884	14.77	0.04636	14.77	0.05752	14.77	0.06574	14.77	0.0853	14.77	0.07789	14.77	0.1058	14.77	0.07522
	74.46	0.06332	14.89	0.01383	14.89	0.03729	14.89	0.03462	14.89	0.03492	14.89	0.06107	14.89	0.07117	14.89	0.08736	14.89	0.07737	14.89	0.1032	14.89	0.07438
	74.68	0.06283	14.63	0.0338	14.63	0.03587	14.63	0.04093	14.63	0.03662	14.63	0.05208	14.63	0.06923	14.63	0.08467	14.63	0.07629	14.63	0.1043	14.63	0.0708
	74.78	0.06396	14.67	0.04922	14.67	0.03631	14.67	0.04075	14.67	0.05257	14.67	0.06368	14.67	0.0657	14.67	0.07676	14.67	0.08109	14.67	0.1038	14.67	0.07197
	74.95	0.06374	15.65	0.03631	15.65	0.03756	15.65	0.03219	15.65	0.04933	15.65	0.05914	15.65	0.07064	15.65	0.08198	15.65	0.07977	15.65	0.1037	15.65	0.07409
	75.09	0.06353	15.84	0.01172	15.84	0.03729	15.84	0.03332	15.84	0.04272	15.84	0.04195	15.84	0.06957	15.84	0.0888	15.84	0.07747	15.84	0.1054	15.84	0.0731
	75.21	0.06377	15.22	0.03277	15.22	0.03429	15.22	0.04046	15.22	0.04303	15.22	0.0584	15.22	0.06752	15.22	0.08569	15.22	0.08014	15.22	0.1046	15.22	0.06555
	75.37	0.06402	15.63	0.03192	15.63	0.03717	15.63	0.03754	15.63	0.04186	15.63	0.05511	15.63	0.06745	15.63	0.07833	15.63	0.07675	15.63	0.1034	15.63	0.07177
	75.54	0.06401	16.05	0.02487	16.05	0.03625	16.05	0.0382	16.05	0.04403	16.05	0.05199	16.05	0.06813	16.05	0.08501	16.05	0.08017	16.05	0.1041	16.05	0.07379
	75.69	0.06417	16.32	0.02909	16.32	0.03675	16.32	0.03656	16.32	0.04287	16.32	0.05438	16.32	0.0675	16.32	0.08986	16.32	0.07912	16.32	0.1055	16.32	0.07766
	75.82	0.06418	15.98	0.03571	15.98	0.03508	15.98	0.03923	15.98	0.04055	15.98	0.06243	15.98	0.06995	15.98	0.08553	15.98	0.07787	15.98	0.104	15.98	0.07918
	76.05	0.06422	16.43	0.01643	16.43	0.04084	16.43	0.04107	16.43	0.04333	16.43	0.05383	16.43	0.0686	16.43	0.08085	16.43	0.07512	16.43	0.104	16.43	0.07488
	76.14	0.0649	16.78	0.02302	16.78	0.03557	16.78	0.03824	16.78	0.04141	16.78	0.05819	16.78	0.06927	16.78	0.0871	16.78	0.0794	16.78	0.104	16.78	0.06684
	76.34	0.06453	16.45	0.02181	16.45	0.03581	16.45	0.03778	16.45	0.04507	16.45	0.05632	16.45	0.06649	16.45	0.08004	16.45	0.07982	16.45	0.1044	16.45	0.07585
	76.46	0.06542	16.94	0.01956	16.94	0.03711	16.94	0.03657	16.94	0.04315	16.94	0.05133	16.94	0.06931	16.94	0.08299	16.94	0.07874	16.94	0.1044	16.94	0.06611
	76.62	0.06496	16.79	0.02865	16.79	0.03577	16.79	0.0368	16.79	0.04406	16.79	0.06705	16.79	0.06824	16.79	0.08723	16.79	0.08076	16.79	0.1037	16.79	0.07138
	76.73	0.06539	17.13	0.04411	17.13	0.03805	17.13	0.03769	17.13	0.04242	17.13	0.05875	17.13	0.06972	17.13	0.08445	17.13	0.07802	17.13	0.1051	17.13	0.07592
	76.95	0.0649	17.09	0.02191	17.09	0.03915	17.09	0.04163	17.09	0.03905	17.09	0.04591	17.09	0.06964	17.09	0.08266	17.09	0.07499	17.09	0.1055	17.09	0.07375
	77.06	0.06514	18	0.02253	18	0.03667	18	0.03783	18	0.0477	18	0.05661	18	0.06838	18	0.08453	18	0.07907	18	0.1044	18	0.07646
	77.19	0.06561	18.28	0.0292	18.28	0.03742	18.28	0.03726	18.28	0.04922	18.28	0.05952	18.28	0.07012	18.28	0.08845	18.28	0.08014	18.28	0.1044	18.28	0.06952
	77.35	0.06621	17.91	0.02853	17.91	0.03482	17.91	0.03478	17.91	0.04965	17.91	0.05436	17.91	0.06776	17.91	0.08711	17.91	0.08032	17.91	0.1049	17.91	0.06921
	77.52	0.06618	18.51	0.03512	18.51	0.03735	18.51	0.03648	18.51	0.04438	18.51	0.05751	18.51	0.07106	18.51	0.08284	18.51	0.07946	18.51	0.1044	18.51	0.07165
	77.67	0.06536	18.49	0.02783	18.49	0.03885	18.49	0.03939	18.49	0.04211	18.49	0.05683	18.49	0.06898	18.49	0.08605	18.49	0.08085	18.49	0.1033	18.49	0.07018
	77.78	0.06616	18.17	0.02691	18.17	0.03703	18.17	0.03637	18.17	0.03782	18.17	0.06164	18.17	0.0677	18.17	0.08253	18.17	0.07919	18.17	0.1056	18.17	0.06959
	77.97	0.06673	18.59	0.03406	18.59	0.03547	18.59	0.03787	18.59	0.04587	18.59	0.0507	18.59	0.0693	18.59	0.0844	18.59	0.07958	18.59	0.1047	18.59	0.07537
	78.13	0.06664	18.56	0.02182	18.56	0.03719	18.56	0.04013	18.56	0.04099	18.56	0.06176	18.56	0.07132	18.56	0.08603	18.56	0.079	18.56	0.1057	18.56	0.07256
	78.26	0.06711	19.3	0.02978	19.3	0.03557	19.3	0.03528	19.3	0.04837	19.3	0.05565	19.3	0.06894	19.3	0.08665	19.3	0.08114	19.3	0.1045	19.3	0.07141
	78.4	0.06689	19.52	0.03521	19.52	0.03645	19.52	0.03877	19.52	0.0469	19.52	0.05415	19.52	0.07035	19.52	0.08854	19.52	0.08169	19.52	0.1048	19.52	0.07066
	78.55	0.06732	19.36	0.03095	19.36	0.03724	19.36	0.04133	19.36	0.04461	19.36	0.05599	19.36	0.06992	19.36	0.0862	19.36	0.08165	19.36	0.1041	19.36	0.07017
	78.71	0.06675	19.18	0.02483	19.18	0.03967	19.18	0.03926	19.18	0.04947	19.18	0.05781	19.18	0.07039	19.18	0.08457	19.18	0.07887	19.18	0.1047	19.18	0.06979
	78.85	0.06764	19.19	0.0258	19.19	0.03923	19.19	0.03811	19.19	0.04073	19.19	0.05412	19.19	0.0684	19.19	0.08183	19.19	0.08032	19.19	0.1049	19.19	0.07035
	79.01	0.06748	19.38	0.02725	19.38	0.03626	19.38	0.03837	19.38	0.04515	19.38	0.05259	19.38	0.06837	19.38	0.08533	19.38	0.07908	19.38	0.1036	19.38	0.0714
	79.16	0.06761	19.44	0.02677	19.44	0.03729	19.44	0.03243	19.44	0.04716	19.44	0.05678	19.44	0.07141	19.44	0.08734	19.44	0.07734	19.44	0.106	19.44	0.0731
	79.31	0.06763	19.4	0.02515	19.4	0.03738	19.4	0.03716	19.4	0.04607	19.4	0.06586	19.4	0.06962	19.4	0.08603	19.4	0.08146	19.4	0.1049	19.4	0.06914
	79.45	0.06808	19.36	0.02881	19.36	0.03856	19.36	0.04021	19.36	0.04815	19.36	0.06041	19.36	0.06847	19.36	0.08463	19.36	0.0809	19.36	0.104	19.36	0.06975
	79.61	0.06848	19.43	0.02939	19.43	0.03863	19.43	0.04108	19.43	0.04067	19.43	0.05309	19.43	0.0668	19.43	0.08499	19.43	0.08008	19.43	0.105	19.43	0.07834
	79.73	0.06828	19.54	0.03183	19.54	0.03631	19.54	0.03761	19.54	0.04464	19.54	0.05313	19.54	0.06806	19.54	0.08822	19.54	0.08136	19.54	0.1031	19.54	0.07853
	79.9	0.06873	19.98	0.03324	19.98	0.03658	19.98	0.03908	19.98	0.04125	19.98	0.05582	19.98	0.07087	19.98	0.08241	19.98	0.0833	19.98	0.1055	19.98	0.0739
	80.09	0.06843	20.11	0.03301	20.11	0.0404	20.11	0.03797	20.11	0.04527	20.11	0.06483	20.11	0.07244	20.11	0.08728	20.11	0.08105	20.11	0.1052	20.11	0.06307
	80.18	0.0689	19.72	0.02718	19.72	0.03854	19.72	0.03927	19.72	0.046	19.72	0.05674	19.72	0.07001	19.72	0.08738	19.72	0.08028	19.72	0.1052	19.72	0.07329
	80.35	0.06938	19.97	0.03675	19.97	0.0364	19.97	0.03847	19.97	0.0439	19.97	0.05852	19.97	0.06748	19.97	0.07924	19.97	0.08335	19.97	0.1052	19.97	0.06679
	80.45	0.06929	20.56	0.02847	20.56	0.03739	20.56	0.0394	20.56	0.04658	20.56	0.05072	20.56	0.07009	20.56	0.08554	20.56	0.07741	20.56	0.1047	20.56	0.07308
	80.63	0.06928	20.21	0.02235	20.21	0.04052	20.21	0.03507	20.21	0.04884	20.21	0.06685	20.21	0.06926	20.21	0.08742	20.21	0.08144	20.21	0.1044	20.21	0.06143
	80.78	0.06967	20.57	0.02233	20.57	0.03583	20.57	0.03617	20.57	0.03926	20.57	0.0583	20.57	0.0702	20.57	0.08195	20.57	0.08203	20.57	0.1048	20.57	0.06733
	80.94	0.07015	20.78	0.02632	20.78	0.03753	20.78	0.03929	20.78	0.04297	20.78	0.05369	20.78	0.07015	20.78	0.08557	20.78	0.08304	20.78	0.1041	20.78	0.07257
	81.1	0.06961	20.57	0.0241	20.57	0.03867	20.57	0.03807	20.57	0.04456	20.57	0.0547	20.57	0.06955	20.57	0.08736	20.57	0.08248	20.57	0.105	20.57	0.07935
	81.22	0.07051	20.72	0.02362	20.72	0.03721	20.72	0.0391	20.72	0.0474	20.72	0.06576	20.72	0.06934	20.72	0.08611	20.72	0.08001	20.72	0.1051	20.72	0.07024
	81.4	0.07006	21.05	0.04082	21.05	0.03856	21.05	0.04158	21.05	0.04467	21.05	0.05897	21.05	0.06882	21.05	0.08478	21.05	0.0803	21.05	0.1039	21.05	0.06704
	81.53	0.07078	21.18	0.02752	21.18	0.03848	21.18	0.03833	21.18	0.04784	21.18	0.05474	21.18	0.07133	21.18	0.08783	21.18	0.08241	21.18	0.1051	21.18	0.06872
	81.68	0.07062	21.48	0.03462	21.48	0.03901	21.48	0.03898	21.48	0.04532	21.48	0.05509	21.48	0.06956	21.48	0.08628	21.48	0.08421	21.48	0.1036	21.48	0.07193
	81.85	0.07101	21.69	0.02612	21.69	0.03719	21.69	0.0424	21.69	0.04538	21.69	0.06128	21.69	0.06788	21.69	0.08589	21.69	0.08176	21.69	0.1043	21.69	0.0652
	81.98	0.07132	21.38	0.02361	21.38	0.03846	21.38	0.0346	21.38	0.04904	21.38	0.05546	21.38	0.06943	21.38	0.08274	21.38	0.08301	21.38	0.104	21.38	0.07099
	82.11	0.07178	21.97	0.03065	21.97	0.03961	21.97	0.03904	21.97	0.04616	21.97	0.05155	21.97	0.07083	21.97	0.08302	21.97	0.08058	21.97	0.1034	21.97	0.07174
	82.28	0.07159	22.3	0.03446	22.3	0.03759	22.3	0.04018	22.3	0.04352	22.3	0.06072	22.3	0.06678	22.3	0.09121	22.3	0.08134	22.3	0.1037	22.3	0.06886
	82.43	0.07133	22.14	0.03118	22.14	0.03894	22.14	0.03887	22.14	0.05056	22.14	0.06371	22.14	0.07083	22.14	0.08584	22.14	0.08391	22.14	0.1027	22.14	0.06537
	82.61	0.072	22.64	0.02061	22.64	0.03856	22.64	0.03921	22.64	0.04804	22.64	0.0514	22.64	0.06826	22.64	0.08426	22.64	0.08298	22.64	0.1029	22.64	0.06985
	82.71	0.07252	22.63	0.02749	22.63	0.03982	22.63	0.03885	22.63	0.04147	22.63	0.05404	22.63	0.06959	22.63	0.08648	22.63	0.08047	22.63	0.1038	22.63	0.08185
	82.91	0.07248	22.57	0.03099	22.57	0.03728	22.57	0.04123	22.57	0.04774	22.57	0.06492	22.57	0.06872	22.57	0.08487	22.57	0.08424	22.57	0.1034	22.57	0.07175
	83.06	0.07211	23.05	0.0293	23.05	0.0373	23.05	0.04227	23.05	0.04732	23.05	0.05918	23.05	0.06964	23.05	0.08597	23.05	0.08422	23.05	0.1022	23.05	0.06723
	83.17	0.07255	23.1	0.02609	23.1	0.03941	23.1	0.04013	23.1	0.04358	23.1	0.05846	23.1	0.0682	23.1	0.083	23.1	0.08466	23.1	0.1033	23.1	0.06392
	83.35	0.07309	23.59	0.03528	23.59	0.03896	23.59	0.04179	23.59	0.04495	23.59	0.06193	23.59	0.06856	23.59	0.08587	23.59	0.08277	23.59	0.1028	23.59	0.06725
	83.5	0.0735	23.17	0.02589	23.17	0.03731	23.17	0.03185	23.17	0.0459	23.17	0.05813	23.17	0.06978	23.17	0.08494	23.17	0.08336	23.17	0.1016	23.17	0.0651
	83.65	0.0734	23.3	0.02542	23.3	0.03903	23.3	0.03884	23.3	0.04573	23.3	0.05985	23.3	0.06794	23.3	0.08505	23.3	0.08378	23.3	0.1021	23.3	0.07108
	83.8	0.07336	23.25	0.03686	23.25	0.03834	23.25	0.04179	23.25	0.04612	23.25	0.05729	23.25	0.06933	23.25	0.08329	23.25	0.08213	23.25	0.1015	23.25	0.07613
	83.97	0.0738	23.96	0.02843	23.96	0.03837	23.96	0.03961	23.96	0.043	23.96	0.05239	23.96	0.06843	23.96	0.08525	23.96	0.08237	23.96	0.1012	23.96	0.06414
	84.12	0.07364	23.85	0.02734	23.85	0.0396	23.85	0.04087	23.85	0.04568	23.85	0.05821	23.85	0.06896	23.85	0.08505	23.85	0.08606	23.85	0.1011	23.85	0.06824
	84.25	0.07451	23.76	0.0291	23.76	0.03841	23.76	0.03728	23.76	0.04731	23.76	0.05437	23.76	0.06933	23.76	0.08302	23.76	0.08466	23.76	0.1009	23.76	0.06753
	84.4	0.07484	24.25	0.03994	24.25	0.03732	24.25	0.03789	24.25	0.04305	24.25	0.05782	24.25	0.06757	24.25	0.08417	24.25	0.08165	24.25	0.1	24.25	0.06422
	84.57	0.07431	23.96	0.02918	23.96	0.03891	23.96	0.03981	23.96	0.04877	23.96	0.06109	23.96	0.06682	23.96	0.08427	23.96	0.0834	23.96	0.1005	23.96	0.07163
	84.72	0.07458	24.22	0.01794	24.22	0.03857	24.22	0.0388	24.22	0.0488	24.22	0.05423	24.22	0.06957	24.22	0.08195	24.22	0.08411	24.22	0.1001	24.22	0.06838
	84.87	0.07531	24.52	0.0236	24.52	0.0382	24.52	0.03837	24.52	0.04629	24.52	0.06293	24.52	0.06761	24.52	0.08671	24.52	0.0833	24.52	0.09961	24.52	0.06558
	85.03	0.07521	24.45	0.03001	24.45	0.03937	24.45	0.04255	24.45	0.04387	24.45	0.06062	24.45	0.06839	24.45	0.08553	24.45	0.08338	24.45	0.09914	24.45	0.06522
	85.15	0.07569	24.66	0.024	24.66	0.03879	24.66	0.03716	24.66	0.046	24.66	0.05794	24.66	0.06895	24.66	0.08372	24.66	0.08203	24.66	0.09945	24.66	0.06471
	85.3	0.07572	24.72	0.02703	24.72	0.03904	24.72	0.03806	24.72	0.04347	24.72	0.054	24.72	0.06719	24.72	0.08168	24.72	0.08368	24.72	0.09827	24.72	0.07029
	85.49	0.07572	24.95	0.03753	24.95	0.03922	24.95	0.0354	24.95	0.04657	24.95	0.06073	24.95	0.06807	24.95	0.0846	24.95	0.08289	24.95	0.09877	24.95	0.07038
	85.61	0.07642	25.05	0.04254	25.05	0.03774	25.05	0.04046	25.05	0.05216	25.05	0.05709	25.05	0.06743	25.05	0.08181	25.05	0.08273	25.05	0.09777	25.05	0.06454
	85.77	0.0765	24.93	0.02623	24.93	0.03953	24.93	0.04364	24.93	0.04681	24.93	0.05386	24.93	0.06726	24.93	0.08284	24.93	0.08528	24.93	0.0969	24.93	0.06206
	85.93	0.07635	25.71	0.02581	25.71	0.03937	25.71	0.0406	25.71	0.04622	25.71	0.06092	25.71	0.06726	25.71	0.08657	25.71	0.08425	25.71	0.09734	25.71	0.06671
	86.07	0.07676	25.92	0.0359	25.92	0.03801	25.92	0.04092	25.92	0.04224	25.92	0.05195	25.92	0.06844	25.92	0.08448	25.92	0.08193	25.92	0.09724	25.92	0.06498
	86.22	0.0775	26.08	0.0171	26.08	0.04035	26.08	0.03992	26.08	0.04784	26.08	0.05994	26.08	0.06681	26.08	0.08554	26.08	0.07988	26.08	0.0964	26.08	0.06758
	86.33	0.07769	25.76	0.022	25.76	0.03898	25.76	0.03956	25.76	0.05411	25.76	0.05533	25.76	0.0676	25.76	0.08192	25.76	0.0848	25.76	0.09634	25.76	0.06769
	86.5	0.07728	25.79	0.03061	25.79	0.03876	25.79	0.03811	25.79	0.04695	25.79	0.05795	25.79	0.06722	25.79	0.07841	25.79	0.08407	25.79	0.0958	25.79	0.06535
	86.63	0.07785	25.7	0.03238	25.7	0.03957	25.7	0.03838	25.7	0.04776	25.7	0.05661	25.7	0.06736	25.7	0.08102	25.7	0.08445	25.7	0.0949	25.7	0.06505
	86.76	0.0781	26.28	0.02988	26.28	0.03762	26.28	0.04254	26.28	0.04678	26.28	0.05459	26.28	0.06567	26.28	0.08247	26.28	0.08423	26.28	0.09546	26.28	0.0682
	86.96	0.07818	26.41	0.02514	26.41	0.03945	26.41	0.03644	26.41	0.04544	26.41	0.05517	26.41	0.06743	26.41	0.08333	26.41	0.08128	26.41	0.09502	26.41	0.06216
	87.05	0.0779	26.64	0.02675	26.64	0.03989	26.64	0.03856	26.64	0.04241	26.64	0.05712	26.64	0.06739	26.64	0.08137	26.64	0.08345	26.64	0.09438	26.64	0.07095
	87.24	0.07896	26.74	0.02583	26.74	0.03857	26.74	0.03991	26.74	0.04893	26.74	0.05737	26.74	0.06469	26.74	0.08049	26.74	0.08164	26.74	0.09311	26.74	0.06563
	87.37	0.07917	26.83	0.03728	26.83	0.03948	26.83	0.03915	26.83	0.04853	26.83	0.05744	26.83	0.06642	26.83	0.08205	26.83	0.08436	26.83	0.09411	26.83	0.05934
	87.53	0.07926	27.18	0.04284	27.18	0.03909	27.18	0.03992	27.18	0.04874	27.18	0.05445	27.18	0.06717	27.18	0.08283	27.18	0.08445	27.18	0.09316	27.18	0.06755
	87.71	0.07899	27.11	0.01954	27.11	0.03961	27.11	0.04303	27.11	0.04666	27.11	0.05952	27.11	0.06725	27.11	0.0811	27.11	0.08049	27.11	0.0931	27.11	0.0647
	87.84	0.07958	27.39	0.0287	27.39	0.03908	27.39	0.04038	27.39	0.04677	27.39	0.05537	27.39	0.06506	27.39	0.07987	27.39	0.08241	27.39	0.09251	27.39	0.06562
	87.97	0.08035	27.62	0.04465	27.62	0.03859	27.62	0.04008	27.62	0.04623	27.62	0.05211	27.62	0.06593	27.62	0.08381	27.62	0.08302	27.62	0.09198	27.62	0.06195
	88.16	0.08041	27.64	0.02829	27.64	0.04026	27.64	0.04077	27.64	0.04495	27.64	0.05579	27.64	0.06551	27.64	0.07818	27.64	0.0821	27.64	0.092	27.64	0.06041
	88.28	0.08037	27.8	0.02687	27.8	0.039	27.8	0.03796	27.8	0.04456	27.8	0.06126	27.8	0.0649	27.8	0.0785	27.8	0.08327	27.8	0.09123	27.8	0.06056
	88.41	0.08102	28.07	0.01543	28.07	0.03865	28.07	0.04005	28.07	0.04922	28.07	0.05344	28.07	0.06558	28.07	0.07687	28.07	0.08154	28.07	0.09099	28.07	0.05936
	88.58	0.08099	28.57	0.03473	28.57	0.03999	28.57	0.03886	28.57	0.04504	28.57	0.05623	28.57	0.06468	28.57	0.08176	28.57	0.08193	28.57	0.09021	28.57	0.06553
	88.72	0.08086	28.26	0.03818	28.26	0.0396	28.26	0.03992	28.26	0.05015	28.26	0.05714	28.26	0.06459	28.26	0.07819	28.26	0.08491	28.26	0.09044	28.26	0.06781
	88.89	0.0813	28.31	0.02701	28.31	0.03806	28.31	0.03886	28.31	0.05185	28.31	0.05628	28.31	0.06462	28.31	0.07776	28.31	0.08169	28.31	0.09047	28.31	0.06038
	89.03	0.08216	28.75	0.03137	28.75	0.03911	28.75	0.03617	28.75	0.04675	28.75	0.0542	28.75	0.06561	28.75	0.07857	28.75	0.07825	28.75	0.08901	28.75	0.05491
	89.18	0.08239	28.83	0.03376	28.83	0.04017	28.83	0.03979	28.83	0.04237	28.83	0.05697	28.83	0.06504	28.83	0.07909	28.83	0.08111	28.83	0.08901	28.83	0.0661
	89.37	0.08216	29.36	0.02916	29.36	0.03992	29.36	0.03846	29.36	0.0432	29.36	0.05354	29.36	0.06415	29.36	0.07876	29.36	0.07978	29.36	0.08886	29.36	0.06559
	89.46	0.08214	29.46	0.02789	29.46	0.03907	29.46	0.03888	29.46	0.04829	29.46	0.05607	29.46	0.06406	29.46	0.0791	29.46	0.08257	29.46	0.08801	29.46	0.05966
	89.61	0.08346	29.1	0.01876	29.1	0.04009	29.1	0.04284	29.1	0.04913	29.1	0.05763	29.1	0.06354	29.1	0.07428	29.1	0.08162	29.1	0.08779	29.1	0.0614
	89.75	0.08296	29.8	0.03692	29.8	0.03922	29.8	0.03956	29.8	0.04356	29.8	0.05614	29.8	0.0633	29.8	0.07541	29.8	0.07997	29.8	0.08741	29.8	0.0597
	89.91	0.08328	30.28	0.03262	30.28	0.03836	30.28	0.03745	30.28	0.04718	30.28	0.05141	30.28	0.06421	30.28	0.07906	30.28	0.07971	30.28	0.08714	30.28	0.06274
	90.09	0.08376	29.93	0.02275	29.93	0.04077	29.93	0.04259	29.93	0.04817	29.93	0.05489	29.93	0.06327	29.93	0.0792	29.93	0.08023	29.93	0.08676	29.93	0.05931
	90.25	0.08368	30.17	0.02459	30.17	0.03944	30.17	0.04193	30.17	0.04284	30.17	0.05606	30.17	0.06434	30.17	0.07128	30.17	0.0803	30.17	0.08629	30.17	0.0591
	90.37	0.08433	30.55	0.02758	30.55	0.03959	30.55	0.03945	30.55	0.04808	30.55	0.05836	30.55	0.06201	30.55	0.07444	30.55	0.08078	30.55	0.08555	30.55	0.06557
	90.54	0.08471	30.82	0.03572	30.82	0.03988	30.82	0.04034	30.82	0.04845	30.82	0.05331	30.82	0.06491	30.82	0.08015	30.82	0.07895	30.82	0.08536	30.82	0.05826
	90.7	0.0842	30.71	0.02879	30.71	0.03934	30.71	0.03829	30.71	0.04928	30.71	0.05765	30.71	0.06219	30.71	0.07597	30.71	0.08051	30.71	0.08514	30.71	0.0637
	90.81	0.08516	31.24	0.03153	31.24	0.04	31.24	0.04002	31.24	0.04338	31.24	0.05683	31.24	0.06406	31.24	0.07548	31.24	0.08087	31.24	0.08474	31.24	0.06099
	91	0.08554	30.92	0.0376	30.92	0.03911	30.92	0.04077	30.92	0.04548	30.92	0.05206	30.92	0.06189	30.92	0.07269	30.92	0.0799	30.92	0.08408	30.92	0.06106
	91.13	0.08536	31.21	0.03314	31.21	0.03847	31.21	0.03902	31.21	0.04913	31.21	0.05654	31.21	0.06333	31.21	0.07292	31.21	0.07783	31.21	0.08318	31.21	0.05964
	91.27	0.08581	31.29	0.02187	31.29	0.0413	31.29	0.03666	31.29	0.04754	31.29	0.05435	31.29	0.06171	31.29	0.07442	31.29	0.07832	31.29	0.08321	31.29	0.06057
	91.45	0.0862	31.52	0.03362	31.52	0.03926	31.52	0.03995	31.52	0.046	31.52	0.05385	31.52	0.06182	31.52	0.07386	31.52	0.07888	31.52	0.08292	31.52	0.06508
	91.6	0.08588	31.57	0.0309	31.57	0.03978	31.57	0.03516	31.57	0.04058	31.57	0.05531	31.57	0.06299	31.57	0.07395	31.57	0.07775	31.57	0.08269	31.57	0.04911
	91.74	0.08695	31.52	0.02433	31.52	0.0392	31.52	0.03929	31.52	0.05056	31.52	0.05534	31.52	0.06051	31.52	0.07361	31.52	0.08044	31.52	0.08194	31.52	0.05258
	91.9	0.0863	31.53	0.02869	31.53	0.0391	31.53	0.04018	31.53	0.04795	31.53	0.05272	31.53	0.06229	31.53	0.07309	31.53	0.07847	31.53	0.08182	31.53	0.06061
	92.01	0.08745	31.78	0.02789	31.78	0.0399	31.78	0.04413	31.78	0.0485	31.78	0.05814	31.78	0.06099	31.78	0.07195	31.78	0.07827	31.78	0.08059	31.78	0.06146
	92.21	0.08718	31.79	0.03048	31.79	0.04067	31.79	0.03766	31.79	0.04801	31.79	0.0522	31.79	0.06038	31.79	0.0713	31.79	0.07618	31.79	0.08091	31.79	0.05314
	92.31	0.08781	31.95	0.03277	31.95	0.03983	31.95	0.04225	31.95	0.04639	31.95	0.05182	31.95	0.06169	31.95	0.07006	31.95	0.07767	31.95	0.08008	31.95	0.0567
	92.5	0.0883	31.99	0.02921	31.99	0.04077	31.99	0.04177	31.99	0.04777	31.99	0.05469	31.99	0.06215	31.99	0.07423	31.99	0.07671	31.99	0.07981	31.99	0.05579
	92.62	0.08802	31.89	0.02527	31.89	0.03859	31.89	0.03714	31.89	0.04749	31.89	0.05211	31.89	0.06088	31.89	0.06946	31.89	0.07498	31.89	0.07882	31.89	0.05855
	92.81	0.08862	32.77	0.0374	32.77	0.03885	32.77	0.03717	32.77	0.04811	32.77	0.05297	32.77	0.06065	32.77	0.07068	32.77	0.07822	32.77	0.07884	32.77	0.0609
	92.92	0.08854	32.52	0.02929	32.52	0.04093	32.52	0.03755	32.52	0.04707	32.52	0.05287	32.52	0.05981	32.52	0.06983	32.52	0.07642	32.52	0.07885	32.52	0.05538
	93.1	0.08912	32.71	0.02935	32.71	0.03926	32.71	0.03817	32.71	0.04117	32.71	0.05551	32.71	0.06046	32.71	0.06571	32.71	0.07464	32.71	0.07773	32.71	0.05275
	93.23	0.0897	33.09	0.03519	33.09	0.03944	33.09	0.03661	33.09	0.04671	33.09	0.05392	33.09	0.05987	33.09	0.06923	33.09	0.07701	33.09	0.07794	33.09	0.05221
	93.4	0.08998	33.2	0.0256	33.2	0.04159	33.2	0.04316	33.2	0.04786	33.2	0.05512	33.2	0.05852	33.2	0.07039	33.2	0.07654	33.2	0.07699	33.2	0.05698
	93.54	0.08965	33.22	0.01659	33.22	0.03921	33.22	0.04567	33.22	0.04757	33.22	0.0555	33.22	0.05983	33.22	0.06916	33.22	0.0742	33.22	0.0767	33.22	0.05122
	93.67	0.09063	33.79	0.03437	33.79	0.03896	33.79	0.04092	33.79	0.05058	33.79	0.04972	33.79	0.06066	33.79	0.06839	33.79	0.07293	33.79	0.07662	33.79	0.0529
	93.86	0.09025	33.83	0.02793	33.83	0.04023	33.83	0.03462	33.83	0.0424	33.83	0.05123	33.83	0.05938	33.83	0.06913	33.83	0.07596	33.83	0.07594	33.83	0.05183
	93.99	0.09104	33.78	0.04413	33.78	0.03978	33.78	0.03567	33.78	0.04944	33.78	0.05542	33.78	0.06	33.78	0.06695	33.78	0.07291	33.78	0.07579	33.78	0.06121
	94.17	0.09096	33.91	0.0234	33.91	0.04059	33.91	0.0393	33.91	0.05048	33.91	0.05178	33.91	0.0593	33.91	0.06674	33.91	0.07367	33.91	0.07531	33.91	0.04976
	94.27	0.09159	33.98	0.03258	33.98	0.03838	33.98	0.04175	33.98	0.04489	33.98	0.05349	33.98	0.05783	33.98	0.06892	33.98	0.07253	33.98	0.0749	33.98	0.04922
	94.44	0.09216	34.11	0.03769	34.11	0.04054	34.11	0.03732	34.11	0.04307	34.11	0.05007	34.11	0.0598	34.11	0.06706	34.11	0.07271	34.11	0.07391	34.11	0.05724
	94.6	0.09154	34.15	0.03454	34.15	0.03977	34.15	0.03619	34.15	0.0488	34.15	0.0537	34.15	0.0593	34.15	0.06413	34.15	0.07198	34.15	0.07361	34.15	0.05312
	94.72	0.09259	34.28	0.02828	34.28	0.0391	34.28	0.03966	34.28	0.04635	34.28	0.05375	34.28	0.05813	34.28	0.0669	34.28	0.07495	34.28	0.07359	34.28	0.04977
	94.9	0.09243	34.26	0.02856	34.26	0.0412	34.26	0.03886	34.26	0.04653	34.26	0.05255	34.26	0.05899	34.26	0.06597	34.26	0.07437	34.26	0.07294	34.26	0.04949
	95.04	0.09272	34.53	0.03205	34.53	0.03827	34.53	0.04002	34.53	0.0478	34.53	0.05397	34.53	0.05749	34.53	0.06677	34.53	0.06891	34.53	0.07255	34.53	0.04722
	95.18	0.09338	34.75	0.02862	34.75	0.04042	34.75	0.04072	34.75	0.05326	34.75	0.04983	34.75	0.05752	34.75	0.06338	34.75	0.07219	34.75	0.07232	34.75	0.04847
	95.35	0.09328	34.82	0.0304	34.82	0.04	34.82	0.03828	34.82	0.04636	34.82	0.05019	34.82	0.05724	34.82	0.06471	34.82	0.07219	34.82	0.07233	34.82	0.05523
	95.47	0.09397	34.87	0.02341	34.87	0.04072	34.87	0.03684	34.87	0.04541	34.87	0.05343	34.87	0.05729	34.87	0.06524	34.87	0.06932	34.87	0.07095	34.87	0.04778
	95.64	0.09396	34.98	0.02501	34.98	0.03934	34.98	0.04041	34.98	0.04627	34.98	0.05172	34.98	0.05768	34.98	0.0637	34.98	0.07147	34.98	0.07122	34.98	0.05111
	95.77	0.0942	35.09	0.03788	35.09	0.03988	35.09	0.0407	35.09	0.04996	35.09	0.0547	35.09	0.057	35.09	0.06292	35.09	0.06965	35.09	0.07047	35.09	0.04712
	95.93	0.09495	35.48	0.03761	35.48	0.03885	35.48	0.03801	35.48	0.0462	35.48	0.05113	35.48	0.05867	35.48	0.06285	35.48	0.07111	35.48	0.07019	35.48	0.05155
	96.07	0.09482	35.85	0.02263	35.85	0.04027	35.85	0.03921	35.85	0.0475	35.85	0.04978	35.85	0.05711	35.85	0.06645	35.85	0.06989	35.85	0.0697	35.85	0.04897
	96.22	0.09531	35.6	0.0288	35.6	0.0406	35.6	0.04246	35.6	0.04476	35.6	0.05202	35.6	0.05641	35.6	0.05978	35.6	0.06985	35.6	0.06976	35.6	0.05089
	96.39	0.0958	36.15	0.03056	36.15	0.03995	36.15	0.03824	36.15	0.04621	36.15	0.05159	36.15	0.05661	36.15	0.06119	36.15	0.06892	36.15	0.06949	36.15	0.049
	96.55	0.09568	35.99	0.02839	35.99	0.03936	35.99	0.03872	35.99	0.04928	35.99	0.0519	35.99	0.05701	35.99	0.06365	35.99	0.06859	35.99	0.06821	35.99	0.04938
	96.68	0.0963	36.75	0.03135	36.75	0.04018	36.75	0.0361	36.75	0.0479	36.75	0.05114	36.75	0.0563	36.75	0.06153	36.75	0.06911	36.75	0.06871	36.75	0.05149
	96.84	0.0964	37.06	0.02894	37.06	0.04042	37.06	0.04322	37.06	0.04321	37.06	0.04866	37.06	0.05608	37.06	0.064	37.06	0.06558	37.06	0.06766	37.06	0.04821
	97	0.09664	36.73	0.02942	36.73	0.04044	36.73	0.03866	36.73	0.04679	36.73	0.05321	36.73	0.05491	36.73	0.05798	36.73	0.06978	36.73	0.06759	36.73	0.05611
	97.1	0.09752	36.95	0.03717	36.95	0.04033	36.95	0.03862	36.95	0.0451	36.95	0.05323	36.95	0.0565	36.95	0.05674	36.95	0.06767	36.95	0.06665	36.95	0.04546
	97.29	0.097	37.26	0.02823	37.26	0.03917	37.26	0.04058	37.26	0.04282	37.26	0.05049	37.26	0.05641	37.26	0.06284	37.26	0.06624	37.26	0.06658	37.26	0.04989
	97.4	0.09823	37.04	0.02807	37.04	0.03948	37.04	0.03468	37.04	0.04857	37.04	0.05277	37.04	0.05605	37.04	0.06031	37.04	0.06718	37.04	0.06665	37.04	0.04101
	97.57	0.09768	37.45	0.03713	37.45	0.03927	37.45	0.04015	37.45	0.04663	37.45	0.04847	37.45	0.05556	37.45	0.05899	37.45	0.06546	37.45	0.06629	37.45	0.04708
	97.7	0.09843	37.11	0.03555	37.11	0.03997	37.11	0.03925	37.11	0.05006	37.11	0.05262	37.11	0.05565	37.11	0.06008	37.11	0.06592	37.11	0.06569	37.11	0.04851
	97.92	0.0982	37.72	0.02359	37.72	0.04072	37.72	0.0385	37.72	0.04482	37.72	0.05194	37.72	0.05422	37.72	0.05738	37.72	0.0655	37.72	0.06479	37.72	0.042
	98	0.09945	38.3	0.02747	38.3	0.04012	38.3	0.04005	38.3	0.05037	38.3	0.05105	38.3	0.05513	38.3	0.05982	38.3	0.06549	38.3	0.06491	38.3	0.04676
	98.19	0.0993	38.16	0.03625	38.16	0.04119	38.16	0.03865	38.16	0.04612	38.16	0.05244	38.16	0.05538	38.16	0.05805	38.16	0.06482	38.16	0.06405	38.16	0.04295
	98.33	0.09905	38.47	0.02798	38.47	0.03866	38.47	0.03946	38.47	0.044	38.47	0.04989	38.47	0.05438	38.47	0.05529	38.47	0.06621	38.47	0.06458	38.47	0.05053
	98.46	0.1002	38.66	0.02822	38.66	0.04047	38.66	0.03699	38.66	0.04212	38.66	0.04853	38.66	0.05433	38.66	0.05954	38.66	0.06492	38.66	0.0636	38.66	0.04558
	98.64	0.1001	38.62	0.03309	38.62	0.04039	38.62	0.03819	38.62	0.04268	38.62	0.0493	38.62	0.05514	38.62	0.05597	38.62	0.0651	38.62	0.0639	38.62	0.0425
	98.78	0.1006	38.68	0.02267	38.68	0.03929	38.68	0.04185	38.68	0.0494	38.68	0.04699	38.68	0.05373	38.68	0.05754	38.68	0.06298	38.68	0.06268	38.68	0.04475
	98.97	0.1004	38.65	0.03614	38.65	0.04006	38.65	0.04169	38.65	0.04555	38.65	0.05202	38.65	0.055	38.65	0.05865	38.65	0.06246	38.65	0.06284	38.65	0.04378
	99.08	0.1011	38.84	0.03592	38.84	0.04013	38.84	0.03659	38.84	0.04813	38.84	0.05253	38.84	0.05389	38.84	0.0545	38.84	0.06439	38.84	0.06263	38.84	0.04518
	99.23	0.1017	38.98	0.0316	38.98	0.04017	38.98	0.03673	38.98	0.05083	38.98	0.04826	38.98	0.05285	38.98	0.05748	38.98	0.06247	38.98	0.06175	38.98	0.04526
	99.44	0.1015	39.1	0.02522	39.1	0.04129	39.1	0.03961	39.1	0.0469	39.1	0.05361	39.1	0.05433	39.1	0.05524	39.1	0.06226	39.1	0.0617	39.1	0.03963
	99.56	0.1016	39.3	0.02897	39.3	0.04065	39.3	0.04075	39.3	0.04745	39.3	0.04741	39.3	0.0542	39.3	0.05624	39.3	0.06407	39.3	0.06092	39.3	0.04645
	99.75	0.1023	39.21	0.03476	39.21	0.04079	39.21	0.04123	39.21	0.04574	39.21	0.05158	39.21	0.05431	39.21	0.05257	39.21	0.06254	39.21	0.06127	39.21	0.04518
	99.85	0.1028	39.7	0.02606	39.7	0.03997	39.7	0.03957	39.7	0.04366	39.7	0.05241	39.7	0.05286	39.7	0.05496	39.7	0.06181	39.7	0.06042	39.7	0.03891
	100.01	0.1029	39.49	0.0302	39.49	0.03851	39.49	0.04017	39.49	0.04547	39.49	0.04816	39.49	0.05409	39.49	0.05496	39.49	0.06177	39.49	0.0606	39.49	0.04761
	100.11	0.1038	39.68	0.03635	39.68	0.04017	39.68	0.03769	39.68	0.04606	39.68	0.04915	39.68	0.05247	39.68	0.05317	39.68	0.06162	39.68	0.05963	39.68	0.03993
	100.26	0.1035	39.64	0.02864	39.64	0.04047	39.64	0.03783	39.64	0.04896	39.64	0.04936	39.64	0.0531	39.64	0.05527	39.64	0.06019	39.64	0.05956	39.64	0.04084
	100.45	0.1034	39.92	0.0308	39.92	0.04004	39.92	0.0392	39.92	0.04478	39.92	0.05214	39.92	0.05359	39.92	0.05419	39.92	0.06094	39.92	0.05974	39.92	0.04087
	100.6	0.1039	40.17	0.03318	40.17	0.04149	40.17	0.04031	40.17	0.04927	40.17	0.04878	40.17	0.05292	40.17	0.05603	40.17	0.06002	40.17	0.05858	40.17	0.04744
	100.71	0.1047	40.24	0.02453	40.24	0.04052	40.24	0.04026	40.24	0.04835	40.24	0.05198	40.24	0.05234	40.24	0.05452	40.24	0.05799	40.24	0.0585	40.24	0.04358
	100.89	0.105	40.26	0.03325	40.26	0.04121	40.26	0.03823	40.26	0.04392	40.26	0.04872	40.26	0.05237	40.26	0.05123	40.26	0.06132	40.26	0.05841	40.26	0.03733
	101.05	0.1043	40.46	0.03489	40.46	0.03977	40.46	0.03984	40.46	0.04529	40.46	0.04565	40.46	0.05407	40.46	0.05148	40.46	0.05985	40.46	0.0585	40.46	0.04357
	101.17	0.1059	40.54	0.03217	40.54	0.04007	40.54	0.03563	40.54	0.04705	40.54	0.04932	40.54	0.0523	40.54	0.05432	40.54	0.0581	40.54	0.0576	40.54	0.04218
	101.36	0.1054	40.56	0.02818	40.56	0.0397	40.56	0.03741	40.56	0.04715	40.56	0.04917	40.56	0.05273	40.56	0.05131	40.56	0.05918	40.56	0.05747	40.56	0.04238
	101.47	0.1059	40.72	0.03372	40.72	0.04134	40.72	0.03689	40.72	0.0441	40.72	0.05039	40.72	0.05137	40.72	0.05138	40.72	0.05862	40.72	0.05681	40.72	0.03709
	101.63	0.1065	40.83	0.0348	40.83	0.04129	40.83	0.04144	40.83	0.04673	40.83	0.05151	40.83	0.0521	40.83	0.05062	40.83	0.05726	40.83	0.0569	40.83	0.04477
	101.79	0.1065	40.86	0.03111	40.86	0.03957	40.86	0.04232	40.86	0.04872	40.86	0.0491	40.86	0.05238	40.86	0.0511	40.86	0.0583	40.86	0.0563	40.86	0.04219
	101.92	0.1073	41.07	0.03134	41.07	0.04098	41.07	0.04036	41.07	0.04695	41.07	0.05138	41.07	0.05247	41.07	0.05053	41.07	0.05685	41.07	0.05647	41.07	0.03742
	102.08	0.1071	41.42	0.03113	41.42	0.04116	41.42	0.03697	41.42	0.04754	41.42	0.04554	41.42	0.0516	41.42	0.05216	41.42	0.05729	41.42	0.05608	41.42	0.03747
	102.2	0.1076	41.52	0.02508	41.52	0.03903	41.52	0.03631	41.52	0.04641	41.52	0.05015	41.52	0.05092	41.52	0.05255	41.52	0.05571	41.52	0.0557	41.52	0.04635
	102.39	0.1078	41.74	0.03555	41.74	0.04027	41.74	0.03666	41.74	0.04649	41.74	0.04802	41.74	0.05211	41.74	0.04892	41.74	0.05663	41.74	0.05546	41.74	0.03919
	102.5	0.1081	41.72	0.02917	41.72	0.04138	41.72	0.03708	41.72	0.04581	41.72	0.04704	41.72	0.05183	41.72	0.0503	41.72	0.05713	41.72	0.05491	41.72	0.03893
	102.68	0.1085	42	0.03121	42	0.04011	42	0.041	42	0.04917	42	0.04756	42	0.05145	42	0.05078	42	0.05651	42	0.05449	42	0.04203
	102.81	0.1088	42.38	0.03149	42.38	0.03988	42.38	0.04231	42.38	0.04477	42.38	0.05226	42.38	0.0514	42.38	0.05175	42.38	0.05505	42.38	0.05463	42.38	0.0393
	102.96	0.1095	42.45	0.03018	42.45	0.04105	42.45	0.03747	42.45	0.0478	42.45	0.04647	42.45	0.05073	42.45	0.0509	42.45	0.05581	42.45	0.05412	42.45	0.03907
	103.17	0.1089	42.48	0.02993	42.48	0.04038	42.48	0.03957	42.48	0.04737	42.48	0.04704	42.48	0.05166	42.48	0.04784	42.48	0.05487	42.48	0.05412	42.48	0.04019
	103.28	0.1097	42.36	0.03166	42.36	0.04126	42.36	0.03793	42.36	0.04776	42.36	0.05134	42.36	0.05106	42.36	0.04899	42.36	0.0534	42.36	0.05361	42.36	0.03971
	103.42	0.1105	42.17	0.03156	42.17	0.04018	42.17	0.04048	42.17	0.0485	42.17	0.04844	42.17	0.05132	42.17	0.04521	42.17	0.05575	42.17	0.05328	42.17	0.03557
	103.61	0.1099	42.58	0.03029	42.58	0.04122	42.58	0.03823	42.58	0.04426	42.58	0.05059	42.58	0.05097	42.58	0.04948	42.58	0.05599	42.58	0.05315	42.58	0.03701
	103.74	0.1107	43.11	0.03027	43.11	0.04056	43.11	0.03914	43.11	0.04716	43.11	0.04797	43.11	0.05095	43.11	0.05077	43.11	0.05356	43.11	0.05283	43.11	0.04237
	103.89	0.1109	43.3	0.03292	43.3	0.04113	43.3	0.0395	43.3	0.0487	43.3	0.04889	43.3	0.05125	43.3	0.05052	43.3	0.05402	43.3	0.05244	43.3	0.04108
	104.01	0.1115	43.33	0.02943	43.33	0.04064	43.33	0.03958	43.33	0.04743	43.33	0.04732	43.33	0.05109	43.33	0.04809	43.33	0.05327	43.33	0.05191	43.33	0.04009
	104.18	0.1113	43.44	0.03263	43.44	0.04049	43.44	0.03895	43.44	0.04608	43.44	0.04839	43.44	0.05081	43.44	0.04863	43.44	0.05392	43.44	0.05224	43.44	0.03901
	104.32	0.1118	43.21	0.03079	43.21	0.04159	43.21	0.03896	43.21	0.0473	43.21	0.04776	43.21	0.05059	43.21	0.04303	43.21	0.05352	43.21	0.05181	43.21	0.03885
	104.49	0.1119	43.63	0.03088	43.63	0.04023	43.63	0.0392	43.63	0.04938	43.63	0.04955	43.63	0.05061	43.63	0.04813	43.63	0.05303	43.63	0.05123	43.63	0.03932
	104.62	0.1126	43.82	0.03255	43.82	0.04051	43.82	0.03907	43.82	0.04227	43.82	0.05028	43.82	0.05041	43.82	0.04938	43.82	0.05259	43.82	0.05122	43.82	0.03903
	104.78	0.1127	43.94	0.02981	43.94	0.04141	43.94	0.04031	43.94	0.04719	43.94	0.04717	43.94	0.05137	43.94	0.04632	43.94	0.05303	43.94	0.05078	43.94	0.03765
	104.94	0.113	43.71	0.03183	43.71	0.03971	43.71	0.03977	43.71	0.04845	43.71	0.04675	43.71	0.04983	43.71	0.04603	43.71	0.05295	43.71	0.05073	43.71	0.03825
	105.06	0.1137	43.72	0.03148	43.72	0.04212	43.72	0.03937	43.72	0.0478	43.72	0.0481	43.72	0.04955	43.72	0.0428	43.72	0.05252	43.72	0.05072	43.72	0.03872
	105.24	0.1134	44.22	0.03312	44.22	0.0401	44.22	0.03835	44.22	0.04607	44.22	0.04923	44.22	0.05045	44.22	0.04665	44.22	0.05246	44.22	0.05014	44.22	0.03752
	105.4	0.1139	44.21	0.03044	44.21	0.04161	44.21	0.04123	44.21	0.04857	44.21	0.04864	44.21	0.05026	44.21	0.04691	44.21	0.05185	44.21	0.04987	44.21	0.03802
	105.53	0.1145	44.31	0.03182	44.31	0.04068	44.31	0.03912	44.31	0.04779	44.31	0.05047	44.31	0.05022	44.31	0.04539	44.31	0.05192	44.31	0.04963	44.31	0.03884
	105.67	0.1148	44.65	0.0307	44.65	0.04129	44.65	0.03552	44.65	0.04782	44.65	0.04827	44.65	0.05012	44.65	0.04664	44.65	0.05251	44.65	0.04952	44.65	0.03816
	105.86	0.1148	44.85	0.03288	44.85	0.04039	44.85	0.03952	44.85	0.04797	44.85	0.04956	44.85	0.04997	44.85	0.04633	44.85	0.05163	44.85	0.04905	44.85	0.03777
	105.91	0.1157	44.84	0.03101	44.84	0.04166	44.84	0.04047	44.84	0.04402	44.84	0.04603	44.84	0.04991	44.84	0.04373	44.84	0.05138	44.84	0.04894	44.84	0.03757
	106.11	0.1157	44.87	0.03309	44.87	0.04073	44.87	0.04039	44.87	0.04618	44.87	0.04836	44.87	0.04934	44.87	0.0441	44.87	0.05214	44.87	0.04848	44.87	0.03748
	106.27	0.1155	45.18	0.02999	45.18	0.04186	45.18	0.03966	45.18	0.04654	45.18	0.04832	45.18	0.05031	45.18	0.04501	45.18	0.05112	45.18	0.04861	45.18	0.03679
	106.41	0.1163	45.24	0.03239	45.24	0.0417	45.24	0.03655	45.24	0.04837	45.24	0.0485	45.24	0.05032	45.24	0.04511	45.24	0.05143	45.24	0.04788	45.24	0.037
	106.6	0.1164	45.63	0.03217	45.63	0.04056	45.63	0.03945	45.63	0.04678	45.63	0.0496	45.63	0.04945	45.63	0.04492	45.63	0.05008	45.63	0.04785	45.63	0.03723
	106.75	0.1165	45.84	0.03124	45.84	0.04236	45.84	0.0385	45.84	0.04729	45.84	0.04749	45.84	0.05	45.84	0.04434	45.84	0.05039	45.84	0.0478	45.84	0.03702
	106.88	0.1171	45.95	0.03145	45.95	0.04158	45.95	0.03879	45.95	0.04964	45.95	0.04749	45.95	0.04917	45.95	0.04319	45.95	0.05037	45.95	0.04752	45.95	0.03697
	106.99	0.118	45.97	0.03341	45.97	0.03947	45.97	0.04082	45.97	0.04648	45.97	0.05011	45.97	0.04947	45.97	0.04295	45.97	0.05127	45.97	0.04703	45.97	0.03778
	107.17	0.118	46.32	0.03163	46.32	0.04339	46.32	0.03985	46.32	0.04708	46.32	0.0454	46.32	0.04975	46.32	0.04251	46.32	0.05006	46.32	0.04723	46.32	0.03693
	107.33	0.1177	46.53	0.03107	46.53	0.04066	46.53	0.03919	46.53	0.049	46.53	0.04746	46.53	0.05001	46.53	0.04525	46.53	0.04983	46.53	0.04659	46.53	0.03619
	107.45	0.1185	46.65	0.03176	46.65	0.04207	46.65	0.03997	46.65	0.04797	46.65	0.04889	46.65	0.04938	46.65	0.04202	46.65	0.05057	46.65	0.0464	46.65	0.03611
	107.62	0.1187	47.14	0.03157	47.14	0.04239	47.14	0.04057	47.14	0.04881	47.14	0.0486	47.14	0.04951	47.14	0.04297	47.14	0.05019	47.14	0.04651	47.14	0.036
	107.77	0.1189	47.31	0.03201	47.31	0.04032	47.31	0.03968	47.31	0.04828	47.31	0.04987	47.31	0.04945	47.31	0.0446	47.31	0.04951	47.31	0.0462	47.31	0.03808
	107.96	0.1187	47.42	0.03073	47.42	0.04275	47.42	0.03975	47.42	0.04735	47.42	0.04709	47.42	0.04886	47.42	0.04098	47.42	0.05	47.42	0.04587	47.42	0.03422
	108.03	0.1202	47.57	0.03291	47.57	0.04202	47.57	0.03994	47.57	0.04885	47.57	0.04778	47.57	0.0489	47.57	0.04284	47.57	0.04921	47.57	0.04574	47.57	0.03546
	108.22	0.1202	47.62	0.03314	47.62	0.04097	47.62	0.03885	47.62	0.04701	47.62	0.04813	47.62	0.04912	47.62	0.04019	47.62	0.04963	47.62	0.04578	47.62	0.03657
	108.35	0.1201	48.17	0.03228	48.17	0.0419	48.17	0.03891	48.17	0.04825	48.17	0.0487	48.17	0.04873	48.17	0.04316	48.17	0.04965	48.17	0.0449	48.17	0.03516
	108.49	0.1207	48.24	0.03131	48.24	0.04267	48.24	0.03882	48.24	0.04705	48.24	0.04635	48.24	0.04925	48.24	0.04274	48.24	0.04884	48.24	0.04497	48.24	0.03608
	108.66	0.1206	48.41	0.03338	48.41	0.03997	48.41	0.03917	48.41	0.04799	48.41	0.04697	48.41	0.04856	48.41	0.04139	48.41	0.04929	48.41	0.04473	48.41	0.03548
	108.8	0.1209	48.57	0.03295	48.57	0.04268	48.57	0.03983	48.57	0.04735	48.57	0.04871	48.57	0.0488	48.57	0.0415	48.57	0.04841	48.57	0.04481	48.57	0.03568
	108.93	0.1214	48.9	0.03145	48.9	0.04098	48.9	0.03964	48.9	0.04783	48.9	0.04809	48.9	0.04866	48.9	0.04204	48.9	0.04897	48.9	0.04418	48.9	0.03531
	109.13	0.1216	48.92	0.03394	48.92	0.04362	48.92	0.03924	48.92	0.04826	48.92	0.04948	48.92	0.04942	48.92	0.04307	48.92	0.04876	48.92	0.04439	48.92	0.03602
	109.28	0.1218	49.16	0.03254	49.16	0.04246	49.16	0.03968	49.16	0.04819	49.16	0.04974	49.16	0.04914	49.16	0.03895	49.16	0.0488	49.16	0.04418	49.16	0.03612
	109.41	0.1225	49.4	0.03143	49.4	0.04141	49.4	0.03963	49.4	0.04714	49.4	0.04737	49.4	0.04902	49.4	0.04139	49.4	0.04845	49.4	0.04365	49.4	0.03493
	109.58	0.1228	49.49	0.03111	49.49	0.04168	49.49	0.03947	49.49	0.04877	49.49	0.04795	49.49	0.0488	49.49	0.04129	49.49	0.04816	49.49	0.04387	49.49	0.03499
	109.73	0.1229	49.66	0.03478	49.66	0.04289	49.66	0.03973	49.66	0.04759	49.66	0.04697	49.66	0.04869	49.66	0.04099	49.66	0.04864	49.66	0.0436	49.66	0.03465
	109.9	0.1229	49.77	0.03283	49.77	0.04258	49.77	0.03909	49.77	0.04922	49.77	0.04896	49.77	0.04847	49.77	0.04151	49.77	0.04797	49.77	0.04311	49.77	0.0348
	110.04	0.1236	50.02	0.03157	50.02	0.04332	50.02	0.03991	50.02	0.04844	50.02	0.04907	50.02	0.04935	50.02	0.04094	50.02	0.04809	50.02	0.04293	50.02	0.03428
	110.2	0.1237	50.21	0.03345	50.21	0.04181	50.21	0.03968	50.21	0.0487	50.21	0.04937	50.21	0.04815	50.21	0.04166	50.21	0.04759	50.21	0.04293	50.21	0.03503
	110.29	0.1247	50.3	0.03345	50.3	0.0423	50.3	0.03997	50.3	0.04804	50.3	0.04798	50.3	0.04922	50.3	0.04051	50.3	0.048	50.3	0.04306	50.3	0.03409
	110.49	0.1247	50.57	0.03211	50.57	0.04372	50.57	0.03958	50.57	0.04697	50.57	0.04787	50.57	0.04864	50.57	0.03953	50.57	0.04785	50.57	0.04225	50.57	0.03453
	110.66	0.1243	50.71	0.03295	50.71	0.04101	50.71	0.03956	50.71	0.04773	50.71	0.04876	50.71	0.04794	50.71	0.04182	50.71	0.04767	50.71	0.04216	50.71	0.03538
	110.77	0.1253	50.86	0.03224	50.86	0.04358	50.86	0.03959	50.86	0.04945	50.86	0.04721	50.86	0.04853	50.86	0.03925	50.86	0.04757	50.86	0.0421	50.86	0.03454
	110.9	0.1258	51.2	0.03206	51.2	0.04181	51.2	0.04005	51.2	0.04866	51.2	0.04981	51.2	0.04859	51.2	0.0408	51.2	0.04742	51.2	0.04219	51.2	0.03382
	111.09	0.1258	51.31	0.03455	51.31	0.04173	51.31	0.03966	51.31	0.04855	51.31	0.0473	51.31	0.04834	51.31	0.04102	51.31	0.0472	51.31	0.04181	51.31	0.03401
	111.22	0.1254	51.51	0.03625	51.51	0.04303	51.51	0.03997	51.51	0.0492	51.51	0.04818	51.51	0.04926	51.51	0.04085	51.51	0.04749	51.51	0.04159	51.51	0.03487
	111.39	0.1264	51.65	0.02996	51.65	0.04233	51.65	0.04003	51.65	0.04794	51.65	0.04971	51.65	0.04763	51.65	0.03947	51.65	0.04696	51.65	0.04139	51.65	0.03323
	111.53	0.1266	51.84	0.03171	51.84	0.04383	51.84	0.04017	51.84	0.04853	51.84	0.04754	51.84	0.04919	51.84	0.03943	51.84	0.04677	51.84	0.04115	51.84	0.03463
	111.64	0.1274	52	0.03675	52	0.04232	52	0.03973	52	0.04964	52	0.04871	52	0.04836	52	0.03949	52	0.04713	52	0.04118	52	0.03397
	111.84	0.1269	52.15	0.03321	52.15	0.04264	52.15	0.03994	52.15	0.0488	52.15	0.04811	52.15	0.04829	52.15	0.03968	52.15	0.04699	52.15	0.04121	52.15	0.03415
	111.98	0.1273	52.28	0.03084	52.28	0.04305	52.28	0.03972	52.28	0.04903	52.28	0.04876	52.28	0.0489	52.28	0.03902	52.28	0.0467	52.28	0.04056	52.28	0.03415
	112.12	0.128	52.46	0.03496	52.46	0.04288	52.46	0.0405	52.46	0.04907	52.46	0.0485	52.46	0.04809	52.46	0.03951	52.46	0.04643	52.46	0.04035	52.46	0.03341
	112.24	0.1281	52.55	0.03273	52.55	0.04392	52.55	0.03914	52.55	0.04913	52.55	0.04851	52.55	0.04815	52.55	0.03973	52.55	0.04658	52.55	0.04062	52.55	0.03526
	112.42	0.1286	52.74	0.03292	52.74	0.04304	52.74	0.04043	52.74	0.04903	52.74	0.0501	52.74	0.049	52.74	0.03909	52.74	0.0468	52.74	0.04053	52.74	0.03239
	112.6	0.1284	52.86	0.03388	52.86	0.04272	52.86	0.03948	52.86	0.04936	52.86	0.05092	52.86	0.04759	52.86	0.03939	52.86	0.04653	52.86	0.04003	52.86	0.03323
	112.72	0.129	53	0.03446	53	0.04434	53	0.041	53	0.04859	53	0.04694	53	0.04933	53	0.03928	53	0.04656	53	0.03999	53	0.03367
	112.87	0.1297	53.13	0.03504	53.13	0.04193	53.13	0.04006	53.13	0.04928	53.13	0.04832	53.13	0.04822	53.13	0.03837	53.13	0.04586	53.13	0.03972	53.13	0.03364
	113.02	0.1296	53.3	0.03387	53.3	0.04378	53.3	0.04056	53.3	0.04949	53.3	0.05004	53.3	0.04799	53.3	0.03995	53.3	0.04639	53.3	0.03991	53.3	0.03432
	113.21	0.1296	53.44	0.03126	53.44	0.0428	53.44	0.0408	53.44	0.04961	53.44	0.04841	53.44	0.04889	53.44	0.03883	53.44	0.04636	53.44	0.0397	53.44	0.03283
	113.39	0.1296	53.57	0.03546	53.57	0.04356	53.57	0.0395	53.57	0.05016	53.57	0.04777	53.57	0.04834	53.57	0.03917	53.57	0.04638	53.57	0.03941	53.57	0.03297
	113.46	0.1313	53.68	0.03462	53.68	0.04448	53.68	0.04041	53.68	0.04889	53.68	0.04752	53.68	0.04811	53.68	0.03884	53.68	0.04572	53.68	0.03954	53.68	0.03342
	113.66	0.1309	53.82	0.033	53.82	0.0435	53.82	0.03974	53.82	0.04902	53.82	0.05002	53.82	0.04841	53.82	0.03806	53.82	0.04583	53.82	0.03949	53.82	0.0322
	113.76	0.1311	53.97	0.03541	53.97	0.04319	53.97	0.04062	53.97	0.05024	53.97	0.04912	53.97	0.04797	53.97	0.03899	53.97	0.04623	53.97	0.03855	53.97	0.03448
	113.9	0.1318	54.1	0.03304	54.1	0.04454	54.1	0.04032	54.1	0.04974	54.1	0.04783	54.1	0.04881	54.1	0.03807	54.1	0.04592	54.1	0.03869	54.1	0.03205
	114.06	0.1318	54.21	0.03215	54.21	0.04349	54.21	0.0405	54.21	0.04928	54.21	0.04929	54.21	0.04754	54.21	0.03841	54.21	0.04595	54.21	0.0384	54.21	0.03405
	114.24	0.1316	54.33	0.03709	54.33	0.0441	54.33	0.04075	54.33	0.05013	54.33	0.04864	54.33	0.04841	54.33	0.0383	54.33	0.04603	54.33	0.03885	54.33	0.03209
	114.4	0.1323	54.49	0.0337	54.49	0.04508	54.49	0.04017	54.49	0.05078	54.49	0.04907	54.49	0.0489	54.49	0.03833	54.49	0.04558	54.49	0.03875	54.49	0.03352
	114.52	0.1327	54.63	0.0313	54.63	0.0428	54.63	0.041	54.63	0.04929	54.63	0.04871	54.63	0.04696	54.63	0.03854	54.63	0.04542	54.63	0.03826	54.63	0.03268
	114.68	0.133	54.77	0.0372	54.77	0.04386	54.77	0.03965	54.77	0.04916	54.77	0.0489	54.77	0.04905	54.77	0.03864	54.77	0.04546	54.77	0.03829	54.77	0.03176
	114.82	0.1333	54.89	0.03598	54.89	0.0455	54.89	0.04074	54.89	0.05058	54.89	0.05024	54.89	0.04912	54.89	0.0379	54.89	0.04555	54.89	0.03782	54.89	0.03331
	114.99	0.1338	55.03	0.03303	55.03	0.04432	55.03	0.04086	55.03	0.05041	55.03	0.04909	55.03	0.04793	55.03	0.03777	55.03	0.04543	55.03	0.03767	55.03	0.03247
	115.16	0.1332	55.2	0.0343	55.2	0.04488	55.2	0.04061	55.2	0.04978	55.2	0.04855	55.2	0.04746	55.2	0.03833	55.2	0.04529	55.2	0.03789	55.2	0.03427
	115.26	0.1345	55.28	0.03396	55.28	0.04321	55.28	0.0411	55.28	0.05112	55.28	0.04902	55.28	0.04882	55.28	0.03764	55.28	0.04508	55.28	0.03804	55.28	0.03353
	115.48	0.1343	55.49	0.03425	55.49	0.04454	55.49	0.04057	55.49	0.0497	55.49	0.04987	55.49	0.04864	55.49	0.0376	55.49	0.04559	55.49	0.03766	55.49	0.03147
	115.58	0.1347	55.61	0.03507	55.61	0.04411	55.61	0.04115	55.61	0.05053	55.61	0.05025	55.61	0.04849	55.61	0.03819	55.61	0.04512	55.61	0.03737	55.61	0.03306
	115.76	0.135	55.75	0.03699	55.75	0.04422	55.75	0.04094	55.75	0.0506	55.75	0.04882	55.75	0.04813	55.75	0.03718	55.75	0.04564	55.75	0.03717	55.75	0.03079
	115.9	0.1352	55.9	0.03229	55.9	0.04504	55.9	0.04042	55.9	0.04961	55.9	0.04948	55.9	0.04826	55.9	0.03775	55.9	0.0451	55.9	0.03717	55.9	0.03372
	116.04	0.1357	56	0.03355	56	0.0448	56	0.04102	56	0.0514	56	0.04897	56	0.04888	56	0.03723	56	0.04438	56	0.03681	56	0.0334
	116.14	0.1363	56.2	0.03737	56.2	0.04499	56.2	0.04084	56.2	0.04996	56.2	0.04978	56.2	0.04758	56.2	0.03795	56.2	0.04557	56.2	0.03682	56.2	0.03053
	116.3	0.1363	56.34	0.03643	56.34	0.0437	56.34	0.0414	56.34	0.05044	56.34	0.04939	56.34	0.04837	56.34	0.03782	56.34	0.04505	56.34	0.03685	56.34	0.0332
	116.47	0.1362	56.41	0.03315	56.41	0.04576	56.41	0.04143	56.41	0.05198	56.41	0.04901	56.41	0.04871	56.41	0.0368	56.41	0.04475	56.41	0.03677	56.41	0.03321
	116.65	0.136	56.6	0.03524	56.6	0.04486	56.6	0.04123	56.6	0.05018	56.6	0.05112	56.6	0.04887	56.6	0.03693	56.6	0.04477	56.6	0.03624	56.6	0.0312
	116.76	0.1371	56.76	0.03543	56.76	0.04526	56.76	0.04134	56.76	0.05104	56.76	0.0485	56.76	0.04837	56.76	0.03766	56.76	0.04498	56.76	0.03642	56.76	0.03289
	116.97	0.1374	56.9	0.03577	56.9	0.04511	56.9	0.04138	56.9	0.05094	56.9	0.04828	56.9	0.04882	56.9	0.03752	56.9	0.04449	56.9	0.03607	56.9	0.03096
	117.04	0.1379	57	0.03476	57	0.04427	57	0.0409	57	0.05154	57	0.05082	57	0.04823	57	0.03688	57	0.04499	57	0.03635	57	0.03287
	117.22	0.1384	57.2	0.03501	57.2	0.0449	57.2	0.04182	57.2	0.05145	57.2	0.0502	57.2	0.04845	57.2	0.03672	57.2	0.04446	57.2	0.03599	57.2	0.0324
	117.38	0.1376	57.35	0.03618	57.35	0.0451	57.35	0.0403	57.35	0.05067	57.35	0.04936	57.35	0.0487	57.35	0.0374	57.35	0.04451	57.35	0.03602	57.35	0.03117
	117.52	0.1387	57.46	0.03784	57.46	0.04568	57.46	0.04186	57.46	0.05163	57.46	0.04991	57.46	0.04879	57.46	0.03681	57.46	0.04444	57.46	0.03587	57.46	0.03311
	117.66	0.1386	57.64	0.03586	57.64	0.04511	57.64	0.04095	57.64	0.05059	57.64	0.05022	57.64	0.04857	57.64	0.03716	57.64	0.04446	57.64	0.03573	57.64	0.03235
	117.8	0.1394	57.78	0.03253	57.78	0.04631	57.78	0.04224	57.78	0.05186	57.78	0.04983	57.78	0.04904	57.78	0.03706	57.78	0.04448	57.78	0.03553	57.78	0.03239
	117.94	0.1396	57.88	0.0368	57.88	0.04513	57.88	0.04234	57.88	0.05129	57.88	0.04986	57.88	0.04818	57.88	0.03654	57.88	0.04455	57.88	0.03566	57.88	0.03183
	118.13	0.1394	58.13	0.03687	58.13	0.0455	58.13	0.04145	58.13	0.05155	58.13	0.05142	58.13	0.04861	58.13	0.03717	58.13	0.04468	58.13	0.03571	58.13	0.03112
	118.31	0.1393	58.23	0.03417	58.23	0.04607	58.23	0.04187	58.23	0.05254	58.23	0.04972	58.23	0.04968	58.23	0.03714	58.23	0.0441	58.23	0.0352	58.23	0.0312
	118.43	0.1405	58.36	0.03852	58.36	0.04595	58.36	0.0415	58.36	0.05129	58.36	0.04903	58.36	0.048	58.36	0.03646	58.36	0.04461	58.36	0.03516	58.36	0.03144
	118.56	0.1413	58.56	0.03559	58.56	0.04624	58.56	0.04177	58.56	0.0516	58.56	0.05092	58.56	0.04922	58.56	0.0366	58.56	0.04427	58.56	0.03511	58.56	0.03386
	118.75	0.1404	58.67	0.03507	58.67	0.04602	58.67	0.04181	58.67	0.05335	58.67	0.05132	58.67	0.0489	58.67	0.03689	58.67	0.04424	58.67	0.03481	58.67	0.02971
	118.89	0.1412	58.79	0.03816	58.79	0.04585	58.79	0.04214	58.79	0.05236	58.79	0.04923	58.79	0.04919	58.79	0.03622	58.79	0.04426	58.79	0.03501	58.79	0.03219
	119.04	0.1415	59.01	0.03373	59.01	0.04656	59.01	0.04176	59.01	0.04978	59.01	0.05079	59.01	0.0486	59.01	0.03672	59.01	0.04455	59.01	0.03488	59.01	0.03209
	119.17	0.1421	59.14	0.03575	59.14	0.04631	59.14	0.04196	59.14	0.05307	59.14	0.05138	59.14	0.04873	59.14	0.03647	59.14	0.0441	59.14	0.03472	59.14	0.03356
	119.34	0.142	59.25	0.03811	59.25	0.04643	59.25	0.04278	59.25	0.05224	59.25	0.04907	59.25	0.04956	59.25	0.03653	59.25	0.04422	59.25	0.03476	59.25	0.0314
	119.48	0.1421	59.49	0.03585	59.49	0.04597	59.49	0.04188	59.49	0.05252	59.49	0.0514	59.49	0.04898	59.49	0.0361	59.49	0.04439	59.49	0.03393	59.49	0.0316
	119.66	0.1423	59.58	0.03703	59.58	0.04706	59.58	0.04254	59.58	0.05249	59.58	0.05071	59.58	0.04835	59.58	0.03675	59.58	0.04404	59.58	0.03451	59.58	0.03174
	119.79	0.1429	59.67	0.03751	59.67	0.04677	59.67	0.0418	59.67	0.05176	59.67	0.05053	59.67	0.04972	59.67	0.03551	59.67	0.04427	59.67	0.03437	59.67	0.03181
	119.9	0.1437	59.9	0.03697	59.9	0.04633	59.9	0.04284	59.9	0.0539	59.9	0.05086	59.9	0.04884	59.9	0.03637	59.9	0.04415	59.9	0.03423	59.9	0.03143
	120.1	0.1432	60.01	0.034	60.01	0.0468	60.01	0.04247	60.01	0.05269	60.01	0.05072	60.01	0.04951	60.01	0.03661	60.01	0.04379	60.01	0.03435	60.01	0.0308
	120.21	0.1439	60.18	0.03697	60.18	0.04727	60.18	0.04211	60.18	0.05122	60.18	0.05136	60.18	0.04915	60.18	0.03593	60.18	0.04438	60.18	0.0338	60.18	0.03263
	120.42	0.1433	60.34	0.03911	60.34	0.04654	60.34	0.04275	60.34	0.05385	60.34	0.05143	60.34	0.04902	60.34	0.03636	60.34	0.04422	60.34	0.03386	60.34	0.03157
	120.54	0.1442	60.48	0.03777	60.48	0.04704	60.48	0.04219	60.48	0.05354	60.48	0.04968	60.48	0.04984	60.48	0.03614	60.48	0.04411	60.48	0.0341	60.48	0.03227
	120.69	0.145	60.67	0.03549	60.67	0.04674	60.67	0.04239	60.67	0.0528	60.67	0.05135	60.67	0.04949	60.67	0.036	60.67	0.04383	60.67	0.03361	60.67	0.03175
	120.82	0.1446	60.79	0.03782	60.79	0.04799	60.79	0.04254	60.79	0.05363	60.79	0.05348	60.79	0.04931	60.79	0.03598	60.79	0.044	60.79	0.03367	60.79	0.03281
	121	0.145	60.92	0.03587	60.92	0.04705	60.92	0.04319	60.92	0.05299	60.92	0.05078	60.92	0.04921	60.92	0.03539	60.92	0.04368	60.92	0.03336	60.92	0.03136
	121.14	0.1453	61.09	0.03811	61.09	0.04676	61.09	0.04348	61.09	0.05445	61.09	0.04974	61.09	0.04925	61.09	0.03669	61.09	0.04405	61.09	0.03365	61.09	0.03159
	121.3	0.1455	61.21	0.03891	61.21	0.04866	61.21	0.04245	61.21	0.05301	61.21	0.05014	61.21	0.04923	61.21	0.03497	61.21	0.04343	61.21	0.03335	61.21	0.03105
	121.43	0.146	61.4	0.03434	61.4	0.04744	61.4	0.04339	61.4	0.05345	61.4	0.05128	61.4	0.04964	61.4	0.03612	61.4	0.04413	61.4	0.03344	61.4	0.03259
	121.59	0.1461	61.52	0.03822	61.52	0.04758	61.52	0.04302	61.52	0.05343	61.52	0.05214	61.52	0.04978	61.52	0.03588	61.52	0.04343	61.52	0.03337	61.52	0.03128
	121.73	0.1465	61.72	0.03781	61.72	0.04749	61.72	0.04337	61.72	0.05399	61.72	0.05197	61.72	0.04891	61.72	0.0357	61.72	0.04378	61.72	0.03306	61.72	0.03188
	121.92	0.1464	61.9	0.03678	61.9	0.0473	61.9	0.04339	61.9	0.05409	61.9	0.05181	61.9	0.04972	61.9	0.03585	61.9	0.04416	61.9	0.03316	61.9	0.03003
	122.04	0.1469	61.96	0.03679	61.96	0.04887	61.96	0.04341	61.96	0.05385	61.96	0.0501	61.96	0.05023	61.96	0.03593	61.96	0.04417	61.96	0.03323	61.96	0.03414
	122.18	0.1475	62.13	0.03719	62.13	0.04873	62.13	0.04333	62.13	0.05372	62.13	0.05302	62.13	0.04915	62.13	0.03525	62.13	0.04337	62.13	0.03314	62.13	0.03083
	122.34	0.1475	62.35	0.03889	62.35	0.04749	62.35	0.04366	62.35	0.05474	62.35	0.05262	62.35	0.04993	62.35	0.03581	62.35	0.04406	62.35	0.03259	62.35	0.02943
	122.48	0.1478	62.43	0.03783	62.43	0.04814	62.43	0.04347	62.43	0.05451	62.43	0.04996	62.43	0.04927	62.43	0.03554	62.43	0.04359	62.43	0.0331	62.43	0.03312
	122.66	0.1479	62.59	0.03608	62.59	0.04922	62.59	0.04339	62.59	0.05347	62.59	0.05253	62.59	0.05022	62.59	0.03547	62.59	0.04419	62.59	0.0328	62.59	0.0319
	122.74	0.1487	62.79	0.03852	62.79	0.04835	62.79	0.04333	62.79	0.05532	62.79	0.0535	62.79	0.05033	62.79	0.03573	62.79	0.04367	62.79	0.03247	62.79	0.03161
	122.91	0.1491	62.96	0.038	62.96	0.04798	62.96	0.04338	62.96	0.055	62.96	0.05115	62.96	0.04987	62.96	0.03608	62.96	0.04405	62.96	0.03251	62.96	0.03178
	123.09	0.1486	63.03	0.03827	63.03	0.04887	63.03	0.04441	63.03	0.05343	63.03	0.05202	63.03	0.04982	63.03	0.03472	63.03	0.04368	63.03	0.03252	63.03	0.03073
	123.19	0.1494	63.2	0.03809	63.2	0.04826	63.2	0.04445	63.2	0.05468	63.2	0.05411	63.2	0.05017	63.2	0.03584	63.2	0.0437	63.2	0.03242	63.2	0.03327
	123.38	0.1493	63.45	0.03912	63.45	0.04963	63.45	0.04455	63.45	0.05549	63.45	0.05058	63.45	0.05089	63.45	0.03523	63.45	0.04337	63.45	0.03249	63.45	0.03103
	123.52	0.15	63.47	0.03938	63.47	0.04767	63.47	0.04352	63.47	0.05473	63.47	0.05083	63.47	0.04979	63.47	0.03501	63.47	0.04361	63.47	0.03221	63.47	0.03161
	123.69	0.1497	63.61	0.03794	63.61	0.04981	63.61	0.04349	63.61	0.05521	63.61	0.05377	63.61	0.05128	63.61	0.03496	63.61	0.0442	63.61	0.03216	63.61	0.03262
	123.82	0.1506	63.84	0.03849	63.84	0.04894	63.84	0.04412	63.84	0.05593	63.84	0.05251	63.84	0.04976	63.84	0.03607	63.84	0.0431	63.84	0.0325	63.84	0.03012
	123.98	0.1508	63.91	0.04015	63.91	0.04951	63.91	0.04435	63.91	0.05464	63.91	0.05232	63.91	0.0513	63.91	0.03517	63.91	0.04345	63.91	0.03196	63.91	0.03263
	124.16	0.1504	64.02	0.03921	64.02	0.04967	64.02	0.04433	64.02	0.05408	64.02	0.0532	64.02	0.04938	64.02	0.03455	64.02	0.04459	64.02	0.0318	64.02	0.03158
	124.28	0.1514	64.24	0.03532	64.24	0.04912	64.24	0.0453	64.24	0.05557	64.24	0.052	64.24	0.05081	64.24	0.03638	64.24	0.04364	64.24	0.03201	64.24	0.03048
	124.42	0.1517	64.37	0.03753	64.37	0.04926	64.37	0.04385	64.37	0.05694	64.37	0.05419	64.37	0.0503	64.37	0.03468	64.37	0.044	64.37	0.03183	64.37	0.03313
	124.6	0.1513	64.49	0.04013	64.49	0.05064	64.49	0.04466	64.49	0.05564	64.49	0.05321	64.49	0.05043	64.49	0.03489	64.49	0.0437	64.49	0.03185	64.49	0.03207
	124.77	0.1517	64.72	0.03931	64.72	0.04976	64.72	0.04473	64.72	0.05564	64.72	0.0535	64.72	0.05172	64.72	0.03599	64.72	0.04282	64.72	0.0319	64.72	0.0296
	124.85	0.1524	64.83	0.03849	64.83	0.04918	64.83	0.04487	64.83	0.05507	64.83	0.05251	64.83	0.05114	64.83	0.03462	64.83	0.04337	64.83	0.0317	64.83	0.03378
	125.03	0.1526	65	0.03923	65	0.05046	65	0.04534	65	0.05712	65	0.05253	65	0.05166	65	0.03499	65	0.04392	65	0.03154	65	0.02956
	125.19	0.1524	65.17	0.04229	65.17	0.05021	65.17	0.04433	65.17	0.05601	65.17	0.05375	65.17	0.05057	65.17	0.03585	65.17	0.04344	65.17	0.03144	65.17	0.03132
	125.3	0.1532	65.3	0.04062	65.3	0.05022	65.3	0.04462	65.3	0.05611	65.3	0.05284	65.3	0.052	65.3	0.03499	65.3	0.04334	65.3	0.03157	65.3	0.03438
	125.47	0.1532	65.47	0.03814	65.47	0.04992	65.47	0.04489	65.47	0.05672	65.47	0.0548	65.47	0.05095	65.47	0.03474	65.47	0.04413	65.47	0.0315	65.47	0.03245
	125.66	0.1531	65.62	0.03781	65.62	0.05056	65.62	0.04478	65.62	0.05578	65.62	0.05247	65.62	0.05218	65.62	0.03548	65.62	0.0428	65.62	0.03167	65.62	0.0301
	125.79	0.1535	65.76	0.03854	65.76	0.05052	65.76	0.04583	65.76	0.05615	65.76	0.05272	65.76	0.05183	65.76	0.03485	65.76	0.04344	65.76	0.03161	65.76	0.03248
	125.95	0.1539	65.94	0.04074	65.94	0.05024	65.94	0.04549	65.94	0.05734	65.94	0.05581	65.94	0.05192	65.94	0.03493	65.94	0.04406	65.94	0.03192	65.94	0.03364
	126.11	0.1541	66.07	0.0404	66.07	0.05066	66.07	0.04467	66.07	0.05723	66.07	0.05091	66.07	0.05204	66.07	0.03491	66.07	0.04408	66.07	0.03157	66.07	0.03172
	126.25	0.1547	66.21	0.04177	66.21	0.05138	66.21	0.04617	66.21	0.05585	66.21	0.05506	66.21	0.05182	66.21	0.03518	66.21	0.04311	66.21	0.03147	66.21	0.03065
	126.37	0.155	66.32	0.03914	66.32	0.05077	66.32	0.04639	66.32	0.05696	66.32	0.05407	66.32	0.05179	66.32	0.0347	66.32	0.04415	66.32	0.03141	66.32	0.03244
	126.54	0.155	66.58	0.03989	66.58	0.05065	66.58	0.04534	66.58	0.05705	66.58	0.05367	66.58	0.0526	66.58	0.03585	66.58	0.04303	66.58	0.03106	66.58	0.03139
	126.73	0.1546	66.6	0.04161	66.6	0.05143	66.6	0.04598	66.6	0.05746	66.6	0.05416	66.6	0.05212	66.6	0.03417	66.6	0.04369	66.6	0.03145	66.6	0.03348
	126.84	0.1555	66.84	0.04134	66.84	0.0513	66.84	0.04604	66.84	0.05758	66.84	0.05461	66.84	0.05223	66.84	0.03525	66.84	0.04411	66.84	0.03111	66.84	0.03213
	126.97	0.1564	66.99	0.04031	66.99	0.05142	66.99	0.04565	66.99	0.05678	66.99	0.05338	66.99	0.05158	66.99	0.03606	66.99	0.04356	66.99	0.03111	66.99	0.03038
	127.12	0.156	67.09	0.04075	67.09	0.05141	67.09	0.04658	67.09	0.05785	67.09	0.05394	67.09	0.05222	67.09	0.03405	67.09	0.04341	67.09	0.03105	67.09	0.0324
	127.28	0.1562	67.28	0.03803	67.28	0.05239	67.28	0.04584	67.28	0.05709	67.28	0.05453	67.28	0.05272	67.28	0.03433	67.28	0.04354	67.28	0.03112	67.28	0.0316
	127.45	0.156	67.43	0.0392	67.43	0.05133	67.43	0.04625	67.43	0.05763	67.43	0.05393	67.43	0.0524	67.43	0.03508	67.43	0.04355	67.43	0.03108	67.43	0.03294
	127.56	0.1571	67.55	0.04269	67.55	0.05199	67.55	0.04654	67.55	0.05886	67.55	0.05464	67.55	0.05238	67.55	0.03524	67.55	0.0438	67.55	0.03097	67.55	0.03164
	127.74	0.1567	67.71	0.04207	67.71	0.05166	67.71	0.04687	67.71	0.05696	67.71	0.05408	67.71	0.05272	67.71	0.03463	67.71	0.04361	67.71	0.031	67.71	0.03217
	127.9	0.1568	67.92	0.04253	67.92	0.05192	67.92	0.04613	67.92	0.05758	67.92	0.05573	67.92	0.05281	67.92	0.03522	67.92	0.04361	67.92	0.03068	67.92	0.034
	128.03	0.1572	67.99	0.03835	67.99	0.05239	67.99	0.04649	67.99	0.05924	67.99	0.05319	67.99	0.05346	67.99	0.0344	67.99	0.04347	67.99	0.03042	67.99	0.03171
	128.16	0.1577	68.15	0.03912	68.15	0.05207	68.15	0.04714	68.15	0.05776	68.15	0.05661	68.15	0.05252	68.15	0.03462	68.15	0.04386	68.15	0.03087	68.15	0.0318
	128.3	0.158	68.29	0.04298	68.29	0.05213	68.29	0.04695	68.29	0.05888	68.29	0.05432	68.29	0.05312	68.29	0.03461	68.29	0.04325	68.29	0.03076	68.29	0.03157
	128.46	0.158	68.43	0.04244	68.43	0.05225	68.43	0.04694	68.43	0.05819	68.43	0.05538	68.43	0.05336	68.43	0.0349	68.43	0.04374	68.43	0.03079	68.43	0.03311
	128.63	0.1579	68.66	0.04199	68.66	0.0529	68.66	0.04783	68.66	0.05802	68.66	0.05496	68.66	0.05326	68.66	0.03561	68.66	0.04367	68.66	0.03047	68.66	0.0331
	128.79	0.1581	68.79	0.03943	68.79	0.05281	68.79	0.04718	68.79	0.05803	68.79	0.05461	68.79	0.05272	68.79	0.03416	68.79	0.04375	68.79	0.03064	68.79	0.0318
	128.95	0.1587	68.96	0.04238	68.96	0.0524	68.96	0.04669	68.96	0.05867	68.96	0.05658	68.96	0.05367	68.96	0.03478	68.96	0.04369	68.96	0.03075	68.96	0.03266
	129.08	0.1587	69.06	0.0419	69.06	0.05348	69.06	0.04784	69.06	0.05931	69.06	0.05447	69.06	0.05301	69.06	0.03449	69.06	0.04303	69.06	0.03047	69.06	0.0335
	129.25	0.1593	69.23	0.04277	69.23	0.05192	69.23	0.04702	69.23	0.05926	69.23	0.05612	69.23	0.05285	69.23	0.03426	69.23	0.04459	69.23	0.0311	69.23	0.03126
	129.35	0.1597	69.42	0.03962	69.42	0.05334	69.42	0.04816	69.42	0.0598	69.42	0.05596	69.42	0.05378	69.42	0.03595	69.42	0.04301	69.42	0.03066	69.42	0.03492
	129.53	0.1594	69.54	0.04158	69.54	0.05335	69.54	0.04701	69.54	0.05872	69.54	0.05516	69.54	0.0534	69.54	0.03456	69.54	0.04355	69.54	0.03048	69.54	0.03254
	129.7	0.1594	69.66	0.04579	69.66	0.05329	69.66	0.04823	69.66	0.0587	69.66	0.05497	69.66	0.05336	69.66	0.03414	69.66	0.04377	69.66	0.03036	69.66	0.03154
	129.84	0.1597	69.82	0.04444	69.82	0.05301	69.82	0.04801	69.82	0.05968	69.82	0.05754	69.82	0.05364	69.82	0.03487	69.82	0.04406	69.82	0.03012	69.82	0.03341
	129.97	0.1603	70	0.04364	70	0.05417	70	0.04826	70	0.05972	70	0.05471	70	0.05346	70	0.03526	70	0.04282	70	0.03054	70	0.0327
	130.14	0.1603	70.13	0.03863	70.13	0.05414	70.13	0.04741	70.13	0.05928	70.13	0.05592	70.13	0.05389	70.13	0.03432	70.13	0.04451	70.13	0.03	70.13	0.03269
	130.29	0.1605	70.32	0.04174	70.32	0.05315	70.32	0.04843	70.32	0.05948	70.32	0.05566	70.32	0.05399	70.32	0.03451	70.32	0.04303	70.32	0.03063	70.32	0.03305
	130.44	0.1607	70.46	0.04197	70.46	0.05427	70.46	0.0484	70.46	0.0596	70.46	0.05679	70.46	0.05379	70.46	0.03529	70.46	0.04377	70.46	0.03028	70.46	0.0322
	130.6	0.1608	70.6	0.04432	70.6	0.05445	70.6	0.04894	70.6	0.06129	70.6	0.05585	70.6	0.05427	70.6	0.0348	70.6	0.04411	70.6	0.03038	70.6	0.03506
	130.72	0.1613	70.78	0.04559	70.78	0.05357	70.78	0.0486	70.78	0.06038	70.78	0.05607	70.78	0.05379	70.78	0.03392	70.78	0.04389	70.78	0.03012	70.78	0.03325
	130.88	0.1614	70.95	0.04237	70.95	0.05418	70.95	0.04866	70.95	0.05929	70.95	0.05571	70.95	0.05455	70.95	0.03484	70.95	0.04353	70.95	0.03027	70.95	0.03345
	131.02	0.1614	71.06	0.04389	71.06	0.05569	71.06	0.049	71.06	0.06051	71.06	0.05806	71.06	0.05402	71.06	0.035	71.06	0.04429	71.06	0.03029	71.06	0.03269
	131.21	0.1614	71.25	0.04144	71.25	0.05357	71.25	0.04894	71.25	0.06061	71.25	0.05647	71.25	0.05414	71.25	0.03484	71.25	0.04381	71.25	0.03022	71.25	0.03217
	131.32	0.162	71.33	0.04338	71.33	0.05345	71.33	0.04938	71.33	0.06056	71.33	0.05797	71.33	0.05502	71.33	0.0342	71.33	0.04351	71.33	0.03032	71.33	0.03333
	131.48	0.1621	71.54	0.04416	71.54	0.05544	71.54	0.04936	71.54	0.06102	71.54	0.05684	71.54	0.05407	71.54	0.03468	71.54	0.04433	71.54	0.03002	71.54	0.03492
	131.62	0.1621	71.65	0.04352	71.65	0.05452	71.65	0.04947	71.65	0.0611	71.65	0.05593	71.65	0.05495	71.65	0.03491	71.65	0.04355	71.65	0.03022	71.65	0.0342
	131.79	0.1622	71.82	0.04547	71.82	0.05474	71.82	0.04933	71.82	0.06039	71.82	0.0563	71.82	0.05397	71.82	0.03477	71.82	0.04456	71.82	0.03008	71.82	0.03203
	131.93	0.1626	71.94	0.04444	71.94	0.05607	71.94	0.0488	71.94	0.06091	71.94	0.05802	71.94	0.05494	71.94	0.03444	71.94	0.04391	71.94	0.03007	71.94	0.03476
	132.09	0.1624	72.14	0.04379	72.14	0.05455	72.14	0.04977	72.14	0.0619	72.14	0.05698	72.14	0.05512	72.14	0.03557	72.14	0.04346	72.14	0.03039	72.14	0.03442
	132.26	0.1625	72.29	0.04434	72.29	0.05461	72.29	0.04975	72.29	0.06201	72.29	0.05794	72.29	0.05449	72.29	0.03457	72.29	0.04411	72.29	0.02986	72.29	0.0324
	132.4	0.1631	72.44	0.04241	72.44	0.05621	72.44	0.0505	72.44	0.05966	72.44	0.05783	72.44	0.05519	72.44	0.03418	72.44	0.04331	72.44	0.03021	72.44	0.0338
	132.53	0.1631	72.58	0.04639	72.58	0.05457	72.58	0.04976	72.58	0.0618	72.58	0.05768	72.58	0.05423	72.58	0.03504	72.58	0.04411	72.58	0.0304	72.58	0.03486
	132.69	0.1631	72.64	0.047	72.64	0.0552	72.64	0.05028	72.64	0.06162	72.64	0.057	72.64	0.05563	72.64	0.03389	72.64	0.0439	72.64	0.03048	72.64	0.03387
	132.83	0.1635	72.89	0.04257	72.89	0.05563	72.89	0.05	72.89	0.0619	72.89	0.0575	72.89	0.05514	72.89	0.0355	72.89	0.04438	72.89	0.02963	72.89	0.03286
	132.92	0.1638	73.05	0.04443	73.05	0.05542	73.05	0.0498	73.05	0.06202	73.05	0.05785	73.05	0.0548	73.05	0.0341	73.05	0.04404	73.05	0.03008	73.05	0.03365
	133.12	0.1638	73.16	0.04273	73.16	0.05609	73.16	0.05049	73.16	0.06206	73.16	0.05881	73.16	0.05611	73.16	0.03513	73.16	0.04414	73.16	0.03001	73.16	0.03435
	133.31	0.163	73.3	0.04594	73.3	0.0552	73.3	0.05079	73.3	0.06203	73.3	0.05761	73.3	0.05472	73.3	0.03478	73.3	0.04376	73.3	0.02946	73.3	0.0356
	133.41	0.1642	73.46	0.04707	73.46	0.05691	73.46	0.05085	73.46	0.06276	73.46	0.05792	73.46	0.0557	73.46	0.03503	73.46	0.04381	73.46	0.03027	73.46	0.03449
	133.61	0.1639	73.68	0.04371	73.68	0.05552	73.68	0.05072	73.68	0.06303	73.68	0.0584	73.68	0.05567	73.68	0.03513	73.68	0.0443	73.68	0.03002	73.68	0.03323
	133.73	0.1643	73.77	0.04659	73.77	0.05634	73.77	0.05061	73.77	0.06242	73.77	0.05875	73.77	0.05531	73.77	0.0344	73.77	0.04472	73.77	0.02982	73.77	0.03472
	133.9	0.1641	73.9	0.04694	73.9	0.05632	73.9	0.05074	73.9	0.06268	73.9	0.05899	73.9	0.05586	73.9	0.03435	73.9	0.04371	73.9	0.02979	73.9	0.03552
	134	0.1646	74.1	0.04306	74.1	0.05608	74.1	0.05171	74.1	0.06288	74.1	0.05887	74.1	0.05567	74.1	0.03494	74.1	0.04399	74.1	0.02992	74.1	0.03337
	134.22	0.1642	74.15	0.04815	74.15	0.05668	74.15	0.0511	74.15	0.06314	74.15	0.05728	74.15	0.05594	74.15	0.03435	74.15	0.04416	74.15	0.03022	74.15	0.03419
	134.35	0.1643	74.35	0.0455	74.35	0.05663	74.35	0.05156	74.35	0.06196	74.35	0.05862	74.35	0.05481	74.35	0.03503	74.35	0.04435	74.35	0.02961	74.35	0.03492
	134.52	0.1646	74.48	0.04532	74.48	0.05618	74.48	0.05177	74.48	0.06288	74.48	0.06008	74.48	0.0563	74.48	0.03514	74.48	0.04426	74.48	0.02975	74.48	0.03564
	134.66	0.1648	74.68	0.04769	74.68	0.05678	74.68	0.05162	74.68	0.06427	74.68	0.05924	74.68	0.05634	74.68	0.03452	74.68	0.04479	74.68	0.03002	74.68	0.03399
	134.78	0.1651	74.88	0.04779	74.88	0.05737	74.88	0.05118	74.88	0.06399	74.88	0.05941	74.88	0.05533	74.88	0.03555	74.88	0.04441	74.88	0.03022	74.88	0.03407
	134.94	0.1649	74.96	0.04574	74.96	0.05722	74.96	0.05229	74.96	0.0628	74.96	0.05909	74.96	0.05599	74.96	0.03417	74.96	0.04461	74.96	0.02935	74.96	0.03724
	135.08	0.165	75.15	0.04674	75.15	0.05665	75.15	0.05186	75.15	0.06414	75.15	0.05881	75.15	0.05573	75.15	0.03502	75.15	0.04397	75.15	0.03016	75.15	0.03357
	135.24	0.1649	75.3	0.04737	75.3	0.05738	75.3	0.05237	75.3	0.06345	75.3	0.05973	75.3	0.05633	75.3	0.03473	75.3	0.04443	75.3	0.02999	75.3	0.03558
	135.39	0.165	75.45	0.04581	75.45	0.05678	75.45	0.05182	75.45	0.06395	75.45	0.0603	75.45	0.0566	75.45	0.03472	75.45	0.04443	75.45	0.02998	75.45	0.03523
	135.53	0.1654	75.57	0.04635	75.57	0.05757	75.57	0.0529	75.57	0.06451	75.57	0.05905	75.57	0.05618	75.57	0.03479	75.57	0.04498	75.57	0.02979	75.57	0.03485
	135.69	0.1656	75.68	0.04705	75.68	0.05751	75.68	0.05193	75.68	0.06527	75.68	0.06052	75.68	0.05623	75.68	0.0347	75.68	0.04394	75.68	0.03041	75.68	0.03491
	135.85	0.1652	75.87	0.04811	75.87	0.05757	75.87	0.05257	75.87	0.06456	75.87	0.06078	75.87	0.05621	75.87	0.03483	75.87	0.04485	75.87	0.02949	75.87	0.03802
	135.99	0.1654	76.04	0.04813	76.04	0.05767	76.04	0.05302	76.04	0.06369	76.04	0.05971	76.04	0.05615	76.04	0.03517	76.04	0.04474	76.04	0.03013	76.04	0.03621
	136.13	0.1659	76.2	0.04843	76.2	0.05766	76.2	0.05353	76.2	0.06569	76.2	0.06035	76.2	0.05608	76.2	0.03528	76.2	0.04433	76.2	0.02985	76.2	0.03458
	136.26	0.1656	76.32	0.04838	76.32	0.05682	76.32	0.05244	76.32	0.0643	76.32	0.06038	76.32	0.05648	76.32	0.03488	76.32	0.0447	76.32	0.02982	76.32	0.03499
	136.42	0.1658	76.5	0.04845	76.5	0.0587	76.5	0.05338	76.5	0.06495	76.5	0.06006	76.5	0.05636	76.5	0.03468	76.5	0.04509	76.5	0.02995	76.5	0.03516
	136.57	0.1654	76.59	0.04836	76.59	0.05878	76.59	0.05333	76.59	0.06515	76.59	0.06139	76.59	0.05685	76.59	0.03477	76.59	0.0448	76.59	0.03025	76.59	0.03577
	136.73	0.1658	76.72	0.04951	76.72	0.05751	76.72	0.05383	76.72	0.06496	76.72	0.06138	76.72	0.0569	76.72	0.03518	76.72	0.0445	76.72	0.02981	76.72	0.03597
	136.89	0.1656	76.88	0.0473	76.88	0.05772	76.88	0.05358	76.88	0.06583	76.88	0.06125	76.88	0.05624	76.88	0.03441	76.88	0.04496	76.88	0.03011	76.88	0.03697
	137.03	0.1658	77.05	0.05035	77.05	0.05892	77.05	0.05408	77.05	0.06546	77.05	0.06086	77.05	0.05749	77.05	0.03521	77.05	0.04496	77.05	0.02918	77.05	0.0362
	137.19	0.1658	77.17	0.04795	77.17	0.0588	77.17	0.05355	77.17	0.06583	77.17	0.05947	77.17	0.057	77.17	0.0343	77.17	0.04499	77.17	0.03054	77.17	0.03727
	137.31	0.1661	77.37	0.04878	77.37	0.0586	77.37	0.05417	77.37	0.06627	77.37	0.06157	77.37	0.05659	77.37	0.03598	77.37	0.04449	77.37	0.03008	77.37	0.03581
	137.47	0.1658	77.51	0.04941	77.51	0.05826	77.51	0.05426	77.51	0.06605	77.51	0.06161	77.51	0.05756	77.51	0.03542	77.51	0.04508	77.51	0.02998	77.51	0.03727
	137.63	0.1657	77.67	0.04915	77.67	0.05892	77.67	0.05434	77.67	0.06654	77.67	0.06311	77.67	0.0562	77.67	0.03465	77.67	0.04589	77.67	0.03008	77.67	0.0364
	137.76	0.1659	77.8	0.04941	77.8	0.05909	77.8	0.05431	77.8	0.06596	77.8	0.06213	77.8	0.05759	77.8	0.03462	77.8	0.04484	77.8	0.03008	77.8	0.03621
	137.93	0.1656	77.97	0.0496	77.97	0.05881	77.97	0.05513	77.97	0.06653	77.97	0.06071	77.97	0.05725	77.97	0.0352	77.97	0.04529	77.97	0.03	77.97	0.03609
	138.06	0.1661	78.11	0.04901	78.11	0.05938	78.11	0.05441	78.11	0.06701	78.11	0.06104	78.11	0.05771	78.11	0.03503	78.11	0.04556	78.11	0.02981	78.11	0.03657
	138.24	0.1656	78.21	0.05052	78.21	0.05909	78.21	0.0556	78.21	0.06692	78.21	0.06274	78.21	0.057	78.21	0.035	78.21	0.04484	78.21	0.03054	78.21	0.03862
	138.37	0.166	78.37	0.05228	78.37	0.05884	78.37	0.05476	78.37	0.06702	78.37	0.06157	78.37	0.05754	78.37	0.03446	78.37	0.04519	78.37	0.03025	78.37	0.03747
	138.52	0.1658	78.52	0.04828	78.52	0.05942	78.52	0.05483	78.52	0.06762	78.52	0.06339	78.52	0.05785	78.52	0.03584	78.52	0.04543	78.52	0.03021	78.52	0.03688
	138.66	0.1663	78.67	0.05032	78.67	0.05856	78.67	0.05602	78.67	0.06678	78.67	0.06149	78.67	0.05702	78.67	0.0351	78.67	0.04493	78.67	0.02993	78.67	0.03655
	138.85	0.1656	78.85	0.05097	78.85	0.06043	78.85	0.05558	78.85	0.06703	78.85	0.06189	78.85	0.0575	78.85	0.03518	78.85	0.04528	78.85	0.02998	78.85	0.03758
	138.94	0.1662	79.01	0.05148	79.01	0.05965	79.01	0.05623	79.01	0.06719	79.01	0.06461	79.01	0.05738	79.01	0.03556	79.01	0.04636	79.01	0.03029	79.01	0.03702
	139.15	0.1655	79.17	0.0508	79.17	0.06015	79.17	0.05568	79.17	0.06893	79.17	0.06241	79.17	0.05782	79.17	0.03529	79.17	0.04534	79.17	0.03035	79.17	0.03733
	139.3	0.1655	79.3	0.05038	79.3	0.05993	79.3	0.05558	79.3	0.0677	79.3	0.0642	79.3	0.05741	79.3	0.03546	79.3	0.04534	79.3	0.03021	79.3	0.03805
	139.4	0.166	79.42	0.05063	79.42	0.05909	79.42	0.05617	79.42	0.06768	79.42	0.0637	79.42	0.05798	79.42	0.03484	79.42	0.0457	79.42	0.03014	79.42	0.03695
	139.59	0.1656	79.55	0.05184	79.55	0.06043	79.55	0.05596	79.55	0.0678	79.55	0.06259	79.55	0.0572	79.55	0.03491	79.55	0.04573	79.55	0.02992	79.55	0.03857
	139.76	0.1654	79.72	0.05107	79.72	0.0605	79.72	0.05716	79.72	0.0687	79.72	0.06305	79.72	0.05847	79.72	0.03635	79.72	0.04578	79.72	0.03028	79.72	0.03741
	139.87	0.1657	79.89	0.05371	79.89	0.06004	79.89	0.05647	79.89	0.0683	79.89	0.06336	79.89	0.05778	79.89	0.0353	79.89	0.04567	79.89	0.03015	79.89	0.03853
	140	0.1662	80.01	0.05134	80.01	0.06053	80.01	0.05708	80.01	0.06889	80.01	0.06346	80.01	0.05743	80.01	0.03551	80.01	0.04552	80.01	0.03057	80.01	0.03831
	140.17	0.1653	80.15	0.05335	80.15	0.06072	80.15	0.057	80.15	0.06908	80.15	0.06336	80.15	0.05797	80.15	0.03506	80.15	0.04615	80.15	0.0302	80.15	0.03883
	140.31	0.1655	80.34	0.05232	80.34	0.06065	80.34	0.05692	80.34	0.06858	80.34	0.06615	80.34	0.0583	80.34	0.036	80.34	0.0459	80.34	0.03013	80.34	0.03922
	140.51	0.165	80.49	0.05024	80.49	0.06052	80.49	0.05716	80.49	0.06862	80.49	0.06293	80.49	0.05783	80.49	0.03484	80.49	0.04628	80.49	0.03052	80.49	0.03831
	140.61	0.1656	80.65	0.05577	80.65	0.06139	80.65	0.05747	80.65	0.07012	80.65	0.06364	80.65	0.05827	80.65	0.03602	80.65	0.04595	80.65	0.03046	80.65	0.0376
	140.78	0.1654	80.81	0.05284	80.81	0.06095	80.81	0.05799	80.81	0.07049	80.81	0.06542	80.81	0.0584	80.81	0.03542	80.81	0.04624	80.81	0.03023	80.81	0.0382
	140.95	0.1651	80.97	0.05137	80.97	0.0612	80.97	0.05736	80.97	0.06951	80.97	0.06512	80.97	0.05822	80.97	0.03581	80.97	0.04589	80.97	0.03045	80.97	0.03883
	141.08	0.1653	81.12	0.05247	81.12	0.06074	81.12	0.0577	81.12	0.06879	81.12	0.06329	81.12	0.05846	81.12	0.03573	81.12	0.04648	81.12	0.03033	81.12	0.03984
	141.21	0.1655	81.23	0.05521	81.23	0.06104	81.23	0.0584	81.23	0.07048	81.23	0.06559	81.23	0.05852	81.23	0.0354	81.23	0.0463	81.23	0.03045	81.23	0.03988
	141.38	0.1651	81.32	0.05481	81.32	0.06135	81.32	0.05892	81.32	0.07084	81.32	0.06527	81.32	0.05897	81.32	0.03527	81.32	0.04609	81.32	0.03038	81.32	0.0383
	141.54	0.1646	81.55	0.05386	81.55	0.06122	81.55	0.05816	81.55	0.07022	81.55	0.06569	81.55	0.05841	81.55	0.0361	81.55	0.04606	81.55	0.03086	81.55	0.03924
	141.69	0.165	81.69	0.05293	81.69	0.06183	81.69	0.05895	81.69	0.06911	81.69	0.06626	81.69	0.05843	81.69	0.03657	81.69	0.04617	81.69	0.03013	81.69	0.04013
	141.84	0.1647	81.79	0.05449	81.79	0.062	81.79	0.05852	81.79	0.07107	81.79	0.06664	81.79	0.05841	81.79	0.03479	81.79	0.04636	81.79	0.03066	81.79	0.03904
	142	0.1647	81.97	0.05481	81.97	0.06138	81.97	0.05914	81.97	0.07106	81.97	0.06521	81.97	0.05839	81.97	0.03585	81.97	0.04692	81.97	0.03106	81.97	0.03947
	142.14	0.1646	82.12	0.05196	82.12	0.06156	82.12	0.05886	82.12	0.07152	82.12	0.06603	82.12	0.05912	82.12	0.03577	82.12	0.04651	82.12	0.03051	82.12	0.03944
	142.3	0.1647	82.31	0.05525	82.31	0.06252	82.31	0.05949	82.31	0.07198	82.31	0.06593	82.31	0.05901	82.31	0.03661	82.31	0.04699	82.31	0.03078	82.31	0.04059
	142.42	0.1648	82.38	0.05541	82.38	0.06226	82.38	0.0596	82.38	0.07043	82.38	0.06651	82.38	0.05877	82.38	0.03593	82.38	0.0464	82.38	0.03064	82.38	0.03923
	142.6	0.1641	82.61	0.05602	82.61	0.06227	82.61	0.05937	82.61	0.07167	82.61	0.06567	82.61	0.05875	82.61	0.03558	82.61	0.04673	82.61	0.03093	82.61	0.0398
	142.75	0.1642	82.72	0.05594	82.72	0.06205	82.72	0.05996	82.72	0.07229	82.72	0.06685	82.72	0.05924	82.72	0.03698	82.72	0.04681	82.72	0.03061	82.72	0.04065
	142.87	0.1644	82.88	0.05438	82.88	0.06185	82.88	0.05994	82.88	0.07221	82.88	0.06666	82.88	0.05915	82.88	0.03501	82.88	0.04738	82.88	0.03119	82.88	0.03951
	143.02	0.1643	83.08	0.05669	83.08	0.06221	83.08	0.06072	83.08	0.07165	83.08	0.0658	83.08	0.05978	83.08	0.03693	83.08	0.04666	83.08	0.03063	83.08	0.04184
	143.21	0.1636	83.18	0.05524	83.18	0.06347	83.18	0.06024	83.18	0.07305	83.18	0.06777	83.18	0.05908	83.18	0.03625	83.18	0.04722	83.18	0.03115	83.18	0.04063
	143.33	0.1636	83.32	0.05601	83.32	0.06325	83.32	0.06126	83.32	0.07312	83.32	0.06872	83.32	0.0597	83.32	0.03538	83.32	0.04732	83.32	0.03109	83.32	0.04171
	143.47	0.164	83.5	0.05627	83.5	0.06267	83.5	0.06034	83.5	0.07284	83.5	0.06679	83.5	0.05856	83.5	0.03654	83.5	0.04718	83.5	0.03076	83.5	0.03984
	143.63	0.1634	83.64	0.059	83.64	0.06303	83.64	0.06147	83.64	0.07255	83.64	0.06578	83.64	0.0591	83.64	0.03602	83.64	0.0473	83.64	0.0313	83.64	0.04044
	143.76	0.1634	83.82	0.05517	83.82	0.0631	83.82	0.06143	83.82	0.07395	83.82	0.0679	83.82	0.05969	83.82	0.03629	83.82	0.04808	83.82	0.03095	83.82	0.04312
	143.92	0.1636	83.96	0.05775	83.96	0.06289	83.96	0.06116	83.96	0.07164	83.96	0.06833	83.96	0.05957	83.96	0.0367	83.96	0.0469	83.96	0.03111	83.96	0.04083
	144.07	0.1631	84.08	0.05562	84.08	0.06358	84.08	0.06084	84.08	0.07306	84.08	0.06823	84.08	0.05942	84.08	0.03597	84.08	0.04775	84.08	0.03126	84.08	0.04166
	144.23	0.163	84.2	0.05714	84.2	0.06384	84.2	0.06228	84.2	0.07399	84.2	0.07083	84.2	0.06003	84.2	0.03603	84.2	0.04727	84.2	0.03124	84.2	0.03992
	144.34	0.1634	84.41	0.05812	84.41	0.06385	84.41	0.06157	84.41	0.07471	84.41	0.06889	84.41	0.05988	84.41	0.03683	84.41	0.04734	84.41	0.03138	84.41	0.04304
	144.53	0.1628	84.54	0.05824	84.54	0.063	84.54	0.0616	84.54	0.0733	84.54	0.06766	84.54	0.05998	84.54	0.03676	84.54	0.04761	84.54	0.03141	84.54	0.04307
	144.68	0.1625	84.72	0.05871	84.72	0.06407	84.72	0.06288	84.72	0.07391	84.72	0.06807	84.72	0.0601	84.72	0.03671	84.72	0.0479	84.72	0.03127	84.72	0.04231
	144.85	0.1626	84.82	0.05818	84.82	0.06411	84.82	0.0622	84.82	0.07425	84.82	0.06866	84.82	0.05967	84.82	0.03674	84.82	0.04785	84.82	0.03117	84.82	0.04164
	144.95	0.1629	84.97	0.05895	84.97	0.06349	84.97	0.06318	84.97	0.07576	84.97	0.06826	84.97	0.05999	84.97	0.03668	84.97	0.04763	84.97	0.03119	84.97	0.04198
	145.12	0.1625	85.12	0.05768	85.12	0.06561	85.12	0.06353	85.12	0.0758	85.12	0.06979	85.12	0.05967	85.12	0.0371	85.12	0.0477	85.12	0.03132	85.12	0.04182
	145.28	0.1619	85.23	0.05968	85.23	0.06407	85.23	0.06301	85.23	0.07433	85.23	0.07152	85.23	0.0609	85.23	0.03654	85.23	0.04806	85.23	0.03152	85.23	0.04342
	145.44	0.1618	85.49	0.05944	85.49	0.06404	85.49	0.0637	85.49	0.07462	85.49	0.06989	85.49	0.05972	85.49	0.03784	85.49	0.04856	85.49	0.03165	85.49	0.04191
	145.59	0.1618	85.61	0.06032	85.61	0.06456	85.61	0.06357	85.61	0.07553	85.61	0.06763	85.61	0.06092	85.61	0.03725	85.61	0.04783	85.61	0.03179	85.61	0.04421
	145.67	0.1626	85.73	0.05825	85.73	0.06449	85.73	0.06386	85.73	0.07472	85.73	0.07075	85.73	0.06073	85.73	0.03635	85.73	0.04804	85.73	0.03175	85.73	0.04358
	145.87	0.1616	85.92	0.05979	85.92	0.06496	85.92	0.06413	85.92	0.07571	85.92	0.07118	85.92	0.06131	85.92	0.0367	85.92	0.04849	85.92	0.0319	85.92	0.0421
	146	0.1614	86.08	0.05923	86.08	0.06514	86.08	0.06396	86.08	0.07688	86.08	0.0705	86.08	0.0603	86.08	0.03751	86.08	0.04838	86.08	0.03162	86.08	0.04363
	146.21	0.161	86.17	0.06314	86.17	0.06452	86.17	0.06496	86.17	0.0759	86.17	0.06886	86.17	0.06099	86.17	0.03677	86.17	0.04781	86.17	0.03098	86.17	0.04259
	146.35	0.1609	86.28	0.05958	86.28	0.06564	86.28	0.06477	86.28	0.07777	86.28	0.07153	86.28	0.06042	86.28	0.03611	86.28	0.04882	86.28	0.03222	86.28	0.04461
	146.45	0.1615	86.44	0.05969	86.44	0.06553	86.44	0.06466	86.44	0.07595	86.44	0.07179	86.44	0.06099	86.44	0.03757	86.44	0.0489	86.44	0.03179	86.44	0.04426
	146.6	0.1611	86.6	0.06217	86.6	0.06514	86.6	0.06498	86.6	0.07622	86.6	0.07312	86.6	0.06108	86.6	0.03765	86.6	0.04882	86.6	0.03117	86.6	0.04329
	146.78	0.1603	86.82	0.06129	86.82	0.0653	86.82	0.06576	86.82	0.0759	86.82	0.07105	86.82	0.06131	86.82	0.03808	86.82	0.04854	86.82	0.03209	86.82	0.04484
	146.94	0.1603	86.98	0.06185	86.98	0.06612	86.98	0.0653	86.98	0.07717	86.98	0.07106	86.98	0.06078	86.98	0.0381	86.98	0.04924	86.98	0.03223	86.98	0.04362
	147.1	0.1602	87.12	0.06104	87.12	0.06589	87.12	0.0657	87.12	0.07857	87.12	0.07102	87.12	0.062	87.12	0.03722	87.12	0.04888	87.12	0.03215	87.12	0.04453
	147.19	0.1607	87.22	0.06222	87.22	0.06584	87.22	0.06631	87.22	0.07728	87.22	0.07134	87.22	0.06076	87.22	0.0373	87.22	0.04899	87.22	0.0323	87.22	0.04513
	147.38	0.1601	87.38	0.06236	87.38	0.06652	87.38	0.06581	87.38	0.07768	87.38	0.07298	87.38	0.06166	87.38	0.03699	87.38	0.04878	87.38	0.03222	87.38	0.04449
	147.51	0.16	87.54	0.06257	87.54	0.06611	87.54	0.06709	87.54	0.07707	87.54	0.07225	87.54	0.06053	87.54	0.03814	87.54	0.04938	87.54	0.03224	87.54	0.04532
	147.65	0.1603	87.62	0.06243	87.62	0.06614	87.62	0.06649	87.62	0.07794	87.62	0.07317	87.62	0.06239	87.62	0.0368	87.62	0.04893	87.62	0.03235	87.62	0.04497
	147.82	0.1597	87.81	0.06244	87.81	0.0666	87.81	0.06737	87.81	0.07848	87.81	0.07277	87.81	0.06124	87.81	0.03818	87.81	0.04942	87.81	0.03274	87.81	0.04457
	147.95	0.1594	87.98	0.06139	87.98	0.0666	87.98	0.06626	87.98	0.07845	87.98	0.0725	87.98	0.06214	87.98	0.03789	87.98	0.04933	87.98	0.03219	87.98	0.04613
	148.13	0.1592	88.16	0.06552	88.16	0.06671	88.16	0.06791	88.16	0.07885	88.16	0.07364	88.16	0.06212	88.16	0.03818	88.16	0.04942	88.16	0.03271	88.16	0.04502
	148.26	0.1594	88.29	0.06366	88.29	0.06726	88.29	0.06768	88.29	0.08146	88.29	0.07393	88.29	0.06179	88.29	0.03783	88.29	0.04952	88.29	0.03238	88.29	0.04618
	148.44	0.1589	88.43	0.06278	88.43	0.06706	88.43	0.06794	88.43	0.07833	88.43	0.07313	88.43	0.06225	88.43	0.03797	88.43	0.05005	88.43	0.03272	88.43	0.04543
	148.55	0.1592	88.64	0.06463	88.64	0.06735	88.64	0.06783	88.64	0.07867	88.64	0.07264	88.64	0.06247	88.64	0.03873	88.64	0.04955	88.64	0.03208	88.64	0.04661
	148.72	0.1588	88.74	0.06425	88.74	0.06713	88.74	0.06849	88.74	0.07847	88.74	0.0733	88.74	0.0616	88.74	0.03782	88.74	0.04995	88.74	0.03256	88.74	0.04555
	148.9	0.1582	88.89	0.06437	88.89	0.0677	88.89	0.06927	88.89	0.08093	88.89	0.07398	88.89	0.06221	88.89	0.03758	88.89	0.05029	88.89	0.03332	88.89	0.04593
	149.05	0.1586	89.06	0.06447	89.06	0.06744	89.06	0.06855	89.06	0.08068	89.06	0.07573	89.06	0.06243	89.06	0.0383	89.06	0.04992	89.06	0.03271	89.06	0.047
	149.14	0.1591	89.15	0.0637	89.15	0.06781	89.15	0.06934	89.15	0.07996	89.15	0.07544	89.15	0.06248	89.15	0.03788	89.15	0.0497	89.15	0.03307	89.15	0.04736
	149.3	0.1584	89.32	0.06604	89.32	0.06812	89.32	0.06885	89.32	0.08101	89.32	0.07397	89.32	0.06304	89.32	0.03835	89.32	0.05069	89.32	0.0334	89.32	0.04723
	149.49	0.1575	89.43	0.06635	89.43	0.06794	89.43	0.0703	89.43	0.07947	89.43	0.07441	89.43	0.06239	89.43	0.03864	89.43	0.04993	89.43	0.03302	89.43	0.04648
	149.62	0.1579	89.63	0.06607	89.63	0.06817	89.63	0.06957	89.63	0.08015	89.63	0.07684	89.63	0.06243	89.63	0.03891	89.63	0.05021	89.63	0.03311	89.63	0.0482
	149.79	0.1576	89.84	0.06496	89.84	0.06839	89.84	0.06996	89.84	0.08241	89.84	0.07468	89.84	0.06257	89.84	0.03925	89.84	0.05062	89.84	0.0333	89.84	0.04768
	149.93	0.1574	89.96	0.0677	89.96	0.06746	89.96	0.07059	89.96	0.08085	89.96	0.07447	89.96	0.06288	89.96	0.03876	89.96	0.05034	89.96	0.03281	89.96	0.04767
	150.07	0.1576	90.05	0.06684	90.05	0.06939	90.05	0.07015	90.05	0.08097	90.05	0.07714	90.05	0.06331	90.05	0.0382	90.05	0.05075	90.05	0.03348	90.05	0.04691
	150.23	0.1574	90.2	0.06631	90.2	0.06851	90.2	0.07075	90.2	0.08214	90.2	0.07516	90.2	0.06185	90.2	0.03831	90.2	0.05041	90.2	0.0332	90.2	0.04962
	150.37	0.1571	90.37	0.06574	90.37	0.06914	90.37	0.07056	90.37	0.08236	90.37	0.07504	90.37	0.06346	90.37	0.03914	90.37	0.05107	90.37	0.03345	90.37	0.04803
	150.5	0.1573	90.52	0.0696	90.52	0.06892	90.52	0.07184	90.52	0.08174	90.52	0.07634	90.52	0.06293	90.52	0.03945	90.52	0.05067	90.52	0.034	90.52	0.04943
	150.71	0.1567	90.67	0.06726	90.67	0.06942	90.67	0.07168	90.67	0.0822	90.67	0.07801	90.67	0.06331	90.67	0.03892	90.67	0.05156	90.67	0.0335	90.67	0.04801
	150.85	0.1565	90.84	0.06749	90.84	0.06917	90.84	0.07122	90.84	0.08309	90.84	0.07758	90.84	0.06329	90.84	0.03924	90.84	0.05074	90.84	0.03374	90.84	0.04821
	150.97	0.157	90.95	0.06702	90.95	0.06939	90.95	0.07273	90.95	0.08261	90.95	0.0751	90.95	0.06331	90.95	0.03911	90.95	0.05126	90.95	0.03355	90.95	0.04876
	151.14	0.1564	91.13	0.06926	91.13	0.06957	91.13	0.07216	91.13	0.08319	91.13	0.07546	91.13	0.06336	91.13	0.03931	91.13	0.0514	91.13	0.03401	91.13	0.05036
	151.31	0.1561	91.22	0.0673	91.22	0.06969	91.22	0.07278	91.22	0.083	91.22	0.0781	91.22	0.06342	91.22	0.03893	91.22	0.05129	91.22	0.03411	91.22	0.04995
	151.43	0.1564	91.48	0.07134	91.48	0.07021	91.48	0.07288	91.48	0.08278	91.48	0.07911	91.48	0.06432	91.48	0.03966	91.48	0.05173	91.48	0.03374	91.48	0.04966
	151.57	0.1563	91.58	0.06678	91.58	0.07007	91.58	0.07316	91.58	0.08373	91.58	0.07723	91.58	0.06391	91.58	0.03972	91.58	0.05164	91.58	0.03431	91.58	0.04881
	151.75	0.1558	91.69	0.06985	91.69	0.07066	91.69	0.07361	91.69	0.08327	91.69	0.07632	91.69	0.0638	91.69	0.03863	91.69	0.05155	91.69	0.03452	91.69	0.04989
	151.89	0.1559	91.92	0.07009	91.92	0.07011	91.92	0.07353	91.92	0.08413	91.92	0.07903	91.92	0.06346	91.92	0.04021	91.92	0.05185	91.92	0.0342	91.92	0.05054
	152.04	0.1557	92.08	0.06895	92.08	0.07068	92.08	0.07425	92.08	0.08524	92.08	0.07865	92.08	0.06426	92.08	0.04006	92.08	0.05165	92.08	0.03478	92.08	0.05023
	152.17	0.1558	92.22	0.06944	92.22	0.07079	92.22	0.07398	92.22	0.08496	92.22	0.07799	92.22	0.06432	92.22	0.03942	92.22	0.05203	92.22	0.03425	92.22	0.05144
	152.33	0.1553	92.45	0.07064	92.45	0.07094	92.45	0.07418	92.45	0.08325	92.45	0.07787	92.45	0.06499	92.45	0.04027	92.45	0.05233	92.45	0.03426	92.45	0.05036
	152.49	0.1552	92.5	0.07058	92.5	0.07088	92.5	0.07422	92.5	0.08485	92.5	0.08087	92.5	0.06452	92.5	0.03965	92.5	0.05231	92.5	0.03483	92.5	0.05139
	152.62	0.1551	92.54	0.07148	92.54	0.07083	92.54	0.07514	92.54	0.08489	92.54	0.08024	92.54	0.0645	92.54	0.03841	92.54	0.05232	92.54	0.03469	92.54	0.05092
	152.78	0.1551	92.76	0.07142	92.76	0.07162	92.76	0.07516	92.76	0.08569	92.76	0.07865	92.76	0.06467	92.76	0.03971	92.76	0.05224	92.76	0.03438	92.76	0.05181
	152.93	0.1548	92.96	0.07147	92.96	0.07214	92.96	0.07554	92.96	0.08617	92.96	0.07894	92.96	0.06434	92.96	0.04076	92.96	0.0523	92.96	0.03479	92.96	0.05234
	153.08	0.1552	93.09	0.07218	93.09	0.07164	93.09	0.07607	93.09	0.08489	93.09	0.07962	93.09	0.06501	93.09	0.04059	93.09	0.05276	93.09	0.03471	93.09	0.0521
	153.26	0.1547	93.28	0.0704	93.28	0.07164	93.28	0.07525	93.28	0.08637	93.28	0.07977	93.28	0.06507	93.28	0.04025	93.28	0.05242	93.28	0.03518	93.28	0.05212
	153.39	0.1547	93.41	0.07203	93.41	0.07182	93.41	0.07693	93.41	0.08713	93.41	0.0803	93.41	0.06556	93.41	0.04045	93.41	0.05302	93.41	0.03498	93.41	0.05239
	153.5	0.1549	93.55	0.07295	93.55	0.07175	93.55	0.07669	93.55	0.08666	93.55	0.08113	93.55	0.065	93.55	0.03974	93.55	0.05292	93.55	0.03539	93.55	0.05229
	153.69	0.1544	93.78	0.07337	93.78	0.07249	93.78	0.07745	93.78	0.08573	93.78	0.07915	93.78	0.06528	93.78	0.04068	93.78	0.05308	93.78	0.03529	93.78	0.05206
	153.82	0.1544	93.81	0.07273	93.81	0.07238	93.81	0.07679	93.81	0.08581	93.81	0.08015	93.81	0.06548	93.81	0.04057	93.81	0.05304	93.81	0.03485	93.81	0.05258
	153.98	0.1542	93.97	0.07344	93.97	0.07277	93.97	0.07763	93.97	0.08749	93.97	0.08157	93.97	0.06524	93.97	0.03952	93.97	0.05293	93.97	0.03554	93.97	0.05301
	154.13	0.1543	94.2	0.07298	94.2	0.07298	94.2	0.07754	94.2	0.08843	94.2	0.08144	94.2	0.06531	94.2	0.04177	94.2	0.05357	94.2	0.0357	94.2	0.05469
	154.29	0.1541	94.24	0.07413	94.24	0.07275	94.24	0.07749	94.24	0.08702	94.24	0.08244	94.24	0.06615	94.24	0.04047	94.24	0.05361	94.24	0.0354	94.24	0.05346
	154.42	0.1544	94.42	0.07375	94.42	0.0732	94.42	0.07864	94.42	0.08709	94.42	0.08044	94.42	0.06552	94.42	0.04015	94.42	0.05342	94.42	0.03547	94.42	0.0533
	154.58	0.154	94.61	0.07427	94.61	0.07328	94.61	0.07878	94.61	0.08797	94.61	0.08143	94.61	0.06623	94.61	0.04185	94.61	0.0535	94.61	0.03566	94.61	0.054
	154.72	0.1539	94.72	0.07427	94.72	0.07375	94.72	0.07923	94.72	0.08789	94.72	0.08196	94.72	0.06578	94.72	0.04071	94.72	0.05363	94.72	0.03547	94.72	0.05429
	154.87	0.1538	94.88	0.07564	94.88	0.07358	94.88	0.07807	94.88	0.08832	94.88	0.08126	94.88	0.06547	94.88	0.0413	94.88	0.0541	94.88	0.03606	94.88	0.05479
	155.03	0.1536	95.09	0.07474	95.09	0.07331	95.09	0.07988	95.09	0.08927	95.09	0.08217	95.09	0.0662	95.09	0.0416	95.09	0.05369	95.09	0.03629	95.09	0.05362
	155.18	0.1536	95.17	0.07653	95.17	0.07396	95.17	0.08001	95.17	0.09011	95.17	0.08361	95.17	0.06657	95.17	0.0413	95.17	0.05404	95.17	0.03622	95.17	0.05514
	155.35	0.1536	95.29	0.07643	95.29	0.07435	95.29	0.07937	95.29	0.0885	95.29	0.08268	95.29	0.06685	95.29	0.04048	95.29	0.05392	95.29	0.0364	95.29	0.05518
	155.45	0.1539	95.48	0.07541	95.48	0.07478	95.48	0.07998	95.48	0.08899	95.48	0.08243	95.48	0.0667	95.48	0.04182	95.48	0.05394	95.48	0.03652	95.48	0.05513
	155.62	0.1538	95.61	0.07696	95.61	0.0748	95.61	0.08051	95.61	0.08936	95.61	0.08425	95.61	0.06675	95.61	0.04178	95.61	0.05463	95.61	0.0366	95.61	0.05545
	155.77	0.1536	95.73	0.07678	95.73	0.07463	95.73	0.08152	95.73	0.08954	95.73	0.08451	95.73	0.06629	95.73	0.0412	95.73	0.05459	95.73	0.0366	95.73	0.05529
	155.96	0.153	95.88	0.07656	95.88	0.07483	95.88	0.08133	95.88	0.08965	95.88	0.08304	95.88	0.06702	95.88	0.04148	95.88	0.05462	95.88	0.03646	95.88	0.05589
	156.07	0.1535	96.14	0.07644	96.14	0.07478	96.14	0.08146	96.14	0.0906	96.14	0.0837	96.14	0.06654	96.14	0.04275	96.14	0.05453	96.14	0.03668	96.14	0.05665
	156.21	0.1537	96.24	0.07846	96.24	0.07513	96.24	0.08159	96.24	0.09001	96.24	0.08393	96.24	0.0665	96.24	0.0422	96.24	0.05471	96.24	0.0369	96.24	0.05665
	156.37	0.1534	96.36	0.07699	96.36	0.07586	96.36	0.08064	96.36	0.09133	96.36	0.08322	96.36	0.0669	96.36	0.04132	96.36	0.05492	96.36	0.03711	96.36	0.05547
	156.49	0.1536	96.6	0.07898	96.6	0.07484	96.6	0.08292	96.6	0.09054	96.6	0.08314	96.6	0.06673	96.6	0.04246	96.6	0.05512	96.6	0.03638	96.6	0.05714
	156.68	0.1533	96.75	0.07848	96.75	0.07645	96.75	0.08263	96.75	0.08979	96.75	0.08471	96.75	0.06723	96.75	0.04259	96.75	0.05516	96.75	0.0375	96.75	0.05719
	156.84	0.153	96.88	0.07964	96.88	0.07496	96.88	0.08307	96.88	0.09157	96.88	0.08631	96.88	0.0677	96.88	0.04167	96.88	0.05556	96.88	0.03635	96.88	0.05717
	156.98	0.1533	97	0.07781	97	0.07654	97	0.08338	97	0.09126	97	0.08455	97	0.06759	97	0.04187	97	0.05528	97	0.03729	97	0.05759
	157.09	0.1537	97.12	0.07879	97.12	0.07658	97.12	0.08397	97.12	0.09237	97.12	0.08508	97.12	0.06732	97.12	0.04205	97.12	0.0552	97.12	0.0372	97.12	0.05749
	157.27	0.1532	97.27	0.08063	97.27	0.07616	97.27	0.08302	97.27	0.09213	97.27	0.08506	97.27	0.06737	97.27	0.04213	97.27	0.05572	97.27	0.03785	97.27	0.05836
	157.41	0.1533	97.44	0.07857	97.44	0.07653	97.44	0.08391	97.44	0.08975	97.44	0.08584	97.44	0.06846	97.44	0.04314	97.44	0.05588	97.44	0.03731	97.44	0.05798
	157.58	0.1534	97.54	0.07975	97.54	0.07637	97.54	0.08385	97.54	0.09242	97.54	0.08586	97.54	0.06763	97.54	0.04209	97.54	0.05583	97.54	0.03805	97.54	0.05897
	157.74	0.1533	97.71	0.08094	97.71	0.07669	97.71	0.08523	97.71	0.09298	97.71	0.08571	97.71	0.06824	97.71	0.0427	97.71	0.05599	97.71	0.03786	97.71	0.05832
	157.89	0.1532	97.9	0.08068	97.9	0.0772	97.9	0.084	97.9	0.09166	97.9	0.08536	97.9	0.06846	97.9	0.04323	97.9	0.05626	97.9	0.03841	97.9	0.05894
	158.03	0.1536	98.05	0.08043	98.05	0.0772	98.05	0.08603	98.05	0.09295	98.05	0.08692	98.05	0.06796	98.05	0.04339	98.05	0.05564	98.05	0.03705	98.05	0.05903
	158.17	0.1535	98.15	0.08241	98.15	0.07751	98.15	0.08454	98.15	0.09186	98.15	0.0863	98.15	0.06805	98.15	0.04223	98.15	0.05646	98.15	0.03816	98.15	0.05901
	158.34	0.1532	98.33	0.08018	98.33	0.07725	98.33	0.08652	98.33	0.09345	98.33	0.08633	98.33	0.0689	98.33	0.04289	98.33	0.05633	98.33	0.03832	98.33	0.0593
	158.45	0.1536	98.44	0.08142	98.44	0.07812	98.44	0.08561	98.44	0.09362	98.44	0.08727	98.44	0.06858	98.44	0.04314	98.44	0.0564	98.44	0.03803	98.44	0.05963
	158.62	0.1536	98.68	0.08293	98.68	0.07778	98.68	0.08735	98.68	0.09442	98.68	0.08654	98.68	0.06877	98.68	0.04333	98.68	0.05691	98.68	0.03832	98.68	0.06065
	158.77	0.1536	98.76	0.08302	98.76	0.07838	98.76	0.08651	98.76	0.09438	98.76	0.08699	98.76	0.06833	98.76	0.04386	98.76	0.05694	98.76	0.03895	98.76	0.0606
	158.91	0.1539	98.87	0.08225	98.87	0.07797	98.87	0.08669	98.87	0.09346	98.87	0.08729	98.87	0.0695	98.87	0.04266	98.87	0.05674	98.87	0.03859	98.87	0.06093
	159.06	0.1538	99.08	0.0832	99.08	0.07883	99.08	0.08673	99.08	0.09394	99.08	0.08922	99.08	0.06884	99.08	0.04364	99.08	0.05695	99.08	0.03899	99.08	0.06036
	159.22	0.1536	99.22	0.08381	99.22	0.07835	99.22	0.08783	99.22	0.09429	99.22	0.08717	99.22	0.06874	99.22	0.04351	99.22	0.05726	99.22	0.03871	99.22	0.06069
	159.4	0.1535	99.41	0.08332	99.41	0.07938	99.41	0.0879	99.41	0.09457	99.41	0.08769	99.41	0.06894	99.41	0.04397	99.41	0.05717	99.41	0.03904	99.41	0.06225
	159.53	0.154	99.55	0.0819	99.55	0.07817	99.55	0.08841	99.55	0.09432	99.55	0.08801	99.55	0.06942	99.55	0.04429	99.55	0.05752	99.55	0.03939	99.55	0.06162
	159.68	0.1543	99.66	0.08516	99.66	0.07974	99.66	0.08797	99.66	0.09551	99.66	0.08804	99.66	0.06883	99.66	0.04328	99.66	0.05693	99.66	0.03908	99.66	0.06156
	159.85	0.154	99.8	0.08379	99.8	0.07948	99.8	0.08834	99.8	0.09586	99.8	0.08764	99.8	0.06944	99.8	0.04431	99.8	0.05733	99.8	0.03974	99.8	0.06196
	159.97	0.1544	100.02	0.08598	100.02	0.07937	100.02	0.08892	100.02	0.09481	100.02	0.08993	100.02	0.0693	100.02	0.04405	100.02	0.0581	100.02	0.03877	100.02	0.06279
	160.15	0.1542	100.1	0.08405	100.1	0.08038	100.1	0.0889	100.1	0.09502	100.1	0.0888	100.1	0.06964	100.1	0.04401	100.1	0.05761	100.1	0.03962	100.1	0.0622
	160.31	0.1541	100.32	0.08735	100.32	0.07995	100.32	0.09026	100.32	0.09625	100.32	0.0888	100.32	0.06966	100.32	0.04413	100.32	0.05825	100.32	0.03964	100.32	0.0628
	160.46	0.1542	100.38	0.08457	100.38	0.08015	100.38	0.08948	100.38	0.09641	100.38	0.08972	100.38	0.0698	100.38	0.04428	100.38	0.05803	100.38	0.0392	100.38	0.06324
	160.59	0.1547	100.55	0.08598	100.55	0.08072	100.55	0.08974	100.55	0.09606	100.55	0.08865	100.55	0.07015	100.55	0.04417	100.55	0.05788	100.55	0.03966	100.55	0.06342
	160.74	0.1549	100.8	0.08558	100.8	0.0804	100.8	0.09101	100.8	0.09606	100.8	0.08962	100.8	0.06986	100.8	0.04531	100.8	0.05822	100.8	0.04001	100.8	0.06256
	160.87	0.155	100.82	0.08634	100.82	0.0804	100.82	0.09097	100.82	0.09692	100.82	0.08961	100.82	0.06987	100.82	0.04422	100.82	0.05829	100.82	0.04035	100.82	0.0647
	161.03	0.1551	100.98	0.08728	100.98	0.08143	100.98	0.09062	100.98	0.09605	100.98	0.08954	100.98	0.07071	100.98	0.04411	100.98	0.05873	100.98	0.03997	100.98	0.06485
	161.15	0.155	101.15	0.08572	101.15	0.08108	101.15	0.09154	101.15	0.09775	101.15	0.08997	101.15	0.06964	101.15	0.04492	101.15	0.05919	101.15	0.04055	101.15	0.06432
	161.31	0.155	101.37	0.08792	101.37	0.0809	101.37	0.0916	101.37	0.09657	101.37	0.091	101.37	0.07079	101.37	0.04544	101.37	0.05859	101.37	0.04066	101.37	0.06499
	161.45	0.1552	101.5	0.08823	101.5	0.08143	101.5	0.09174	101.5	0.09734	101.5	0.08964	101.5	0.07065	101.5	0.04512	101.5	0.05925	101.5	0.04041	101.5	0.06465
	161.61	0.1555	101.66	0.08728	101.66	0.08201	101.66	0.09176	101.66	0.09802	101.66	0.0908	101.66	0.07132	101.66	0.04503	101.66	0.05889	101.66	0.04035	101.66	0.06521
	161.77	0.1554	101.82	0.08779	101.82	0.08177	101.82	0.0922	101.82	0.09712	101.82	0.09026	101.82	0.07065	101.82	0.04523	101.82	0.05915	101.82	0.04097	101.82	0.06501
	161.93	0.1557	101.96	0.08833	101.96	0.08213	101.96	0.09306	101.96	0.09732	101.96	0.0901	101.96	0.07138	101.96	0.04503	101.96	0.05922	101.96	0.04121	101.96	0.06601
	162.08	0.1558	102.07	0.08943	102.07	0.08203	102.07	0.09249	102.07	0.097	102.07	0.09182	102.07	0.07165	102.07	0.04479	102.07	0.0599	102.07	0.04084	102.07	0.06624
	162.24	0.1561	102.28	0.08878	102.28	0.08277	102.28	0.09315	102.28	0.09871	102.28	0.09192	102.28	0.07032	102.28	0.04575	102.28	0.05944	102.28	0.04111	102.28	0.0664
	162.37	0.1561	102.39	0.08829	102.39	0.08308	102.39	0.0943	102.39	0.09878	102.39	0.09155	102.39	0.0712	102.39	0.04527	102.39	0.05957	102.39	0.04144	102.39	0.06643
	162.54	0.1566	102.58	0.09076	102.58	0.08239	102.58	0.09341	102.58	0.09861	102.58	0.09123	102.58	0.0716	102.58	0.04579	102.58	0.06001	102.58	0.04107	102.58	0.06651
	162.69	0.1566	102.73	0.0896	102.73	0.08336	102.73	0.09464	102.73	0.09841	102.73	0.09085	102.73	0.0717	102.73	0.04559	102.73	0.06028	102.73	0.04156	102.73	0.06698
	162.85	0.1567	102.81	0.09052	102.81	0.08327	102.81	0.09441	102.81	0.09894	102.81	0.09196	102.81	0.07224	102.81	0.04505	102.81	0.06037	102.81	0.04153	102.81	0.06693
	162.96	0.1572	103.05	0.09029	103.05	0.08332	103.05	0.09454	103.05	0.09875	103.05	0.09234	103.05	0.07171	103.05	0.04609	103.05	0.06018	103.05	0.04182	103.05	0.06789
	163.13	0.1574	103.19	0.09163	103.19	0.08311	103.19	0.09503	103.19	0.09953	103.19	0.09144	103.19	0.07192	103.19	0.04679	103.19	0.06057	103.19	0.0417	103.19	0.06869
	163.29	0.157	103.22	0.09022	103.22	0.08396	103.22	0.0948	103.22	0.09852	103.22	0.09244	103.22	0.07182	103.22	0.04482	103.22	0.06063	103.22	0.04158	103.22	0.06822
	163.43	0.1573	103.47	0.08995	103.47	0.08338	103.47	0.09501	103.47	0.0994	103.47	0.09183	103.47	0.0728	103.47	0.04643	103.47	0.0605	103.47	0.04206	103.47	0.06846
	163.56	0.158	103.57	0.09171	103.57	0.08505	103.57	0.09606	103.57	0.09988	103.57	0.09216	103.57	0.07218	103.57	0.046	103.57	0.06071	103.57	0.04187	103.57	0.06899
	163.71	0.158	103.74	0.09129	103.74	0.08352	103.74	0.09618	103.74	0.09951	103.74	0.09281	103.74	0.07211	103.74	0.04627	103.74	0.0607	103.74	0.04213	103.74	0.0701
	163.85	0.1584	103.85	0.09278	103.85	0.08516	103.85	0.09605	103.85	0.09965	103.85	0.09308	103.85	0.0728	103.85	0.04634	103.85	0.06102	103.85	0.04285	103.85	0.06973
	164.01	0.1581	104.02	0.09368	104.02	0.08492	104.02	0.09632	104.02	0.1009	104.02	0.09231	104.02	0.07301	104.02	0.04639	104.02	0.06101	104.02	0.04263	104.02	0.06987
	164.15	0.1587	104.21	0.09128	104.21	0.0846	104.21	0.09704	104.21	0.09914	104.21	0.09209	104.21	0.07254	104.21	0.04714	104.21	0.06136	104.21	0.04246	104.21	0.0692
	164.31	0.1586	104.29	0.09376	104.29	0.08532	104.29	0.0979	104.29	0.09945	104.29	0.09389	104.29	0.0727	104.29	0.04654	104.29	0.06136	104.29	0.04292	104.29	0.07036
	164.47	0.1589	104.45	0.09372	104.45	0.08575	104.45	0.09725	104.45	0.101	104.45	0.09464	104.45	0.07293	104.45	0.0463	104.45	0.06125	104.45	0.04282	104.45	0.07107
	164.62	0.1593	104.61	0.09291	104.61	0.08587	104.61	0.09688	104.61	0.1006	104.61	0.09291	104.61	0.07308	104.61	0.0472	104.61	0.06187	104.61	0.04256	104.61	0.07095
	164.77	0.1597	104.82	0.09396	104.82	0.08573	104.82	0.09811	104.82	0.1007	104.82	0.09367	104.82	0.07356	104.82	0.04719	104.82	0.06173	104.82	0.04327	104.82	0.07024
	164.93	0.1598	104.9	0.0939	104.9	0.08564	104.9	0.09759	104.9	0.1013	104.9	0.09314	104.9	0.07267	104.9	0.04687	104.9	0.06201	104.9	0.0434	104.9	0.07161
	165.09	0.1599	105.04	0.09499	105.04	0.08654	105.04	0.09906	105.04	0.1012	105.04	0.09344	105.04	0.07392	105.04	0.04663	105.04	0.06174	105.04	0.04292	105.04	0.07173
	165.24	0.1602	105.23	0.09468	105.23	0.08624	105.23	0.09779	105.23	0.1011	105.23	0.09411	105.23	0.07353	105.23	0.04784	105.23	0.06254	105.23	0.04364	105.23	0.07143
	165.39	0.1604	105.4	0.0962	105.4	0.0868	105.4	0.09884	105.4	0.1012	105.4	0.09397	105.4	0.07362	105.4	0.04735	105.4	0.06187	105.4	0.04357	105.4	0.07348
	165.53	0.1609	105.5	0.09503	105.5	0.0867	105.5	0.09993	105.5	0.1006	105.5	0.09378	105.5	0.07371	105.5	0.04749	105.5	0.06263	105.5	0.04392	105.5	0.07267
	165.68	0.1611	105.7	0.09636	105.7	0.08714	105.7	0.09951	105.7	0.1026	105.7	0.09503	105.7	0.07425	105.7	0.04741	105.7	0.06264	105.7	0.04403	105.7	0.07339
	165.84	0.1612	105.85	0.09531	105.85	0.08722	105.85	0.09928	105.85	0.1019	105.85	0.09466	105.85	0.07532	105.85	0.04818	105.85	0.06283	105.85	0.04402	105.85	0.07303
	165.99	0.1615	105.95	0.0955	105.95	0.0873	105.95	0.1	105.95	0.1014	105.95	0.09408	105.95	0.07372	105.95	0.04703	105.95	0.06253	105.95	0.04415	105.95	0.07262
	166.12	0.162	106.1	0.09552	106.1	0.08694	106.1	0.1006	106.1	0.1021	106.1	0.09396	106.1	0.07424	106.1	0.04729	106.1	0.06299	106.1	0.04473	106.1	0.07386
	166.3	0.162	106.23	0.09821	106.23	0.0881	106.23	0.1	106.23	0.1016	106.23	0.096	106.23	0.0746	106.23	0.04824	106.23	0.06294	106.23	0.04404	106.23	0.07447
	166.44	0.1624	106.41	0.09811	106.41	0.08802	106.41	0.1006	106.41	0.1026	106.41	0.09422	106.41	0.07452	106.41	0.04822	106.41	0.06325	106.41	0.04428	106.41	0.07449
	166.56	0.1631	106.68	0.09704	106.68	0.0882	106.68	0.1007	106.68	0.1022	106.68	0.09452	106.68	0.07456	106.68	0.04863	106.68	0.06383	106.68	0.04451	106.68	0.0751
	166.74	0.1629	106.87	0.09846	106.87	0.08847	106.87	0.1014	106.87	0.101	106.87	0.09633	106.87	0.07469	106.87	0.04883	106.87	0.06321	106.87	0.04465	106.87	0.0756
	166.89	0.1631	106.89	0.09697	106.89	0.08823	106.89	0.101	106.89	0.1034	106.89	0.09543	106.89	0.07474	106.89	0.04743	106.89	0.06387	106.89	0.04525	106.89	0.07523
	167.04	0.1634	107.01	0.09854	107.01	0.08916	107.01	0.1022	107.01	0.1018	107.01	0.09519	107.01	0.07474	107.01	0.04694	107.01	0.06378	107.01	0.045	107.01	0.07566
	167.2	0.1637	107.17	0.09871	107.17	0.0886	107.17	0.1015	107.17	0.1035	107.17	0.09568	107.17	0.07528	107.17	0.04882	107.17	0.06405	107.17	0.0449	107.17	0.07615
	167.35	0.1641	107.35	0.09899	107.35	0.08976	107.35	0.1019	107.35	0.1026	107.35	0.0947	107.35	0.07509	107.35	0.04906	107.35	0.06399	107.35	0.04533	107.35	0.07699
	167.49	0.1646	107.45	0.09914	107.45	0.08918	107.45	0.1021	107.45	0.1031	107.45	0.09517	107.45	0.07556	107.45	0.0483	107.45	0.06413	107.45	0.04539	107.45	0.07633
	167.63	0.165	107.59	0.09756	107.59	0.08946	107.59	0.1028	107.59	0.103	107.59	0.09521	107.59	0.07536	107.59	0.0487	107.59	0.06441	107.59	0.04502	107.59	0.07666
	167.8	0.1649	107.8	0.1009	107.8	0.08962	107.8	0.1026	107.8	0.1029	107.8	0.09563	107.8	0.07575	107.8	0.04911	107.8	0.06458	107.8	0.0458	107.8	0.07801
	167.94	0.1651	107.99	0.09961	107.99	0.08992	107.99	0.1032	107.99	0.1027	107.99	0.09668	107.99	0.07597	107.99	0.0496	107.99	0.06436	107.99	0.04584	107.99	0.07826
	168.09	0.1658	108.09	0.09871	108.09	0.09015	108.09	0.103	108.09	0.1038	108.09	0.09595	108.09	0.07726	108.09	0.04887	108.09	0.06485	108.09	0.04596	108.09	0.07753
	168.24	0.1662	108.28	0.1016	108.28	0.09023	108.28	0.1026	108.28	0.1023	108.28	0.09607	108.28	0.0752	108.28	0.04927	108.28	0.06465	108.28	0.04597	108.28	0.07862
	168.4	0.1664	108.48	0.09957	108.48	0.0902	108.48	0.1037	108.48	0.104	108.48	0.09548	108.48	0.07556	108.48	0.04959	108.48	0.06494	108.48	0.04618	108.48	0.07874
	168.55	0.1668	108.55	0.1014	108.55	0.09096	108.55	0.1037	108.55	0.1036	108.55	0.0967	108.55	0.07664	108.55	0.049	108.55	0.06512	108.55	0.04659	108.55	0.07777
	168.66	0.1674	108.65	0.101	108.65	0.09084	108.65	0.104	108.65	0.1042	108.65	0.09666	108.65	0.07681	108.65	0.04871	108.65	0.06487	108.65	0.0462	108.65	0.08024
	168.82	0.1675	108.86	0.1018	108.86	0.0911	108.86	0.1039	108.86	0.1042	108.86	0.09619	108.86	0.07608	108.86	0.04949	108.86	0.0652	108.86	0.04667	108.86	0.07977
	168.97	0.1673	108.91	0.1024	108.91	0.09161	108.91	0.1038	108.91	0.1029	108.91	0.0963	108.91	0.07732	108.91	0.05004	108.91	0.06574	108.91	0.04686	108.91	0.07955
	169.15	0.1678	109.11	0.1036	109.11	0.09153	109.11	0.1045	109.11	0.1034	109.11	0.09586	109.11	0.07676	109.11	0.04969	109.11	0.06564	109.11	0.04623	109.11	0.08111
	169.29	0.1686	109.26	0.1023	109.26	0.09153	109.26	0.1043	109.26	0.1035	109.26	0.09643	109.26	0.07667	109.26	0.05052	109.26	0.06615	109.26	0.04706	109.26	0.08112
	169.43	0.169	109.41	0.102	109.41	0.09168	109.41	0.1053	109.41	0.1043	109.41	0.09737	109.41	0.0765	109.41	0.05006	109.41	0.06584	109.41	0.04697	109.41	0.08006
	169.58	0.1691	109.58	0.1029	109.58	0.09209	109.58	0.1043	109.58	0.1045	109.58	0.09618	109.58	0.07734	109.58	0.05041	109.58	0.0661	109.58	0.04793	109.58	0.08174
	169.74	0.1694	109.74	0.1023	109.74	0.09267	109.74	0.1051	109.74	0.1031	109.74	0.09641	109.74	0.07772	109.74	0.0505	109.74	0.06605	109.74	0.04712	109.74	0.08205
	169.87	0.17	109.88	0.104	109.88	0.0923	109.88	0.1054	109.88	0.104	109.88	0.09636	109.88	0.07771	109.88	0.05004	109.88	0.06623	109.88	0.04728	109.88	0.08124
	170.03	0.1703	110.04	0.1028	110.04	0.09273	110.04	0.1054	110.04	0.104	110.04	0.09745	110.04	0.07723	110.04	0.05032	110.04	0.06654	110.04	0.04793	110.04	0.08186
	170.19	0.1708	110.18	0.1042	110.18	0.09317	110.18	0.1054	110.18	0.1054	110.18	0.09747	110.18	0.07821	110.18	0.05012	110.18	0.06663	110.18	0.04796	110.18	0.0831
	170.34	0.1712	110.37	0.1031	110.37	0.09337	110.37	0.1063	110.37	0.1043	110.37	0.09691	110.37	0.07813	110.37	0.05086	110.37	0.06633	110.37	0.04759	110.37	0.08311
	170.48	0.1716	110.54	0.1049	110.54	0.09358	110.54	0.104	110.54	0.1046	110.54	0.09732	110.54	0.07783	110.54	0.051	110.54	0.06694	110.54	0.04766	110.54	0.084
	170.64	0.1717	110.72	0.1035	110.72	0.0934	110.72	0.1077	110.72	0.1038	110.72	0.0958	110.72	0.07792	110.72	0.05093	110.72	0.06692	110.72	0.04797	110.72	0.08327
	170.8	0.172	110.76	0.1056	110.76	0.09351	110.76	0.1054	110.76	0.1044	110.76	0.09705	110.76	0.07734	110.76	0.05018	110.76	0.06708	110.76	0.04849	110.76	0.08375
	170.95	0.1725	110.95	0.1062	110.95	0.09423	110.95	0.1066	110.95	0.1047	110.95	0.09747	110.95	0.07891	110.95	0.05067	110.95	0.06757	110.95	0.04866	110.95	0.08457
	171.08	0.1733	111.05	0.1052	111.05	0.09383	111.05	0.1074	111.05	0.1041	111.05	0.09654	111.05	0.0783	111.05	0.05094	111.05	0.067	111.05	0.04858	111.05	0.08513
	171.23	0.1733	111.21	0.1059	111.21	0.0941	111.21	0.1062	111.21	0.105	111.21	0.0978	111.21	0.07891	111.21	0.05111	111.21	0.06756	111.21	0.04881	111.21	0.08456
	171.38	0.1738	111.42	0.106	111.42	0.09464	111.42	0.1068	111.42	0.1044	111.42	0.09796	111.42	0.07885	111.42	0.05186	111.42	0.06768	111.42	0.04895	111.42	0.08605
	171.52	0.174	111.53	0.1045	111.53	0.09446	111.53	0.1072	111.53	0.1048	111.53	0.09668	111.53	0.07898	111.53	0.05166	111.53	0.06773	111.53	0.04874	111.53	0.08603
	171.69	0.1745	111.71	0.1074	111.71	0.0954	111.71	0.1067	111.71	0.1048	111.71	0.09743	111.71	0.07815	111.71	0.05129	111.71	0.0681	111.71	0.04951	111.71	0.0863
	171.83	0.175	111.88	0.1066	111.88	0.09437	111.88	0.1073	111.88	0.104	111.88	0.09742	111.88	0.07925	111.88	0.05183	111.88	0.06773	111.88	0.04912	111.88	0.08681
	171.98	0.1754	112.1	0.1069	112.1	0.09612	112.1	0.1072	112.1	0.1051	112.1	0.09716	112.1	0.07897	112.1	0.05152	112.1	0.06805	112.1	0.04871	112.1	0.08703
	172.11	0.1759	112.21	0.1068	112.21	0.09445	112.21	0.1075	112.21	0.1044	112.21	0.09737	112.21	0.07825	112.21	0.05177	112.21	0.0686	112.21	0.04912	112.21	0.08694
	172.28	0.1761	112.27	0.1076	112.27	0.09661	112.27	0.1078	112.27	0.1049	112.27	0.09713	112.27	0.07974	112.27	0.05052	112.27	0.06839	112.27	0.04978	112.27	0.08777
	172.42	0.1766	112.43	0.109	112.43	0.09536	112.43	0.1084	112.43	0.1057	112.43	0.09714	112.43	0.07981	112.43	0.05213	112.43	0.06825	112.43	0.04983	112.43	0.08823
	172.59	0.1768	112.58	0.1068	112.58	0.09636	112.58	0.1074	112.58	0.1037	112.58	0.09726	112.58	0.07936	112.58	0.05179	112.58	0.06901	112.58	0.04956	112.58	0.08848
	172.74	0.1775	112.77	0.108	112.77	0.09611	112.77	0.1087	112.77	0.1051	112.77	0.09742	112.77	0.07967	112.77	0.05277	112.77	0.06864	112.77	0.05011	112.77	0.08805
	172.87	0.1779	112.87	0.1084	112.87	0.0967	112.87	0.1079	112.87	0.106	112.87	0.09853	112.87	0.08051	112.87	0.05233	112.87	0.06893	112.87	0.04994	112.87	0.08868
	173.03	0.1783	113.03	0.1088	113.03	0.09591	113.03	0.1074	113.03	0.1037	113.03	0.09757	113.03	0.07975	113.03	0.0525	113.03	0.06892	113.03	0.0504	113.03	0.08857
	173.17	0.1786	113.17	0.1077	113.17	0.09679	113.17	0.109	113.17	0.105	113.17	0.09676	113.17	0.0802	113.17	0.05249	113.17	0.06861	113.17	0.05031	113.17	0.09068
	173.3	0.1793	113.37	0.11	113.37	0.09721	113.37	0.1082	113.37	0.1047	113.37	0.09744	113.37	0.07999	113.37	0.05271	113.37	0.06921	113.37	0.05062	113.37	0.09127
	173.47	0.1796	113.44	0.1087	113.44	0.0974	113.44	0.1086	113.44	0.1044	113.44	0.0976	113.44	0.08024	113.44	0.05272	113.44	0.0694	113.44	0.05074	113.44	0.09117
	173.63	0.1798	113.59	0.1108	113.59	0.09684	113.59	0.1084	113.59	0.1055	113.59	0.09711	113.59	0.08088	113.59	0.05232	113.59	0.06984	113.59	0.05044	113.59	0.09085
	173.77	0.1804	113.72	0.1081	113.72	0.09792	113.72	0.1091	113.72	0.1038	113.72	0.0981	113.72	0.0795	113.72	0.05315	113.72	0.06979	113.72	0.05052	113.72	0.09066
	173.92	0.1808	113.87	0.1098	113.87	0.09739	113.87	0.1083	113.87	0.1047	113.87	0.09789	113.87	0.08131	113.87	0.05289	113.87	0.06985	113.87	0.05127	113.87	0.09177
	174.08	0.181	114.05	0.1114	114.05	0.0977	114.05	0.108	114.05	0.1044	114.05	0.09686	114.05	0.08061	114.05	0.05347	114.05	0.06966	114.05	0.05122	114.05	0.09216
	174.22	0.1818	114.16	0.1117	114.16	0.0977	114.16	0.109	114.16	0.1056	114.16	0.09741	114.16	0.08145	114.16	0.05335	114.16	0.06975	114.16	0.05174	114.16	0.09241
	174.37	0.1823	114.3	0.1099	114.3	0.09885	114.3	0.1088	114.3	0.1043	114.3	0.09753	114.3	0.08043	114.3	0.05275	114.3	0.06997	114.3	0.05118	114.3	0.09314
	174.51	0.1826	114.49	0.1105	114.49	0.09819	114.49	0.1087	114.49	0.1045	114.49	0.0976	114.49	0.08142	114.49	0.05367	114.49	0.07018	114.49	0.05167	114.49	0.09253
	174.66	0.1831	114.64	0.1109	114.64	0.09907	114.64	0.1093	114.64	0.1046	114.64	0.09747	114.64	0.0807	114.64	0.05392	114.64	0.0706	114.64	0.05198	114.64	0.09409
	174.82	0.1832	114.81	0.112	114.81	0.09862	114.81	0.1089	114.81	0.1038	114.81	0.09728	114.81	0.08029	114.81	0.05403	114.81	0.07023	114.81	0.05203	114.81	0.09428
	174.96	0.1841	114.95	0.1116	114.95	0.09962	114.95	0.1087	114.95	0.1042	114.95	0.09826	114.95	0.0822	114.95	0.05376	114.95	0.07024	114.95	0.05205	114.95	0.09447
	175.13	0.1842	115.12	0.1111	115.12	0.09867	115.12	0.1093	115.12	0.1052	115.12	0.09738	115.12	0.08115	115.12	0.05373	115.12	0.07078	115.12	0.05239	115.12	0.09414
	175.26	0.1851	115.25	0.1123	115.25	0.09982	115.25	0.1095	115.25	0.1045	115.25	0.0967	115.25	0.08127	115.25	0.05404	115.25	0.07038	115.25	0.05183	115.25	0.09518
	175.43	0.1852	115.37	0.1127	115.37	0.09971	115.37	0.1087	115.37	0.1039	115.37	0.09754	115.37	0.08128	115.37	0.05368	115.37	0.07078	115.37	0.0524	115.37	0.09706
	175.58	0.1855	115.54	0.1115	115.54	0.09923	115.54	0.1093	115.54	0.1044	115.54	0.09722	115.54	0.08242	115.54	0.05466	115.54	0.07117	115.54	0.05243	115.54	0.09466
	175.73	0.1859	115.63	0.1133	115.63	0.1004	115.63	0.1094	115.63	0.1042	115.63	0.09635	115.63	0.08218	115.63	0.0537	115.63	0.07146	115.63	0.05232	115.63	0.09638
	175.87	0.1868	115.84	0.1136	115.84	0.09951	115.84	0.1084	115.84	0.104	115.84	0.09753	115.84	0.08216	115.84	0.05476	115.84	0.07079	115.84	0.0534	115.84	0.09708
	176.04	0.1869	115.97	0.1121	115.97	0.1008	115.97	0.109	115.97	0.104	115.97	0.09718	115.97	0.08214	115.97	0.05458	115.97	0.07151	115.97	0.05275	115.97	0.09655
	176.18	0.1876	116.12	0.1143	116.12	0.1002	116.12	0.1094	116.12	0.1036	116.12	0.09633	116.12	0.08255	116.12	0.0548	116.12	0.07113	116.12	0.05295	116.12	0.09756
	176.36	0.1878	116.35	0.1131	116.35	0.1006	116.35	0.1088	116.35	0.1044	116.35	0.09758	116.35	0.08183	116.35	0.05497	116.35	0.07161	116.35	0.05345	116.35	0.09793
	176.5	0.1884	116.52	0.1138	116.52	0.101	116.52	0.1091	116.52	0.1042	116.52	0.0975	116.52	0.08254	116.52	0.05529	116.52	0.0714	116.52	0.05381	116.52	0.09778
	176.65	0.1889	116.61	0.1133	116.61	0.1012	116.61	0.1103	116.61	0.1041	116.61	0.09712	116.61	0.08244	116.61	0.05422	116.61	0.07142	116.61	0.05309	116.61	0.09885
	176.79	0.1897	116.78	0.114	116.78	0.1009	116.78	0.1089	116.78	0.1034	116.78	0.09716	116.78	0.08252	116.78	0.05457	116.78	0.07231	116.78	0.05385	116.78	0.09892
	176.94	0.1899	116.92	0.1143	116.92	0.1016	116.92	0.1094	116.92	0.103	116.92	0.09606	116.92	0.08338	116.92	0.05513	116.92	0.07195	116.92	0.05403	116.92	0.09982
	177.09	0.1902	117.07	0.1141	117.07	0.1012	117.07	0.1093	117.07	0.1042	117.07	0.09697	117.07	0.08291	117.07	0.0553	117.07	0.07199	117.07	0.05424	117.07	0.09987
	177.22	0.1909	117.21	0.1135	117.21	0.1018	117.21	0.1084	117.21	0.1034	117.21	0.097	117.21	0.08285	117.21	0.05574	117.21	0.07211	117.21	0.05432	117.21	0.09995
	177.39	0.191	117.34	0.1148	117.34	0.1018	117.34	0.1085	117.34	0.1038	117.34	0.09705	117.34	0.08297	117.34	0.05507	117.34	0.07196	117.34	0.05417	117.34	0.1001
	177.54	0.1916	117.49	0.1163	117.49	0.1018	117.49	0.1092	117.49	0.1032	117.49	0.096	117.49	0.0829	117.49	0.05545	117.49	0.07293	117.49	0.05428	117.49	0.1014
	177.69	0.1921	117.64	0.1148	117.64	0.1023	117.64	0.1096	117.64	0.1031	117.64	0.09679	117.64	0.08354	117.64	0.05595	117.64	0.07213	117.64	0.05464	117.64	0.1018
	177.83	0.1926	117.79	0.1156	117.79	0.1022	117.79	0.1086	117.79	0.1036	117.79	0.09613	117.79	0.08381	117.79	0.05646	117.79	0.07263	117.79	0.05469	117.79	0.1017
	177.98	0.1932	118	0.1147	118	0.1031	118	0.1094	118	0.1033	118	0.09708	118	0.08375	118	0.05631	118	0.07255	118	0.05507	118	0.1021
	178.13	0.1935	118.09	0.1149	118.09	0.1022	118.09	0.1086	118.09	0.1024	118.09	0.09637	118.09	0.08363	118.09	0.0564	118.09	0.07261	118.09	0.05506	118.09	0.1029
	178.28	0.1941	118.27	0.1155	118.27	0.103	118.27	0.109	118.27	0.1028	118.27	0.09674	118.27	0.08377	118.27	0.05574	118.27	0.07304	118.27	0.05506	118.27	0.1029
	178.42	0.1946	118.42	0.1171	118.42	0.1028	118.42	0.1093	118.42	0.1028	118.42	0.09701	118.42	0.08367	118.42	0.05611	118.42	0.0727	118.42	0.05531	118.42	0.1033
	178.56	0.1949	118.56	0.1165	118.56	0.1028	118.56	0.1084	118.56	0.1023	118.56	0.0954	118.56	0.08476	118.56	0.05635	118.56	0.073	118.56	0.05494	118.56	0.1039
	178.74	0.1952	118.75	0.1171	118.75	0.1039	118.75	0.1084	118.75	0.1021	118.75	0.09601	118.75	0.08437	118.75	0.05655	118.75	0.07286	118.75	0.05582	118.75	0.1046
	178.88	0.1958	118.87	0.1165	118.87	0.1025	118.87	0.1088	118.87	0.1027	118.87	0.09638	118.87	0.0851	118.87	0.05675	118.87	0.07323	118.87	0.0557	118.87	0.1042
	179.04	0.1962	119.03	0.1163	119.03	0.1039	119.03	0.1084	119.03	0.1024	119.03	0.09537	119.03	0.08456	119.03	0.05638	119.03	0.0736	119.03	0.05583	119.03	0.1052
	179.19	0.1969	119.18	0.1168	119.18	0.1034	119.18	0.1085	119.18	0.1027	119.18	0.09628	119.18	0.08397	119.18	0.05673	119.18	0.07304	119.18	0.05563	119.18	0.1053
	179.34	0.1973	119.28	0.1167	119.28	0.1038	119.28	0.1086	119.28	0.1022	119.28	0.0956	119.28	0.08497	119.28	0.05683	119.28	0.07376	119.28	0.05629	119.28	0.1059
	179.48	0.1979	119.47	0.1168	119.47	0.1042	119.47	0.1079	119.47	0.1017	119.47	0.09605	119.47	0.08439	119.47	0.05684	119.47	0.07334	119.47	0.05614	119.47	0.1068
	179.61	0.1986	119.6	0.1176	119.6	0.1038	119.6	0.1082	119.6	0.1023	119.6	0.09516	119.6	0.08527	119.6	0.05754	119.6	0.07328	119.6	0.05697	119.6	0.107
	179.77	0.1988	119.73	0.1183	119.73	0.1039	119.73	0.109	119.73	0.1016	119.73	0.09551	119.73	0.08481	119.73	0.05691	119.73	0.0736	119.73	0.05645	119.73	0.1069
	179.93	0.1992	119.92	0.1166	119.92	0.1051	119.92	0.1069	119.92	0.1016	119.92	0.09563	119.92	0.08492	119.92	0.05779	119.92	0.07367	119.92	0.05655	119.92	0.1069
	180.07	0.1997	120.05	0.1189	120.05	0.1049	120.05	0.1086	120.05	0.102	120.05	0.09563	120.05	0.08537	120.05	0.05762	120.05	0.07383	120.05	0.05707	120.05	0.1079
	180.24	0.1998	120.22	0.1177	120.22	0.1037	120.22	0.1083	120.22	0.101	120.22	0.09591	120.22	0.08491	120.22	0.05755	120.22	0.07404	120.22	0.05701	120.22	0.1084
	180.4	0.2006	120.41	0.1181	120.41	0.1054	120.41	0.1078	120.41	0.1011	120.41	0.09522	120.41	0.08494	120.41	0.05789	120.41	0.07337	120.41	0.05759	120.41	0.1081
	180.54	0.2012	120.51	0.1196	120.51	0.1049	120.51	0.1071	120.51	0.1015	120.51	0.09519	120.51	0.08591	120.51	0.05766	120.51	0.07457	120.51	0.05676	120.51	0.1098
	180.68	0.2018	120.67	0.1169	120.67	0.1048	120.67	0.1068	120.67	0.1007	120.67	0.09567	120.67	0.08582	120.67	0.05771	120.67	0.07411	120.67	0.05724	120.67	0.1094
	180.82	0.2022	120.83	0.119	120.83	0.1059	120.83	0.1078	120.83	0.1009	120.83	0.09457	120.83	0.08541	120.83	0.05793	120.83	0.07391	120.83	0.05741	120.83	0.1106
	180.99	0.2025	120.98	0.1188	120.98	0.1053	120.98	0.1073	120.98	0.1011	120.98	0.09445	120.98	0.08551	120.98	0.05845	120.98	0.07411	120.98	0.05753	120.98	0.1098
	181.13	0.203	121.12	0.1194	121.12	0.1053	121.12	0.1083	121.12	0.1006	121.12	0.09469	121.12	0.08597	121.12	0.05807	121.12	0.07414	121.12	0.0574	121.12	0.1107
	181.29	0.2035	121.26	0.1195	121.26	0.1052	121.26	0.1071	121.26	0.1007	121.26	0.09475	121.26	0.0857	121.26	0.05855	121.26	0.07435	121.26	0.05812	121.26	0.112
	181.43	0.2042	121.44	0.1196	121.44	0.1059	121.44	0.1072	121.44	0.1007	121.44	0.0945	121.44	0.08531	121.44	0.05893	121.44	0.07482	121.44	0.05797	121.44	0.1119
	181.59	0.2045	121.55	0.119	121.55	0.1066	121.55	0.1056	121.55	0.09964	121.55	0.09483	121.55	0.08683	121.55	0.0584	121.55	0.07411	121.55	0.05814	121.55	0.1125
	181.73	0.205	121.76	0.12	121.76	0.1057	121.76	0.1073	121.76	0.1004	121.76	0.09573	121.76	0.08541	121.76	0.05857	121.76	0.0745	121.76	0.05817	121.76	0.1124
	181.88	0.2054	121.89	0.1191	121.89	0.1057	121.89	0.107	121.89	0.1004	121.89	0.09331	121.89	0.08683	121.89	0.0593	121.89	0.07482	121.89	0.05865	121.89	0.1128
	182.02	0.206	122.03	0.1194	122.03	0.1067	122.03	0.106	122.03	0.09951	122.03	0.0938	122.03	0.08527	122.03	0.0587	122.03	0.07444	122.03	0.05853	122.03	0.1135
	182.19	0.2065	122.17	0.1211	122.17	0.1063	122.17	0.106	122.17	0.09871	122.17	0.09499	122.17	0.08615	122.17	0.05963	122.17	0.07466	122.17	0.05854	122.17	0.1145
	182.34	0.2068	122.34	0.1208	122.34	0.1071	122.34	0.1064	122.34	0.1002	122.34	0.09379	122.34	0.08713	122.34	0.05927	122.34	0.07513	122.34	0.05954	122.34	0.1137
	182.49	0.2074	122.51	0.1195	122.51	0.1061	122.51	0.1058	122.51	0.1002	122.51	0.0946	122.51	0.08614	122.51	0.05954	122.51	0.07463	122.51	0.05867	122.51	0.1144
	182.63	0.208	122.62	0.1201	122.62	0.1068	122.62	0.1054	122.62	0.09895	122.62	0.09286	122.62	0.08682	122.62	0.05926	122.62	0.07474	122.62	0.05957	122.62	0.1149
	182.78	0.2085	122.79	0.1213	122.79	0.1063	122.79	0.1064	122.79	0.09872	122.79	0.09359	122.79	0.08656	122.79	0.05967	122.79	0.07527	122.79	0.05906	122.79	0.1159
	182.91	0.209	122.89	0.1209	122.89	0.1072	122.89	0.1059	122.89	0.09954	122.89	0.09427	122.89	0.08688	122.89	0.05941	122.89	0.07489	122.89	0.05972	122.89	0.1168
	183.08	0.2092	123.05	0.1207	123.05	0.1071	123.05	0.1057	123.05	0.09816	123.05	0.09351	123.05	0.08709	123.05	0.05968	123.05	0.07486	123.05	0.05942	123.05	0.1161
	183.22	0.2098	123.24	0.1195	123.24	0.1073	123.24	0.1047	123.24	0.09856	123.24	0.09339	123.24	0.08715	123.24	0.06015	123.24	0.07528	123.24	0.05992	123.24	0.1177
	183.37	0.2102	123.39	0.1217	123.39	0.1082	123.39	0.1049	123.39	0.09948	123.39	0.09334	123.39	0.08751	123.39	0.06005	123.39	0.07502	123.39	0.05926	123.39	0.1177
	183.53	0.2108	123.53	0.1215	123.53	0.1068	123.53	0.1051	123.53	0.098	123.53	0.09345	123.53	0.08754	123.53	0.05995	123.53	0.07522	123.53	0.0601	123.53	0.1173
	183.68	0.2112	123.68	0.1205	123.68	0.107	123.68	0.1044	123.68	0.09854	123.68	0.0926	123.68	0.08751	123.68	0.06028	123.68	0.0759	123.68	0.05996	123.68	0.1185
	183.81	0.2119	123.81	0.1218	123.81	0.1084	123.81	0.1044	123.81	0.09793	123.81	0.09389	123.81	0.08731	123.81	0.06027	123.81	0.0746	123.81	0.06046	123.81	0.1184
	183.97	0.2123	123.99	0.122	123.99	0.1067	123.99	0.1046	123.99	0.09766	123.99	0.09326	123.99	0.08777	123.99	0.06047	123.99	0.0754	123.99	0.06026	123.99	0.1186
	184.15	0.2124	124.11	0.1219	124.11	0.1079	124.11	0.1042	124.11	0.09798	124.11	0.09293	124.11	0.08729	124.11	0.06082	124.11	0.07527	124.11	0.06065	124.11	0.1204
	184.27	0.2134	124.28	0.1218	124.28	0.1083	124.28	0.1041	124.28	0.09675	124.28	0.09232	124.28	0.08818	124.28	0.06087	124.28	0.07524	124.28	0.06076	124.28	0.1207
	184.44	0.2137	124.42	0.1216	124.42	0.1075	124.42	0.1031	124.42	0.09745	124.42	0.09308	124.42	0.08707	124.42	0.06104	124.42	0.07583	124.42	0.06076	124.42	0.1207
	184.59	0.2139	124.6	0.1238	124.6	0.1083	124.6	0.1039	124.6	0.09817	124.6	0.09199	124.6	0.08858	124.6	0.06109	124.6	0.07538	124.6	0.0616	124.6	0.1214
	184.74	0.2146	124.74	0.1208	124.74	0.1077	124.74	0.1034	124.74	0.09759	124.74	0.09192	124.74	0.08815	124.74	0.06098	124.74	0.07559	124.74	0.06072	124.74	0.121
	184.89	0.2152	124.92	0.1215	124.92	0.1084	124.92	0.103	124.92	0.0969	124.92	0.09252	124.92	0.08781	124.92	0.06111	124.92	0.07589	124.92	0.06155	124.92	0.1217
	185.03	0.2156	125.02	0.122	125.02	0.1079	125.02	0.1033	125.02	0.09597	125.02	0.09231	125.02	0.08783	125.02	0.06113	125.02	0.07515	125.02	0.06158	125.02	0.1224
	185.18	0.2163	125.19	0.123	125.19	0.1084	125.19	0.1038	125.19	0.09672	125.19	0.09283	125.19	0.08817	125.19	0.06129	125.19	0.07581	125.19	0.06133	125.19	0.1232
	185.33	0.2166	125.36	0.1224	125.36	0.1086	125.36	0.102	125.36	0.09681	125.36	0.09175	125.36	0.0884	125.36	0.0616	125.36	0.07579	125.36	0.06162	125.36	0.1225
	185.49	0.2171	125.49	0.1223	125.49	0.1086	125.49	0.102	125.49	0.09727	125.49	0.09165	125.49	0.088	125.49	0.062	125.49	0.07594	125.49	0.06212	125.49	0.1235
	185.64	0.2176	125.62	0.1226	125.62	0.1087	125.62	0.1026	125.62	0.09564	125.62	0.09262	125.62	0.08874	125.62	0.06147	125.62	0.07568	125.62	0.06204	125.62	0.1239
	185.78	0.2181	125.78	0.1226	125.78	0.1082	125.78	0.1022	125.78	0.09511	125.78	0.0911	125.78	0.08783	125.78	0.06202	125.78	0.07552	125.78	0.06245	125.78	0.1243
	185.93	0.2185	125.93	0.1226	125.93	0.1092	125.93	0.1011	125.93	0.09631	125.93	0.09185	125.93	0.0887	125.93	0.06225	125.93	0.07538	125.93	0.06262	125.93	0.1255
	186.09	0.2188	126.07	0.1241	126.07	0.1084	126.07	0.1024	126.07	0.09642	126.07	0.09182	126.07	0.0887	126.07	0.06238	126.07	0.076	126.07	0.06223	126.07	0.1253
	186.21	0.2198	126.25	0.1233	126.25	0.1092	126.25	0.1017	126.25	0.09567	126.25	0.09144	126.25	0.08907	126.25	0.06258	126.25	0.07576	126.25	0.06182	126.25	0.1265
	186.38	0.2199	126.4	0.1231	126.4	0.109	126.4	0.1018	126.4	0.09533	126.4	0.09074	126.4	0.08846	126.4	0.06272	126.4	0.0761	126.4	0.06323	126.4	0.1271
	186.52	0.2205	126.51	0.1232	126.51	0.1088	126.51	0.1011	126.51	0.0958	126.51	0.09	126.51	0.08858	126.51	0.06175	126.51	0.07617	126.51	0.06298	126.51	0.1255
	186.68	0.2209	126.69	0.1234	126.69	0.1095	126.69	0.1005	126.69	0.09516	126.69	0.09204	126.69	0.0889	126.69	0.06269	126.69	0.076	126.69	0.06298	126.69	0.1278
	186.85	0.2212	126.82	0.1232	126.82	0.1086	126.82	0.1006	126.82	0.09513	126.82	0.09154	126.82	0.08825	126.82	0.06247	126.82	0.07614	126.82	0.06324	126.82	0.1272
	186.98	0.222	126.96	0.1243	126.96	0.1097	126.96	0.1008	126.96	0.09407	126.96	0.09054	126.96	0.08911	126.96	0.0626	126.96	0.07586	126.96	0.06353	126.96	0.1288
	187.12	0.2227	127.17	0.1243	127.17	0.1089	127.17	0.1001	127.17	0.09465	127.17	0.09041	127.17	0.08858	127.17	0.06374	127.17	0.0758	127.17	0.06359	127.17	0.1292
	187.28	0.2226	127.28	0.1227	127.28	0.1096	127.28	0.09973	127.28	0.09548	127.28	0.09195	127.28	0.08902	127.28	0.06271	127.28	0.07575	127.28	0.06421	127.28	0.1292
	187.43	0.2231	127.43	0.1247	127.43	0.1097	127.43	0.09991	127.43	0.09505	127.43	0.09011	127.43	0.08931	127.43	0.06346	127.43	0.07591	127.43	0.06364	127.43	0.1295
	187.58	0.2238	127.62	0.1242	127.62	0.1092	127.62	0.09962	127.62	0.09356	127.62	0.09018	127.62	0.08943	127.62	0.06324	127.62	0.07607	127.62	0.06389	127.62	0.1302
	187.73	0.2241	127.77	0.1237	127.77	0.1092	127.77	0.1002	127.77	0.0934	127.77	0.09095	127.77	0.0892	127.77	0.06349	127.77	0.0757	127.77	0.06437	127.77	0.1302
	187.88	0.2247	127.91	0.1239	127.91	0.1099	127.91	0.09945	127.91	0.09419	127.91	0.09038	127.91	0.08883	127.91	0.06316	127.91	0.07608	127.91	0.06412	127.91	0.1311
	188.04	0.225	128.07	0.1244	128.07	0.1092	128.07	0.09935	128.07	0.09308	128.07	0.09087	128.07	0.08979	128.07	0.06368	128.07	0.07642	128.07	0.06451	128.07	0.1308
	188.19	0.2254	128.23	0.1235	128.23	0.1092	128.23	0.09817	128.23	0.09312	128.23	0.08874	128.23	0.08931	128.23	0.06408	128.23	0.07595	128.23	0.0645	128.23	0.1319
	188.34	0.2263	128.34	0.1254	128.34	0.1098	128.34	0.09834	128.34	0.09381	128.34	0.08995	128.34	0.08933	128.34	0.06328	128.34	0.07581	128.34	0.06464	128.34	0.133
	188.49	0.2268	128.48	0.125	128.48	0.1091	128.48	0.09887	128.48	0.09424	128.48	0.09037	128.48	0.0899	128.48	0.06397	128.48	0.07628	128.48	0.06466	128.48	0.1327
	188.63	0.2272	128.64	0.1241	128.64	0.1102	128.64	0.09899	128.64	0.09379	128.64	0.09061	128.64	0.08924	128.64	0.0644	128.64	0.07599	128.64	0.06465	128.64	0.1346
	188.78	0.2276	128.79	0.1252	128.79	0.1096	128.79	0.09758	128.79	0.09305	128.79	0.08935	128.79	0.09022	128.79	0.0643	128.79	0.07637	128.79	0.06511	128.79	0.1331
	188.93	0.228	128.93	0.1242	128.93	0.1099	128.93	0.09809	128.93	0.09282	128.93	0.08956	128.93	0.0895	128.93	0.06461	128.93	0.07627	128.93	0.06573	128.93	0.1339
	189.07	0.2286	129.12	0.1254	129.12	0.1091	129.12	0.09828	129.12	0.09269	129.12	0.08966	129.12	0.08986	129.12	0.0646	129.12	0.07605	129.12	0.06563	129.12	0.1337
	189.23	0.2289	129.27	0.1249	129.27	0.1103	129.27	0.09735	129.27	0.09221	129.27	0.08918	129.27	0.08981	129.27	0.0649	129.27	0.0761	129.27	0.06566	129.27	0.1354
	189.38	0.2294	129.43	0.1251	129.43	0.1099	129.43	0.09667	129.43	0.09281	129.43	0.0896	129.43	0.09005	129.43	0.06495	129.43	0.0764	129.43	0.06563	129.43	0.1366
	189.54	0.23	129.57	0.1251	129.57	0.1092	129.57	0.09706	129.57	0.09325	129.57	0.08905	129.57	0.08967	129.57	0.06465	129.57	0.07605	129.57	0.06595	129.57	0.1355
	189.68	0.2306	129.71	0.1256	129.71	0.1101	129.71	0.09698	129.71	0.09281	129.71	0.08985	129.71	0.09032	129.71	0.0649	129.71	0.07603	129.71	0.06636	129.71	0.1368
	189.83	0.231	129.89	0.1253	129.89	0.1096	129.89	0.09643	129.89	0.09227	129.89	0.08847	129.89	0.09011	129.89	0.06524	129.89	0.07609	129.89	0.06614	129.89	0.1367
	189.99	0.2314	130.04	0.1244	130.04	0.1098	130.04	0.09565	130.04	0.09127	130.04	0.08878	130.04	0.09011	130.04	0.06555	130.04	0.07661	130.04	0.06621	130.04	0.1373
	190.13	0.2319	130.2	0.1259	130.2	0.1103	130.2	0.09677	130.2	0.09177	130.2	0.0895	130.2	0.09002	130.2	0.06572	130.2	0.07602	130.2	0.06625	130.2	0.138
	190.28	0.2322	130.36	0.1252	130.36	0.11	130.36	0.09639	130.36	0.09243	130.36	0.08819	130.36	0.08995	130.36	0.06533	130.36	0.07632	130.36	0.0665	130.36	0.1389
	190.42	0.2328	130.45	0.1249	130.45	0.1091	130.45	0.09622	130.45	0.09217	130.45	0.08877	130.45	0.08972	130.45	0.06508	130.45	0.0765	130.45	0.06675	130.45	0.1389
	190.58	0.2332	130.64	0.1258	130.64	0.1102	130.64	0.09553	130.64	0.09137	130.64	0.08849	130.64	0.09067	130.64	0.06573	130.64	0.07621	130.64	0.06716	130.64	0.1406
	190.72	0.2338	130.76	0.1261	130.76	0.1093	130.76	0.09546	130.76	0.09071	130.76	0.08847	130.76	0.08976	130.76	0.06612	130.76	0.0768	130.76	0.06685	130.76	0.1396
	190.88	0.2342	130.9	0.1254	130.9	0.1104	130.9	0.09565	130.9	0.09174	130.9	0.08771	130.9	0.09003	130.9	0.06581	130.9	0.07604	130.9	0.0676	130.9	0.1397
	191.04	0.2346	131.09	0.1258	131.09	0.11	131.09	0.09471	131.09	0.09076	131.09	0.08889	131.09	0.08954	131.09	0.06641	131.09	0.07616	131.09	0.06712	131.09	0.1403
	191.19	0.235	131.21	0.1256	131.21	0.1101	131.21	0.09479	131.21	0.09081	131.21	0.08921	131.21	0.09078	131.21	0.06618	131.21	0.07648	131.21	0.06774	131.21	0.1414
	191.34	0.2355	131.39	0.1252	131.39	0.1098	131.39	0.0945	131.39	0.09136	131.39	0.08789	131.39	0.09021	131.39	0.06634	131.39	0.07632	131.39	0.06761	131.39	0.1421
	191.49	0.2362	131.49	0.1266	131.49	0.1097	131.49	0.09431	131.49	0.0915	131.49	0.08897	131.49	0.08958	131.49	0.06642	131.49	0.07658	131.49	0.06788	131.49	0.142
	191.63	0.2365	131.65	0.1251	131.65	0.1095	131.65	0.09386	131.65	0.09116	131.65	0.08802	131.65	0.09022	131.65	0.06604	131.65	0.07633	131.65	0.06789	131.65	0.1423
	191.79	0.237	131.8	0.1263	131.8	0.1096	131.8	0.09461	131.8	0.09041	131.8	0.08754	131.8	0.09105	131.8	0.06703	131.8	0.07626	131.8	0.06835	131.8	0.1432
	191.93	0.2375	131.91	0.1258	131.91	0.11	131.91	0.09498	131.91	0.09028	131.91	0.0877	131.91	0.08979	131.91	0.0665	131.91	0.07651	131.91	0.06825	131.91	0.1439
	192.09	0.238	132.07	0.1264	132.07	0.1097	132.07	0.09422	132.07	0.09023	132.07	0.08877	132.07	0.09021	132.07	0.06691	132.07	0.0765	132.07	0.06872	132.07	0.144
	192.23	0.2384	132.23	0.1265	132.23	0.1094	132.23	0.09346	132.23	0.08994	132.23	0.08773	132.23	0.09093	132.23	0.06758	132.23	0.07644	132.23	0.06806	132.23	0.1434
	192.37	0.2392	132.35	0.1259	132.35	0.1103	132.35	0.09287	132.35	0.09015	132.35	0.0874	132.35	0.09054	132.35	0.06704	132.35	0.07636	132.35	0.06885	132.35	0.1454
	192.53	0.2392	132.54	0.1258	132.54	0.1097	132.54	0.09295	132.54	0.091	132.54	0.08864	132.54	0.09054	132.54	0.06755	132.54	0.07628	132.54	0.06941	132.54	0.1461
	192.68	0.2394	132.65	0.1271	132.65	0.1096	132.65	0.09336	132.65	0.09088	132.65	0.08749	132.65	0.09055	132.65	0.0673	132.65	0.07626	132.65	0.06919	132.65	0.1461
	192.83	0.2401	132.77	0.1267	132.77	0.1096	132.77	0.09345	132.77	0.08959	132.77	0.08741	132.77	0.09045	132.77	0.06692	132.77	0.07667	132.77	0.06897	132.77	0.1467
	192.98	0.2408	132.9	0.1255	132.9	0.1101	132.9	0.09293	132.9	0.08958	132.9	0.08748	132.9	0.09037	132.9	0.06795	132.9	0.07637	132.9	0.06943	132.9	0.1458
	193.13	0.2412	133.11	0.1264	133.11	0.1091	133.11	0.09279	133.11	0.09012	133.11	0.08775	133.11	0.09063	133.11	0.06819	133.11	0.07665	133.11	0.06882	133.11	0.1466
	193.26	0.2421	133.21	0.1261	133.21	0.1095	133.21	0.09161	133.21	0.08913	133.21	0.08741	133.21	0.0909	133.21	0.06798	133.21	0.0763	133.21	0.06972	133.21	0.148
	193.42	0.2422	133.37	0.1267	133.37	0.11	133.37	0.09271	133.37	0.08938	133.37	0.0877	133.37	0.09081	133.37	0.06841	133.37	0.07665	133.37	0.06957	133.37	0.1493
	193.57	0.2423	133.51	0.1273	133.51	0.1089	133.51	0.09212	133.51	0.08932	133.51	0.08713	133.51	0.09154	133.51	0.06832	133.51	0.07645	133.51	0.07002	133.51	0.1493
	193.72	0.2428	133.67	0.1261	133.67	0.1095	133.67	0.09221	133.67	0.08966	133.67	0.08758	133.67	0.0905	133.67	0.06856	133.67	0.07656	133.67	0.06998	133.67	0.1494
	193.86	0.2433	133.88	0.127	133.88	0.11	133.88	0.09195	133.88	0.0891	133.88	0.08807	133.88	0.09097	133.88	0.06892	133.88	0.07684	133.88	0.07059	133.88	0.1493
	194.02	0.244	133.99	0.1262	133.99	0.1091	133.99	0.09159	133.99	0.08946	133.99	0.08662	133.99	0.09088	133.99	0.06858	133.99	0.07713	133.99	0.07057	133.99	0.1502
	194.18	0.2444	134.15	0.127	134.15	0.1098	134.15	0.09047	134.15	0.09001	134.15	0.08734	134.15	0.0909	134.15	0.06848	134.15	0.0767	134.15	0.07059	134.15	0.1515
	194.32	0.2451	134.32	0.1267	134.32	0.1099	134.32	0.09218	134.32	0.08886	134.32	0.08733	134.32	0.09097	134.32	0.06883	134.32	0.07645	134.32	0.07078	134.32	0.151
	194.48	0.2453	134.44	0.1259	134.44	0.1091	134.44	0.09061	134.44	0.08949	134.44	0.08735	134.44	0.09104	134.44	0.06886	134.44	0.07694	134.44	0.07074	134.44	0.1529
	194.62	0.2459	134.6	0.127	134.6	0.1091	134.6	0.09064	134.6	0.08906	134.6	0.08685	134.6	0.09104	134.6	0.06907	134.6	0.07672	134.6	0.07098	134.6	0.1512
	194.78	0.2462	134.73	0.1269	134.73	0.1096	134.73	0.09058	134.73	0.08795	134.73	0.08749	134.73	0.09087	134.73	0.06883	134.73	0.07702	134.73	0.07139	134.73	0.1516
	194.93	0.2465	134.97	0.126	134.97	0.109	134.97	0.09108	134.97	0.08892	134.97	0.08763	134.97	0.09089	134.97	0.07006	134.97	0.07673	134.97	0.07117	134.97	0.1535
	195.07	0.2472	135.13	0.1275	135.13	0.109	135.13	0.09054	135.13	0.08896	135.13	0.08544	135.13	0.09087	135.13	0.07005	135.13	0.07654	135.13	0.07183	135.13	0.1538
	195.22	0.2479	135.27	0.1273	135.27	0.1089	135.27	0.09162	135.27	0.08867	135.27	0.08757	135.27	0.09099	135.27	0.06945	135.27	0.07702	135.27	0.07165	135.27	0.1537
	195.37	0.2482	135.41	0.126	135.41	0.1092	135.41	0.09074	135.41	0.08861	135.41	0.08698	135.41	0.09136	135.41	0.06946	135.41	0.07687	135.41	0.0722	135.41	0.1548
	195.52	0.2487	135.57	0.1273	135.57	0.1082	135.57	0.08938	135.57	0.08822	135.57	0.0867	135.57	0.09041	135.57	0.06978	135.57	0.07656	135.57	0.07232	135.57	0.1558
	195.67	0.2492	135.74	0.1285	135.74	0.1091	135.74	0.09009	135.74	0.08896	135.74	0.08668	135.74	0.09078	135.74	0.07009	135.74	0.07725	135.74	0.07233	135.74	0.1551
	195.82	0.2495	135.88	0.1262	135.88	0.1083	135.88	0.09015	135.88	0.08944	135.88	0.08633	135.88	0.09126	135.88	0.07013	135.88	0.07663	135.88	0.07218	135.88	0.1555
	195.97	0.2499	136.11	0.1267	136.11	0.1088	136.11	0.09016	136.11	0.08854	136.11	0.08767	136.11	0.09133	136.11	0.07074	136.11	0.07714	136.11	0.07236	136.11	0.1565
	196.11	0.2502	136.19	0.1269	136.19	0.1085	136.19	0.08954	136.19	0.08837	136.19	0.08705	136.19	0.09142	136.19	0.07	136.19	0.07693	136.19	0.07274	136.19	0.1564
	196.27	0.2508	136.29	0.127	136.29	0.1082	136.29	0.08988	136.29	0.0887	136.29	0.08696	136.29	0.09093	136.29	0.06957	136.29	0.07711	136.29	0.07315	136.29	0.1564
	196.42	0.2514	136.45	0.1265	136.45	0.1088	136.45	0.08999	136.45	0.0892	136.45	0.0874	136.45	0.09136	136.45	0.07059	136.45	0.07703	136.45	0.07299	136.45	0.159
	196.57	0.252	136.57	0.1267	136.57	0.1084	136.57	0.08975	136.57	0.08879	136.57	0.08641	136.57	0.09138	136.57	0.0708	136.57	0.07717	136.57	0.07339	136.57	0.1588
	196.72	0.2523	136.78	0.1271	136.78	0.1082	136.78	0.08919	136.78	0.08866	136.78	0.0873	136.78	0.09112	136.78	0.07127	136.78	0.07711	136.78	0.07304	136.78	0.1592
	196.87	0.2529	136.88	0.1282	136.88	0.1083	136.88	0.0888	136.88	0.08835	136.88	0.08759	136.88	0.09092	136.88	0.07099	136.88	0.07733	136.88	0.07416	136.88	0.1591
	197.02	0.2533	137.01	0.1257	137.01	0.1089	137.01	0.08958	137.01	0.08774	137.01	0.08602	137.01	0.09132	137.01	0.07062	137.01	0.07678	137.01	0.07363	137.01	0.1589
	197.18	0.2534	137.18	0.1255	137.18	0.1074	137.18	0.08899	137.18	0.08851	137.18	0.08631	137.18	0.09236	137.18	0.07137	137.18	0.07747	137.18	0.07402	137.18	0.16
	197.33	0.2542	137.32	0.1283	137.32	0.1084	137.32	0.08952	137.32	0.08793	137.32	0.08751	137.32	0.09191	137.32	0.07123	137.32	0.07772	137.32	0.07384	137.32	0.1607
	197.47	0.2547	137.48	0.127	137.48	0.1074	137.48	0.08916	137.48	0.08874	137.48	0.08695	137.48	0.09148	137.48	0.07199	137.48	0.07724	137.48	0.07467	137.48	0.1614
	197.63	0.2552	137.59	0.1268	137.59	0.1082	137.59	0.08894	137.59	0.08893	137.59	0.0861	137.59	0.09075	137.59	0.0716	137.59	0.07721	137.59	0.07405	137.59	0.1607
	197.77	0.2556	137.77	0.1274	137.77	0.108	137.77	0.08891	137.77	0.08871	137.77	0.08684	137.77	0.09107	137.77	0.07184	137.77	0.0773	137.77	0.07466	137.77	0.1621
	197.93	0.2563	137.96	0.1275	137.96	0.1081	137.96	0.08804	137.96	0.08829	137.96	0.08663	137.96	0.0919	137.96	0.07277	137.96	0.07753	137.96	0.07469	137.96	0.1629
	198.07	0.2564	138.07	0.1265	138.07	0.1079	138.07	0.08883	138.07	0.08741	138.07	0.08762	138.07	0.09185	138.07	0.07186	138.07	0.07787	138.07	0.07483	138.07	0.1616
	198.23	0.2569	138.26	0.1272	138.26	0.1072	138.26	0.08799	138.26	0.0888	138.26	0.08683	138.26	0.0919	138.26	0.07209	138.26	0.0774	138.26	0.07538	138.26	0.1642
	198.39	0.2575	138.43	0.1273	138.43	0.1075	138.43	0.08915	138.43	0.08913	138.43	0.08681	138.43	0.091	138.43	0.0726	138.43	0.07782	138.43	0.0755	138.43	0.1631
	198.52	0.2581	138.55	0.1261	138.55	0.1073	138.55	0.08823	138.55	0.08865	138.55	0.08711	138.55	0.09171	138.55	0.0726	138.55	0.07766	138.55	0.07523	138.55	0.1645
	198.68	0.2583	138.71	0.1272	138.71	0.1072	138.71	0.08903	138.71	0.08839	138.71	0.0874	138.71	0.09108	138.71	0.07212	138.71	0.07766	138.71	0.0758	138.71	0.1647
	198.82	0.2587	138.83	0.1277	138.83	0.1075	138.83	0.08875	138.83	0.08885	138.83	0.08762	138.83	0.09138	138.83	0.07235	138.83	0.07765	138.83	0.07584	138.83	0.1654
	198.97	0.2593	139.01	0.1253	139.01	0.1073	139.01	0.0873	139.01	0.08872	139.01	0.08705	139.01	0.09138	139.01	0.0731	139.01	0.07741	139.01	0.07606	139.01	0.1661
	199.13	0.2599	139.18	0.1258	139.18	0.1071	139.18	0.08892	139.18	0.08755	139.18	0.08728	139.18	0.09152	139.18	0.0735	139.18	0.07824	139.18	0.0756	139.18	0.1657
	199.27	0.2602	139.34	0.1286	139.34	0.1069	139.34	0.08786	139.34	0.08809	139.34	0.08608	139.34	0.09151	139.34	0.07331	139.34	0.07769	139.34	0.07638	139.34	0.1666
	199.44	0.2609	139.5	0.1267	139.5	0.1067	139.5	0.08837	139.5	0.08882	139.5	0.08713	139.5	0.09149	139.5	0.07368	139.5	0.0779	139.5	0.07671	139.5	0.1677
	199.56	0.2613	139.54	0.1257	139.54	0.107	139.54	0.08818	139.54	0.08922	139.54	0.08722	139.54	0.09214	139.54	0.07207	139.54	0.07824	139.54	0.07666	139.54	0.1682
	199.72	0.2615	139.7	0.1262	139.7	0.106	139.7	0.08835	139.7	0.08851	139.7	0.08799	139.7	0.09213	139.7	0.07322	139.7	0.0778	139.7	0.0771	139.7	0.1677
	199.89	0.2617	139.93	0.1268	139.93	0.1071	139.93	0.08831	139.93	0.08937	139.93	0.08663	139.93	0.09207	139.93	0.07471	139.93	0.07816	139.93	0.0768	139.93	0.1687
	200.03	0.263	140.03	0.1277	140.03	0.1063	140.03	0.08886	140.03	0.08895	140.03	0.08771	140.03	0.09152	140.03	0.07392	140.03	0.07798	140.03	0.07707	140.03	0.169
	200.18	0.263	140.13	0.1273	140.13	0.107	140.13	0.08775	140.13	0.08907	140.13	0.08718	140.13	0.09175	140.13	0.07304	140.13	0.07839	140.13	0.07712	140.13	0.1695
	200.34	0.2632	140.33	0.1269	140.33	0.1062	140.33	0.08854	140.33	0.08832	140.33	0.08675	140.33	0.09198	140.33	0.07431	140.33	0.0787	140.33	0.07745	140.33	0.1705
	200.48	0.2637	140.56	0.1266	140.56	0.1061	140.56	0.08757	140.56	0.08768	140.56	0.08768	140.56	0.09205	140.56	0.07537	140.56	0.07828	140.56	0.07781	140.56	0.1706
	200.64	0.2644	140.69	0.1274	140.69	0.1062	140.69	0.08842	140.69	0.08966	140.69	0.08791	140.69	0.09169	140.69	0.07482	140.69	0.07833	140.69	0.07789	140.69	0.1713
	200.78	0.2651	140.81	0.126	140.81	0.1058	140.81	0.0875	140.81	0.08897	140.81	0.08761	140.81	0.09239	140.81	0.07378	140.81	0.07915	140.81	0.07823	140.81	0.1713
	200.93	0.2653	140.98	0.1266	140.98	0.106	140.98	0.08801	140.98	0.08866	140.98	0.08849	140.98	0.09183	140.98	0.07548	140.98	0.07867	140.98	0.07866	140.98	0.1716
	201.07	0.2655	141.09	0.1278	141.09	0.1061	141.09	0.088	141.09	0.0898	141.09	0.0874	141.09	0.09244	141.09	0.07409	141.09	0.07875	141.09	0.07861	141.09	0.1717
	201.23	0.2658	141.27	0.1269	141.27	0.1056	141.27	0.0888	141.27	0.08931	141.27	0.08738	141.27	0.09191	141.27	0.07503	141.27	0.07873	141.27	0.07831	141.27	0.1731
	201.38	0.2664	141.39	0.1253	141.39	0.1056	141.39	0.08806	141.39	0.08833	141.39	0.08834	141.39	0.09251	141.39	0.07457	141.39	0.07874	141.39	0.07814	141.39	0.173
	201.53	0.267	141.58	0.1266	141.58	0.1048	141.58	0.08821	141.58	0.09036	141.58	0.08813	141.58	0.09288	141.58	0.0756	141.58	0.07864	141.58	0.07911	141.58	0.1739
	201.68	0.2676	141.7	0.127	141.7	0.1059	141.7	0.08832	141.7	0.08925	141.7	0.08674	141.7	0.09237	141.7	0.07513	141.7	0.07923	141.7	0.07946	141.7	0.1739
	201.83	0.2678	141.85	0.126	141.85	0.1048	141.85	0.08799	141.85	0.0881	141.85	0.08884	141.85	0.09208	141.85	0.07521	141.85	0.07902	141.85	0.07941	141.85	0.1745
	201.99	0.2686	142.04	0.126	142.04	0.1048	142.04	0.08853	142.04	0.09009	142.04	0.08851	142.04	0.09233	142.04	0.07618	142.04	0.0792	142.04	0.0791	142.04	0.1756
	202.12	0.2689	142.18	0.1266	142.18	0.1052	142.18	0.08845	142.18	0.09034	142.18	0.08798	142.18	0.09194	142.18	0.07609	142.18	0.07949	142.18	0.07967	142.18	0.1758
	202.26	0.2691	142.31	0.1276	142.31	0.1052	142.31	0.08867	142.31	0.09006	142.31	0.08884	142.31	0.09259	142.31	0.07558	142.31	0.07948	142.31	0.07996	142.31	0.1759
	202.42	0.2695	142.39	0.1273	142.39	0.1049	142.39	0.0876	142.39	0.09036	142.39	0.08898	142.39	0.09203	142.39	0.07551	142.39	0.07935	142.39	0.07987	142.39	0.1772
	202.57	0.2702	142.56	0.1268	142.56	0.1053	142.56	0.08827	142.56	0.09021	142.56	0.08679	142.56	0.09278	142.56	0.07604	142.56	0.07991	142.56	0.08038	142.56	0.1764
	202.73	0.2707	142.69	0.1266	142.69	0.1047	142.69	0.08812	142.69	0.09022	142.69	0.08842	142.69	0.0932	142.69	0.07625	142.69	0.07975	142.69	0.08044	142.69	0.1767
	202.87	0.2714	142.85	0.1258	142.85	0.1043	142.85	0.08891	142.85	0.09053	142.85	0.08958	142.85	0.09251	142.85	0.07659	142.85	0.07908	142.85	0.07996	142.85	0.178
	203.02	0.2713	143.03	0.1258	143.03	0.1051	143.03	0.08905	143.03	0.09016	143.03	0.08888	143.03	0.09222	143.03	0.077	143.03	0.07968	143.03	0.08092	143.03	0.1781
	203.17	0.2716	143.16	0.1273	143.16	0.1037	143.16	0.08906	143.16	0.09012	143.16	0.0885	143.16	0.09318	143.16	0.07668	143.16	0.07982	143.16	0.0811	143.16	0.1789
	203.32	0.2721	143.31	0.1263	143.31	0.1043	143.31	0.08914	143.31	0.08989	143.31	0.08831	143.31	0.09274	143.31	0.07746	143.31	0.08008	143.31	0.08101	143.31	0.179
	203.47	0.2726	143.48	0.1262	143.48	0.1043	143.48	0.08841	143.48	0.08964	143.48	0.08928	143.48	0.09309	143.48	0.07668	143.48	0.07976	143.48	0.08113	143.48	0.1796
	203.61	0.2737	143.63	0.1269	143.63	0.1043	143.63	0.08956	143.63	0.09151	143.63	0.09018	143.63	0.09225	143.63	0.07736	143.63	0.08046	143.63	0.08148	143.63	0.1802
	203.75	0.2738	143.76	0.1272	143.76	0.104	143.76	0.08876	143.76	0.09159	143.76	0.089	143.76	0.09278	143.76	0.07683	143.76	0.08031	143.76	0.08147	143.76	0.181
	203.91	0.2743	143.9	0.1267	143.9	0.1035	143.9	0.08867	143.9	0.09009	143.9	0.08878	143.9	0.09283	143.9	0.07716	143.9	0.0805	143.9	0.08126	143.9	0.1805
	204.06	0.2748	144.1	0.1262	144.1	0.1035	144.1	0.08889	144.1	0.09185	144.1	0.09055	144.1	0.09311	144.1	0.07832	144.1	0.08043	144.1	0.08201	144.1	0.1816
	204.23	0.2751	144.27	0.1272	144.27	0.1037	144.27	0.08922	144.27	0.09178	144.27	0.08932	144.27	0.09312	144.27	0.07848	144.27	0.08086	144.27	0.08259	144.27	0.1816
	204.38	0.2756	144.39	0.127	144.39	0.1032	144.39	0.08928	144.39	0.09082	144.39	0.08864	144.39	0.09321	144.39	0.07773	144.39	0.08059	144.39	0.08236	144.39	0.1822
	204.52	0.2766	144.55	0.1256	144.55	0.1038	144.55	0.0899	144.55	0.09119	144.55	0.08979	144.55	0.09305	144.55	0.07753	144.55	0.08065	144.55	0.08237	144.55	0.1829
	204.66	0.2765	144.73	0.1261	144.73	0.1032	144.73	0.08938	144.73	0.09257	144.73	0.09062	144.73	0.09296	144.73	0.07848	144.73	0.08095	144.73	0.08288	144.73	0.1838
	204.81	0.2768	144.83	0.1274	144.83	0.1027	144.83	0.08981	144.83	0.09214	144.83	0.09026	144.83	0.09371	144.83	0.07809	144.83	0.0812	144.83	0.08265	144.83	0.1833
	204.97	0.2772	144.96	0.1272	144.96	0.1032	144.96	0.09033	144.96	0.0917	144.96	0.09046	144.96	0.09373	144.96	0.07807	144.96	0.08117	144.96	0.08325	144.96	0.1849
	205.12	0.278	145.13	0.1276	145.13	0.1034	145.13	0.08983	145.13	0.09131	145.13	0.09009	145.13	0.09289	145.13	0.07912	145.13	0.08142	145.13	0.0835	145.13	0.1847
	205.26	0.2788	145.28	0.1263	145.28	0.1023	145.28	0.08991	145.28	0.09219	145.28	0.09115	145.28	0.09308	145.28	0.07911	145.28	0.0817	145.28	0.08318	145.28	0.1852
	205.42	0.2794	145.44	0.1271	145.44	0.1031	145.44	0.0901	145.44	0.0927	145.44	0.09057	145.44	0.09335	145.44	0.07948	145.44	0.08159	145.44	0.08388	145.44	0.1852
	205.58	0.2794	145.62	0.1263	145.62	0.1025	145.62	0.09015	145.62	0.09265	145.62	0.09055	145.62	0.09298	145.62	0.07898	145.62	0.08197	145.62	0.08412	145.62	0.186
	205.72	0.2799	145.78	0.1263	145.78	0.1025	145.78	0.09049	145.78	0.09209	145.78	0.09048	145.78	0.09402	145.78	0.07985	145.78	0.08179	145.78	0.08409	145.78	0.1856
	205.87	0.2801	145.86	0.1284	145.86	0.1017	145.86	0.0904	145.86	0.09275	145.86	0.09105	145.86	0.09435	145.86	0.07849	145.86	0.082	145.86	0.08392	145.86	0.1863
	206.02	0.281	146.01	0.1267	146.01	0.1029	146.01	0.0902	146.01	0.09401	146.01	0.09181	146.01	0.09349	146.01	0.07905	146.01	0.08184	146.01	0.08482	146.01	0.1878
	206.16	0.2816	146.21	0.1255	146.21	0.1022	146.21	0.09123	146.21	0.09269	146.21	0.09105	146.21	0.0935	146.21	0.0806	146.21	0.08258	146.21	0.08431	146.21	0.188
	206.31	0.2818	146.42	0.1279	146.42	0.102	146.42	0.09166	146.42	0.09344	146.42	0.09165	146.42	0.094	146.42	0.08058	146.42	0.08204	146.42	0.08492	146.42	0.1888
	206.47	0.2824	146.54	0.1278	146.54	0.1018	146.54	0.09087	146.54	0.09423	146.54	0.09228	146.54	0.0939	146.54	0.07992	146.54	0.08238	146.54	0.08501	146.54	0.1885
	206.61	0.283	146.67	0.1274	146.67	0.102	146.67	0.09163	146.67	0.09355	146.67	0.09147	146.67	0.09411	146.67	0.07921	146.67	0.08281	146.67	0.08517	146.67	0.1889
	206.77	0.2835	146.85	0.1277	146.85	0.1014	146.85	0.09156	146.85	0.09401	146.85	0.09221	146.85	0.09398	146.85	0.08029	146.85	0.08225	146.85	0.08531	146.85	0.1898
	206.92	0.2841	147	0.1263	147	0.1012	147	0.09159	147	0.09468	147	0.09126	147	0.09432	147	0.08063	147	0.08303	147	0.08555	147	0.1904
	207.06	0.2849	147.08	0.1279	147.08	0.1019	147.08	0.09197	147.08	0.0945	147.08	0.09225	147.08	0.094	147.08	0.0802	147.08	0.08326	147.08	0.08577	147.08	0.1903
	207.22	0.2852	147.25	0.1277	147.25	0.1021	147.25	0.09176	147.25	0.09432	147.25	0.09296	147.25	0.09517	147.25	0.08062	147.25	0.08303	147.25	0.08584	147.25	0.1909
	207.39	0.2854	147.42	0.1271	147.42	0.101	147.42	0.09269	147.42	0.09442	147.42	0.09316	147.42	0.09481	147.42	0.08143	147.42	0.08282	147.42	0.08608	147.42	0.1915
	207.53	0.2861	147.56	0.1276	147.56	0.1013	147.56	0.09227	147.56	0.09481	147.56	0.09299	147.56	0.0943	147.56	0.08126	147.56	0.08372	147.56	0.08677	147.56	0.192
	207.69	0.2866	147.72	0.1285	147.72	0.1013	147.72	0.09317	147.72	0.09563	147.72	0.09256	147.72	0.0949	147.72	0.08152	147.72	0.08364	147.72	0.08692	147.72	0.1929
	207.82	0.2877	147.88	0.1273	147.88	0.1015	147.88	0.09283	147.88	0.09615	147.88	0.09277	147.88	0.09462	147.88	0.08143	147.88	0.084	147.88	0.08668	147.88	0.192
	207.97	0.288	148.02	0.1278	148.02	0.101	148.02	0.09256	148.02	0.09553	148.02	0.09392	148.02	0.09461	148.02	0.08166	148.02	0.08403	148.02	0.08717	148.02	0.1923
	208.12	0.2889	148.13	0.1277	148.13	0.1007	148.13	0.09319	148.13	0.09592	148.13	0.09398	148.13	0.09476	148.13	0.08137	148.13	0.08432	148.13	0.08663	148.13	0.1932
	208.27	0.289	148.26	0.1277	148.26	0.1007	148.26	0.09321	148.26	0.09634	148.26	0.09291	148.26	0.09558	148.26	0.08148	148.26	0.084	148.26	0.08747	148.26	0.1934
	208.43	0.2897	148.43	0.1272	148.43	0.1014	148.43	0.09363	148.43	0.09562	148.43	0.09329	148.43	0.09529	148.43	0.08246	148.43	0.08417	148.43	0.08804	148.43	0.1943
	208.57	0.2907	148.58	0.1296	148.58	0.1005	148.58	0.09363	148.58	0.09647	148.58	0.09491	148.58	0.09546	148.58	0.08259	148.58	0.08411	148.58	0.08767	148.58	0.195
	208.71	0.2911	148.78	0.1283	148.78	0.09965	148.78	0.0945	148.78	0.0967	148.78	0.09476	148.78	0.09523	148.78	0.08278	148.78	0.08481	148.78	0.088	148.78	0.1954
	208.86	0.2916	148.87	0.1279	148.87	0.1001	148.87	0.09428	148.87	0.09774	148.87	0.09479	148.87	0.09553	148.87	0.08237	148.87	0.08516	148.87	0.0881	148.87	0.1955
	209.02	0.2926	148.98	0.13	148.98	0.101	148.98	0.09446	148.98	0.09712	148.98	0.09415	148.98	0.096	148.98	0.08183	148.98	0.08484	148.98	0.08812	148.98	0.1961
	209.16	0.2933	149.25	0.1275	149.25	0.1004	149.25	0.09487	149.25	0.09659	149.25	0.09537	149.25	0.09543	149.25	0.08413	149.25	0.08501	149.25	0.08867	149.25	0.197
	209.3	0.2939	149.32	0.1286	149.32	0.1003	149.32	0.09478	149.32	0.09788	149.32	0.09492	149.32	0.09579	149.32	0.08317	149.32	0.08546	149.32	0.08868	149.32	0.1965
	209.47	0.2947	149.45	0.1284	149.45	0.1001	149.45	0.09538	149.45	0.0977	149.45	0.0948	149.45	0.09542	149.45	0.08225	149.45	0.0856	149.45	0.08928	149.45	0.1977
	209.6	0.2954	149.63	0.1287	149.63	0.09993	149.63	0.09548	149.63	0.0983	149.63	0.09623	149.63	0.09569	149.63	0.08364	149.63	0.08603	149.63	0.08886	149.63	0.198
	209.76	0.2965	149.78	0.1296	149.78	0.09977	149.78	0.0949	149.78	0.09908	149.78	0.09611	149.78	0.09713	149.78	0.08383	149.78	0.08584	149.78	0.08941	149.78	0.1987
	209.92	0.2972	150	0.1279	150	0.09939	150	0.09616	150	0.09918	150	0.09593	150	0.09614	150	0.08421	150	0.08611	150	0.08989	150	0.1988
	210.07	0.2983	150.12	0.1306	150.12	0.09951	150.12	0.09608	150.12	0.09804	150.12	0.0961	150.12	0.09558	150.12	0.08393	150.12	0.08627	150.12	0.0899	150.12	0.1985
	210.23	0.2992	150.18	0.1303	150.18	0.09979	150.18	0.09637	150.18	0.09928	150.18	0.09537	150.18	0.09629	150.18	0.08255	150.18	0.08627	150.18	0.0901	150.18	0.2
	210.37	0.3002	150.39	0.1295	150.39	0.09964	150.39	0.09645	150.39	0.09933	150.39	0.09652	150.39	0.09657	150.39	0.0843	150.39	0.08673	150.39	0.09033	150.39	0.1992
	210.52	0.3011	150.54	0.1291	150.54	0.09913	150.54	0.09722	150.54	0.09906	150.54	0.09735	150.54	0.09671	150.54	0.08486	150.54	0.08606	150.54	0.09014	150.54	0.2001
	210.67	0.3021	150.66	0.1296	150.66	0.09946	150.66	0.09724	150.66	0.1004	150.66	0.09686	150.66	0.09682	150.66	0.08437	150.66	0.0868	150.66	0.09059	150.66	0.201
	210.81	0.3031	150.81	0.1301	150.81	0.09922	150.81	0.09752	150.81	0.1006	150.81	0.09664	150.81	0.09679	150.81	0.08477	150.81	0.087	150.81	0.0909	150.81	0.2017
	210.96	0.3049	150.99	0.1299	150.99	0.09935	150.99	0.0983	150.99	0.1004	150.99	0.09807	150.99	0.09706	150.99	0.08549	150.99	0.08706	150.99	0.0913	150.99	0.2019
	211.12	0.3058	151.12	0.1308	151.12	0.09907	151.12	0.09805	151.12	0.1012	151.12	0.09701	151.12	0.09751	151.12	0.08491	151.12	0.08764	151.12	0.09108	151.12	0.2022
	211.27	0.307	151.24	0.1307	151.24	0.09888	151.24	0.09824	151.24	0.101	151.24	0.09786	151.24	0.09695	151.24	0.08523	151.24	0.08742	151.24	0.09169	151.24	0.2032
	211.43	0.308	151.46	0.13	151.46	0.09936	151.46	0.09862	151.46	0.1007	151.46	0.09882	151.46	0.09688	151.46	0.08615	151.46	0.08813	151.46	0.09178	151.46	0.2029
	211.57	0.3097	151.57	0.1309	151.57	0.09904	151.57	0.09884	151.57	0.102	151.57	0.09812	151.57	0.09775	151.57	0.08567	151.57	0.08797	151.57	0.09205	151.57	0.2038
	211.72	0.3109	151.72	0.1312	151.72	0.09879	151.72	0.09893	151.72	0.1016	151.72	0.09924	151.72	0.09798	151.72	0.08546	151.72	0.08825	151.72	0.09186	151.72	0.2042
	211.89	0.3116	151.88	0.1316	151.88	0.09858	151.88	0.09923	151.88	0.1026	151.88	0.09816	151.88	0.09771	151.88	0.08641	151.88	0.08857	151.88	0.09212	151.88	0.2043
	212.04	0.3136	152.05	0.1327	152.05	0.09877	152.05	0.09993	152.05	0.103	152.05	0.09899	152.05	0.09803	152.05	0.08622	152.05	0.08905	152.05	0.09271	152.05	0.2058
	212.18	0.3148	152.24	0.1303	152.24	0.09893	152.24	0.09951	152.24	0.1032	152.24	0.09928	152.24	0.09763	152.24	0.08685	152.24	0.0889	152.24	0.09258	152.24	0.2051
	212.33	0.3162	152.39	0.1321	152.39	0.09823	152.39	0.1001	152.39	0.1024	152.39	0.09923	152.39	0.09782	152.39	0.08674	152.39	0.08904	152.39	0.09301	152.39	0.2056
	212.48	0.3181	152.55	0.1312	152.55	0.09904	152.55	0.1006	152.55	0.1032	152.55	0.1008	152.55	0.09812	152.55	0.08663	152.55	0.08887	152.55	0.0936	152.55	0.2061
	212.64	0.3193	152.65	0.1329	152.65	0.09846	152.65	0.1008	152.65	0.104	152.65	0.1008	152.65	0.09886	152.65	0.08644	152.65	0.08933	152.65	0.09362	152.65	0.2065
	212.78	0.3213	152.84	0.1324	152.84	0.09781	152.84	0.1017	152.84	0.1055	152.84	0.0998	152.84	0.09834	152.84	0.08674	152.84	0.08961	152.84	0.09364	152.84	0.2069
	212.92	0.3227	153.02	0.1318	153.02	0.09855	153.02	0.1016	153.02	0.1037	153.02	0.1	153.02	0.09868	153.02	0.08801	153.02	0.08999	153.02	0.09391	153.02	0.2068
	213.07	0.3249	153.09	0.1324	153.09	0.09861	153.09	0.1018	153.09	0.1036	153.09	0.1006	153.09	0.09909	153.09	0.08657	153.09	0.09021	153.09	0.09438	153.09	0.2078
	213.23	0.327	153.31	0.1327	153.31	0.09827	153.31	0.102	153.31	0.1047	153.31	0.1007	153.31	0.09939	153.31	0.08772	153.31	0.09035	153.31	0.09416	153.31	0.2083
	213.38	0.3286	153.4	0.1345	153.4	0.09848	153.4	0.1025	153.4	0.1055	153.4	0.1022	153.4	0.09916	153.4	0.08751	153.4	0.0904	153.4	0.09442	153.4	0.2095
	213.54	0.3313	153.55	0.1326	153.55	0.09859	153.55	0.1028	153.55	0.1061	153.55	0.1015	153.55	0.09933	153.55	0.08737	153.55	0.09093	153.55	0.09486	153.55	0.2097
	213.69	0.3332	153.69	0.1337	153.69	0.09774	153.69	0.1028	153.69	0.105	153.69	0.1008	153.69	0.09927	153.69	0.0882	153.69	0.09063	153.69	0.09505	153.69	0.2101
	213.82	0.3354	153.82	0.1332	153.82	0.09802	153.82	0.1037	153.82	0.1056	153.82	0.1024	153.82	0.0997	153.82	0.08804	153.82	0.09114	153.82	0.09483	153.82	0.2099
	213.98	0.3381	153.99	0.1348	153.99	0.09846	153.99	0.1035	153.99	0.108	153.99	0.1028	153.99	0.09968	153.99	0.08874	153.99	0.09121	153.99	0.09528	153.99	0.2092
	214.13	0.3412	154.15	0.1341	154.15	0.09789	154.15	0.1043	154.15	0.1066	154.15	0.1028	154.15	0.1003	154.15	0.08843	154.15	0.0913	154.15	0.09538	154.15	0.2113
	214.28	0.3435	154.3	0.1347	154.3	0.09788	154.3	0.1042	154.3	0.1073	154.3	0.1027	154.3	0.1004	154.3	0.08909	154.3	0.09148	154.3	0.09601	154.3	0.2121
	214.45	0.3429	154.43	0.1347	154.43	0.09788	154.43	0.1044	154.43	0.1076	154.43	0.1031	154.43	0.1003	154.43	0.08847	154.43	0.09188	154.43	0.09625	154.43	0.2114
	214.6	0.3408	154.59	0.1344	154.59	0.09785	154.59	0.1052	154.59	0.1071	154.59	0.1032	154.59	0.1	154.59	0.08921	154.59	0.0921	154.59	0.09633	154.59	0.2121
	214.75	0.3377	154.8	0.1348	154.8	0.09809	154.8	0.1051	154.8	0.1082	154.8	0.1044	154.8	0.101	154.8	0.09025	154.8	0.09246	154.8	0.09645	154.8	0.213
	214.92	0.3521	154.92	0.1365	154.92	0.09773	154.92	0.1064	154.92	0.1092	154.92	0.1039	154.92	0.1015	154.92	0.08941	154.92	0.09266	154.92	0.09642	154.92	0.2127
	215.08	0.3619	155.03	0.1355	155.03	0.09809	155.03	0.106	155.03	0.1085	155.03	0.1033	155.03	0.1012	155.03	0.08915	155.03	0.09307	155.03	0.09716	155.03	0.2143
	215.24	0.3647	155.25	0.137	155.25	0.09815	155.25	0.1059	155.25	0.1091	155.25	0.1052	155.25	0.1013	155.25	0.09022	155.25	0.09327	155.25	0.0973	155.25	0.2149
	215.39	0.3607	155.34	0.1358	155.34	0.09811	155.34	0.1068	155.34	0.1102	155.34	0.1054	155.34	0.1011	155.34	0.09011	155.34	0.09324	155.34	0.09721	155.34	0.2138
	215.55	0.3574	155.53	0.1341	155.53	0.09767	155.53	0.1071	155.53	0.1096	155.53	0.1043	155.53	0.1018	155.53	0.08988	155.53	0.09353	155.53	0.09777	155.53	0.2147
	215.73	0.3787	155.67	0.1363	155.67	0.0978	155.67	0.1079	155.67	0.1102	155.67	0.1058	155.67	0.102	155.67	0.09083	155.67	0.09365	155.67	0.09787	155.67	0.2149
	215.9	0.3853	155.77	0.1385	155.77	0.09834	155.77	0.1082	155.77	0.1116	155.77	0.105	155.77	0.1018	155.77	0.0902	155.77	0.09387	155.77	0.09796	155.77	0.2164
	216.05	0.3773	155.94	0.1384	155.94	0.09758	155.94	0.1082	155.94	0.1105	155.94	0.1055	155.94	0.1022	155.94	0.09106	155.94	0.09393	155.94	0.09834	155.94	0.2161
	216.23	0.3852	156.11	0.1363	156.11	0.09785	156.11	0.1084	156.11	0.1103	156.11	0.1067	156.11	0.1026	156.11	0.09142	156.11	0.09456	156.11	0.09874	156.11	0.2167
	216.41	0.4087	156.2	0.1373	156.2	0.09738	156.2	0.1084	156.2	0.1114	156.2	0.107	156.2	0.1025	156.2	0.09114	156.2	0.09495	156.2	0.09855	156.2	0.2162
	216.56	0.3975	156.37	0.1377	156.37	0.09807	156.37	0.1093	156.37	0.1126	156.37	0.1058	156.37	0.1026	156.37	0.09115	156.37	0.09514	156.37	0.09881	156.37	0.2182
	216.72	0.406	156.59	0.1384	156.59	0.09812	156.59	0.1098	156.59	0.1125	156.59	0.1079	156.59	0.1029	156.59	0.09274	156.59	0.09518	156.59	0.09929	156.59	0.2187
	216.89	0.4359	156.71	0.1396	156.71	0.09782	156.71	0.1104	156.71	0.1128	156.71	0.1075	156.71	0.1035	156.71	0.09171	156.71	0.09529	156.71	0.09939	156.71	0.2176
	217.06	0.4365	156.83	0.1388	156.83	0.09807	156.83	0.1104	156.83	0.1131	156.83	0.1067	156.83	0.1035	156.83	0.09154	156.83	0.09545	156.83	0.09939	156.83	0.2192
	217.23	0.4258	156.98	0.1379	156.98	0.09765	156.98	0.1104	156.98	0.1126	156.98	0.1078	156.98	0.1037	156.98	0.09206	156.98	0.09602	156.98	0.09999	156.98	0.22
	217.38	0.4664	157.16	0.1393	157.16	0.09773	157.16	0.1111	157.16	0.1144	157.16	0.1076	157.16	0.1039	157.16	0.0925	157.16	0.09607	157.16	0.1003	157.16	0.2201
	217.55	0.4778	157.33	0.1421	157.33	0.09749	157.33	0.1115	157.33	0.1138	157.33	0.1088	157.33	0.104	157.33	0.09305	157.33	0.09621	157.33	0.1002	157.33	0.2191
	217.7	0.4603	157.39	0.1387	157.39	0.09794	157.39	0.1123	157.39	0.1143	157.39	0.1099	157.39	0.1036	157.39	0.09214	157.39	0.09664	157.39	0.1005	157.39	0.2208
	217.87	0.5131	157.61	0.1408	157.61	0.09837	157.61	0.1121	157.61	0.114	157.61	0.1068	157.61	0.1046	157.61	0.09286	157.61	0.09697	157.61	0.1005	157.61	0.2208
	218.05	0.5302	157.75	0.1426	157.75	0.0979	157.75	0.1126	157.75	0.1152	157.75	0.1099	157.75	0.1043	157.75	0.09375	157.75	0.09666	157.75	0.1012	157.75	0.2223
	218.21	0.5152	157.91	0.1375	157.91	0.09818	157.91	0.113	157.91	0.1166	157.91	0.1116	157.91	0.1045	157.91	0.09334	157.91	0.09723	157.91	0.1013	157.91	0.2225
	218.37	0.5776	158.08	0.1396	158.08	0.09807	158.08	0.113	158.08	0.1161	158.08	0.109	158.08	0.1054	158.08	0.09387	158.08	0.09756	158.08	0.1013	158.08	0.2218
	218.54	0.6047	158.19	0.144	158.19	0.09792	158.19	0.1141	158.19	0.1165	158.19	0.1094	158.19	0.1052	158.19	0.09351	158.19	0.09788	158.19	0.1021	158.19	0.2229
	--	--	158.34	0.1432	158.34	0.09803	158.34	0.1144	158.34	0.1177	158.34	0.1109	158.34	0.1056	158.34	0.09365	158.34	0.09778	158.34	0.1019	158.34	0.2227
	--	--	158.48	0.1433	158.48	0.09811	158.48	0.1145	158.48	0.1173	158.48	0.1107	158.48	0.1059	158.48	0.09376	158.48	0.09785	158.48	0.1025	158.48	0.2253
	--	--	158.68	0.1414	158.68	0.09812	158.68	0.1146	158.68	0.1161	158.68	0.112	158.68	0.1061	158.68	0.09524	158.68	0.09859	158.68	0.1022	158.68	0.2239
	--	--	158.78	0.1427	158.78	0.0978	158.78	0.1154	158.78	0.1187	158.78	0.1113	158.78	0.1062	158.78	0.09438	158.78	0.09866	158.78	0.1027	158.78	0.2235
	--	--	158.94	0.1438	158.94	0.09819	158.94	0.1159	158.94	0.1181	158.94	0.1109	158.94	0.1062	158.94	0.09472	158.94	0.09943	158.94	0.1029	158.94	0.2253
	--	--	159.07	0.1421	159.07	0.09832	159.07	0.1165	159.07	0.1179	159.07	0.1124	159.07	0.1066	159.07	0.09469	159.07	0.09908	159.07	0.1031	159.07	0.2269
	--	--	159.22	0.1444	159.22	0.0989	159.22	0.1166	159.22	0.12	159.22	0.1119	159.22	0.1072	159.22	0.09512	159.22	0.09991	159.22	0.1033	159.22	0.2256
	--	--	159.41	0.1432	159.41	0.09869	159.41	0.1164	159.41	0.1191	159.41	0.1123	159.41	0.1075	159.41	0.09553	159.41	0.09973	159.41	0.1035	159.41	0.2256
	--	--	159.54	0.1457	159.54	0.09834	159.54	0.1168	159.54	0.1183	159.54	0.1134	159.54	0.1074	159.54	0.09585	159.54	0.09957	159.54	0.1039	159.54	0.2265
	--	--	159.69	0.1462	159.69	0.09891	159.69	0.1174	159.69	0.1207	159.69	0.1137	159.69	0.1072	159.69	0.09557	159.69	0.1001	159.69	0.1041	159.69	0.227
	--	--	159.89	0.1435	159.89	0.09869	159.89	0.1186	159.89	0.1213	159.89	0.112	159.89	0.1071	159.89	0.09731	159.89	0.1006	159.89	0.1042	159.89	0.2282
	--	--	159.98	0.1464	159.98	0.09843	159.98	0.1185	159.98	0.1199	159.98	0.1137	159.98	0.1078	159.98	0.09547	159.98	0.1008	159.98	0.1046	159.98	0.2286
	--	--	160.12	0.1463	160.12	0.09887	160.12	0.1181	160.12	0.1219	160.12	0.1149	160.12	0.1082	160.12	0.09554	160.12	0.1012	160.12	0.1048	160.12	0.2279
	--	--	160.33	0.1455	160.33	0.09885	160.33	0.1191	160.33	0.1214	160.33	0.1147	160.33	0.1084	160.33	0.09686	160.33	0.1014	160.33	0.1048	160.33	0.2285
	--	--	160.46	0.1457	160.46	0.09903	160.46	0.1196	160.46	0.1205	160.46	0.1144	160.46	0.1086	160.46	0.09686	160.46	0.102	160.46	0.1052	160.46	0.2294
	--	--	160.62	0.1447	160.62	0.09891	160.62	0.1199	160.62	0.1238	160.62	0.1158	160.62	0.109	160.62	0.09735	160.62	0.1016	160.62	0.1055	160.62	0.2297
	--	--	160.7	0.1496	160.7	0.09931	160.7	0.1206	160.7	0.123	160.7	0.1153	160.7	0.1092	160.7	0.09632	160.7	0.1023	160.7	0.1058	160.7	0.2293
	--	--	160.87	0.149	160.87	0.09915	160.87	0.1206	160.87	0.1232	160.87	0.1144	160.87	0.1097	160.87	0.09736	160.87	0.1022	160.87	0.1057	160.87	0.2312
	--	--	161.02	0.1467	161.02	0.09919	161.02	0.1214	161.02	0.1233	161.02	0.1162	161.02	0.1095	161.02	0.09746	161.02	0.1028	161.02	0.1062	161.02	0.2311
	--	--	161.19	0.147	161.19	0.09896	161.19	0.1218	161.19	0.123	161.19	0.1162	161.19	0.1095	161.19	0.0982	161.19	0.1029	161.19	0.1065	161.19	0.2323
	--	--	161.37	0.1477	161.37	0.09982	161.37	0.1219	161.37	0.1244	161.37	0.1166	161.37	0.1102	161.37	0.09813	161.37	0.103	161.37	0.1064	161.37	0.2316
	--	--	161.51	0.15	161.51	0.09959	161.51	0.1224	161.51	0.1248	161.51	0.117	161.51	0.1104	161.51	0.09805	161.51	0.1032	161.51	0.107	161.51	0.2333
	--	--	161.61	0.1486	161.61	0.09956	161.61	0.1228	161.61	0.126	161.61	0.1164	161.61	0.1105	161.61	0.09737	161.61	0.1035	161.61	0.1069	161.61	0.2328
	--	--	161.77	0.1514	161.77	0.09975	161.77	0.1231	161.77	0.1251	161.77	0.1184	161.77	0.1108	161.77	0.09843	161.77	0.1037	161.77	0.1077	161.77	0.2335
	--	--	161.89	0.1504	161.89	0.09967	161.89	0.1234	161.89	0.1252	161.89	0.1179	161.89	0.1114	161.89	0.0991	161.89	0.1042	161.89	0.1073	161.89	0.2334
	--	--	162.12	0.1483	162.12	0.1002	162.12	0.1241	162.12	0.1284	162.12	0.1171	162.12	0.1114	162.12	0.09914	162.12	0.1041	162.12	0.1073	162.12	0.2349
	--	--	162.28	0.1505	162.28	0.1007	162.28	0.1244	162.28	0.1261	162.28	0.1179	162.28	0.1115	162.28	0.1	162.28	0.1046	162.28	0.1081	162.28	0.235
	--	--	162.4	0.1496	162.4	0.1003	162.4	0.1246	162.4	0.1262	162.4	0.1193	162.4	0.1119	162.4	0.09856	162.4	0.1051	162.4	0.108	162.4	0.2346
	--	--	162.54	0.1535	162.54	0.1002	162.54	0.1253	162.54	0.1279	162.54	0.1202	162.54	0.1125	162.54	0.09955	162.54	0.1049	162.54	0.1088	162.54	0.236
	--	--	162.7	0.1528	162.7	0.1005	162.7	0.1255	162.7	0.1273	162.7	0.1189	162.7	0.1123	162.7	0.09945	162.7	0.1053	162.7	0.1085	162.7	0.2369
	--	--	162.8	0.1499	162.8	0.1008	162.8	0.1258	162.8	0.129	162.8	0.1178	162.8	0.1127	162.8	0.09987	162.8	0.1059	162.8	0.1088	162.8	0.2361
	--	--	162.96	0.1535	162.96	0.1011	162.96	0.1263	162.96	0.1286	162.96	0.1192	162.96	0.1131	162.96	0.09966	162.96	0.1058	162.96	0.1089	162.96	0.2363
	--	--	163.15	0.151	163.15	0.1007	163.15	0.1267	163.15	0.1298	163.15	0.1216	163.15	0.1136	163.15	0.1007	163.15	0.1066	163.15	0.1095	163.15	0.2385
	--	--	163.26	0.1545	163.26	0.1006	163.26	0.1269	163.26	0.1285	163.26	0.1216	163.26	0.1135	163.26	0.1007	163.26	0.1066	163.26	0.1095	163.26	0.2384
	--	--	163.4	0.1534	163.4	0.101	163.4	0.1275	163.4	0.1296	163.4	0.1205	163.4	0.1132	163.4	0.1005	163.4	0.1067	163.4	0.1097	163.4	0.2377
	--	--	163.57	0.1529	163.57	0.1011	163.57	0.1278	163.57	0.1294	163.57	0.1208	163.57	0.1142	163.57	0.1007	163.57	0.1071	163.57	0.1097	163.57	0.239
	--	--	163.73	0.1516	163.73	0.1016	163.73	0.1287	163.73	0.132	163.73	0.1223	163.73	0.1143	163.73	0.101	163.73	0.1074	163.73	0.1105	163.73	0.2386
	--	--	163.89	0.1565	163.89	0.1019	163.89	0.1291	163.89	0.1306	163.89	0.1214	163.89	0.1147	163.89	0.1017	163.89	0.1076	163.89	0.1108	163.89	0.24
	--	--	164.01	0.1573	164.01	0.1016	164.01	0.1292	164.01	0.1306	164.01	0.1214	164.01	0.1149	164.01	0.1012	164.01	0.1077	164.01	0.1105	164.01	0.241
	--	--	164.21	0.1555	164.21	0.1025	164.21	0.1292	164.21	0.1327	164.21	0.1222	164.21	0.115	164.21	0.102	164.21	0.1079	164.21	0.111	164.21	0.2401
	--	--	164.33	0.1543	164.33	0.1018	164.33	0.1297	164.33	0.1321	164.33	0.123	164.33	0.1158	164.33	0.1018	164.33	0.1081	164.33	0.1111	164.33	0.2404
	--	--	164.48	0.1554	164.48	0.1024	164.48	0.1305	164.48	0.1323	164.48	0.1219	164.48	0.1161	164.48	0.1018	164.48	0.109	164.48	0.1113	164.48	0.2419
	--	--	164.6	0.1553	164.6	0.1027	164.6	0.1306	164.6	0.1339	164.6	0.1229	164.6	0.1159	164.6	0.1023	164.6	0.1089	164.6	0.1116	164.6	0.2419
	--	--	164.73	0.1598	164.73	0.1023	164.73	0.1309	164.73	0.1323	164.73	0.1242	164.73	0.1156	164.73	0.1019	164.73	0.1095	164.73	0.1119	164.73	0.2424
	--	--	164.94	0.1567	164.94	0.1025	164.94	0.1306	164.94	0.1348	164.94	0.1232	164.94	0.1162	164.94	0.1034	164.94	0.1097	164.94	0.1119	164.94	0.2429
	--	--	165.03	0.1544	165.03	0.103	165.03	0.1321	165.03	0.1348	165.03	0.1229	165.03	0.117	165.03	0.1029	165.03	0.1094	165.03	0.1118	165.03	0.2447
	--	--	165.22	0.159	165.22	0.1037	165.22	0.1328	165.22	0.1355	165.22	0.1263	165.22	0.1171	165.22	0.1031	165.22	0.1099	165.22	0.1124	165.22	0.2432
	--	--	165.45	0.1581	165.45	0.1035	165.45	0.1328	165.45	0.1342	165.45	0.1248	165.45	0.1177	165.45	0.1038	165.45	0.11	165.45	0.1122	165.45	0.2437
	--	--	165.54	0.1586	165.54	0.1035	165.54	0.1331	165.54	0.1357	165.54	0.1255	165.54	0.118	165.54	0.1035	165.54	0.1099	165.54	0.1128	165.54	0.2453
	--	--	165.69	0.1585	165.69	0.1035	165.69	0.1334	165.69	0.1355	165.69	0.1258	165.69	0.1178	165.69	0.1031	165.69	0.1104	165.69	0.1133	165.69	0.2455
	--	--	165.85	0.1602	165.85	0.1043	165.85	0.1337	165.85	0.1374	165.85	0.1249	165.85	0.118	165.85	0.1041	165.85	0.1112	165.85	0.1136	165.85	0.2463
	--	--	166.03	0.1608	166.03	0.1041	166.03	0.1342	166.03	0.1369	166.03	0.124	166.03	0.1191	166.03	0.1043	166.03	0.1112	166.03	0.1136	166.03	0.2467
	--	--	166.11	0.1605	166.11	0.1038	166.11	0.1344	166.11	0.1365	166.11	0.1269	166.11	0.1186	166.11	0.1037	166.11	0.1112	166.11	0.1138	166.11	0.2449
	--	--	166.25	0.1578	166.25	0.1043	166.25	0.1347	166.25	0.137	166.25	0.1277	166.25	0.1193	166.25	0.104	166.25	0.1119	166.25	0.1139	166.25	0.2465
	--	--	166.43	0.1621	166.43	0.1053	166.43	0.1352	166.43	0.1367	166.43	0.1268	166.43	0.1193	166.43	0.1053	166.43	0.1116	166.43	0.1139	166.43	0.2491
	--	--	166.6	0.1596	166.6	0.105	166.6	0.1356	166.6	0.1397	166.6	0.1269	166.6	0.1198	166.6	0.1053	166.6	0.1125	166.6	0.1146	166.6	0.248
	--	--	166.75	0.1626	166.75	0.1051	166.75	0.1364	166.75	0.139	166.75	0.1285	166.75	0.1199	166.75	0.1052	166.75	0.1125	166.75	0.1145	166.75	0.2478
	--	--	166.9	0.1616	166.9	0.1054	166.9	0.1367	166.9	0.1385	166.9	0.1276	166.9	0.12	166.9	0.1059	166.9	0.1126	166.9	0.1146	166.9	0.2492
	--	--	167	0.1628	167	0.1053	167	0.1367	167	0.1387	167	0.1275	167	0.1204	167	0.1047	167	0.1132	167	0.1147	167	0.2491
	--	--	167.24	0.1617	167.24	0.1062	167.24	0.1372	167.24	0.1424	167.24	0.1297	167.24	0.121	167.24	0.1065	167.24	0.1133	167.24	0.1157	167.24	0.2497
	--		167.39	0.1632	167.39	0.1056	167.39	0.1376	167.39	0.1397	167.39	0.1279	167.39	0.121	167.39	0.1064	167.39	0.1135	167.39	0.1158	167.39	0.2507
	--		167.48	0.1626	167.48	0.1059	167.48	0.1379	167.48	0.1411	167.48	0.1275	167.48	0.1216	167.48	0.1055	167.48	0.1135	167.48	0.1157	167.48	0.2507
	--		167.65	0.1627	167.65	0.1068	167.65	0.1382	167.65	0.1417	167.65	0.129	167.65	0.1216	167.65	0.1057	167.65	0.1143	167.65	0.1159	167.65	0.2509
	--		167.86	0.1632	167.86	0.1069	167.86	0.1387	167.86	0.1408	167.86	0.1286	167.86	0.1221	167.86	0.1072	167.86	0.1142	167.86	0.1159	167.86	0.2537
	--		168.06	0.166	168.06	0.1069	168.06	0.1392	168.06	0.142	168.06	0.1316	168.06	0.1223	168.06	0.1075	168.06	0.1144	168.06	0.1165	168.06	0.2516
	--		168.1	0.1665	168.1	0.1069	168.1	0.1394	168.1	0.1425	168.1	0.1299	168.1	0.1225	168.1	0.106	168.1	0.115	168.1	0.1165	168.1	0.2523
	--		168.23	0.1638	168.23	0.1074	168.23	0.1396	168.23	0.1422	168.23	0.1298	168.23	0.1232	168.23	0.1059	168.23	0.1151	168.23	0.1167	168.23	0.2532
	--		168.37	0.1646	168.37	0.1079	168.37	0.1398	168.37	0.1425	168.37	0.1307	168.37	0.1234	168.37	0.1071	168.37	0.1154	168.37	0.117	168.37	0.2543
	--		168.55	0.1669	168.55	0.1084	168.55	0.1405	168.55	0.1443	168.55	0.1304	168.55	0.1234	168.55	0.1081	168.55	0.1155	168.55	0.1173	168.55	0.2547
	--		168.69	0.1654	168.69	0.1078	168.69	0.1413	168.69	0.1445	168.69	0.1303	168.69	0.1234	168.69	0.1078	168.69	0.116	168.69	0.1171	168.69	0.254
	--		168.82	0.1681	168.82	0.1077	168.82	0.1411	168.82	0.1439	168.82	0.1322	168.82	0.1242	168.82	0.1076	168.82	0.1157	168.82	0.1176	168.82	0.2548
	--		169.05	0.1662	169.05	0.1095	169.05	0.1417	169.05	0.1436	169.05	0.1327	169.05	0.1243	169.05	0.1087	169.05	0.1162	169.05	0.1177	169.05	0.2541
	--		169.21	0.1655	169.21	0.1094	169.21	0.1423	169.21	0.1447	169.21	0.1319	169.21	0.125	169.21	0.1088	169.21	0.1166	169.21	0.1177	169.21	0.2561
	--		169.26	0.1673	169.26	0.1093	169.26	0.1425	169.26	0.1461	169.26	0.1325	169.26	0.1255	169.26	0.107	169.26	0.1167	169.26	0.1185	169.26	0.2569
	--		169.47	0.1697	169.47	0.1089	169.47	0.1427	169.47	0.1461	169.47	0.1315	169.47	0.1249	169.47	0.1083	169.47	0.1168	169.47	0.118	169.47	0.2572
	--		169.62	0.1696	169.62	0.1094	169.62	0.1427	169.62	0.1455	169.62	0.1338	169.62	0.1259	169.62	0.1088	169.62	0.1174	169.62	0.1182	169.62	0.2576
	--		169.78	0.1651	169.78	0.1106	169.78	0.1435	169.78	0.1463	169.78	0.1338	169.78	0.126	169.78	0.1094	169.78	0.1173	169.78	0.1186	169.78	0.2583
	--		169.87	0.1707	169.87	0.1101	169.87	0.1438	169.87	0.1476	169.87	0.1313	169.87	0.1262	169.87	0.1086	169.87	0.1174	169.87	0.1191	169.87	0.2579
	--		170.09	0.1694	170.09	0.1106	170.09	0.1438	170.09	0.1486	170.09	0.1337	170.09	0.1263	170.09	0.1099	170.09	0.1178	170.09	0.1189	170.09	0.2588
	--		170.17	0.169	170.17	0.1108	170.17	0.1445	170.17	0.147	170.17	0.1346	170.17	0.1269	170.17	0.1096	170.17	0.1183	170.17	0.1189	170.17	0.2607
	--		170.3	0.1722	170.3	0.1109	170.3	0.1449	170.3	0.1483	170.3	0.1351	170.3	0.1273	170.3	0.109	170.3	0.1181	170.3	0.1195	170.3	0.2591
	--		170.52	0.1694	170.52	0.1117	170.52	0.1452	170.52	0.1492	170.52	0.1342	170.52	0.1275	170.52	0.1108	170.52	0.1191	170.52	0.1195	170.52	0.2599
	--		170.67	0.1707	170.67	0.1118	170.67	0.1455	170.67	0.1478	170.67	0.1333	170.67	0.1278	170.67	0.111	170.67	0.1188	170.67	0.1198	170.67	0.2616
	--		170.78	0.1723	170.78	0.1121	170.78	0.1458	170.78	0.1482	170.78	0.134	170.78	0.1278	170.78	0.1099	170.78	0.1191	170.78	0.1204	170.78	0.2616
	--		170.95	0.1691	170.95	0.1124	170.95	0.1463	170.95	0.1508	170.95	0.1363	170.95	0.128	170.95	0.1104	170.95	0.1196	170.95	0.1202	170.95	0.2612
	--		171.13	0.1741	171.13	0.1128	171.13	0.1467	171.13	0.1494	171.13	0.1369	171.13	0.1291	171.13	0.1112	171.13	0.1194	171.13	0.1204	171.13	0.2614
	--		171.21	0.1703	171.21	0.1128	171.21	0.147	171.21	0.1508	171.21	0.1336	171.21	0.1282	171.21	0.1104	171.21	0.1202	171.21	0.1204	171.21	0.2644
	--		171.38	0.1723	171.38	0.113	171.38	0.1468	171.38	0.1501	171.38	0.1365	171.38	0.1292	171.38	0.1106	171.38	0.1202	171.38	0.1207	171.38	0.2629
	--		171.56	0.1729	171.56	0.1131	171.56	0.1473	171.56	0.1503	171.56	0.137	171.56	0.1296	171.56	0.1117	171.56	0.121	171.56	0.1211	171.56	0.2638
	--		171.74	0.1753	171.74	0.114	171.74	0.1479	171.74	0.1523	171.74	0.137	171.74	0.1297	171.74	0.1116	171.74	0.1201	171.74	0.1208	171.74	0.2648
	--		171.81	0.1714	171.81	0.1142	171.81	0.1483	171.81	0.1534	171.81	0.1377	171.81	0.1304	171.81	0.1111	171.81	0.1205	171.81	0.1216	171.81	0.2652
	--		171.99	0.1748	171.99	0.1141	171.99	0.1487	171.99	0.1511	171.99	0.1369	171.99	0.1305	171.99	0.111	171.99	0.1207	171.99	0.1214	171.99	0.2658
	--		172.18	0.1739	172.18	0.1146	172.18	0.1488	172.18	0.1519	172.18	0.1371	172.18	0.1313	172.18	0.1132	172.18	0.1213	172.18	0.122	172.18	0.2667
	--		172.25	0.1728	172.25	0.1149	172.25	0.1492	172.25	0.1534	172.25	0.1363	172.25	0.1305	172.25	0.1116	172.25	0.1217	172.25	0.1219	172.25	0.2667
	--		172.4	0.1746	172.4	0.1153	172.4	0.1494	172.4	0.1517	172.4	0.1375	172.4	0.1306	172.4	0.1117	172.4	0.1218	172.4	0.1226	172.4	0.2647
	--		172.6	0.1764	172.6	0.1158	172.6	0.1496	172.6	0.1534	172.6	0.1383	172.6	0.1318	172.6	0.1128	172.6	0.1221	172.6	0.1223	172.6	0.2688
	--		172.75	0.175	172.75	0.1158	172.75	0.1504	172.75	0.1539	172.75	0.1381	172.75	0.1321	172.75	0.1135	172.75	0.122	172.75	0.1225	172.75	0.2694
	--		172.83	0.1751	172.83	0.116	172.83	0.1506	172.83	0.1556	172.83	0.1388	172.83	0.1323	172.83	0.1116	172.83	0.1223	172.83	0.1227	172.83	0.2682
	--		173.07	0.1762	173.07	0.1162	173.07	0.1508	173.07	0.1569	173.07	0.1406	173.07	0.1325	173.07	0.1133	173.07	0.1227	173.07	0.1225	173.07	0.2691
	--		173.2	0.1791	173.2	0.1176	173.2	0.1521	173.2	0.154	173.2	0.138	173.2	0.1327	173.2	0.1139	173.2	0.1227	173.2	0.1229	173.2	0.269
	--		173.33	0.1739	173.33	0.1177	173.33	0.1512	173.33	0.1538	173.33	0.1379	173.33	0.1333	173.33	0.1127	173.33	0.1227	173.33	0.123	173.33	0.2708
	--		173.51	0.1765	173.51	0.1173	173.51	0.1517	173.51	0.1573	173.51	0.14	173.51	0.1335	173.51	0.1138	173.51	0.1236	173.51	0.1236	173.51	0.2705
	--		173.66	0.179	173.66	0.1175	173.66	0.152	173.66	0.1563	173.66	0.1406	173.66	0.1335	173.66	0.1137	173.66	0.1227	173.66	0.1234	173.66	0.2709
	--		173.77	0.1781	173.77	0.1183	173.77	0.1524	173.77	0.1562	173.77	0.1396	173.77	0.1339	173.77	0.1139	173.77	0.1229	173.77	0.1235	173.77	0.2714
	--		173.94	0.178	173.94	0.1187	173.94	0.1523	173.94	0.1572	173.94	0.1389	173.94	0.1341	173.94	0.1139	173.94	0.1242	173.94	0.1236	173.94	0.2721
	--		174.13	0.1785	174.13	0.1185	174.13	0.153	174.13	0.1555	174.13	0.141	174.13	0.1345	174.13	0.1148	174.13	0.1235	174.13	0.1238	174.13	0.2729
	--		174.24	0.177	174.24	0.1195	174.24	0.1535	174.24	0.1585	174.24	0.1419	174.24	0.135	174.24	0.1145	174.24	0.1242	174.24	0.1242	174.24	0.2735
	--		174.44	0.1796	174.44	0.1198	174.44	0.1534	174.44	0.1587	174.44	0.1426	174.44	0.1353	174.44	0.1146	174.44	0.1247	174.44	0.124	174.44	0.274
	--		174.54	0.1809	174.54	0.1197	174.54	0.1538	174.54	0.158	174.54	0.1403	174.54	0.1356	174.54	0.1145	174.54	0.1249	174.54	0.1244	174.54	0.2741
	--		174.74	0.178	174.74	0.1198	174.74	0.154	174.74	0.1579	174.74	0.1406	174.74	0.1357	174.74	0.1153	174.74	0.1245	174.74	0.1243	174.74	0.2751
	--		174.81	0.1801	174.81	0.1206	174.81	0.1544	174.81	0.1587	174.81	0.1422	174.81	0.1363	174.81	0.1148	174.81	0.1251	174.81	0.1244	174.81	0.2759
	--		175	0.1795	175	0.1207	175	0.1545	175	0.159	175	0.1408	175	0.1377	175	0.1156	175	0.125	175	0.1251	175	0.2753
	--		175.12	0.1817	175.12	0.1215	175.12	0.1549	175.12	0.1595	175.12	0.1412	175.12	0.1364	175.12	0.1155	175.12	0.1254	175.12	0.1252	175.12	0.2753
	--		175.26	0.1812	175.26	0.1224	175.26	0.1553	175.26	0.1604	175.26	0.1412	175.26	0.1366	175.26	0.1154	175.26	0.1258	175.26	0.1251	175.26	0.2774
	--		175.46	0.1796	175.46	0.1218	175.46	0.1553	175.46	0.1595	175.46	0.1426	175.46	0.137	175.46	0.1165	175.46	0.1256	175.46	0.1254	175.46	0.2777
	--		175.58	0.1824	175.58	0.1218	175.58	0.1555	175.58	0.1597	175.58	0.1435	175.58	0.1376	175.58	0.1159	175.58	0.1262	175.58	0.1256	175.58	0.2774
	--		175.73	0.1805	175.73	0.1227	175.73	0.1564	175.73	0.1611	175.73	0.1436	175.73	0.138	175.73	0.1157	175.73	0.1261	175.73	0.1255	175.73	0.2763
	--		175.87	0.1825	175.87	0.1236	175.87	0.1562	175.87	0.1621	175.87	0.1426	175.87	0.1379	175.87	0.1156	175.87	0.1264	175.87	0.1259	175.87	0.2802
	--		176.05	0.1832	176.05	0.1224	176.05	0.157	176.05	0.1608	176.05	0.1438	176.05	0.1386	176.05	0.1168	176.05	0.1265	176.05	0.1265	176.05	0.2801
	--		176.23	0.1834	176.23	0.1244	176.23	0.1568	176.23	0.1614	176.23	0.1436	176.23	0.139	176.23	0.1172	176.23	0.1272	176.23	0.1262	176.23	0.2795
	--		176.28	0.1827	176.28	0.1244	176.28	0.1572	176.28	0.1637	176.28	0.145	176.28	0.1394	176.28	0.1159	176.28	0.1272	176.28	0.1262	176.28	0.2805
	--		176.55	0.1813	176.55	0.1242	176.55	0.1575	176.55	0.1627	176.55	0.1435	176.55	0.1392	176.55	0.1173	176.55	0.1272	176.55	0.1265	176.55	0.2809
	--		176.71	0.1839	176.71	0.1243	176.71	0.1577	176.71	0.1628	176.71	0.1438	176.71	0.1399	176.71	0.1184	176.71	0.1275	176.71	0.1266	176.71	0.2801
	--		176.79	0.1845	176.79	0.1254	176.79	0.158	176.79	0.1621	176.79	0.1447	176.79	0.1394	176.79	0.1162	176.79	0.1276	176.79	0.1268	176.79	0.281
	--		176.98	0.1836	176.98	0.1266	176.98	0.158	176.98	0.1635	176.98	0.1451	176.98	0.1406	176.98	0.117	176.98	0.1275	176.98	0.1272	176.98	0.2816
	--		177.06	0.1852	177.06	0.1257	177.06	0.1586	177.06	0.1635	177.06	0.1441	177.06	0.1405	177.06	0.1176	177.06	0.1279	177.06	0.1271	177.06	0.2841
	--		177.23	0.1825	177.23	0.1261	177.23	0.1588	177.23	0.1644	177.23	0.1451	177.23	0.141	177.23	0.1172	177.23	0.1282	177.23	0.1272	177.23	0.2819
	--		177.51	0.1855	177.51	0.1263	177.51	0.1591	177.51	0.1653	177.51	0.1446	177.51	0.1411	177.51	0.1201	177.51	0.1283	177.51	0.1275	177.51	0.2835
	--		177.53	0.1864	177.53	0.1273	177.53	0.1591	177.53	0.1644	177.53	0.1436	177.53	0.142	177.53	0.117	177.53	0.1286	177.53	0.1277	177.53	0.2841
	--		177.76	0.1849	177.76	0.128	177.76	0.1596	177.76	0.164	177.76	0.1478	177.76	0.1434	177.76	0.1182	177.76	0.1285	177.76	0.1278	177.76	0.2851
	--		177.87	0.1875	177.87	0.1277	177.87	0.1599	177.87	0.1661	177.87	0.1451	177.87	0.141	177.87	0.1192	177.87	0.1283	177.87	0.1278	177.87	0.2842
	--		177.95	0.1838	177.95	0.1277	177.95	0.1601	177.95	0.166	177.95	0.1457	177.95	0.1417	177.95	0.117	177.95	0.13	177.95	0.128	177.95	0.2845
	--		178.13	0.1856	178.13	0.1279	178.13	0.1602	178.13	0.1657	178.13	0.1472	178.13	0.1424	178.13	0.1186	178.13	0.1288	178.13	0.1284	178.13	0.2855
	--		178.36	0.1863	178.36	0.1296	178.36	0.1603	178.36	0.1671	178.36	0.1462	178.36	0.1434	178.36	0.1199	178.36	0.1293	178.36	0.1283	178.36	0.2842
	--		178.49	0.1882	178.49	0.129	178.49	0.1609	178.49	0.1663	178.49	0.1483	178.49	0.1436	178.49	0.1193	178.49	0.1296	178.49	0.1286	178.49	0.2863
	--		178.64	0.187	178.64	0.1301	178.64	0.1609	178.64	0.1675	178.64	0.1467	178.64	0.1432	178.64	0.119	178.64	0.1295	178.64	0.1288	178.64	0.2862
	--		178.73	0.1868	178.73	0.1298	178.73	0.1613	178.73	0.1675	178.73	0.1451	178.73	0.1438	178.73	0.1191	178.73	0.1296	178.73	0.1287	178.73	0.2884
	--		178.93	0.1856	178.93	0.1303	178.93	0.1616	178.93	0.1678	178.93	0.1471	178.93	0.1441	178.93	0.1196	178.93	0.1298	178.93	0.1291	178.93	0.2878
	--		179.1	0.1885	179.1	0.1312	179.1	0.1616	179.1	0.1667	179.1	0.1483	179.1	0.1448	179.1	0.1206	179.1	0.1307	179.1	0.129	179.1	0.288
	--		179.22	0.1896	179.22	0.1307	179.22	0.1616	179.22	0.1682	179.22	0.1487	179.22	0.1447	179.22	0.1191	179.22	0.1304	179.22	0.1292	179.22	0.2877
	--		179.38	0.1877	179.38	0.1319	179.38	0.1622	179.38	0.168	179.38	0.1466	179.38	0.1448	179.38	0.1191	179.38	0.1305	179.38	0.1294	179.38	0.2872
	--		179.5	0.1897	179.5	0.1317	179.5	0.1625	179.5	0.1694	179.5	0.1464	179.5	0.1448	179.5	0.1197	179.5	0.1307	179.5	0.1296	179.5	0.2895
	--		179.69	0.1875	179.69	0.1325	179.69	0.1626	179.69	0.1696	179.69	0.1487	179.69	0.1454	179.69	0.1211	179.69	0.131	179.69	0.1297	179.69	0.2904
	--		179.79	0.1889	179.79	0.1329	179.79	0.1628	179.79	0.1683	179.79	0.148	179.79	0.1463	179.79	0.1196	179.79	0.1316	179.79	0.1294	179.79	0.2885
	--		179.97	0.1887	179.97	0.1338	179.97	0.1633	179.97	0.1705	179.97	0.1471	179.97	0.1465	179.97	0.1206	179.97	0.1309	179.97	0.1296	179.97	0.289
	--		180.03	0.1897	180.03	0.1332	180.03	0.1631	180.03	0.1685	180.03	0.1515	180.03	0.1459	180.03	0.1204	180.03	0.1312	180.03	0.1303	180.03	0.29
	--		180.21	0.1911	180.21	0.1341	180.21	0.163	180.21	0.1709	180.21	0.1474	180.21	0.1469	180.21	0.1206	180.21	0.1313	180.21	0.13	180.21	0.2911
	--		180.4	0.1895	180.4	0.1338	180.4	0.1634	180.4	0.1696	180.4	0.1486	180.4	0.1484	180.4	0.1217	180.4	0.1317	180.4	0.1304	180.4	0.2893
	--		180.54	0.1898	180.54	0.1352	180.54	0.164	180.54	0.1702	180.54	0.1484	180.54	0.1468	180.54	0.1215	180.54	0.1322	180.54	0.1298	180.54	0.2896
	--		180.59	0.1922	180.59	0.1346	180.59	0.1642	180.59	0.1716	180.59	0.1511	180.59	0.147	180.59	0.1206	180.59	0.1328	180.59	0.1309	180.59	0.2917
	--		180.86	0.19	180.86	0.1355	180.86	0.1644	180.86	0.1704	180.86	0.1495	180.86	0.1477	180.86	0.1218	180.86	0.132	180.86	0.1307	180.86	0.2917
	--		180.99	0.1927	180.99	0.1365	180.99	0.1644	180.99	0.172	180.99	0.1495	180.99	0.1484	180.99	0.1222	180.99	0.132	180.99	0.1305	180.99	0.2914
	--		181.09	0.1878	181.09	0.1355	181.09	0.1647	181.09	0.1722	181.09	0.15	181.09	0.1485	181.09	0.1212	181.09	0.1328	181.09	0.1311	181.09	0.29
	--		181.31	0.1916	181.31	0.1371	181.31	0.1647	181.31	0.1729	181.31	0.1499	181.31	0.1483	181.31	0.1224	181.31	0.1329	181.31	0.131	181.31	0.2923
	--		181.47	0.1926	181.47	0.1372	181.47	0.1651	181.47	0.1713	181.47	0.1485	181.47	0.1484	181.47	0.1224	181.47	0.1323	181.47	0.1313	181.47	0.2913
	--		181.63	0.1913	181.63	0.1379	181.63	0.1653	181.63	0.1727	181.63	0.1498	181.63	0.149	181.63	0.1228	181.63	0.1328	181.63	0.1314	181.63	0.2904
	--		181.7	0.1925	181.7	0.138	181.7	0.1655	181.7	0.1724	181.7	0.1515	181.7	0.1499	181.7	0.122	181.7	0.133	181.7	0.1312	181.7	0.2897
	--		181.89	0.1929	181.89	0.1377	181.89	0.1657	181.89	0.173	181.89	0.1504	181.89	0.1505	181.89	0.1218	181.89	0.133	181.89	0.1314	181.89	0.2924
	--		182	0.1929	182	0.1388	182	0.166	182	0.1746	182	0.1493	182	0.1503	182	0.1225	182	0.1335	182	0.1319	182	0.2921
	--		182.2	0.1917	182.2	0.1387	182.2	0.1658	182.2	0.1721	182.2	0.1516	182.2	0.1501	182.2	0.1227	182.2	0.1333	182.2	0.1317	182.2	0.2924
	--		182.33	0.1933	182.33	0.1397	182.33	0.166	182.33	0.1744	182.33	0.1521	182.33	0.1508	182.33	0.1233	182.33	0.1338	182.33	0.1323	182.33	0.2925
	--		182.5	0.1941	182.5	0.14	182.5	0.1665	182.5	0.1745	182.5	0.1503	182.5	0.1514	182.5	0.1233	182.5	0.1336	182.5	0.1323	182.5	0.2917
	--		182.68	0.193	182.68	0.1408	182.68	0.1666	182.68	0.1742	182.68	0.1505	182.68	0.1516	182.68	0.1239	182.68	0.1344	182.68	0.1323	182.68	0.2912
	--		182.78	0.1939	182.78	0.1405	182.78	0.1668	182.78	0.1756	182.78	0.1531	182.78	0.151	182.78	0.1233	182.78	0.1338	182.78	0.1326	182.78	0.2899
	--		182.83	0.1944	182.83	0.1408	182.83	0.1671	182.83	0.1742	182.83	0.1517	182.83	0.1522	182.83	0.122	182.83	0.1342	182.83	0.1326	182.83	0.2929
	--		183.04	0.1953	183.04	0.1413	183.04	0.1673	183.04	0.1752	183.04	0.151	183.04	0.152	183.04	0.1253	183.04	0.1345	183.04	0.1328	183.04	0.291
	--		183.25	0.1927	183.25	0.1422	183.25	0.1672	183.25	0.1755	183.25	0.152	183.25	0.1521	183.25	0.1221	183.25	0.1346	183.25	0.1328	183.25	0.2909
	--		183.33	0.1955	183.33	0.1415	183.33	0.168	183.33	0.1757	183.33	0.1521	183.33	0.1532	183.33	0.1243	183.33	0.1345	183.33	0.133	183.33	0.2906
	--		183.55	0.1943	183.55	0.1426	183.55	0.1674	183.55	0.1754	183.55	0.152	183.55	0.1526	183.55	0.1248	183.55	0.135	183.55	0.1337	183.55	0.2929
	--		183.67	0.195	183.67	0.1434	183.67	0.1676	183.67	0.1766	183.67	0.1515	183.67	0.1534	183.67	0.1245	183.67	0.1354	183.67	0.1333	183.67	0.2907
	--		183.85	0.1965	183.85	0.1434	183.85	0.1676	183.85	0.1768	183.85	0.1544	183.85	0.1537	183.85	0.1246	183.85	0.1351	183.85	0.1337	183.85	0.2913
	--		184	0.1942	184	0.1441	184	0.1681	184	0.1772	184	0.1534	184	0.1541	184	0.1248	184	0.1357	184	0.1336	184	0.2894
	--		184.17	0.1967	184.17	0.1446	184.17	0.1684	184.17	0.1761	184.17	0.1516	184.17	0.1543	184.17	0.1249	184.17	0.1352	184.17	0.1339	184.17	0.2903
	--		184.32	0.1955	184.32	0.1445	184.32	0.1687	184.32	0.1757	184.32	0.1522	184.32	0.1545	184.32	0.1252	184.32	0.1356	184.32	0.1338	184.32	0.2887
	--		184.37	0.1966	184.37	0.1443	184.37	0.1686	184.37	0.1786	184.37	0.1529	184.37	0.1552	184.37	0.1245	184.37	0.1353	184.37	0.1339	184.37	0.2909
	--		184.59	0.1969	184.59	0.1449	184.59	0.1688	184.59	0.1784	184.59	0.1541	184.59	0.1546	184.59	0.1255	184.59	0.136	184.59	0.1342	184.59	0.2881
	--		184.72	0.196	184.72	0.1459	184.72	0.1693	184.72	0.1779	184.72	0.1538	184.72	0.154	184.72	0.126	184.72	0.136	184.72	0.1346	184.72	0.2898
	--		184.91	0.1967	184.91	0.1472	184.91	0.1693	184.91	0.1778	184.91	0.1516	184.91	0.1558	184.91	0.1257	184.91	0.1362	184.91	0.1338	184.91	0.29
	--		185.06	0.1967	185.06	0.1465	185.06	0.1695	185.06	0.1788	185.06	0.1535	185.06	0.1561	185.06	0.126	185.06	0.1364	185.06	0.1346	185.06	0.288
	--		185.21	0.1982	185.21	0.1466	185.21	0.1695	185.21	0.1782	185.21	0.155	185.21	0.1574	185.21	0.1261	185.21	0.1364	185.21	0.1349	185.21	0.2881
	--		185.34	0.1972	185.34	0.1474	185.34	0.1697	185.34	0.1789	185.34	0.1549	185.34	0.1558	185.34	0.1257	185.34	0.1363	185.34	0.135	185.34	0.2878
	--		185.52	0.198	185.52	0.1487	185.52	0.1696	185.52	0.179	185.52	0.1525	185.52	0.1562	185.52	0.1264	185.52	0.1364	185.52	0.135	185.52	0.2883
	--		185.7	0.1962	185.7	0.147	185.7	0.17	185.7	0.1784	185.7	0.154	185.7	0.1576	185.7	0.1273	185.7	0.1367	185.7	0.1354	185.7	0.2883
	--		185.79	0.1991	185.79	0.1498	185.79	0.1702	185.79	0.18	185.79	0.1548	185.79	0.1571	185.79	0.1256	185.79	0.1372	185.79	0.1352	185.79	0.2866
	--		185.96	0.1983	185.96	0.148	185.96	0.1706	185.96	0.1792	185.96	0.1547	185.96	0.1574	185.96	0.1257	185.96	0.1373	185.96	0.1359	185.96	0.2867
	--		186.07	0.1957	186.07	0.1487	186.07	0.1701	186.07	0.1806	186.07	0.1558	186.07	0.1572	186.07	0.1279	186.07	0.137	186.07	0.1356	186.07	0.2861
	--		186.28	0.1993	186.28	0.1518	186.28	0.1707	186.28	0.1814	186.28	0.1532	186.28	0.1583	186.28	0.1268	186.28	0.1368	186.28	0.1357	186.28	0.2856
	--		186.43	0.2002	186.43	0.15	186.43	0.171	186.43	0.1798	186.43	0.1547	186.43	0.158	186.43	0.1272	186.43	0.1373	186.43	0.1356	186.43	0.2878
	--		186.56	0.1988	186.56	0.1481	186.56	0.1705	186.56	0.1798	186.56	0.1554	186.56	0.1585	186.56	0.1271	186.56	0.138	186.56	0.136	186.56	0.2858
	--		186.71	0.1986	186.71	0.1531	186.71	0.171	186.71	0.1809	186.71	0.1551	186.71	0.1593	186.71	0.1278	186.71	0.1369	186.71	0.136	186.71	0.2833
	--		186.83	0.1992	186.83	0.1507	186.83	0.1722	186.83	0.1814	186.83	0.1547	186.83	0.1591	186.83	0.1272	186.83	0.1377	186.83	0.1361	186.83	0.2849
	--		186.99	0.2006	186.99	0.1527	186.99	0.1716	186.99	0.1817	186.99	0.1566	186.99	0.1595	186.99	0.1274	186.99	0.1382	186.99	0.1364	186.99	0.2833
	--		187.16	0.2008	187.16	0.1524	187.16	0.1709	187.16	0.181	187.16	0.1554	187.16	0.1592	187.16	0.1281	187.16	0.1381	187.16	0.1363	187.16	0.2847
	--		187.3	0.1978	187.3	0.1519	187.3	0.1713	187.3	0.1832	187.3	0.1546	187.3	0.1601	187.3	0.1282	187.3	0.1382	187.3	0.1368	187.3	0.2841
	--		187.42	0.2004	187.42	0.1534	187.42	0.1718	187.42	0.181	187.42	0.1558	187.42	0.1605	187.42	0.1281	187.42	0.1382	187.42	0.1368	187.42	0.2833
	--		187.58	0.201	187.58	0.1537	187.58	0.1721	187.58	0.1818	187.58	0.1545	187.58	0.1606	187.58	0.1282	187.58	0.139	187.58	0.1369	187.58	0.2846
	--		187.77	0.1997	187.77	0.1531	187.77	0.172	187.77	0.1831	187.77	0.1559	187.77	0.1615	187.77	0.1285	187.77	0.1386	187.77	0.1368	187.77	0.2831
	--		187.91	0.2015	187.91	0.1539	187.91	0.1722	187.91	0.1822	187.91	0.1564	187.91	0.1612	187.91	0.1287	187.91	0.1384	187.91	0.1371	187.91	0.2815
	--		188.03	0.2007	188.03	0.1551	188.03	0.1723	188.03	0.1835	188.03	0.1573	188.03	0.1623	188.03	0.1288	188.03	0.1391	188.03	0.1373	188.03	0.2839
	--		188.23	0.2005	188.23	0.1544	188.23	0.1723	188.23	0.1829	188.23	0.1558	188.23	0.1613	188.23	0.1286	188.23	0.139	188.23	0.137	188.23	0.2811
	--		188.35	0.2018	188.35	0.1552	188.35	0.1726	188.35	0.1827	188.35	0.1558	188.35	0.1612	188.35	0.1293	188.35	0.1393	188.35	0.1375	188.35	0.28
	--		188.52	0.202	188.52	0.1573	188.52	0.1728	188.52	0.1825	188.52	0.1573	188.52	0.1618	188.52	0.1287	188.52	0.1392	188.52	0.1377	188.52	0.2825
	--		188.63	0.2017	188.63	0.1564	188.63	0.173	188.63	0.184	188.63	0.1579	188.63	0.1629	188.63	0.129	188.63	0.1393	188.63	0.1374	188.63	0.282
	--		188.78	0.2011	188.78	0.1569	188.78	0.1728	188.78	0.1828	188.78	0.157	188.78	0.1637	188.78	0.1292	188.78	0.1395	188.78	0.138	188.78	0.2806
	--		188.95	0.2019	188.95	0.1567	188.95	0.1728	188.95	0.1855	188.95	0.1545	188.95	0.1622	188.95	0.1293	188.95	0.1398	188.95	0.1379	188.95	0.2804
	--		189.16	0.2038	189.16	0.1575	189.16	0.173	189.16	0.1847	189.16	0.1562	189.16	0.1633	189.16	0.1303	189.16	0.1397	189.16	0.1383	189.16	0.2812
	--		189.25	0.1997	189.25	0.1582	189.25	0.1732	189.25	0.1842	189.25	0.1579	189.25	0.1645	189.25	0.13	189.25	0.1399	189.25	0.1383	189.25	0.2806
	--		189.37	0.2055	189.37	0.1585	189.37	0.1736	189.37	0.1847	189.37	0.1576	189.37	0.1644	189.37	0.1291	189.37	0.1391	189.37	0.1382	189.37	0.2812
	--		189.49	0.2028	189.49	0.1589	189.49	0.1735	189.49	0.1847	189.49	0.1582	189.49	0.1636	189.49	0.13	189.49	0.1409	189.49	0.1385	189.49	0.2788
	--		189.69	0.2003	189.69	0.1574	189.69	0.1737	189.69	0.186	189.69	0.1559	189.69	0.1644	189.69	0.1299	189.69	0.1402	189.69	0.1388	189.69	0.2789
	--		189.84	0.2043	189.84	0.1604	189.84	0.1737	189.84	0.1844	189.84	0.1576	189.84	0.1651	189.84	0.1308	189.84	0.1401	189.84	0.1392	189.84	0.2799
	--		189.97	0.206	189.97	0.1606	189.97	0.1738	189.97	0.1851	189.97	0.157	189.97	0.1645	189.97	0.1305	189.97	0.14	189.97	0.1392	189.97	0.2787
	--		190.13	0.2017	190.13	0.1605	190.13	0.1743	190.13	0.186	190.13	0.159	190.13	0.1658	190.13	0.1307	190.13	0.1405	190.13	0.1392	190.13	0.2815
	--		190.29	0.2019	190.29	0.1603	190.29	0.1744	190.29	0.1851	190.29	0.1579	190.29	0.1644	190.29	0.1308	190.29	0.1405	190.29	0.1394	190.29	0.2797
	--		190.34	0.2045	190.34	0.162	190.34	0.1744	190.34	0.1864	190.34	0.1583	190.34	0.1666	190.34	0.1306	190.34	0.1408	190.34	0.1395	190.34	0.2792
	--		190.58	0.2055	190.58	0.1616	190.58	0.1743	190.58	0.1872	190.58	0.1589	190.58	0.1641	190.58	0.1312	190.58	0.1403	190.58	0.1402	190.58	0.2786
	--		190.71	0.2035	190.71	0.1613	190.71	0.1749	190.71	0.1866	190.71	0.1569	190.71	0.1665	190.71	0.1317	190.71	0.1415	190.71	0.1396	190.71	0.2779
	--		190.84	0.2042	190.84	0.1637	190.84	0.1747	190.84	0.1857	190.84	0.1576	190.84	0.1664	190.84	0.1309	190.84	0.1413	190.84	0.1401	190.84	0.2787
	--		191.06	0.2046	191.06	0.163	191.06	0.1747	191.06	0.1869	191.06	0.1581	191.06	0.1663	191.06	0.132	191.06	0.1415	191.06	0.1403	191.06	0.2786
	--		191.12	0.2053	191.12	0.163	191.12	0.1749	191.12	0.1878	191.12	0.1593	191.12	0.1673	191.12	0.1317	191.12	0.1411	191.12	0.14	191.12	0.2812
	--		191.25	0.2056	191.25	0.1634	191.25	0.1754	191.25	0.1866	191.25	0.1582	191.25	0.1674	191.25	0.1315	191.25	0.1417	191.25	0.1406	191.25	0.2771
	--		191.44	0.2042	191.44	0.164	191.44	0.1751	191.44	0.1871	191.44	0.1589	191.44	0.1665	191.44	0.1321	191.44	0.141	191.44	0.1406	191.44	0.2773
	--		191.67	0.2046	191.67	0.1643	191.67	0.1751	191.67	0.1866	191.67	0.1585	191.67	0.1676	191.67	0.1331	191.67	0.1418	191.67	0.1405	191.67	0.2783
	--		191.77	0.207	191.77	0.1654	191.77	0.1756	191.77	0.1873	191.77	0.1588	191.77	0.1683	191.77	0.1323	191.77	0.1418	191.77	0.1408	191.77	0.2797
	--		191.87	0.2053	191.87	0.1664	191.87	0.1757	191.87	0.1893	191.87	0.1593	191.87	0.1687	191.87	0.1322	191.87	0.142	191.87	0.1411	191.87	0.2782
	--		191.98	0.207	191.98	0.1659	191.98	0.1757	191.98	0.1869	191.98	0.1596	191.98	0.1683	191.98	0.1325	191.98	0.1418	191.98	0.1411	191.98	0.2792
	--		192.17	0.2038	192.17	0.1662	192.17	0.1758	192.17	0.1898	192.17	0.1584	192.17	0.17	192.17	0.1329	192.17	0.1423	192.17	0.1417	192.17	0.2789
	--		192.39	0.207	192.39	0.1665	192.39	0.1758	192.39	0.1886	192.39	0.1607	192.39	0.1679	192.39	0.1332	192.39	0.1422	192.39	0.141	192.39	0.2786
	--		192.56	0.2065	192.56	0.1663	192.56	0.1762	192.56	0.1881	192.56	0.1584	192.56	0.1692	192.56	0.1337	192.56	0.1429	192.56	0.1417	192.56	0.278
	--		192.65	0.2074	192.65	0.1684	192.65	0.1768	192.65	0.1884	192.65	0.1576	192.65	0.1698	192.65	0.1332	192.65	0.1426	192.65	0.1418	192.65	0.2772
	--		192.82	0.2056	192.82	0.168	192.82	0.176	192.82	0.1893	192.82	0.1618	192.82	0.1696	192.82	0.1327	192.82	0.1423	192.82	0.1415	192.82	0.2779
	--		192.99	0.2068	192.99	0.1692	192.99	0.1765	192.99	0.1898	192.99	0.159	192.99	0.1703	192.99	0.1338	192.99	0.1425	192.99	0.1422	192.99	0.2806
	--		193.04	0.2074	193.04	0.1708	193.04	0.1769	193.04	0.1897	193.04	0.1594	193.04	0.1701	193.04	0.1333	193.04	0.1428	193.04	0.1418	193.04	0.2767
	--		193.25	0.2076	193.25	0.1762	193.25	0.1765	193.25	0.19	193.25	0.161	193.25	0.1703	193.25	0.1337	193.25	0.1427	193.25	0.1422	193.25	0.277
	--		193.32	0.207	193.32	0.1738	193.32	0.177	193.32	0.1894	193.32	0.16	193.32	0.1703	193.32	0.134	193.32	0.1429	193.32	0.1426	193.32	0.2799
	--		193.48	0.2074	193.48	0.1714	193.48	0.177	193.48	0.1897	193.48	0.1595	193.48	0.1706	193.48	0.1342	193.48	0.1432	193.48	0.1422	193.48	0.2766
	--		193.76	0.2092	193.76	0.1711	193.76	0.1769	193.76	0.1904	193.76	0.1603	193.76	0.1717	193.76	0.1352	193.76	0.1427	193.76	0.1427	193.76	0.2788
	--		193.87	0.2089	193.87	0.1717	193.87	0.1774	193.87	0.189	193.87	0.1614	193.87	0.1718	193.87	0.1353	193.87	0.1435	193.87	0.143	193.87	0.2794
	--		193.99	0.2053	193.99	0.1722	193.99	0.1776	193.99	0.1912	193.99	0.1604	193.99	0.1718	193.99	0.1334	193.99	0.1435	193.99	0.1426	193.99	0.2803
	--		194.2	0.208	194.2	0.1721	194.2	0.1774	194.2	0.1923	194.2	0.1607	194.2	0.1722	194.2	0.1348	194.2	0.1439	194.2	0.1428	194.2	0.2819
	--		194.39	0.2093	194.39	0.1723	194.39	0.1771	194.39	0.1905	194.39	0.1606	194.39	0.1738	194.39	0.1355	194.39	0.1434	194.39	0.143	194.39	0.2781
	--		194.49	0.2086	194.49	0.1718	194.49	0.1775	194.49	0.1914	194.49	0.1611	194.49	0.1728	194.49	0.135	194.49	0.1443	194.49	0.1434	194.49	0.2791
	--		194.61	0.2105	194.61	0.1731	194.61	0.1782	194.61	0.1903	194.61	0.1596	194.61	0.1724	194.61	0.1348	194.61	0.1441	194.61	0.1432	194.61	0.2778
	--		194.82	0.2076	194.82	0.1756	194.82	0.1782	194.82	0.1917	194.82	0.1605	194.82	0.1716	194.82	0.1347	194.82	0.1437	194.82	0.1435	194.82	0.2775
	--		195	0.2077	195	0.1742	195	0.1784	195	0.1928	195	0.162	195	0.1729	195	0.1358	195	0.1442	195	0.1434	195	0.2817
	--		195.1	0.2104	195.1	0.1743	195.1	0.1779	195.1	0.1925	195.1	0.1617	195.1	0.1739	195.1	0.1356	195.1	0.1443	195.1	0.1444	195.1	0.2797
	--		195.23	0.2113	195.23	0.1744	195.23	0.1783	195.23	0.1891	195.23	0.1618	195.23	0.1737	195.23	0.1352	195.23	0.1441	195.23	0.1439	195.23	0.2808
	--		195.4	0.209	195.4	0.1764	195.4	0.1788	195.4	0.1926	195.4	0.162	195.4	0.1745	195.4	0.1361	195.4	0.1444	195.4	0.1439	195.4	0.2811
	--		195.53	0.2093	195.53	0.1759	195.53	0.1787	195.53	0.1943	195.53	0.1615	195.53	0.1743	195.53	0.1361	195.53	0.1444	195.53	0.1446	195.53	0.2807
	--		195.74	0.2107	195.74	0.1762	195.74	0.1787	195.74	0.1922	195.74	0.1613	195.74	0.1743	195.74	0.1365	195.74	0.1448	195.74	0.1446	195.74	0.2805
	--		195.87	0.2103	195.87	0.1762	195.87	0.1792	195.87	0.1934	195.87	0.1629	195.87	0.1757	195.87	0.1364	195.87	0.145	195.87	0.1447	195.87	0.279
	--		195.99	0.2099	195.99	0.1767	195.99	0.1795	195.99	0.1921	195.99	0.1624	195.99	0.1758	195.99	0.1363	195.99	0.145	195.99	0.1451	195.99	0.2819
	--		196.18	0.21	196.18	0.1776	196.18	0.1791	196.18	0.194	196.18	0.1617	196.18	0.1748	196.18	0.1369	196.18	0.1451	196.18	0.1451	196.18	0.2791
	--		196.37	0.2105	196.37	0.1795	196.37	0.1792	196.37	0.1928	196.37	0.1613	196.37	0.1739	196.37	0.1373	196.37	0.1452	196.37	0.1454	196.37	0.2809
	--		196.45	0.2115	196.45	0.1785	196.45	0.1796	196.45	0.1941	196.45	0.1623	196.45	0.1756	196.45	0.1369	196.45	0.1445	196.45	0.1451	196.45	0.2835
	--		196.66	0.2124	196.66	0.1779	196.66	0.1798	196.66	0.1937	196.66	0.1621	196.66	0.1763	196.66	0.1373	196.66	0.1455	196.66	0.1452	196.66	0.2827
	--		196.74	0.2122	196.74	0.1788	196.74	0.18	196.74	0.1936	196.74	0.1639	196.74	0.1754	196.74	0.1371	196.74	0.1452	196.74	0.1457	196.74	0.2829
	--		196.9	0.2106	196.9	0.1784	196.9	0.1799	196.9	0.1952	196.9	0.1619	196.9	0.1756	196.9	0.1373	196.9	0.1451	196.9	0.1457	196.9	0.2821
	--		197.03	0.2118	197.03	0.1809	197.03	0.1801	197.03	0.1941	197.03	0.1632	197.03	0.1773	197.03	0.1377	197.03	0.1458	197.03	0.1457	197.03	0.2822
	--		197.16	0.2111	197.16	0.1801	197.16	0.1801	197.16	0.1946	197.16	0.1635	197.16	0.1774	197.16	0.1374	197.16	0.1458	197.16	0.1461	197.16	0.283
	--		197.35	0.2135	197.35	0.1803	197.35	0.1805	197.35	0.1953	197.35	0.1642	197.35	0.1764	197.35	0.1381	197.35	0.1459	197.35	0.1462	197.35	0.2837
	--		197.49	0.212	197.49	0.1807	197.49	0.1801	197.49	0.1944	197.49	0.1614	197.49	0.178	197.49	0.1386	197.49	0.146	197.49	0.1461	197.49	0.2849
	--		197.62	0.2129	197.62	0.1802	197.62	0.1808	197.62	0.195	197.62	0.163	197.62	0.1775	197.62	0.138	197.62	0.1458	197.62	0.1464	197.62	0.2832
	--		197.75	0.2133	197.75	0.1817	197.75	0.1811	197.75	0.195	197.75	0.1635	197.75	0.1763	197.75	0.138	197.75	0.1458	197.75	0.1465	197.75	0.2831
	--		197.86	0.2144	197.86	0.1849	197.86	0.1814	197.86	0.1955	197.86	0.1622	197.86	0.1781	197.86	0.1385	197.86	0.1464	197.86	0.1467	197.86	0.2839
	--		198.03	0.2115	198.03	0.1821	198.03	0.1809	198.03	0.1959	198.03	0.165	198.03	0.1793	198.03	0.1391	198.03	0.1468	198.03	0.1467	198.03	0.2836
	--		198.19	0.2121	198.19	0.1835	198.19	0.1814	198.19	0.1963	198.19	0.1651	198.19	0.1798	198.19	0.1393	198.19	0.1463	198.19	0.1468	198.19	0.2866
	--		198.31	0.2147	198.31	0.183	198.31	0.1834	198.31	0.1972	198.31	0.1631	198.31	0.1774	198.31	0.139	198.31	0.1468	198.31	0.1474	198.31	0.2845
	--		198.54	0.2124	198.54	0.1838	198.54	0.1816	198.54	0.196	198.54	0.1635	198.54	0.1785	198.54	0.1396	198.54	0.1465	198.54	0.1469	198.54	0.2833
	--		198.73	0.2142	198.73	0.1844	198.73	0.1817	198.73	0.1955	198.73	0.1644	198.73	0.179	198.73	0.1396	198.73	0.1466	198.73	0.147	198.73	0.2853
	--		198.85	0.2152	198.85	0.184	198.85	0.1815	198.85	0.1966	198.85	0.1634	198.85	0.1799	198.85	0.14	198.85	0.1469	198.85	0.1473	198.85	0.287
	--		199.02	0.2132	199.02	0.1857	199.02	0.1819	199.02	0.198	199.02	0.1645	199.02	0.18	199.02	0.1395	199.02	0.1474	199.02	0.1478	199.02	0.2868
	--		199.11	0.2136	199.11	0.1874	199.11	0.1825	199.11	0.1976	199.11	0.1654	199.11	0.1784	199.11	0.1394	199.11	0.1472	199.11	0.1483	199.11	0.2859
	--		199.28	0.2139	199.28	0.1867	199.28	0.1827	199.28	0.1966	199.28	0.1667	199.28	0.1795	199.28	0.1396	199.28	0.147	199.28	0.1482	199.28	0.2872
	--		199.5	0.2168	199.5	0.1874	199.5	0.1825	199.5	0.1981	199.5	0.1652	199.5	0.1801	199.5	0.1403	199.5	0.1465	199.5	0.1479	199.5	0.2866
	--		199.63	0.2153	199.63	0.1858	199.63	0.1827	199.63	0.1976	199.63	0.1642	199.63	0.1814	199.63	0.1409	199.63	0.1472	199.63	0.1483	199.63	0.2876
	--		199.71	0.2144	199.71	0.1869	199.71	0.1831	199.71	0.1972	199.71	0.1625	199.71	0.1797	199.71	0.1401	199.71	0.1472	199.71	0.1484	199.71	0.2886
	--		199.94	0.2154	199.94	0.1886	199.94	0.1831	199.94	0.1969	199.94	0.1657	199.94	0.1804	199.94	0.1406	199.94	0.1475	199.94	0.1486	199.94	0.2869
	--		200.1	0.2158	200.1	0.189	200.1	0.183	200.1	0.1998	200.1	0.1667	200.1	0.1817	200.1	0.1409	200.1	0.1473	200.1	0.1487	200.1	0.2898
	--		200.21	0.2152	200.21	0.1876	200.21	0.1833	200.21	0.1987	200.21	0.1657	200.21	0.1812	200.21	0.1411	200.21	0.1477	200.21	0.1489	200.21	0.2903
	--		200.24	0.2171	200.24	0.1901	200.24	0.1837	200.24	0.1991	200.24	0.1641	200.24	0.1818	200.24	0.1416	200.24	0.1481	200.24	0.149	200.24	0.2885
	--		200.46	0.2159	200.46	0.1899	200.46	0.1842	200.46	0.1988	200.46	0.1665	200.46	0.1813	200.46	0.1406	200.46	0.1481	200.46	0.1491	200.46	0.2893
	--		200.63	0.2156	200.63	0.1905	200.63	0.1843	200.63	0.1981	200.63	0.1664	200.63	0.1808	200.63	0.1421	200.63	0.1479	200.63	0.1496	200.63	0.2923
	--		200.85	0.217	200.85	0.191	200.85	0.184	200.85	0.1989	200.85	0.167	200.85	0.181	200.85	0.1415	200.85	0.1482	200.85	0.1494	200.85	0.2889
	--		201	0.2174	201	0.1926	201	0.1843	201	0.1988	201	0.1657	201	0.1827	201	0.142	201	0.1481	201	0.1497	201	0.2904
	--		201.09	0.2161	201.09	0.1901	201.09	0.1846	201.09	0.201	201.09	0.1654	201.09	0.183	201.09	0.1416	201.09	0.1481	201.09	0.1503	201.09	0.2924
	--		201.3	0.2182	201.3	0.1912	201.3	0.1852	201.3	0.2001	201.3	0.1659	201.3	0.1823	201.3	0.1422	201.3	0.1487	201.3	0.15	201.3	0.2933
	--		201.44	0.2165	201.44	0.1941	201.44	0.1853	201.44	0.2016	201.44	0.1687	201.44	0.1827	201.44	0.1421	201.44	0.1489	201.44	0.1499	201.44	0.2907
	--		201.52	0.2179	201.52	0.1936	201.52	0.1849	201.52	0.2004	201.52	0.1668	201.52	0.1838	201.52	0.1423	201.52	0.1479	201.52	0.1501	201.52	0.2938
	--		201.63	0.2199	201.63	0.1937	201.63	0.1852	201.63	0.2005	201.63	0.1663	201.63	0.1841	201.63	0.142	201.63	0.149	201.63	0.1505	201.63	0.2928
	--		201.8	0.2165	201.8	0.1945	201.8	0.1855	201.8	0.2	201.8	0.1674	201.8	0.1827	201.8	0.1425	201.8	0.1485	201.8	0.1506	201.8	0.2919
	--		202.06	0.2167	202.06	0.1941	202.06	0.1856	202.06	0.2022	202.06	0.1671	202.06	0.1821	202.06	0.1436	202.06	0.1484	202.06	0.1504	202.06	0.2933
	--		202.16	0.2194	202.16	0.1947	202.16	0.1863	202.16	0.2005	202.16	0.168	202.16	0.1845	202.16	0.1434	202.16	0.1491	202.16	0.1511	202.16	0.2948
	--		202.21	0.2198	202.21	0.1948	202.21	0.1863	202.21	0.2023	202.21	0.1672	202.21	0.1834	202.21	0.1422	202.21	0.149	202.21	0.1507	202.21	0.2964
	--		202.45	0.2176	202.45	0.1963	202.45	0.1857	202.45	0.2014	202.45	0.167	202.45	0.1842	202.45	0.1434	202.45	0.1488	202.45	0.1509	202.45	0.2959
	--		202.53	0.2203	202.53	0.1967	202.53	0.1867	202.53	0.2011	202.53	0.1686	202.53	0.1844	202.53	0.1436	202.53	0.1493	202.53	0.1514	202.53	0.2934
	--		202.8	0.2201	202.8	0.1992	202.8	0.1868	202.8	0.2038	202.8	0.1682	202.8	0.1829	202.8	0.1436	202.8	0.1493	202.8	0.1516	202.8	0.2962
	--		202.94	0.2183	202.94	0.1973	202.94	0.187	202.94	0.2029	202.94	0.1683	202.94	0.1835	202.94	0.1444	202.94	0.1493	202.94	0.151	202.94	0.2956
	--		202.94	0.2201	202.94	0.1961	202.94	0.1874	202.94	0.2037	202.94	0.167	202.94	0.1848	202.94	0.1434	202.94	0.1505	202.94	0.1517	202.94	0.2993
	--		203.14	0.219	203.14	0.1996	203.14	0.1876	203.14	0.2021	203.14	0.1691	203.14	0.1859	203.14	0.1436	203.14	0.1497	203.14	0.1522	203.14	0.2984
	--		203.34	0.2219	203.34	0.1996	203.34	0.1873	203.34	0.2014	203.34	0.1703	203.34	0.1867	203.34	0.1448	203.34	0.1497	203.34	0.1516	203.34	0.2963
	--		203.47	0.2188	203.47	0.2004	203.47	0.188	203.47	0.2033	203.47	0.1683	203.47	0.1834	203.47	0.1449	203.47	0.1498	203.47	0.1519	203.47	0.2963
	--		203.63	0.2202	203.63	0.2003	203.63	0.1882	203.63	0.2057	203.63	0.1694	203.63	0.1836	203.63	0.1443	203.63	0.1496	203.63	0.1523	203.63	0.3005
	--		203.83	0.2209	203.83	0.2021	203.83	0.1886	203.83	0.204	203.83	0.169	203.83	0.1858	203.83	0.1452	203.83	0.1499	203.83	0.1522	203.83	0.3
	--		203.94	0.222	203.94	0.2008	203.94	0.1887	203.94	0.204	203.94	0.1697	203.94	0.1853	203.94	0.145	203.94	0.15	203.94	0.152	203.94	0.2999
	--		204.12	0.2205	204.12	0.2009	204.12	0.1883	204.12	0.2044	204.12	0.1695	204.12	0.1866	204.12	0.1452	204.12	0.1505	204.12	0.1523	204.12	0.3003
	--		204.27	0.2216	204.27	0.2021	204.27	0.1894	204.27	0.2041	204.27	0.1704	204.27	0.1862	204.27	0.1447	204.27	0.1498	204.27	0.1523	204.27	0.3006
	--		204.43	0.2229	204.43	0.2049	204.43	0.1893	204.43	0.2052	204.43	0.1686	204.43	0.186	204.43	0.1456	204.43	0.1499	204.43	0.1529	204.43	0.301
	--		204.51	0.2205	204.51	0.2053	204.51	0.1892	204.51	0.2048	204.51	0.1706	204.51	0.1856	204.51	0.1452	204.51	0.1508	204.51	0.1529	204.51	0.3003
	--		204.62	0.2217	204.62	0.2045	204.62	0.1898	204.62	0.2044	204.62	0.1714	204.62	0.1862	204.62	0.1456	204.62	0.1505	204.62	0.1534	204.62	0.3048
	--		204.84	0.2224	204.84	0.2021	204.84	0.1905	204.84	0.2057	204.84	0.1704	204.84	0.1859	204.84	0.1459	204.84	0.15	204.84	0.1532	204.84	0.3017
	--		204.99	0.2238	204.99	0.2052	204.99	0.1903	204.99	0.2072	204.99	0.1703	204.99	0.1873	204.99	0.1469	204.99	0.151	204.99	0.1536	204.99	0.3059
	--		205.18	0.2233	205.18	0.2075	205.18	0.1905	205.18	0.2056	205.18	0.1709	205.18	0.1876	205.18	0.1464	205.18	0.1509	205.18	0.1535	205.18	0.3061
	--		205.34	0.2217	205.34	0.2058	205.34	0.1906	205.34	0.2056	205.34	0.1717	205.34	0.1859	205.34	0.1463	205.34	0.1506	205.34	0.1535	205.34	0.3024
	--		205.41	0.2249	205.41	0.2079	205.41	0.1911	205.41	0.2081	205.41	0.1717	205.41	0.1874	205.41	0.1462	205.41	0.1513	205.41	0.1538	205.41	0.3029
	--		205.62	0.2225	205.62	0.2055	205.62	0.1914	205.62	0.2078	205.62	0.1715	205.62	0.1875	205.62	0.1464	205.62	0.1509	205.62	0.1535	205.62	0.3069
	--		205.79	0.2233	205.79	0.2084	205.79	0.1912	205.79	0.2064	205.79	0.1716	205.79	0.1894	205.79	0.1476	205.79	0.1508	205.79	0.1544	205.79	0.3053
	--		205.93	0.2241	205.93	0.2092	205.93	0.1916	205.93	0.2078	205.93	0.173	205.93	0.1871	205.93	0.1469	205.93	0.151	205.93	0.1543	205.93	0.3075
	--		206.12	0.2238	206.12	0.209	206.12	0.1922	206.12	0.2073	206.12	0.1717	206.12	0.1853	206.12	0.1474	206.12	0.1515	206.12	0.1539	206.12	0.308
	--		206.19	0.2251	206.19	0.2113	206.19	0.1925	206.19	0.2084	206.19	0.1715	206.19	0.1868	206.19	0.1468	206.19	0.1511	206.19	0.1545	206.19	0.308
	--		206.36	0.2237	206.36	0.211	206.36	0.1929	206.36	0.2081	206.36	0.1725	206.36	0.188	206.36	0.147	206.36	0.1513	206.36	0.1548	206.36	0.308
	--		206.52	0.224	206.52	0.2108	206.52	0.193	206.52	0.2078	206.52	0.1731	206.52	0.1883	206.52	0.1477	206.52	0.1511	206.52	0.1552	206.52	0.3078
	--		206.59	0.2254	206.59	0.2104	206.59	0.1929	206.59	0.2084	206.59	0.1733	206.59	0.1886	206.59	0.1473	206.59	0.1524	206.59	0.1549	206.59	0.3082
	--		206.71	0.2255	206.71	0.2124	206.71	0.1934	206.71	0.2089	206.71	0.1721	206.71	0.1894	206.71	0.1479	206.71	0.1525	206.71	0.1555	206.71	0.3125
	--		206.89	0.226	206.89	0.2141	206.89	0.1934	206.89	0.2092	206.89	0.1736	206.89	0.1868	206.89	0.1482	206.89	0.1509	206.89	0.1545	206.89	0.3088
	--		207.1	0.2257	207.1	0.2133	207.1	0.1937	207.1	0.2103	207.1	0.1747	207.1	0.1878	207.1	0.1489	207.1	0.1522	207.1	0.1552	207.1	0.3119
	--		207.22	0.2248	207.22	0.2127	207.22	0.1943	207.22	0.2092	207.22	0.1754	207.22	0.1882	207.22	0.1485	207.22	0.152	207.22	0.1549	207.22	0.3104
	--		207.44	0.224	207.44	0.2151	207.44	0.1948	207.44	0.2096	207.44	0.1735	207.44	0.1885	207.44	0.149	207.44	0.152	207.44	0.1559	207.44	0.3123
	--		207.58	0.2262	207.58	0.2148	207.58	0.1954	207.58	0.2104	207.58	0.1736	207.58	0.1896	207.58	0.149	207.58	0.1522	207.58	0.156	207.58	0.3142
	--		207.74	0.228	207.74	0.216	207.74	0.1954	207.74	0.2099	207.74	0.1746	207.74	0.1881	207.74	0.1488	207.74	0.1523	207.74	0.1558	207.74	0.3142
	--		207.85	0.2278	207.85	0.2186	207.85	0.195	207.85	0.2111	207.85	0.175	207.85	0.1889	207.85	0.1491	207.85	0.1521	207.85	0.1563	207.85	0.3134
	--		207.99	0.2272	207.99	0.2167	207.99	0.1956	207.99	0.2107	207.99	0.1732	207.99	0.1891	207.99	0.1487	207.99	0.1524	207.99	0.1563	207.99	0.3162
	--		208.19	0.2274	208.19	0.2174	208.19	0.1958	208.19	0.2123	208.19	0.1748	208.19	0.1891	208.19	0.1499	208.19	0.1527	208.19	0.1569	208.19	0.3157
	--		208.29	0.2271	208.29	0.2179	208.29	0.1963	208.29	0.212	208.29	0.1756	208.29	0.1886	208.29	0.1495	208.29	0.1521	208.29	0.1565	208.29	0.3128
	--		208.51	0.2262	208.51	0.2188	208.51	0.1969	208.51	0.2118	208.51	0.1761	208.51	0.19	208.51	0.1498	208.51	0.1529	208.51	0.1565	208.51	0.3177
	--		208.66	0.2294	208.66	0.2194	208.66	0.1969	208.66	0.2127	208.66	0.1773	208.66	0.1882	208.66	0.15	208.66	0.1527	208.66	0.157	208.66	0.3175
	--		208.84	0.2297	208.84	0.2209	208.84	0.1972	208.84	0.2123	208.84	0.1756	208.84	0.1892	208.84	0.15	208.84	0.153	208.84	0.1569	208.84	0.3191
	--		208.99	0.2286	208.99	0.2199	208.99	0.1974	208.99	0.2133	208.99	0.1747	208.99	0.1902	208.99	0.1501	208.99	0.1529	208.99	0.157	208.99	0.3196
	--		209.06	0.2283	209.06	0.2231	209.06	0.1976	209.06	0.2136	209.06	0.1771	209.06	0.1891	209.06	0.1501	209.06	0.1536	209.06	0.1572	209.06	0.3187
	--		209.25	0.228	209.25	0.2239	209.25	0.1977	209.25	0.2139	209.25	0.1765	209.25	0.1897	209.25	0.1504	209.25	0.1528	209.25	0.1576	209.25	0.3192
	--		209.35	0.2285	209.35	0.2207	209.35	0.1986	209.35	0.2144	209.35	0.179	209.35	0.1893	209.35	0.1508	209.35	0.1532	209.35	0.1575	209.35	0.3212
	--		209.45	0.2294	209.45	0.2238	209.45	0.199	209.45	0.2143	209.45	0.1763	209.45	0.1901	209.45	0.1505	209.45	0.1539	209.45	0.1573	209.45	0.3223
	--		209.63	0.2307	209.63	0.2267	209.63	0.1993	209.63	0.2143	209.63	0.1768	209.63	0.1901	209.63	0.1512	209.63	0.1529	209.63	0.1585	209.63	0.3216
	--		209.8	0.23	209.8	0.2239	209.8	0.1992	209.8	0.2141	209.8	0.1782	209.8	0.1911	209.8	0.1513	209.8	0.1531	209.8	0.158	209.8	0.3208
	--		209.88	0.2311	209.88	0.226	209.88	0.1995	209.88	0.2146	209.88	0.1777	209.88	0.1897	209.88	0.1515	209.88	0.1543	209.88	0.1579	209.88	0.3248
	--		210.07	0.2311	210.07	0.2259	210.07	0.1999	210.07	0.216	210.07	0.1789	210.07	0.1888	210.07	0.1512	210.07	0.1549	210.07	0.1586	210.07	0.3261
	--		210.3	0.2304	210.3	0.2252	210.3	0.2002	210.3	0.216	210.3	0.1784	210.3	0.1905	210.3	0.1523	210.3	0.1539	210.3	0.1579	210.3	0.324
	--		210.43	0.2304	210.43	0.2271	210.43	0.2007	210.43	0.2154	210.43	0.1792	210.43	0.19	210.43	0.152	210.43	0.1538	210.43	0.1585	210.43	0.3239
	--		210.52	0.23	210.52	0.2292	210.52	0.2008	210.52	0.2178	210.52	0.1788	210.52	0.1878	210.52	0.1514	210.52	0.1536	210.52	0.1583	210.52	0.3268
	--		210.71	0.2314	210.71	0.2307	210.71	0.2016	210.71	0.2163	210.71	0.1797	210.71	0.1899	210.71	0.1524	210.71	0.154	210.71	0.159	210.71	0.328
	--		210.85	0.2331	210.85	0.231	210.85	0.2012	210.85	0.2183	210.85	0.1809	210.85	0.1892	210.85	0.1522	210.85	0.1543	210.85	0.1591	210.85	0.3272
	--		210.94	0.2309	210.94	0.2275	210.94	0.202	210.94	0.2153	210.94	0.1796	210.94	0.191	210.94	0.1518	210.94	0.1546	210.94	0.1593	210.94	0.3303
	--		211.2	0.2327	211.2	0.2302	211.2	0.2032	211.2	0.2171	211.2	0.1788	211.2	0.1925	211.2	0.1525	211.2	0.1542	211.2	0.1593	211.2	0.3292
	--		211.29	0.2338	211.29	0.233	211.29	0.2025	211.29	0.2193	211.29	0.1785	211.29	0.1906	211.29	0.153	211.29	0.1544	211.29	0.1591	211.29	0.3302
	--		211.43	0.2329	211.43	0.2328	211.43	0.2033	211.43	0.2189	211.43	0.1823	211.43	0.1919	211.43	0.1524	211.43	0.1551	211.43	0.1593	211.43	0.3317
	--		211.58	0.2323	211.58	0.2315	211.58	0.2027	211.58	0.2178	211.58	0.1804	211.58	0.1901	211.58	0.1528	211.58	0.1549	211.58	0.1594	211.58	0.3352
	--		211.71	0.2337	211.71	0.2336	211.71	0.2039	211.71	0.2201	211.71	0.1816	211.71	0.1916	211.71	0.153	211.71	0.1543	211.71	0.1601	211.71	0.328
	--		211.83	0.2339	211.83	0.2352	211.83	0.2035	211.83	0.2206	211.83	0.1822	211.83	0.1905	211.83	0.1531	211.83	0.1549	211.83	0.1599	211.83	0.3301
	--		212.03	0.2332	212.03	0.236	212.03	0.2041	212.03	0.2187	212.03	0.1817	212.03	0.1895	212.03	0.1536	212.03	0.1555	212.03	0.16	212.03	0.3343
	--		212.16	0.2336	212.16	0.2361	212.16	0.2048	212.16	0.2181	212.16	0.1822	212.16	0.191	212.16	0.1549	212.16	0.1551	212.16	0.1598	212.16	0.3363
	--		212.33	0.2367	212.33	0.2343	212.33	0.2055	212.33	0.2212	212.33	0.1828	212.33	0.1911	212.33	0.1535	212.33	0.1555	212.33	0.1605	212.33	0.3347
	--		212.51	0.2349	212.51	0.2385	212.51	0.2066	212.51	0.2217	212.51	0.1818	212.51	0.1922	212.51	0.1536	212.51	0.1558	212.51	0.1607	212.51	0.3325
	--		212.58	0.2356	212.58	0.2386	212.58	0.205	212.58	0.2202	212.58	0.1836	212.58	0.1905	212.58	0.1535	212.58	0.1553	212.58	0.1604	212.58	0.3361
	--		212.63	0.236	212.63	0.2394	212.63	0.2054	212.63	0.2243	212.63	0.183	212.63	0.1886	212.63	0.1531	212.63	0.1549	212.63	0.1608	212.63	0.3398
	--		212.88	0.2351	212.88	0.2371	212.88	0.2067	212.88	0.2212	212.88	0.184	212.88	0.1904	212.88	0.1542	212.88	0.1558	212.88	0.1606	212.88	0.3373
	--		213.01	0.2364	213.01	0.2395	213.01	0.2067	213.01	0.2219	213.01	0.1822	213.01	0.1926	213.01	0.1549	213.01	0.1555	213.01	0.1606	213.01	0.34
	--		213.11	0.2369	213.11	0.2436	213.11	0.207	213.11	0.2241	213.11	0.1842	213.11	0.1902	213.11	0.1543	213.11	0.1576	213.11	0.1608	213.11	0.3387
	--		213.35	0.2362	213.35	0.2429	213.35	0.2078	213.35	0.2231	213.35	0.1864	213.35	0.1913	213.35	0.155	213.35	0.1559	213.35	0.1612	213.35	0.3415
	--		213.55	0.2387	213.55	0.2412	213.55	0.2077	213.55	0.2219	213.55	0.1857	213.55	0.1921	213.55	0.1554	213.55	0.1562	213.55	0.1622	213.55	0.339
	--		213.63	0.2374	213.63	0.2429	213.63	0.2088	213.63	0.2229	213.63	0.1847	213.63	0.1919	213.63	0.1546	213.63	0.1561	213.63	0.162	213.63	0.3409
	--		213.88	0.2379	213.88	0.2449	213.88	0.2086	213.88	0.2237	213.88	0.1827	213.88	0.1906	213.88	0.1549	213.88	0.155	213.88	0.1615	213.88	0.3408
	--		214.06	0.2379	214.06	0.2439	214.06	0.2095	214.06	0.2257	214.06	0.1851	214.06	0.191	214.06	0.1556	214.06	0.1564	214.06	0.1616	214.06	0.3429
	--		214.19	0.2401	214.19	0.2468	214.19	0.2102	214.19	0.2257	214.19	0.1865	214.19	0.1904	214.19	0.1546	214.19	0.1569	214.19	0.1617	214.19	0.3472
	--		214.32	0.2391	214.32	0.247	214.32	0.2097	214.32	0.2254	214.32	0.1863	214.32	0.1912	214.32	0.1551	214.32	0.1565	214.32	0.1623	214.32	0.3434
	--		214.35	0.2403	214.35	0.2461	214.35	0.2104	214.35	0.2253	214.35	0.1877	214.35	0.1934	214.35	0.1549	214.35	0.157	214.35	0.1617	214.35	0.3439
	--		214.55	0.2391	214.55	0.2493	214.55	0.2108	214.55	0.226	214.55	0.188	214.55	0.1906	214.55	0.1559	214.55	0.1566	214.55	0.1619	214.55	0.3478
	--		214.7	0.242	214.7	0.2519	214.7	0.2113	214.7	0.2255	214.7	0.1861	214.7	0.193	214.7	0.1562	214.7	0.1571	214.7	0.1624	214.7	0.347
	--		214.93	0.2408	214.93	0.2509	214.93	0.2114	214.93	0.2271	214.93	0.1872	214.93	0.1929	214.93	0.1564	214.93	0.1574	214.93	0.1629	214.93	0.3485
	--		215.06	0.2407	215.06	0.2509	215.06	0.212	215.06	0.2268	215.06	0.1897	215.06	0.1916	215.06	0.1564	215.06	0.157	215.06	0.1626	215.06	0.3502
	--		215.12	0.2435	215.12	0.2516	215.12	0.2124	215.12	0.2269	215.12	0.1881	215.12	0.1915	215.12	0.1558	215.12	0.1567	215.12	0.1626	215.12	0.349
	--		215.32	0.2423	215.32	0.2521	215.32	0.2126	215.32	0.2285	215.32	0.1861	215.32	0.1912	215.32	0.1579	215.32	0.1579	215.32	0.1624	215.32	0.3479
	--		215.44	0.244	215.44	0.2555	215.44	0.2126	215.44	0.2297	215.44	0.1888	215.44	0.1926	215.44	0.1558	215.44	0.1581	215.44	0.1634	215.44	0.3507
	--		215.63	0.2451	215.63	0.2542	215.63	0.2133	215.63	0.2278	215.63	0.1888	215.63	0.1917	215.63	0.1565	215.63	0.1577	215.63	0.1636	215.63	0.3518
	--		215.75	0.2436	215.75	0.2558	215.75	0.2136	215.75	0.2288	215.75	0.1923	215.75	0.1912	215.75	0.1569	215.75	0.1579	215.75	0.1643	215.75	0.3518
	--		215.85	0.2458	215.85	0.2592	215.85	0.2146	215.85	0.2302	215.85	0.1918	215.85	0.1936	215.85	0.1569	215.85	0.1575	215.85	0.1637	215.85	0.3548
	--		215.95	0.2464	215.95	0.2585	215.95	0.2152	215.95	0.2302	215.95	0.1883	215.95	0.191	215.95	0.1561	215.95	0.1589	215.95	0.1637	215.95	0.3517
	--		216.11	0.2479	216.11	0.2611	216.11	0.2154	216.11	0.2308	216.11	0.1893	216.11	0.1905	216.11	0.1569	216.11	0.1579	216.11	0.1639	216.11	0.3557
	--		216.4	0.2481	216.4	0.2605	216.4	0.2159	216.4	0.2313	216.4	0.1897	216.4	0.1928	216.4	0.1594	216.4	0.1577	216.4	0.1638	216.4	0.3544
	--		216.45	0.2511	216.45	0.2625	216.45	0.2151	216.45	0.2296	216.45	0.193	216.45	0.1941	216.45	0.1574	216.45	0.1587	216.45	0.1642	216.45	0.3571
	--		216.66	0.2531	216.66	0.2635	216.66	0.2164	216.66	0.2306	216.66	0.1918	216.66	0.1924	216.66	0.1578	216.66	0.1581	216.66	0.1644	216.66	0.3568
	--		216.79	0.2527	216.79	0.2664	216.79	0.2168	216.79	0.2312	216.79	0.1903	216.79	0.1943	216.79	0.158	216.79	0.1592	216.79	0.1643	216.79	0.3568
	--		216.92	0.2547	216.92	0.2648	216.92	0.2175	216.92	0.2315	216.92	0.1925	216.92	0.1939	216.92	0.1579	216.92	0.1593	216.92	0.1651	216.92	0.3589
	--		217.15	0.2554	217.15	0.2661	217.15	0.2165	217.15	0.2349	217.15	0.1931	217.15	0.1927	217.15	0.1582	217.15	0.1546	217.15	0.1643	217.15	0.3589
	--		217.27	0.2571	217.27	0.268	217.27	0.2187	217.27	0.2324	217.27	0.1925	217.27	0.1933	217.27	0.1584	217.27	0.1605	217.27	0.1647	217.27	0.3567
[truncated: 415 more rows]
