# Supplementary material for: Mechanically robust supramolecular polymer co-assemblies
Source: Nat Commun. 2022 Jan 18;13:356. doi: 10.1038/s41467-022-28017-0 (PMC8766479; doi:10.1038/s41467-022-28017-0)
Supplement: Supplementary file 3 — Source Data [file 41467_2022_28017_MOESM3_ESM.zip › NCOMMS-21-41006-T_Source Data/Supplementary Figure 10/Supplementary Figure 10b - BKB.txt]

Title                                                           08.03.2021 13:20
________________________________________________________________________________

Title
Evaluation Categories:

Curve Name:
  BKB, 08.03.2021 12:21:57
  Performed 08.03.2021 12:21:57
  Sample Weight
Curve Values:
          Index              t             Ts             Tr          Value
                           [s]           [�C]           [�C]           [mg]
              0              0         32.274         25.000        6.06897
              1              1         32.281         25.167        6.06914
              2              2         32.309         25.333        6.06947
              3              3         32.391         25.500        6.06991
              4              4         32.517         25.667        6.07071
              5              5         32.683         25.833        6.07142
              6              6         32.826         26.000        6.07213
              7              7         32.993         26.167        6.07283
              8              8         33.169         26.333        6.07371
              9              9         33.371         26.500        6.07443
             10             10         33.551         26.667         6.0751
             11             11         33.762         26.833        6.07575
             12             12         33.964         27.000         6.0762
             13             13         34.188         27.167        6.07668
             14             14         34.386         27.333        6.07712
             15             15         34.595         27.500        6.07752
             16             16         34.816         27.667        6.07779
             17             17         35.017         27.833        6.07812
             18             18         35.228         28.000        6.07844
             19             19         35.451         28.167        6.07876
             20             20         35.688         28.333          6.079
             21             21         35.905         28.500        6.07924
             22             22         36.130         28.667        6.07944
             23             23         36.326         28.833        6.07961
             24             24         36.557         29.000        6.07975
             25             25         36.762         29.167        6.07993
             26             26         36.983         29.333        6.08013
             27             27         37.196         29.500        6.08033
             28             28         37.418         29.667         6.0805
             29             29         37.616         29.833        6.08065
             30             30         37.843         30.000        6.08078
             31             31         38.055         30.167        6.08091
             32             32         38.271         30.333        6.08099
             33             33         38.501         30.500        6.08109
             34             34         38.696         30.667        6.08121
             35             35         38.902         30.833        6.08132
             36             36         39.110         31.000        6.08143
             37             37         39.328         31.167        6.08153
             38             38         39.538         31.333        6.08163
             39             39         39.743         31.500        6.08174
             40             40         39.954         31.667        6.08186
             41             41         40.168         31.833        6.08198
             42             42         40.373         32.000        6.08211
             43             43         40.583         32.167        6.08222
             44             44         40.791         32.333        6.08234
             45             45         41.005         32.500        6.08244
             46             46         41.204         32.667        6.08252
             47             47         41.411         32.833        6.08261
             48             48         41.616         33.000        6.08265
             49             49         41.838         33.167        6.08271
             50             50         42.025         33.333        6.08278
             51             51         42.230         33.500        6.08284
             52             52         42.423         33.667        6.08291
             53             53         42.638         33.833        6.08298
             54             54         42.829         34.000        6.08307
             55             55         43.045         34.167        6.08316
             56             56         43.250         34.333        6.08326
             57             57         43.439         34.500        6.08335
             58             58         43.628         34.667        6.08343
             59             59         43.829         34.833         6.0835
             60             60         44.020         35.000        6.08357
             61             61         44.211         35.167        6.08365
             62             62         44.413         35.333        6.08372
             63             63         44.605         35.500        6.08379
             64             64         44.794         35.667        6.08383
             65             65         44.982         35.833        6.08389
             66             66         45.177         36.000        6.08396
             67             67         45.369         36.167        6.08402
             68             68         45.558         36.333        6.08407
             69             69         45.742         36.500        6.08413
             70             70         45.932         36.667         6.0842
             71             71         46.108         36.833        6.08425
             72             72         46.305         37.000        6.08425
             73             73         46.480         37.167        6.08425
             74             74         46.670         37.333        6.08426
             75             75         46.859         37.500        6.08428
             76             76         47.034         37.667        6.08425
             77             77         47.213         37.833        6.08426
             78             78         47.386         38.000        6.08429
             79             79         47.571         38.167        6.08433
             80             80         47.756         38.333        6.08438
             81             81         47.937         38.500         6.0844
             82             82         48.106         38.667        6.08441
             83             83         48.282         38.833        6.08441
             84             84         48.473         39.000        6.08441
             85             85         48.638         39.167        6.08443
             86             86         48.817         39.333        6.08446
             87             87         48.999         39.500        6.08449
             88             88         49.172         39.667        6.08457
             89             89         49.329         39.833        6.08464
             90             90         49.521         40.000        6.08469
             91             91         49.691         40.167        6.08473
             92             92         49.860         40.333        6.08476
             93             93         50.046         40.500         6.0848
             94             94         50.211         40.667        6.08484
             95             95         50.387         40.833        6.08489
             96             96         50.559         41.000        6.08492
             97             97         50.738         41.167        6.08494
             98             98         50.908         41.333        6.08496
             99             99         51.086         41.500        6.08497
            100            100         51.257         41.667        6.08499
            101            101         51.426         41.833          6.085
            102            102         51.600         42.000        6.08502
            103            103         51.774         42.167        6.08504
            104            104         51.946         42.333        6.08507
            105            105         52.116         42.500        6.08512
            106            106         52.297         42.667        6.08514
            107            107         52.465         42.833        6.08518
            108            108         52.639         43.000        6.08522
            109            109         52.818         43.167        6.08526
            110            110         52.980         43.333        6.08531
            111            111         53.152         43.500        6.08536
            112            112         53.315         43.667        6.08541
            113            113         53.496         43.833        6.08548
            114            114         53.656         44.000        6.08552
            115            115         53.820         44.167        6.08557
            116            116         53.988         44.333        6.08562
            117            117         54.158         44.500        6.08567
            118            118         54.322         44.667        6.08573
            119            119         54.498         44.833        6.08577
            120            120         54.661         45.000         6.0858
            121            121         54.823         45.167        6.08582
            122            122         54.997         45.333        6.08583
            123            123         55.160         45.500        6.08586
            124            124         55.317         45.667        6.08589
            125            125         55.490         45.833        6.08589
            126            126         55.665         46.000        6.08591
            127            127         55.814         46.167        6.08593
            128            128         55.986         46.333        6.08593
            129            129         56.161         46.500        6.08593
            130            130         56.313         46.667        6.08592
            131            131         56.472         46.833        6.08593
            132            132         56.637         47.000        6.08595
            133            133         56.805         47.167        6.08596
            134            134         56.971         47.333        6.08599
            135            135         57.132         47.500        6.08601
            136            136         57.294         47.667        6.08603
            137            137         57.467         47.833        6.08609
            138            138         57.631         48.000        6.08613
            139            139         57.793         48.167        6.08618
            140            140         57.962         48.333        6.08624
            141            141         58.121         48.500        6.08629
            142            142         58.273         48.667        6.08635
            143            143         58.438         48.833         6.0864
            144            144         58.609         49.000        6.08644
            145            145         58.777         49.167        6.08649
            146            146         58.939         49.333        6.08654
            147            147         59.096         49.500        6.08661
            148            148         59.265         49.667        6.08669
            149            149         59.419         49.833        6.08675
            150            150         59.577         50.000         6.0868
            151            151         59.748         50.167        6.08682
            152            152         59.897         50.333        6.08683
            153            153         60.068         50.500        6.08683
            154            154         60.238         50.667        6.08686
            155            155         60.391         50.833        6.08691
            156            156         60.560         51.000        6.08696
            157            157         60.729         51.167        6.08706
            158            158         60.894         51.333        6.08713
            159            159         61.053         51.500        6.08719
            160            160         61.225         51.667        6.08725
            161            161         61.373         51.833        6.08732
            162            162         61.528         52.000        6.08738
            163            163         61.688         52.167        6.08745
            164            164         61.849         52.333        6.08753
            165            165         62.014         52.500         6.0876
            166            166         62.170         52.667        6.08765
            167            167         62.332         52.833        6.08768
            168            168         62.493         53.000        6.08771
            169            169         62.653         53.167        6.08774
            170            170         62.819         53.333        6.08778
            171            171         62.975         53.500        6.08784
            172            172         63.134         53.667        6.08789
            173            173         63.308         53.833        6.08795
            174            174         63.463         54.000        6.08798
            175            175         63.632         54.167        6.08801
            176            176         63.801         54.333        6.08805
            177            177         63.949         54.500        6.08809
            178            178         64.112         54.667        6.08815
            179            179         64.267         54.833        6.08823
            180            180         64.424         55.000        6.08831
            181            181         64.594         55.167        6.08842
            182            182         64.749         55.333        6.08849
            183            183         64.913         55.500        6.08854
            184            184         65.083         55.667        6.08859
            185            185         65.238         55.833         6.0886
            186            186         65.407         56.000        6.08865
            187            187         65.573         56.167        6.08871
            188            188         65.719         56.333        6.08879
            189            189         65.885         56.500        6.08886
            190            190         66.043         56.667        6.08895
            191            191         66.211         56.833        6.08899
            192            192         66.365         57.000        6.08902
            193            193         66.532         57.167        6.08905
            194            194         66.687         57.333        6.08903
            195            195         66.846         57.500        6.08905
            196            196         67.018         57.667        6.08908
            197            197         67.181         57.833        6.08909
            198            198         67.332         58.000        6.08912
            199            199         67.493         58.167        6.08915
            200            200         67.660         58.333         6.0892
            201            201         67.810         58.500        6.08925
            202            202         67.977         58.667        6.08927
            203            203         68.149         58.833        6.08928
            204            204         68.312         59.000        6.08926
            205            205         68.465         59.167        6.08918
            206            206         68.632         59.333        6.08901
            207            207         68.790         59.500        6.08889
            208            208         68.945         59.667        6.08881
            209            209         69.105         59.833        6.08875
            210            210         69.262         60.000        6.08868
            211            211         69.425         60.167        6.08864
            212            212         69.586         60.333        6.08861
            213            213         69.751         60.500         6.0886
            214            214         69.908         60.667         6.0887
            215            215         70.070         60.833        6.08876
            216            216         70.234         61.000        6.08883
            217            217         70.389         61.167        6.08891
            218            218         70.554         61.333        6.08906
            219            219         70.708         61.500        6.08917
            220            220         70.884         61.667        6.08925
            221            221         71.039         61.833        6.08931
            222            222         71.198         62.000        6.08937
            223            223         71.355         62.167        6.08943
            224            224         71.520         62.333        6.08949
            225            225         71.673         62.500        6.08954
            226            226         71.837         62.667        6.08955
            227            227         72.005         62.833        6.08958
            228            228         72.164         63.000        6.08961
            229            229         72.310         63.167        6.08965
            230            230         72.488         63.333        6.08969
            231            231         72.650         63.500        6.08974
            232            232         72.807         63.667        6.08977
            233            233         72.968         63.833        6.08981
            234            234         73.124         64.000        6.08985
            235            235         73.296         64.167        6.08989
            236            236         73.452         64.333        6.08994
            237            237         73.604         64.500        6.08999
            238            238         73.758         64.667        6.09003
            239            239         73.931         64.833        6.09008
            240            240         74.094         65.000        6.09011
            241            241         74.249         65.167        6.09014
            242            242         74.411         65.333        6.09017
            243            243         74.574         65.500        6.09018
            244            244         74.743         65.667        6.09021
            245            245         74.906         65.833        6.09024
            246            246         75.056         66.000        6.09026
            247            247         75.218         66.167        6.09028
            248            248         75.387         66.333        6.09029
            249            249         75.548         66.500        6.09031
            250            250         75.713         66.667        6.09033
            251            251         75.871         66.833        6.09034
            252            252         76.034         67.000        6.09035
            253            253         76.191         67.167        6.09036
            254            254         76.353         67.333        6.09036
            255            255         76.511         67.500        6.09037
            256            256         76.661         67.667        6.09039
            257            257         76.829         67.833        6.09041
            258            258         76.995         68.000        6.09044
            259            259         77.163         68.167        6.09047
            260            260         77.327         68.333        6.09049
            261            261         77.477         68.500        6.09052
            262            262         77.641         68.667        6.09057
            263            263         77.793         68.833        6.09063
            264            264         77.956         69.000        6.09068
            265            265         78.117         69.167        6.09071
            266            266         78.270         69.333        6.09074
            267            267         78.441         69.500        6.09077
            268            268         78.596         69.667        6.09081
            269            269         78.765         69.833        6.09085
            270            270         78.920         70.000        6.09089
            271            271         79.089         70.167        6.09089
            272            272         79.248         70.333        6.09089
            273            273         79.402         70.500        6.09089
            274            274         79.569         70.667        6.09088
            275            275         79.729         70.833        6.09082
            276            276         79.891         71.000        6.09077
            277            277         80.052         71.167        6.09074
            278            278         80.207         71.333        6.09073
            279            279         80.368         71.500        6.09075
            280            280         80.520         71.667        6.09078
            281            281         80.690         71.833        6.09079
            282            282         80.839         72.000        6.09079
            283            283         81.004         72.167        6.09084
            284            284         81.169         72.333        6.09087
            285            285         81.323         72.500        6.09091
            286            286         81.477         72.667        6.09097
            287            287         81.644         72.833        6.09102
            288            288         81.801         73.000        6.09111
            289            289         81.962         73.167        6.09121
            290            290         82.134         73.333        6.09132
            291            291         82.286         73.500         6.0915
            292            292         82.440         73.667        6.09165
            293            293         82.611         73.833        6.09178
            294            294         82.773         74.000         6.0919
            295            295         82.934         74.167        6.09199
            296            296         83.086         74.333        6.09208
            297            297         83.246         74.500        6.09217
            298            298         83.404         74.667        6.09225
            299            299         83.567         74.833        6.09228
            300            300         83.727         75.000        6.09233
            301            301         83.897         75.167        6.09238
            302            302         84.048         75.333        6.09243
            303            303         84.211         75.500        6.09249
            304            304         84.374         75.667        6.09254
            305            305         84.531         75.833        6.09259
            306            306         84.704         76.000        6.09262
            307            307         84.855         76.167        6.09266
            308            308         85.025         76.333         6.0927
            309            309         85.188         76.500        6.09273
            310            310         85.349         76.667        6.09277
            311            311         85.511         76.833         6.0928
            312            312         85.670         77.000        6.09282
            313            313         85.823         77.167        6.09285
            314            314         85.986         77.333        6.09289
            315            315         86.150         77.500        6.09293
            316            316         86.311         77.667        6.09295
            317            317         86.468         77.833        6.09298
            318            318         86.630         78.000        6.09301
            319            319         86.793         78.167        6.09304
            320            320         86.952         78.333        6.09305
            321            321         87.110         78.500        6.09305
            322            322         87.281         78.667        6.09302
            323            323         87.440         78.833        6.09299
            324            324         87.603         79.000        6.09295
            325            325         87.765         79.167        6.09294
            326            326         87.917         79.333        6.09294
            327            327         88.078         79.500        6.09294
            328            328         88.245         79.667        6.09298
            329            329         88.410         79.833        6.09302
            330            330         88.564         80.000        6.09306
            331            331         88.732         80.167        6.09311
            332            332         88.892         80.333        6.09314
            333            333         89.058         80.500         6.0932
            334            334         89.213         80.667        6.09325
            335            335         89.370         80.833        6.09329
            336            336         89.525         81.000        6.09333
            337            337         89.694         81.167        6.09334
            338            338         89.852         81.333        6.09336
            339            339         90.012         81.500        6.09339
            340            340         90.175         81.667        6.09342
            341            341         90.332         81.833        6.09344
            342            342         90.493         82.000        6.09346
            343            343         90.645         82.167        6.09349
            344            344         90.812         82.333        6.09352
            345            345         90.987         82.500        6.09357
            346            346         91.136         82.667         6.0936
            347            347         91.298         82.833        6.09362
            348            348         91.456         83.000        6.09363
            349            349         91.621         83.167        6.09365
            350            350         91.782         83.333        6.09367
            351            351         91.947         83.500        6.09369
            352            352         92.099         83.667        6.09372
            353            353         92.257         83.833        6.09374
            354            354         92.427         84.000        6.09379
            355            355         92.591         84.167        6.09386
            356            356         92.743         84.333        6.09392
            357            357         92.907         84.500        6.09396
            358            358         93.071         84.667        6.09403
            359            359         93.235         84.833        6.09408
            360            360         93.399         85.000        6.09413
            361            361         93.551         85.167        6.09417
            362            362         93.716         85.333        6.09418
            363            363         93.880         85.500        6.09421
            364            364         94.038         85.667        6.09426
            365            365         94.191         85.833        6.09432
            366            366         94.348         86.000        6.09436
            367            367         94.510         86.167         6.0944
            368            368         94.675         86.333        6.09446
            369            369         94.845         86.500        6.09451
            370            370         94.998         86.667        6.09455
            371            371         95.169         86.833        6.09457
            372            372         95.319         87.000        6.09457
            373            373         95.486         87.167        6.09455
            374            374         95.648         87.333        6.09444
            375            375         95.814         87.500        6.09432
            376            376         95.976         87.667        6.09419
            377            377         96.132         87.833        6.09408
            378            378         96.291         88.000        6.09395
            379            379         96.447         88.167        6.09392
            380            380         96.618         88.333        6.09392
            381            381         96.780         88.500        6.09394
            382            382         96.941         88.667        6.09413
            383            383         97.100         88.833        6.09427
            384            384         97.260         89.000         6.0944
            385            385         97.423         89.167        6.09453
            386            386         97.583         89.333        6.09469
            387            387         97.746         89.500        6.09482
            388            388         97.900         89.667        6.09494
            389            389         98.073         89.833        6.09504
            390            390         98.226         90.000        6.09511
            391            391         98.399         90.167        6.09519
            392            392         98.557         90.333        6.09527
            393            393         98.726         90.500        6.09535
            394            394         98.887         90.667        6.09539
            395            395         99.041         90.833        6.09544
            396            396         99.203         91.000        6.09549
            397            397         99.356         91.167        6.09553
            398            398         99.523         91.333        6.09554
            399            399         99.684         91.500        6.09551
            400            400         99.843         91.667        6.09543
            401            401        100.002         91.833        6.09532
            402            402        100.163         92.000        6.09514
            403            403        100.328         92.167        6.09498
            404            404        100.488         92.333        6.09483
            405            405        100.657         92.500        6.09473
            406            406        100.822         92.667        6.09466
            407            407        100.968         92.833         6.0947
            408            408        101.129         93.000        6.09477
            409            409        101.295         93.167        6.09487
            410            410        101.462         93.333        6.09498
            411            411        101.624         93.500        6.09525
            412            412        101.785         93.667        6.09541
            413            413        101.949         93.833        6.09555
            414            414        102.103         94.000        6.09569
            415            415        102.266         94.167        6.09575
            416            416        102.422         94.333        6.09584
            417            417        102.596         94.500        6.09591
            418            418        102.750         94.667        6.09598
            419            419        102.918         94.833        6.09601
            420            420        103.073         95.000        6.09606
            421            421        103.234         95.167         6.0961
            422            422        103.398         95.333        6.09612
            423            423        103.555         95.500        6.09612
            424            424        103.720         95.667        6.09613
            425            425        103.889         95.833        6.09616
            426            426        104.051         96.000        6.09619
            427            427        104.203         96.167        6.09622
            428            428        104.363         96.333        6.09625
            429            429        104.517         96.500        6.09629
            430            430        104.687         96.667        6.09634
            431            431        104.854         96.833        6.09638
            432            432        105.008         97.000        6.09641
            433            433        105.178         97.167        6.09644
            434            434        105.330         97.333        6.09647
            435            435        105.500         97.500        6.09647
            436            436        105.665         97.667        6.09647
            437            437        105.831         97.833        6.09649
            438            438        105.989         98.000         6.0965
            439            439        106.137         98.167        6.09652
            440            440        106.308         98.333        6.09653
            441            441        106.477         98.500        6.09655
            442            442        106.640         98.667        6.09657
            443            443        106.800         98.833        6.09661
            444            444        106.944         99.000        6.09664
            445            445        107.114         99.167        6.09667
            446            446        107.267         99.333         6.0967
            447            447        107.437         99.500        6.09674
            448            448        107.598         99.667        6.09677
            449            449        107.757         99.833        6.09679
            450            450        107.927        100.000        6.09681
            451            451        108.078        100.167        6.09684
            452            452        108.257        100.333        6.09687
            453            453        108.418        100.500        6.09689
            454            454        108.576        100.667        6.09691
            455            455        108.733        100.833        6.09693
            456            456        108.901        101.000        6.09692
            457            457        109.063        101.167        6.09692
            458            458        109.222        101.333        6.09692
            459            459        109.386        101.500        6.09694
            460            460        109.547        101.667        6.09695
            461            461        109.704        101.833        6.09697
            462            462        109.877        102.000        6.09699
            463            463        110.042        102.167        6.09701
            464            464        110.207        102.333        6.09707
            465            465        110.371        102.500        6.09711
            466            466        110.527        102.667        6.09714
            467            467        110.691        102.833        6.09717
            468            468        110.851        103.000         6.0972
            469            469        111.018        103.167        6.09724
            470            470        111.176        103.333        6.09728
            471            471        111.333        103.500        6.09731
            472            472        111.492        103.667        6.09737
            473            473        111.653        103.833        6.09741
            474            474        111.820        104.000        6.09746
            475            475        111.973        104.167         6.0975
            476            476        112.139        104.333        6.09752
            477            477        112.305        104.500        6.09755
            478            478        112.464        104.667        6.09757
            479            479        112.614        104.833        6.09758
            480            480        112.783        105.000        6.09756
            481            481        112.944        105.167        6.09758
            482            482        113.110        105.333         6.0976
            483            483        113.268        105.500        6.09763
            484            484        113.436        105.667        6.09768
            485            485        113.596        105.833        6.09773
            486            486        113.759        106.000        6.09779
            487            487        113.917        106.167        6.09784
            488            488        114.080        106.333        6.09789
            489            489        114.243        106.500        6.09791
            490            490        114.416        106.667        6.09794
            491            491        114.570        106.833        6.09796
            492            492        114.735        107.000        6.09795
            493            493        114.896        107.167        6.09798
            494            494        115.056        107.333        6.09801
            495            495        115.217        107.500        6.09805
            496            496        115.386        107.667        6.09811
            497            497        115.554        107.833        6.09814
            498            498        115.717        108.000        6.09816
            499            499        115.873        108.167        6.09819
            500            500        116.037        108.333        6.09822
            501            501        116.195        108.500         6.0982
            502            502        116.368        108.667         6.0982
            503            503        116.525        108.833         6.0982
            504            504        116.677        109.000         6.0982
            505            505        116.837        109.167         6.0982
            506            506        117.008        109.333         6.0982
            507            507        117.180        109.500         6.0982
            508            508        117.328        109.667        6.09821
            509            509        117.497        109.833        6.09823
            510            510        117.663        110.000        6.09825
            511            511        117.817        110.167        6.09827
            512            512        117.983        110.333        6.09829
            513            513        118.140        110.500        6.09833
            514            514        118.301        110.667        6.09836
            515            515        118.453        110.833        6.09839
            516            516        118.619        111.000        6.09842
            517            517        118.779        111.167        6.09845
            518            518        118.939        111.333        6.09847
            519            519        119.112        111.500        6.09848
            520            520        119.276        111.667         6.0985
            521            521        119.430        111.833        6.09851
            522            522        119.603        112.000        6.09852
            523            523        119.760        112.167        6.09854
            524            524        119.926        112.333        6.09855
            525            525        120.084        112.500        6.09859
            526            526        120.239        112.667        6.09862
            527            527        120.415        112.833        6.09865
            528            528        120.577        113.000        6.09868
            529            529        120.730        113.167        6.09872
            530            530        120.899        113.333        6.09875
            531            531        121.072        113.500        6.09877
            532            532        121.229        113.667        6.09879
            533            533        121.384        113.833        6.09881
            534            534        121.556        114.000        6.09883
            535            535        121.712        114.167        6.09884
            536            536        121.867        114.333        6.09884
            537            537        122.029        114.500        6.09881
            538            538        122.199        114.667        6.09878
            539            539        122.363        114.833        6.09875
            540            540        122.520        115.000        6.09873
            541            541        122.669        115.167        6.09867
            542            542        122.835        115.333        6.09865
            543            543        123.006        115.500        6.09865
            544            544        123.156        115.667        6.09866
            545            545        123.323        115.833         6.0987
            546            546        123.489        116.000        6.09872
            547            547        123.660        116.167        6.09872
            548            548        123.813        116.333        6.09873
            549            549        123.979        116.500        6.09873
            550            550        124.136        116.667        6.09873
            551            551        124.295        116.833        6.09874
            552            552        124.467        117.000        6.09875
            553            553        124.635        117.167        6.09877
            554            554        124.790        117.333        6.09881
            555            555        124.946        117.500        6.09885
            556            556        125.110        117.667         6.0989
            557            557        125.276        117.833        6.09896
            558            558        125.443        118.000        6.09902
            559            559        125.594        118.167        6.09908
            560            560        125.764        118.333        6.09913
            561            561        125.922        118.500        6.09918
            562            562        126.081        118.667        6.09921
            563            563        126.242        118.833        6.09925
            564            564        126.406        119.000        6.09929
            565            565        126.575        119.167        6.09933
            566            566        126.737        119.333        6.09935
            567            567        126.891        119.500        6.09937
            568            568        127.062        119.667         6.0994
            569            569        127.223        119.833        6.09943
            570            570        127.369        120.000        6.09945
            571            571        127.534        120.167        6.09947
            572            572        127.708        120.333         6.0995
            573            573        127.864        120.500        6.09952
            574            574        128.031        120.667        6.09955
            575            575        128.189        120.833        6.09957
            576            576        128.361        121.000        6.09959
            577            577        128.520        121.167         6.0996
            578            578        128.686        121.333        6.09962
            579            579        128.842        121.500        6.09963
            580            580        129.004        121.667        6.09965
            581            581        129.158        121.833        6.09967
            582            582        129.328        122.000        6.09969
            583            583        129.491        122.167        6.09971
            584            584        129.646        122.333        6.09972
            585            585        129.819        122.500        6.09973
            586            586        129.973        122.667        6.09974
            587            587        130.140        122.833        6.09976
            588            588        130.306        123.000        6.09977
            589            589        130.471        123.167        6.09979
            590            590        130.629        123.333        6.09981
            591            591        130.794        123.500        6.09983
            592            592        130.953        123.667        6.09984
            593            593        131.117        123.833        6.09985
            594            594        131.276        124.000        6.09985
            595            595        131.441        124.167        6.09985
            596            596        131.607        124.333        6.09985
            597            597        131.776        124.500        6.09985
            598            598        131.937        124.667        6.09984
            599            599        132.097        124.833        6.09984
            600            600        132.266        125.000        6.09985
            601            601        132.424        125.167        6.09985
            602            602        132.588        125.333        6.09986
            603            603        132.750        125.500        6.09987
            604            604        132.916        125.667        6.09988
            605            605        133.077        125.833        6.09988
            606            606        133.236        126.000        6.09987
            607            607        133.398        126.167        6.09988
            608            608        133.564        126.333        6.09989
            609            609        133.725        126.500         6.0999
            610            610        133.878        126.667         6.0999
            611            611        134.044        126.833        6.09989
            612            612        134.213        127.000        6.09988
            613            613        134.375        127.167        6.09987
            614            614        134.534        127.333        6.09985
            615            615        134.706        127.500        6.09985
            616            616        134.864        127.667        6.09986
            617            617        135.024        127.833        6.09987
            618            618        135.180        128.000        6.09988
            619            619        135.350        128.167         6.0999
            620            620        135.517        128.333        6.09992
            621            621        135.676        128.500        6.09994
            622            622        135.840        128.667        6.09995
            623            623        136.006        128.833        6.09996
            624            624        136.169        129.000        6.09997
            625            625        136.337        129.167            6.1
            626            626        136.496        129.333        6.10002
            627            627        136.660        129.500        6.10003
            628            628        136.819        129.667        6.10005
            629            629        136.979        129.833        6.10008
            630            630        137.141        130.000        6.10011
            631            631        137.314        130.167        6.10012
            632            632        137.466        130.333        6.10014
            633            633        137.621        130.500        6.10016
            634            634        137.794        130.667        6.10018
            635            635        137.953        130.833        6.10018
            636            636        138.116        131.000        6.10018
            637            637        138.280        131.167        6.10019
            638            638        138.439        131.333        6.10021
            639            639        138.605        131.500        6.10021
            640            640        138.773        131.667        6.10022
            641            641        138.935        131.833        6.10024
            642            642        139.092        132.000        6.10026
            643            643        139.258        132.167        6.10027
            644            644        139.417        132.333        6.10029
            645            645        139.579        132.500        6.10029
            646            646        139.740        132.667        6.10031
            647            647        139.909        132.833        6.10032
            648            648        140.069        133.000        6.10031
            649            649        140.233        133.167        6.10031
            650            650        140.395        133.333        6.10032
            651            651        140.565        133.500        6.10032
            652            652        140.730        133.667        6.10032
            653            653        140.888        133.833        6.10032
            654            654        141.054        134.000        6.10032
            655            655        141.219        134.167        6.10032
            656            656        141.379        134.333        6.10031
            657            657        141.545        134.500        6.10029
            658            658        141.706        134.667        6.10029
            659            659        141.863        134.833        6.10028
            660            660        142.023        135.000        6.10029
            661            661        142.180        135.167        6.10029
            662            662        142.357        135.333         6.1003
            663            663        142.518        135.500        6.10031
            664            664        142.677        135.667        6.10033
            665            665        142.847        135.833        6.10035
            666            666        143.011        136.000        6.10035
            667            667        143.176        136.167        6.10036
            668            668        143.333        136.333        6.10039
            669            669        143.506        136.500        6.10041
            670            670        143.665        136.667        6.10043
            671            671        143.823        136.833        6.10044
            672            672        143.989        137.000        6.10047
            673            673        144.144        137.167        6.10048
            674            674        144.310        137.333        6.10049
            675            675        144.469        137.500        6.10049
            676            676        144.627        137.667        6.10049
            677            677        144.799        137.833        6.10049
            678            678        144.968        138.000        6.10049
            679            679        145.117        138.167        6.10049
            680            680        145.281        138.333         6.1005
            681            681        145.445        138.500         6.1005
            682            682        145.613        138.667        6.10051
            683            683        145.781        138.833        6.10051
            684            684        145.933        139.000        6.10052
            685            685        146.104        139.167        6.10053
            686            686        146.266        139.333        6.10053
            687            687        146.418        139.500        6.10052
            688            688        146.589        139.667        6.10051
            689            689        146.757        139.833         6.1005
            690            690        146.920        140.000         6.1005
            691            691        147.069        140.167        6.10049
            692            692        147.241        140.333        6.10048
            693            693        147.400        140.500        6.10048
            694            694        147.565        140.667        6.10048
            695            695        147.720        140.833        6.10049
            696            696        147.885        141.000        6.10049
            697            697        148.056        141.167        6.10049
            698            698        148.221        141.333         6.1005
            699            699        148.381        141.500        6.10051
            700            700        148.549        141.667        6.10049
            701            701        148.708        141.833        6.10049
            702            702        148.871        142.000        6.10049
            703            703        149.035        142.167        6.10049
            704            704        149.196        142.333        6.10048
            705            705        149.358        142.500        6.10046
            706            706        149.526        142.667        6.10046
            707            707        149.676        142.833        6.10045
            708            708        149.849        143.000        6.10044
            709            709        150.013        143.167        6.10044
            710            710        150.179        143.333        6.10044
            711            711        150.347        143.500        6.10046
            712            712        150.514        143.667        6.10047
            713            713        150.665        143.833        6.10048
            714            714        150.833        144.000        6.10049
            715            715        150.992        144.167         6.1005
            716            716        151.153        144.333         6.1005
            717            717        151.307        144.500         6.1005
            718            718        151.474        144.667         6.1005
            719            719        151.637        144.833         6.1005
            720            720        151.802        145.000        6.10051
            721            721        151.964        145.167         6.1005
            722            722        152.131        145.333        6.10048
            723            723        152.297        145.500        6.10046
            724            724        152.454        145.667        6.10045
            725            725        152.616        145.833        6.10044
            726            726        152.786        146.000        6.10044
            727            727        152.947        146.167        6.10044
            728            728        153.115        146.333        6.10048
            729            729        153.278        146.500        6.10051
            730            730        153.441        146.667        6.10052
            731            731        153.595        146.833        6.10053
            732            732        153.765        147.000        6.10056
            733            733        153.931        147.167        6.10059
            734            734        154.100        147.333        6.10061
            735            735        154.252        147.500        6.10063
            736            736        154.415        147.667        6.10065
            737            737        154.578        147.833        6.10066
            738            738        154.745        148.000        6.10066
            739            739        154.904        148.167        6.10065
            740            740        155.063        148.333        6.10064
            741            741        155.231        148.500        6.10063
            742            742        155.393        148.667        6.10062
            743            743        155.560        148.833        6.10061
            744            744        155.729        149.000         6.1006
            745            745        155.890        149.167        6.10061
            746            746        156.048        149.333        6.10061
            747            747        156.206        149.500        6.10062
            748            748        156.379        149.667        6.10062
            749            749        156.536        149.833        6.10065
            750            750        156.698        150.000        6.10067
            751            751        156.865        150.167        6.10068
            752            752        157.038        150.333        6.10068
            753            753        157.203        150.500         6.1007
            754            754        157.359        150.667        6.10071
            755            755        157.523        150.833        6.10072
            756            756        157.692        151.000        6.10072
            757            757        157.851        151.167        6.10072
            758            758        158.020        151.333        6.10073
            759            759        158.179        151.500        6.10074
            760            760        158.334        151.667        6.10074
            761            761        158.507        151.833        6.10075
            762            762        158.671        152.000        6.10076
            763            763        158.826        152.167        6.10078
            764            764        158.988        152.333        6.10078
            765            765        159.154        152.500        6.10077
            766            766        159.315        152.667        6.10079
            767            767        159.481        152.833        6.10081
            768            768        159.640        153.000        6.10082
            769            769        159.805        153.167        6.10083
            770            770        159.969        153.333        6.10085
            771            771        160.133        153.500        6.10087
            772            772        160.302        153.667        6.10088
            773            773        160.462        153.833         6.1009
            774            774        160.620        154.000        6.10091
            775            775        160.789        154.167        6.10095
            776            776        160.961        154.333        6.10101
            777            777        161.128        154.500        6.10107
            778            778        161.277        154.667        6.10113
            779            779        161.441        154.833        6.10118
            780            780        161.602        155.000        6.10121
            781            781        161.763        155.167        6.10122
            782            782        161.928        155.333        6.10118
            783            783        162.096        155.500        6.10115
            784            784        162.259        155.667        6.10111
            785            785        162.421        155.833        6.10107
            786            786        162.581        156.000        6.10101
            787            787        162.750        156.167        6.10099
            788            788        162.905        156.333        6.10098
            789            789        163.075        156.500        6.10097
            790            790        163.241        156.667        6.10098
            791            791        163.402        156.833        6.10097
            792            792        163.564        157.000        6.10097
            793            793        163.731        157.167        6.10096
            794            794        163.890        157.333        6.10093
            795            795        164.052        157.500        6.10091
            796            796        164.226        157.667        6.10091
            797            797        164.386        157.833        6.10091
            798            798        164.548        158.000        6.10091
            799            799        164.705        158.167        6.10091
            800            800        164.869        158.333        6.10092
            801            801        165.032        158.500        6.10093
            802            802        165.193        158.667        6.10094
            803            803        165.349        158.833        6.10093
            804            804        165.525        159.000        6.10094
            805            805        165.692        159.167        6.10096
            806            806        165.855        159.333        6.10095
            807            807        166.009        159.500        6.10095
            808            808        166.181        159.667        6.10096
            809            809        166.345        159.833        6.10098
            810            810        166.508        160.000          6.101
            811            811        166.672        160.167        6.10101
            812            812        166.830        160.333        6.10101
            813            813        167.006        160.500        6.10102
            814            814        167.165        160.667          6.101
            815            815        167.335        160.833        6.10098
            816            816        167.493        161.000        6.10096
            817            817        167.658        161.167        6.10094
            818            818        167.820        161.333        6.10093
            819            819        167.991        161.500        6.10094
            820            820        168.153        161.667        6.10094
            821            821        168.310        161.833        6.10095
            822            822        168.466        162.000        6.10099
            823            823        168.639        162.167          6.101
            824            824        168.805        162.333        6.10098
            825            825        168.967        162.500        6.10097
            826            826        169.125        162.667        6.10095
            827            827        169.297        162.833        6.10093
            828            828        169.456        163.000        6.10091
            829            829        169.611        163.167        6.10088
            830            830        169.788        163.333        6.10087
            831            831        169.940        163.500        6.10086
            832            832        170.101        163.667        6.10085
            833            833        170.271        163.833        6.10084
            834            834        170.444        164.000        6.10085
            835            835        170.599        164.167        6.10087
            836            836        170.764        164.333        6.10087
            837            837        170.921        164.500        6.10088
            838            838        171.084        164.667        6.10089
            839            839        171.256        164.833         6.1009
            840            840        171.417        165.000        6.10091
            841            841        171.581        165.167         6.1009
            842            842        171.741        165.333        6.10089
            843            843        171.911        165.500         6.1009
            844            844        172.075        165.667        6.10089
            845            845        172.235        165.833        6.10088
            846            846        172.397        166.000        6.10087
            847            847        172.568        166.167        6.10087
            848            848        172.723        166.333        6.10088
            849            849        172.886        166.500         6.1009
            850            850        173.052        166.667         6.1009
            851            851        173.216        166.833        6.10092
            852            852        173.384        167.000        6.10094
            853            853        173.544        167.167        6.10096
            854            854        173.703        167.333        6.10098
            855            855        173.869        167.500        6.10101
            856            856        174.032        167.667        6.10104
            857            857        174.198        167.833        6.10105
            858            858        174.357        168.000        6.10104
            859            859        174.528        168.167        6.10102
            860            860        174.694        168.333          6.101
            861            861        174.855        168.500        6.10098
            862            862        175.010        168.667        6.10091
            863            863        175.178        168.833        6.10087
            864            864        175.338        169.000        6.10085
            865            865        175.513        169.167        6.10083
            866            866        175.671        169.333        6.10083
            867            867        175.834        169.500        6.10081
            868            868        176.008        169.667        6.10079
            869            869        176.165        169.833        6.10078
            870            870        176.321        170.000        6.10078
            871            871        176.490        170.167        6.10077
            872            872        176.653        170.333        6.10075
            873            873        176.816        170.500        6.10075
            874            874        176.987        170.667        6.10076
            875            875        177.153        170.833        6.10077
            876            876        177.313        171.000        6.10076
            877            877        177.482        171.167        6.10076
            878            878        177.644        171.333        6.10077
            879            879        177.803        171.500        6.10077
            880            880        177.961        171.667        6.10077
            881            881        178.126        171.833        6.10077
            882            882        178.289        172.000        6.10078
            883            883        178.458        172.167        6.10079
            884            884        178.623        172.333        6.10077
            885            885        178.791        172.500        6.10076
            886            886        178.951        172.667        6.10075
            887            887        179.121        172.833        6.10074
            888            888        179.278        173.000        6.10073
            889            889        179.440        173.167        6.10072
            890            890        179.615        173.333        6.10071
            891            891        179.782        173.500        6.10074
            892            892        179.954        173.667        6.10076
            893            893        180.107        173.833        6.10077
            894            894        180.280        174.000        6.10077
            895            895        180.431        174.167        6.10079
            896            896        180.594        174.333         6.1008
            897            897        180.763        174.500        6.10079
            898            898        180.928        174.667        6.10077
            899            899        181.091        174.833        6.10075
            900            900        181.251        175.000        6.10075
            901            901        181.417        175.167        6.10074
            902            902        181.589        175.333        6.10072
            903            903        181.749        175.500        6.10071
            904            904        181.908        175.667        6.10071
            905            905        182.076        175.833        6.10072
            906            906        182.230        176.000        6.10072
            907            907        182.393        176.167        6.10072
            908            908        182.556        176.333        6.10074
            909            909        182.728        176.500        6.10077
            910            910        182.892        176.667        6.10079
            911            911        183.056        176.833        6.10079
            912            912        183.217        177.000        6.10078
            913            913        183.383        177.167        6.10078
            914            914        183.550        177.333        6.10079
            915            915        183.718        177.500        6.10076
            916            916        183.877        177.667        6.10075
            917            917        184.040        177.833        6.10075
            918            918        184.210        178.000        6.10077
            919            919        184.378        178.167         6.1008
            920            920        184.536        178.333        6.10081
            921            921        184.708        178.500        6.10082
            922            922        184.870        178.667        6.10083
            923            923        185.031        178.833        6.10084
            924            924        185.188        179.000        6.10083
            925            925        185.359        179.167        6.10084
            926            926        185.527        179.333        6.10085
            927            927        185.687        179.500        6.10085
            928            928        185.849        179.667        6.10085
            929            929        186.013        179.833        6.10085
            930            930        186.181        180.000        6.10085
            931            931        186.352        180.167        6.10086
            932            932        186.503        180.333        6.10085
            933            933        186.670        180.500        6.10084
            934            934        186.842        180.667        6.10083
            935            935        187.001        180.833        6.10083
            936            936        187.163        181.000        6.10083
            937            937        187.327        181.167        6.10083
            938            938        187.494        181.333        6.10083
            939            939        187.651        181.500        6.10084
            940            940        187.810        181.667        6.10085
            941            941        187.977        181.833        6.10085
            942            942        188.141        182.000        6.10085
            943            943        188.316        182.167        6.10085
            944            944        188.473        182.333        6.10086
            945            945        188.641        182.500        6.10086
            946            946        188.809        182.667        6.10085
            947            947        188.971        182.833        6.10084
            948            948        189.135        183.000        6.10084
            949            949        189.294        183.167        6.10084
            950            950        189.459        183.333        6.10082
            951            951        189.617        183.500        6.10081
            952            952        189.792        183.667         6.1008
            953            953        189.956        183.833        6.10079
            954            954        190.113        184.000        6.10077
            955            955        190.282        184.167        6.10075
            956            956        190.448        184.333        6.10074
            957            957        190.608        184.500        6.10073
            958            958        190.774        184.667        6.10073
            959            959        190.940        184.833        6.10073
            960            960        191.112        185.000        6.10073
            961            961        191.269        185.167        6.10073
            962            962        191.434        185.333        6.10073
            963            963        191.596        185.500        6.10071
            964            964        191.758        185.667         6.1007
            965            965        191.932        185.833        6.10069
            966            966        192.092        186.000        6.10068
            967            967        192.266        186.167        6.10066
            968            968        192.423        186.333        6.10065
            969            969        192.586        186.500        6.10065
            970            970        192.748        186.667        6.10064
            971            971        192.909        186.833        6.10062
            972            972        193.081        187.000         6.1006
            973            973        193.246        187.167        6.10058
            974            974        193.403        187.333        6.10055
            975            975        193.571        187.500        6.10048
            976            976        193.735        187.667        6.10041
            977            977        193.898        187.833        6.10036
            978            978        194.063        188.000        6.10031
            979            979        194.224        188.167        6.10028
            980            980        194.390        188.333        6.10026
            981            981        194.558        188.500        6.10026
            982            982        194.727        188.667        6.10026
            983            983        194.892        188.833        6.10032
            984            984        195.056        189.000        6.10034
            985            985        195.222        189.167        6.10034
            986            986        195.371        189.333        6.10035
            987            987        195.539        189.500        6.10035
            988            988        195.708        189.667        6.10036
            989            989        195.879        189.833        6.10037
            990            990        196.038        190.000        6.10038
            991            991        196.205        190.167         6.1004
            992            992        196.363        190.333        6.10041
            993            993        196.529        190.500        6.10041
            994            994        196.704        190.667        6.10041
            995            995        196.863        190.833        6.10038
            996            996        197.032        191.000        6.10036
            997            997        197.193        191.167        6.10034
            998            998        197.355        191.333        6.10031
            999            999        197.520        191.500        6.10026
           1000           1000        197.676        191.667        6.10025
           1001           1001        197.848        191.833        6.10026
           1002           1002        198.016        192.000        6.10029
           1003           1003        198.190        192.167        6.10034
           1004           1004        198.344        192.333        6.10036
           1005           1005        198.506        192.500        6.10036
           1006           1006        198.669        192.667        6.10034
           1007           1007        198.830        192.833        6.10029
           1008           1008        199.002        193.000        6.10023
           1009           1009        199.162        193.167        6.10019
           1010           1010        199.329        193.333        6.10015
           1011           1011        199.496        193.500        6.10008
           1012           1012        199.661        193.667        6.10004
           1013           1013        199.824        193.833        6.10001
           1014           1014        199.993        194.000        6.09999
           1015           1015        200.152        194.167            6.1
           1016           1016        200.318        194.333            6.1
           1017           1017        200.485        194.500            6.1
           1018           1018        200.643        194.667            6.1
           1019           1019        200.813        194.833        6.09999
           1020           1020        200.973        195.000        6.09998
           1021           1021        201.148        195.167        6.09998
           1022           1022        201.310        195.333        6.09997
           1023           1023        201.472        195.500        6.09997
           1024           1024        201.630        195.667        6.09997
           1025           1025        201.801        195.833        6.09996
           1026           1026        201.964        196.000        6.09995
           1027           1027        202.123        196.167        6.09992
           1028           1028        202.293        196.333        6.09989
           1029           1029        202.458        196.500        6.09985
           1030           1030        202.620        196.667        6.09982
           1031           1031        202.795        196.833        6.09976
           1032           1032        202.961        197.000        6.09971
           1033           1033        203.129        197.167        6.09964
           1034           1034        203.286        197.333        6.09958
           1035           1035        203.457        197.500        6.09953
           1036           1036        203.615        197.667        6.09948
           1037           1037        203.782        197.833        6.09944
           1038           1038        203.946        198.000        6.09941
           1039           1039        204.119        198.167        6.09944
           1040           1040        204.278        198.333        6.09947
           1041           1041        204.444        198.500        6.09949
           1042           1042        204.608        198.667        6.09951
           1043           1043        204.773        198.833        6.09958
           1044           1044        204.931        199.000        6.09961
           1045           1045        205.100        199.167        6.09963
           1046           1046        205.261        199.333        6.09963
           1047           1047        205.423        199.500        6.09958
           1048           1048        205.595        199.667        6.09953
           1049           1049        205.756        199.833        6.09944
           1050           1050        205.921        200.000        6.09934
           1051           1051        206.080        200.167        6.09917
           1052           1052        206.250        200.333        6.09905
           1053           1053        206.428        200.500        6.09895
           1054           1054        206.586        200.667        6.09889
           1055           1055        206.746        200.833        6.09889
           1056           1056        206.909        201.000         6.0989
           1057           1057        207.068        201.167        6.09893
           1058           1058        207.237        201.333        6.09896
           1059           1059        207.398        201.500        6.09909
           1060           1060        207.567        201.667        6.09916
           1061           1061        207.739        201.833        6.09922
           1062           1062        207.904        202.000        6.09926
           1063           1063        208.063        202.167        6.09923
           1064           1064        208.228        202.333        6.09921
           1065           1065        208.388        202.500        6.09921
           1066           1066        208.557        202.667         6.0992
           1067           1067        208.723        202.833        6.09915
           1068           1068        208.882        203.000        6.09914
           1069           1069        209.046        203.167        6.09913
           1070           1070        209.212        203.333        6.09914
           1071           1071        209.368        203.500        6.09916
           1072           1072        209.536        203.667        6.09917
           1073           1073        209.705        203.833        6.09917
           1074           1074        209.871        204.000        6.09918
           1075           1075        210.038        204.167        6.09916
           1076           1076        210.209        204.333        6.09914
           1077           1077        210.371        204.500        6.09912
           1078           1078        210.535        204.667         6.0991
           1079           1079        210.699        204.833        6.09906
           1080           1080        210.861        205.000        6.09902
           1081           1081        211.030        205.167        6.09899
           1082           1082        211.200        205.333        6.09895
           1083           1083        211.359        205.500        6.09893
           1084           1084        211.535        205.667         6.0989
           1085           1085        211.697        205.833        6.09887
           1086           1086        211.868        206.000        6.09884
           1087           1087        212.040        206.167        6.09881
           1088           1088        212.196        206.333        6.09877
           1089           1089        212.354        206.500        6.09873
           1090           1090        212.526        206.667        6.09869
           1091           1091        212.690        206.833        6.09867
           1092           1092        212.860        207.000        6.09866
           1093           1093        213.022        207.167        6.09863
           1094           1094        213.182        207.333        6.09859
           1095           1095        213.352        207.500        6.09862
           1096           1096        213.515        207.667        6.09865
           1097           1097        213.682        207.833        6.09866
           1098           1098        213.851        208.000        6.09866
           1099           1099        214.018        208.167        6.09866
           1100           1100        214.172        208.333        6.09864
           1101           1101        214.336        208.500        6.09861
           1102           1102        214.495        208.667        6.09856
           1103           1103        214.668        208.833        6.09846
           1104           1104        214.838        209.000        6.09841
           1105           1105        214.998        209.167        6.09837
           1106           1106        215.163        209.333        6.09834
           1107           1107        215.329        209.500        6.09832
           1108           1108        215.497        209.667         6.0983
           1109           1109        215.655        209.833        6.09828
           1110           1110        215.822        210.000        6.09825
           1111           1111        215.985        210.167        6.09823
           1112           1112        216.153        210.333        6.09821
           1113           1113        216.311        210.500        6.09819
           1114           1114        216.475        210.667        6.09818
           1115           1115        216.642        210.833        6.09816
           1116           1116        216.817        211.000        6.09815
           1117           1117        216.976        211.167        6.09814
           1118           1118        217.145        211.333        6.09813
           1119           1119        217.310        211.500        6.09812
           1120           1120        217.472        211.667         6.0981
           1121           1121        217.640        211.833        6.09808
           1122           1122        217.805        212.000        6.09806
           1123           1123        217.972        212.167        6.09801
           1124           1124        218.139        212.333        6.09798
           1125           1125        218.292        212.500        6.09798
           1126           1126        218.461        212.667        6.09797
           1127           1127        218.628        212.833        6.09796
           1128           1128        218.792        213.000        6.09793
           1129           1129        218.947        213.167        6.09791
           1130           1130        219.112        213.333        6.09788
           1131           1131        219.286        213.500        6.09785
           1132           1132        219.443        213.667        6.09781
           1133           1133        219.608        213.833        6.09777
           1134           1134        219.769        214.000        6.09775
           1135           1135        219.938        214.167        6.09773
           1136           1136        220.098        214.333         6.0977
           1137           1137        220.276        214.500        6.09768
           1138           1138        220.436        214.667        6.09765
           1139           1139        220.603        214.833        6.09764
           1140           1140        220.763        215.000        6.09761
           1141           1141        220.936        215.167        6.09758
           1142           1142        221.099        215.333        6.09755
           1143           1143        221.255        215.500        6.09753
           1144           1144        221.424        215.667        6.09751
           1145           1145        221.587        215.833        6.09749
           1146           1146        221.759        216.000        6.09746
           1147           1147        221.919        216.167        6.09746
           1148           1148        222.083        216.333        6.09745
           1149           1149        222.250        216.500        6.09743
           1150           1150        222.417        216.667        6.09741
           1151           1151        222.589        216.833        6.09734
           1152           1152        222.749        217.000        6.09726
           1153           1153        222.913        217.167        6.09718
           1154           1154        223.073        217.333         6.0971
           1155           1155        223.243        217.500        6.09701
           1156           1156        223.406        217.667        6.09699
           1157           1157        223.567        217.833        6.09698
           1158           1158        223.737        218.000        6.09697
           1159           1159        223.903        218.167        6.09705
           1160           1160        224.068        218.333        6.09709
           1161           1161        224.232        218.500        6.09711
           1162           1162        224.399        218.667         6.0971
           1163           1163        224.560        218.833        6.09706
           1164           1164        224.725        219.000        6.09696
           1165           1165        224.891        219.167        6.09689
           1166           1166        225.054        219.333        6.09683
           1167           1167        225.226        219.500        6.09677
           1168           1168        225.376        219.667        6.09671
           1169           1169        225.550        219.833        6.09668
           1170           1170        225.710        220.000        6.09666
           1171           1171        225.880        220.167        6.09662
           1172           1172        226.047        220.333        6.09661
           1173           1173        226.212        220.500        6.09658
           1174           1174        226.379        220.667        6.09655
           1175           1175        226.540        220.833        6.09651
           1176           1176        226.713        221.000        6.09645
           1177           1177        226.875        221.167        6.09644
           1178           1178        227.035        221.333        6.09644
           1179           1179        227.205        221.500        6.09645
           1180           1180        227.371        221.667         6.0965
           1181           1181        227.533        221.833        6.09652
           1182           1182        227.692        222.000        6.09655
           1183           1183        227.863        222.167        6.09656
           1184           1184        228.025        222.333        6.09655
           1185           1185        228.190        222.500        6.09655
           1186           1186        228.365        222.667        6.09654
           1187           1187        228.516        222.833        6.09654
           1188           1188        228.686        223.000        6.09649
           1189           1189        228.847        223.167        6.09646
           1190           1190        229.006        223.333        6.09644
           1191           1191        229.172        223.500        6.09641
           1192           1192        229.337        223.667        6.09637
           1193           1193        229.504        223.833        6.09633
           1194           1194        229.670        224.000         6.0963
           1195           1195        229.838        224.167        6.09627
           1196           1196        229.994        224.333        6.09623
           1197           1197        230.164        224.500        6.09619
           1198           1198        230.328        224.667        6.09617
           1199           1199        230.490        224.833        6.09616
           1200           1200        230.654        225.000        6.09615
           1201           1201        230.814        225.167        6.09613
           1202           1202        230.984        225.333         6.0961
           1203           1203        231.152        225.500        6.09607
           1204           1204        231.324        225.667        6.09604
           1205           1205        231.484        225.833        6.09601
           1206           1206        231.649        226.000        6.09597
           1207           1207        231.814        226.167        6.09595
           1208           1208        231.982        226.333        6.09592
           1209           1209        232.149        226.500        6.09589
           1210           1210        232.318        226.667        6.09586
           1211           1211        232.482        226.833        6.09583
           1212           1212        232.639        227.000        6.09582
           1213           1213        232.803        227.167         6.0958
           1214           1214        232.981        227.333        6.09577
           1215           1215        233.137        227.500        6.09573
           1216           1216        233.305        227.667        6.09571
           1217           1217        233.478        227.833        6.09566
           1218           1218        233.629        228.000        6.09561
           1219           1219        233.802        228.167        6.09555
           1220           1220        233.967        228.333        6.09551
           1221           1221        234.135        228.500        6.09547
           1222           1222        234.300        228.667        6.09544
           1223           1223        234.463        228.833        6.09541
           1224           1224        234.632        229.000        6.09541
           1225           1225        234.793        229.167         6.0954
           1226           1226        234.952        229.333        6.09539
           1227           1227        235.124        229.500        6.09536
           1228           1228        235.282        229.667        6.09534
           1229           1229        235.449        229.833        6.09533
           1230           1230        235.621        230.000        6.09532
           1231           1231        235.783        230.167         6.0953
           1232           1232        235.941        230.333        6.09528
           1233           1233        236.108        230.500        6.09527
           1234           1234        236.263        230.667        6.09525
           1235           1235        236.440        230.833        6.09522
           1236           1236        236.608        231.000        6.09518
           1237           1237        236.767        231.167        6.09514
           1238           1238        236.936        231.333        6.09512
           1239           1239        237.103        231.500         6.0951
           1240           1240        237.268        231.667        6.09507
           1241           1241        237.427        231.833        6.09506
           1242           1242        237.603        232.000        6.09505
           1243           1243        237.767        232.167        6.09504
           1244           1244        237.933        232.333        6.09503
           1245           1245        238.095        232.500          6.095
           1246           1246        238.253        232.667        6.09499
           1247           1247        238.421        232.833        6.09498
           1248           1248        238.585        233.000        6.09496
           1249           1249        238.754        233.167        6.09492
           1250           1250        238.919        233.333        6.09488
           1251           1251        239.078        233.500        6.09486
           1252           1252        239.251        233.667        6.09483
           1253           1253        239.421        233.833        6.09478
           1254           1254        239.580        234.000        6.09474
           1255           1255        239.742        234.167        6.09472
           1256           1256        239.917        234.333         6.0947
           1257           1257        240.083        234.500        6.09468
           1258           1258        240.250        234.667        6.09466
           1259           1259        240.408        234.833        6.09465
           1260           1260        240.571        235.000        6.09464
           1261           1261        240.737        235.167        6.09461
           1262           1262        240.905        235.333        6.09459
           1263           1263        241.068        235.500        6.09459
           1264           1264        241.234        235.667        6.09458
           1265           1265        241.407        235.833        6.09457
           1266           1266        241.562        236.000        6.09454
           1267           1267        241.730        236.167        6.09452
           1268           1268        241.906        236.333        6.09451
           1269           1269        242.070        236.500        6.09449
           1270           1270        242.240        236.667        6.09447
           1271           1271        242.399        236.833        6.09445
           1272           1272        242.565        237.000        6.09444
           1273           1273        242.734        237.167        6.09444
           1274           1274        242.899        237.333        6.09443
           1275           1275        243.059        237.500        6.09442
           1276           1276        243.231        237.667        6.09441
           1277           1277        243.399        237.833         6.0944
           1278           1278        243.556        238.000        6.09439
           1279           1279        243.733        238.167        6.09437
           1280           1280        243.887        238.333        6.09435
           1281           1281        244.056        238.500        6.09432
           1282           1282        244.220        238.667         6.0943
           1283           1283        244.378        238.833        6.09426
           1284           1284        244.552        239.000        6.09422
           1285           1285        244.715        239.167         6.0942
           1286           1286        244.877        239.333        6.09418
           1287           1287        245.044        239.500        6.09414
           1288           1288        245.212        239.667        6.09411
           1289           1289        245.364        239.833        6.09409
           1290           1290        245.529        240.000        6.09407
           1291           1291        245.697        240.167        6.09404
           1292           1292        245.865        240.333        6.09401
           1293           1293        246.034        240.500        6.09397
           1294           1294        246.207        240.667        6.09393
           1295           1295        246.378        240.833        6.09388
           1296           1296        246.534        241.000        6.09383
           1297           1297        246.697        241.167        6.09378
           1298           1298        246.870        241.333        6.09375
           1299           1299        247.037        241.500        6.09373
           1300           1300        247.203        241.667        6.09372
           1301           1301        247.365        241.833        6.09372
           1302           1302        247.535        242.000        6.09372
           1303           1303        247.699        242.167        6.09372
           1304           1304        247.855        242.333        6.09371
           1305           1305        248.027        242.500        6.09368
           1306           1306        248.192        242.667        6.09365
           1307           1307        248.355        242.833        6.09362
           1308           1308        248.528        243.000        6.09359
           1309           1309        248.695        243.167        6.09354
           1310           1310        248.866        243.333         6.0935
           1311           1311        249.029        243.500        6.09348
           1312           1312        249.187        243.667        6.09346
           1313           1313        249.354        243.833        6.09344
           1314           1314        249.516        244.000        6.09342
           1315           1315        249.684        244.167        6.09341
           1316           1316        249.855        244.333        6.09341
           1317           1317        250.016        244.500         6.0934
           1318           1318        250.182        244.667         6.0934
           1319           1319        250.339        244.833        6.09339
           1320           1320        250.500        245.000        6.09338
           1321           1321        250.680        245.167        6.09337
           1322           1322        250.840        245.333        6.09335
           1323           1323        251.000        245.500        6.09332
           1324           1324        251.168        245.667        6.09329
           1325           1325        251.335        245.833        6.09325
           1326           1326        251.494        246.000        6.09321
           1327           1327        251.666        246.167        6.09316
           1328           1328        251.834        246.333        6.09313
           1329           1329        252.007        246.500        6.09309
           1330           1330        252.162        246.667        6.09305
           1331           1331        252.327        246.833        6.09301
           1332           1332        252.499        247.000        6.09298
           1333           1333        252.663        247.167        6.09296
           1334           1334        252.826        247.333        6.09293
           1335           1335        252.992        247.500         6.0929
           1336           1336        253.154        247.667        6.09287
           1337           1337        253.330        247.833        6.09287
           1338           1338        253.493        248.000        6.09286
           1339           1339        253.666        248.167        6.09283
           1340           1340        253.827        248.333         6.0928
           1341           1341        253.985        248.500        6.09275
           1342           1342        254.159        248.667        6.09268
           1343           1343        254.313        248.833         6.0926
           1344           1344        254.480        249.000        6.09252
           1345           1345        254.647        249.167        6.09242
           1346           1346        254.809        249.333        6.09237
           1347           1347        254.978        249.500        6.09234
           1348           1348        255.141        249.667        6.09231
           1349           1349        255.302        249.833        6.09233
           1350           1350        255.471        250.000        6.09233
           1351           1351        255.643        250.167        6.09232
           1352           1352        255.806        250.333        6.09232
           1353           1353        255.969        250.500        6.09231
           1354           1354        256.132        250.667        6.09231
           1355           1355        256.302        250.833        6.09231
           1356           1356        256.463        251.000         6.0923
           1357           1357        256.634        251.167        6.09226
           1358           1358        256.796        251.333        6.09221
           1359           1359        256.958        251.500        6.09217
           1360           1360        257.124        251.667        6.09214
           1361           1361        257.292        251.833        6.09208
           1362           1362        257.462        252.000        6.09205
           1363           1363        257.628        252.167        6.09204
           1364           1364        257.793        252.333        6.09204
           1365           1365        257.960        252.500        6.09207
           1366           1366        258.130        252.667        6.09206
           1367           1367        258.285        252.833        6.09205
           1368           1368        258.451        253.000        6.09204
           1369           1369        258.624        253.167        6.09203
           1370           1370        258.794        253.333        6.09203
           1371           1371        258.953        253.500        6.09203
           1372           1372        259.110        253.667        6.09204
           1373           1373        259.281        253.833        6.09207
           1374           1374        259.447        254.000        6.09209
           1375           1375        259.617        254.167         6.0921
           1376           1376        259.786        254.333        6.09212
           1377           1377        259.947        254.500        6.09215
           1378           1378        260.109        254.667        6.09215
           1379           1379        260.274        254.833        6.09214
           1380           1380        260.440        255.000        6.09213
           1381           1381        260.613        255.167         6.0921
           1382           1382        260.778        255.333        6.09208
           1383           1383        260.932        255.500        6.09205
           1384           1384        261.102        255.667        6.09202
           1385           1385        261.270        255.833        6.09199
           1386           1386        261.435        256.000        6.09196
           1387           1387        261.602        256.167        6.09192
           1388           1388        261.770        256.333        6.09188
           1389           1389        261.935        256.500        6.09185
           1390           1390        262.101        256.667        6.09181
           1391           1391        262.270        256.833        6.09177
           1392           1392        262.429        257.000        6.09173
           1393           1393        262.588        257.167        6.09168
           1394           1394        262.753        257.333        6.09164
           1395           1395        262.923        257.500         6.0916
           1396           1396        263.084        257.667        6.09157
           1397           1397        263.246        257.833        6.09154
           1398           1398        263.423        258.000        6.09153
           1399           1399        263.577        258.167        6.09152
           1400           1400        263.751        258.333         6.0915
           1401           1401        263.916        258.500        6.09148
           1402           1402        264.093        258.667        6.09147
           1403           1403        264.249        258.833        6.09146
           1404           1404        264.421        259.000        6.09144
           1405           1405        264.585        259.167        6.09141
           1406           1406        264.755        259.333        6.09138
           1407           1407        264.922        259.500        6.09135
           1408           1408        265.089        259.667        6.09133
           1409           1409        265.257        259.833         6.0913
           1410           1410        265.422        260.000        6.09124
           1411           1411        265.583        260.167         6.0911
           1412           1412        265.743        260.333        6.09087
           1413           1413        265.917        260.500        6.09063
           1414           1414        266.081        260.667        6.09038
           1415           1415        266.241        260.833        6.09027
           1416           1416        266.410        261.000        6.09021
           1417           1417        266.575        261.167        6.09019
           1418           1418        266.744        261.333        6.09036
           1419           1419        266.911        261.500        6.09044
           1420           1420        267.073        261.667         6.0905
           1421           1421        267.233        261.833        6.09057
           1422           1422        267.402        262.000        6.09064
           1423           1423        267.569        262.167        6.09068
           1424           1424        267.738        262.333        6.09071
           1425           1425        267.904        262.500        6.09073
           1426           1426        268.068        262.667        6.09066
           1427           1427        268.236        262.833         6.0906
           1428           1428        268.393        263.000        6.09055
           1429           1429        268.563        263.167         6.0905
           1430           1430        268.734        263.333        6.09043
           1431           1431        268.899        263.500        6.09038
           1432           1432        269.065        263.667        6.09035
           1433           1433        269.234        263.833        6.09032
           1434           1434        269.399        264.000        6.09034
           1435           1435        269.570        264.167        6.09033
           1436           1436        269.725        264.333        6.09031
           1437           1437        269.893        264.500        6.09029
           1438           1438        270.068        264.667        6.09026
           1439           1439        270.225        264.833        6.09023
           1440           1440        270.400        265.000        6.09021
           1441           1441        270.563        265.167        6.09019
           1442           1442        270.734        265.333        6.09017
           1443           1443        270.892        265.500        6.09016
           1444           1444        271.057        265.667        6.09014
           1445           1445        271.237        265.833        6.09013
           1446           1446        271.388        266.000        6.09012
           1447           1447        271.555        266.167        6.09012
           1448           1448        271.728        266.333         6.0901
           1449           1449        271.900        266.500        6.09008
           1450           1450        272.054        266.667        6.09006
           1451           1451        272.228        266.833        6.09004
           1452           1452        272.392        267.000        6.09001
           1453           1453        272.556        267.167        6.08997
           1454           1454        272.727        267.333        6.08992
           1455           1455        272.891        267.500        6.08987
           1456           1456        273.060        267.667        6.08983
           1457           1457        273.230        267.833        6.08979
           1458           1458        273.394        268.000        6.08976
           1459           1459        273.557        268.167        6.08975
           1460           1460        273.723        268.333        6.08974
           1461           1461        273.892        268.500        6.08973
           1462           1462        274.058        268.667        6.08971
           1463           1463        274.222        268.833        6.08972
           1464           1464        274.385        269.000        6.08971
           1465           1465        274.549        269.167         6.0897
           1466           1466        274.712        269.333        6.08968
           1467           1467        274.887        269.500        6.08965
           1468           1468        275.048        269.667        6.08961
           1469           1469        275.214        269.833        6.08957
           1470           1470        275.383        270.000        6.08953
           1471           1471        275.554        270.167        6.08948
           1472           1472        275.711        270.333        6.08944
           1473           1473        275.882        270.500        6.08941
           1474           1474        276.044        270.667        6.08937
           1475           1475        276.217        270.833        6.08933
           1476           1476        276.381        271.000        6.08929
           1477           1477        276.549        271.167        6.08925
           1478           1478        276.708        271.333        6.08922
           1479           1479        276.873        271.500        6.08918
           1480           1480        277.042        271.667        6.08915
           1481           1481        277.213        271.833        6.08913
           1482           1482        277.379        272.000        6.08911
           1483           1483        277.536        272.167        6.08912
           1484           1484        277.701        272.333        6.08911
           1485           1485        277.867        272.500         6.0891
           1486           1486        278.031        272.667         6.0891
           1487           1487        278.197        272.833        6.08907
           1488           1488        278.367        273.000        6.08904
           1489           1489        278.532        273.167        6.08902
           1490           1490        278.693        273.333          6.089
           1491           1491        278.862        273.500        6.08896
           1492           1492        279.029        273.667        6.08893
           1493           1493        279.197        273.833         6.0889
           1494           1494        279.355        274.000        6.08888
           1495           1495        279.524        274.167        6.08888
           1496           1496        279.688        274.333        6.08885
           1497           1497        279.857        274.500        6.08883
           1498           1498        280.026        274.667         6.0888
           1499           1499        280.185        274.833        6.08878
           1500           1500        280.356        275.000        6.08876
           1501           1501        280.526        275.167        6.08873
           1502           1502        280.693        275.333         6.0887
           1503           1503        280.857        275.500        6.08869
           1504           1504        281.025        275.667        6.08867
           1505           1505        281.183        275.833        6.08864
           1506           1506        281.353        276.000        6.08861
           1507           1507        281.522        276.167        6.08859
           1508           1508        281.683        276.333        6.08856
           1509           1509        281.854        276.500        6.08852
           1510           1510        282.020        276.667        6.08848
           1511           1511        282.184        276.833        6.08843
           1512           1512        282.351        277.000        6.08839
           1513           1513        282.512        277.167        6.08834
           1514           1514        282.683        277.333        6.08829
           1515           1515        282.849        277.500        6.08825
           1516           1516        283.011        277.667        6.08821
           1517           1517        283.182        277.833        6.08818
           1518           1518        283.346        278.000        6.08814
           1519           1519        283.507        278.167         6.0881
           1520           1520        283.677        278.333        6.08808
           1521           1521        283.837        278.500        6.08805
           1522           1522        284.010        278.667        6.08802
           1523           1523        284.175        278.833        6.08798
           1524           1524        284.336        279.000        6.08795
           1525           1525        284.508        279.167        6.08792
           1526           1526        284.672        279.333        6.08788
           1527           1527        284.841        279.500        6.08784
           1528           1528        285.014        279.667        6.08782
           1529           1529        285.177        279.833         6.0878
           1530           1530        285.342        280.000        6.08778
           1531           1531        285.510        280.167        6.08775
           1532           1532        285.668        280.333        6.08772
           1533           1533        285.836        280.500        6.08769
           1534           1534        286.007        280.667        6.08766
           1535           1535        286.172        280.833        6.08761
           1536           1536        286.343        281.000        6.08756
           1537           1537        286.504        281.167        6.08752
           1538           1538        286.671        281.333        6.08749
           1539           1539        286.844        281.500        6.08745
           1540           1540        287.012        281.667        6.08741
           1541           1541        287.177        281.833        6.08738
           1542           1542        287.338        282.000        6.08737
           1543           1543        287.504        282.167        6.08736
           1544           1544        287.676        282.333        6.08733
           1545           1545        287.837        282.500         6.0873
           1546           1546        288.002        282.667        6.08727
           1547           1547        288.166        282.833        6.08724
           1548           1548        288.336        283.000        6.08722
           1549           1549        288.499        283.167        6.08718
           1550           1550        288.660        283.333        6.08715
           1551           1551        288.824        283.500        6.08711
           1552           1552        288.996        283.667        6.08706
           1553           1553        289.159        283.833          6.087
           1554           1554        289.333        284.000        6.08695
           1555           1555        289.486        284.167        6.08689
           1556           1556        289.649        284.333        6.08685
           1557           1557        289.817        284.500        6.08679
           1558           1558        289.985        284.667        6.08672
           1559           1559        290.149        284.833        6.08669
           1560           1560        290.317        285.000        6.08666
           1561           1561        290.492        285.167        6.08661
           1562           1562        290.664        285.333        6.08656
           1563           1563        290.823        285.500        6.08652
           1564           1564        290.988        285.667        6.08648
           1565           1565        291.159        285.833        6.08643
           1566           1566        291.322        286.000        6.08639
           1567           1567        291.486        286.167        6.08634
           1568           1568        291.654        286.333        6.08629
           1569           1569        291.824        286.500        6.08625
           1570           1570        291.980        286.667        6.08621
           1571           1571        292.146        286.833        6.08617
           1572           1572        292.312        287.000        6.08613
           1573           1573        292.473        287.167         6.0861
           1574           1574        292.647        287.333        6.08606
           1575           1575        292.809        287.500        6.08601
           1576           1576        292.976        287.667        6.08596
           1577           1577        293.146        287.833        6.08591
           1578           1578        293.314        288.000        6.08585
           1579           1579        293.478        288.167        6.08576
           1580           1580        293.645        288.333        6.08569
           1581           1581        293.806        288.500        6.08562
           1582           1582        293.973        288.667        6.08555
           1583           1583        294.138        288.833        6.08547
           1584           1584        294.303        289.000         6.0854
           1585           1585        294.475        289.167        6.08537
           1586           1586        294.645        289.333        6.08534
           1587           1587        294.808        289.500        6.08533
           1588           1588        294.975        289.667        6.08532
           1589           1589        295.135        289.833        6.08531
           1590           1590        295.304        290.000        6.08532
           1591           1591        295.471        290.167        6.08532
           1592           1592        295.640        290.333        6.08527
           1593           1593        295.802        290.500        6.08519
           1594           1594        295.977        290.667         6.0851
           1595           1595        296.142        290.833        6.08495
           1596           1596        296.299        291.000        6.08484
           1597           1597        296.456        291.167        6.08475
           1598           1598        296.635        291.333        6.08467
           1599           1599        296.797        291.500        6.08461
           1600           1600        296.965        291.667        6.08455
           1601           1601        297.133        291.833        6.08451
           1602           1602        297.302        292.000         6.0845
           1603           1603        297.471        292.167        6.08455
           1604           1604        297.634        292.333        6.08456
           1605           1605        297.805        292.500        6.08455
           1606           1606        297.969        292.667        6.08455
           1607           1607        298.127        292.833        6.08461
           1608           1608        298.294        293.000        6.08458
           1609           1609        298.459        293.167         6.0843
           1610           1610        298.623        293.333        6.08378
           1611           1611        298.793        293.500        6.08298
           1612           1612        298.960        293.667        6.08244
           1613           1613        299.128        293.833        6.08214
           1614           1614        299.290        294.000        6.08197
           1615           1615        299.456        294.167        6.08188
           1616           1616        299.625        294.333        6.08196
           1617           1617        299.792        294.500        6.08213
           1618           1618        299.960        294.667        6.08234
           1619           1619        300.125        294.833        6.08306
           1620           1620        300.291        295.000        6.08343
           1621           1621        300.460        295.167         6.0837
           1622           1622        300.627        295.333        6.08393
           1623           1623        300.790        295.500        6.08392
           1624           1624        300.955        295.667        6.08399
           1625           1625        301.113        295.833        6.08405
           1626           1626        301.282        296.000        6.08408
           1627           1627        301.452        296.167        6.08401
           1628           1628        301.624        296.333        6.08399
           1629           1629        301.784        296.500        6.08398
           1630           1630        301.946        296.667        6.08396
           1631           1631        302.114        296.833         6.0839
           1632           1632        302.287        297.000        6.08386
           1633           1633        302.454        297.167        6.08382
           1634           1634        302.618        297.333        6.08378
           1635           1635        302.780        297.500        6.08372
           1636           1636        302.947        297.667        6.08367
           1637           1637        303.121        297.833        6.08364
           1638           1638        303.280        298.000        6.08361
           1639           1639        303.447        298.167        6.08357
           1640           1640        303.607        298.333        6.08352
           1641           1641        303.769        298.500        6.08348
           1642           1642        303.943        298.667        6.08344
           1643           1643        304.109        298.833        6.08338
           1644           1644        304.275        299.000        6.08332
           1645           1645        304.433        299.167        6.08327
           1646           1646        304.608        299.333        6.08322
           1647           1647        304.772        299.500        6.08316
           1648           1648        304.937        299.667        6.08311
           1649           1649        305.105        299.833        6.08306
           1650           1650        305.281        300.000        6.08302
           1651           1651        305.440        300.167        6.08299
           1652           1652        305.601        300.333        6.08294
           1653           1653        305.771        300.500         6.0829
           1654           1654        305.942        300.667        6.08286
           1655           1655        306.108        300.833        6.08283
           1656           1656        306.274        301.000         6.0828
           1657           1657        306.440        301.167        6.08275
           1658           1658        306.602        301.333        6.08272
           1659           1659        306.767        301.500         6.0827
           1660           1660        306.932        301.667        6.08267
           1661           1661        307.101        301.833        6.08263
           1662           1662        307.279        302.000        6.08258
           1663           1663        307.436        302.167        6.08254
           1664           1664        307.599        302.333         6.0825
           1665           1665        307.765        302.500        6.08244
           1666           1666        307.930        302.667        6.08238
           1667           1667        308.102        302.833        6.08232
           1668           1668        308.263        303.000        6.08227
           1669           1669        308.431        303.167        6.08221
           1670           1670        308.594        303.333        6.08216
           1671           1671        308.766        303.500        6.08212
           1672           1672        308.929        303.667        6.08209
           1673           1673        309.093        303.833        6.08205
           1674           1674        309.268        304.000        6.08199
           1675           1675        309.431        304.167        6.08194
           1676           1676        309.588        304.333         6.0819
           1677           1677        309.757        304.500        6.08185
           1678           1678        309.929        304.667        6.08179
           1679           1679        310.089        304.833        6.08173
           1680           1680        310.263        305.000        6.08168
           1681           1681        310.432        305.167        6.08163
           1682           1682        310.598        305.333        6.08158
           1683           1683        310.764        305.500        6.08153
           1684           1684        310.926        305.667        6.08149
           1685           1685        311.098        305.833        6.08145
           1686           1686        311.264        306.000        6.08142
           1687           1687        311.428        306.167        6.08138
           1688           1688        311.593        306.333        6.08134
           1689           1689        311.753        306.500        6.08132
           1690           1690        311.915        306.667        6.08129
           1691           1691        312.090        306.833        6.08125
           1692           1692        312.253        307.000         6.0812
           1693           1693        312.424        307.167        6.08115
           1694           1694        312.594        307.333        6.08111
           1695           1695        312.752        307.500        6.08104
           1696           1696        312.921        307.667        6.08098
           1697           1697        313.090        307.833        6.08093
           1698           1698        313.261        308.000        6.08089
           1699           1699        313.423        308.167        6.08084
           1700           1700        313.592        308.333        6.08077
           1701           1701        313.755        308.500        6.08071
           1702           1702        313.922        308.667        6.08067
           1703           1703        314.097        308.833        6.08061
           1704           1704        314.260        309.000        6.08055
           1705           1705        314.420        309.167        6.08049
           1706           1706        314.589        309.333        6.08043
           1707           1707        314.758        309.500         6.0804
           1708           1708        314.924        309.667        6.08036
           1709           1709        315.093        309.833        6.08031
           1710           1710        315.260        310.000        6.08027
           1711           1711        315.423        310.167        6.08023
           1712           1712        315.587        310.333        6.08019
           1713           1713        315.759        310.500        6.08013
           1714           1714        315.919        310.667        6.08008
           1715           1715        316.088        310.833        6.08004
           1716           1716        316.255        311.000        6.07999
           1717           1717        316.421        311.167        6.07994
           1718           1718        316.582        311.333        6.07988
           1719           1719        316.752        311.500        6.07979
           1720           1720        316.916        311.667        6.07967
           1721           1721        317.087        311.833        6.07955
           1722           1722        317.247        312.000        6.07945
           1723           1723        317.411        312.167        6.07934
           1724           1724        317.584        312.333        6.07929
           1725           1725        317.748        312.500        6.07925
           1726           1726        317.924        312.667        6.07921
           1727           1727        318.090        312.833        6.07927
           1728           1728        318.259        313.000        6.07927
           1729           1729        318.430        313.167        6.07925
           1730           1730        318.584        313.333        6.07922
           1731           1731        318.757        313.500        6.07915
           1732           1732        318.928        313.667        6.07911
           1733           1733        319.088        313.833        6.07906
           1734           1734        319.248        314.000          6.079
           1735           1735        319.419        314.167        6.07893
           1736           1736        319.590        314.333        6.07887
           1737           1737        319.755        314.500        6.07881
           1738           1738        319.927        314.667        6.07873
           1739           1739        320.095        314.833        6.07862
           1740           1740        320.258        315.000        6.07853
           1741           1741        320.425        315.167        6.07845
           1742           1742        320.591        315.333        6.07837
           1743           1743        320.749        315.500        6.07827
           1744           1744        320.917        315.667        6.07821
           1745           1745        321.086        315.833        6.07817
           1746           1746        321.251        316.000        6.07814
           1747           1747        321.419        316.167        6.07814
           1748           1748        321.578        316.333        6.07813
           1749           1749        321.746        316.500        6.07813
           1750           1750        321.908        316.667        6.07813
           1751           1751        322.071        316.833        6.07812
           1752           1752        322.244        317.000         6.0781
           1753           1753        322.411        317.167        6.07808
           1754           1754        322.582        317.333        6.07807
           1755           1755        322.741        317.500        6.07802
           1756           1756        322.911        317.667        6.07797
           1757           1757        323.076        317.833        6.07792
           1758           1758        323.244        318.000        6.07789
           1759           1759        323.410        318.167        6.07783
           1760           1760        323.576        318.333        6.07777
           1761           1761        323.743        318.500        6.07771
           1762           1762        323.901        318.667        6.07766
           1763           1763        324.077        318.833        6.07763
           1764           1764        324.241        319.000        6.07758
           1765           1765        324.411        319.167        6.07752
           1766           1766        324.570        319.333        6.07746
           1767           1767        324.735        319.500         6.0774
           1768           1768        324.900        319.667        6.07734
           1769           1769        325.073        319.833        6.07727
           1770           1770        325.235        320.000        6.07721
           1771           1771        325.396        320.167        6.07715
           1772           1772        325.567        320.333         6.0771
           1773           1773        325.738        320.500        6.07705
           1774           1774        325.901        320.667          6.077
           1775           1775        326.073        320.833        6.07697
           1776           1776        326.233        321.000        6.07692
           1777           1777        326.403        321.167        6.07686
           1778           1778        326.567        321.333         6.0768
           1779           1779        326.732        321.500        6.07673
           1780           1780        326.899        321.667        6.07667
           1781           1781        327.060        321.833         6.0766
           1782           1782        327.228        322.000        6.07652
           1783           1783        327.396        322.167        6.07645
           1784           1784        327.561        322.333        6.07639
           1785           1785        327.732        322.500        6.07632
           1786           1786        327.896        322.667        6.07625
           1787           1787        328.067        322.833        6.07618
           1788           1788        328.232        323.000        6.07611
           1789           1789        328.388        323.167        6.07604
           1790           1790        328.557        323.333        6.07596
           1791           1791        328.730        323.500        6.07587
           1792           1792        328.890        323.667         6.0758
           1793           1793        329.055        323.833        6.07573
           1794           1794        329.221        324.000        6.07566
           1795           1795        329.386        324.167        6.07558
           1796           1796        329.558        324.333        6.07551
           1797           1797        329.729        324.500        6.07544
           1798           1798        329.896        324.667        6.07538
           1799           1799        330.056        324.833         6.0753
           1800           1800        330.223        325.000        6.07524
           1801           1801        330.390        325.167        6.07518
           1802           1802        330.556        325.333        6.07512
           1803           1803        330.724        325.500        6.07504
           1804           1804        330.889        325.667        6.07497
           1805           1805        331.053        325.833        6.07491
           1806           1806        331.223        326.000        6.07485
           1807           1807        331.388        326.167        6.07478
           1808           1808        331.557        326.333        6.07471
           1809           1809        331.727        326.500        6.07464
           1810           1810        331.893        326.667        6.07458
           1811           1811        332.057        326.833        6.07449
           1812           1812        332.225        327.000        6.07441
           1813           1813        332.388        327.167        6.07433
           1814           1814        332.563        327.333        6.07426
           1815           1815        332.730        327.500        6.07419
           1816           1816        332.889        327.667        6.07412
           1817           1817        333.055        327.833        6.07404
           1818           1818        333.218        328.000        6.07398
           1819           1819        333.390        328.167        6.07392
           1820           1820        333.557        328.333        6.07384
           1821           1821        333.720        328.500        6.07375
           1822           1822        333.886        328.667        6.07367
           1823           1823        334.059        328.833         6.0736
           1824           1824        334.228        329.000        6.07352
           1825           1825        334.389        329.167        6.07344
           1826           1826        334.553        329.333        6.07336
           1827           1827        334.724        329.500        6.07331
           1828           1828        334.893        329.667        6.07324
           1829           1829        335.055        329.833        6.07317
           1830           1830        335.223        330.000        6.07309
           1831           1831        335.394        330.167        6.07301
           1832           1832        335.558        330.333        6.07293
           1833           1833        335.720        330.500        6.07283
           1834           1834        335.886        330.667        6.07274
           1835           1835        336.055        330.833        6.07265
           1836           1836        336.230        331.000        6.07256
           1837           1837        336.390        331.167        6.07246
           1838           1838        336.559        331.333        6.07235
           1839           1839        336.724        331.500        6.07226
           1840           1840        336.889        331.667        6.07217
           1841           1841        337.052        331.833        6.07209
           1842           1842        337.221        332.000          6.072
           1843           1843        337.386        332.167        6.07191
           1844           1844        337.555        332.333        6.07183
           1845           1845        337.723        332.500        6.07175
           1846           1846        337.889        332.667        6.07166
           1847           1847        338.046        332.833        6.07156
           1848           1848        338.220        333.000        6.07147
           1849           1849        338.387        333.167        6.07139
           1850           1850        338.551        333.333         6.0713
           1851           1851        338.721        333.500        6.07119
           1852           1852        338.878        333.667        6.07108
           1853           1853        339.049        333.833        6.07097
           1854           1854        339.224        334.000        6.07087
           1855           1855        339.388        334.167        6.07072
           1856           1856        339.553        334.333        6.07059
           1857           1857        339.721        334.500        6.07048
           1858           1858        339.890        334.667        6.07036
           1859           1859        340.050        334.833        6.07024
           1860           1860        340.224        335.000        6.07013
           1861           1861        340.386        335.167        6.07002
           1862           1862        340.554        335.333        6.06992
           1863           1863        340.724        335.500        6.06982
           1864           1864        340.890        335.667        6.06972
           1865           1865        341.060        335.833        6.06962
           1866           1866        341.220        336.000        6.06954
           1867           1867        341.392        336.167        6.06945
           1868           1868        341.555        336.333        6.06935
           1869           1869        341.716        336.500        6.06924
           1870           1870        341.893        336.667        6.06914
           1871           1871        342.052        336.833        6.06902
           1872           1872        342.220        337.000         6.0689
           1873           1873        342.382        337.167        6.06878
           1874           1874        342.553        337.333        6.06866
           1875           1875        342.714        337.500        6.06855
           1876           1876        342.877        337.667        6.06844
           1877           1877        343.038        337.833        6.06833
           1878           1878        343.212        338.000        6.06821
           1879           1879        343.384        338.167        6.06812
           1880           1880        343.548        338.333        6.06801
           1881           1881        343.716        338.500        6.06789
           1882           1882        343.885        338.667        6.06776
           1883           1883        344.051        338.833        6.06763
           1884           1884        344.219        339.000        6.06751
           1885           1885        344.386        339.167        6.06739
           1886           1886        344.548        339.333        6.06726
           1887           1887        344.718        339.500        6.06713
           1888           1888        344.883        339.667        6.06701
           1889           1889        345.047        339.833        6.06689
           1890           1890        345.212        340.000        6.06676
           1891           1891        345.384        340.167        6.06663
           1892           1892        345.553        340.333         6.0665
           1893           1893        345.719        340.500        6.06638
           1894           1894        345.880        340.667        6.06627
           1895           1895        346.050        340.833        6.06613
           1896           1896        346.218        341.000          6.066
           1897           1897        346.386        341.167        6.06587
           1898           1898        346.552        341.333        6.06573
           1899           1899        346.714        341.500        6.06556
           1900           1900        346.890        341.667        6.06541
           1901           1901        347.059        341.833        6.06526
           1902           1902        347.221        342.000        6.06512
           1903           1903        347.389        342.167        6.06497
           1904           1904        347.555        342.333        6.06482
           1905           1905        347.721        342.500        6.06468
           1906           1906        347.886        342.667        6.06456
           1907           1907        348.056        342.833        6.06443
           1908           1908        348.223        343.000         6.0643
           1909           1909        348.385        343.167        6.06417
           1910           1910        348.552        343.333        6.06403
           1911           1911        348.717        343.500        6.06389
           1912           1912        348.883        343.667        6.06373
           1913           1913        349.045        343.833        6.06357
           1914           1914        349.214        344.000        6.06341
           1915           1915        349.393        344.167        6.06324
           1916           1916        349.552        344.333        6.06307
           1917           1917        349.715        344.500         6.0629
           1918           1918        349.882        344.667        6.06274
           1919           1919        350.045        344.833        6.06258
           1920           1920        350.210        345.000        6.06242
           1921           1921        350.376        345.167        6.06225
           1922           1922        350.552        345.333        6.06207
           1923           1923        350.716        345.500         6.0619
           1924           1924        350.883        345.667        6.06171
           1925           1925        351.051        345.833        6.06153
           1926           1926        351.217        346.000        6.06135
           1927           1927        351.378        346.167        6.06117
           1928           1928        351.546        346.333        6.06099
           1929           1929        351.713        346.500        6.06081
           1930           1930        351.885        346.667        6.06061
           1931           1931        352.046        346.833        6.06042
           1932           1932        352.211        347.000        6.06023
           1933           1933        352.381        347.167        6.06004
           1934           1934        352.549        347.333        6.05985
           1935           1935        352.709        347.500        6.05965
           1936           1936        352.878        347.667        6.05946
           1937           1937        353.047        347.833        6.05926
           1938           1938        353.210        348.000        6.05906
           1939           1939        353.374        348.167        6.05886
           1940           1940        353.545        348.333        6.05865
           1941           1941        353.707        348.500        6.05845
           1942           1942        353.869        348.667        6.05824
           1943           1943        354.043        348.833        6.05803
           1944           1944        354.214        349.000        6.05781
           1945           1945        354.377        349.167         6.0576
           1946           1946        354.545        349.333        6.05738
           1947           1947        354.715        349.500        6.05716
           1948           1948        354.885        349.667        6.05692
           1949           1949        355.047        349.833        6.05669
           1950           1950        355.206        350.000        6.05646
           1951           1951        355.376        350.167        6.05622
           1952           1952        355.548        350.333        6.05597
           1953           1953        355.713        350.500        6.05574
           1954           1954        355.871        350.667        6.05551
           1955           1955        356.041        350.833        6.05528
           1956           1956        356.205        351.000        6.05506
           1957           1957        356.367        351.167        6.05483
           1958           1958        356.540        351.333        6.05462
           1959           1959        356.702        351.500        6.05441
           1960           1960        356.878        351.667        6.05417
           1961           1961        357.039        351.833        6.05393
           1962           1962        357.203        352.000        6.05368
           1963           1963        357.374        352.167        6.05344
           1964           1964        357.535        352.333        6.05316
           1965           1965        357.697        352.500        6.05289
           1966           1966        357.870        352.667        6.05262
           1967           1967        358.042        352.833        6.05234
           1968           1968        358.208        353.000        6.05205
           1969           1969        358.374        353.167        6.05177
           1970           1970        358.541        353.333        6.05148
           1971           1971        358.706        353.500        6.05119
           1972           1972        358.878        353.667         6.0509
           1973           1973        359.043        353.833         6.0506
           1974           1974        359.207        354.000        6.05031
           1975           1975        359.370        354.167        6.05001
           1976           1976        359.540        354.333        6.04971
           1977           1977        359.715        354.500        6.04941
           1978           1978        359.876        354.667        6.04911
           1979           1979        360.034        354.833        6.04881
           1980           1980        360.206        355.000        6.04852
           1981           1981        360.371        355.167        6.04822
           1982           1982        360.540        355.333        6.04792
           1983           1983        360.710        355.500        6.04761
           1984           1984        360.874        355.667        6.04731
           1985           1985        361.036        355.833          6.047
           1986           1986        361.202        356.000        6.04669
           1987           1987        361.368        356.167        6.04636
           1988           1988        361.531        356.333        6.04602
           1989           1989        361.695        356.500        6.04568
           1990           1990        361.865        356.667        6.04533
           1991           1991        362.037        356.833        6.04497
           1992           1992        362.206        357.000        6.04459
           1993           1993        362.367        357.167        6.04422
           1994           1994        362.526        357.333        6.04386
           1995           1995        362.699        357.500        6.04349
           1996           1996        362.865        357.667        6.04311
           1997           1997        363.036        357.833        6.04275
           1998           1998        363.198        358.000        6.04238
           1999           1999        363.365        358.167        6.04201
           2000           2000        363.526        358.333        6.04163
           2001           2001        363.700        358.500        6.04125
           2002           2002        363.870        358.667        6.04086
           2003           2003        364.037        358.833        6.04047
           2004           2004        364.201        359.000        6.04006
           2005           2005        364.370        359.167        6.03966
           2006           2006        364.530        359.333        6.03925
           2007           2007        364.703        359.500        6.03883
           2008           2008        364.868        359.667         6.0384
           2009           2009        365.036        359.833        6.03797
           2010           2010        365.200        360.000        6.03755
           2011           2011        365.374        360.167        6.03712
           2012           2012        365.539        360.333        6.03667
           2013           2013        365.704        360.500        6.03623
           2014           2014        365.868        360.667        6.03578
           2015           2015        366.038        360.833        6.03535
           2016           2016        366.208        361.000        6.03489
           2017           2017        366.374        361.167        6.03443
           2018           2018        366.531        361.333        6.03396
           2019           2019        366.700        361.500         6.0335
           2020           2020        366.869        361.667        6.03302
           2021           2021        367.035        361.833        6.03254
           2022           2022        367.204        362.000        6.03205
           2023           2023        367.369        362.167        6.03156
           2024           2024        367.538        362.333        6.03106
           2025           2025        367.703        362.500        6.03057
           2026           2026        367.864        362.667        6.03006
           2027           2027        368.036        362.833        6.02955
           2028           2028        368.198        363.000        6.02903
           2029           2029        368.370        363.167        6.02851
           2030           2030        368.532        363.333        6.02798
           2031           2031        368.699        363.500        6.02745
           2032           2032        368.862        363.667         6.0269
           2033           2033        369.033        363.833        6.02636
           2034           2034        369.200        364.000        6.02581
           2035           2035        369.369        364.167        6.02525
           2036           2036        369.529        364.333        6.02468
           2037           2037        369.693        364.500        6.02411
           2038           2038        369.859        364.667        6.02353
           2039           2039        370.033        364.833        6.02295
           2040           2040        370.195        365.000        6.02235
           2041           2041        370.366        365.167        6.02176
           2042           2042        370.531        365.333        6.02116
           2043           2043        370.698        365.500        6.02056
           2044           2044        370.863        365.667        6.01994
           2045           2045        371.029        365.833        6.01933
           2046           2046        371.195        366.000        6.01871
           2047           2047        371.361        366.167        6.01809
           2048           2048        371.533        366.333        6.01744
           2049           2049        371.698        366.500         6.0168
           2050           2050        371.863        366.667        6.01615
           2051           2051        372.035        366.833        6.01549
           2052           2052        372.194        367.000        6.01483
           2053           2053        372.363        367.167        6.01418
           2054           2054        372.527        367.333        6.01353
           2055           2055        372.693        367.500        6.01287
           2056           2056        372.858        367.667        6.01218
           2057           2057        373.025        367.833        6.01147
           2058           2058        373.190        368.000        6.01076
           2059           2059        373.365        368.167        6.01005
           2060           2060        373.529        368.333        6.00927
           2061           2061        373.691        368.500        6.00851
           2062           2062        373.861        368.667        6.00776
           2063           2063        374.029        368.833        6.00701
           2064           2064        374.193        369.000        6.00624
           2065           2065        374.364        369.167        6.00546
           2066           2066        374.533        369.333        6.00467
           2067           2067        374.695        369.500        6.00388
           2068           2068        374.862        369.667        6.00307
           2069           2069        375.027        369.833        6.00226
           2070           2070        375.191        370.000        6.00143
           2071           2071        375.360        370.167         6.0006
           2072           2072        375.525        370.333        5.99975
           2073           2073        375.697        370.500         5.9989
           2074           2074        375.864        370.667        5.99803
           2075           2075        376.024        370.833        5.99717
           2076           2076        376.193        371.000        5.99628
           2077           2077        376.367        371.167         5.9954
           2078           2078        376.529        371.333         5.9945
           2079           2079        376.698        371.500        5.99359
           2080           2080        376.862        371.667        5.99266
           2081           2081        377.030        371.833        5.99173
           2082           2082        377.199        372.000         5.9908
           2083           2083        377.360        372.167        5.98985
           2084           2084        377.526        372.333        5.98888
           2085           2085        377.691        372.500        5.98792
           2086           2086        377.862        372.667        5.98695
           2087           2087        378.032        372.833        5.98598
           2088           2088        378.195        373.000        5.98497
           2089           2089        378.356        373.167        5.98397
           2090           2090        378.525        373.333        5.98296
           2091           2091        378.693        373.500        5.98195
           2092           2092        378.864        373.667        5.98088
           2093           2093        379.030        373.833        5.97982
           2094           2094        379.191        374.000        5.97877
           2095           2095        379.362        374.167        5.97772
           2096           2096        379.531        374.333        5.97662
           2097           2097        379.696        374.500        5.97552
           2098           2098        379.858        374.667        5.97442
           2099           2099        380.030        374.833        5.97332
           2100           2100        380.190        375.000        5.97216
           2101           2101        380.366        375.167        5.97101
           2102           2102        380.524        375.333        5.96986
           2103           2103        380.693        375.500        5.96871
           2104           2104        380.853        375.667        5.96751
           2105           2105        381.025        375.833        5.96631
           2106           2106        381.194        376.000        5.96511
           2107           2107        381.363        376.167        5.96389
           2108           2108        381.528        376.333        5.96264
           2109           2109        381.693        376.500        5.96142
           2110           2110        381.859        376.667        5.96022
           2111           2111        382.035        376.833        5.95904
           2112           2112        382.203        377.000        5.95781
           2113           2113        382.363        377.167        5.95655
           2114           2114        382.529        377.333        5.95526
           2115           2115        382.694        377.500        5.95395
           2116           2116        382.857        377.667        5.95258
           2117           2117        383.026        377.833        5.95122
           2118           2118        383.195        378.000        5.94985
           2119           2119        383.359        378.167        5.94848
           2120           2120        383.533        378.333        5.94709
           2121           2121        383.700        378.500         5.9457
           2122           2122        383.862        378.667         5.9443
           2123           2123        384.024        378.833        5.94289
           2124           2124        384.190        379.000        5.94147
           2125           2125        384.363        379.167        5.94003
           2126           2126        384.530        379.333        5.93856
           2127           2127        384.683        379.500        5.93708
           2128           2128        384.852        379.667        5.93554
           2129           2129        385.026        379.833        5.93402
           2130           2130        385.190        380.000        5.93248
           2131           2131        385.361        380.167        5.93093
           2132           2132        385.532        380.333        5.92932
           2133           2133        385.708        380.500        5.92774
           2134           2134        385.864        380.667        5.92616
           2135           2135        386.035        380.833        5.92456
           2136           2136        386.198        381.000         5.9229
           2137           2137        386.359        381.167        5.92126
           2138           2138        386.531        381.333         5.9196
           2139           2139        386.694        381.500        5.91793
           2140           2140        386.863        381.667         5.9162
           2141           2141        387.030        381.833        5.91448
           2142           2142        387.201        382.000        5.91276
           2143           2143        387.366        382.167        5.91103
           2144           2144        387.534        382.333        5.90925
           2145           2145        387.695        382.500        5.90747
           2146           2146        387.864        382.667        5.90569
           2147           2147        388.027        382.833         5.9039
           2148           2148        388.193        383.000        5.90203
           2149           2149        388.369        383.167        5.90017
           2150           2150        388.532        383.333         5.8983
           2151           2151        388.701        383.500        5.89643
           2152           2152        388.876        383.667        5.89447
           2153           2153        389.038        383.833        5.89252
           2154           2154        389.200        384.000        5.89056
           2155           2155        389.367        384.167        5.88859
           2156           2156        389.532        384.333        5.88656
           2157           2157        389.702        384.500        5.88453
           2158           2158        389.872        384.667        5.88249
           2159           2159        390.040        384.833        5.88045
           2160           2160        390.211        385.000        5.87834
           2161           2161        390.375        385.167        5.87623
           2162           2162        390.547        385.333        5.87405
           2163           2163        390.707        385.500        5.87183
           2164           2164        390.873        385.667        5.86949
           2165           2165        391.039        385.833         5.8672
           2166           2166        391.203        386.000        5.86493
           2167           2167        391.368        386.167        5.86267
           2168           2168        391.536        386.333        5.86037
           2169           2169        391.701        386.500        5.85812
           2170           2170        391.866        386.667        5.85586
           2171           2171        392.034        386.833        5.85359
           2172           2172        392.198        387.000        5.85137
           2173           2173        392.368        387.167         5.8491
           2174           2174        392.542        387.333         5.8468
           2175           2175        392.697        387.500        5.84446
           2176           2176        392.865        387.667        5.84203
           2177           2177        393.031        387.833        5.83962
           2178           2178        393.198        388.000        5.83719
           2179           2179        393.365        388.167        5.83472
           2180           2180        393.529        388.333        5.83222
           2181           2181        393.694        388.500        5.82965
           2182           2182        393.859        388.667         5.8271
           2183           2183        394.025        388.833        5.82453
           2184           2184        394.201        389.000        5.82194
           2185           2185        394.360        389.167        5.81929
           2186           2186        394.524        389.333        5.81665
           2187           2187        394.697        389.500        5.81399
           2188           2188        394.857        389.667        5.81131
           2189           2189        395.026        389.833        5.80856
           2190           2190        395.196        390.000        5.80582
           2191           2191        395.355        390.167        5.80306
           2192           2192        395.526        390.333        5.80029
           2193           2193        395.701        390.500        5.79743
           2194           2194        395.867        390.667        5.79459
           2195           2195        396.032        390.833        5.79173
           2196           2196        396.201        391.000        5.78885
           2197           2197        396.365        391.167        5.78587
           2198           2198        396.540        391.333        5.78291
           2199           2199        396.708        391.500        5.77994
           2200           2200        396.876        391.667        5.77695
           2201           2201        397.040        391.833        5.77387
           2202           2202        397.198        392.000         5.7708
           2203           2203        397.369        392.167        5.76772
           2204           2204        397.540        392.333        5.76461
           2205           2205        397.710        392.500         5.7614
           2206           2206        397.874        392.667        5.75819
           2207           2207        398.040        392.833        5.75498
           2208           2208        398.213        393.000        5.75176
           2209           2209        398.370        393.167        5.74843
           2210           2210        398.537        393.333        5.74512
           2211           2211        398.695        393.500        5.74179
           2212           2212        398.864        393.667        5.73846
           2213           2213        399.031        393.833        5.73504
           2214           2214        399.198        394.000        5.73162
           2215           2215        399.366        394.167        5.72817
           2216           2216        399.524        394.333        5.72471
           2217           2217        399.698        394.500        5.72115
           2218           2218        399.865        394.667        5.71761
           2219           2219        400.027        394.833        5.71406
           2220           2220        400.191        395.000         5.7105
           2221           2221        400.355        395.167        5.70688
           2222           2222        400.520        395.333        5.70327
           2223           2223        400.687        395.500        5.69964
           2224           2224        400.853        395.667          5.696
           2225           2225        401.023        395.833         5.6923
           2226           2226        401.192        396.000        5.68859
           2227           2227        401.350        396.167        5.68483
           2228           2228        401.513        396.333        5.68105
           2229           2229        401.684        396.500        5.67716
           2230           2230        401.845        396.667        5.67328
           2231           2231        402.013        396.833        5.66938
           2232           2232        402.185        397.000        5.66546
           2233           2233        402.355        397.167        5.66141
           2234           2234        402.514        397.333        5.65738
           2235           2235        402.682        397.500        5.65332
           2236           2236        402.841        397.667        5.64924
           2237           2237        403.020        397.833        5.64505
           2238           2238        403.187        398.000        5.64087
           2239           2239        403.345        398.167        5.63667
           2240           2240        403.515        398.333        5.63245
           2241           2241        403.680        398.500        5.62812
           2242           2242        403.846        398.667        5.62382
           2243           2243        404.009        398.833        5.61949
           2244           2244        404.174        399.000        5.61514
           2245           2245        404.346        399.167         5.6107
           2246           2246        404.518        399.333        5.60627
           2247           2247        404.679        399.500        5.60183
           2248           2248        404.847        399.667        5.59736
           2249           2249        405.011        399.833        5.59278
           2250           2250        405.184        400.000         5.5882
           2251           2251        405.340        400.167         5.5836
           2252           2252        405.512        400.333        5.57897
           2253           2253        405.678        400.500        5.57419
           2254           2254        405.838        400.667        5.56944
           2255           2255        406.013        400.833        5.56467
           2256           2256        406.171        401.000        5.55989
           2257           2257        406.339        401.167        5.55499
           2258           2258        406.510        401.333        5.55011
           2259           2259        406.681        401.500        5.54523
           2260           2260        406.852        401.667        5.54033
           2261           2261        407.012        401.833        5.53535
           2262           2262        407.179        402.000        5.53035
           2263           2263        407.347        402.167        5.52534
           2264           2264        407.508        402.333        5.52033
           2265           2265        407.669        402.500         5.5152
           2266           2266        407.838        402.667        5.51007
           2267           2267        408.006        402.833        5.50489
           2268           2268        408.170        403.000        5.49967
           2269           2269        408.333        403.167        5.49431
           2270           2270        408.498        403.333        5.48893
           2271           2271        408.667        403.500         5.4835
           2272           2272        408.832        403.667        5.47802
           2273           2273        408.997        403.833        5.47237
           2274           2274        409.167        404.000        5.46678
           2275           2275        409.330        404.167        5.46119
           2276           2276        409.496        404.333        5.45558
           2277           2277        409.659        404.500        5.44988
           2278           2278        409.823        404.667        5.44418
           2279           2279        409.996        404.833        5.43841
           2280           2280        410.156        405.000         5.4326
           2281           2281        410.322        405.167        5.42662
           2282           2282        410.481        405.333        5.42062
           2283           2283        410.642        405.500        5.41455
           2284           2284        410.811        405.667        5.40843
           2285           2285        410.976        405.833        5.40208
           2286           2286        411.146        406.000        5.39585
           2287           2287        411.312        406.167        5.38964
           2288           2288        411.474        406.333        5.38343
           2289           2289        411.640        406.500        5.37722
           2290           2290        411.810        406.667        5.37103
           2291           2291        411.974        406.833        5.36484
           2292           2292        412.137        407.000        5.35863
           2293           2293        412.312        407.167        5.35241
           2294           2294        412.474        407.333        5.34615
           2295           2295        412.635        407.500        5.33983
           2296           2296        412.807        407.667        5.33349
           2297           2297        412.962        407.833        5.32696
           2298           2298        413.138        408.000        5.32045
           2299           2299        413.302        408.167        5.31391
           2300           2300        413.464        408.333        5.30733
           2301           2301        413.633        408.500        5.30056
           2302           2302        413.803        408.667        5.29381
           2303           2303        413.967        408.833        5.28703
           2304           2304        414.130        409.000        5.28022
           2305           2305        414.292        409.167        5.27321
           2306           2306        414.464        409.333        5.26622
           2307           2307        414.626        409.500         5.2592
           2308           2308        414.793        409.667        5.25216
           2309           2309        414.961        409.833        5.24494
           2310           2310        415.127        410.000        5.23776
           2311           2311        415.304        410.167        5.23056
           2312           2312        415.462        410.333        5.22334
           2313           2313        415.631        410.500        5.21598
           2314           2314        415.802        410.667        5.20863
           2315           2315        415.964        410.833        5.20125
           2316           2316        416.129        411.000        5.19383
           2317           2317        416.291        411.167        5.18626
           2318           2318        416.455        411.333        5.17871
           2319           2319        416.625        411.500        5.17113
           2320           2320        416.789        411.667        5.16351
           2321           2321        416.952        411.833        5.15572
           2322           2322        417.116        412.000        5.14796
           2323           2323        417.285        412.167        5.14014
           2324           2324        417.450        412.333        5.13228
           2325           2325        417.617        412.500        5.12423
           2326           2326        417.786        412.667        5.11619
           2327           2327        417.953        412.833        5.10809
           2328           2328        418.111        413.000        5.09992
           2329           2329        418.277        413.167        5.09149
           2330           2330        418.439        413.333        5.08309
           2331           2331        418.606        413.500        5.07464
           2332           2332        418.771        413.667        5.06616
           2333           2333        418.933        413.833        5.05746
           2334           2334        419.101        414.000        5.04884
           2335           2335        419.269        414.167         5.0402
           2336           2336        419.433        414.333        5.03152
           2337           2337        419.596        414.500        5.02273
           2338           2338        419.757        414.667        5.01393
           2339           2339        419.923        414.833        5.00509
           2340           2340        420.086        415.000        4.99621
           2341           2341        420.250        415.167        4.98714
           2342           2342        420.428        415.333         4.9781
           2343           2343        420.592        415.500        4.96901
           2344           2344        420.752        415.667        4.95987
           2345           2345        420.912        415.833        4.95053
           2346           2346        421.076        416.000         4.9412
           2347           2347        421.242        416.167        4.93184
           2348           2348        421.404        416.333        4.92242
           2349           2349        421.576        416.500        4.91273
           2350           2350        421.731        416.667        4.90304
           2351           2351        421.903        416.833        4.89327
           2352           2352        422.070        417.000        4.88343
           2353           2353        422.234        417.167        4.87327
           2354           2354        422.398        417.333        4.86316
           2355           2355        422.559        417.500        4.85302
           2356           2356        422.724        417.667        4.84284
           2357           2357        422.887        417.833        4.83235
           2358           2358        423.053        418.000        4.82188
           2359           2359        423.217        418.167        4.81137
           2360           2360        423.381        418.333        4.80083
           2361           2361        423.544        418.500        4.79004
           2362           2362        423.719        418.667        4.77932
           2363           2363        423.881        418.833        4.76857
           2364           2364        424.041        419.000        4.75781
           2365           2365        424.203        419.167        4.74693
           2366           2366        424.368        419.333        4.73607
           2367           2367        424.527        419.500        4.72514
           2368           2368        424.686        419.667        4.71412
           2369           2369        424.851        419.833        4.70305
           2370           2370        425.019        420.000        4.69176
           2371           2371        425.180        420.167        4.68044
           2372           2372        425.352        420.333          4.669
           2373           2373        425.511        420.500        4.65748
           2374           2374        425.678        420.667        4.64562
           2375           2375        425.849        420.833        4.63384
           2376           2376        426.006        421.000        4.62206
           2377           2377        426.168        421.167        4.61029
           2378           2378        426.336        421.333        4.59839
           2379           2379        426.501        421.500        4.58659
           2380           2380        426.665        421.667        4.57478
           2381           2381        426.834        421.833        4.56296
           2382           2382        427.000        422.000        4.55113
           2383           2383        427.160        422.167        4.53918
           2384           2384        427.329        422.333         4.5271
           2385           2385        427.489        422.500        4.51494
           2386           2386        427.655        422.667        4.50242
           2387           2387        427.816        422.833        4.48995
           2388           2388        427.984        423.000        4.47739
           2389           2389        428.152        423.167        4.46475
           2390           2390        428.319        423.333        4.45169
           2391           2391        428.479        423.500        4.43866
           2392           2392        428.637        423.667        4.42551
           2393           2393        428.799        423.833        4.41227
           2394           2394        428.959        424.000         4.3986
           2395           2395        429.128        424.167        4.38505
           2396           2396        429.292        424.333        4.37146
           2397           2397        429.458        424.500        4.35781
           2398           2398        429.621        424.667        4.34389
           2399           2399        429.778        424.833        4.33006
           2400           2400        429.945        425.000        4.31621
           2401           2401        430.110        425.167        4.30233
           2402           2402        430.277        425.333        4.28823
           2403           2403        430.434        425.500         4.2741
           2404           2404        430.607        425.667        4.25984
           2405           2405        430.767        425.833        4.24551
           2406           2406        430.927        426.000         4.2308
           2407           2407        431.100        426.167        4.21615
           2408           2408        431.256        426.333        4.20142
           2409           2409        431.423        426.500        4.18662
           2410           2410        431.586        426.667         4.1714
           2411           2411        431.752        426.833        4.15624
           2412           2412        431.915        427.000        4.14099
           2413           2413        432.078        427.167        4.12568
           2414           2414        432.240        427.333        4.11006
           2415           2415        432.405        427.500        4.09453
           2416           2416        432.574        427.667        4.07893
           2417           2417        432.735        427.833        4.06327
           2418           2418        432.898        428.000        4.04735
           2419           2419        433.065        428.167        4.03143
           2420           2420        433.229        428.333        4.01547
           2421           2421        433.388        428.500        3.99946
           2422           2422        433.554        428.667        3.98312
           2423           2423        433.716        428.833        3.96683
           2424           2424        433.876        429.000        3.95047
           2425           2425        434.039        429.167        3.93403
           2426           2426        434.205        429.333        3.91727
           2427           2427        434.367        429.500        3.90049
           2428           2428        434.526        429.667        3.88357
           2429           2429        434.695        429.833        3.86656
           2430           2430        434.847        430.000        3.84906
           2431           2431        435.015        430.167        3.83161
           2432           2432        435.174        430.333        3.81407
           2433           2433        435.336        430.500        3.79648
           2434           2434        435.504        430.667        3.77856
           2435           2435        435.666        430.833         3.7608
           2436           2436        435.830        431.000        3.74302
           2437           2437        435.994        431.167         3.7252
           2438           2438        436.152        431.333        3.70736
           2439           2439        436.319        431.500        3.68939
           2440           2440        436.481        431.667        3.67131
           2441           2441        436.642        431.833        3.65309
           2442           2442        436.804        432.000        3.63478
           2443           2443        436.968        432.167        3.61608
           2444           2444        437.131        432.333         3.5974
           2445           2445        437.300        432.500        3.57861
           2446           2446        437.459        432.667        3.55974
           2447           2447        437.622        432.833        3.54051
           2448           2448        437.779        433.000        3.52142
           2449           2449        437.941        433.167        3.50224
           2450           2450        438.102        433.333        3.48297
           2451           2451        438.264        433.500        3.46331
           2452           2452        438.431        433.667        3.44355
           2453           2453        438.581        433.833        3.42366
           2454           2454        438.749        434.000        3.40368
           2455           2455        438.910        434.167        3.38318
           2456           2456        439.074        434.333        3.36291
           2457           2457        439.237        434.500        3.34265
           2458           2458        439.401        434.667        3.32237
           2459           2459        439.565        434.833        3.30199
           2460           2460        439.731        435.000        3.28159
           2461           2461        439.893        435.167        3.26111
           2462           2462        440.051        435.333        3.24057
           2463           2463        440.213        435.500        3.21979
           2464           2464        440.379        435.667        3.19904
           2465           2465        440.533        435.833        3.17825
           2466           2466        440.696        436.000        3.15739
           2467           2467        440.861        436.167        3.13616
           2468           2468        441.027        436.333        3.11496
           2469           2469        441.194        436.500        3.09367
           2470           2470        441.354        436.667        3.07235
           2471           2471        441.508        436.833        3.05071
           2472           2472        441.677        437.000        3.02916
           2473           2473        441.843        437.167        3.00754
           2474           2474        442.002        437.333        2.98585
           2475           2475        442.164        437.500        2.96381
           2476           2476        442.321        437.667         2.9417
           2477           2477        442.490        437.833        2.91944
           2478           2478        442.649        438.000         2.8971
           2479           2479        442.810        438.167        2.87437
           2480           2480        442.968        438.333        2.85187
           2481           2481        443.133        438.500        2.82937
           2482           2482        443.291        438.667        2.80683
           2483           2483        443.456        438.833        2.78423
           2484           2484        443.622        439.000        2.76157
           2485           2485        443.784        439.167        2.73885
           2486           2486        443.943        439.333        2.71609
           2487           2487        444.106        439.500        2.69306
           2488           2488        444.271        439.667        2.67008
           2489           2489        444.430        439.833        2.64708
           2490           2490        444.587        440.000        2.62408
           2491           2491        444.753        440.167        2.60094
           2492           2492        444.914        440.333        2.57786
           2493           2493        445.077        440.500        2.55471
           2494           2494        445.245        440.667        2.53152
           2495           2495        445.398        440.833         2.5082
           2496           2496        445.559        441.000         2.4848
           2497           2497        445.719        441.167        2.46131
           2498           2498        445.882        441.333        2.43776
           2499           2499        446.044        441.500        2.41391
           2500           2500        446.205        441.667        2.39019
           2501           2501        446.374        441.833        2.36652
           2502           2502        446.543        442.000        2.34287
           2503           2503        446.702        442.167        2.31918
           2504           2504        446.859        442.333         2.2955
           2505           2505        447.024        442.500        2.27184
           2506           2506        447.185        442.667        2.24819
           2507           2507        447.348        442.833        2.22459
           2508           2508        447.511        443.000          2.201
           2509           2509        447.675        443.167        2.17738
           2510           2510        447.843        443.333        2.15373
           2511           2511        448.010        443.500        2.13003
           2512           2512        448.168        443.667        2.10627
           2513           2513        448.336        443.833        2.08248
           2514           2514        448.500        444.000         2.0587
           2515           2515        448.658        444.167        2.03474
           2516           2516        448.821        444.333        2.01082
           2517           2517        448.993        444.500        1.98693
           2518           2518        449.156        444.667        1.96307
           2519           2519        449.309        444.833         1.9393
           2520           2520        449.477        445.000        1.91558
           2521           2521        449.639        445.167        1.89189
           2522           2522        449.796        445.333        1.86823
           2523           2523        449.961        445.500        1.84481
           2524           2524        450.131        445.667         1.8213
           2525           2525        450.297        445.833         1.7978
           2526           2526        450.455        446.000        1.77432
           2527           2527        450.616        446.167        1.75096
           2528           2528        450.779        446.333        1.72756
           2529           2529        450.944        446.500        1.70417
           2530           2530        451.106        446.667        1.68079
           2531           2531        451.271        446.833         1.6576
           2532           2532        451.432        447.000        1.63445
           2533           2533        451.598        447.167        1.61135
           2534           2534        451.762        447.333        1.58828
           2535           2535        451.930        447.500        1.56552
           2536           2536        452.091        447.667        1.54278
           2537           2537        452.253        447.833        1.52015
           2538           2538        452.414        448.000        1.49761
           2539           2539        452.578        448.167         1.4755
           2540           2540        452.744        448.333        1.45336
           2541           2541        452.911        448.500         1.4313
           2542           2542        453.078        448.667        1.40927
           2543           2543        453.243        448.833        1.38761
           2544           2544        453.404        449.000        1.36583
           2545           2545        453.566        449.167        1.34412
           2546           2546        453.729        449.333        1.32245
           2547           2547        453.893        449.500        1.30094
           2548           2548        454.055        449.667         1.2795
           2549           2549        454.226        449.833        1.25821
           2550           2550        454.389        450.000        1.23703
           2551           2551        454.560        450.167        1.21632
           2552           2552        454.725        450.333        1.19561
           2553           2553        454.892        450.500        1.17503
           2554           2554        455.062        450.667        1.15457
           2555           2555        455.221        450.833        1.13469
           2556           2556        455.383        451.000        1.11467
           2557           2557        455.551        451.167        1.09474
           2558           2558        455.717        451.333        1.07493
           2559           2559        455.880        451.500        1.05555
           2560           2560        456.047        451.667         1.0361
           2561           2561        456.206        451.833        1.01679
           2562           2562        456.377        452.000       0.997584
           2563           2563        456.541        452.167       0.978895
           2564           2564        456.703        452.333       0.960162
           2565           2565        456.873        452.500       0.941558
           2566           2566        457.042        452.667       0.923072
           2567           2567        457.202        452.833       0.905186
           2568           2568        457.371        453.000       0.887215
           2569           2569        457.533        453.167       0.869384
           2570           2570        457.702        453.333       0.851694
           2571           2571        457.870        453.500       0.834678
           2572           2572        458.031        453.667       0.817602
           2573           2573        458.193        453.833       0.800667
           2574           2574        458.366        454.000       0.783861
           2575           2575        458.527        454.167       0.767791
           2576           2576        458.699        454.333       0.751597
           2577           2577        458.865        454.500       0.735529
           2578           2578        459.026        454.667       0.719578
           2579           2579        459.189        454.833       0.704254
           2580           2580        459.359        455.000       0.688848
           2581           2581        459.527        455.167       0.673564
           2582           2582        459.690        455.333       0.658397
           2583           2583        459.853        455.500       0.643882
           2584           2584        460.019        455.667        0.62932
           2585           2585        460.183        455.833       0.614914
           2586           2586        460.360        456.000       0.600639
           2587           2587        460.533        456.167       0.587044
           2588           2588        460.698        456.333        0.57335
           2589           2589        460.857        456.500       0.559809
           2590           2590        461.019        456.667       0.546403
           2591           2591        461.186        456.833       0.533654
           2592           2592        461.348        457.000       0.520824
           2593           2593        461.510        457.167       0.508139
           2594           2594        461.680        457.333       0.495591
           2595           2595        461.850        457.500       0.483731
           2596           2596        462.015        457.667       0.471784
           2597           2597        462.183        457.833       0.459996
           2598           2598        462.353        458.000       0.448352
           2599           2599        462.523        458.167       0.437409
           2600           2600        462.689        458.333       0.426373
           2601           2601        462.846        458.500       0.415492
           2602           2602        463.019        458.667        0.40476
           2603           2603        463.183        458.833       0.394751
           2604           2604        463.347        459.000       0.384628
           2605           2605        463.519        459.167       0.374645
           2606           2606        463.687        459.333       0.364803
           2607           2607        463.846        459.500       0.355676
           2608           2608        464.013        459.667       0.346443
           2609           2609        464.170        459.833        0.33735
           2610           2610        464.345        460.000       0.328391
           2611           2611        464.511        460.167       0.320124
           2612           2612        464.678        460.333       0.311743
           2613           2613        464.839        460.500       0.303488
           2614           2614        465.012        460.667       0.295358
           2615           2615        465.176        460.833       0.287881
           2616           2616        465.344        461.000       0.280312
           2617           2617        465.512        461.167       0.272869
           2618           2618        465.676        461.333       0.265547
           2619           2619        465.840        461.500       0.258866
           2620           2620        466.011        461.667       0.252097
           2621           2621        466.174        461.833       0.245447
           2622           2622        466.340        462.000       0.238903
           2623           2623        466.508        462.167       0.232962
           2624           2624        466.681        462.333       0.226934
           2625           2625        466.837        462.500       0.221017
           2626           2626        467.009        462.667       0.215203
           2627           2627        467.174        462.833       0.209933
           2628           2628        467.334        463.000       0.204594
           2629           2629        467.494        463.167       0.199373
           2630           2630        467.665        463.333       0.194254
           2631           2631        467.839        463.500       0.189649
           2632           2632        468.005        463.667       0.184968
           2633           2633        468.169        463.833        0.18039
           2634           2634        468.329        464.000       0.175906
           2635           2635        468.501        464.167       0.171892
           2636           2636        468.663        464.333       0.167806
           2637           2637        468.834        464.500       0.163813
           2638           2638        468.998        464.667       0.159908
           2639           2639        469.162        464.833       0.156419
           2640           2640        469.324        465.000       0.152856
           2641           2641        469.493        465.167       0.149383
           2642           2642        469.658        465.333       0.145995
           2643           2643        469.828        465.500       0.142985
           2644           2644        470.000        465.667       0.139917
           2645           2645        470.164        465.833        0.13693
           2646           2646        470.332        466.000       0.134021
           2647           2647        470.494        466.167       0.131489
           2648           2648        470.666        466.333       0.128885
           2649           2649        470.830        466.500       0.126338
           2650           2650        470.995        466.667       0.123893
           2651           2651        471.158        466.833       0.121524
           2652           2652        471.335        467.000       0.119469
           2653           2653        471.496        467.167       0.117342
           2654           2654        471.662        467.333       0.115271
           2655           2655        471.829        467.500       0.113259
           2656           2656        471.995        467.667       0.111512
           2657           2657        472.155        467.833       0.109717
           2658           2658        472.325        468.000       0.107975
           2659           2659        472.497        468.167        0.10629
           2660           2660        472.654        468.333        0.10486
           2661           2661        472.826        468.500       0.103374
           2662           2662        472.990        468.667       0.101916
           2663           2663        473.154        468.833       0.100498
           2664           2664        473.323        469.000      0.0993039
           2665           2665        473.486        469.167      0.0980684
           2666           2666        473.648        469.333        0.09686
           2667           2667        473.816        469.500      0.0956837
           2668           2668        473.982        469.667      0.0947058
           2669           2669        474.144        469.833      0.0936968
           2670           2670        474.313        470.000      0.0927074
           2671           2671        474.478        470.167      0.0917402
           2672           2672        474.651        470.333      0.0909405
           2673           2673        474.814        470.500      0.0901121
           2674           2674        474.973        470.667      0.0893022
           2675           2675        475.142        470.833      0.0885085
           2676           2676        475.308        471.000      0.0878375
           2677           2677        475.477        471.167      0.0871582
           2678           2678        475.638        471.333      0.0865012
           2679           2679        475.808        471.500      0.0858583
           2680           2680        475.979        471.667      0.0853126
           2681           2681        476.143        471.833      0.0847527
           2682           2682        476.303        472.000      0.0842178
           2683           2683        476.477        472.167      0.0837004
           2684           2684        476.638        472.333      0.0832546
           2685           2685        476.803        472.500      0.0828058
           2686           2686        476.982        472.667      0.0823811
           2687           2687        477.142        472.833       0.081973
           2688           2688        477.305        473.000      0.0816239
           2689           2689        477.472        473.167      0.0812575
           2690           2690        477.640        473.333      0.0809148
           2691           2691        477.809        473.500      0.0805911
           2692           2692        477.978        473.667      0.0802969
           2693           2693        478.150        473.833       0.079988
           2694           2694        478.312        474.000      0.0796924
           2695           2695        478.473        474.167      0.0794218
           2696           2696        478.645        474.333      0.0791653
           2697           2697        478.807        474.500      0.0789305
           2698           2698        478.981        474.667      0.0786945
           2699           2699        479.149        474.833      0.0784785
           2700           2700        479.308        475.000      0.0782761
           2701           2701        479.483        475.167       0.078093
           2702           2702        479.649        475.333      0.0778917
           2703           2703        479.821        475.500      0.0776975
           2704           2704        479.981        475.667      0.0775151
           2705           2705        480.151        475.833      0.0773432
           2706           2706        480.322        476.000       0.077168
           2707           2707        480.486        476.167       0.077003
           2708           2708        480.651        476.333      0.0768535
           2709           2709        480.815        476.500      0.0767494
           2710           2710        480.984        476.667      0.0766261
           2711           2711        481.150        476.833      0.0764992
           2712           2712        481.316        477.000       0.076381
           2713           2713        481.482        477.167      0.0763145
           2714           2714        481.652        477.333      0.0762277
           2715           2715        481.818        477.500      0.0761296
           2716           2716        481.988        477.667      0.0760304
           2717           2717        482.150        477.833       0.075967
           2718           2718        482.316        478.000      0.0758944
           2719           2719        482.488        478.167      0.0758118
           2720           2720        482.656        478.333      0.0757266
           2721           2721        482.818        478.500      0.0756631
           2722           2722        482.984        478.667      0.0755995
           2723           2723        483.148        478.833      0.0755326
           2724           2724        483.312        479.000      0.0754618
           2725           2725        483.487        479.167      0.0754116
           2726           2726        483.653        479.333      0.0753653
           2727           2727        483.817        479.500      0.0753134
           2728           2728        483.977        479.667       0.075254
           2729           2729        484.152        479.833      0.0752128
           2730           2730        484.319        480.000      0.0751787
           2731           2731        484.484        480.167      0.0751472
           2732           2732        484.646        480.333      0.0751105
           2733           2733        484.813        480.500      0.0750698
           2734           2734        484.983        480.667      0.0750318
           2735           2735        485.159        480.833      0.0749961
           2736           2736        485.319        481.000      0.0749571
           2737           2737        485.490        481.167      0.0748996
           2738           2738        485.653        481.333      0.0748569
           2739           2739        485.820        481.500      0.0748255
           2740           2740        485.990        481.667      0.0747964
           2741           2741        486.153        481.833      0.0747649
           2742           2742        486.321        482.000       0.074735
           2743           2743        486.482        482.167      0.0747122
           2744           2744        486.651        482.333      0.0746923
           2745           2745        486.819        482.500      0.0746689
           2746           2746        486.990        482.667       0.074639
           2747           2747        487.149        482.833      0.0746135
           2748           2748        487.315        483.000      0.0745957
           2749           2749        487.482        483.167      0.0745782
           2750           2750        487.646        483.333      0.0745451
           2751           2751        487.817        483.500      0.0745228
           2752           2752        487.977        483.667      0.0745115
           2753           2753        488.138        483.833      0.0745043
           2754           2754        488.308        484.000       0.074481
           2755           2755        488.474        484.167      0.0744486
           2756           2756        488.644        484.333      0.0744252
           2757           2757        488.805        484.500      0.0744125
           2758           2758        488.971        484.667      0.0743844
           2759           2759        489.135        484.833      0.0743527
           2760           2760        489.304        485.000      0.0743093
           2761           2761        489.465        485.167      0.0742591
           2762           2762        489.634        485.333      0.0742045
           2763           2763        489.802        485.500       0.074147
           2764           2764        489.970        485.667      0.0740979
           2765           2765        490.138        485.833      0.0740632
           2766           2766        490.301        486.000      0.0740523
           2767           2767        490.471        486.167      0.0740482
           2768           2768        490.639        486.333      0.0740471
           2769           2769        490.805        486.500      0.0740535
           2770           2770        490.973        486.667      0.0741283
           2771           2771        491.144        486.833      0.0741636
           2772           2772        491.310        487.000      0.0741799
           2773           2773        491.482        487.167      0.0741898
           2774           2774        491.642        487.333      0.0742028
           2775           2775        491.809        487.500        0.07422
           2776           2776        491.976        487.667      0.0742256
           2777           2777        492.142        487.833      0.0742215
           2778           2778        492.303        488.000      0.0742258
           2779           2779        492.475        488.167      0.0742386
           2780           2780        492.638        488.333      0.0742458
           2781           2781        492.806        488.500      0.0742441
           2782           2782        492.971        488.667      0.0742408
           2783           2783        493.136        488.833      0.0742459
           2784           2784        493.306        489.000       0.074257
           2785           2785        493.474        489.167      0.0742656
           2786           2786        493.644        489.333      0.0742537
           2787           2787        493.819        489.500      0.0742508
           2788           2788        493.986        489.667      0.0742533
           2789           2789        494.149        489.833      0.0742535
           2790           2790        494.319        490.000      0.0742342
           2791           2791        494.482        490.167      0.0742229
           2792           2792        494.645        490.333      0.0742238
           2793           2793        494.815        490.500      0.0742315
           2794           2794        494.982        490.667       0.074222
           2795           2795        495.144        490.833      0.0742106
           2796           2796        495.313        491.000      0.0742072
           2797           2797        495.477        491.167      0.0742129
           2798           2798        495.636        491.333      0.0742132
           2799           2799        495.812        491.500       0.074209
           2800           2800        495.979        491.667       0.074212
           2801           2801        496.151        491.833      0.0742241
           2802           2802        496.322        492.000      0.0742471
           2803           2803        496.487        492.167      0.0742626
           2804           2804        496.651        492.333      0.0742764
           2805           2805        496.809        492.500       0.074292
           2806           2806        496.975        492.667      0.0743105
           2807           2807        497.151        492.833      0.0743052
           2808           2808        497.316        493.000      0.0742803
           2809           2809        497.491        493.167      0.0742515
           2810           2810        497.655        493.333      0.0742227
           2811           2811        497.818        493.500      0.0742124
           2812           2812        497.979        493.667      0.0741992
           2813           2813        498.142        493.833       0.074182
           2814           2814        498.312        494.000      0.0742044
           2815           2815        498.479        494.167      0.0742193
           2816           2816        498.642        494.333       0.074225
           2817           2817        498.808        494.500       0.074224
           2818           2818        498.974        494.667       0.074241
           2819           2819        499.144        494.833      0.0742592
           2820           2820        499.308        495.000      0.0742711
           2821           2821        499.472        495.167      0.0742742
           2822           2822        499.643        495.333      0.0742732
           2823           2823        499.810        495.500      0.0742809
           2824           2824        499.969        495.667      0.0742928
           2825           2825        500.132        495.833      0.0743025
           2826           2826        500.299        496.000      0.0743071
           2827           2827        500.470        496.167      0.0743238
           2828           2828        500.634        496.333      0.0743437
           2829           2829        500.801        496.500      0.0743595
           2830           2830        500.970        496.667      0.0743712
           2831           2831        501.141        496.833      0.0743799
           2832           2832        501.302        497.000      0.0743919
           2833           2833        501.470        497.167      0.0744043
           2834           2834        501.640        497.333      0.0743897
           2835           2835        501.802        497.500      0.0743818
           2836           2836        501.962        497.667      0.0743795
           2837           2837        502.133        497.833      0.0743811
           2838           2838        502.293        498.000      0.0743812
           2839           2839        502.460        498.167      0.0743719
           2840           2840        502.629        498.333      0.0743683
           2841           2841        502.798        498.500      0.0743681
           2842           2842        502.961        498.667      0.0743674
           2843           2843        503.127        498.833      0.0743596
           2844           2844        503.292        499.000      0.0743567
           2845           2845        503.470        499.167      0.0743625
           2846           2846        503.624        499.333      0.0743733
           2847           2847        503.793        499.500      0.0743755
           2848           2848        503.961        499.667      0.0743761
           2849           2849        504.124        499.833      0.0743822
           2850           2850        504.293        500.000      0.0743922
           2851           2851        504.454        500.167      0.0743906
           2852           2852        504.624        500.333      0.0743871
           2853           2853        504.792        500.500      0.0743868
           2854           2854        504.963        500.667      0.0743918
           2855           2855        505.129        500.833      0.0743876
           2856           2856        505.288        501.000       0.074373
           2857           2857        505.461        501.167      0.0743621
           2858           2858        505.621        501.333      0.0743623
           2859           2859        505.794        501.500       0.074365
           2860           2860        505.963        501.667      0.0743638
           2861           2861        506.133        501.833        0.07436
           2862           2862        506.302        502.000      0.0743586
           2863           2863        506.465        502.167      0.0743739
           2864           2864        506.634        502.333      0.0743692
           2865           2865        506.806        502.500      0.0743484
           2866           2866        506.975        502.667      0.0743222
           2867           2867        507.140        502.833      0.0742829
           2868           2868        507.303        503.000      0.0742453
           2869           2869        507.460        503.167      0.0741892
           2870           2870        507.631        503.333      0.0741129
           2871           2871        507.797        503.500      0.0740208
           2872           2872        507.965        503.667      0.0739684
           2873           2873        508.127        503.833      0.0739394
           2874           2874        508.291        504.000      0.0739154
           2875           2875        508.456        504.167      0.0739197
           2876           2876        508.628        504.333       0.073924
           2877           2877        508.797        504.500      0.0739191
           2878           2878        508.964        504.667      0.0739017
           2879           2879        509.135        504.833      0.0738866
           2880           2880        509.296        505.000      0.0738598
           2881           2881        509.466        505.167      0.0738374
           2882           2882        509.627        505.333      0.0738224
           2883           2883        509.799        505.500      0.0738055
           2884           2884        509.959        505.667      0.0738268
           2885           2885        510.128        505.833      0.0738677
           2886           2886        510.289        506.000      0.0739162
           2887           2887        510.458        506.167      0.0740262
           2888           2888        510.628        506.333      0.0740891
           2889           2889        510.799        506.500      0.0741304
           2890           2890        510.967        506.667      0.0741613
           2891           2891        511.131        506.833      0.0741437
           2892           2892        511.293        507.000      0.0741279
           2893           2893        511.463        507.167      0.0741014
           2894           2894        511.632        507.333      0.0740635
           2895           2895        511.799        507.500      0.0739524
           2896           2896        511.969        507.667        0.07386
           2897           2897        512.124        507.833      0.0737783
           2898           2898        512.296        508.000      0.0737054
           2899           2899        512.467        508.167      0.0736448
           2900           2900        512.634        508.333      0.0736323
           2901           2901        512.799        508.500      0.0736593
           2902           2902        512.973        508.667      0.0737087
           2903           2903        513.131        508.833      0.0738615
           2904           2904        513.299        509.000      0.0739601
           2905           2905        513.468        509.167      0.0740396
           2906           2906        513.640        509.333      0.0740998
           2907           2907        513.803        509.500      0.0740227
           2908           2908        513.972        509.667      0.0738928
           2909           2909        514.140        509.833      0.0737663
           2910           2910        514.296        510.000      0.0736668
           2911           2911        514.475        510.167      0.0734772
           2912           2912        514.639        510.333      0.0734202
           2913           2913        514.805        510.500      0.0733983
           2914           2914        514.971        510.667      0.0733865
           2915           2915        515.144        510.833       0.073588
           2916           2916        515.305        511.000      0.0736896
           2917           2917        515.474        511.167       0.073778
           2918           2918        515.643        511.333      0.0738727
           2919           2919        515.802        511.500      0.0739756
           2920           2920        515.977        511.667      0.0740813
           2921           2921        516.145        511.833       0.074173
           2922           2922        516.318        512.000      0.0742517
           2923           2923        516.480        512.167      0.0743098
           2924           2924        516.638        512.333      0.0743407
           2925           2925        516.806        512.500      0.0743619
           2926           2926        516.968        512.667      0.0743836
           2927           2927        517.136        512.833      0.0743514
           2928           2928        517.306        513.000      0.0743631
           2929           2929        517.469        513.167      0.0743819
           2930           2930        517.636        513.333      0.0743966
           2931           2931        517.801        513.500      0.0744448
           2932           2932        517.973        513.667      0.0744834
           2933           2933        518.144        513.833      0.0745231
           2934           2934        518.306        514.000      0.0745607
           2935           2935        518.465        514.167      0.0745806
           2936           2936        518.638        514.333      0.0746026
           2937           2937        518.804        514.500      0.0746279
           2938           2938        518.973        514.667      0.0746547
           2939           2939        519.139        514.833      0.0746592
           2940           2940        519.309        515.000       0.074666
           2941           2941        519.468        515.167      0.0746731
           2942           2942        519.637        515.333      0.0746805
           2943           2943        519.801        515.500      0.0746754
           2944           2944        519.971        515.667      0.0746672
           2945           2945        520.130        515.833      0.0746474
           2946           2946        520.296        516.000      0.0746154
           2947           2947        520.466        516.167      0.0745281
           2948           2948        520.630        516.333      0.0744297
           2949           2949        520.800        516.500       0.074323
           2950           2950        520.964        516.667      0.0742187
           2951           2951        521.132        516.833      0.0741002
           2952           2952        521.297        517.000       0.074048
           2953           2953        521.466        517.167      0.0740384
           2954           2954        521.638        517.333      0.0740534
           2955           2955        521.798        517.500      0.0741879
           2956           2956        521.965        517.667      0.0742639
           2957           2957        522.133        517.833      0.0743296
           2958           2958        522.299        518.000      0.0744016
           2959           2959        522.459        518.167      0.0744793
           2960           2960        522.630        518.333       0.074526
           2961           2961        522.803        518.500      0.0745594
           2962           2962        522.962        518.667      0.0745888
           2963           2963        523.134        518.833      0.0746204
           2964           2964        523.308        519.000      0.0746191
           2965           2965        523.474        519.167      0.0746297
           2966           2966        523.636        519.333      0.0746447
           2967           2967        523.809        519.500      0.0746667
           2968           2968        523.964        519.667      0.0747051
           2969           2969        524.132        519.833      0.0747207
           2970           2970        524.292        520.000      0.0747108
           2971           2971        524.464        520.167      0.0746893
           2972           2972        524.631        520.333      0.0746496
           2973           2973        524.792        520.500      0.0746001
           2974           2974        524.959        520.667       0.074527
           2975           2975        525.128        520.833      0.0744364
           2976           2976        525.288        521.000      0.0743028
           2977           2977        525.448        521.167      0.0742129
           2978           2978        525.624        521.333      0.0741563
           2979           2979        525.783        521.500      0.0741235
           2980           2980        525.950        521.667      0.0741645
           2981           2981        526.124        521.833      0.0742146
           2982           2982        526.285        522.000      0.0742725
           2983           2983        526.447        522.167        0.07433
           2984           2984        526.613        522.333       0.074442
           2985           2985        526.780        522.500      0.0744679
           2986           2986        526.952        522.667      0.0744508
           2987           2987        527.123        522.833      0.0744213
           2988           2988        527.289        523.000      0.0743455
           2989           2989        527.451        523.167      0.0743541
           2990           2990        527.615        523.333      0.0743925
           2991           2991        527.780        523.500      0.0744389
           2992           2992        527.946        523.667      0.0745723
           2993           2993        528.116        523.833      0.0746645
           2994           2994        528.277        524.000       0.074744
           2995           2995        528.433        524.167      0.0748142
           2996           2996        528.607        524.333      0.0748628
           2997           2997        528.772        524.500      0.0749096
           2998           2998        528.942        524.667      0.0749492
           2999           2999        529.114        524.833      0.0749792
           3000           3000        529.278        525.000      0.0749695
           3001           3001        529.442        525.167      0.0749879
           3002           3002        529.601        525.333      0.0750148
           3003           3003        529.778        525.500      0.0750415
           3004           3004        529.942        525.667      0.0750677
           3005           3005        530.100        525.833      0.0750959
           3006           3006        530.263        526.000      0.0751265
           3007           3007        530.435        526.167      0.0751539
           3008           3008        530.603        526.333      0.0751643
           3009           3009        530.764        526.500      0.0751719
           3010           3010        530.939        526.667      0.0751818
           3011           3011        531.107        526.833      0.0751946
           3012           3012        531.273        527.000      0.0751875
           3013           3013        531.444        527.167      0.0751887
           3014           3014        531.607        527.333      0.0751913
           3015           3015        531.769        527.500      0.0751937
           3016           3016        531.938        527.667       0.075194
           3017           3017        532.108        527.833      0.0751893
           3018           3018        532.273        528.000      0.0751904
           3019           3019        532.440        528.167       0.075199
           3020           3020        532.604        528.333      0.0752041
           3021           3021        532.770        528.500      0.0752086
           3022           3022        532.939        528.667      0.0752139
           3023           3023        533.110        528.833      0.0752232
           3024           3024        533.272        529.000      0.0752463
           3025           3025        533.433        529.167      0.0752556
           3026           3026        533.603        529.333       0.075259
           3027           3027        533.768        529.500      0.0752631
           3028           3028        533.938        529.667      0.0752678
           3029           3029        534.102        529.833      0.0752734
           3030           3030        534.265        530.000      0.0752796
           3031           3031        534.434        530.167      0.0752874
           3032           3032        534.598        530.333      0.0752978
           3033           3033        534.763        530.500      0.0752982
           3034           3034        534.925        530.667      0.0752913
           3035           3035        535.096        530.833      0.0752856
           3036           3036        535.259        531.000       0.075289
           3037           3037        535.434        531.167      0.0752981
           3038           3038        535.591        531.333       0.075306
           3039           3039        535.755        531.500      0.0753114
           3040           3040        535.930        531.667      0.0753335
           3041           3041        536.091        531.833      0.0753473
           3042           3042        536.253        532.000      0.0753563
           3043           3043        536.424        532.167      0.0753615
           3044           3044        536.590        532.333      0.0753603
           3045           3045        536.757        532.500      0.0753654
           3046           3046        536.919        532.667      0.0753712
           3047           3047        537.086        532.833      0.0753766
           3048           3048        537.256        533.000       0.075388
           3049           3049        537.422        533.167      0.0754068
           3050           3050        537.589        533.333      0.0754286
           3051           3051        537.760        533.500      0.0754465
           3052           3052        537.921        533.667      0.0754599
           3053           3053        538.096        533.833      0.0754691
           3054           3054        538.258        534.000      0.0754767
           3055           3055        538.425        534.167      0.0754804
           3056           3056        538.589        534.333      0.0754597
           3057           3057        538.761        534.500      0.0754533
           3058           3058        538.926        534.667      0.0754554
           3059           3059        539.094        534.833      0.0754589
           3060           3060        539.260        535.000      0.0754538
           3061           3061        539.430        535.167      0.0754508
           3062           3062        539.597        535.333      0.0754561
           3063           3063        539.753        535.500      0.0754665
           3064           3064        539.924        535.667      0.0754603
           3065           3065        540.094        535.833      0.0754486
           3066           3066        540.258        536.000      0.0754376
           3067           3067        540.425        536.167      0.0754292
           3068           3068        540.593        536.333      0.0754063
           3069           3069        540.759        536.500      0.0753901
           3070           3070        540.929        536.667      0.0753804
           3071           3071        541.097        536.833      0.0753746
           3072           3072        541.261        537.000      0.0753727
           3073           3073        541.428        537.167      0.0753669
           3074           3074        541.597        537.333      0.0753628
           3075           3075        541.761        537.500      0.0753623
           3076           3076        541.923        537.667       0.075367
           3077           3077        542.089        537.833       0.075367
           3078           3078        542.263        538.000       0.075366
           3079           3079        542.426        538.167      0.0753667
           3080           3080        542.590        538.333      0.0753719
           3081           3081        542.752        538.500      0.0753736
           3082           3082        542.922        538.667      0.0753734
           3083           3083        543.087        538.833      0.0753743
           3084           3084        543.255        539.000      0.0753787
           3085           3085        543.427        539.167      0.0753824
           3086           3086        543.587        539.333      0.0753861
           3087           3087        543.752        539.500      0.0753904
           3088           3088        543.921        539.667      0.0754092
           3089           3089        544.095        539.833      0.0754261
           3090           3090        544.250        540.000      0.0754351
           3091           3091        544.424        540.167      0.0754394
           3092           3092        544.591        540.333      0.0754554
           3093           3093        544.756        540.500      0.0754707
           3094           3094        544.922        540.667      0.0754821
           3095           3095        545.089        540.833      0.0754875
           3096           3096        545.252        541.000      0.0754875
           3097           3097        545.416        541.167      0.0754959
           3098           3098        545.584        541.333      0.0755042
           3099           3099        545.751        541.500      0.0755042
           3100           3100        545.917        541.667       0.075498
           3101           3101        546.087        541.833      0.0755031
           3102           3102        546.253        542.000       0.075511
           3103           3103        546.417        542.167      0.0755147
           3104           3104        546.584        542.333      0.0755134
           3105           3105        546.745        542.500      0.0755194
           3106           3106        546.911        542.667      0.0755272
           3107           3107        547.078        542.833      0.0755288
           3108           3108        547.246        543.000      0.0755238
           3109           3109        547.415        543.167      0.0755152
           3110           3110        547.587        543.333      0.0755149
           3111           3111        547.747        543.500      0.0755188
           3112           3112        547.917        543.667      0.0755196
           3113           3113        548.085        543.833      0.0755072
           3114           3114        548.250        544.000      0.0755015
           3115           3115        548.412        544.167      0.0755032
           3116           3116        548.578        544.333      0.0755071
           3117           3117        548.746        544.500      0.0754988
           3118           3118        548.914        544.667      0.0754967
           3119           3119        549.082        544.833      0.0755005
           3120           3120        549.245        545.000      0.0755033
           3121           3121        549.420        545.167      0.0754946
           3122           3122        549.583        545.333      0.0754869
           3123           3123        549.751        545.500      0.0754871
           3124           3124        549.915        545.667      0.0754937
           3125           3125        550.085        545.833      0.0754872
           3126           3126        550.249        546.000      0.0754858
           3127           3127        550.413        546.167      0.0754913
           3128           3128        550.571        546.333      0.0754981
           3129           3129        550.744        546.500      0.0754918
           3130           3130        550.907        546.667      0.0754884
           3131           3131        551.073        546.833       0.075511
           3132           3132        551.240        547.000      0.0755557
           3133           3133        551.400        547.167      0.0756212
           3134           3134        551.562        547.333      0.0756901
           3135           3135        551.736        547.500      0.0757644
           3136           3136        551.896        547.667      0.0758452
           3137           3137        552.064        547.833      0.0759682
           3138           3138        552.230        548.000      0.0760417
           3139           3139        552.392        548.167      0.0760922
           3140           3140        552.563        548.333      0.0761381
           3141           3141        552.737        548.500      0.0761478
           3142           3142        552.897        548.667      0.0761694
           3143           3143        553.065        548.833      0.0761887
           3144           3144        553.225        549.000      0.0762087
           3145           3145        553.395        549.167      0.0762284
           3146           3146        553.564        549.333      0.0762424
           3147           3147        553.725        549.500      0.0762461
           3148           3148        553.896        549.667      0.0762476
           3149           3149        554.058        549.833      0.0762609
           3150           3150        554.231        550.000      0.0762708
           3151           3151        554.399        550.167      0.0762739
           3152           3152        554.561        550.333       0.076276
           3153           3153        554.725        550.500      0.0762922
           3154           3154        554.894        550.667      0.0763053
           3155           3155        555.063        550.833      0.0763089
           3156           3156        555.224        551.000      0.0763035
           3157           3157        555.383        551.167      0.0762966
           3158           3158        555.558        551.333       0.076292
           3159           3159        555.723        551.500      0.0762836
           3160           3160        555.886        551.667      0.0762698
           3161           3161        556.059        551.833      0.0762503
           3162           3162        556.226        552.000      0.0762478
           3163           3163        556.395        552.167      0.0762444
           3164           3164        556.563        552.333      0.0762341
           3165           3165        556.723        552.500      0.0762366
           3166           3166        556.890        552.667      0.0762427
           3167           3167        557.052        552.833      0.0762476
           3168           3168        557.216        553.000      0.0762455
           3169           3169        557.382        553.167      0.0762426
           3170           3170        557.546        553.333       0.076251
           3171           3171        557.717        553.500      0.0762624
           3172           3172        557.886        553.667      0.0762691
           3173           3173        558.049        553.833       0.076271
           3174           3174        558.215        554.000       0.076279
           3175           3175        558.378        554.167        0.07629
           3176           3176        558.547        554.333      0.0762966
           3177           3177        558.711        554.500      0.0762817
           3178           3178        558.877        554.667      0.0762786
           3179           3179        559.044        554.833      0.0762886
           3180           3180        559.214        555.000      0.0763017
           3181           3181        559.375        555.167       0.076287
           3182           3182        559.544        555.333      0.0762735
           3183           3183        559.711        555.500      0.0762663
           3184           3184        559.879        555.667      0.0762629
           3185           3185        560.044        555.833      0.0762404
           3186           3186        560.214        556.000      0.0762286
           3187           3187        560.373        556.167       0.076231
           3188           3188        560.546        556.333      0.0762412
           3189           3189        560.710        556.500      0.0762451
           3190           3190        560.871        556.667      0.0762414
           3191           3191        561.043        556.833      0.0762476
           3192           3192        561.210        557.000      0.0762645
           3193           3193        561.380        557.167      0.0762727
           3194           3194        561.547        557.333      0.0762754
           3195           3195        561.709        557.500        0.07628
           3196           3196        561.876        557.667      0.0762894
           3197           3197        562.037        557.833      0.0762894
           3198           3198        562.206        558.000      0.0762798
           3199           3199        562.376        558.167      0.0762739
           3200           3200        562.536        558.333      0.0762761
           3201           3201        562.703        558.500      0.0762687
           3202           3202        562.865        558.667      0.0762633
           3203           3203        563.036        558.833      0.0762646
           3204           3204        563.201        559.000      0.0762762
           3205           3205        563.367        559.167      0.0763118
           3206           3206        563.540        559.333      0.0763303
           3207           3207        563.700        559.500      0.0763413
           3208           3208        563.868        559.667      0.0763541
           3209           3209        564.035        559.833      0.0763741
           3210           3210        564.208        560.000      0.0763743
           3211           3211        564.376        560.167      0.0763636
           3212           3212        564.538        560.333      0.0763548
           3213           3213        564.706        560.500       0.076347
           3214           3214        564.873        560.667      0.0763407
           3215           3215        565.041        560.833       0.076325
           3216           3216        565.196        561.000      0.0763086
           3217           3217        565.366        561.167      0.0763189
           3218           3218        565.529        561.333      0.0763153
           3219           3219        565.695        561.500      0.0763014
           3220           3220        565.861        561.667      0.0762873
           3221           3221        566.031        561.833      0.0762959
           3222           3222        566.195        562.000      0.0763026
           3223           3223        566.362        562.167      0.0763001
           3224           3224        566.526        562.333       0.076294
           3225           3225        566.690        562.500      0.0763122
           3226           3226        566.855        562.667      0.0763179
           3227           3227        567.024        562.833      0.0763078
           3228           3228        567.193        563.000      0.0762877
           3229           3229        567.366        563.167      0.0762734
           3230           3230        567.533        563.333       0.076273
           3231           3231        567.693        563.500      0.0762688
           3232           3232        567.866        563.667      0.0762572
           3233           3233        568.032        563.833      0.0762637
           3234           3234        568.194        564.000       0.076276
           3235           3235        568.355        564.167      0.0762846
           3236           3236        568.529        564.333      0.0762841
           3237           3237        568.693        564.500      0.0762845
           3238           3238        568.859        564.667      0.0762932
           3239           3239        569.027        564.833      0.0763049
           3240           3240        569.187        565.000      0.0763106
           3241           3241        569.355        565.167      0.0763016
           3242           3242        569.528        565.333      0.0763076
           3243           3243        569.700        565.500      0.0763204
           3244           3244        569.862        565.667      0.0763293
           3245           3245        570.034        565.833      0.0763249
           3246           3246        570.199        566.000      0.0763304
           3247           3247        570.366        566.167      0.0763432
           3248           3248        570.531        566.333      0.0763529
           3249           3249        570.698        566.500       0.076335
           3250           3250        570.864        566.667      0.0763238
           3251           3251        571.031        566.833      0.0763225
           3252           3252        571.202        567.000      0.0763237
           3253           3253        571.366        567.167      0.0763013
           3254           3254        571.532        567.333      0.0762914
           3255           3255        571.700        567.500      0.0762919
           3256           3256        571.867        567.667       0.076296
           3257           3257        572.037        567.833      0.0762921
           3258           3258        572.199        568.000      0.0762846
           3259           3259        572.370        568.167      0.0762865
           3260           3260        572.535        568.333       0.076295
           3261           3261        572.696        568.500      0.0762892
           3262           3262        572.870        568.667      0.0762855
           3263           3263        573.035        568.833       0.076293
           3264           3264        573.205        569.000      0.0763114
           3265           3265        573.375        569.167       0.076327
           3266           3266        573.538        569.333      0.0763288
           3267           3267        573.705        569.500      0.0763317
           3268           3268        573.872        569.667      0.0763418
           3269           3269        574.038        569.833      0.0763493
           3270           3270        574.205        570.000      0.0763502
           3271           3271        574.366        570.167      0.0763533
           3272           3272        574.540        570.333      0.0763651
           3273           3273        574.704        570.500      0.0763872
           3274           3274        574.871        570.667      0.0763977
           3275           3275        575.036        570.833      0.0764023
           3276           3276        575.199        571.000      0.0764091
           3277           3277        575.365        571.167      0.0764279
           3278           3278        575.538        571.333       0.076433
           3279           3279        575.698        571.500      0.0764143
           3280           3280        575.865        571.667      0.0763721
           3281           3281        576.034        571.833      0.0762531
           3282           3282        576.208        572.000      0.0761227
           3283           3283        576.377        572.167      0.0759935
           3284           3284        576.541        572.333      0.0758792
           3285           3285        576.703        572.500      0.0757652
           3286           3286        576.865        572.667      0.0757379
           3287           3287        577.030        572.833      0.0757406
           3288           3288        577.205        573.000      0.0757642
           3289           3289        577.371        573.167      0.0758047
           3290           3290        577.539        573.333      0.0759675
           3291           3291        577.703        573.500      0.0760098
           3292           3292        577.866        573.667      0.0760249
           3293           3293        578.044        573.833      0.0760488
           3294           3294        578.208        574.000      0.0760176
           3295           3295        578.372        574.167      0.0760254
           3296           3296        578.538        574.333      0.0760425
           3297           3297        578.694        574.500      0.0760693
           3298           3298        578.867        574.667      0.0761545
           3299           3299        579.034        574.833      0.0762078
           3300           3300        579.199        575.000      0.0762483
           3301           3301        579.362        575.167      0.0762884
           3302           3302        579.536        575.333      0.0763474
           3303           3303        579.699        575.500      0.0763969
           3304           3304        579.866        575.667      0.0764313
           3305           3305        580.026        575.833      0.0764581
           3306           3306        580.199        576.000      0.0764903
           3307           3307        580.360        576.167      0.0765223
           3308           3308        580.530        576.333      0.0765437
           3309           3309        580.696        576.500      0.0765572
           3310           3310        580.867        576.667      0.0765716
           3311           3311        581.026        576.833      0.0765951
           3312           3312        581.190        577.000       0.076612
           3313           3313        581.362        577.167      0.0766196
           3314           3314        581.526        577.333      0.0766319
           3315           3315        581.697        577.500      0.0766486
           3316           3316        581.867        577.667      0.0766593
           3317           3317        582.035        577.833      0.0766608
           3318           3318        582.205        578.000      0.0766599
           3319           3319        582.366        578.167      0.0766754
           3320           3320        582.534        578.333      0.0766952
           3321           3321        582.698        578.500      0.0767089
           3322           3322        582.861        578.667      0.0767111
           3323           3323        583.034        578.833      0.0767125
           3324           3324        583.199        579.000      0.0767135
           3325           3325        583.369        579.167      0.0767109
           3326           3326        583.541        579.333      0.0766872
           3327           3327        583.702        579.500      0.0766834
           3328           3328        583.870        579.667      0.0766878
           3329           3329        584.036        579.833      0.0766921
           3330           3330        584.198        580.000      0.0767025
           3331           3331        584.370        580.167      0.0767141
           3332           3332        584.542        580.333      0.0767306
           3333           3333        584.706        580.500      0.0767476
           3334           3334        584.871        580.667      0.0767498
           3335           3335        585.045        580.833      0.0767495
           3336           3336        585.207        581.000      0.0767566
           3337           3337        585.375        581.167       0.076768
           3338           3338        585.540        581.333      0.0767766
           3339           3339        585.707        581.500      0.0767721
           3340           3340        585.868        581.667      0.0767788
           3341           3341        586.035        581.833      0.0767898
           3342           3342        586.199        582.000      0.0767975
           3343           3343        586.370        582.167      0.0767969
           3344           3344        586.548        582.333      0.0768007
           3345           3345        586.705        582.500      0.0768095
           3346           3346        586.873        582.667      0.0768185
           3347           3347        587.033        582.833      0.0768163
           3348           3348        587.201        583.000      0.0768225
           3349           3349        587.366        583.167      0.0768399
           3350           3350        587.532        583.333      0.0768622
           3351           3351        587.700        583.500      0.0768752
           3352           3352        587.863        583.667      0.0768816
           3353           3353        588.025        583.833       0.076888
           3354           3354        588.194        584.000      0.0768944
           3355           3355        588.359        584.167      0.0768825
           3356           3356        588.530        584.333      0.0768781
           3357           3357        588.695        584.500      0.0768837
           3358           3358        588.868        584.667      0.0768975
           3359           3359        589.031        584.833      0.0769202
           3360           3360        589.199        585.000       0.076937
           3361           3361        589.366        585.167       0.076943
           3362           3362        589.534        585.333      0.0769397
           3363           3363        589.696        585.500      0.0768717
           3364           3364        589.860        585.667      0.0767591
           3365           3365        590.028        585.833      0.0766363
           3366           3366        590.187        586.000      0.0765238
           3367           3367        590.355        586.167      0.0763506
           3368           3368        590.523        586.333       0.076265
           3369           3369        590.699        586.500      0.0762238
           3370           3370        590.860        586.667      0.0762073
           3371           3371        591.026        586.833      0.0763414
           3372           3372        591.191        587.000      0.0764218
           3373           3373        591.357        587.167      0.0764989
           3374           3374        591.525        587.333      0.0765828
           3375           3375        591.691        587.500      0.0767238
           3376           3376        591.863        587.667      0.0768316
           3377           3377        592.025        587.833      0.0769185
           3378           3378        592.189        588.000      0.0769966
           3379           3379        592.353        588.167      0.0770659
           3380           3380        592.521        588.333      0.0771283
           3381           3381        592.688        588.500      0.0771694
           3382           3382        592.857        588.667      0.0771952
           3383           3383        593.025        588.833      0.0772191
           3384           3384        593.195        589.000      0.0772128
           3385           3385        593.353        589.167      0.0772147
           3386           3386        593.528        589.333      0.0772138
           3387           3387        593.690        589.500      0.0772171
           3388           3388        593.852        589.667      0.0772368
           3389           3389        594.014        589.833      0.0772553
           3390           3390        594.185        590.000      0.0772705
           3391           3391        594.351        590.167      0.0772844
           3392           3392        594.524        590.333      0.0773162
           3393           3393        594.685        590.500      0.0773371
           3394           3394        594.852        590.667      0.0773509
           3395           3395        595.020        590.833      0.0773602
           3396           3396        595.184        591.000      0.0773652
           3397           3397        595.353        591.167      0.0773779
           3398           3398        595.518        591.333      0.0773864
           3399           3399        595.681        591.500      0.0773884
           3400           3400        595.854        591.667      0.0773943
           3401           3401        596.017        591.833      0.0774047
           3402           3402        596.182        592.000      0.0774152
           3403           3403        596.357        592.167       0.077423
           3404           3404        596.526        592.333      0.0774262
           3405           3405        596.696        592.500      0.0774311
           3406           3406        596.854        592.667      0.0774357
           3407           3407        597.024        592.833      0.0774381
           3408           3408        597.189        593.000      0.0774331
           3409           3409        597.362        593.167      0.0774341
           3410           3410        597.526        593.333      0.0774335
           3411           3411        597.691        593.500      0.0774265
           3412           3412        597.861        593.667       0.077406
           3413           3413        598.023        593.833      0.0773959
           3414           3414        598.190        594.000      0.0773963
           3415           3415        598.362        594.167      0.0773995
           3416           3416        598.532        594.333      0.0773882
           3417           3417        598.703        594.500      0.0773814
           3418           3418        598.867        594.667      0.0773858
           3419           3419        599.029        594.833      0.0773994
           3420           3420        599.193        595.000      0.0774268
           3421           3421        599.361        595.167      0.0774524
           3422           3422        599.534        595.333      0.0774804
           3423           3423        599.697        595.500      0.0775112
           3424           3424        599.864        595.667      0.0775547
           3425           3425        600.030        595.833      0.0775815
           3426           3426        600.201        596.000      0.0776037
           3427           3427        600.366        596.167      0.0776242
           3428           3428        600.528        596.333      0.0776353
           3429           3429        600.695        596.500      0.0776326
           3430           3430        600.866        596.667      0.0776277
           3431           3431        601.031        596.833      0.0776267
           3432           3432        601.195        597.000      0.0776244
           3433           3433        601.365        597.167      0.0776166
           3434           3434        601.531        597.333      0.0776062
           3435           3435        601.704        597.500      0.0775977
           3436           3436        601.867        597.667      0.0775936
           3437           3437        602.030        597.833      0.0775923
           3438           3438        602.191        598.000      0.0775914
           3439           3439        602.368        598.167      0.0775887
           3440           3440        602.529        598.333       0.077583
           3441           3441        602.704        598.500      0.0775764
           3442           3442        602.870        598.667      0.0775722
           3443           3443        603.033        598.833       0.077573
           3444           3444        603.200        599.000      0.0775819
           3445           3445        603.366        599.167      0.0775986
           3446           3446        603.538        599.333      0.0776218
           3447           3447        603.703        599.500      0.0776533
           3448           3448        603.866        599.667      0.0776868
           3449           3449        604.036        599.833      0.0777166
           3450           3450        604.202        600.000      0.0777439


Results:
Texts:

  BKB, 08.03.2021 12:21:57
  Sample Weight
  BKB, 6.0690 mg

Sample:
  BKB, 6.0690 mg
Sample Remarks:
  
Experiment Comments:
  -
Curve Categories:
Evaluation:
  
Method:
  fm-25-60-10�C/min
Adjustment:
  From 0.00 to 57.50 min
  Sample Temperature:
    TGA/SF SDTA FRS2, adjusted 19.03.2019 11:35:25
    Tc     : 25.00 �C
    dTs(T) : -2.1921 + 20.9064e-03*T - 7.9799e-06*T^2 �C
    Tau Lag: -316.3000e-06 + 1.6992e-06*T - 1.4108e-09*T^2 s
  Heatflow
    E Indium      : 31.9597 1/mW
    dE relative   : 7.0332 - 8.1599e-03*T + 901.6900e-09*T^2
      adjusted    : (19.03.2019 11:33:03)
  RTyp, adjusted 19.03.2019 11:37:22
  Tc     : 25.00 �C
  dTc(T) : -9.0071 - 12.2030e-03*T + 22.4280e-06*T^2 �C
  Balance: 
    Type    : UMX1
    adjusted: 19.03.2019 11:45:23
    External Adjust.: No
Sample Holder:
  Aluminum Standard 40ul
  Weight  : 0
  Material: Aluminum

Order Number:
  
Customer:
  
User:
  METTLER


Curve Name:
  BKB, 08.03.2021 12:21:57
  Performed 08.03.2021 12:21:57
  Heatflow
Curve Values:
          Index              t             Ts             Tr          Value
                           [s]           [�C]           [�C]           [mW]
              0              0         32.274         25.000        30.1398
              1              1         32.281         25.167        29.9327
              2              2         32.309         25.333        29.8277
              3              3         32.391         25.500        29.7502
              4              4         32.517         25.667        29.5954
              5              5         32.683         25.833        29.5519
              6              6         32.826         26.000        29.5447
              7              7         32.993         26.167        29.5509
              8              8         33.169         26.333        29.6874
              9              9         33.371         26.500         29.751
             10             10         33.551         26.667        29.8103
             11             11         33.762         26.833        29.8802
             12             12         33.964         27.000        30.0923
             13             13         34.188         27.167        30.2365
             14             14         34.386         27.333         30.377
             15             15         34.595         27.500        30.5225
             16             16         34.816         27.667        30.7618
             17             17         35.017         27.833        30.9533
             18             18         35.228         28.000        31.1387
             19             19         35.451         28.167        31.3271
             20             20         35.688         28.333        31.5797
             21             21         35.905         28.500        31.7982
             22             22         36.130         28.667        32.0109
             23             23         36.326         28.833        32.2237
             24             24         36.557         29.000        32.4654
             25             25         36.762         29.167        32.6939
             26             26         36.983         29.333        32.9182
             27             27         37.196         29.500        33.1419
             28             28         37.418         29.667        33.3808
             29             29         37.616         29.833        33.6118
             30             30         37.843         30.000        33.8393
             31             31         38.055         30.167        34.0656
             32             32         38.271         30.333        34.2954
             33             33         38.501         30.500        34.5233
             34             34         38.696         30.667        34.7501
             35             35         38.902         30.833         34.976
             36             36         39.110         31.000         35.198
             37             37         39.328         31.167        35.4215
             38             38         39.538         31.333         35.644
             39             39         39.743         31.500        35.8657
             40             40         39.954         31.667        36.0834
             41             41         40.168         31.833        36.3028
             42             42         40.373         32.000        36.5198
             43             43         40.583         32.167        36.7349
             44             44         40.791         32.333        36.9441
             45             45         41.005         32.500        37.1545
             46             46         41.204         32.667        37.3644
             47             47         41.411         32.833         37.575
             48             48         41.616         33.000        37.7731
             49             49         41.838         33.167        37.9739
             50             50         42.025         33.333        38.1729
             51             51         42.230         33.500        38.3705
             52             52         42.423         33.667        38.5524
             53             53         42.638         33.833        38.7395
             54             54         42.829         34.000        38.9262
             55             55         43.045         34.167        39.1112
             56             56         43.250         34.333        39.2819
             57             57         43.439         34.500        39.4563
             58             58         43.628         34.667        39.6302
             59             59         43.829         34.833        39.8028
             60             60         44.020         35.000        39.9528
             61             61         44.211         35.167        40.1121
             62             62         44.413         35.333        40.2711
             63             63         44.605         35.500        40.4286
             64             64         44.794         35.667        40.5681
             65             65         44.982         35.833        40.7137
             66             66         45.177         36.000         40.859
             67             67         45.369         36.167        41.0023
             68             68         45.558         36.333        41.1262
             69             69         45.742         36.500        41.2565
             70             70         45.932         36.667         41.386
             71             71         46.108         36.833        41.5137
             72             72         46.305         37.000        41.6218
             73             73         46.480         37.167        41.7372
             74             74         46.670         37.333        41.8513
             75             75         46.859         37.500        41.9645
             76             76         47.034         37.667        42.0588
             77             77         47.213         37.833        42.1612
             78             78         47.386         38.000        42.2641
             79             79         47.571         38.167        42.3662
             80             80         47.756         38.333        42.4486
             81             81         47.937         38.500        42.5382
             82             82         48.106         38.667        42.6289
             83             83         48.282         38.833        42.7178
             84             84         48.473         39.000        42.7934
             85             85         48.638         39.167         42.875
             86             86         48.817         39.333        42.9568
             87             87         48.999         39.500        43.0377
             88             88         49.172         39.667        43.1058
             89             89         49.329         39.833        43.1802
             90             90         49.521         40.000        43.2556
             91             91         49.691         40.167        43.3299
             92             92         49.860         40.333         43.395
             93             93         50.046         40.500        43.4643
             94             94         50.211         40.667        43.5341
             95             95         50.387         40.833        43.6033
             96             96         50.559         41.000        43.6719
             97             97         50.738         41.167        43.7342
             98             98         50.908         41.333        43.7996
             99             99         51.086         41.500        43.8649
            100            100         51.257         41.667        43.9305
            101            101         51.426         41.833        43.9904
            102            102         51.600         42.000        44.0515
            103            103         51.774         42.167         44.112
            104            104         51.946         42.333        44.1721
            105            105         52.116         42.500        44.2273
            106            106         52.297         42.667        44.2827
            107            107         52.465         42.833        44.3366
            108            108         52.639         43.000        44.3901
            109            109         52.818         43.167        44.4351
            110            110         52.980         43.333        44.4837
            111            111         53.152         43.500        44.5321
            112            112         53.315         43.667        44.5799
            113            113         53.496         43.833        44.6177
            114            114         53.656         44.000        44.6601
            115            115         53.820         44.167        44.7018
            116            116         53.988         44.333        44.7422
            117            117         54.158         44.500        44.7767
            118            118         54.322         44.667        44.8132
            119            119         54.498         44.833        44.8496
            120            120         54.661         45.000        44.8871
            121            121         54.823         45.167        44.9178
            122            122         54.997         45.333        44.9492
            123            123         55.160         45.500        44.9799
            124            124         55.317         45.667        45.0102
            125            125         55.490         45.833        45.0329
            126            126         55.665         46.000        45.0593
            127            127         55.814         46.167        45.0858
            128            128         55.986         46.333        45.1123
            129            129         56.161         46.500        45.1347
            130            130         56.313         46.667        45.1589
            131            131         56.472         46.833        45.1835
            132            132         56.637         47.000        45.2076
            133            133         56.805         47.167        45.2235
            134            134         56.971         47.333        45.2421
            135            135         57.132         47.500        45.2615
            136            136         57.294         47.667        45.2819
            137            137         57.467         47.833        45.3022
            138            138         57.631         48.000        45.3224
            139            139         57.793         48.167        45.3419
            140            140         57.962         48.333        45.3608
            141            141         58.121         48.500        45.3734
            142            142         58.273         48.667        45.3891
            143            143         58.438         48.833        45.4044
            144            144         58.609         49.000         45.418
            145            145         58.777         49.167         45.435
            146            146         58.939         49.333        45.4499
            147            147         59.096         49.500        45.4641
            148            148         59.265         49.667        45.4785
            149            149         59.419         49.833        45.4887
            150            150         59.577         50.000        45.5026
            151            151         59.748         50.167        45.5179
            152            152         59.897         50.333        45.5333
            153            153         60.068         50.500        45.5438
            154            154         60.238         50.667         45.554
            155            155         60.391         50.833        45.5637
            156            156         60.560         51.000        45.5731
            157            157         60.729         51.167        45.5841
            158            158         60.894         51.333        45.5928
            159            159         61.053         51.500        45.6004
            160            160         61.225         51.667        45.6083
            161            161         61.373         51.833        45.6079
            162            162         61.528         52.000         45.612
            163            163         61.688         52.167        45.6171
            164            164         61.849         52.333        45.6223
            165            165         62.014         52.500        45.6254
            166            166         62.170         52.667        45.6314
            167            167         62.332         52.833        45.6387
            168            168         62.493         53.000        45.6463
            169            169         62.653         53.167         45.653
            170            170         62.819         53.333        45.6579
            171            171         62.975         53.500        45.6622
            172            172         63.134         53.667        45.6671
            173            173         63.308         53.833        45.6745
            174            174         63.463         54.000        45.6797
            175            175         63.632         54.167        45.6852
            176            176         63.801         54.333        45.6908
            177            177         63.949         54.500        45.6952
            178            178         64.112         54.667        45.7012
            179            179         64.267         54.833        45.7067
            180            180         64.424         55.000        45.7113
            181            181         64.594         55.167        45.7151
            182            182         64.749         55.333        45.7194
            183            183         64.913         55.500        45.7239
            184            184         65.083         55.667        45.7285
            185            185         65.238         55.833         45.734
            186            186         65.407         56.000        45.7378
            187            187         65.573         56.167        45.7418
            188            188         65.719         56.333        45.7462
            189            189         65.885         56.500          45.75
            190            190         66.043         56.667          45.75
            191            191         66.211         56.833        45.7518
            192            192         66.365         57.000        45.7542
            193            193         66.532         57.167        45.7567
            194            194         66.687         57.333        45.7609
            195            195         66.846         57.500         45.766
            196            196         67.018         57.667        45.7707
            197            197         67.181         57.833        45.7754
            198            198         67.332         58.000        45.7795
            199            199         67.493         58.167        45.7829
            200            200         67.660         58.333        45.7852
            201            201         67.810         58.500        45.7868
            202            202         67.977         58.667        45.7914
            203            203         68.149         58.833        45.7939
            204            204         68.312         59.000        45.7959
            205            205         68.465         59.167        45.7979
            206            206         68.632         59.333        45.7959
            207            207         68.790         59.500        45.7966
            208            208         68.945         59.667        45.7975
            209            209         69.105         59.833        45.7985
            210            210         69.262         60.000        45.7946
            211            211         69.425         60.167        45.7942
            212            212         69.586         60.333         45.795
            213            213         69.751         60.500        45.7955
            214            214         69.908         60.667        45.7963
            215            215         70.070         60.833        45.7963
            216            216         70.234         61.000        45.7964
            217            217         70.389         61.167        45.7966
            218            218         70.554         61.333        45.7958
            219            219         70.708         61.500        45.7957
            220            220         70.884         61.667        45.7947
            221            221         71.039         61.833        45.7936
            222            222         71.198         62.000        45.7949
            223            223         71.355         62.167        45.7958
            224            224         71.520         62.333         45.796
            225            225         71.673         62.500        45.7963
            226            226         71.837         62.667        45.7977
            227            227         72.005         62.833        45.7985
            228            228         72.164         63.000         45.798
            229            229         72.310         63.167         45.796
            230            230         72.488         63.333        45.7967
            231            231         72.650         63.500        45.7974
            232            232         72.807         63.667        45.7973
            233            233         72.968         63.833        45.7965
            234            234         73.124         64.000        45.7958
            235            235         73.296         64.167        45.7969
            236            236         73.452         64.333        45.7986
            237            237         73.604         64.500        45.7989
            238            238         73.758         64.667        45.7984
            239            239         73.931         64.833        45.8005
            240            240         74.094         65.000        45.8022
            241            241         74.249         65.167        45.8039
            242            242         74.411         65.333        45.8059
            243            243         74.574         65.500        45.8101
            244            244         74.743         65.667        45.8123
            245            245         74.906         65.833        45.8142
            246            246         75.056         66.000        45.8162
            247            247         75.218         66.167        45.8143
            248            248         75.387         66.333        45.8129
            249            249         75.548         66.500        45.8126
            250            250         75.713         66.667        45.8128
            251            251         75.871         66.833        45.8158
            252            252         76.034         67.000        45.8173
            253            253         76.191         67.167        45.8177
            254            254         76.353         67.333        45.8167
            255            255         76.511         67.500        45.8123
            256            256         76.661         67.667        45.8093
            257            257         76.829         67.833        45.8066
            258            258         76.995         68.000        45.8035
            259            259         77.163         68.167        45.8039
            260            260         77.327         68.333        45.8029
            261            261         77.477         68.500         45.801
            262            262         77.641         68.667         45.799
            263            263         77.793         68.833         45.792
            264            264         77.956         69.000        45.7883
            265            265         78.117         69.167        45.7859
            266            266         78.270         69.333         45.784
            267            267         78.441         69.500         45.785
            268            268         78.596         69.667        45.7845
            269            269         78.765         69.833        45.7827
            270            270         78.920         70.000        45.7803
            271            271         79.089         70.167        45.7762
            272            272         79.248         70.333        45.7713
            273            273         79.402         70.500         45.766
            274            274         79.569         70.667        45.7608
            275            275         79.729         70.833        45.7553
            276            276         79.891         71.000        45.7501
            277            277         80.052         71.167        45.7438
            278            278         80.207         71.333        45.7373
            279            279         80.368         71.500        45.7244
            280            280         80.520         71.667         45.716
            281            281         80.690         71.833        45.7092
            282            282         80.839         72.000        45.7031
            283            283         81.004         72.167        45.6957
            284            284         81.169         72.333        45.6884
            285            285         81.323         72.500        45.6819
            286            286         81.477         72.667        45.6767
            287            287         81.644         72.833        45.6693
            288            288         81.801         73.000        45.6619
            289            289         81.962         73.167        45.6548
            290            290         82.134         73.333        45.6474
            291            291         82.286         73.500        45.6424
            292            292         82.440         73.667        45.6379
            293            293         82.611         73.833        45.6334
            294            294         82.773         74.000        45.6278
            295            295         82.934         74.167        45.6222
            296            296         83.086         74.333        45.6167
            297            297         83.246         74.500        45.6122
            298            298         83.404         74.667        45.6076
            299            299         83.567         74.833        45.6042
            300            300         83.727         75.000         45.602
            301            301         83.897         75.167        45.5996
            302            302         84.048         75.333        45.5976
            303            303         84.211         75.500        45.5964
            304            304         84.374         75.667        45.5943
            305            305         84.531         75.833        45.5916
            306            306         84.704         76.000         45.589
            307            307         84.855         76.167        45.5859
            308            308         85.025         76.333        45.5872
            309            309         85.188         76.500         45.585
            310            310         85.349         76.667        45.5822
            311            311         85.511         76.833        45.5795
            312            312         85.670         77.000        45.5737
            313            313         85.823         77.167        45.5702
            314            314         85.986         77.333        45.5682
            315            315         86.150         77.500         45.566
            316            316         86.311         77.667        45.5619
            317            317         86.468         77.833        45.5585
            318            318         86.630         78.000        45.5548
            319            319         86.793         78.167        45.5513
            320            320         86.952         78.333        45.5512
            321            321         87.110         78.500        45.5492
            322            322         87.281         78.667        45.5464
            323            323         87.440         78.833        45.5436
            324            324         87.603         79.000        45.5419
            325            325         87.765         79.167        45.5399
            326            326         87.917         79.333        45.5372
            327            327         88.078         79.500        45.5338
            328            328         88.245         79.667        45.5295
            329            329         88.410         79.833        45.5255
            330            330         88.564         80.000        45.5219
            331            331         88.732         80.167         45.518
            332            332         88.892         80.333        45.5128
            333            333         89.058         80.500        45.5062
            334            334         89.213         80.667        45.4991
            335            335         89.370         80.833        45.4916
            336            336         89.525         81.000        45.4855
            337            337         89.694         81.167        45.4771
            338            338         89.852         81.333        45.4698
            339            339         90.012         81.500        45.4627
            340            340         90.175         81.667        45.4553
            341            341         90.332         81.833        45.4478
            342            342         90.493         82.000        45.4413
            343            343         90.645         82.167        45.4348
            344            344         90.812         82.333        45.4273
            345            345         90.987         82.500        45.4237
            346            346         91.136         82.667        45.4192
            347            347         91.298         82.833         45.414
            348            348         91.456         83.000        45.4069
            349            349         91.621         83.167        45.4011
            350            350         91.782         83.333        45.3961
            351            351         91.947         83.500        45.3918
            352            352         92.099         83.667        45.3881
            353            353         92.257         83.833        45.3834
            354            354         92.427         84.000        45.3789
            355            355         92.591         84.167         45.375
            356            356         92.743         84.333        45.3697
            357            357         92.907         84.500        45.3637
            358            358         93.071         84.667        45.3588
            359            359         93.235         84.833        45.3522
            360            360         93.399         85.000        45.3464
            361            361         93.551         85.167         45.341
            362            362         93.716         85.333        45.3342
            363            363         93.880         85.500        45.3289
            364            364         94.038         85.667        45.3229
            365            365         94.191         85.833        45.3169
            366            366         94.348         86.000        45.3105
            367            367         94.510         86.167        45.3056
            368            368         94.675         86.333        45.3013
            369            369         94.845         86.500        45.2967
            370            370         94.998         86.667        45.2958
            371            371         95.169         86.833        45.2924
            372            372         95.319         87.000        45.2893
            373            373         95.486         87.167        45.2859
            374            374         95.648         87.333        45.2826
            375            375         95.814         87.500        45.2781
            376            376         95.976         87.667        45.2737
            377            377         96.132         87.833        45.2696
            378            378         96.291         88.000        45.2637
            379            379         96.447         88.167        45.2584
            380            380         96.618         88.333        45.2539
            381            381         96.780         88.500        45.2492
            382            382         96.941         88.667        45.2452
            383            383         97.100         88.833        45.2427
            384            384         97.260         89.000         45.241
            385            385         97.423         89.167        45.2397
            386            386         97.583         89.333        45.2374
            387            387         97.746         89.500        45.2344
            388            388         97.900         89.667        45.2306
            389            389         98.073         89.833        45.2263
            390            390         98.226         90.000        45.2254
            391            391         98.399         90.167        45.2224
            392            392         98.557         90.333        45.2181
            393            393         98.726         90.500        45.2131
            394            394         98.887         90.667        45.2072
            395            395         99.041         90.833        45.2021
            396            396         99.203         91.000        45.1972
            397            397         99.356         91.167        45.1932
            398            398         99.523         91.333        45.1841
            399            399         99.684         91.500        45.1767
            400            400         99.843         91.667        45.1705
            401            401        100.002         91.833        45.1655
            402            402        100.163         92.000        45.1619
            403            403        100.328         92.167        45.1588
            404            404        100.488         92.333        45.1554
            405            405        100.657         92.500        45.1506
            406            406        100.822         92.667        45.1451
            407            407        100.968         92.833        45.1413
            408            408        101.129         93.000        45.1371
            409            409        101.295         93.167        45.1335
            410            410        101.462         93.333        45.1303
            411            411        101.624         93.500        45.1289
            412            412        101.785         93.667        45.1258
            413            413        101.949         93.833        45.1215
            414            414        102.103         94.000        45.1165
            415            415        102.266         94.167        45.1092
            416            416        102.422         94.333        45.1049
            417            417        102.596         94.500        45.1017
            418            418        102.750         94.667        45.0976
            419            419        102.918         94.833         45.093
            420            420        103.073         95.000        45.0867
            421            421        103.234         95.167          45.08
            422            422        103.398         95.333        45.0741
            423            423        103.555         95.500        45.0676
            424            424        103.720         95.667        45.0626
            425            425        103.889         95.833        45.0577
            426            426        104.051         96.000        45.0532
            427            427        104.203         96.167        45.0477
            428            428        104.363         96.333         45.044
            429            429        104.517         96.500        45.0404
            430            430        104.687         96.667        45.0358
            431            431        104.854         96.833        45.0342
            432            432        105.008         97.000        45.0316
            433            433        105.178         97.167          45.03
            434            434        105.330         97.333         45.029
            435            435        105.500         97.500        45.0249
            436            436        105.665         97.667        45.0193
            437            437        105.831         97.833        45.0131
            438            438        105.989         98.000        45.0069
            439            439        106.137         98.167        44.9987
            440            440        106.308         98.333        44.9923
            441            441        106.477         98.500        44.9871
            442            442        106.640         98.667        44.9817
            443            443        106.800         98.833        44.9759
            444            444        106.944         99.000        44.9731
            445            445        107.114         99.167        44.9703
            446            446        107.267         99.333        44.9672
            447            447        107.437         99.500        44.9635
            448            448        107.598         99.667        44.9602
            449            449        107.757         99.833        44.9572
            450            450        107.927        100.000        44.9538
            451            451        108.078        100.167        44.9551
            452            452        108.257        100.333        44.9527
            453            453        108.418        100.500        44.9503
            454            454        108.576        100.667         44.949
            455            455        108.733        100.833        44.9482
            456            456        108.901        101.000         44.948
            457            457        109.063        101.167        44.9481
            458            458        109.222        101.333        44.9479
            459            459        109.386        101.500        44.9479
            460            460        109.547        101.667        44.9504
            461            461        109.704        101.833        44.9511
            462            462        109.877        102.000        44.9497
            463            463        110.042        102.167        44.9474
            464            464        110.207        102.333        44.9475
            465            465        110.371        102.500        44.9458
            466            466        110.527        102.667        44.9427
            467            467        110.691        102.833        44.9389
            468            468        110.851        103.000        44.9324
            469            469        111.018        103.167        44.9281
            470            470        111.176        103.333        44.9224
            471            471        111.333        103.500        44.9164
            472            472        111.492        103.667        44.9062
            473            473        111.653        103.833        44.8995
            474            474        111.820        104.000        44.8932
            475            475        111.973        104.167        44.8871
            476            476        112.139        104.333        44.8832
            477            477        112.305        104.500        44.8781
            478            478        112.464        104.667        44.8736
            479            479        112.614        104.833        44.8687
            480            480        112.783        105.000        44.8643
            481            481        112.944        105.167        44.8607
            482            482        113.110        105.333        44.8575
            483            483        113.268        105.500        44.8541
            484            484        113.436        105.667        44.8542
            485            485        113.596        105.833        44.8512
            486            486        113.759        106.000        44.8474
            487            487        113.917        106.167        44.8445
            488            488        114.080        106.333        44.8437
            489            489        114.243        106.500        44.8435
            490            490        114.416        106.667        44.8432
            491            491        114.570        106.833         44.843
            492            492        114.735        107.000         44.842
            493            493        114.896        107.167        44.8418
            494            494        115.056        107.333        44.8421
            495            495        115.217        107.500        44.8414
            496            496        115.386        107.667        44.8412
            497            497        115.554        107.833        44.8392
            498            498        115.717        108.000        44.8379
            499            499        115.873        108.167        44.8366
            500            500        116.037        108.333        44.8347
            501            501        116.195        108.500        44.8318
            502            502        116.368        108.667        44.8298
            503            503        116.525        108.833        44.8276
            504            504        116.677        109.000        44.8254
            505            505        116.837        109.167        44.8174
            506            506        117.008        109.333        44.8106
            507            507        117.180        109.500        44.8037
            508            508        117.328        109.667        44.7969
            509            509        117.497        109.833        44.7902
            510            510        117.663        110.000        44.7835
            511            511        117.817        110.167        44.7776
            512            512        117.983        110.333        44.7714
            513            513        118.140        110.500        44.7603
            514            514        118.301        110.667        44.7537
            515            515        118.453        110.833        44.7484
            516            516        118.619        111.000         44.743
            517            517        118.779        111.167        44.7379
            518            518        118.939        111.333        44.7334
            519            519        119.112        111.500        44.7305
            520            520        119.276        111.667        44.7268
            521            521        119.430        111.833        44.7265
            522            522        119.603        112.000         44.725
            523            523        119.760        112.167        44.7239
            524            524        119.926        112.333        44.7218
            525            525        120.084        112.500        44.7208
            526            526        120.239        112.667         44.719
            527            527        120.415        112.833        44.7154
            528            528        120.577        113.000        44.7111
            529            529        120.730        113.167        44.7083
            530            530        120.899        113.333        44.7058
            531            531        121.072        113.500        44.7021
            532            532        121.229        113.667        44.6969
            533            533        121.384        113.833        44.6876
            534            534        121.556        114.000        44.6804
            535            535        121.712        114.167        44.6733
            536            536        121.867        114.333         44.665
            537            537        122.029        114.500         44.655
            538            538        122.199        114.667        44.6492
            539            539        122.363        114.833         44.644
            540            540        122.520        115.000        44.6378
            541            541        122.669        115.167         44.629
            542            542        122.835        115.333        44.6217
            543            543        123.006        115.500        44.6158
            544            544        123.156        115.667        44.6113
            545            545        123.323        115.833        44.6107
            546            546        123.489        116.000        44.6063
            547            547        123.660        116.167        44.6006
            548            548        123.813        116.333        44.5957
            549            549        123.979        116.500        44.5919
            550            550        124.136        116.667        44.5873
            551            551        124.295        116.833        44.5815
            552            552        124.467        117.000         44.576
            553            553        124.635        117.167        44.5707
            554            554        124.790        117.333        44.5644
            555            555        124.946        117.500        44.5588
            556            556        125.110        117.667        44.5537
            557            557        125.276        117.833        44.5492
            558            558        125.443        118.000        44.5425
            559            559        125.594        118.167        44.5367
            560            560        125.764        118.333        44.5311
            561            561        125.922        118.500        44.5238
            562            562        126.081        118.667        44.5154
            563            563        126.242        118.833        44.5083
            564            564        126.406        119.000        44.5021
            565            565        126.575        119.167        44.4964
            566            566        126.737        119.333        44.4898
            567            567        126.891        119.500        44.4843
            568            568        127.062        119.667        44.4801
            569            569        127.223        119.833        44.4758
            570            570        127.369        120.000        44.4677
            571            571        127.534        120.167        44.4609
            572            572        127.708        120.333        44.4537
            573            573        127.864        120.500        44.4461
            574            574        128.031        120.667        44.4448
            575            575        128.189        120.833        44.4398
            576            576        128.361        121.000         44.434
            577            577        128.520        121.167        44.4276
            578            578        128.686        121.333        44.4195
            579            579        128.842        121.500         44.414
            580            580        129.004        121.667          44.41
            581            581        129.158        121.833        44.4061
            582            582        129.328        122.000        44.4017
            583            583        129.491        122.167        44.3974
            584            584        129.646        122.333        44.3925
            585            585        129.819        122.500        44.3879
            586            586        129.973        122.667        44.3854
            587            587        130.140        122.833        44.3814
            588            588        130.306        123.000         44.378
            589            589        130.471        123.167        44.3758
            590            590        130.629        123.333         44.374
            591            591        130.794        123.500        44.3722
            592            592        130.953        123.667        44.3708
            593            593        131.117        123.833        44.3697
            594            594        131.276        124.000        44.3673
            595            595        131.441        124.167        44.3651
            596            596        131.607        124.333        44.3637
            597            597        131.776        124.500        44.3621
            598            598        131.937        124.667        44.3631
            599            599        132.097        124.833        44.3618
            600            600        132.266        125.000        44.3594
            601            601        132.424        125.167        44.3555
            602            602        132.588        125.333        44.3482
            603            603        132.750        125.500         44.343
            604            604        132.916        125.667         44.339
            605            605        133.077        125.833        44.3348
            606            606        133.236        126.000         44.328
            607            607        133.398        126.167        44.3235
            608            608        133.564        126.333        44.3181
            609            609        133.725        126.500        44.3114
            610            610        133.878        126.667        44.3029
            611            611        134.044        126.833        44.2986
            612            612        134.213        127.000        44.2955
            613            613        134.375        127.167        44.2923
            614            614        134.534        127.333        44.2918
            615            615        134.706        127.500        44.2894
            616            616        134.864        127.667        44.2879
            617            617        135.024        127.833        44.2867
            618            618        135.180        128.000        44.2851
            619            619        135.350        128.167        44.2863
            620            620        135.517        128.333        44.2842
            621            621        135.676        128.500        44.2817
            622            622        135.840        128.667        44.2793
            623            623        136.006        128.833        44.2779
            624            624        136.169        129.000        44.2738
            625            625        136.337        129.167         44.269
            626            626        136.496        129.333         44.265
            627            627        136.660        129.500        44.2575
            628            628        136.819        129.667        44.2521
            629            629        136.979        129.833        44.2466
            630            630        137.141        130.000        44.2414
            631            631        137.314        130.167        44.2348
            632            632        137.466        130.333        44.2309
            633            633        137.621        130.500        44.2269
            634            634        137.794        130.667        44.2224
            635            635        137.953        130.833        44.2188
            636            636        138.116        131.000        44.2138
            637            637        138.280        131.167        44.2083
            638            638        138.439        131.333        44.2029
            639            639        138.605        131.500        44.2015
            640            640        138.773        131.667        44.1983
            641            641        138.935        131.833        44.1948
            642            642        139.092        132.000        44.1913
            643            643        139.258        132.167        44.1887
            644            644        139.417        132.333        44.1859
            645            645        139.579        132.500        44.1839
            646            646        139.740        132.667         44.183
            647            647        139.909        132.833        44.1818
            648            648        140.069        133.000        44.1845
            649            649        140.233        133.167        44.1849
            650            650        140.395        133.333        44.1834
            651            651        140.565        133.500        44.1803
            652            652        140.730        133.667        44.1782
            653            653        140.888        133.833        44.1761
            654            654        141.054        134.000        44.1748
            655            655        141.219        134.167        44.1732
            656            656        141.379        134.333        44.1696
            657            657        141.545        134.500        44.1681
            658            658        141.706        134.667        44.1669
            659            659        141.863        134.833        44.1652
            660            660        142.023        135.000        44.1609
            661            661        142.180        135.167        44.1596
            662            662        142.357        135.333        44.1578
            663            663        142.518        135.500        44.1562
            664            664        142.677        135.667        44.1573
            665            665        142.847        135.833        44.1548
            666            666        143.011        136.000        44.1513
            667            667        143.176        136.167        44.1471
            668            668        143.333        136.333        44.1422
            669            669        143.506        136.500        44.1393
            670            670        143.665        136.667        44.1356
            671            671        143.823        136.833        44.1305
            672            672        143.989        137.000        44.1219
            673            673        144.144        137.167        44.1165
            674            674        144.310        137.333        44.1127
            675            675        144.469        137.500        44.1087
            676            676        144.627        137.667        44.1044
            677            677        144.799        137.833        44.1001
            678            678        144.968        138.000        44.0954
            679            679        145.117        138.167        44.0893
            680            680        145.281        138.333        44.0862
            681            681        145.445        138.500        44.0832
            682            682        145.613        138.667        44.0788
            683            683        145.781        138.833        44.0736
            684            684        145.933        139.000        44.0709
            685            685        146.104        139.167        44.0666
            686            686        146.266        139.333        44.0609
            687            687        146.418        139.500        44.0536
            688            688        146.589        139.667         44.048
            689            689        146.757        139.833        44.0437
            690            690        146.920        140.000        44.0394
            691            691        147.069        140.167        44.0352
            692            692        147.241        140.333        44.0299
            693            693        147.400        140.500        44.0258
            694            694        147.565        140.667        44.0208
            695            695        147.720        140.833        44.0158
            696            696        147.885        141.000        44.0119
            697            697        148.056        141.167         44.008
            698            698        148.221        141.333        44.0034
            699            699        148.381        141.500        43.9982
            700            700        148.549        141.667        43.9962
            701            701        148.708        141.833        43.9931
            702            702        148.871        142.000        43.9909
            703            703        149.035        142.167        43.9893
            704            704        149.196        142.333        43.9851
            705            705        149.358        142.500        43.9817
            706            706        149.526        142.667        43.9785
            707            707        149.676        142.833        43.9748
            708            708        149.849        143.000        43.9713
            709            709        150.013        143.167        43.9653
            710            710        150.179        143.333        43.9595
            711            711        150.347        143.500        43.9532
            712            712        150.514        143.667        43.9468
            713            713        150.665        143.833        43.9416
            714            714        150.833        144.000        43.9371
            715            715        150.992        144.167        43.9316
            716            716        151.153        144.333        43.9196
            717            717        151.307        144.500        43.9122
            718            718        151.474        144.667        43.9069
            719            719        151.637        144.833        43.9016
            720            720        151.802        145.000        43.9003
            721            721        151.964        145.167        43.8964
            722            722        152.131        145.333        43.8907
            723            723        152.297        145.500         43.885
            724            724        152.454        145.667        43.8828
            725            725        152.616        145.833        43.8811
            726            726        152.786        146.000        43.8787
            727            727        152.947        146.167        43.8749
            728            728        153.115        146.333        43.8741
            729            729        153.278        146.500        43.8713
            730            730        153.441        146.667        43.8671
            731            731        153.595        146.833        43.8621
            732            732        153.765        147.000        43.8577
            733            733        153.931        147.167        43.8537
            734            734        154.100        147.333        43.8506
            735            735        154.252        147.500        43.8485
            736            736        154.415        147.667        43.8462
            737            737        154.578        147.833        43.8393
            738            738        154.745        148.000        43.8333
            739            739        154.904        148.167        43.8287
            740            740        155.063        148.333        43.8247
            741            741        155.231        148.500        43.8214
            742            742        155.393        148.667        43.8181
            743            743        155.560        148.833        43.8165
            744            744        155.729        149.000        43.8161
            745            745        155.890        149.167        43.8141
            746            746        156.048        149.333        43.8115
            747            747        156.206        149.500        43.8101
            748            748        156.379        149.667        43.8093
            749            749        156.536        149.833        43.8117
            750            750        156.698        150.000        43.8113
            751            751        156.865        150.167        43.8097
            752            752        157.038        150.333        43.8082
            753            753        157.203        150.500        43.8113
            754            754        157.359        150.667        43.8109
            755            755        157.523        150.833        43.8083
            756            756        157.692        151.000        43.8055
            757            757        157.851        151.167        43.7996
            758            758        158.020        151.333        43.7954
            759            759        158.179        151.500        43.7914
            760            760        158.334        151.667         43.787
            761            761        158.507        151.833        43.7826
            762            762        158.671        152.000         43.776
            763            763        158.826        152.167        43.7721
            764            764        158.988        152.333        43.7692
            765            765        159.154        152.500        43.7653
            766            766        159.315        152.667        43.7588
            767            767        159.481        152.833        43.7561
            768            768        159.640        153.000        43.7545
            769            769        159.805        153.167        43.7526
            770            770        159.969        153.333        43.7519
            771            771        160.133        153.500        43.7497
            772            772        160.302        153.667        43.7464
            773            773        160.462        153.833        43.7423
            774            774        160.620        154.000        43.7391
            775            775        160.789        154.167        43.7369
            776            776        160.961        154.333        43.7341
            777            777        161.128        154.500        43.7307
            778            778        161.277        154.667        43.7264
            779            779        161.441        154.833        43.7225
            780            780        161.602        155.000        43.7182
            781            781        161.763        155.167        43.7155
            782            782        161.928        155.333         43.712
            783            783        162.096        155.500        43.7091
            784            784        162.259        155.667        43.7059
            785            785        162.421        155.833        43.7028
            786            786        162.581        156.000        43.6994
            787            787        162.750        156.167        43.6972
            788            788        162.905        156.333        43.6959
            789            789        163.075        156.500        43.6949
            790            790        163.241        156.667        43.6936
            791            791        163.402        156.833        43.6904
            792            792        163.564        157.000        43.6872
            793            793        163.731        157.167        43.6826
            794            794        163.890        157.333        43.6757
            795            795        164.052        157.500        43.6702
            796            796        164.226        157.667        43.6667
            797            797        164.386        157.833        43.6647
            798            798        164.548        158.000        43.6584
            799            799        164.705        158.167         43.654
            800            800        164.869        158.333        43.6506
            801            801        165.032        158.500        43.6475
            802            802        165.193        158.667        43.6432
            803            803        165.349        158.833        43.6402
            804            804        165.525        159.000        43.6386
            805            805        165.692        159.167        43.6367
            806            806        165.855        159.333        43.6425
            807            807        166.009        159.500        43.6438
            808            808        166.181        159.667         43.643
            809            809        166.345        159.833        43.6419
            810            810        166.508        160.000         43.643
            811            811        166.672        160.167        43.6442
            812            812        166.830        160.333        43.6442
            813            813        167.006        160.500        43.6426
            814            814        167.165        160.667        43.6406
            815            815        167.335        160.833        43.6399
            816            816        167.493        161.000        43.6388
            817            817        167.658        161.167        43.6378
            818            818        167.820        161.333         43.634
            819            819        167.991        161.500        43.6318
            820            820        168.153        161.667        43.6277
            821            821        168.310        161.833        43.6234
            822            822        168.466        162.000        43.6154
            823            823        168.639        162.167        43.6083
            824            824        168.805        162.333        43.6026
            825            825        168.967        162.500        43.5989
            826            826        169.125        162.667         43.595
            827            827        169.297        162.833        43.5911
            828            828        169.456        163.000         43.586
            829            829        169.611        163.167        43.5793
            830            830        169.788        163.333        43.5716
            831            831        169.940        163.500        43.5661
            832            832        170.101        163.667        43.5607
            833            833        170.271        163.833        43.5557
            834            834        170.444        164.000        43.5558
            835            835        170.599        164.167        43.5533
            836            836        170.764        164.333        43.5498
            837            837        170.921        164.500        43.5449
            838            838        171.084        164.667        43.5388
            839            839        171.256        164.833        43.5342
            840            840        171.417        165.000        43.5303
            841            841        171.581        165.167        43.5259
            842            842        171.741        165.333        43.5248
            843            843        171.911        165.500        43.5222
            844            844        172.075        165.667        43.5187
            845            845        172.235        165.833        43.5137
            846            846        172.397        166.000        43.5073
            847            847        172.568        166.167        43.5025
            848            848        172.723        166.333        43.4982
            849            849        172.886        166.500        43.4936
            850            850        173.052        166.667        43.4908
            851            851        173.216        166.833        43.4887
            852            852        173.384        167.000        43.4863
            853            853        173.544        167.167        43.4827
            854            854        173.703        167.333        43.4767
            855            855        173.869        167.500        43.4717
            856            856        174.032        167.667        43.4679
            857            857        174.198        167.833        43.4654
            858            858        174.357        168.000         43.465
            859            859        174.528        168.167        43.4637
            860            860        174.694        168.333        43.4626
            861            861        174.855        168.500        43.4602
            862            862        175.010        168.667        43.4541
            863            863        175.178        168.833        43.4496
            864            864        175.338        169.000        43.4457
            865            865        175.513        169.167        43.4429
            866            866        175.671        169.333        43.4466
            867            867        175.834        169.500        43.4476
            868            868        176.008        169.667        43.4478
            869            869        176.165        169.833        43.4488
            870            870        176.321        170.000        43.4459
            871            871        176.490        170.167        43.4429
            872            872        176.653        170.333        43.4395
            873            873        176.816        170.500        43.4363
            874            874        176.987        170.667        43.4386
            875            875        177.153        170.833        43.4381
            876            876        177.313        171.000        43.4376
            877            877        177.482        171.167        43.4365
            878            878        177.644        171.333        43.4354
            879            879        177.803        171.500        43.4292
            880            880        177.961        171.667        43.4263
            881            881        178.126        171.833        43.4251
            882            882        178.289        172.000        43.4253
            883            883        178.458        172.167        43.4319
            884            884        178.623        172.333        43.4362
            885            885        178.791        172.500        43.4397
            886            886        178.951        172.667        43.4425
            887            887        179.121        172.833        43.4458
            888            888        179.278        173.000         43.448
            889            889        179.440        173.167        43.4501
            890            890        179.615        173.333        43.4515
            891            891        179.782        173.500        43.4571
            892            892        179.954        173.667        43.4596
            893            893        180.107        173.833        43.4626
            894            894        180.280        174.000        43.4651
            895            895        180.431        174.167          43.46
            896            896        180.594        174.333        43.4591
            897            897        180.763        174.500        43.4577
            898            898        180.928        174.667        43.4548
            899            899        181.091        174.833        43.4507
            900            900        181.251        175.000        43.4478
            901            901        181.417        175.167        43.4461
            902            902        181.589        175.333        43.4448
            903            903        181.749        175.500        43.4403
            904            904        181.908        175.667        43.4377
            905            905        182.076        175.833        43.4363
            906            906        182.230        176.000        43.4361
            907            907        182.393        176.167         43.432
            908            908        182.556        176.333        43.4297
            909            909        182.728        176.500         43.429
            910            910        182.892        176.667        43.4305
            911            911        183.056        176.833        43.4372
            912            912        183.217        177.000        43.4408
            913            913        183.383        177.167        43.4444
            914            914        183.550        177.333        43.4475
            915            915        183.718        177.500        43.4503
            916            916        183.877        177.667        43.4518
            917            917        184.040        177.833        43.4539
            918            918        184.210        178.000        43.4555
            919            919        184.378        178.167        43.4594
            920            920        184.536        178.333        43.4607
            921            921        184.708        178.500        43.4624
            922            922        184.870        178.667        43.4656
            923            923        185.031        178.833        43.4612
            924            924        185.188        179.000        43.4593
            925            925        185.359        179.167        43.4599
            926            926        185.527        179.333        43.4611
            927            927        185.687        179.500        43.4606
            928            928        185.849        179.667        43.4596
            929            929        186.013        179.833        43.4587
            930            930        186.181        180.000        43.4579
            931            931        186.352        180.167        43.4552
            932            932        186.503        180.333         43.452
            933            933        186.670        180.500        43.4495
            934            934        186.842        180.667        43.4481
            935            935        187.001        180.833        43.4447
            936            936        187.163        181.000        43.4418
            937            937        187.327        181.167        43.4405
            938            938        187.494        181.333        43.4405
            939            939        187.651        181.500        43.4378
            940            940        187.810        181.667        43.4354
            941            941        187.977        181.833        43.4322
            942            942        188.141        182.000        43.4283
            943            943        188.316        182.167        43.4302
            944            944        188.473        182.333        43.4296
            945            945        188.641        182.500        43.4285
            946            946        188.809        182.667        43.4267
            947            947        188.971        182.833        43.4261
            948            948        189.135        183.000        43.4251
            949            949        189.294        183.167        43.4239
            950            950        189.459        183.333        43.4222
            951            951        189.617        183.500        43.4209
            952            952        189.792        183.667        43.4209
            953            953        189.956        183.833        43.4206
            954            954        190.113        184.000        43.4203
            955            955        190.282        184.167        43.4216
            956            956        190.448        184.333        43.4225
            957            957        190.608        184.500        43.4242
            958            958        190.774        184.667         43.427
            959            959        190.940        184.833         43.431
            960            960        191.112        185.000        43.4335
            961            961        191.269        185.167        43.4347
            962            962        191.434        185.333        43.4351
            963            963        191.596        185.500        43.4373
            964            964        191.758        185.667        43.4394
            965            965        191.932        185.833        43.4403
            966            966        192.092        186.000        43.4404
            967            967        192.266        186.167         43.442
            968            968        192.423        186.333        43.4426
            969            969        192.586        186.500         43.443
            970            970        192.748        186.667        43.4436
            971            971        192.909        186.833        43.4379
            972            972        193.081        187.000        43.4367
            973            973        193.246        187.167         43.438
            974            974        193.403        187.333        43.4408
            975            975        193.571        187.500        43.4435
            976            976        193.735        187.667        43.4465
            977            977        193.898        187.833        43.4473
            978            978        194.063        188.000        43.4463
            979            979        194.224        188.167        43.4486
            980            980        194.390        188.333        43.4509
            981            981        194.558        188.500        43.4533
            982            982        194.727        188.667        43.4552
            983            983        194.892        188.833        43.4587
            984            984        195.056        189.000        43.4599
            985            985        195.222        189.167        43.4612
            986            986        195.371        189.333        43.4633
            987            987        195.539        189.500        43.4596
            988            988        195.708        189.667          43.46
            989            989        195.879        189.833        43.4615
            990            990        196.038        190.000        43.4634
            991            991        196.205        190.167        43.4645
            992            992        196.363        190.333        43.4647
            993            993        196.529        190.500        43.4662
            994            994        196.704        190.667        43.4688
            995            995        196.863        190.833        43.4723
            996            996        197.032        191.000        43.4736
            997            997        197.193        191.167        43.4739
            998            998        197.355        191.333        43.4726
            999            999        197.520        191.500        43.4712
           1000           1000        197.676        191.667        43.4711
           1001           1001        197.848        191.833        43.4711
           1002           1002        198.016        192.000        43.4705
           1003           1003        198.190        192.167        43.4731
           1004           1004        198.344        192.333        43.4748
           1005           1005        198.506        192.500        43.4765
           1006           1006        198.669        192.667        43.4784
           1007           1007        198.830        192.833        43.4754
           1008           1008        199.002        193.000        43.4751
           1009           1009        199.162        193.167        43.4749
           1010           1010        199.329        193.333        43.4749
           1011           1011        199.496        193.500        43.4787
           1012           1012        199.661        193.667        43.4808
           1013           1013        199.824        193.833        43.4836
           1014           1014        199.993        194.000        43.4866
           1015           1015        200.152        194.167        43.4865
           1016           1016        200.318        194.333        43.4869
           1017           1017        200.485        194.500        43.4873
           1018           1018        200.643        194.667        43.4871
           1019           1019        200.813        194.833        43.4887
           1020           1020        200.973        195.000        43.4902
           1021           1021        201.148        195.167        43.4914
           1022           1022        201.310        195.333        43.4935
           1023           1023        201.472        195.500        43.4977
           1024           1024        201.630        195.667        43.5024
           1025           1025        201.801        195.833        43.5065
           1026           1026        201.964        196.000        43.5092
           1027           1027        202.123        196.167        43.5141
           1028           1028        202.293        196.333        43.5174
           1029           1029        202.458        196.500        43.5209
           1030           1030        202.620        196.667        43.5255
           1031           1031        202.795        196.833        43.5346
           1032           1032        202.961        197.000        43.5403
           1033           1033        203.129        197.167        43.5457
           1034           1034        203.286        197.333        43.5503
           1035           1035        203.457        197.500        43.5497
           1036           1036        203.615        197.667        43.5518
           1037           1037        203.782        197.833        43.5537
           1038           1038        203.946        198.000        43.5542
           1039           1039        204.119        198.167        43.5575
           1040           1040        204.278        198.333        43.5596
           1041           1041        204.444        198.500        43.5611
           1042           1042        204.608        198.667        43.5616
           1043           1043        204.773        198.833        43.5582
           1044           1044        204.931        199.000        43.5603
           1045           1045        205.100        199.167        43.5631
           1046           1046        205.261        199.333        43.5648
           1047           1047        205.423        199.500        43.5642
           1048           1048        205.595        199.667        43.5628
           1049           1049        205.756        199.833        43.5618
           1050           1050        205.921        200.000        43.5617
           1051           1051        206.080        200.167        43.5634
           1052           1052        206.250        200.333        43.5656
           1053           1053        206.428        200.500        43.5692
           1054           1054        206.586        200.667        43.5717
           1055           1055        206.746        200.833        43.5693
           1056           1056        206.909        201.000        43.5689
           1057           1057        207.068        201.167        43.5689
           1058           1058        207.237        201.333          43.57
           1059           1059        207.398        201.500        43.5731
           1060           1060        207.567        201.667        43.5736
           1061           1061        207.739        201.833        43.5736
           1062           1062        207.904        202.000        43.5722
           1063           1063        208.063        202.167        43.5667
           1064           1064        208.228        202.333        43.5646
           1065           1065        208.388        202.500        43.5645
           1066           1066        208.557        202.667        43.5651
           1067           1067        208.723        202.833        43.5653
           1068           1068        208.882        203.000        43.5675
           1069           1069        209.046        203.167        43.5695
           1070           1070        209.212        203.333        43.5716
           1071           1071        209.368        203.500        43.5725
           1072           1072        209.536        203.667        43.5747
           1073           1073        209.705        203.833        43.5773
           1074           1074        209.871        204.000        43.5809
           1075           1075        210.038        204.167        43.5939
           1076           1076        210.209        204.333        43.6022
           1077           1077        210.371        204.500          43.61
           1078           1078        210.535        204.667        43.6186
           1079           1079        210.699        204.833        43.6278
           1080           1080        210.861        205.000        43.6352
           1081           1081        211.030        205.167        43.6415
           1082           1082        211.200        205.333        43.6492
           1083           1083        211.359        205.500         43.663
           1084           1084        211.535        205.667        43.6735
           1085           1085        211.697        205.833        43.6813
           1086           1086        211.868        206.000        43.6884
           1087           1087        212.040        206.167        43.6948
           1088           1088        212.196        206.333        43.7014
           1089           1089        212.354        206.500        43.7089
           1090           1090        212.526        206.667        43.7181
           1091           1091        212.690        206.833        43.7226
           1092           1092        212.860        207.000        43.7269
           1093           1093        213.022        207.167        43.7296
           1094           1094        213.182        207.333        43.7311
           1095           1095        213.352        207.500        43.7325
           1096           1096        213.515        207.667        43.7358
           1097           1097        213.682        207.833        43.7386
           1098           1098        213.851        208.000        43.7414
           1099           1099        214.018        208.167        43.7445
           1100           1100        214.172        208.333        43.7469
           1101           1101        214.336        208.500        43.7483
           1102           1102        214.495        208.667        43.7495
           1103           1103        214.668        208.833        43.7485
           1104           1104        214.838        209.000        43.7487
           1105           1105        214.998        209.167        43.7482
           1106           1106        215.163        209.333        43.7484
           1107           1107        215.329        209.500        43.7518
           1108           1108        215.497        209.667        43.7543
           1109           1109        215.655        209.833        43.7563
           1110           1110        215.822        210.000        43.7592
           1111           1111        215.985        210.167        43.7601
           1112           1112        216.153        210.333        43.7629
           1113           1113        216.311        210.500         43.766
           1114           1114        216.475        210.667        43.7702
           1115           1115        216.642        210.833        43.7796
           1116           1116        216.817        211.000        43.7839
           1117           1117        216.976        211.167        43.7863
           1118           1118        217.145        211.333        43.7898
           1119           1119        217.310        211.500         43.794
           1120           1120        217.472        211.667        43.7952
           1121           1121        217.640        211.833        43.7945
           1122           1122        217.805        212.000        43.7943
           1123           1123        217.972        212.167        43.7934
           1124           1124        218.139        212.333         43.793
           1125           1125        218.292        212.500        43.7918
           1126           1126        218.461        212.667        43.7906
           1127           1127        218.628        212.833        43.7834
           1128           1128        218.792        213.000        43.7814
           1129           1129        218.947        213.167        43.7814
           1130           1130        219.112        213.333        43.7812
           1131           1131        219.286        213.500        43.7806
           1132           1132        219.443        213.667        43.7814
           1133           1133        219.608        213.833        43.7833
           1134           1134        219.769        214.000        43.7848
           1135           1135        219.938        214.167        43.7876
           1136           1136        220.098        214.333        43.7889
           1137           1137        220.276        214.500        43.7903
           1138           1138        220.436        214.667        43.7919
           1139           1139        220.603        214.833        43.7971
           1140           1140        220.763        215.000        43.8005
           1141           1141        220.936        215.167        43.8041
           1142           1142        221.099        215.333        43.8086
           1143           1143        221.255        215.500        43.8127
           1144           1144        221.424        215.667        43.8167
           1145           1145        221.587        215.833        43.8205
           1146           1146        221.759        216.000        43.8235
           1147           1147        221.919        216.167        43.8301
           1148           1148        222.083        216.333        43.8342
           1149           1149        222.250        216.500        43.8379
           1150           1150        222.417        216.667        43.8416
           1151           1151        222.589        216.833        43.8471
           1152           1152        222.749        217.000        43.8515
           1153           1153        222.913        217.167        43.8563
           1154           1154        223.073        217.333        43.8619
           1155           1155        223.243        217.500         43.862
           1156           1156        223.406        217.667        43.8643
           1157           1157        223.567        217.833        43.8672
           1158           1158        223.737        218.000        43.8703
           1159           1159        223.903        218.167        43.8726
           1160           1160        224.068        218.333        43.8737
           1161           1161        224.232        218.500         43.875
           1162           1162        224.399        218.667        43.8761
           1163           1163        224.560        218.833        43.8779
           1164           1164        224.725        219.000         43.877
           1165           1165        224.891        219.167        43.8789
           1166           1166        225.054        219.333        43.8818
           1167           1167        225.226        219.500        43.8849
           1168           1168        225.376        219.667        43.8891
           1169           1169        225.550        219.833        43.8926
           1170           1170        225.710        220.000        43.8958
           1171           1171        225.880        220.167        43.8998
           1172           1172        226.047        220.333        43.9072
           1173           1173        226.212        220.500        43.9103
           1174           1174        226.379        220.667        43.9126
           1175           1175        226.540        220.833        43.9149
           1176           1176        226.713        221.000        43.9167
           1177           1177        226.875        221.167        43.9201
           1178           1178        227.035        221.333        43.9227
           1179           1179        227.205        221.500        43.9245
           1180           1180        227.371        221.667        43.9226
           1181           1181        227.533        221.833        43.9216
           1182           1182        227.692        222.000        43.9201
           1183           1183        227.863        222.167        43.9185
           1184           1184        228.025        222.333         43.916
           1185           1185        228.190        222.500        43.9147
           1186           1186        228.365        222.667        43.9139
           1187           1187        228.516        222.833        43.9132
           1188           1188        228.686        223.000        43.9083
           1189           1189        228.847        223.167         43.906
           1190           1190        229.006        223.333        43.9041
           1191           1191        229.172        223.500        43.9018
           1192           1192        229.337        223.667        43.8978
           1193           1193        229.504        223.833        43.8939
           1194           1194        229.670        224.000        43.8927
           1195           1195        229.838        224.167         43.893
           1196           1196        229.994        224.333        43.8946
           1197           1197        230.164        224.500        43.8954
           1198           1198        230.328        224.667        43.8963
           1199           1199        230.490        224.833        43.8975
           1200           1200        230.654        225.000        43.9013
           1201           1201        230.814        225.167        43.9054
           1202           1202        230.984        225.333        43.9097
           1203           1203        231.152        225.500        43.9135
           1204           1204        231.324        225.667         43.924
           1205           1205        231.484        225.833          43.93
           1206           1206        231.649        226.000        43.9346
           1207           1207        231.814        226.167        43.9384
           1208           1208        231.982        226.333        43.9455
           1209           1209        232.149        226.500        43.9511
           1210           1210        232.318        226.667        43.9557
           1211           1211        232.482        226.833        43.9601
           1212           1212        232.639        227.000        43.9627
           1213           1213        232.803        227.167        43.9678
           1214           1214        232.981        227.333        43.9724
           1215           1215        233.137        227.500         43.977
           1216           1216        233.305        227.667        43.9837
           1217           1217        233.478        227.833        43.9878
           1218           1218        233.629        228.000        43.9912
           1219           1219        233.802        228.167        43.9946
           1220           1220        233.967        228.333        43.9959
           1221           1221        234.135        228.500         43.999
           1222           1222        234.300        228.667        44.0027
           1223           1223        234.463        228.833        44.0066
           1224           1224        234.632        229.000        44.0071
           1225           1225        234.793        229.167        44.0069
           1226           1226        234.952        229.333         44.008
           1227           1227        235.124        229.500        44.0101
           1228           1228        235.282        229.667        44.0094
           1229           1229        235.449        229.833        44.0107
           1230           1230        235.621        230.000        44.0137
           1231           1231        235.783        230.167        44.0168
           1232           1232        235.941        230.333        44.0193
           1233           1233        236.108        230.500        44.0206
           1234           1234        236.263        230.667         44.024
           1235           1235        236.440        230.833        44.0276
           1236           1236        236.608        231.000        44.0322
           1237           1237        236.767        231.167        44.0392
           1238           1238        236.936        231.333        44.0427
           1239           1239        237.103        231.500        44.0452
           1240           1240        237.268        231.667        44.0468
           1241           1241        237.427        231.833        44.0499
           1242           1242        237.603        232.000         44.052
           1243           1243        237.767        232.167        44.0549
           1244           1244        237.933        232.333        44.0596
           1245           1245        238.095        232.500        44.0634
           1246           1246        238.253        232.667        44.0666
           1247           1247        238.421        232.833        44.0712
           1248           1248        238.585        233.000        44.0769
           1249           1249        238.754        233.167        44.0823
           1250           1250        238.919        233.333        44.0875
           1251           1251        239.078        233.500        44.0919
           1252           1252        239.251        233.667        44.0947
           1253           1253        239.421        233.833        44.1056
           1254           1254        239.580        234.000        44.1116
           1255           1255        239.742        234.167        44.1169
           1256           1256        239.917        234.333        44.1229
           1257           1257        240.083        234.500         44.128
           1258           1258        240.250        234.667        44.1325
           1259           1259        240.408        234.833        44.1392
           1260           1260        240.571        235.000        44.1472
           1261           1261        240.737        235.167        44.1529
           1262           1262        240.905        235.333        44.1607
           1263           1263        241.068        235.500        44.1684
           1264           1264        241.234        235.667         44.177
           1265           1265        241.407        235.833        44.1917
           1266           1266        241.562        236.000        44.2014
           1267           1267        241.730        236.167        44.2108
           1268           1268        241.906        236.333        44.2203
           1269           1269        242.070        236.500        44.2317
           1270           1270        242.240        236.667        44.2408
           1271           1271        242.399        236.833        44.2499
           1272           1272        242.565        237.000        44.2581
           1273           1273        242.734        237.167        44.2639
           1274           1274        242.899        237.333        44.2692
           1275           1275        243.059        237.500        44.2738
           1276           1276        243.231        237.667        44.2789
           1277           1277        243.399        237.833        44.2802
           1278           1278        243.556        238.000        44.2835
           1279           1279        243.733        238.167        44.2877
           1280           1280        243.887        238.333        44.2911
           1281           1281        244.056        238.500        44.2877
           1282           1282        244.220        238.667        44.2877
           1283           1283        244.378        238.833        44.2892
           1284           1284        244.552        239.000        44.2918
           1285           1285        244.715        239.167        44.2953
           1286           1286        244.877        239.333        44.3011
           1287           1287        245.044        239.500        44.3064
           1288           1288        245.212        239.667         44.311
           1289           1289        245.364        239.833        44.3151
           1290           1290        245.529        240.000         44.321
           1291           1291        245.697        240.167        44.3277
           1292           1292        245.865        240.333        44.3348
           1293           1293        246.034        240.500        44.3503
           1294           1294        246.207        240.667        44.3605
           1295           1295        246.378        240.833        44.3678
           1296           1296        246.534        241.000        44.3745
           1297           1297        246.697        241.167        44.3812
           1298           1298        246.870        241.333        44.3875
           1299           1299        247.037        241.500        44.3956
           1300           1300        247.203        241.667         44.404
           1301           1301        247.365        241.833        44.4154
           1302           1302        247.535        242.000        44.4265
           1303           1303        247.699        242.167        44.4355
           1304           1304        247.855        242.333        44.4439
           1305           1305        248.027        242.500        44.4493
           1306           1306        248.192        242.667         44.456
           1307           1307        248.355        242.833        44.4639
           1308           1308        248.528        243.000        44.4721
           1309           1309        248.695        243.167        44.4811
           1310           1310        248.866        243.333        44.4863
           1311           1311        249.029        243.500        44.4901
           1312           1312        249.187        243.667        44.4943
           1313           1313        249.354        243.833        44.4939
           1314           1314        249.516        244.000        44.4956
           1315           1315        249.684        244.167         44.498
           1316           1316        249.855        244.333        44.5005
           1317           1317        250.016        244.500        44.5008
           1318           1318        250.182        244.667        44.5028
           1319           1319        250.339        244.833        44.5056
           1320           1320        250.500        245.000        44.5095
           1321           1321        250.680        245.167        44.5147
           1322           1322        250.840        245.333        44.5188
           1323           1323        251.000        245.500        44.5238
           1324           1324        251.168        245.667        44.5291
           1325           1325        251.335        245.833        44.5361
           1326           1326        251.494        246.000        44.5406
           1327           1327        251.666        246.167        44.5449
           1328           1328        251.834        246.333        44.5507
           1329           1329        252.007        246.500        44.5625
           1330           1330        252.162        246.667        44.5722
           1331           1331        252.327        246.833        44.5811
           1332           1332        252.499        247.000         44.589
           1333           1333        252.663        247.167        44.5959
           1334           1334        252.826        247.333        44.6025
           1335           1335        252.992        247.500        44.6078
           1336           1336        253.154        247.667        44.6137
           1337           1337        253.330        247.833        44.6213
           1338           1338        253.493        248.000        44.6266
           1339           1339        253.666        248.167        44.6307
           1340           1340        253.827        248.333        44.6337
           1341           1341        253.985        248.500        44.6303
           1342           1342        254.159        248.667        44.6326
           1343           1343        254.313        248.833        44.6364
           1344           1344        254.480        249.000        44.6405
           1345           1345        254.647        249.167        44.6399
           1346           1346        254.809        249.333        44.6417
           1347           1347        254.978        249.500        44.6442
           1348           1348        255.141        249.667        44.6469
           1349           1349        255.302        249.833        44.6495
           1350           1350        255.471        250.000        44.6514
           1351           1351        255.643        250.167        44.6539
           1352           1352        255.806        250.333        44.6575
           1353           1353        255.969        250.500        44.6627
           1354           1354        256.132        250.667        44.6674
           1355           1355        256.302        250.833        44.6729
           1356           1356        256.463        251.000        44.6794
           1357           1357        256.634        251.167        44.6869
           1358           1358        256.796        251.333        44.6936
           1359           1359        256.958        251.500         44.699
           1360           1360        257.124        251.667         44.705
           1361           1361        257.292        251.833         44.717
           1362           1362        257.462        252.000        44.7256
           1363           1363        257.628        252.167        44.7312
           1364           1364        257.793        252.333        44.7354
           1365           1365        257.960        252.500        44.7448
           1366           1366        258.130        252.667        44.7531
           1367           1367        258.285        252.833        44.7616
           1368           1368        258.451        253.000        44.7693
           1369           1369        258.624        253.167        44.7744
           1370           1370        258.794        253.333        44.7799
           1371           1371        258.953        253.500        44.7859
           1372           1372        259.110        253.667        44.7928
           1373           1373        259.281        253.833        44.7997
           1374           1374        259.447        254.000        44.8052
           1375           1375        259.617        254.167          44.81
           1376           1376        259.786        254.333        44.8153
           1377           1377        259.947        254.500        44.8213
           1378           1378        260.109        254.667         44.827
           1379           1379        260.274        254.833        44.8328
           1380           1380        260.440        255.000        44.8386
           1381           1381        260.613        255.167        44.8454
           1382           1382        260.778        255.333        44.8525
           1383           1383        260.932        255.500        44.8579
           1384           1384        261.102        255.667        44.8614
           1385           1385        261.270        255.833        44.8634
           1386           1386        261.435        256.000        44.8661
           1387           1387        261.602        256.167        44.8684
           1388           1388        261.770        256.333          44.87
           1389           1389        261.935        256.500        44.8722
           1390           1390        262.101        256.667        44.8747
           1391           1391        262.270        256.833        44.8769
           1392           1392        262.429        257.000        44.8798
           1393           1393        262.588        257.167        44.8803
           1394           1394        262.753        257.333        44.8869
           1395           1395        262.923        257.500        44.8942
           1396           1396        263.084        257.667         44.902
           1397           1397        263.246        257.833          44.91
           1398           1398        263.423        258.000         44.927
           1399           1399        263.577        258.167        44.9397
           1400           1400        263.751        258.333        44.9524
           1401           1401        263.916        258.500        44.9652
           1402           1402        264.093        258.667        44.9839
           1403           1403        264.249        258.833        44.9952
           1404           1404        264.421        259.000        45.0059
           1405           1405        264.585        259.167        45.0174
           1406           1406        264.755        259.333        45.0271
           1407           1407        264.922        259.500        45.0368
           1408           1408        265.089        259.667        45.0464
           1409           1409        265.257        259.833        45.0557
           1410           1410        265.422        260.000        45.0621
           1411           1411        265.583        260.167        45.0706
           1412           1412        265.743        260.333        45.0774
           1413           1413        265.917        260.500        45.0838
           1414           1414        266.081        260.667        45.0906
           1415           1415        266.241        260.833        45.0993
           1416           1416        266.410        261.000        45.1085
           1417           1417        266.575        261.167        45.1177
           1418           1418        266.744        261.333        45.1263
           1419           1419        266.911        261.500        45.1334
           1420           1420        267.073        261.667        45.1397
           1421           1421        267.233        261.833        45.1467
           1422           1422        267.402        262.000        45.1555
           1423           1423        267.569        262.167        45.1637
           1424           1424        267.738        262.333        45.1727
           1425           1425        267.904        262.500        45.1819
           1426           1426        268.068        262.667        45.1927
           1427           1427        268.236        262.833        45.2017
           1428           1428        268.393        263.000        45.2103
           1429           1429        268.563        263.167        45.2205
           1430           1430        268.734        263.333        45.2309
           1431           1431        268.899        263.500        45.2409
           1432           1432        269.065        263.667        45.2521
           1433           1433        269.234        263.833        45.2644
           1434           1434        269.399        264.000        45.2777
           1435           1435        269.570        264.167        45.2886
           1436           1436        269.725        264.333        45.3007
           1437           1437        269.893        264.500        45.3131
           1438           1438        270.068        264.667        45.3237
           1439           1439        270.225        264.833         45.335
           1440           1440        270.400        265.000        45.3479
           1441           1441        270.563        265.167        45.3602
           1442           1442        270.734        265.333        45.3716
           1443           1443        270.892        265.500        45.3827
           1444           1444        271.057        265.667         45.393
           1445           1445        271.237        265.833        45.4044
           1446           1446        271.388        266.000        45.4167
           1447           1447        271.555        266.167        45.4267
           1448           1448        271.728        266.333        45.4404
           1449           1449        271.900        266.500        45.4552
           1450           1450        272.054        266.667        45.4694
           1451           1451        272.228        266.833        45.4822
           1452           1452        272.392        267.000        45.4941
           1453           1453        272.556        267.167         45.506
           1454           1454        272.727        267.333        45.5188
           1455           1455        272.891        267.500        45.5343
           1456           1456        273.060        267.667        45.5453
           1457           1457        273.230        267.833        45.5542
           1458           1458        273.394        268.000        45.5641
           1459           1459        273.557        268.167        45.5684
           1460           1460        273.723        268.333        45.5758
           1461           1461        273.892        268.500        45.5852
           1462           1462        274.058        268.667        45.5957
           1463           1463        274.222        268.833        45.6023
           1464           1464        274.385        269.000        45.6105
           1465           1465        274.549        269.167        45.6192
           1466           1466        274.712        269.333        45.6288
           1467           1467        274.887        269.500        45.6396
           1468           1468        275.048        269.667        45.6498
           1469           1469        275.214        269.833        45.6595
           1470           1470        275.383        270.000        45.6682
           1471           1471        275.554        270.167        45.6775
           1472           1472        275.711        270.333        45.6878
           1473           1473        275.882        270.500        45.6983
           1474           1474        276.044        270.667        45.7072
           1475           1475        276.217        270.833        45.7142
           1476           1476        276.381        271.000        45.7214
           1477           1477        276.549        271.167        45.7272
           1478           1478        276.708        271.333        45.7318
           1479           1479        276.873        271.500        45.7342
           1480           1480        277.042        271.667          45.74
           1481           1481        277.213        271.833        45.7452
           1482           1482        277.379        272.000        45.7494
           1483           1483        277.536        272.167        45.7515
           1484           1484        277.701        272.333        45.7556
           1485           1485        277.867        272.500        45.7598
           1486           1486        278.031        272.667        45.7648
           1487           1487        278.197        272.833        45.7689
           1488           1488        278.367        273.000        45.7743
           1489           1489        278.532        273.167        45.7802
           1490           1490        278.693        273.333        45.7862
           1491           1491        278.862        273.500        45.7932
           1492           1492        279.029        273.667        45.8008
           1493           1493        279.197        273.833        45.8102
           1494           1494        279.355        274.000        45.8192
           1495           1495        279.524        274.167        45.8312
           1496           1496        279.688        274.333        45.8407
           1497           1497        279.857        274.500        45.8497
           1498           1498        280.026        274.667        45.8603
           1499           1499        280.185        274.833        45.8723
           1500           1500        280.356        275.000        45.8821
           1501           1501        280.526        275.167        45.8929
           1502           1502        280.693        275.333         45.903
           1503           1503        280.857        275.500        45.9129
           1504           1504        281.025        275.667        45.9221
           1505           1505        281.183        275.833         45.931
           1506           1506        281.353        276.000        45.9415
           1507           1507        281.522        276.167        45.9508
           1508           1508        281.683        276.333          45.96
           1509           1509        281.854        276.500         45.969
           1510           1510        282.020        276.667         45.978
           1511           1511        282.184        276.833        45.9829
           1512           1512        282.351        277.000        45.9892
           1513           1513        282.512        277.167        45.9963
           1514           1514        282.683        277.333        46.0043
           1515           1515        282.849        277.500        46.0132
           1516           1516        283.011        277.667        46.0221
           1517           1517        283.182        277.833        46.0314
           1518           1518        283.346        278.000          46.04
           1519           1519        283.507        278.167        46.0492
           1520           1520        283.677        278.333        46.0595
           1521           1521        283.837        278.500        46.0711
           1522           1522        284.010        278.667         46.083
           1523           1523        284.175        278.833        46.0974
           1524           1524        284.336        279.000        46.1077
           1525           1525        284.508        279.167         46.118
           1526           1526        284.672        279.333        46.1282
           1527           1527        284.841        279.500          46.14
           1528           1528        285.014        279.667        46.1515
           1529           1529        285.177        279.833        46.1627
           1530           1530        285.342        280.000        46.1755
           1531           1531        285.510        280.167        46.1871
           1532           1532        285.668        280.333        46.2008
           1533           1533        285.836        280.500        46.2134
           1534           1534        286.007        280.667        46.2249
           1535           1535        286.172        280.833        46.2398
           1536           1536        286.343        281.000        46.2533
           1537           1537        286.504        281.167        46.2645
           1538           1538        286.671        281.333        46.2751
           1539           1539        286.844        281.500        46.2892
           1540           1540        287.012        281.667         46.301
           1541           1541        287.177        281.833        46.3107
           1542           1542        287.338        282.000        46.3189
           1543           1543        287.504        282.167        46.3212
           1544           1544        287.676        282.333        46.3284
           1545           1545        287.837        282.500        46.3367
           1546           1546        288.002        282.667         46.345
           1547           1547        288.166        282.833        46.3461
           1548           1548        288.336        283.000        46.3495
           1549           1549        288.499        283.167        46.3532
           1550           1550        288.660        283.333         46.357
           1551           1551        288.824        283.500        46.3585
           1552           1552        288.996        283.667         46.364
           1553           1553        289.159        283.833        46.3727
           1554           1554        289.333        284.000         46.382
           1555           1555        289.486        284.167        46.3896
           1556           1556        289.649        284.333        46.3988
           1557           1557        289.817        284.500        46.4082
           1558           1558        289.985        284.667        46.4169
           1559           1559        290.149        284.833        46.4327
           1560           1560        290.317        285.000        46.4444
           1561           1561        290.492        285.167        46.4537
           1562           1562        290.664        285.333        46.4619
           1563           1563        290.823        285.500        46.4736
           1564           1564        290.988        285.667        46.4816
           1565           1565        291.159        285.833        46.4882
           1566           1566        291.322        286.000        46.4953
           1567           1567        291.486        286.167        46.4981
           1568           1568        291.654        286.333        46.5056
           1569           1569        291.824        286.500         46.514
           1570           1570        291.980        286.667        46.5224
           1571           1571        292.146        286.833        46.5263
           1572           1572        292.312        287.000        46.5331
           1573           1573        292.473        287.167        46.5395
           1574           1574        292.647        287.333        46.5459
           1575           1575        292.809        287.500        46.5567
           1576           1576        292.976        287.667        46.5653
           1577           1577        293.146        287.833        46.5754
           1578           1578        293.314        288.000        46.5858
           1579           1579        293.478        288.167        46.5964
           1580           1580        293.645        288.333        46.6052
           1581           1581        293.806        288.500        46.6132
           1582           1582        293.973        288.667        46.6219
           1583           1583        294.138        288.833        46.6323
           1584           1584        294.303        289.000        46.6423
           1585           1585        294.475        289.167        46.6534
           1586           1586        294.645        289.333        46.6656
           1587           1587        294.808        289.500        46.6779
           1588           1588        294.975        289.667        46.6861
           1589           1589        295.135        289.833        46.6942
           1590           1590        295.304        290.000        46.7039
           1591           1591        295.471        290.167        46.7127
           1592           1592        295.640        290.333        46.7227
           1593           1593        295.802        290.500        46.7335
           1594           1594        295.977        290.667        46.7452
           1595           1595        296.142        290.833        46.7563
           1596           1596        296.299        291.000        46.7685
           1597           1597        296.456        291.167        46.7812
           1598           1598        296.635        291.333        46.7932
           1599           1599        296.797        291.500        46.8041
           1600           1600        296.965        291.667        46.8136
           1601           1601        297.133        291.833        46.8218
           1602           1602        297.302        292.000        46.8296
           1603           1603        297.471        292.167        46.8403
           1604           1604        297.634        292.333        46.8498
           1605           1605        297.805        292.500         46.859
           1606           1606        297.969        292.667         46.868
           1607           1607        298.127        292.833          46.87
           1608           1608        298.294        293.000        46.8772
           1609           1609        298.459        293.167        46.8867
           1610           1610        298.623        293.333        46.8965
           1611           1611        298.793        293.500        46.9079
           1612           1612        298.960        293.667        46.9188
           1613           1613        299.128        293.833        46.9304
           1614           1614        299.290        294.000        46.9422
           1615           1615        299.456        294.167        46.9558
           1616           1616        299.625        294.333        46.9648
           1617           1617        299.792        294.500        46.9728
           1618           1618        299.960        294.667        46.9822
           1619           1619        300.125        294.833        46.9941
           1620           1620        300.291        295.000        47.0041
           1621           1621        300.460        295.167        47.0126
           1622           1622        300.627        295.333        47.0207
           1623           1623        300.790        295.500        47.0277
           1624           1624        300.955        295.667        47.0379
           1625           1625        301.113        295.833        47.0487
           1626           1626        301.282        296.000        47.0597
           1627           1627        301.452        296.167        47.0695
           1628           1628        301.624        296.333        47.0806
           1629           1629        301.784        296.500        47.0919
           1630           1630        301.946        296.667        47.1016
           1631           1631        302.114        296.833        47.1116
           1632           1632        302.287        297.000        47.1193
           1633           1633        302.454        297.167        47.1273
           1634           1634        302.618        297.333         47.137
           1635           1635        302.780        297.500        47.1448
           1636           1636        302.947        297.667        47.1516
           1637           1637        303.121        297.833        47.1586
           1638           1638        303.280        298.000        47.1664
           1639           1639        303.447        298.167        47.1691
           1640           1640        303.607        298.333        47.1753
           1641           1641        303.769        298.500        47.1842
           1642           1642        303.943        298.667        47.1937
           1643           1643        304.109        298.833        47.2041
           1644           1644        304.275        299.000        47.2131
           1645           1645        304.433        299.167        47.2232
           1646           1646        304.608        299.333        47.2345
           1647           1647        304.772        299.500        47.2482
           1648           1648        304.937        299.667        47.2606
           1649           1649        305.105        299.833        47.2719
           1650           1650        305.281        300.000        47.2814
           1651           1651        305.440        300.167        47.2938
           1652           1652        305.601        300.333        47.3042
           1653           1653        305.771        300.500        47.3163
           1654           1654        305.942        300.667        47.3297
           1655           1655        306.108        300.833        47.3413
           1656           1656        306.274        301.000        47.3516
           1657           1657        306.440        301.167        47.3614
           1658           1658        306.602        301.333         47.371
           1659           1659        306.767        301.500        47.3766
           1660           1660        306.932        301.667        47.3849
           1661           1661        307.101        301.833        47.3937
           1662           1662        307.279        302.000        47.4026
           1663           1663        307.436        302.167        47.4147
           1664           1664        307.599        302.333        47.4245
           1665           1665        307.765        302.500         47.435
           1666           1666        307.930        302.667        47.4466
           1667           1667        308.102        302.833        47.4549
           1668           1668        308.263        303.000        47.4635
           1669           1669        308.431        303.167        47.4733
           1670           1670        308.594        303.333        47.4833
           1671           1671        308.766        303.500        47.4935
           1672           1672        308.929        303.667        47.5049
           1673           1673        309.093        303.833        47.5166
           1674           1674        309.268        304.000        47.5283
           1675           1675        309.431        304.167        47.5408
           1676           1676        309.588        304.333         47.553
           1677           1677        309.757        304.500         47.566
           1678           1678        309.929        304.667        47.5793
           1679           1679        310.089        304.833        47.5927
           1680           1680        310.263        305.000         47.604
           1681           1681        310.432        305.167        47.6137
           1682           1682        310.598        305.333         47.623
           1683           1683        310.764        305.500        47.6354
           1684           1684        310.926        305.667        47.6469
           1685           1685        311.098        305.833         47.659
           1686           1686        311.264        306.000        47.6711
           1687           1687        311.428        306.167        47.6777
           1688           1688        311.593        306.333        47.6885
           1689           1689        311.753        306.500        47.7006
           1690           1690        311.915        306.667        47.7122
           1691           1691        312.090        306.833        47.7236
           1692           1692        312.253        307.000        47.7348
           1693           1693        312.424        307.167        47.7462
           1694           1694        312.594        307.333        47.7585
           1695           1695        312.752        307.500         47.775
           1696           1696        312.921        307.667        47.7894
           1697           1697        313.090        307.833        47.8022
           1698           1698        313.261        308.000        47.8147
           1699           1699        313.423        308.167        47.8299
           1700           1700        313.592        308.333        47.8446
           1701           1701        313.755        308.500          47.86
           1702           1702        313.922        308.667        47.8755
           1703           1703        314.097        308.833        47.8909
           1704           1704        314.260        309.000        47.9046
           1705           1705        314.420        309.167        47.9175
           1706           1706        314.589        309.333        47.9301
           1707           1707        314.758        309.500        47.9411
           1708           1708        314.924        309.667        47.9528
           1709           1709        315.093        309.833        47.9644
           1710           1710        315.260        310.000        47.9759
           1711           1711        315.423        310.167        47.9847
           1712           1712        315.587        310.333        47.9948
           1713           1713        315.759        310.500        48.0045
           1714           1714        315.919        310.667        48.0131
           1715           1715        316.088        310.833        48.0189
           1716           1716        316.255        311.000         48.028
           1717           1717        316.421        311.167        48.0397
           1718           1718        316.582        311.333        48.0536
           1719           1719        316.752        311.500        48.0683
           1720           1720        316.916        311.667         48.084
           1721           1721        317.087        311.833        48.0984
           1722           1722        317.247        312.000        48.1117
           1723           1723        317.411        312.167        48.1305
           1724           1724        317.584        312.333        48.1456
           1725           1725        317.748        312.500         48.159
           1726           1726        317.924        312.667         48.172
           1727           1727        318.090        312.833        48.1968
           1728           1728        318.259        313.000        48.2155
           1729           1729        318.430        313.167        48.2334
           1730           1730        318.584        313.333         48.251
           1731           1731        318.757        313.500        48.2623
           1732           1732        318.928        313.667        48.2776
           1733           1733        319.088        313.833        48.2936
           1734           1734        319.248        314.000        48.3096
           1735           1735        319.419        314.167        48.3249
           1736           1736        319.590        314.333        48.3391
           1737           1737        319.755        314.500        48.3535
           1738           1738        319.927        314.667        48.3678
           1739           1739        320.095        314.833        48.3787
           1740           1740        320.258        315.000        48.3883
           1741           1741        320.425        315.167         48.397
           1742           1742        320.591        315.333        48.4044
           1743           1743        320.749        315.500         48.407
           1744           1744        320.917        315.667        48.4141
           1745           1745        321.086        315.833         48.423
           1746           1746        321.251        316.000        48.4321
           1747           1747        321.419        316.167        48.4371
           1748           1748        321.578        316.333        48.4448
           1749           1749        321.746        316.500        48.4532
           1750           1750        321.908        316.667        48.4617
           1751           1751        322.071        316.833        48.4705
           1752           1752        322.244        317.000        48.4802
           1753           1753        322.411        317.167        48.4889
           1754           1754        322.582        317.333        48.4964
           1755           1755        322.741        317.500        48.5116
           1756           1756        322.911        317.667        48.5236
           1757           1757        323.076        317.833        48.5344
           1758           1758        323.244        318.000        48.5441
           1759           1759        323.410        318.167        48.5518
           1760           1760        323.576        318.333         48.561
           1761           1761        323.743        318.500        48.5712
           1762           1762        323.901        318.667        48.5807
           1763           1763        324.077        318.833        48.5893
           1764           1764        324.241        319.000        48.5998
           1765           1765        324.411        319.167        48.6104
           1766           1766        324.570        319.333         48.621
           1767           1767        324.735        319.500        48.6313
           1768           1768        324.900        319.667        48.6417
           1769           1769        325.073        319.833        48.6522
           1770           1770        325.235        320.000        48.6626
           1771           1771        325.396        320.167         48.674
           1772           1772        325.567        320.333        48.6837
           1773           1773        325.738        320.500        48.6914
           1774           1774        325.901        320.667        48.6996
           1775           1775        326.073        320.833        48.7085
           1776           1776        326.233        321.000        48.7183
           1777           1777        326.403        321.167        48.7282
           1778           1778        326.567        321.333         48.738
           1779           1779        326.732        321.500        48.7454
           1780           1780        326.899        321.667        48.7535
           1781           1781        327.060        321.833        48.7608
           1782           1782        327.228        322.000        48.7695
           1783           1783        327.396        322.167        48.7804
           1784           1784        327.561        322.333        48.7888
           1785           1785        327.732        322.500        48.7966
           1786           1786        327.896        322.667        48.8042
           1787           1787        328.067        322.833        48.8132
           1788           1788        328.232        323.000        48.8245
           1789           1789        328.388        323.167        48.8368
[truncated: 127,327 more chars]
