# Supplementary material for: Mechanically robust supramolecular polymer co-assemblies
Source: Nat Commun. 2022 Jan 18;13:356. doi: 10.1038/s41467-022-28017-0 (PMC8766479; doi:10.1038/s41467-022-28017-0)
Supplement: Supplementary file 3 — Source Data [file 41467_2022_28017_MOESM3_ESM.zip › NCOMMS-21-41006-T_Source Data/Supplementary Figure 10/Supplementary Figure 10a - TAB.xlsx]

## Sheet: Figure_S10a
TAB
Temperature	Mass	Weight loss
[°C]	[mg]	Weight loss [%]
25	4.16894	100
25.1667	4.16914	100.005
25.3333	4.16951	100.014
25.5	4.16996	100.024
25.6667	4.17083	100.045
25.8333	4.17155	100.063
26	4.17222	100.079
26.1667	4.17287	100.094
26.3333	4.1736	100.112
26.5	4.17422	100.127
26.6667	4.17479	100.14
26.8333	4.17534	100.154
27	4.17567	100.161
27.1667	4.17604	100.17
27.3333	4.1764	100.179
27.5	4.17675	100.187
27.6667	4.17697	100.193
27.8333	4.17724	100.199
28	4.17747	100.205
28.1667	4.17768	100.21
28.3333	4.17782	100.213
28.5	4.17797	100.217
28.6667	4.1781	100.22
28.8333	4.1782	100.222
29	4.17828	100.224
29.1667	4.17831	100.225
29.3333	4.17839	100.227
29.5	4.1785	100.229
29.6667	4.17858	100.231
29.8333	4.17864	100.233
30	4.17871	100.234
30.1667	4.1788	100.237
30.3333	4.17892	100.239
30.5	4.17905	100.243
30.6667	4.17922	100.247
30.8333	4.17943	100.252
31	4.17965	100.257
31.1667	4.17991	100.263
31.3333	4.18009	100.267
31.5	4.18025	100.271
31.6667	4.18038	100.274
31.8333	4.18041	100.275
32	4.1805	100.277
32.1667	4.18062	100.28
32.3333	4.18075	100.283
32.5	4.18087	100.286
32.6667	4.18095	100.288
32.8333	4.18105	100.29
33	4.18116	100.293
33.1667	4.18119	100.294
33.3333	4.18115	100.293
33.5	4.18107	100.291
33.6667	4.18096	100.288
33.8333	4.18079	100.284
34	4.18071	100.282
34.1667	4.18069	100.282
34.3333	4.18073	100.283
34.5	4.18083	100.285
34.6667	4.18112	100.292
34.8333	4.18129	100.296
35	4.18142	100.299
35.1667	4.18152	100.302
35.3333	4.18119	100.294
35.5	4.18055	100.278
35.6667	4.18009	100.267
35.8333	4.17946	100.252
36	4.17545	100.156
36.1667	4.17221	100.078
36.3333	4.169	100.001
36.5	4.16761	99.9681
36.6667	4.17218	100.078
36.8333	4.17377	100.116
37	4.17494	100.144
37.1667	4.1762	100.174
37.3333	4.17738	100.202
37.5	4.17831	100.225
37.6667	4.17903	100.242
37.8333	4.17962	100.256
38	4.17961	100.256
38.1667	4.17982	100.261
38.3333	4.18002	100.266
38.5	4.18017	100.269
38.6667	4.17931	100.249
38.8333	4.17832	100.225
39	4.17733	100.201
39.1667	4.17568	100.162
39.3333	4.17342	100.107
39.5	4.17074	100.043
39.6667	4.16926	100.008
39.8333	4.17051	100.038
40	4.17363	100.112
40.1667	4.17511	100.148
40.3333	4.17641	100.179
40.5	4.17775	100.211
40.6667	4.17871	100.234
40.8333	4.17962	100.256
41	4.1804	100.275
41.1667	4.1811	100.292
41.3333	4.18126	100.296
41.5	4.1816	100.304
41.6667	4.18191	100.311
41.8333	4.1822	100.318
42	4.18228	100.32
42.1667	4.18243	100.324
42.3333	4.18257	100.327
42.5	4.18268	100.33
42.6667	4.18275	100.331
42.8333	4.1828	100.332
43	4.18279	100.332
43.1667	4.18276	100.331
43.3333	4.18273	100.331
43.5	4.18275	100.331
43.6667	4.18276	100.331
43.8333	4.18273	100.331
44	4.18268	100.33
44.1667	4.18259	100.327
44.3333	4.18247	100.325
44.5	4.18234	100.321
44.6667	4.1821	100.316
44.8333	4.18193	100.312
45	4.18178	100.308
45.1667	4.18164	100.305
45.3333	4.18152	100.302
45.5	4.18143	100.3
45.6667	4.18131	100.297
45.8333	4.1812	100.294
46	4.18109	100.291
46.1667	4.18095	100.288
46.3333	4.18083	100.285
46.5	4.18071	100.282
46.6667	4.18059	100.279
46.8333	4.18049	100.277
47	4.18039	100.275
47.1667	4.1803	100.272
47.3333	4.18022	100.271
47.5	4.18018	100.27
47.6667	4.18014	100.269
47.8333	4.18011	100.268
48	4.18008	100.267
48.1667	4.18008	100.267
48.3333	4.18007	100.267
48.5	4.18005	100.266
48.6667	4.18002	100.266
48.8333	4.18	100.265
49	4.17997	100.265
49.1667	4.17996	100.264
49.3333	4.17995	100.264
49.5	4.17995	100.264
49.6667	4.17994	100.264
49.8333	4.17993	100.264
50	4.17991	100.263
50.1667	4.17987	100.262
50.3333	4.17986	100.262
50.5	4.17987	100.262
50.6667	4.17989	100.263
50.8333	4.17993	100.264
51	4.17999	100.265
51.1667	4.18003	100.266
51.3333	4.18007	100.267
51.5	4.18009	100.267
51.6667	4.18007	100.267
51.8333	4.18005	100.266
52	4.18003	100.266
52.1667	4.18001	100.266
52.3333	4.17999	100.265
52.5	4.18	100.265
52.6667	4.18002	100.266
52.8333	4.18005	100.266
53	4.18015	100.269
53.1667	4.18026	100.272
53.3333	4.18039	100.275
53.5	4.18054	100.278
53.6667	4.1807	100.282
53.8333	4.18085	100.286
54	4.18098	100.289
54.1667	4.1811	100.292
54.3333	4.18121	100.294
54.5	4.18133	100.297
54.6667	4.18143	100.3
54.8333	4.18153	100.302
55	4.18159	100.303
55.1667	4.18166	100.305
55.3333	4.18176	100.308
55.5	4.18188	100.31
55.6667	4.18199	100.313
55.8333	4.18211	100.316
56	4.18222	100.319
56.1667	4.18231	100.321
56.3333	4.18239	100.323
56.5	4.1825	100.325
56.6667	4.18265	100.329
56.8333	4.18281	100.333
57	4.18297	100.337
57.1667	4.18314	100.341
57.3333	4.18329	100.344
57.5	4.18344	100.348
57.6667	4.18358	100.351
57.8333	4.1837	100.354
58	4.18382	100.357
58.1667	4.18392	100.359
58.3333	4.18401	100.361
58.5	4.18411	100.364
58.6667	4.18419	100.366
58.8333	4.18426	100.367
59	4.18434	100.369
59.1667	4.18436	100.37
59.3333	4.18439	100.371
59.5	4.18441	100.371
59.6667	4.18444	100.372
59.8333	4.18457	100.375
60	4.18473	100.379
60.1667	4.18486	100.382
60.3333	4.18495	100.384
60.5	4.1851	100.388
60.6667	4.18516	100.389
60.8333	4.18517	100.389
61	4.18515	100.389
61.1667	4.18495	100.384
61.3333	4.18485	100.382
61.5	4.18476	100.379
61.6667	4.18467	100.377
61.8333	4.18459	100.375
62	4.18455	100.374
62.1667	4.1845	100.373
62.3333	4.18447	100.373
62.5	4.18445	100.372
62.6667	4.18448	100.373
62.8333	4.18451	100.373
63	4.18455	100.374
63.1667	4.1846	100.376
63.3333	4.18467	100.377
63.5	4.18471	100.378
63.6667	4.18472	100.379
63.8333	4.18471	100.378
64	4.18465	100.377
64.1667	4.18461	100.376
64.3333	4.18458	100.375
64.5	4.18457	100.375
64.6667	4.18455	100.374
64.8333	4.18457	100.375
65	4.18461	100.376
65.1667	4.18466	100.377
65.3333	4.18477	100.38
65.5	4.18484	100.381
65.6667	4.18489	100.383
65.8333	4.18494	100.384
66	4.18496	100.384
66.1667	4.18499	100.385
66.3333	4.18501	100.385
66.5	4.18502	100.386
66.6667	4.18498	100.385
66.8333	4.18495	100.384
67	4.18493	100.384
67.1667	4.18491	100.383
67.3333	4.18489	100.383
67.5	4.18487	100.382
67.6667	4.18486	100.382
67.8333	4.18485	100.382
68	4.18486	100.382
68.1667	4.18491	100.383
68.3333	4.18492	100.383
68.5	4.1849	100.383
68.6667	4.18487	100.382
68.8333	4.18477	100.38
69	4.18469	100.378
69.1667	4.18461	100.376
69.3333	4.18453	100.374
69.5	4.18442	100.371
69.6667	4.18433	100.369
69.8333	4.18425	100.367
70	4.18418	100.366
70.1667	4.18418	100.366
70.3333	4.18415	100.365
70.5	4.18413	100.364
70.6667	4.18409	100.363
70.8333	4.18403	100.362
71	4.18396	100.36
71.1667	4.1839	100.359
71.3333	4.18385	100.358
71.5	4.1838	100.356
71.6667	4.18377	100.356
71.8333	4.18374	100.355
72	4.18371	100.354
72.1667	4.18373	100.355
72.3333	4.18373	100.355
72.5	4.18374	100.355
72.6667	4.18374	100.355
72.8333	4.18374	100.355
73	4.18375	100.355
73.1667	4.18375	100.355
73.3333	4.18376	100.355
73.5	4.18379	100.356
73.6667	4.18383	100.357
73.8333	4.18387	100.358
74	4.18392	100.359
74.1667	4.18395	100.36
74.3333	4.18396	100.36
74.5	4.18396	100.36
74.6667	4.18397	100.361
74.8333	4.18398	100.361
75	4.18398	100.361
75.1667	4.18401	100.361
75.3333	4.18404	100.362
75.5	4.18409	100.363
75.6667	4.1842	100.366
75.8333	4.18426	100.367
76	4.1843	100.368
76.1667	4.18433	100.369
76.3333	4.18432	100.369
76.5	4.18436	100.37
76.6667	4.18443	100.372
76.8333	4.1845	100.373
77	4.18458	100.375
77.1667	4.18465	100.377
77.3333	4.18473	100.379
77.5	4.18482	100.381
77.6667	4.18494	100.384
77.8333	4.18505	100.386
78	4.18516	100.389
78.1667	4.18526	100.391
78.3333	4.18535	100.394
78.5	4.18547	100.397
78.6667	4.18559	100.399
78.8333	4.18571	100.402
79	4.18583	100.405
79.1667	4.18594	100.408
79.3333	4.18603	100.41
79.5	4.18612	100.412
79.6667	4.18621	100.414
79.8333	4.18624	100.415
80	4.18632	100.417
80.1667	4.1864	100.419
80.3333	4.18648	100.421
80.5	4.18658	100.423
80.6667	4.18669	100.426
80.8333	4.18677	100.428
81	4.18685	100.43
81.1667	4.18691	100.431
81.3333	4.18695	100.432
81.5	4.18699	100.433
81.6667	4.18704	100.434
81.8333	4.18705	100.434
82	4.18709	100.435
82.1667	4.18714	100.437
82.3333	4.18717	100.437
82.5	4.18726	100.439
82.6667	4.18734	100.441
82.8333	4.18742	100.443
83	4.1875	100.445
83.1667	4.18758	100.447
83.3333	4.18766	100.449
83.5	4.18773	100.451
83.6667	4.18781	100.453
83.8333	4.18789	100.455
84	4.18796	100.456
84.1667	4.18804	100.458
84.3333	4.18811	100.46
84.5	4.18818	100.462
84.6667	4.18828	100.464
84.8333	4.18836	100.466
85	4.18843	100.468
85.1667	4.18851	100.469
85.3333	4.1886	100.472
85.5	4.18869	100.474
85.6667	4.1888	100.476
85.8333	4.18892	100.479
86	4.18905	100.482
86.1667	4.18916	100.485
86.3333	4.18926	100.487
86.5	4.18934	100.489
86.6667	4.18944	100.492
86.8333	4.18955	100.494
87	4.18965	100.497
87.1667	4.18974	100.499
87.3333	4.1898	100.5
87.5	4.18984	100.501
87.6667	4.18987	100.502
87.8333	4.18991	100.503
88	4.18989	100.503
88.1667	4.18993	100.503
88.3333	4.18996	100.504
88.5	4.18999	100.505
88.6667	4.19006	100.507
88.8333	4.19012	100.508
89	4.19018	100.509
89.1667	4.19025	100.511
89.3333	4.19032	100.513
89.5	4.19037	100.514
89.6667	4.19041	100.515
89.8333	4.19045	100.516
90	4.19049	100.517
90.1667	4.19052	100.518
90.3333	4.19057	100.519
90.5	4.19061	100.52
90.6667	4.19066	100.521
90.8333	4.19072	100.522
91	4.19076	100.523
91.1667	4.19079	100.524
91.3333	4.19081	100.525
91.5	4.19077	100.524
91.6667	4.19074	100.523
91.8333	4.19071	100.522
92	4.19067	100.521
92.1667	4.19059	100.519
92.3333	4.19054	100.518
92.5	4.1905	100.517
92.6667	4.19045	100.516
92.8333	4.19042	100.515
93	4.19039	100.515
93.1667	4.19038	100.514
93.3333	4.19038	100.514
93.5	4.1904	100.515
93.6667	4.1904	100.515
93.8333	4.1904	100.515
94	4.19038	100.514
94.1667	4.19036	100.514
94.3333	4.19034	100.513
94.5	4.19032	100.513
94.6667	4.19029	100.512
94.8333	4.19026	100.511
95	4.19019	100.51
95.1667	4.19012	100.508
95.3333	4.19004	100.506
95.5	4.18996	100.504
95.6667	4.18984	100.501
95.8333	4.18975	100.499
96	4.18967	100.497
96.1667	4.18959	100.495
96.3333	4.18955	100.494
96.5	4.1895	100.493
96.6667	4.18946	100.492
96.8333	4.18943	100.491
97	4.18946	100.492
97.1667	4.18948	100.493
97.3333	4.18952	100.494
97.5	4.18957	100.495
97.6667	4.18965	100.497
97.8333	4.18971	100.498
98	4.18977	100.5
98.1667	4.18982	100.501
98.3333	4.18982	100.501
98.5	4.18983	100.501
98.6667	4.18984	100.501
98.8333	4.18986	100.502
99	4.18986	100.502
99.1667	4.18986	100.502
99.3333	4.18985	100.502
99.5	4.18984	100.501
99.6667	4.18983	100.501
99.8333	4.18981	100.501
100	4.1898	100.5
100.167	4.18979	100.5
100.333	4.18977	100.5
100.5	4.18975	100.499
100.667	4.18974	100.499
100.833	4.18974	100.499
101	4.18975	100.499
101.167	4.1898	100.5
101.333	4.18982	100.501
101.5	4.18985	100.502
101.667	4.18987	100.502
101.833	4.18986	100.502
102	4.18987	100.502
102.167	4.18988	100.502
102.333	4.1899	100.503
102.5	4.18993	100.503
102.667	4.19	100.505
102.833	4.19006	100.507
103	4.19013	100.508
103.167	4.19028	100.512
103.333	4.19038	100.514
103.5	4.19046	100.516
103.667	4.19053	100.518
103.833	4.19056	100.519
104	4.1906	100.52
104.167	4.19064	100.521
104.333	4.19066	100.521
104.5	4.19062	100.52
104.667	4.19059	100.519
104.833	4.19055	100.518
105	4.19051	100.517
105.167	4.1905	100.517
105.333	4.19053	100.518
105.5	4.19058	100.519
105.667	4.19065	100.521
105.833	4.19071	100.522
106	4.19083	100.525
106.167	4.19089	100.527
106.333	4.19092	100.527
106.5	4.19094	100.528
106.667	4.19091	100.527
106.833	4.19092	100.527
107	4.19097	100.528
107.167	4.19105	100.53
107.333	4.19116	100.533
107.5	4.19123	100.535
107.667	4.19127	100.536
107.833	4.19129	100.536
108	4.19127	100.536
108.167	4.19126	100.535
108.333	4.19125	100.535
108.5	4.19122	100.534
108.667	4.19116	100.533
108.833	4.19113	100.532
109	4.19112	100.532
109.167	4.19114	100.533
109.333	4.19124	100.535
109.5	4.19135	100.538
109.667	4.19149	100.541
109.833	4.19164	100.545
110	4.19188	100.55
110.167	4.19207	100.555
110.333	4.19223	100.559
110.5	4.19238	100.562
110.667	4.19244	100.564
110.833	4.19252	100.566
111	4.19261	100.568
111.167	4.19271	100.57
111.333	4.19282	100.573
111.5	4.19288	100.574
111.667	4.19296	100.576
111.833	4.19305	100.578
112	4.19314	100.58
112.167	4.19321	100.582
112.333	4.19328	100.584
112.5	4.19335	100.586
112.667	4.19343	100.587
112.833	4.1935	100.589
113	4.19357	100.591
113.167	4.19364	100.592
113.333	4.1937	100.594
113.5	4.19377	100.596
113.667	4.19381	100.597
113.833	4.19385	100.598
114	4.19388	100.598
114.167	4.19386	100.598
114.333	4.19386	100.598
114.5	4.19388	100.598
114.667	4.19389	100.598
114.833	4.1939	100.599
115	4.19392	100.599
115.167	4.19394	100.6
115.333	4.19396	100.6
115.5	4.194	100.601
115.667	4.19403	100.602
115.833	4.19405	100.602
116	4.19406	100.603
116.167	4.19406	100.603
116.333	4.19406	100.603
116.5	4.19406	100.603
116.667	4.19406	100.603
116.833	4.19407	100.603
117	4.19411	100.604
117.167	4.19417	100.605
117.333	4.19427	100.608
117.5	4.19439	100.61
117.667	4.19459	100.615
117.833	4.19473	100.619
118	4.19485	100.622
118.167	4.19496	100.624
118.333	4.19503	100.626
118.5	4.19511	100.628
118.667	4.19519	100.63
118.833	4.19527	100.632
119	4.1953	100.632
119.167	4.19536	100.634
119.333	4.19542	100.635
119.5	4.19551	100.637
119.667	4.19564	100.64
119.833	4.19576	100.643
120	4.19588	100.646
120.167	4.196	100.649
120.333	4.19613	100.652
120.5	4.19622	100.654
120.667	4.19627	100.656
120.833	4.1963	100.656
121	4.19623	100.655
121.167	4.1962	100.654
121.333	4.19617	100.653
121.5	4.19614	100.652
121.667	4.1961	100.651
121.833	4.19608	100.651
122	4.19608	100.651
122.167	4.19609	100.651
122.333	4.19612	100.652
122.5	4.19619	100.654
122.667	4.19622	100.654
122.833	4.19626	100.655
123	4.19629	100.656
123.167	4.19632	100.657
123.333	4.19635	100.657
123.5	4.1964	100.659
123.667	4.19645	100.66
123.833	4.19651	100.661
124	4.19655	100.662
124.167	4.19658	100.663
124.333	4.1966	100.663
124.5	4.19661	100.664
124.667	4.19662	100.664
124.833	4.19663	100.664
125	4.19664	100.664
125.167	4.19662	100.664
125.333	4.1966	100.663
125.5	4.19657	100.663
125.667	4.19654	100.662
125.833	4.19649	100.661
126	4.19647	100.66
126.167	4.19644	100.66
126.333	4.19641	100.659
126.5	4.19638	100.658
126.667	4.19635	100.657
126.833	4.19632	100.657
127	4.19631	100.657
127.167	4.19629	100.656
127.333	4.19624	100.655
127.5	4.19619	100.654
127.667	4.19615	100.653
127.833	4.19613	100.652
128	4.19613	100.652
128.167	4.19614	100.652
128.333	4.19615	100.653
128.5	4.19616	100.653
128.667	4.19624	100.655
128.833	4.19628	100.656
129	4.19632	100.657
129.167	4.19635	100.657
129.333	4.1963	100.656
129.5	4.19624	100.655
129.667	4.19617	100.653
129.833	4.19611	100.652
130	4.19601	100.649
130.167	4.19598	100.649
130.333	4.19597	100.648
130.5	4.19596	100.648
130.667	4.19604	100.65
130.833	4.19609	100.651
131	4.19615	100.653
131.167	4.19621	100.654
131.333	4.19627	100.656
131.5	4.19629	100.656
131.667	4.19629	100.656
131.833	4.19629	100.656
132	4.19623	100.655
132.167	4.19621	100.654
132.333	4.19621	100.654
132.5	4.19621	100.654
132.667	4.1962	100.654
132.833	4.19619	100.654
133	4.19618	100.653
133.167	4.19617	100.653
133.333	4.19618	100.653
133.5	4.19617	100.653
133.667	4.19615	100.653
133.833	4.19614	100.652
134	4.19613	100.652
134.167	4.19611	100.652
134.333	4.19609	100.651
134.5	4.19607	100.651
134.667	4.19603	100.65
134.833	4.19596	100.648
135	4.19589	100.646
135.167	4.19581	100.645
135.333	4.19573	100.643
135.5	4.19563	100.64
135.667	4.19556	100.639
135.833	4.1955	100.637
136	4.19545	100.636
136.167	4.19545	100.636
136.333	4.19544	100.636
136.5	4.19544	100.636
136.667	4.19544	100.636
136.833	4.19544	100.636
137	4.19543	100.635
137.167	4.19542	100.635
137.333	4.19541	100.635
137.5	4.1954	100.635
137.667	4.1954	100.635
137.833	4.19539	100.634
138	4.19538	100.634
138.167	4.1954	100.635
138.333	4.19541	100.635
138.5	4.19542	100.635
138.667	4.19543	100.635
138.833	4.19542	100.635
139	4.19539	100.634
139.167	4.19538	100.634
139.333	4.19539	100.634
139.5	4.1954	100.635
139.667	4.19542	100.635
139.833	4.19544	100.636
140	4.19545	100.636
140.167	4.19547	100.636
140.333	4.19551	100.637
140.5	4.19552	100.638
140.667	4.19553	100.638
140.833	4.19555	100.638
141	4.19554	100.638
141.167	4.19554	100.638
141.333	4.19555	100.638
141.5	4.19555	100.638
141.667	4.19556	100.639
141.833	4.19558	100.639
142	4.1956	100.639
142.167	4.19559	100.639
142.333	4.1956	100.639
142.5	4.19561	100.64
142.667	4.1956	100.639
142.833	4.1956	100.639
143	4.1956	100.639
143.167	4.19559	100.639
143.333	4.19557	100.639
143.5	4.19555	100.638
143.667	4.19554	100.638
143.833	4.19553	100.638
144	4.19553	100.638
144.167	4.19552	100.638
144.333	4.1955	100.637
144.5	4.19554	100.638
144.667	4.19555	100.638
144.833	4.19556	100.639
145	4.19558	100.639
145.167	4.19562	100.64
145.333	4.19564	100.64
145.5	4.19568	100.641
145.667	4.19572	100.642
145.833	4.19576	100.643
146	4.19581	100.645
146.167	4.19587	100.646
146.333	4.19592	100.647
146.5	4.19594	100.648
146.667	4.19596	100.648
146.833	4.19598	100.649
147	4.196	100.649
147.167	4.19603	100.65
147.333	4.19608	100.651
147.5	4.19614	100.652
147.667	4.19621	100.654
147.833	4.19635	100.657
148	4.19644	100.66
148.167	4.19652	100.662
148.333	4.1966	100.663
148.5	4.19663	100.664
148.667	4.19668	100.665
148.833	4.19675	100.667
149	4.19683	100.669
149.167	4.19689	100.67
149.333	4.19696	100.672
149.5	4.19703	100.674
149.667	4.19709	100.675
149.833	4.19715	100.677
150	4.19723	100.679
150.167	4.19729	100.68
150.333	4.19737	100.682
150.5	4.19745	100.684
150.667	4.19755	100.686
150.833	4.19764	100.688
151	4.19775	100.691
151.167	4.19786	100.694
151.333	4.198	100.697
151.5	4.19814	100.7
151.667	4.19827	100.704
151.833	4.19839	100.706
152	4.19853	100.71
152.167	4.19864	100.712
152.333	4.19874	100.715
152.5	4.19883	100.717
152.667	4.19887	100.718
152.833	4.19891	100.719
153	4.19896	100.72
153.167	4.19903	100.722
153.333	4.19905	100.722
153.5	4.19908	100.723
153.667	4.19912	100.724
153.833	4.19916	100.725
154	4.19919	100.726
154.167	4.19922	100.726
154.333	4.19923	100.727
154.5	4.19924	100.727
154.667	4.19924	100.727
154.833	4.19924	100.727
155	4.19924	100.727
155.167	4.19924	100.727
155.333	4.19925	100.727
155.5	4.19924	100.727
155.667	4.19923	100.727
155.833	4.1992	100.726
156	4.19917	100.725
156.167	4.19913	100.724
156.333	4.19913	100.724
156.5	4.19915	100.725
156.667	4.19918	100.725
156.833	4.19928	100.728
157	4.19937	100.73
157.167	4.19945	100.732
157.333	4.19954	100.734
157.5	4.19966	100.737
157.667	4.19972	100.738
157.833	4.19976	100.739
158	4.19979	100.74
158.167	4.19977	100.74
158.333	4.19979	100.74
158.5	4.19984	100.741
158.667	4.19989	100.742
158.833	4.19996	100.744
159	4.20004	100.746
159.167	4.20013	100.748
159.333	4.20022	100.75
159.5	4.20034	100.753
159.667	4.20043	100.755
159.833	4.2005	100.757
160	4.20056	100.758
160.167	4.2006	100.759
160.333	4.20064	100.76
160.5	4.20066	100.761
160.667	4.20067	100.761
160.833	4.20068	100.761
161	4.20065	100.761
161.167	4.20067	100.761
161.333	4.2007	100.762
161.5	4.20073	100.763
161.667	4.20076	100.763
161.833	4.20075	100.763
162	4.20073	100.763
162.167	4.2007	100.762
162.333	4.20066	100.761
162.5	4.20067	100.761
162.667	4.20071	100.762
162.833	4.20077	100.764
163	4.20092	100.767
163.167	4.20102	100.77
163.333	4.20109	100.771
163.5	4.20116	100.773
163.667	4.2012	100.774
163.833	4.20122	100.774
164	4.20122	100.774
164.167	4.20119	100.774
164.333	4.20108	100.771
164.5	4.20104	100.77
164.667	4.20102	100.77
164.833	4.20102	100.77
165	4.20105	100.77
165.167	4.20107	100.771
165.333	4.20108	100.771
165.5	4.20109	100.771
165.667	4.20113	100.772
165.833	4.20114	100.772
166	4.20114	100.772
166.167	4.20115	100.773
166.333	4.20116	100.773
166.5	4.20111	100.772
166.667	4.20108	100.771
166.833	4.20106	100.77
167	4.20104	100.77
167.167	4.20103	100.77
167.333	4.20102	100.77
167.5	4.20102	100.77
167.667	4.20102	100.77
167.833	4.20106	100.77
168	4.20107	100.771
168.167	4.20107	100.771
168.333	4.20106	100.77
168.5	4.20105	100.77
168.667	4.20102	100.77
168.833	4.201	100.769
169	4.20098	100.769
169.167	4.20092	100.767
169.333	4.20089	100.766
169.5	4.20088	100.766
169.667	4.20086	100.766
169.833	4.20085	100.765
170	4.20083	100.765
170.167	4.20079	100.764
170.333	4.20074	100.763
170.5	4.20069	100.762
170.667	4.20065	100.761
170.833	4.20064	100.76
171	4.20063	100.76
171.167	4.20065	100.761
171.333	4.20065	100.761
171.5	4.20066	100.761
171.667	4.20067	100.761
171.833	4.20072	100.762
172	4.20074	100.763
172.167	4.20076	100.763
172.333	4.20076	100.763
172.5	4.20074	100.763
172.667	4.20072	100.762
172.833	4.2007	100.762
173	4.20067	100.761
173.167	4.20057	100.759
173.333	4.20048	100.757
173.5	4.20038	100.754
173.667	4.20028	100.752
173.833	4.20017	100.749
174	4.20009	100.747
174.167	4.20002	100.746
174.333	4.19996	100.744
174.5	4.19999	100.745
174.667	4.2	100.745
174.833	4.2	100.745
175	4.20002	100.746
175.167	4.20004	100.746
175.333	4.20002	100.746
175.5	4.2	100.745
175.667	4.19998	100.745
175.833	4.19992	100.743
176	4.1999	100.743
176.167	4.19988	100.742
176.333	4.19986	100.742
176.5	4.19973	100.739
176.667	4.19939	100.73
176.833	4.19885	100.717
177	4.19825	100.703
177.167	4.19769	100.69
177.333	4.19692	100.671
177.5	4.19656	100.663
177.667	4.19641	100.659
177.833	4.19637	100.658
178	4.19695	100.672
178.167	4.19725	100.679
178.333	4.19752	100.686
178.5	4.19779	100.692
178.667	4.19808	100.699
178.833	4.19832	100.705
179	4.19853	100.71
179.167	4.19871	100.714
179.333	4.19877	100.716
179.5	4.19886	100.718
179.667	4.19891	100.719
179.833	4.19894	100.72
180	4.19892	100.719
180.167	4.19889	100.718
180.333	4.19886	100.718
180.5	4.19883	100.717
180.667	4.19874	100.715
180.833	4.19866	100.713
181	4.1986	100.711
181.167	4.19856	100.71
181.333	4.1985	100.709
181.5	4.19846	100.708
181.667	4.19844	100.708
181.833	4.19843	100.707
182	4.19842	100.707
182.167	4.19841	100.707
182.333	4.19839	100.706
182.5	4.19838	100.706
182.667	4.19839	100.706
182.833	4.19842	100.707
183	4.19844	100.708
183.167	4.19847	100.708
183.333	4.19851	100.709
183.5	4.19855	100.71
183.667	4.19856	100.71
183.833	4.19857	100.711
184	4.19857	100.711
184.167	4.19851	100.709
184.333	4.19849	100.709
184.5	4.19849	100.709
184.667	4.19847	100.708
184.833	4.19845	100.708
185	4.19843	100.707
185.167	4.19841	100.707
185.333	4.19838	100.706
185.5	4.19838	100.706
185.667	4.19839	100.706
185.833	4.19839	100.706
186	4.19839	100.706
186.167	4.19845	100.708
186.333	4.19847	100.708
186.5	4.1985	100.709
186.667	4.19854	100.71
186.833	4.19857	100.711
187	4.1986	100.711
187.167	4.19865	100.713
187.333	4.19869	100.714
187.5	4.1987	100.714
187.667	4.19871	100.714
187.833	4.1987	100.714
188	4.19866	100.713
188.167	4.19861	100.712
188.333	4.19854	100.71
188.5	4.19851	100.709
188.667	4.19849	100.709
188.833	4.1985	100.709
189	4.19854	100.71
189.167	4.19854	100.71
189.333	4.19855	100.71
189.5	4.19856	100.71
189.667	4.19856	100.71
189.833	4.19857	100.711
190	4.19859	100.711
190.167	4.19861	100.712
190.333	4.19864	100.712
190.5	4.19869	100.714
190.667	4.19876	100.715
190.833	4.19883	100.717
191	4.19893	100.719
191.167	4.19903	100.722
191.333	4.1991	100.723
191.5	4.19916	100.725
191.667	4.19924	100.727
191.833	4.19929	100.728
192	4.19931	100.728
192.167	4.19934	100.729
192.333	4.19937	100.73
192.5	4.19942	100.731
192.667	4.19948	100.733
192.833	4.19956	100.734
193	4.19965	100.737
193.167	4.1997	100.738
193.333	4.19975	100.739
193.5	4.1998	100.74
193.667	4.19986	100.742
193.833	4.19988	100.742
194	4.19992	100.743
194.167	4.19994	100.744
194.333	4.19996	100.744
194.5	4.20002	100.746
194.667	4.20007	100.747
194.833	4.20013	100.748
195	4.20019	100.75
195.167	4.20026	100.751
195.333	4.20029	100.752
195.5	4.20033	100.753
195.667	4.20037	100.754
195.833	4.20036	100.754
196	4.20037	100.754
196.167	4.2004	100.755
196.333	4.20043	100.755
196.5	4.20044	100.756
196.667	4.20047	100.756
196.833	4.20051	100.757
197	4.20055	100.758
197.167	4.20059	100.759
197.333	4.20064	100.76
197.5	4.20067	100.761
197.667	4.20071	100.762
197.833	4.20077	100.764
198	4.20082	100.765
198.167	4.20086	100.766
198.333	4.20089	100.766
198.5	4.20094	100.768
198.667	4.20096	100.768
198.833	4.20098	100.769
199	4.201	100.769
199.167	4.20103	100.77
199.333	4.20102	100.77
199.5	4.20101	100.769
199.667	4.20099	100.769
199.833	4.20095	100.768
200	4.20089	100.766
200.167	4.20085	100.765
200.333	4.20082	100.765
200.5	4.20081	100.764
200.667	4.20084	100.765
200.833	4.20088	100.766
201	4.20093	100.767
201.167	4.20098	100.769
201.333	4.20112	100.772
201.5	4.2012	100.774
201.667	4.20127	100.775
201.833	4.20133	100.777
202	4.20137	100.778
202.167	4.20142	100.779
202.333	4.20147	100.78
202.5	4.20153	100.782
202.667	4.20157	100.783
202.833	4.20161	100.784
203	4.20165	100.785
203.167	4.20168	100.785
203.333	4.20171	100.786
203.5	4.20175	100.787
203.667	4.20179	100.788
203.833	4.20183	100.789
204	4.20186	100.79
204.167	4.20187	100.79
204.333	4.20186	100.79
204.5	4.20182	100.789
204.667	4.20178	100.788
204.833	4.2017	100.786
205	4.20166	100.785
205.167	4.20161	100.784
205.333	4.20157	100.783
205.5	4.20152	100.781
205.667	4.20145	100.78
205.833	4.20138	100.778
206	4.20131	100.776
206.167	4.20121	100.774
206.333	4.20115	100.773
206.5	4.20111	100.772
206.667	4.20108	100.771
206.833	4.20109	100.771
207	4.20108	100.771
207.167	4.20107	100.771
207.333	4.20107	100.771
207.5	4.20109	100.771
207.667	4.20112	100.772
207.833	4.20114	100.772
208	4.20115	100.773
208.167	4.20116	100.773
208.333	4.20114	100.772
208.5	4.20112	100.772
208.667	4.20109	100.771
208.833	4.20102	100.77
209	4.20099	100.769
209.167	4.20098	100.769
209.333	4.20098	100.769
209.5	4.20098	100.769
209.667	4.20096	100.768
209.833	4.20094	100.768
210	4.20091	100.767
210.167	4.20086	100.766
210.333	4.20076	100.763
210.5	4.20069	100.762
210.667	4.20063	100.76
210.833	4.20056	100.758
211	4.20051	100.757
211.167	4.20047	100.756
211.333	4.20044	100.756
211.5	4.20041	100.755
211.667	4.20045	100.756
211.833	4.20047	100.756
212	4.20049	100.757
212.167	4.20051	100.757
212.333	4.20054	100.758
212.5	4.20054	100.758
212.667	4.20054	100.758
212.833	4.20056	100.758
213	4.20053	100.758
213.167	4.20053	100.758
213.333	4.20053	100.758
213.5	4.20054	100.758
213.667	4.20051	100.757
213.833	4.20047	100.756
214	4.20043	100.755
214.167	4.20038	100.754
214.333	4.20025	100.751
214.5	4.20017	100.749
214.667	4.20009	100.747
214.833	4.19999	100.745
215	4.19988	100.742
215.167	4.19978	100.74
215.333	4.19967	100.737
215.5	4.19955	100.734
215.667	4.19945	100.732
215.833	4.19938	100.73
216	4.19931	100.728
216.167	4.19925	100.727
216.333	4.19922	100.726
216.5	4.19924	100.727
216.667	4.19922	100.726
216.833	4.19919	100.726
217	4.19915	100.725
217.167	4.19906	100.722
217.333	4.19897	100.72
217.5	4.19891	100.719
217.667	4.19885	100.717
217.833	4.19876	100.715
218	4.19872	100.714
218.167	4.19871	100.714
218.333	4.19868	100.713
218.5	4.19871	100.714
218.667	4.19869	100.714
218.833	4.19863	100.712
219	4.19854	100.71
219.167	4.19839	100.706
219.333	4.19826	100.703
219.5	4.19812	100.7
219.667	4.19798	100.697
219.833	4.19785	100.693
220	4.19773	100.691
220.167	4.19761	100.688
220.333	4.19751	100.685
220.5	4.19744	100.684
220.667	4.19732	100.681
220.833	4.1972	100.678
221	4.19709	100.675
221.167	4.19699	100.673
221.333	4.19686	100.67
221.5	4.19679	100.668
221.667	4.19674	100.667
221.833	4.19669	100.666
222	4.19669	100.666
222.167	4.19667	100.665
222.333	4.19662	100.664
222.5	4.19656	100.663
222.667	4.19649	100.661
222.833	4.19641	100.659
223	4.1963	100.656
223.167	4.19619	100.654
223.333	4.19609	100.651
223.5	4.19599	100.649
223.667	4.1959	100.647
223.833	4.19582	100.645
224	4.19578	100.644
224.167	4.19573	100.643
224.333	4.19569	100.642
224.5	4.19568	100.641
224.667	4.19571	100.642
224.833	4.19572	100.642
225	4.19576	100.643
225.167	4.19581	100.645
225.333	4.19585	100.645
225.5	4.19587	100.646
225.667	4.19589	100.646
225.833	4.1959	100.647
226	4.19585	100.645
226.167	4.19584	100.645
226.333	4.19583	100.645
226.5	4.19578	100.644
226.667	4.19572	100.642
226.833	4.1957	100.642
227	4.19568	100.641
227.167	4.19566	100.641
227.333	4.19565	100.641
227.5	4.19567	100.641
227.667	4.19565	100.641
227.833	4.19563	100.64
228	4.19564	100.64
228.167	4.19564	100.64
228.333	4.19562	100.64
228.5	4.19559	100.639
228.667	4.19558	100.639
228.833	4.19556	100.639
229	4.19552	100.638
229.167	4.19549	100.637
229.333	4.19546	100.636
229.5	4.19536	100.634
229.667	4.19525	100.631
229.833	4.19515	100.629
230	4.19504	100.626
230.167	4.19488	100.622
230.333	4.19478	100.62
230.5	4.19468	100.617
230.667	4.19458	100.615
230.833	4.19455	100.614
231	4.19454	100.614
231.167	4.19452	100.614
231.333	4.19449	100.613
231.5	4.1945	100.613
231.667	4.19448	100.613
231.833	4.19444	100.612
232	4.19441	100.611
232.167	4.19438	100.61
232.333	4.19433	100.609
232.5	4.1943	100.608
232.667	4.1943	100.608
232.833	4.19429	100.608
233	4.19428	100.608
233.167	4.19425	100.607
233.333	4.19423	100.607
233.5	4.19419	100.606
233.667	4.19408	100.603
233.833	4.19401	100.601
234	4.19394	100.6
234.167	4.19388	100.598
234.333	4.19384	100.597
234.5	4.19384	100.597
234.667	4.19385	100.598
234.833	4.19385	100.598
235	4.19391	100.599
235.167	4.19392	100.599
235.333	4.1939	100.599
235.5	4.19388	100.598
235.667	4.19382	100.597
235.833	4.19378	100.596
236	4.19372	100.594
236.167	4.19368	100.593
236.333	4.19366	100.593
236.5	4.19364	100.592
236.667	4.1936	100.592
236.833	4.19358	100.591
237	4.19356	100.591
237.167	4.1935	100.589
237.333	4.19343	100.587
237.5	4.19339	100.586
237.667	4.19337	100.586
237.833	4.19333	100.585
238	4.19331	100.585
238.167	4.19325	100.583
238.333	4.19317	100.581
238.5	4.19325	100.583
238.667	4.19339	100.586
238.833	4.19356	100.591
239	4.19371	100.594
239.167	4.19391	100.599
239.333	4.19397	100.6
239.5	4.19395	100.6
239.667	4.1939	100.599
239.833	4.19371	100.594
240	4.19364	100.592
240.167	4.1936	100.592
240.333	4.19356	100.591
240.5	4.19358	100.591
240.667	4.19354	100.59
240.833	4.19346	100.588
241	4.19335	100.586
241.167	4.19318	100.581
241.333	4.193	100.577
241.5	4.19283	100.573
241.667	4.19266	100.569
241.833	4.19247	100.564
242	4.19231	100.561
242.167	4.19219	100.558
242.333	4.19208	100.555
242.5	4.19209	100.555
242.667	4.19206	100.555
242.833	4.19205	100.554
243	4.19204	100.554
243.167	4.19203	100.554
243.333	4.19203	100.554
243.5	4.19201	100.553
243.667	4.19197	100.552
243.833	4.19192	100.551
244	4.19182	100.549
244.167	4.19173	100.547
244.333	4.19161	100.544
244.5	4.19147	100.54
244.667	4.19131	100.537
244.833	4.19115	100.533
245	4.19099	100.529
245.167	4.19084	100.525
245.333	4.1907	100.522
245.5	4.19059	100.519
245.667	4.1905	100.517
245.833	4.19042	100.515
246	4.19041	100.515
246.167	4.19035	100.514
246.333	4.19029	100.512
246.5	4.19023	100.511
246.667	4.19015	100.509
246.833	4.19005	100.506
247	4.18996	100.504
247.167	4.18989	100.503
247.333	4.18978	100.5
247.5	4.18968	100.497
247.667	4.1896	100.496
247.833	4.18952	100.494
248	4.18944	100.492
248.167	4.18936	100.49
248.333	4.18927	100.488
248.5	4.18916	100.485
248.667	4.18902	100.482
248.833	4.18891	100.479
249	4.18882	100.477
249.167	4.18873	100.475
249.333	4.18864	100.473
249.5	4.18857	100.471
249.667	4.18848	100.469
249.833	4.18839	100.467
250	4.18832	100.465
250.167	4.18828	100.464
250.333	4.18822	100.462
250.5	4.18815	100.461
250.667	4.18808	100.459
250.833	4.18805	100.458
251	4.18798	100.457
251.167	4.1879	100.455
251.333	4.1878	100.452
251.5	4.18768	100.45
251.667	4.18756	100.447
251.833	4.18745	100.444
252	4.18736	100.442
252.167	4.18727	100.44
252.333	4.18718	100.438
252.5	4.18709	100.435
252.667	4.187	100.433
252.833	4.18689	100.431
253	4.18677	100.428
253.167	4.18665	100.425
253.333	4.18652	100.422
253.5	4.18634	100.417
253.667	4.18619	100.414
253.833	4.18606	100.411
254	4.18593	100.408
254.167	4.18581	100.405
254.333	4.18576	100.403
254.5	4.18568	100.402
254.667	4.18558	100.399
254.833	4.18548	100.397
255	4.18543	100.396
255.167	4.18536	100.394
255.333	4.18528	100.392
255.5	4.1852	100.39
255.667	4.18514	100.389
255.833	4.18505	100.386
256	4.18495	100.384
256.167	4.18485	100.382
256.333	4.18475	100.379
256.5	4.18464	100.377
256.667	4.18453	100.374
256.833	4.18442	100.371
257	4.18432	100.369
257.167	4.18419	100.366
257.333	4.18406	100.363
257.5	4.18394	100.36
257.667	4.1838	100.356
257.833	4.18365	100.353
258	4.1835	100.349
258.167	4.18336	100.346
258.333	4.18319	100.342
258.5	4.18301	100.337
258.667	4.18281	100.333
258.833	4.18259	100.327
259	4.1823	100.32
259.167	4.18203	100.314
259.333	4.18179	100.308
259.5	4.18157	100.303
259.667	4.18136	100.298
259.833	4.18121	100.294
260	4.1811	100.292
260.167	4.181	100.289
260.333	4.18101	100.29
260.5	4.18098	100.289
260.667	4.18096	100.288
260.833	4.18093	100.288
261	4.18086	100.286
261.167	4.1808	100.284
261.333	4.18073	100.283
261.5	4.18066	100.281
261.667	4.18054	100.278
261.833	4.18044	100.276
262	4.1803	100.272
262.167	4.18014	100.269
262.333	4.17995	100.264
262.5	4.17978	100.26
262.667	4.17961	100.256
262.833	4.17942	100.251
263	4.17924	100.247
263.167	4.17909	100.243
263.333	4.17893	100.24
263.5	4.17875	100.235
263.667	4.17862	100.232
263.833	4.17847	100.229
264	4.17829	100.224
264.167	4.17812	100.22
264.333	4.17796	100.216
264.5	4.17781	100.213
264.667	4.17764	100.209
264.833	4.17749	100.205
265	4.17735	100.202
265.167	4.17723	100.199
265.333	4.17711	100.196
265.5	4.17702	100.194
265.667	4.17695	100.192
265.833	4.17689	100.191
266	4.17679	100.188
266.167	4.17669	100.186
266.333	4.17656	100.183
266.5	4.17635	100.178
266.667	4.17615	100.173
266.833	4.17596	100.168
267	4.17576	100.164
267.167	4.17548	100.157
267.333	4.17524	100.151
267.5	4.17502	100.146
267.667	4.1748	100.141
267.833	4.17459	100.136
268	4.17441	100.131
268.167	4.17424	100.127
268.333	4.17404	100.122
268.5	4.17384	100.118
268.667	4.17365	100.113
268.833	4.17346	100.108
269	4.17326	100.104
269.167	4.17309	100.1
269.333	4.17296	100.096
269.5	4.17282	100.093
269.667	4.17269	100.09
269.833	4.17267	100.089
270	4.1726	100.088
270.167	4.1725	100.085
270.333	4.1724	100.083
270.5	4.1723	100.081
270.667	4.17216	100.077
270.833	4.17201	100.074
271	4.17184	100.07
271.167	4.17169	100.066
271.333	4.17147	100.061
271.5	4.17126	100.056
271.667	4.17109	100.052
271.833	4.17094	100.048
272	4.17077	100.044
272.167	4.17062	100.04
272.333	4.1705	100.037
272.5	4.17039	100.035
272.667	4.17029	100.032
272.833	4.17018	100.03
273	4.17007	100.027
273.167	4.16998	100.025
273.333	4.16983	100.021
273.5	4.16969	100.018
273.667	4.16956	100.015
273.833	4.16943	100.012
274	4.16924	100.007
274.167	4.16908	100.003
274.333	4.16895	100
274.5	4.16881	99.9969
274.667	4.16866	99.9933
274.833	4.16855	99.9906
275	4.16846	99.9885
275.167	4.16838	99.9866
275.333	4.16828	99.9842
275.5	4.16818	99.9818
275.667	4.16806	99.9789
275.833	4.16794	99.976
276	4.16781	99.9729
276.167	4.16769	99.97
276.333	4.16757	99.9671
276.5	4.16744	99.964
276.667	4.1673	99.9607
276.833	4.16725	99.9595
277	4.1672	99.9583
277.167	4.16716	99.9573
277.333	4.16713	99.9566
277.5	4.16715	99.9571
277.667	4.16707	99.9551
277.833	4.16694	99.952
278	4.1668	99.9487
278.167	4.16663	99.9446
278.333	4.16649	99.9412
278.5	4.16636	99.9381
278.667	4.16624	99.9352
278.833	4.16619	99.934
279	4.16613	99.9326
279.167	4.16607	99.9312
279.333	4.16603	99.9302
279.5	4.16598	99.929
279.667	4.16586	99.9261
279.833	4.16571	99.9225
280	4.16555	99.9187
280.167	4.16533	99.9134
280.333	4.16517	99.9096
280.5	4.16505	99.9067
280.667	4.16495	99.9043
280.833	4.16489	99.9029
281	4.1648	99.9007
281.167	4.1647	99.8983
281.333	4.1646	99.8959
281.5	4.16449	99.8933
281.667	4.16433	99.8894
281.833	4.16418	99.8858
282	4.164	99.8815
282.167	4.1638	99.8767
282.333	4.16352	99.87
282.5	4.16329	99.8645
282.667	4.16308	99.8594
282.833	4.16288	99.8546
283	4.16265	99.8491
283.167	4.16245	99.8443
283.333	4.16227	99.84
283.5	4.16208	99.8354
283.667	4.16187	99.8304
283.833	4.16162	99.8244
284	4.16136	99.8182
284.167	4.1611	99.8119
284.333	4.16079	99.8045
284.5	4.16054	99.7985
284.667	4.16015	99.7892
284.833	4.15956	99.775
285	4.15837	99.7465
285.167	4.15719	99.7182
285.333	4.15619	99.6942
285.5	4.15534	99.6738
285.667	4.15432	99.6493
285.833	4.15394	99.6402
286	4.15386	99.6383
286.167	4.15392	99.6397
286.333	4.15521	99.6707
286.5	4.15588	99.6867
286.667	4.15641	99.6994
286.833	4.15691	99.7114
287	4.15725	99.7196
287.167	4.15753	99.7263
287.333	4.1577	99.7304
287.5	4.15782	99.7333
287.667	4.15764	99.7289
287.833	4.1576	99.728
288	4.15755	99.7268
288.167	4.15748	99.7251
288.333	4.15738	99.7227
288.5	4.15728	99.7203
288.667	4.15716	99.7174
288.833	4.15701	99.7138
289	4.15687	99.7105
289.167	4.15675	99.7076
289.333	4.15662	99.7045
289.5	4.15649	99.7014
289.667	4.15637	99.6985
289.833	4.15624	99.6954
290	4.15608	99.6915
290.167	4.15591	99.6875
290.333	4.15574	99.6834
290.5	4.15556	99.6791
290.667	4.15537	99.6745
290.833	4.15517	99.6697
291	4.15497	99.6649
291.167	4.15477	99.6601
291.333	4.15454	99.6546
291.5	4.15431	99.6491
291.667	4.1541	99.644
291.833	4.15388	99.6388
292	4.15366	99.6335
292.167	4.15344	99.6282
292.333	4.15323	99.6232
292.5	4.15299	99.6174
292.667	4.15274	99.6114
292.833	4.1525	99.6057
293	4.15228	99.6004
293.167	4.15201	99.5939
293.333	4.15171	99.5867
293.5	4.15141	99.5795
293.667	4.15111	99.5723
293.833	4.15077	99.5642
294	4.15044	99.5562
294.167	4.15015	99.5493
294.333	4.14989	99.543
294.5	4.14964	99.5371
294.667	4.14938	99.5308
294.833	4.14914	99.5251
295	4.14891	99.5195
295.167	4.14868	99.514
295.333	4.14842	99.5078
295.5	4.14818	99.502
295.667	4.14795	99.4965
295.833	4.14767	99.4898
296	4.1474	99.4833
296.167	4.14716	99.4776
296.333	4.14695	99.4725
296.5	4.14679	99.4687
296.667	4.14664	99.4651
296.833	4.1465	99.4617
297	4.14637	99.4586
297.167	4.14623	99.4553
297.333	4.146	99.4497
297.5	4.14576	99.444
297.667	4.14552	99.4382
297.833	4.14526	99.432
298	4.14487	99.4226
298.167	4.14458	99.4157
298.333	4.14432	99.4094
298.5	4.14406	99.4032
298.667	4.14384	99.3979
298.833	4.14362	99.3927
299	4.14341	99.3876
299.167	4.14319	99.3823
299.333	4.14297	99.3771
299.5	4.1428	99.373
299.667	4.14263	99.3689
299.833	4.14246	99.3648
300	4.14231	99.3612
300.167	4.14217	99.3579
300.333	4.14202	99.3543
300.5	4.14186	99.3504
300.667	4.14166	99.3456
300.833	4.14149	99.3416
301	4.14133	99.3377
301.167	4.14116	99.3336
301.333	4.14098	99.3293
301.5	4.14082	99.3255
301.667	4.14067	99.3219
301.833	4.1405	99.3178
302	4.14036	99.3145
302.167	4.14025	99.3118
302.333	4.14015	99.3094
302.5	4.14005	99.307
302.667	4.13995	99.3046
302.833	4.13986	99.3025
303	4.13978	99.3005
303.167	4.13968	99.2981
303.333	4.13957	99.2955
303.5	4.13949	99.2936
303.667	4.1394	99.2914
303.833	4.13928	99.2885
304	4.13913	99.285
304.167	4.13898	99.2814
304.333	4.13883	99.2778
304.5	4.13867	99.2739
304.667	4.13848	99.2694
304.833	4.13828	99.2646
305	4.13811	99.2605
305.167	4.13794	99.2564
305.333	4.13778	99.2526
305.5	4.13766	99.2497
305.667	4.13756	99.2473
305.833	4.13746	99.2449
306	4.13735	99.2423
306.167	4.13731	99.2413
306.333	4.13723	99.2394
306.5	4.13713	99.237
306.667	4.13701	99.2341
306.833	4.13689	99.2312
307	4.13679	99.2288
307.167	4.13668	99.2262
307.333	4.13656	99.2233
307.5	4.13643	99.2202
307.667	4.13629	99.2168
307.833	4.13615	99.2135
308	4.13599	99.2096
308.167	4.1358	99.2051
308.333	4.13563	99.201
308.5	4.13547	99.1972
308.667	4.1353	99.1931
308.833	4.13512	99.1888
309	4.13498	99.1854
309.167	4.13483	99.1818
309.333	4.13465	99.1775
309.5	4.13445	99.1727
309.667	4.13424	99.1677
309.833	4.13401	99.1621
310	4.13374	99.1557
310.167	4.13345	99.1487
310.333	4.13311	99.1405
310.5	4.13282	99.1336
310.667	4.13253	99.1266
310.833	4.13224	99.1197
311	4.13197	99.1132
311.167	4.13171	99.107
311.333	4.13144	99.1005
311.5	4.13116	99.0938
311.667	4.13091	99.0878
311.833	4.13067	99.082
312	4.13041	99.0758
312.167	4.13013	99.0691
312.333	4.12984	99.0621
312.5	4.12957	99.0556
312.667	4.1293	99.0492
312.833	4.12901	99.0422
313	4.12869	99.0345
313.167	4.1284	99.0276
313.333	4.1281	99.0204
313.5	4.12778	99.0127
313.667	4.12742	99.0041
313.833	4.1271	98.9964
314	4.12681	98.9894
314.167	4.12653	98.9827
314.333	4.12624	98.9758
314.5	4.12598	98.9695
314.667	4.12573	98.9635
314.833	4.12547	98.9573
315	4.12521	98.9511
315.167	4.12498	98.9455
315.333	4.12478	98.9407
315.5	4.12457	98.9357
315.667	4.1243	98.9292
315.833	4.12405	98.9232
316	4.1238	98.9172
316.167	4.12354	98.911
316.333	4.12321	98.9031
316.5	4.12294	98.8966
316.667	4.12272	98.8913
316.833	4.12251	98.8863
317	4.12229	98.881
317.167	4.1221	98.8765
317.333	4.12194	98.8726
317.5	4.12179	98.869
317.667	4.12164	98.8654
317.833	4.1215	98.8621
318	4.12138	98.8592
318.167	4.12126	98.8563
318.333	4.12109	98.8522
318.5	4.12094	98.8486
318.667	4.12081	98.8455
318.833	4.12069	98.8426
319	4.12053	98.8388
319.167	4.1204	98.8357
319.333	4.12028	98.8328
319.5	4.12015	98.8297
319.667	4.12	98.8261
319.833	4.11985	98.8225
320	4.11971	98.8191
320.167	4.11958	98.816
320.333	4.11943	98.8124
320.5	4.11924	98.8079
320.667	4.11907	98.8038
320.833	4.11891	98.7999
321	4.11874	98.7959
321.167	4.11856	98.7915
321.333	4.11841	98.7879
321.5	4.11826	98.7843
321.667	4.11812	98.781
321.833	4.11796	98.7771
322	4.1178	98.7733
322.167	4.11763	98.7692
322.333	4.11744	98.7647
322.5	4.1172	98.7589
322.667	4.11697	98.7534
322.833	4.11676	98.7484
323	4.11654	98.7431
323.167	4.11626	98.7364
323.333	4.11601	98.7304
323.5	4.11578	98.7249
323.667	4.11557	98.7198
323.833	4.11534	98.7143
324	4.11511	98.7088
324.167	4.11488	98.7033
324.333	4.11466	98.698
324.5	4.11441	98.692
324.667	4.11416	98.686
324.833	4.11393	98.6805
325	4.11371	98.6752
325.167	4.1135	98.6702
325.333	4.11327	98.6646
325.5	4.11305	98.6594
325.667	4.11284	98.6543
325.833	4.11263	98.6493
326	4.11241	98.644
326.167	4.11218	98.6385
326.333	4.11196	98.6332
326.5	4.11173	98.6277
326.667	4.11143	98.6205
326.833	4.11115	98.6138
327	4.11088	98.6073
327.167	4.11061	98.6008
327.333	4.11026	98.5924
327.5	4.10994	98.5848
327.667	4.10963	98.5773
327.833	4.10933	98.5701
328	4.10897	98.5615
328.167	4.10861	98.5529
328.333	4.10828	98.545
328.5	4.10795	98.537
328.667	4.10755	98.5274
328.833	4.10718	98.5186
329	4.10685	98.5107
329.167	4.10654	98.5032
329.333	4.10618	98.4946
329.5	4.10583	98.4862
329.667	4.10551	98.4785
329.833	4.10521	98.4713
330	4.10486	98.4629
330.167	4.10451	98.4545
330.333	4.10418	98.4466
330.5	4.10386	98.4389
330.667	4.10353	98.431
330.833	4.1032	98.4231
331	4.1029	98.4159
331.167	4.10262	98.4092
331.333	4.10233	98.4022
331.5	4.10207	98.396
331.667	4.10183	98.3902
331.833	4.1016	98.3847
332	4.10136	98.379
332.167	4.1011	98.3727
332.333	4.10086	98.367
332.5	4.10063	98.3615
332.667	4.10038	98.3555
332.833	4.10006	98.3478
333	4.09978	98.3411
333.167	4.09953	98.3351
333.333	4.09927	98.3288
333.5	4.09901	98.3226
333.667	4.09879	98.3173
333.833	4.09858	98.3123
334	4.09836	98.307
334.167	4.09814	98.3017
334.333	4.09792	98.2964
334.5	4.09772	98.2917
334.667	4.09751	98.2866
334.833	4.09723	98.2799
335	4.09699	98.2741
335.167	4.09676	98.2686
335.333	4.09654	98.2633
335.5	4.09629	98.2574
335.667	4.09605	98.2516
335.833	4.09582	98.2461
336	4.09558	98.2403
336.167	4.09534	98.2346
336.333	4.09512	98.2293
336.5	4.0949	98.224
336.667	4.09467	98.2185
336.833	4.0944	98.212
337	4.09413	98.2055
337.167	4.09384	98.1986
337.333	4.09354	98.1914
337.5	4.09321	98.1835
337.667	4.0928	98.1736
337.833	4.09244	98.165
338	4.09209	98.1566
338.167	4.09174	98.1482
338.333	4.09137	98.1393
338.5	4.09104	98.1314
338.667	4.0907	98.1233
338.833	4.09034	98.1146
339	4.09001	98.1067
339.167	4.08967	98.0986
339.333	4.08932	98.0902
339.5	4.08894	98.081
339.667	4.08849	98.0703
339.833	4.08806	98.0599
340	4.08762	98.0494
340.167	4.08716	98.0384
340.333	4.08664	98.0259
340.5	4.08617	98.0146
340.667	4.08572	98.0038
340.833	4.08524	97.9923
341	4.08476	97.9808
341.167	4.08429	97.9695
341.333	4.08382	97.9582
341.5	4.08331	97.946
341.667	4.08278	97.9333
341.833	4.08225	97.9206
342	4.08171	97.9076
342.167	4.08115	97.8942
342.333	4.08059	97.8808
342.5	4.08006	97.868
342.667	4.07955	97.8558
342.833	4.07904	97.8436
343	4.07852	97.8311
343.167	4.07809	97.8208
343.333	4.07764	97.81
343.5	4.07717	97.7987
343.667	4.07669	97.7872
343.833	4.07628	97.7774
344	4.07587	97.7675
344.167	4.07544	97.7572
344.333	4.07499	97.7464
344.5	4.0746	97.7371
344.667	4.07421	97.7277
344.833	4.07381	97.7181
345	4.0734	97.7083
345.167	4.07305	97.6999
345.333	4.07271	97.6917
345.5	4.07234	97.6829
345.667	4.07196	97.6737
345.833	4.07164	97.6661
346	4.07129	97.6577
346.167	4.07089	97.6481
346.333	4.07047	97.638
346.5	4.07003	97.6275
346.667	4.06962	97.6176
346.833	4.06919	97.6073
347	4.06878	97.5975
347.167	4.06837	97.5876
347.333	4.06798	97.5783
347.5	4.06758	97.5687
347.667	4.06718	97.5591
347.833	4.0668	97.55
348	4.06641	97.5406
348.167	4.06599	97.5305
348.333	4.06555	97.52
348.5	4.0651	97.5092
348.667	4.06462	97.4977
348.833	4.06415	97.4864
349	4.06367	97.4749
349.167	4.0632	97.4636
349.333	4.06272	97.4521
349.5	4.06222	97.4401
349.667	4.0617	97.4276
349.833	4.06118	97.4152
350	4.06064	97.4022
350.167	4.06008	97.3888
350.333	4.05952	97.3754
350.5	4.05896	97.3619
350.667	4.05838	97.348
350.833	4.05779	97.3339
351	4.0572	97.3197
351.167	4.05661	97.3056
351.333	4.05602	97.2914
351.5	4.05543	97.2772
351.667	4.05482	97.2626
351.833	4.05422	97.2482
352	4.05359	97.2331
352.167	4.05294	97.2175
352.333	4.05229	97.2019
352.5	4.05167	97.1871
352.667	4.05105	97.1722
352.833	4.05035	97.1554
353	4.04965	97.1386
353.167	4.04894	97.1216
353.333	4.04824	97.1048
353.5	4.04747	97.0863
353.667	4.04672	97.0683
353.833	4.04602	97.0515
354	4.04533	97.035
354.167	4.04462	97.0179
354.333	4.04391	97.0009
354.5	4.04321	96.9841
354.667	4.04252	96.9676
354.833	4.04179	96.9501
355	4.04104	96.9321
355.167	4.04031	96.9146
355.333	4.03956	96.8966
355.5	4.03871	96.8762
355.667	4.03791	96.857
355.833	4.03713	96.8383
356	4.03637	96.8201
356.167	4.03552	96.7997
356.333	4.03469	96.7798
356.5	4.03389	96.7606
356.667	4.0331	96.7416
356.833	4.03226	96.7215
357	4.03144	96.7018
357.167	4.03068	96.6836
357.333	4.02993	96.6656
357.5	4.02917	96.6473
357.667	4.02841	96.6291
[truncated: 1,454 more rows]
