# Supplementary material for: Mechanically robust supramolecular polymer co-assemblies
Source: Nat Commun. 2022 Jan 18;13:356. doi: 10.1038/s41467-022-28017-0 (PMC8766479; doi:10.1038/s41467-022-28017-0)
Supplement: Supplementary file 3 — Source Data [file 41467_2022_28017_MOESM3_ESM.zip › NCOMMS-21-41006-T_Source Data/Supplementary Figure 10/Supplementary Figure 10b - BKB-Zn.txt]

Title                                                           08.03.2021 13:20
________________________________________________________________________________

Title
Evaluation Categories:

Curve Name:
  BKB:Zn(NTf2)2, 08.03.2021 10:58:09
  Performed 08.03.2021 10:58:09
  Sample Weight
Curve Values:
          Index              t             Ts             Tr          Value
                           [s]           [�C]           [�C]           [mg]
              0              0         32.397         25.000        8.75522
              1              1         32.394         25.167        8.75552
              2              2         32.413         25.333        8.75595
              3              3         32.483         25.500        8.75648
              4              4         32.612         25.667        8.75738
              5              5         32.766         25.833        8.75816
              6              6         32.926         26.000        8.75892
              7              7         33.092         26.167        8.75968
              8              8         33.279         26.333        8.76057
              9              9         33.469         26.500        8.76132
             10             10         33.656         26.667        8.76203
             11             11         33.850         26.833         8.7627
             12             12         34.050         27.000        8.76317
             13             13         34.241         27.167        8.76369
             14             14         34.442         27.333        8.76417
             15             15         34.657         27.500        8.76461
             16             16         34.860         27.667        8.76489
             17             17         35.074         27.833         8.7652
             18             18         35.286         28.000        8.76548
             19             19         35.512         28.167        8.76574
             20             20         35.726         28.333        8.76589
             21             21         35.944         28.500         8.7661
             22             22         36.159         28.667        8.76632
             23             23         36.377         28.833        8.76654
             24             24         36.579         29.000        8.76675
             25             25         36.808         29.167        8.76696
             26             26         37.017         29.333        8.76714
             27             27         37.224         29.500        8.76732
             28             28         37.441         29.667        8.76745
             29             29         37.666         29.833         8.7676
             30             30         37.857         30.000        8.76774
             31             31         38.080         30.167        8.76787
             32             32         38.298         30.333        8.76798
             33             33         38.509         30.500        8.76811
             34             34         38.721         30.667        8.76825
             35             35         38.929         30.833        8.76838
             36             36         39.132         31.000         8.7685
             37             37         39.342         31.167         8.7686
             38             38         39.542         31.333        8.76868
             39             39         39.760         31.500        8.76875
             40             40         39.955         31.667        8.76878
             41             41         40.177         31.833        8.76885
             42             42         40.376         32.000        8.76893
             43             43         40.592         32.167        8.76901
             44             44         40.811         32.333        8.76913
             45             45         41.006         32.500        8.76923
             46             46         41.218         32.667        8.76932
             47             47         41.426         32.833         8.7694
             48             48         41.632         33.000        8.76946
             49             49         41.834         33.167        8.76951
             50             50         42.040         33.333        8.76954
             51             51         42.246         33.500        8.76957
             52             52         42.438         33.667        8.76956
             53             53         42.651         33.833         8.7696
             54             54         42.846         34.000        8.76967
             55             55         43.032         34.167        8.76973
             56             56         43.252         34.333        8.76984
             57             57         43.451         34.500        8.76991
             58             58         43.642         34.667        8.76996
             59             59         43.833         34.833           8.77
             60             60         44.035         35.000           8.77
             61             61         44.226         35.167        8.77002
             62             62         44.433         35.333        8.77004
             63             63         44.629         35.500        8.77007
             64             64         44.812         35.667        8.77008
             65             65         45.016         35.833        8.77011
             66             66         45.195         36.000        8.77015
             67             67         45.393         36.167        8.77019
             68             68         45.594         36.333        8.77023
             69             69         45.790         36.500        8.77023
             70             70         45.989         36.667        8.77021
             71             71         46.176         36.833        8.77018
             72             72         46.350         37.000        8.77011
             73             73         46.536         37.167        8.77008
             74             74         46.714         37.333        8.77007
             75             75         46.900         37.500        8.77008
             76             76         47.086         37.667        8.77013
             77             77         47.274         37.833        8.77017
             78             78         47.468         38.000        8.77021
             79             79         47.641         38.167        8.77024
             80             80         47.817         38.333        8.77027
             81             81         48.008         38.500        8.77026
             82             82         48.181         38.667        8.77024
             83             83         48.361         38.833        8.77021
             84             84         48.546         39.000        8.77015
             85             85         48.731         39.167        8.77015
             86             86         48.895         39.333        8.77017
             87             87         49.067         39.500         8.7702
             88             88         49.249         39.667        8.77031
             89             89         49.427         39.833        8.77037
             90             90         49.606         40.000        8.77041
             91             91         49.778         40.167        8.77044
             92             92         49.946         40.333        8.77046
             93             93         50.123         40.500        8.77048
             94             94         50.304         40.667         8.7705
             95             95         50.475         40.833        8.77052
             96             96         50.649         41.000        8.77053
             97             97         50.807         41.167        8.77055
             98             98         50.981         41.333        8.77055
             99             99         51.161         41.500        8.77055
            100            100         51.324         41.667        8.77054
            101            101         51.492         41.833        8.77052
            102            102         51.664         42.000        8.77049
            103            103         51.837         42.167        8.77047
            104            104         51.997         42.333        8.77044
            105            105         52.163         42.500        8.77044
            106            106         52.336         42.667        8.77048
            107            107         52.501         42.833        8.77053
            108            108         52.680         43.000        8.77065
            109            109         52.834         43.167        8.77073
            110            110         53.011         43.333        8.77078
            111            111         53.178         43.500        8.77082
            112            112         53.344         43.667        8.77082
            113            113         53.512         43.833        8.77081
            114            114         53.677         44.000        8.77079
            115            115         53.849         44.167        8.77078
            116            116         54.009         44.333        8.77077
            117            117         54.174         44.500        8.77075
            118            118         54.335         44.667        8.77078
            119            119         54.503         44.833        8.77082
            120            120         54.673         45.000        8.77087
            121            121         54.843         45.167        8.77096
            122            122         55.005         45.333          8.771
            123            123         55.158         45.500        8.77103
            124            124         55.311         45.667        8.77104
            125            125         55.479         45.833        8.77102
            126            126         55.650         46.000        8.77103
            127            127         55.823         46.167        8.77105
            128            128         55.979         46.333        8.77108
            129            129         56.137         46.500        8.77114
            130            130         56.308         46.667        8.77118
            131            131         56.475         46.833        8.77119
            132            132         56.637         47.000        8.77118
            133            133         56.804         47.167        8.77112
            134            134         56.976         47.333        8.77106
            135            135         57.132         47.500        8.77099
            136            136         57.299         47.667        8.77094
            137            137         57.449         47.833        8.77085
            138            138         57.611         48.000        8.77083
            139            139         57.770         48.167        8.77085
            140            140         57.930         48.333         8.7709
            141            141         58.096         48.500        8.77094
            142            142         58.261         48.667        8.77109
            143            143         58.428         48.833        8.77116
            144            144         58.596         49.000        8.77119
            145            145         58.748         49.167         8.7712
            146            146         58.911         49.333        8.77115
            147            147         59.072         49.500        8.77114
            148            148         59.251         49.667        8.77115
            149            149         59.404         49.833        8.77116
            150            150         59.560         50.000         8.7712
            151            151         59.722         50.167        8.77125
            152            152         59.888         50.333        8.77131
            153            153         60.042         50.500        8.77137
            154            154         60.209         50.667        8.77147
            155            155         60.371         50.833        8.77151
            156            156         60.522         51.000        8.77154
            157            157         60.682         51.167        8.77155
            158            158         60.843         51.333        8.77154
            159            159         61.008         51.500        8.77156
            160            160         61.169         51.667        8.77159
            161            161         61.328         51.833        8.77162
            162            162         61.487         52.000        8.77168
            163            163         61.657         52.167        8.77171
            164            164         61.816         52.333        8.77171
            165            165         61.991         52.500         8.7717
            166            166         62.149         52.667        8.77165
            167            167         62.304         52.833        8.77159
            168            168         62.459         53.000        8.77153
            169            169         62.623         53.167        8.77148
            170            170         62.781         53.333         8.7714
            171            171         62.937         53.500        8.77137
            172            172         63.105         53.667        8.77137
            173            173         63.265         53.833        8.77138
            174            174         63.422         54.000        8.77147
            175            175         63.581         54.167        8.77153
            176            176         63.751         54.333        8.77157
            177            177         63.909         54.500        8.77161
            178            178         64.063         54.667        8.77162
            179            179         64.227         54.833        8.77162
            180            180         64.384         55.000        8.77161
            181            181         64.550         55.167         8.7716
            182            182         64.710         55.333        8.77155
            183            183         64.869         55.500        8.77156
            184            184         65.037         55.667        8.77159
            185            185         65.203         55.833        8.77163
            186            186         65.360         56.000        8.77174
            187            187         65.515         56.167        8.77182
            188            188         65.669         56.333        8.77188
            189            189         65.841         56.500        8.77194
            190            190         66.005         56.667        8.77198
            191            191         66.169         56.833        8.77199
            192            192         66.313         57.000        8.77199
            193            193         66.477         57.167        8.77199
            194            194         66.640         57.333        8.77196
            195            195         66.802         57.500        8.77197
            196            196         66.952         57.667        8.77199
            197            197         67.110         57.833        8.77202
            198            198         67.275         58.000         8.7721
            199            199         67.431         58.167        8.77214
            200            200         67.600         58.333        8.77216
            201            201         67.762         58.500        8.77217
            202            202         67.922         58.667        8.77213
            203            203         68.082         58.833        8.77209
            204            204         68.244         59.000        8.77202
            205            205         68.397         59.167        8.77194
            206            206         68.565         59.333        8.77181
            207            207         68.736         59.500        8.77175
            208            208         68.880         59.667        8.77173
            209            209         69.041         59.833        8.77173
            210            210         69.200         60.000        8.77182
            211            211         69.363         60.167         8.7719
            212            212         69.525         60.333        8.77199
            213            213         69.673         60.500        8.77208
            214            214         69.842         60.667        8.77223
            215            215         70.002         60.833        8.77233
            216            216         70.161         61.000         8.7724
            217            217         70.321         61.167        8.77245
            218            218         70.487         61.333        8.77243
            219            219         70.656         61.500        8.77244
            220            220         70.822         61.667        8.77247
            221            221         70.979         61.833         8.7725
            222            222         71.140         62.000        8.77253
            223            223         71.292         62.167        8.77259
            224            224         71.454         62.333        8.77265
            225            225         71.608         62.500        8.77272
            226            226         71.771         62.667        8.77282
            227            227         71.926         62.833        8.77288
            228            228         72.090         63.000        8.77291
            229            229         72.258         63.167        8.77293
            230            230         72.412         63.333        8.77286
            231            231         72.577         63.500        8.77281
            232            232         72.735         63.667        8.77275
            233            233         72.902         63.833        8.77269
            234            234         73.057         64.000        8.77264
            235            235         73.224         64.167        8.77257
            236            236         73.376         64.333        8.77255
            237            237         73.542         64.500        8.77256
            238            238         73.701         64.667        8.77257
            239            239         73.870         64.833        8.77267
            240            240         74.012         65.000        8.77274
            241            241         74.174         65.167        8.77279
            242            242         74.333         65.333        8.77284
            243            243         74.490         65.500        8.77286
            244            244         74.652         65.667        8.77287
            245            245         74.818         65.833        8.77285
            246            246         74.980         66.000        8.77283
            247            247         75.143         66.167        8.77274
            248            248         75.289         66.333        8.77269
            249            249         75.453         66.500        8.77266
            250            250         75.626         66.667        8.77264
            251            251         75.794         66.833        8.77266
            252            252         75.945         67.000        8.77268
            253            253         76.112         67.167        8.77271
            254            254         76.265         67.333        8.77274
            255            255         76.419         67.500        8.77281
            256            256         76.586         67.667        8.77285
            257            257         76.745         67.833        8.77287
            258            258         76.914         68.000        8.77288
            259            259         77.068         68.167        8.77288
            260            260         77.228         68.333        8.77283
            261            261         77.390         68.500         8.7728
            262            262         77.552         68.667        8.77277
            263            263         77.703         68.833        8.77273
            264            264         77.870         69.000        8.77267
            265            265         78.030         69.167        8.77266
            266            266         78.191         69.333        8.77266
            267            267         78.355         69.500        8.77268
            268            268         78.515         69.667        8.77277
            269            269         78.672         69.833        8.77285
            270            270         78.833         70.000        8.77291
            271            271         78.987         70.167        8.77294
            272            272         79.143         70.333        8.77297
            273            273         79.310         70.500        8.77293
            274            274         79.467         70.667        8.77286
            275            275         79.636         70.833        8.77277
            276            276         79.805         71.000         8.7726
            277            277         79.959         71.167        8.77251
            278            278         80.118         71.333        8.77244
            279            279         80.278         71.500        8.77238
            280            280         80.436         71.667        8.77241
            281            281         80.600         71.833        8.77243
            282            282         80.767         72.000        8.77246
            283            283         80.921         72.167         8.7725
            284            284         81.076         72.333         8.7726
            285            285         81.242         72.500        8.77268
            286            286         81.400         72.667        8.77274
            287            287         81.566         72.833        8.77279
            288            288         81.722         73.000        8.77284
            289            289         81.887         73.167        8.77287
            290            290         82.044         73.333        8.77288
            291            291         82.200         73.500        8.77288
            292            292         82.353         73.667        8.77283
            293            293         82.526         73.833         8.7728
            294            294         82.680         74.000        8.77279
            295            295         82.846         74.167        8.77278
            296            296         83.000         74.333        8.77279
            297            297         83.167         74.500        8.77282
            298            298         83.326         74.667        8.77286
            299            299         83.494         74.833         8.7729
            300            300         83.652         75.000        8.77297
            301            301         83.816         75.167        8.77299
            302            302         83.977         75.333        8.77299
            303            303         84.134         75.500        8.77298
            304            304         84.288         75.667        8.77291
            305            305         84.449         75.833        8.77285
            306            306         84.608         76.000         8.7728
            307            307         84.760         76.167        8.77276
            308            308         84.928         76.333        8.77272
            309            309         85.092         76.500        8.77271
            310            310         85.251         76.667        8.77271
            311            311         85.416         76.833        8.77272
            312            312         85.579         77.000        8.77279
            313            313         85.741         77.167        8.77283
            314            314         85.905         77.333        8.77285
            315            315         86.052         77.500        8.77286
            316            316         86.209         77.667        8.77285
            317            317         86.382         77.833        8.77282
            318            318         86.541         78.000        8.77276
            319            319         86.705         78.167         8.7727
            320            320         86.864         78.333        8.77258
            321            321         87.023         78.500         8.7725
            322            322         87.179         78.667        8.77244
            323            323         87.339         78.833         8.7724
            324            324         87.502         79.000         8.7724
            325            325         87.668         79.167        8.77243
            326            326         87.828         79.333        8.77247
            327            327         87.989         79.500        8.77254
            328            328         88.160         79.667         8.7727
            329            329         88.307         79.833        8.77281
            330            330         88.472         80.000        8.77291
            331            331         88.633         80.167        8.77299
            332            332         88.794         80.333        8.77305
            333            333         88.959         80.500        8.77309
            334            334         89.113         80.667         8.7731
            335            335         89.276         80.833        8.77311
            336            336         89.440         81.000        8.77304
            337            337         89.603         81.167        8.77301
            338            338         89.755         81.333          8.773
            339            339         89.912         81.500          8.773
            340            340         90.078         81.667        8.77302
            341            341         90.241         81.833        8.77305
            342            342         90.401         82.000        8.77308
            343            343         90.560         82.167         8.7731
            344            344         90.715         82.333        8.77314
            345            345         90.871         82.500        8.77314
            346            346         91.038         82.667        8.77312
            347            347         91.208         82.833         8.7731
            348            348         91.363         83.000          8.773
            349            349         91.526         83.167        8.77293
            350            350         91.683         83.333        8.77288
            351            351         91.855         83.500        8.77284
            352            352         92.003         83.667        8.77281
            353            353         92.170         83.833        8.77281
            354            354         92.333         84.000        8.77283
            355            355         92.493         84.167        8.77286
            356            356         92.645         84.333        8.77289
            357            357         92.811         84.500        8.77298
            358            358         92.981         84.667        8.77302
            359            359         93.139         84.833        8.77302
            360            360         93.305         85.000        8.77301
            361            361         93.464         85.167        8.77291
            362            362         93.631         85.333        8.77283
            363            363         93.784         85.500        8.77275
            364            364         93.945         85.667        8.77267
            365            365         94.113         85.833        8.77255
            366            366         94.277         86.000        8.77248
            367            367         94.435         86.167        8.77245
            368            368         94.598         86.333        8.77244
            369            369         94.761         86.500        8.77254
            370            370         94.920         86.667        8.77262
            371            371         95.085         86.833        8.77271
            372            372         95.238         87.000         8.7728
            373            373         95.400         87.167        8.77292
            374            374         95.562         87.333        8.77298
            375            375         95.728         87.500        8.77302
            376            376         95.884         87.667        8.77304
            377            377         96.052         87.833        8.77298
            378            378         96.207         88.000        8.77295
            379            379         96.369         88.167        8.77294
            380            380         96.526         88.333        8.77292
            381            381         96.686         88.500        8.77291
            382            382         96.842         88.667        8.77293
            383            383         97.005         88.833        8.77296
            384            384         97.169         89.000          8.773
            385            385         97.335         89.167        8.77307
            386            386         97.510         89.333        8.77312
            387            387         97.666         89.500        8.77316
            388            388         97.812         89.667        8.77319
            389            389         97.971         89.833        8.77318
            390            390         98.139         90.000        8.77316
            391            391         98.310         90.167        8.77312
            392            392         98.463         90.333        8.77308
            393            393         98.632         90.500          8.773
            394            394         98.783         90.667        8.77297
            395            395         98.949         90.833        8.77297
            396            396         99.116         91.000        8.77298
            397            397         99.270         91.167        8.77304
            398            398         99.424         91.333        8.77308
            399            399         99.582         91.500        8.77311
            400            400         99.748         91.667        8.77312
            401            401         99.917         91.833        8.77312
            402            402        100.078         92.000        8.77309
            403            403        100.238         92.167        8.77304
            404            404        100.404         92.333        8.77297
            405            405        100.568         92.500        8.77285
            406            406        100.731         92.667        8.77277
            407            407        100.888         92.833        8.77272
            408            408        101.051         93.000        8.77268
            409            409        101.205         93.167        8.77269
            410            410        101.370         93.333        8.77272
            411            411        101.537         93.500        8.77275
            412            412        101.698         93.667         8.7728
            413            413        101.856         93.833         8.7729
            414            414        102.018         94.000        8.77295
            415            415        102.176         94.167        8.77298
            416            416        102.332         94.333        8.77299
            417            417        102.501         94.500        8.77295
            418            418        102.669         94.667         8.7729
            419            419        102.835         94.833        8.77285
            420            420        102.984         95.000        8.77279
            421            421        103.141         95.167        8.77272
            422            422        103.298         95.333        8.77269
            423            423        103.471         95.500        8.77268
            424            424        103.623         95.667        8.77269
            425            425        103.789         95.833        8.77279
            426            426        103.953         96.000        8.77286
            427            427        104.118         96.167        8.77293
            428            428        104.280         96.333          8.773
            429            429        104.437         96.500        8.77307
            430            430        104.587         96.667         8.7731
            431            431        104.754         96.833        8.77311
            432            432        104.924         97.000        8.77311
            433            433        105.085         97.167        8.77305
            434            434        105.250         97.333        8.77303
            435            435        105.410         97.500        8.77301
            436            436        105.569         97.667          8.773
            437            437        105.724         97.833        8.77301
            438            438        105.890         98.000        8.77303
            439            439        106.051         98.167        8.77305
            440            440        106.209         98.333        8.77307
            441            441        106.368         98.500         8.7731
            442            442        106.537         98.667        8.77311
            443            443        106.698         98.833         8.7731
            444            444        106.866         99.000        8.77308
            445            445        107.026         99.167        8.77301
            446            446        107.186         99.333        8.77296
            447            447        107.346         99.500        8.77291
            448            448        107.504         99.667        8.77288
            449            449        107.665         99.833        8.77287
            450            450        107.828        100.000        8.77289
            451            451        107.988        100.167        8.77293
            452            452        108.154        100.333        8.77298
            453            453        108.310        100.500        8.77309
            454            454        108.478        100.667        8.77314
            455            455        108.639        100.833        8.77316
            456            456        108.803        101.000        8.77317
            457            457        108.962        101.167        8.77312
            458            458        109.118        101.333        8.77307
            459            459        109.277        101.500        8.77302
            460            460        109.441        101.667        8.77297
            461            461        109.602        101.833        8.77291
            462            462        109.763        102.000        8.77289
            463            463        109.927        102.167         8.7729
            464            464        110.093        102.333        8.77293
            465            465        110.260        102.500        8.77304
            466            466        110.423        102.667        8.77313
            467            467        110.576        102.833         8.7732
            468            468        110.748        103.000        8.77327
            469            469        110.900        103.167        8.77333
            470            470        111.060        103.333        8.77335
            471            471        111.229        103.500        8.77334
            472            472        111.396        103.667        8.77332
            473            473        111.551        103.833         8.7732
            474            474        111.713        104.000        8.77313
            475            475        111.877        104.167        8.77308
            476            476        112.039        104.333        8.77304
            477            477        112.204        104.500        8.77305
            478            478        112.360        104.667        8.77308
            479            479        112.526        104.833        8.77313
            480            480        112.676        105.000        8.77319
            481            481        112.845        105.167        8.77333
            482            482        113.010        105.333        8.77341
            483            483        113.175        105.500        8.77346
            484            484        113.337        105.667        8.77349
            485            485        113.490        105.833        8.77347
            486            486        113.646        106.000        8.77345
            487            487        113.817        106.167        8.77343
            488            488        113.989        106.333         8.7734
            489            489        114.151        106.500        8.77335
            490            490        114.307        106.667        8.77334
            491            491        114.475        106.833        8.77335
            492            492        114.634        107.000        8.77336
            493            493        114.789        107.167        8.77342
            494            494        114.951        107.333        8.77345
            495            495        115.127        107.500        8.77347
            496            496        115.290        107.667        8.77348
            497            497        115.439        107.833        8.77345
            498            498        115.599        108.000        8.77342
            499            499        115.771        108.167        8.77338
            500            500        115.927        108.333        8.77334
            501            501        116.092        108.500        8.77328
            502            502        116.253        108.667        8.77325
            503            503        116.411        108.833        8.77324
            504            504        116.577        109.000        8.77324
            505            505        116.740        109.167        8.77329
            506            506        116.894        109.333        8.77331
            507            507        117.060        109.500        8.77331
            508            508        117.232        109.667         8.7733
            509            509        117.397        109.833        8.77325
            510            510        117.548        110.000        8.77319
            511            511        117.717        110.167        8.77312
            512            512        117.870        110.333        8.77305
            513            513        118.045        110.500        8.77294
            514            514        118.198        110.667        8.77287
            515            515        118.369        110.833        8.77284
            516            516        118.517        111.000        8.77283
            517            517        118.681        111.167        8.77291
            518            518        118.842        111.333        8.77297
            519            519        119.014        111.500        8.77302
            520            520        119.175        111.667        8.77306
            521            521        119.336        111.833         8.7731
            522            522        119.502        112.000        8.77309
            523            523        119.649        112.167        8.77305
            524            524        119.818        112.333          8.773
            525            525        119.983        112.500        8.77287
            526            526        120.137        112.667        8.77279
            527            527        120.306        112.833        8.77275
            528            528        120.470        113.000        8.77273
            529            529        120.629        113.167        8.77279
            530            530        120.804        113.333        8.77285
            531            531        120.957        113.500        8.77291
            532            532        121.114        113.667        8.77298
            533            533        121.271        113.833        8.77309
            534            534        121.447        114.000        8.77314
            535            535        121.616        114.167        8.77315
            536            536        121.777        114.333        8.77315
            537            537        121.931        114.500        8.77307
            538            538        122.090        114.667        8.77302
            539            539        122.250        114.833        8.77299
            540            540        122.414        115.000        8.77297
            541            541        122.580        115.167        8.77297
            542            542        122.736        115.333        8.77299
            543            543        122.909        115.500        8.77303
            544            544        123.069        115.667        8.77308
            545            545        123.222        115.833        8.77319
            546            546        123.394        116.000        8.77324
            547            547        123.555        116.167        8.77327
            548            548        123.716        116.333        8.77328
            549            549        123.867        116.500        8.77324
            550            550        124.029        116.667        8.77321
            551            551        124.190        116.833        8.77319
            552            552        124.361        117.000        8.77317
            553            553        124.520        117.167        8.77315
            554            554        124.686        117.333        8.77315
            555            555        124.843        117.500        8.77315
            556            556        125.003        117.667        8.77316
            557            557        125.171        117.833        8.77319
            558            558        125.331        118.000        8.77319
            559            559        125.489        118.167        8.77317
            560            560        125.652        118.333        8.77315
            561            561        125.817        118.500        8.77309
            562            562        125.983        118.667        8.77305
            563            563        126.144        118.833        8.77303
            564            564        126.309        119.000        8.77302
            565            565        126.467        119.167        8.77304
            566            566        126.624        119.333        8.77307
            567            567        126.787        119.500        8.77308
            568            568        126.953        119.667        8.77309
            569            569        127.129        119.833         8.7731
            570            570        127.284        120.000        8.77307
            571            571        127.447        120.167        8.77303
            572            572        127.610        120.333        8.77299
            573            573        127.774        120.500         8.7729
            574            574        127.928        120.667        8.77287
            575            575        128.093        120.833        8.77286
            576            576        128.266        121.000        8.77287
            577            577        128.425        121.167        8.77295
            578            578        128.579        121.333        8.77299
            579            579        128.748        121.500        8.77301
            580            580        128.908        121.667        8.77302
            581            581        129.064        121.833        8.77301
            582            582        129.220        122.000        8.77296
            583            583        129.392        122.167        8.77291
            584            584        129.558        122.333        8.77284
            585            585        129.716        122.500        8.77274
            586            586        129.866        122.667        8.77269
            587            587        130.032        122.833        8.77268
            588            588        130.196        123.000        8.77268
            589            589        130.364        123.167        8.77276
            590            590        130.524        123.333        8.77281
            591            591        130.681        123.500        8.77285
            592            592        130.851        123.667        8.77287
            593            593        131.022        123.833        8.77288
            594            594        131.167        124.000        8.77286
            595            595        131.340        124.167        8.77281
            596            596        131.501        124.333        8.77275
            597            597        131.662        124.500        8.77264
            598            598        131.818        124.667         8.7726
            599            599        131.995        124.833        8.77259
            600            600        132.152        125.000         8.7726
            601            601        132.315        125.167        8.77271
            602            602        132.482        125.333        8.77277
            603            603        132.636        125.500        8.77282
            604            604        132.806        125.667        8.77285
            605            605        132.976        125.833         8.7729
            606            606        133.137        126.000        8.77291
            607            607        133.296        126.167         8.7729
            608            608        133.460        126.333        8.77288
            609            609        133.624        126.500        8.77282
            610            610        133.779        126.667         8.7728
            611            611        133.948        126.833        8.77281
            612            612        134.111        127.000        8.77284
            613            613        134.270        127.167        8.77292
            614            614        134.432        127.333        8.77298
            615            615        134.598        127.500        8.77302
            616            616        134.753        127.667        8.77305
            617            617        134.907        127.833        8.77307
            618            618        135.082        128.000        8.77306
            619            619        135.252        128.167        8.77305
            620            620        135.412        128.333        8.77303
            621            621        135.575        128.500        8.77296
            622            622        135.728        128.667        8.77293
            623            623        135.890        128.833        8.77292
            624            624        136.059        129.000        8.77292
            625            625        136.212        129.167        8.77297
            626            626        136.376        129.333        8.77298
            627            627        136.549        129.500        8.77298
            628            628        136.716        129.667        8.77298
            629            629        136.877        129.833        8.77297
            630            630        137.037        130.000        8.77294
            631            631        137.192        130.167        8.77292
            632            632        137.359        130.333        8.77289
            633            633        137.518        130.500        8.77286
            634            634        137.683        130.667        8.77285
            635            635        137.847        130.833        8.77285
            636            636        138.006        131.000        8.77286
            637            637        138.165        131.167         8.7729
            638            638        138.331        131.333         8.7729
            639            639        138.486        131.500        8.77286
            640            640        138.654        131.667        8.77281
            641            641        138.824        131.833        8.77271
            642            642        138.983        132.000        8.77265
            643            643        139.143        132.167        8.77261
            644            644        139.310        132.333        8.77258
            645            645        139.467        132.500        8.77259
            646            646        139.639        132.667        8.77262
            647            647        139.790        132.833        8.77265
            648            648        139.949        133.000        8.77269
            649            649        140.119        133.167        8.77274
            650            650        140.281        133.333        8.77272
            651            651        140.451        133.500        8.77268
            652            652        140.616        133.667        8.77263
            653            653        140.772        133.833         8.7725
            654            654        140.936        134.000        8.77243
            655            655        141.103        134.167        8.77239
            656            656        141.268        134.333        8.77238
            657            657        141.423        134.500        8.77238
            658            658        141.593        134.667        8.77246
            659            659        141.756        134.833         8.7725
            660            660        141.924        135.000        8.77252
            661            661        142.080        135.167        8.77253
            662            662        142.241        135.333         8.7725
            663            663        142.405        135.500        8.77246
            664            664        142.563        135.667        8.77241
            665            665        142.731        135.833        8.77236
            666            666        142.893        136.000        8.77227
            667            667        143.060        136.167        8.77225
            668            668        143.218        136.333        8.77226
            669            669        143.381        136.500        8.77229
            670            670        143.536        136.667        8.77241
            671            671        143.700        136.833        8.77247
            672            672        143.867        137.000        8.77251
            673            673        144.020        137.167        8.77254
            674            674        144.186        137.333        8.77253
            675            675        144.335        137.500         8.7725
            676            676        144.508        137.667        8.77247
            677            677        144.679        137.833        8.77244
            678            678        144.834        138.000        8.77238
            679            679        144.997        138.167        8.77237
            680            680        145.163        138.333        8.77237
            681            681        145.327        138.500        8.77239
            682            682        145.490        138.667         8.7724
            683            683        145.664        138.833        8.77248
            684            684        145.822        139.000         8.7725
            685            685        145.984        139.167         8.7725
            686            686        146.142        139.333        8.77249
            687            687        146.306        139.500        8.77245
            688            688        146.474        139.667        8.77243
            689            689        146.635        139.833        8.77242
            690            690        146.799        140.000        8.77242
            691            691        146.963        140.167        8.77242
            692            692        147.124        140.333        8.77242
            693            693        147.281        140.500         8.7724
            694            694        147.449        140.667        8.77238
            695            695        147.616        140.833        8.77236
            696            696        147.768        141.000        8.77234
            697            697        147.929        141.167        8.77232
            698            698        148.106        141.333        8.77229
            699            699        148.266        141.500        8.77227
            700            700        148.439        141.667        8.77227
            701            701        148.597        141.833        8.77227
            702            702        148.754        142.000        8.77228
            703            703        148.924        142.167        8.77232
            704            704        149.088        142.333        8.77232
            705            705        149.248        142.500         8.7723
            706            706        149.420        142.667        8.77227
            707            707        149.566        142.833        8.77221
            708            708        149.735        143.000        8.77218
            709            709        149.911        143.167        8.77215
            710            710        150.058        143.333        8.77214
            711            711        150.223        143.500        8.77213
            712            712        150.386        143.667        8.77214
            713            713        150.566        143.833        8.77214
            714            714        150.725        144.000        8.77214
            715            715        150.884        144.167        8.77213
            716            716        151.044        144.333        8.77211
            717            717        151.219        144.500        8.77207
            718            718        151.367        144.667        8.77203
            719            719        151.520        144.833        8.77196
            720            720        151.695        145.000        8.77194
            721            721        151.868        145.167        8.77193
            722            722        152.018        145.333        8.77194
            723            723        152.195        145.500        8.77202
            724            724        152.353        145.667        8.77207
            725            725        152.507        145.833        8.77207
            726            726        152.668        146.000        8.77205
            727            727        152.836        146.167          8.772
            728            728        153.001        146.333        8.77193
            729            729        153.164        146.500        8.77187
            730            730        153.322        146.667        8.77181
            731            731        153.488        146.833        8.77173
            732            732        153.642        147.000        8.77172
            733            733        153.811        147.167        8.77172
            734            734        153.970        147.333        8.77174
            735            735        154.131        147.500        8.77185
            736            736        154.297        147.667         8.7719
            737            737        154.462        147.833        8.77191
            738            738        154.626        148.000         8.7719
            739            739        154.787        148.167        8.77183
            740            740        154.949        148.333         8.7718
            741            741        155.104        148.500        8.77178
            742            742        155.281        148.667        8.77177
            743            743        155.443        148.833        8.77176
            744            744        155.607        149.000        8.77177
            745            745        155.773        149.167        8.77179
            746            746        155.935        149.333         8.7718
            747            747        156.099        149.500        8.77184
            748            748        156.259        149.667        8.77185
            749            749        156.424        149.833        8.77184
            750            750        156.579        150.000        8.77183
            751            751        156.744        150.167        8.77183
            752            752        156.908        150.333        8.77179
            753            753        157.076        150.500        8.77179
            754            754        157.231        150.667         8.7718
            755            755        157.409        150.833        8.77181
            756            756        157.567        151.000        8.77184
            757            757        157.729        151.167        8.77184
            758            758        157.880        151.333        8.77182
            759            759        158.059        151.500         8.7718
            760            760        158.226        151.667        8.77176
            761            761        158.393        151.833        8.77174
            762            762        158.543        152.000        8.77174
            763            763        158.712        152.167        8.77174
            764            764        158.878        152.333        8.77176
            765            765        159.043        152.500        8.77175
            766            766        159.209        152.667        8.77172
            767            767        159.373        152.833        8.77169
            768            768        159.533        153.000        8.77164
            769            769        159.698        153.167        8.77159
            770            770        159.854        153.333        8.77155
            771            771        160.017        153.500        8.77152
            772            772        160.179        153.667         8.7715
            773            773        160.348        153.833        8.77149
            774            774        160.511        154.000        8.77149
            775            775        160.678        154.167        8.77147
            776            776        160.839        154.333        8.77147
            777            777        161.004        154.500        8.77144
            778            778        161.172        154.667         8.7714
            779            779        161.333        154.833        8.77137
            780            780        161.502        155.000        8.77131
            781            781        161.663        155.167        8.77129
            782            782        161.826        155.333        8.77128
            783            783        161.988        155.500        8.77128
            784            784        162.162        155.667        8.77131
            785            785        162.317        155.833        8.77131
            786            786        162.474        156.000        8.77129
            787            787        162.639        156.167        8.77126
            788            788        162.798        156.333         8.7712
            789            789        162.971        156.500        8.77117
            790            790        163.137        156.667        8.77115
            791            791        163.301        156.833        8.77115
            792            792        163.459        157.000        8.77117
            793            793        163.623        157.167        8.77119
            794            794        163.798        157.333         8.7712
            795            795        163.949        157.500         8.7712
            796            796        164.116        157.667         8.7712
            797            797        164.281        157.833        8.77117
            798            798        164.444        158.000        8.77113
            799            799        164.610        158.167        8.77109
            800            800        164.770        158.333        8.77102
            801            801        164.935        158.500        8.77099
            802            802        165.093        158.667        8.77098
            803            803        165.254        158.833        8.77097
            804            804        165.421        159.000        8.77098
            805            805        165.589        159.167        8.77095
            806            806        165.749        159.333         8.7709
            807            807        165.914        159.500        8.77083
            808            808        166.071        159.667        8.77073
            809            809        166.239        159.833        8.77067
            810            810        166.406        160.000        8.77064
            811            811        166.570        160.167        8.77063
            812            812        166.726        160.333        8.77067
            813            813        166.890        160.500        8.77069
            814            814        167.055        160.667        8.77068
            815            815        167.230        160.833        8.77066
            816            816        167.387        161.000        8.77063
            817            817        167.555        161.167        8.77059
            818            818        167.720        161.333        8.77055
            819            819        167.888        161.500        8.77051
            820            820        168.046        161.667        8.77046
            821            821        168.210        161.833        8.77045
            822            822        168.374        162.000        8.77044
            823            823        168.535        162.167        8.77042
            824            824        168.698        162.333        8.77044
            825            825        168.865        162.500         8.7704
            826            826        169.027        162.667        8.77035
            827            827        169.188        162.833        8.77029
            828            828        169.352        163.000         8.7702
            829            829        169.516        163.167        8.77016
            830            830        169.683        163.333        8.77014
            831            831        169.849        163.500        8.77013
            832            832        170.013        163.667        8.77017
            833            833        170.173        163.833        8.77017
            834            834        170.338        164.000        8.77015
            835            835        170.501        164.167        8.77013
            836            836        170.665        164.333        8.77009
            837            837        170.831        164.500        8.77006
            838            838        170.992        164.667        8.77006
            839            839        171.156        164.833        8.77006
            840            840        171.322        165.000        8.77006
            841            841        171.486        165.167        8.77006
            842            842        171.647        165.333        8.77004
            843            843        171.806        165.500        8.77002
            844            844        171.972        165.667        8.76999
            845            845        172.136        165.833        8.76995
            846            846        172.301        166.000        8.76992
            847            847        172.467        166.167        8.76989
            848            848        172.638        166.333        8.76986
            849            849        172.792        166.500        8.76984
            850            850        172.958        166.667        8.76981
            851            851        173.129        166.833        8.76979
            852            852        173.284        167.000        8.76978
            853            853        173.444        167.167        8.76975
            854            854        173.609        167.333        8.76972
            855            855        173.775        167.500         8.7697
            856            856        173.942        167.667        8.76967
            857            857        174.103        167.833        8.76965
            858            858        174.263        168.000        8.76963
            859            859        174.429        168.167         8.7696
            860            860        174.595        168.333        8.76958
            861            861        174.759        168.500        8.76953
            862            862        174.920        168.667        8.76949
            863            863        175.091        168.833        8.76946
            864            864        175.249        169.000        8.76942
            865            865        175.413        169.167        8.76941
            866            866        175.581        169.333        8.76941
            867            867        175.740        169.500         8.7694
            868            868        175.902        169.667        8.76939
            869            869        176.061        169.833        8.76939
            870            870        176.229        170.000        8.76936
            871            871        176.394        170.167        8.76934
            872            872        176.564        170.333        8.76931
            873            873        176.732        170.500        8.76927
            874            874        176.889        170.667        8.76926
            875            875        177.053        170.833        8.76925
            876            876        177.210        171.000        8.76922
            877            877        177.380        171.167        8.76921
            878            878        177.543        171.333        8.76916
            879            879        177.708        171.500         8.7691
            880            880        177.881        171.667        8.76905
            881            881        178.038        171.833        8.76898
            882            882        178.197        172.000        8.76896
            883            883        178.370        172.167        8.76895
            884            884        178.532        172.333        8.76895
            885            885        178.702        172.500        8.76899
            886            886        178.860        172.667        8.76897
            887            887        179.030        172.833        8.76892
            888            888        179.198        173.000        8.76886
            889            889        179.360        173.167        8.76876
            890            890        179.521        173.333        8.76873
            891            891        179.690        173.500        8.76872
            892            892        179.854        173.667        8.76872
            893            893        180.015        173.833        8.76876
            894            894        180.181        174.000        8.76876
            895            895        180.340        174.167        8.76872
            896            896        180.513        174.333        8.76868
            897            897        180.669        174.500         8.7686
            898            898        180.840        174.667        8.76855
            899            899        181.003        174.833        8.76852
            900            900        181.171        175.000        8.76851
            901            901        181.329        175.167        8.76851
            902            902        181.488        175.333         8.7685
            903            903        181.659        175.500        8.76849
            904            904        181.814        175.667        8.76848
            905            905        181.973        175.833        8.76847
            906            906        182.150        176.000        8.76846
            907            907        182.314        176.167        8.76848
            908            908        182.470        176.333         8.7685
            909            909        182.640        176.500        8.76853
            910            910        182.803        176.667        8.76855
            911            911        182.969        176.833        8.76857
            912            912        183.134        177.000        8.76857
            913            913        183.284        177.167        8.76855
            914            914        183.450        177.333        8.76851
            915            915        183.620        177.500        8.76848
            916            916        183.782        177.667        8.76847
            917            917        183.942        177.833        8.76846
            918            918        184.105        178.000        8.76844
            919            919        184.270        178.167        8.76843
            920            920        184.435        178.333        8.76841
            921            921        184.604        178.500        8.76839
            922            922        184.767        178.667        8.76839
            923            923        184.932        178.833        8.76837
            924            924        185.094        179.000        8.76836
            925            925        185.268        179.167        8.76836
            926            926        185.428        179.333        8.76834
            927            927        185.584        179.500        8.76833
            928            928        185.744        179.667        8.76832
            929            929        185.917        179.833         8.7683
            930            930        186.071        180.000        8.76828
            931            931        186.239        180.167        8.76826
            932            932        186.398        180.333        8.76824
            933            933        186.561        180.500        8.76822
            934            934        186.730        180.667         8.7682
            935            935        186.897        180.833        8.76818
            936            936        187.068        181.000        8.76816
            937            937        187.229        181.167        8.76814
            938            938        187.390        181.333        8.76812
            939            939        187.551        181.500        8.76809
            940            940        187.717        181.667        8.76808
            941            941        187.876        181.833        8.76806
            942            942        188.041        182.000        8.76805
            943            943        188.212        182.167        8.76802
            944            944        188.370        182.333        8.76798
            945            945        188.540        182.500        8.76794
            946            946        188.700        182.667         8.7679
            947            947        188.866        182.833        8.76784
            948            948        189.033        183.000        8.76781
            949            949        189.208        183.167        8.76779
            950            950        189.360        183.333        8.76776
            951            951        189.521        183.500        8.76775
            952            952        189.687        183.667        8.76771
            953            953        189.856        183.833        8.76766
            954            954        190.022        184.000        8.76761
            955            955        190.185        184.167        8.76756
            956            956        190.345        184.333        8.76752
            957            957        190.516        184.500        8.76751
            958            958        190.682        184.667        8.76749
            959            959        190.847        184.833        8.76749
            960            960        191.016        185.000        8.76745
            961            961        191.173        185.167        8.76739
            962            962        191.348        185.333        8.76733
            963            963        191.501        185.500        8.76725
            964            964        191.671        185.667         8.7672
            965            965        191.838        185.833        8.76718
            966            966        192.002        186.000        8.76716
            967            967        192.167        186.167        8.76716
            968            968        192.337        186.333        8.76712
            969            969        192.498        186.500        8.76706
            970            970        192.666        186.667        8.76699
            971            971        192.832        186.833         8.7669
            972            972        192.995        187.000        8.76686
            973            973        193.160        187.167        8.76685
            974            974        193.331        187.333        8.76684
            975            975        193.479        187.500        8.76685
            976            976        193.641        187.667        8.76682
            977            977        193.804        187.833        8.76678
            978            978        193.975        188.000        8.76674
            979            979        194.137        188.167        8.76668
            980            980        194.302        188.333        8.76665
            981            981        194.465        188.500        8.76664
            982            982        194.625        188.667        8.76665
            983            983        194.796        188.833        8.76665
            984            984        194.959        189.000        8.76663
            985            985        195.123        189.167        8.76658
            986            986        195.291        189.333        8.76652
            987            987        195.451        189.500        8.76645
            988            988        195.612        189.667        8.76642
            989            989        195.770        189.833        8.76641
            990            990        195.947        190.000         8.7664
            991            991        196.105        190.167        8.76642
            992            992        196.271        190.333        8.76641
            993            993        196.435        190.500        8.76637
            994            994        196.604        190.667        8.76632
            995            995        196.772        190.833        8.76625
            996            996        196.934        191.000        8.76622
            997            997        197.092        191.167        8.76621
            998            998        197.256        191.333        8.76621
            999            999        197.414        191.500        8.76623
           1000           1000        197.583        191.667        8.76621
           1001           1001        197.750        191.833        8.76618
           1002           1002        197.916        192.000        8.76614
           1003           1003        198.081        192.167         8.7661
           1004           1004        198.257        192.333        8.76609
           1005           1005        198.410        192.500        8.76609
           1006           1006        198.573        192.667         8.7661
           1007           1007        198.737        192.833        8.76613
           1008           1008        198.904        193.000        8.76614
           1009           1009        199.073        193.167        8.76613
           1010           1010        199.240        193.333        8.76612
           1011           1011        199.410        193.500        8.76612
           1012           1012        199.575        193.667        8.76612
           1013           1013        199.731        193.833        8.76613
           1014           1014        199.903        194.000        8.76614
           1015           1015        200.062        194.167        8.76613
           1016           1016        200.228        194.333        8.76612
           1017           1017        200.389        194.500        8.76609
           1018           1018        200.564        194.667        8.76607
           1019           1019        200.723        194.833        8.76604
           1020           1020        200.886        195.000        8.76603
           1021           1021        201.051        195.167        8.76602
           1022           1022        201.215        195.333        8.76601
           1023           1023        201.379        195.500        8.76602
           1024           1024        201.542        195.667        8.76601
           1025           1025        201.699        195.833        8.76599
           1026           1026        201.865        196.000        8.76597
           1027           1027        202.025        196.167        8.76593
           1028           1028        202.189        196.333        8.76591
           1029           1029        202.355        196.500        8.76589
           1030           1030        202.520        196.667        8.76587
           1031           1031        202.689        196.833        8.76584
           1032           1032        202.850        197.000        8.76582
           1033           1033        203.011        197.167        8.76579
           1034           1034        203.178        197.333        8.76576
           1035           1035        203.340        197.500        8.76574
           1036           1036        203.513        197.667        8.76571
           1037           1037        203.676        197.833        8.76568
           1038           1038        203.837        198.000        8.76564
           1039           1039        204.009        198.167         8.7656
           1040           1040        204.164        198.333        8.76558
           1041           1041        204.328        198.500        8.76555
           1042           1042        204.496        198.667        8.76554
           1043           1043        204.658        198.833        8.76552
           1044           1044        204.827        199.000         8.7655
           1045           1045        204.988        199.167        8.76546
           1046           1046        205.156        199.333        8.76543
           1047           1047        205.317        199.500        8.76539
           1048           1048        205.495        199.667        8.76533
           1049           1049        205.657        199.833        8.76529
           1050           1050        205.824        200.000        8.76526
           1051           1051        205.984        200.167        8.76522
           1052           1052        206.148        200.333        8.76518
           1053           1053        206.321        200.500        8.76512
           1054           1054        206.477        200.667        8.76506
           1055           1055        206.643        200.833        8.76501
           1056           1056        206.818        201.000        8.76495
           1057           1057        206.982        201.167        8.76491
           1058           1058        207.137        201.333        8.76488
           1059           1059        207.303        201.500        8.76486
           1060           1060        207.470        201.667        8.76484
           1061           1061        207.629        201.833         8.7648
           1062           1062        207.797        202.000        8.76475
           1063           1063        207.964        202.167        8.76471
           1064           1064        208.129        202.333        8.76467
           1065           1065        208.293        202.500        8.76464
           1066           1066        208.455        202.667        8.76462
           1067           1067        208.615        202.833        8.76458
           1068           1068        208.783        203.000        8.76456
           1069           1069        208.951        203.167        8.76451
           1070           1070        209.117        203.333        8.76447
           1071           1071        209.273        203.500        8.76443
           1072           1072        209.443        203.667        8.76439
           1073           1073        209.604        203.833        8.76438
           1074           1074        209.770        204.000        8.76437
           1075           1075        209.935        204.167        8.76435
           1076           1076        210.099        204.333        8.76435
           1077           1077        210.267        204.500        8.76431
           1078           1078        210.436        204.667        8.76428
           1079           1079        210.603        204.833        8.76426
           1080           1080        210.760        205.000        8.76422
           1081           1081        210.929        205.167        8.76421
           1082           1082        211.099        205.333         8.7642
           1083           1083        211.259        205.500        8.76418
           1084           1084        211.429        205.667        8.76417
           1085           1085        211.592        205.833        8.76413
           1086           1086        211.756        206.000        8.76409
           1087           1087        211.920        206.167        8.76406
           1088           1088        212.086        206.333          8.764
           1089           1089        212.242        206.500        8.76397
           1090           1090        212.422        206.667        8.76394
           1091           1091        212.589        206.833         8.7639
           1092           1092        212.759        207.000         8.7639
           1093           1093        212.921        207.167        8.76386
           1094           1094        213.082        207.333        8.76383
           1095           1095        213.252        207.500         8.7638
           1096           1096        213.418        207.667        8.76374
           1097           1097        213.579        207.833        8.76372
           1098           1098        213.747        208.000        8.76369
           1099           1099        213.907        208.167        8.76367
           1100           1100        214.076        208.333        8.76366
           1101           1101        214.237        208.500        8.76364
           1102           1102        214.399        208.667        8.76363
           1103           1103        214.567        208.833        8.76362
           1104           1104        214.737        209.000         8.7636
           1105           1105        214.904        209.167        8.76359
           1106           1106        215.069        209.333        8.76357
           1107           1107        215.235        209.500        8.76354
           1108           1108        215.399        209.667        8.76352
           1109           1109        215.567        209.833         8.7635
           1110           1110        215.734        210.000        8.76349
           1111           1111        215.902        210.167        8.76348
           1112           1112        216.054        210.333        8.76345
           1113           1113        216.214        210.500        8.76342
           1114           1114        216.384        210.667        8.76339
           1115           1115        216.549        210.833        8.76335
           1116           1116        216.718        211.000        8.76331
           1117           1117        216.878        211.167        8.76329
           1118           1118        217.044        211.333        8.76328
           1119           1119        217.209        211.500        8.76328
           1120           1120        217.371        211.667        8.76328
           1121           1121        217.533        211.833        8.76327
           1122           1122        217.695        212.000        8.76325
           1123           1123        217.868        212.167        8.76322
           1124           1124        218.034        212.333        8.76317
           1125           1125        218.186        212.500        8.76313
           1126           1126        218.360        212.667         8.7631
           1127           1127        218.524        212.833        8.76307
           1128           1128        218.692        213.000        8.76302
           1129           1129        218.861        213.167        8.76297
           1130           1130        219.025        213.333        8.76293
           1131           1131        219.197        213.500        8.76288
           1132           1132        219.355        213.667        8.76286
           1133           1133        219.521        213.833        8.76283
           1134           1134        219.683        214.000         8.7628
           1135           1135        219.845        214.167        8.76277
           1136           1136        220.013        214.333        8.76274
           1137           1137        220.187        214.500        8.76269
           1138           1138        220.352        214.667        8.76266
           1139           1139        220.514        214.833        8.76262
           1140           1140        220.670        215.000        8.76256
           1141           1141        220.846        215.167        8.76251
           1142           1142        221.006        215.333        8.76245
           1143           1143        221.172        215.500        8.76239
           1144           1144        221.341        215.667        8.76234
           1145           1145        221.503        215.833        8.76228
           1146           1146        221.665        216.000        8.76224
           1147           1147        221.826        216.167        8.76221
           1148           1148        221.996        216.333        8.76218
           1149           1149        222.165        216.500        8.76214
           1150           1150        222.329        216.667         8.7621
           1151           1151        222.497        216.833        8.76205
           1152           1152        222.658        217.000        8.76202
           1153           1153        222.819        217.167        8.76199
           1154           1154        222.987        217.333        8.76196
           1155           1155        223.149        217.500        8.76193
           1156           1156        223.326        217.667        8.76189
           1157           1157        223.487        217.833        8.76182
           1158           1158        223.646        218.000        8.76175
           1159           1159        223.817        218.167        8.76169
           1160           1160        223.983        218.333        8.76161
           1161           1161        224.135        218.500        8.76156
           1162           1162        224.310        218.667        8.76151
           1163           1163        224.470        218.833        8.76146
           1164           1164        224.633        219.000        8.76142
           1165           1165        224.799        219.167        8.76137
           1166           1166        224.966        219.333        8.76132
           1167           1167        225.124        219.500        8.76128
           1168           1168        225.290        219.667        8.76122
           1169           1169        225.465        219.833        8.76118
           1170           1170        225.625        220.000        8.76113
           1171           1171        225.795        220.167        8.76107
           1172           1172        225.963        220.333        8.76101
           1173           1173        226.125        220.500        8.76095
           1174           1174        226.294        220.667        8.76089
           1175           1175        226.467        220.833        8.76084
           1176           1176        226.626        221.000        8.76078
           1177           1177        226.793        221.167        8.76073
           1178           1178        226.959        221.333        8.76067
           1179           1179        227.126        221.500         8.7606
           1180           1180        227.286        221.667        8.76054
           1181           1181        227.456        221.833        8.76048
           1182           1182        227.618        222.000        8.76044
           1183           1183        227.780        222.167        8.76041
           1184           1184        227.946        222.333        8.76035
           1185           1185        228.112        222.500        8.76029
           1186           1186        228.289        222.667        8.76021
           1187           1187        228.448        222.833        8.76012
           1188           1188        228.609        223.000        8.76003
           1189           1189        228.770        223.167        8.75998
           1190           1190        228.938        223.333        8.75993
           1191           1191        229.111        223.500        8.75988
           1192           1192        229.286        223.667        8.75984
           1193           1193        229.445        223.833        8.75976
           1194           1194        229.608        224.000        8.75968
           1195           1195        229.774        224.167        8.75959
           1196           1196        229.937        224.333        8.75952
           1197           1197        230.102        224.500        8.75947
           1198           1198        230.271        224.667        8.75943
           1199           1199        230.430        224.833        8.75939
           1200           1200        230.599        225.000        8.75937
           1201           1201        230.767        225.167        8.75932
           1202           1202        230.932        225.333        8.75927
           1203           1203        231.097        225.500        8.75922
           1204           1204        231.261        225.667        8.75915
           1205           1205        231.425        225.833         8.7591
           1206           1206        231.595        226.000        8.75905
           1207           1207        231.768        226.167        8.75899
           1208           1208        231.927        226.333        8.75896
           1209           1209        232.092        226.500        8.75892
           1210           1210        232.262        226.667         8.7589
           1211           1211        232.428        226.833        8.75888
           1212           1212        232.593        227.000        8.75885
           1213           1213        232.765        227.167        8.75882
           1214           1214        232.929        227.333        8.75878
           1215           1215        233.094        227.500        8.75873
           1216           1216        233.261        227.667         8.7587
           1217           1217        233.421        227.833        8.75867
           1218           1218        233.587        228.000        8.75865
           1219           1219        233.754        228.167        8.75862
           1220           1220        233.915        228.333        8.75858
           1221           1221        234.090        228.500        8.75852
           1222           1222        234.252        228.667        8.75847
           1223           1223        234.417        228.833        8.75841
           1224           1224        234.587        229.000        8.75834
           1225           1225        234.748        229.167        8.75829
           1226           1226        234.923        229.333        8.75824
           1227           1227        235.084        229.500        8.75819
           1228           1228        235.242        229.667        8.75816
           1229           1229        235.415        229.833        8.75812
           1230           1230        235.578        230.000        8.75808
           1231           1231        235.742        230.167        8.75804
           1232           1232        235.905        230.333          8.758
           1233           1233        236.078        230.500        8.75796
           1234           1234        236.240        230.667        8.75791
           1235           1235        236.409        230.833        8.75786
           1236           1236        236.566        231.000         8.7578
           1237           1237        236.734        231.167        8.75775
           1238           1238        236.903        231.333        8.75771
           1239           1239        237.066        231.500        8.75768
           1240           1240        237.230        231.667        8.75764
           1241           1241        237.399        231.833         8.7576
           1242           1242        237.562        232.000        8.75756
           1243           1243        237.724        232.167        8.75751
           1244           1244        237.896        232.333        8.75749
           1245           1245        238.051        232.500        8.75746
           1246           1246        238.216        232.667        8.75743
           1247           1247        238.383        232.833         8.7574
           1248           1248        238.545        233.000        8.75736
           1249           1249        238.718        233.167        8.75731
           1250           1250        238.876        233.333        8.75726
           1251           1251        239.035        233.500        8.75721
           1252           1252        239.210        233.667        8.75715
           1253           1253        239.376        233.833        8.75709
           1254           1254        239.542        234.000        8.75704
           1255           1255        239.708        234.167        8.75699
           1256           1256        239.867        234.333        8.75694
           1257           1257        240.036        234.500         8.7569
           1258           1258        240.200        234.667        8.75684
           1259           1259        240.368        234.833        8.75679
           1260           1260        240.533        235.000        8.75674
           1261           1261        240.697        235.167        8.75668
           1262           1262        240.866        235.333        8.75661
           1263           1263        241.025        235.500        8.75654
           1264           1264        241.195        235.667        8.75647
           1265           1265        241.366        235.833         8.7564
           1266           1266        241.522        236.000        8.75633
           1267           1267        241.697        236.167        8.75627
           1268           1268        241.858        236.333         8.7562
           1269           1269        242.018        236.500        8.75615
           1270           1270        242.183        236.667        8.75609
           1271           1271        242.349        236.833        8.75605
           1272           1272        242.515        237.000          8.756
           1273           1273        242.679        237.167        8.75594
           1274           1274        242.836        237.333        8.75588
           1275           1275        243.006        237.500        8.75582
           1276           1276        243.177        237.667        8.75575
           1277           1277        243.344        237.833        8.75569
           1278           1278        243.502        238.000        8.75565
           1279           1279        243.667        238.167        8.75561
           1280           1280        243.838        238.333        8.75557
           1281           1281        244.007        238.500        8.75553
           1282           1282        244.168        238.667        8.75547
           1283           1283        244.332        238.833        8.75542
           1284           1284        244.497        239.000        8.75538
           1285           1285        244.652        239.167        8.75532
           1286           1286        244.826        239.333        8.75526
           1287           1287        244.991        239.500         8.7552
           1288           1288        245.159        239.667        8.75512
           1289           1289        245.326        239.833        8.75505
           1290           1290        245.492        240.000        8.75499
           1291           1291        245.654        240.167        8.75494
           1292           1292        245.826        240.333        8.75489
           1293           1293        245.987        240.500        8.75483
           1294           1294        246.147        240.667        8.75476
           1295           1295        246.306        240.833        8.75468
           1296           1296        246.476        241.000         8.7546
           1297           1297        246.646        241.167        8.75452
           1298           1298        246.805        241.333        8.75446
           1299           1299        246.969        241.500         8.7544
           1300           1300        247.136        241.667        8.75434
           1301           1301        247.304        241.833        8.75427
           1302           1302        247.465        242.000        8.75419
           1303           1303        247.630        242.167        8.75411
           1304           1304        247.791        242.333        8.75404
           1305           1305        247.956        242.500        8.75396
           1306           1306        248.123        242.667        8.75389
           1307           1307        248.297        242.833        8.75381
           1308           1308        248.451        243.000        8.75372
           1309           1309        248.613        243.167        8.75366
           1310           1310        248.785        243.333         8.7536
           1311           1311        248.950        243.500        8.75355
           1312           1312        249.114        243.667         8.7535
           1313           1313        249.275        243.833        8.75344
           1314           1314        249.443        244.000        8.75337
           1315           1315        249.607        244.167         8.7533
           1316           1316        249.777        244.333        8.75323
           1317           1317        249.925        244.500        8.75316
           1318           1318        250.096        244.667        8.75311
           1319           1319        250.261        244.833        8.75306
           1320           1320        250.429        245.000        8.75299
           1321           1321        250.596        245.167        8.75291
           1322           1322        250.754        245.333        8.75283
           1323           1323        250.920        245.500        8.75275
           1324           1324        251.079        245.667        8.75269
           1325           1325        251.241        245.833        8.75261
           1326           1326        251.410        246.000        8.75253
           1327           1327        251.566        246.167        8.75245
           1328           1328        251.732        246.333        8.75236
           1329           1329        251.893        246.500         8.7523
           1330           1330        252.054        246.667        8.75224
           1331           1331        252.227        246.833         8.7522
           1332           1332        252.396        247.000        8.75216
           1333           1333        252.546        247.167         8.7521
           1334           1334        252.716        247.333        8.75202
           1335           1335        252.887        247.500        8.75194
           1336           1336        253.046        247.667        8.75187
           1337           1337        253.210        247.833        8.75181
           1338           1338        253.368        248.000        8.75178
           1339           1339        253.534        248.167        8.75173
           1340           1340        253.701        248.333        8.75168
           1341           1341        253.869        248.500        8.75166
           1342           1342        254.020        248.667        8.75161
           1343           1343        254.188        248.833        8.75157
           1344           1344        254.357        249.000        8.75154
           1345           1345        254.521        249.167        8.75148
           1346           1346        254.687        249.333        8.75142
           1347           1347        254.846        249.500        8.75136
           1348           1348        255.011        249.667        8.75129
           1349           1349        255.165        249.833        8.75125
           1350           1350        255.329        250.000        8.75122
           1351           1351        255.495        250.167        8.75118
           1352           1352        255.661        250.333        8.75114
           1353           1353        255.822        250.500        8.75107
           1354           1354        255.985        250.667        8.75098
           1355           1355        256.147        250.833        8.75089
           1356           1356        256.311        251.000        8.75081
           1357           1357        256.479        251.167        8.75075
           1358           1358        256.649        251.333        8.75067
           1359           1359        256.808        251.500        8.75062
           1360           1360        256.965        251.667        8.75057
           1361           1361        257.137        251.833        8.75051
           1362           1362        257.299        252.000        8.75052
           1363           1363        257.456        252.167         8.7505
           1364           1364        257.624        252.333        8.75047
           1365           1365        257.793        252.500        8.75044
           1366           1366        257.948        252.667        8.75037
           1367           1367        258.106        252.833         8.7503
           1368           1368        258.267        253.000        8.75023
           1369           1369        258.437        253.167        8.75017
           1370           1370        258.601        253.333        8.75009
           1371           1371        258.764        253.500        8.75003
           1372           1372        258.918        253.667        8.74997
           1373           1373        259.081        253.833         8.7499
           1374           1374        259.251        254.000        8.74987
           1375           1375        259.415        254.167        8.74983
           1376           1376        259.573        254.333        8.74979
           1377           1377        259.743        254.500        8.74976
           1378           1378        259.901        254.667         8.7497
           1379           1379        260.062        254.833        8.74963
           1380           1380        260.225        255.000        8.74955
           1381           1381        260.391        255.167        8.74948
           1382           1382        260.551        255.333        8.74941
           1383           1383        260.719        255.500        8.74935
           1384           1384        260.877        255.667        8.74929
           1385           1385        261.033        255.833        8.74922
           1386           1386        261.204        256.000        8.74918
           1387           1387        261.367        256.167        8.74912
           1388           1388        261.536        256.333        8.74907
           1389           1389        261.694        256.500        8.74902
           1390           1390        261.862        256.667        8.74896
           1391           1391        262.019        256.833         8.7489
           1392           1392        262.185        257.000        8.74883
           1393           1393        262.345        257.167        8.74877
           1394           1394        262.508        257.333        8.74871
           1395           1395        262.675        257.500        8.74866
           1396           1396        262.840        257.667        8.74861
           1397           1397        262.995        257.833        8.74855
           1398           1398        263.158        258.000        8.74848
           1399           1399        263.318        258.167        8.74842
           1400           1400        263.484        258.333        8.74836
           1401           1401        263.643        258.500        8.74831
           1402           1402        263.800        258.667        8.74824
           1403           1403        263.962        258.833        8.74818
           1404           1404        264.123        259.000        8.74811
           1405           1405        264.292        259.167        8.74804
           1406           1406        264.451        259.333        8.74798
           1407           1407        264.609        259.500        8.74793
           1408           1408        264.780        259.667        8.74787
           1409           1409        264.933        259.833        8.74781
           1410           1410        265.097        260.000        8.74774
           1411           1411        265.260        260.167        8.74767
           1412           1412        265.431        260.333         8.7476
           1413           1413        265.593        260.500        8.74754
           1414           1414        265.755        260.667        8.74747
           1415           1415        265.916        260.833        8.74741
           1416           1416        266.076        261.000        8.74734
           1417           1417        266.240        261.167        8.74727
           1418           1418        266.403        261.333        8.74722
           1419           1419        266.567        261.500        8.74716
           1420           1420        266.735        261.667         8.7471
           1421           1421        266.891        261.833        8.74703
           1422           1422        267.057        262.000        8.74694
           1423           1423        267.217        262.167        8.74687
           1424           1424        267.387        262.333        8.74679
           1425           1425        267.553        262.500        8.74672
           1426           1426        267.714        262.667        8.74664
           1427           1427        267.885        262.833        8.74655
           1428           1428        268.047        263.000        8.74646
           1429           1429        268.216        263.167        8.74635
           1430           1430        268.380        263.333        8.74627
           1431           1431        268.543        263.500        8.74619
           1432           1432        268.712        263.667        8.74611
           1433           1433        268.880        263.833        8.74602
           1434           1434        269.042        264.000        8.74593
           1435           1435        269.215        264.167        8.74583
           1436           1436        269.373        264.333        8.74576
           1437           1437        269.549        264.500         8.7457
           1438           1438        269.719        264.667        8.74563
           1439           1439        269.881        264.833        8.74556
           1440           1440        270.044        265.000        8.74548
           1441           1441        270.213        265.167        8.74541
           1442           1442        270.389        265.333        8.74537
           1443           1443        270.555        265.500        8.74533
           1444           1444        270.713        265.667        8.74528
           1445           1445        270.886        265.833        8.74521
           1446           1446        271.050        266.000        8.74513
           1447           1447        271.216        266.167        8.74503
           1448           1448        271.377        266.333        8.74495
           1449           1449        271.544        266.500        8.74487
           1450           1450        271.705        266.667         8.7448
           1451           1451        271.875        266.833        8.74467
           1452           1452        272.049        267.000        8.74454
           1453           1453        272.222        267.167        8.74442
           1454           1454        272.385        267.333        8.74431
           1455           1455        272.557        267.500         8.7442
           1456           1456        272.724        267.667         8.7441
           1457           1457        272.876        267.833        8.74401
           1458           1458        273.046        268.000        8.74391
           1459           1459        273.211        268.167        8.74385
           1460           1460        273.383        268.333        8.74377
           1461           1461        273.548        268.500        8.74371
           1462           1462        273.720        268.667        8.74364
           1463           1463        273.874        268.833        8.74354
           1464           1464        274.050        269.000        8.74343
           1465           1465        274.218        269.167        8.74332
           1466           1466        274.381        269.333        8.74322
           1467           1467        274.539        269.500        8.74312
           1468           1468        274.722        269.667        8.74303
           1469           1469        274.890        269.833        8.74293
           1470           1470        275.046        270.000        8.74282
           1471           1471        275.210        270.167        8.74275
           1472           1472        275.382        270.333        8.74266
           1473           1473        275.546        270.500        8.74258
           1474           1474        275.718        270.667         8.7425
           1475           1475        275.880        270.833        8.74239
           1476           1476        276.048        271.000        8.74227
           1477           1477        276.219        271.167        8.74217
           1478           1478        276.389        271.333        8.74207
           1479           1479        276.556        271.500        8.74199
           1480           1480        276.716        271.667        8.74191
           1481           1481        276.889        271.833        8.74182
           1482           1482        277.050        272.000        8.74172
           1483           1483        277.223        272.167        8.74165
           1484           1484        277.398        272.333        8.74158
           1485           1485        277.566        272.500        8.74152
           1486           1486        277.733        272.667        8.74147
           1487           1487        277.894        272.833        8.74139
           1488           1488        278.079        273.000        8.74129
           1489           1489        278.239        273.167         8.7412
           1490           1490        278.400        273.333        8.74112
           1491           1491        278.576        273.500        8.74103
           1492           1492        278.736        273.667        8.74096
           1493           1493        278.900        273.833        8.74087
           1494           1494        279.067        274.000        8.74077
           1495           1495        279.238        274.167        8.74069
           1496           1496        279.408        274.333        8.74061
           1497           1497        279.578        274.500        8.74054
           1498           1498        279.742        274.667        8.74048
           1499           1499        279.909        274.833        8.74038
           1500           1500        280.078        275.000        8.74028
           1501           1501        280.246        275.167        8.74019
           1502           1502        280.410        275.333        8.74011
           1503           1503        280.581        275.500        8.74005
           1504           1504        280.745        275.667        8.73999
           1505           1505        280.915        275.833        8.73991
           1506           1506        281.078        276.000        8.73983
           1507           1507        281.239        276.167        8.73978
           1508           1508        281.413        276.333        8.73972
           1509           1509        281.585        276.500        8.73966
           1510           1510        281.745        276.667         8.7396
           1511           1511        281.919        276.833         8.7395
           1512           1512        282.088        277.000         8.7394
           1513           1513        282.251        277.167        8.73931
           1514           1514        282.413        277.333        8.73922
           1515           1515        282.588        277.500        8.73913
           1516           1516        282.753        277.667        8.73905
           1517           1517        282.914        277.833        8.73896
           1518           1518        283.085        278.000        8.73887
           1519           1519        283.255        278.167        8.73881
           1520           1520        283.420        278.333        8.73875
           1521           1521        283.597        278.500         8.7387
           1522           1522        283.762        278.667        8.73865
           1523           1523        283.927        278.833        8.73858
           1524           1524        284.094        279.000        8.73849
           1525           1525        284.271        279.167        8.73841
           1526           1526        284.430        279.333        8.73834
           1527           1527        284.596        279.500        8.73825
           1528           1528        284.760        279.667        8.73817
           1529           1529        284.931        279.833        8.73808
           1530           1530        285.107        280.000        8.73798
           1531           1531        285.271        280.167        8.73791
           1532           1532        285.433        280.333        8.73784
           1533           1533        285.605        280.500        8.73777
           1534           1534        285.774        280.667        8.73769
           1535           1535        285.938        280.833         8.7376
           1536           1536        286.103        281.000         8.7375
           1537           1537        286.275        281.167        8.73742
           1538           1538        286.439        281.333        8.73735
           1539           1539        286.614        281.500        8.73727
           1540           1540        286.780        281.667        8.73718
           1541           1541        286.950        281.833        8.73709
           1542           1542        287.110        282.000        8.73699
           1543           1543        287.279        282.167        8.73692
           1544           1544        287.448        282.333        8.73684
           1545           1545        287.613        282.500        8.73676
           1546           1546        287.776        282.667        8.73666
           1547           1547        287.953        282.833        8.73656
           1548           1548        288.126        283.000        8.73646
           1549           1549        288.286        283.167        8.73638
           1550           1550        288.451        283.333         8.7363
           1551           1551        288.624        283.500        8.73621
           1552           1552        288.785        283.667        8.73612
           1553           1553        288.958        283.833        8.73603
           1554           1554        289.128        284.000        8.73594
           1555           1555        289.293        284.167        8.73587
           1556           1556        289.462        284.333         8.7358
           1557           1557        289.626        284.500        8.73571
           1558           1558        289.794        284.667        8.73562
           1559           1559        289.967        284.833        8.73552
           1560           1560        290.130        285.000        8.73543
           1561           1561        290.299        285.167        8.73535
           1562           1562        290.465        285.333        8.73526
           1563           1563        290.630        285.500        8.73515
           1564           1564        290.801        285.667        8.73504
           1565           1565        290.963        285.833        8.73493
           1566           1566        291.133        286.000        8.73482
           1567           1567        291.303        286.167        8.73472
           1568           1568        291.474        286.333        8.73463
           1569           1569        291.633        286.500        8.73455
           1570           1570        291.800        286.667        8.73446
           1571           1571        291.972        286.833        8.73442
           1572           1572        292.144        287.000        8.73436
           1573           1573        292.318        287.167        8.73428
           1574           1574        292.486        287.333        8.73419
           1575           1575        292.650        287.500        8.73407
           1576           1576        292.820        287.667        8.73395
           1577           1577        292.991        287.833        8.73384
           1578           1578        293.155        288.000        8.73372
           1579           1579        293.329        288.167        8.73358
           1580           1580        293.505        288.333        8.73346
           1581           1581        293.677        288.500        8.73334
           1582           1582        293.840        288.667        8.73323
           1583           1583        294.009        288.833        8.73316
           1584           1584        294.166        289.000        8.73308
           1585           1585        294.343        289.167        8.73299
           1586           1586        294.514        289.333         8.7329
           1587           1587        294.673        289.500        8.73282
           1588           1588        294.838        289.667        8.73274
           1589           1589        295.008        289.833        8.73266
           1590           1590        295.180        290.000        8.73258
           1591           1591        295.350        290.167        8.73248
           1592           1592        295.513        290.333        8.73237
           1593           1593        295.678        290.500        8.73225
           1594           1594        295.844        290.667        8.73215
           1595           1595        296.013        290.833        8.73204
           1596           1596        296.184        291.000        8.73193
           1597           1597        296.346        291.167        8.73182
           1598           1598        296.514        291.333        8.73169
           1599           1599        296.687        291.500         8.7316
           1600           1600        296.858        291.667        8.73151
           1601           1601        297.027        291.833        8.73142
           1602           1602        297.184        292.000        8.73132
           1603           1603        297.354        292.167        8.73122
           1604           1604        297.528        292.333        8.73111
           1605           1605        297.690        292.500        8.73102
           1606           1606        297.863        292.667        8.73093
           1607           1607        298.029        292.833        8.73083
           1608           1608        298.199        293.000        8.73072
           1609           1609        298.358        293.167        8.73061
           1610           1610        298.523        293.333        8.73051
           1611           1611        298.702        293.500        8.73042
           1612           1612        298.868        293.667        8.73033
           1613           1613        299.033        293.833        8.73023
           1614           1614        299.194        294.000        8.73013
           1615           1615        299.367        294.167        8.73002
           1616           1616        299.536        294.333        8.72993
           1617           1617        299.693        294.500        8.72986
           1618           1618        299.866        294.667        8.72978
           1619           1619        300.034        294.833        8.72969
           1620           1620        300.198        295.000        8.72959
           1621           1621        300.371        295.167         8.7295
           1622           1622        300.544        295.333         8.7294
           1623           1623        300.706        295.500        8.72931
           1624           1624        300.871        295.667        8.72918
           1625           1625        301.040        295.833        8.72907
           1626           1626        301.210        296.000        8.72897
           1627           1627        301.378        296.167        8.72887
           1628           1628        301.543        296.333        8.72879
           1629           1629        301.712        296.500        8.72871
           1630           1630        301.879        296.667        8.72862
           1631           1631        302.055        296.833        8.72851
           1632           1632        302.213        297.000        8.72843
           1633           1633        302.380        297.167        8.72834
           1634           1634        302.544        297.333        8.72826
           1635           1635        302.713        297.500        8.72818
           1636           1636        302.883        297.667        8.72808
           1637           1637        303.046        297.833        8.72798
           1638           1638        303.213        298.000        8.72789
           1639           1639        303.374        298.167        8.72781
           1640           1640        303.540        298.333        8.72772
           1641           1641        303.706        298.500        8.72762
           1642           1642        303.884        298.667        8.72751
           1643           1643        304.047        298.833         8.7274
           1644           1644        304.211        299.000         8.7273
           1645           1645        304.381        299.167        8.72721
           1646           1646        304.537        299.333        8.72711
           1647           1647        304.716        299.500        8.72701
           1648           1648        304.878        299.667         8.7269
           1649           1649        305.051        299.833         8.7268
           1650           1650        305.211        300.000        8.72672
           1651           1651        305.383        300.167        8.72665
           1652           1652        305.544        300.333        8.72654
           1653           1653        305.716        300.500        8.72643
           1654           1654        305.883        300.667        8.72633
           1655           1655        306.048        300.833        8.72623
           1656           1656        306.218        301.000        8.72612
           1657           1657        306.390        301.167        8.72602
           1658           1658        306.557        301.333         8.7259
           1659           1659        306.718        301.500        8.72577
           1660           1660        306.883        301.667        8.72566
           1661           1661        307.051        301.833        8.72557
           1662           1662        307.220        302.000        8.72549
           1663           1663        307.375        302.167         8.7254
           1664           1664        307.543        302.333         8.7253
           1665           1665        307.721        302.500        8.72519
           1666           1666        307.892        302.667        8.72509
           1667           1667        308.060        302.833        8.72501
           1668           1668        308.229        303.000        8.72489
           1669           1669        308.394        303.167        8.72478
           1670           1670        308.562        303.333        8.72465
           1671           1671        308.734        303.500        8.72453
           1672           1672        308.908        303.667        8.72443
           1673           1673        309.075        303.833        8.72434
           1674           1674        309.238        304.000        8.72424
           1675           1675        309.397        304.167        8.72412
           1676           1676        309.567        304.333        8.72403
           1677           1677        309.737        304.500        8.72394
           1678           1678        309.899        304.667        8.72386
           1679           1679        310.065        304.833        8.72377
           1680           1680        310.246        305.000        8.72366
           1681           1681        310.407        305.167        8.72353
           1682           1682        310.575        305.333        8.72342
           1683           1683        310.747        305.500        8.72331
           1684           1684        310.912        305.667        8.72318
           1685           1685        311.074        305.833        8.72307
           1686           1686        311.249        306.000        8.72295
           1687           1687        311.413        306.167        8.72283
           1688           1688        311.587        306.333        8.72277
           1689           1689        311.746        306.500        8.72269
           1690           1690        311.906        306.667         8.7226
           1691           1691        312.082        306.833         8.7225
           1692           1692        312.246        307.000         8.7224
           1693           1693        312.413        307.167        8.72231
           1694           1694        312.580        307.333        8.72222
           1695           1695        312.746        307.500        8.72213
           1696           1696        312.912        307.667        8.72199
           1697           1697        313.082        307.833        8.72185
           1698           1698        313.249        308.000        8.72173
           1699           1699        313.420        308.167        8.72162
           1700           1700        313.588        308.333        8.72151
           1701           1701        313.754        308.500        8.72141
           1702           1702        313.921        308.667         8.7213
           1703           1703        314.092        308.833        8.72118
           1704           1704        314.262        309.000        8.72112
           1705           1705        314.423        309.167        8.72104
           1706           1706        314.593        309.333        8.72095
           1707           1707        314.761        309.500        8.72085
           1708           1708        314.930        309.667        8.72073
           1709           1709        315.096        309.833        8.72062
           1710           1710        315.265        310.000        8.72052
           1711           1711        315.434        310.167        8.72043
           1712           1712        315.598        310.333        8.72031
           1713           1713        315.770        310.500         8.7202
           1714           1714        315.935        310.667        8.72009
           1715           1715        316.095        310.833        8.71998
           1716           1716        316.268        311.000        8.71988
           1717           1717        316.435        311.167        8.71979
           1718           1718        316.605        311.333        8.71969
           1719           1719        316.774        311.500        8.71958
           1720           1720        316.943        311.667        8.71951
           1721           1721        317.112        311.833        8.71943
           1722           1722        317.279        312.000        8.71934
           1723           1723        317.443        312.167        8.71925
           1724           1724        317.611        312.333        8.71915
           1725           1725        317.780        312.500        8.71904
           1726           1726        317.951        312.667        8.71895
           1727           1727        318.114        312.833        8.71886
           1728           1728        318.278        313.000        8.71874
           1729           1729        318.449        313.167        8.71862
           1730           1730        318.622        313.333         8.7185
           1731           1731        318.787        313.500        8.71838
           1732           1732        318.956        313.667        8.71827
           1733           1733        319.124        313.833        8.71816
           1734           1734        319.297        314.000        8.71804
           1735           1735        319.471        314.167        8.71793
           1736           1736        319.635        314.333        8.71781
           1737           1737        319.801        314.500        8.71771
           1738           1738        319.971        314.667         8.7176
           1739           1739        320.144        314.833        8.71747
           1740           1740        320.307        315.000        8.71734
           1741           1741        320.472        315.167         8.7172
           1742           1742        320.643        315.333        8.71708
           1743           1743        320.811        315.500        8.71695
           1744           1744        320.973        315.667        8.71682
           1745           1745        321.148        315.833        8.71667
           1746           1746        321.316        316.000        8.71653
           1747           1747        321.482        316.167        8.71639
           1748           1748        321.649        316.333        8.71626
           1749           1749        321.817        316.500        8.71612
           1750           1750        321.988        316.667        8.71599
           1751           1751        322.148        316.833        8.71585
           1752           1752        322.322        317.000        8.71572
           1753           1753        322.491        317.167        8.71563
           1754           1754        322.662        317.333        8.71552
           1755           1755        322.834        317.500         8.7154
           1756           1756        323.000        317.667        8.71527
           1757           1757        323.163        317.833        8.71515
           1758           1758        323.332        318.000        8.71502
           1759           1759        323.501        318.167        8.71489
           1760           1760        323.675        318.333        8.71477
           1761           1761        323.841        318.500        8.71462
           1762           1762        324.021        318.667        8.71448
           1763           1763        324.184        318.833        8.71434
           1764           1764        324.348        319.000         8.7142
           1765           1765        324.513        319.167        8.71405
           1766           1766        324.691        319.333         8.7139
           1767           1767        324.860        319.500        8.71375
           1768           1768        325.037        319.667         8.7136
           1769           1769        325.204        319.833        8.71347
           1770           1770        325.365        320.000        8.71335
           1771           1771        325.540        320.167        8.71322
           1772           1772        325.707        320.333        8.71309
           1773           1773        325.874        320.500        8.71299
           1774           1774        326.046        320.667        8.71288
           1775           1775        326.220        320.833        8.71277
           1776           1776        326.386        321.000        8.71266
           1777           1777        326.555        321.167        8.71251
           1778           1778        326.723        321.333        8.71237
           1779           1779        326.887        321.500        8.71223
           1780           1780        327.056        321.667        8.71209
           1781           1781        327.219        321.833        8.71192
           1782           1782        327.394        322.000        8.71176
           1783           1783        327.569        322.167         8.7116
           1784           1784        327.737        322.333        8.71144
           1785           1785        327.902        322.500         8.7113
           1786           1786        328.074        322.667        8.71116
           1787           1787        328.235        322.833        8.71101
           1788           1788        328.410        323.000        8.71086
           1789           1789        328.580        323.167        8.71072
           1790           1790        328.750        323.333        8.71057
           1791           1791        328.920        323.500        8.71042
           1792           1792        329.090        323.667        8.71027
           1793           1793        329.250        323.833        8.71009
           1794           1794        329.426        324.000        8.70992
           1795           1795        329.600        324.167        8.70975
           1796           1796        329.762        324.333        8.70959
           1797           1797        329.932        324.500        8.70941
           1798           1798        330.103        324.667        8.70924
           1799           1799        330.272        324.833        8.70907
           1800           1800        330.441        325.000         8.7089
           1801           1801        330.604        325.167        8.70875
           1802           1802        330.777        325.333        8.70859
           1803           1803        330.950        325.500        8.70841
           1804           1804        331.111        325.667        8.70822
           1805           1805        331.284        325.833        8.70804
           1806           1806        331.449        326.000        8.70786
           1807           1807        331.623        326.167        8.70769
           1808           1808        331.798        326.333        8.70751
           1809           1809        331.973        326.500        8.70732
           1810           1810        332.155        326.667        8.70713
           1811           1811        332.317        326.833        8.70696
           1812           1812        332.483        327.000        8.70679
           1813           1813        332.653        327.167        8.70661
           1814           1814        332.830        327.333        8.70643
           1815           1815        332.990        327.500        8.70624
           1816           1816        333.160        327.667        8.70606
           1817           1817        333.333        327.833        8.70588
           1818           1818        333.500        328.000         8.7057
           1819           1819        333.676        328.167         8.7055
           1820           1820        333.844        328.333        8.70529
           1821           1821        334.003        328.500        8.70508
           1822           1822        334.181        328.667        8.70489
           1823           1823        334.354        328.833         8.7047
           1824           1824        334.521        329.000        8.70451
           1825           1825        334.698        329.167        8.70432
           1826           1826        334.872        329.333        8.70414
           1827           1827        335.039        329.500        8.70396
           1828           1828        335.211        329.667        8.70377
           1829           1829        335.370        329.833        8.70357
           1830           1830        335.540        330.000        8.70335
           1831           1831        335.714        330.167        8.70314
           1832           1832        335.885        330.333        8.70294
           1833           1833        336.050        330.500        8.70271
           1834           1834        336.223        330.667        8.70249
           1835           1835        336.380        330.833        8.70227
           1836           1836        336.554        331.000        8.70204
           1837           1837        336.722        331.167        8.70185
           1838           1838        336.896        331.333        8.70165
           1839           1839        337.058        331.500        8.70144
           1840           1840        337.220        331.667        8.70121
           1841           1841        337.392        331.833        8.70098
           1842           1842        337.560        332.000        8.70076
           1843           1843        337.728        332.167        8.70054
           1844           1844        337.894        332.333        8.70033
           1845           1845        338.062        332.500        8.70007
           1846           1846        338.233        332.667        8.69983
           1847           1847        338.399        332.833        8.69961
           1848           1848        338.566        333.000         8.6994
           1849           1849        338.736        333.167        8.69919
           1850           1850        338.899        333.333        8.69896
           1851           1851        339.070        333.500        8.69873
           1852           1852        339.238        333.667        8.69849
           1853           1853        339.409        333.833        8.69827
           1854           1854        339.580        334.000        8.69802
           1855           1855        339.743        334.167        8.69778
           1856           1856        339.909        334.333        8.69753
           1857           1857        340.074        334.500        8.69727
           1858           1858        340.241        334.667        8.69702
           1859           1859        340.414        334.833        8.69678
           1860           1860        340.584        335.000        8.69654
           1861           1861        340.746        335.167        8.69627
           1862           1862        340.915        335.333        8.69601
           1863           1863        341.082        335.500        8.69576
           1864           1864        341.255        335.667        8.69551
           1865           1865        341.421        335.833        8.69527
           1866           1866        341.586        336.000          8.695
           1867           1867        341.757        336.167        8.69473
           1868           1868        341.921        336.333        8.69447
           1869           1869        342.087        336.500        8.69422
           1870           1870        342.254        336.667        8.69396
           1871           1871        342.422        336.833         8.6937
           1872           1872        342.589        337.000        8.69343
           1873           1873        342.759        337.167        8.69315
           1874           1874        342.918        337.333        8.69291
           1875           1875        343.090        337.500        8.69267
           1876           1876        343.263        337.667         8.6924
           1877           1877        343.427        337.833        8.69213
           1878           1878        343.588        338.000        8.69185
           1879           1879        343.764        338.167        8.69159
           1880           1880        343.927        338.333        8.69134
           1881           1881        344.098        338.500        8.69108
           1882           1882        344.260        338.667        8.69079
           1883           1883        344.431        338.833        8.69051
           1884           1884        344.591        339.000        8.69026
           1885           1885        344.761        339.167        8.69001
           1886           1886        344.930        339.333        8.68974
           1887           1887        345.091        339.500        8.68946
           1888           1888        345.260        339.667        8.68917
           1889           1889        345.432        339.833        8.68889
           1890           1890        345.596        340.000        8.68861
           1891           1891        345.765        340.167        8.68833
           1892           1892        345.930        340.333        8.68803
           1893           1893        346.099        340.500        8.68772
           1894           1894        346.262        340.667        8.68743
           1895           1895        346.423        340.833        8.68716
           1896           1896        346.596        341.000        8.68688
           1897           1897        346.762        341.167        8.68659
           1898           1898        346.924        341.333        8.68629
           1899           1899        347.097        341.500          8.686
           1900           1900        347.268        341.667        8.68571
           1901           1901        347.432        341.833        8.68543
           1902           1902        347.589        342.000         8.6851
           1903           1903        347.764        342.167        8.68478
           1904           1904        347.921        342.333        8.68446
           1905           1905        348.086        342.500        8.68416
           1906           1906        348.254        342.667        8.68385
           1907           1907        348.430        342.833        8.68355
           1908           1908        348.586        343.000        8.68323
           1909           1909        348.754        343.167        8.68292
           1910           1910        348.924        343.333        8.68264
           1911           1911        349.079        343.500        8.68235
           1912           1912        349.254        343.667        8.68204
           1913           1913        349.427        343.833        8.68172
           1914           1914        349.592        344.000        8.68141
           1915           1915        349.742        344.167        8.68111
           1916           1916        349.918        344.333        8.68081
           1917           1917        350.086        344.500         8.6805
           1918           1918        350.262        344.667        8.68016
           1919           1919        350.437        344.833        8.67982
           1920           1920        350.602        345.000        8.67951
           1921           1921        350.763        345.167         8.6792
           1922           1922        350.928        345.333        8.67884
           1923           1923        351.091        345.500        8.67849
           1924           1924        351.256        345.667        8.67815
           1925           1925        351.431        345.833        8.67781
           1926           1926        351.602        346.000        8.67749
           1927           1927        351.764        346.167        8.67715
           1928           1928        351.926        346.333         8.6768
           1929           1929        352.091        346.500        8.67644
           1930           1930        352.263        346.667        8.67609
           1931           1931        352.420        346.833        8.67574
           1932           1932        352.595        347.000        8.67538
           1933           1933        352.766        347.167          8.675
           1934           1934        352.933        347.333        8.67463
           1935           1935        353.092        347.500        8.67426
           1936           1936        353.259        347.667        8.67391
           1937           1937        353.424        347.833        8.67356
           1938           1938        353.587        348.000        8.67319
           1939           1939        353.759        348.167        8.67281
           1940           1940        353.929        348.333        8.67245
           1941           1941        354.095        348.500         8.6721
           1942           1942        354.265        348.667        8.67172
           1943           1943        354.431        348.833        8.67133
           1944           1944        354.592        349.000        8.67093
           1945           1945        354.765        349.167        8.67055
           1946           1946        354.927        349.333        8.67016
           1947           1947        355.097        349.500        8.66977
           1948           1948        355.266        349.667        8.66936
           1949           1949        355.433        349.833        8.66895
           1950           1950        355.601        350.000        8.66856
           1951           1951        355.768        350.167        8.66817
           1952           1952        355.933        350.333        8.66778
           1953           1953        356.106        350.500        8.66738
           1954           1954        356.268        350.667        8.66697
           1955           1955        356.437        350.833        8.66657
           1956           1956        356.597        351.000        8.66616
           1957           1957        356.769        351.167        8.66575
           1958           1958        356.940        351.333         8.6653
           1959           1959        357.108        351.500        8.66486
           1960           1960        357.274        351.667        8.66444
           1961           1961        357.438        351.833        8.66403
           1962           1962        357.610        352.000         8.6636
           1963           1963        357.770        352.167        8.66317
           1964           1964        357.933        352.333        8.66273
           1965           1965        358.103        352.500         8.6623
           1966           1966        358.269        352.667        8.66188
           1967           1967        358.437        352.833        8.66146
           1968           1968        358.605        353.000        8.66102
           1969           1969        358.774        353.167        8.66057
           1970           1970        358.945        353.333        8.66013
           1971           1971        359.108        353.500        8.65968
           1972           1972        359.271        353.667        8.65922
           1973           1973        359.437        353.833        8.65875
           1974           1974        359.606        354.000        8.65826
           1975           1975        359.771        354.167        8.65779
           1976           1976        359.936        354.333        8.65732
           1977           1977        360.102        354.500        8.65686
           1978           1978        360.268        354.667        8.65638
           1979           1979        360.428        354.833         8.6559
           1980           1980        360.599        355.000        8.65543
           1981           1981        360.771        355.167        8.65496
           1982           1982        360.938        355.333        8.65447
           1983           1983        361.102        355.500        8.65398
           1984           1984        361.271        355.667        8.65348
           1985           1985        361.435        355.833        8.65298
           1986           1986        361.602        356.000         8.6525
           1987           1987        361.764        356.167        8.65201
           1988           1988        361.930        356.333        8.65151
           1989           1989        362.099        356.500        8.65099
           1990           1990        362.271        356.667        8.65047
           1991           1991        362.443        356.833        8.64996
           1992           1992        362.603        357.000        8.64944
           1993           1993        362.759        357.167         8.6489
           1994           1994        362.931        357.333        8.64835
           1995           1995        363.098        357.500        8.64779
           1996           1996        363.264        357.667        8.64725
           1997           1997        363.432        357.833        8.64669
           1998           1998        363.603        358.000        8.64612
           1999           1999        363.769        358.167        8.64554
           2000           2000        363.937        358.333        8.64497
           2001           2001        364.098        358.500        8.64441
           2002           2002        364.267        358.667        8.64385
           2003           2003        364.439        358.833        8.64327
           2004           2004        364.602        359.000        8.64268
           2005           2005        364.765        359.167        8.64211
           2006           2006        364.932        359.333        8.64155
           2007           2007        365.101        359.500        8.64096
           2008           2008        365.265        359.667        8.64037
           2009           2009        365.434        359.833        8.63977
           2010           2010        365.601        360.000        8.63918
           2011           2011        365.766        360.167        8.63859
           2012           2012        365.934        360.333        8.63799
           2013           2013        366.105        360.500        8.63739
           2014           2014        366.272        360.667        8.63678
           2015           2015        366.439        360.833        8.63618
           2016           2016        366.607        361.000        8.63558
           2017           2017        366.773        361.167        8.63497
           2018           2018        366.947        361.333        8.63434
           2019           2019        367.104        361.500        8.63371
           2020           2020        367.282        361.667        8.63308
           2021           2021        367.440        361.833        8.63245
           2022           2022        367.599        362.000        8.63181
           2023           2023        367.782        362.167        8.63114
           2024           2024        367.952        362.333        8.63049
           2025           2025        368.115        362.500        8.62984
           2026           2026        368.279        362.667         8.6292
           2027           2027        368.455        362.833        8.62853
           2028           2028        368.616        363.000        8.62786
           2029           2029        368.786        363.167        8.62719
           2030           2030        368.949        363.333        8.62652
           2031           2031        369.115        363.500        8.62584
           2032           2032        369.283        363.667        8.62517
           2033           2033        369.449        363.833        8.62449
           2034           2034        369.612        364.000        8.62381
           2035           2035        369.787        364.167        8.62314
           2036           2036        369.954        364.333        8.62246
           2037           2037        370.118        364.500        8.62177
           2038           2038        370.277        364.667        8.62108
           2039           2039        370.451        364.833        8.62038
           2040           2040        370.614        365.000        8.61968
           2041           2041        370.781        365.167        8.61898
           2042           2042        370.952        365.333        8.61827
           2043           2043        371.121        365.500        8.61754
           2044           2044        371.278        365.667        8.61682
           2045           2045        371.454        365.833         8.6161
           2046           2046        371.618        366.000        8.61538
           2047           2047        371.787        366.167        8.61462
           2048           2048        371.954        366.333        8.61387
           2049           2049        372.122        366.500        8.61312
           2050           2050        372.281        366.667        8.61238
           2051           2051        372.447        366.833        8.61161
           2052           2052        372.622        367.000        8.61085
           2053           2053        372.785        367.167        8.61007
           2054           2054        372.952        367.333         8.6093
           2055           2055        373.119        367.500        8.60852
           2056           2056        373.284        367.667        8.60774
           2057           2057        373.453        367.833        8.60694
           2058           2058        373.624        368.000        8.60613
           2059           2059        373.789        368.167         8.6053
           2060           2060        373.952        368.333        8.60449
           2061           2061        374.124        368.500        8.60367
           2062           2062        374.290        368.667        8.60284
           2063           2063        374.459        368.833          8.602
           2064           2064        374.629        369.000        8.60117
           2065           2065        374.795        369.167        8.60034
           2066           2066        374.958        369.333         8.5995
           2067           2067        375.129        369.500        8.59864
           2068           2068        375.292        369.667        8.59778
           2069           2069        375.463        369.833        8.59693
           2070           2070        375.630        370.000        8.59607
           2071           2071        375.795        370.167        8.59517
           2072           2072        375.960        370.333        8.59428
           2073           2073        376.133        370.500        8.59339
           2074           2074        376.297        370.667         8.5925
           2075           2075        376.465        370.833        8.59158
           2076           2076        376.632        371.000        8.59066
           2077           2077        376.802        371.167        8.58974
           2078           2078        376.964        371.333        8.58881
           2079           2079        377.131        371.500        8.58788
           2080           2080        377.305        371.667        8.58695
           2081           2081        377.469        371.833        8.58601
           2082           2082        377.636        372.000        8.58507
           2083           2083        377.803        372.167        8.58412
           2084           2084        377.968        372.333        8.58318
           2085           2085        378.142        372.500        8.58222
           2086           2086        378.305        372.667        8.58126
           2087           2087        378.475        372.833        8.58028
           2088           2088        378.643        373.000        8.57932
           2089           2089        378.814        373.167        8.57835
           2090           2090        378.980        373.333        8.57737
           2091           2091        379.145        373.500        8.57637
           2092           2092        379.307        373.667        8.57538
           2093           2093        379.475        373.833        8.57438
           2094           2094        379.645        374.000        8.57339
           2095           2095        379.811        374.167        8.57236
           2096           2096        379.980        374.333        8.57134
           2097           2097        380.149        374.500        8.57033
           2098           2098        380.312        374.667        8.56932
           2099           2099        380.481        374.833        8.56829
           2100           2100        380.652        375.000        8.56726
           2101           2101        380.817        375.167        8.56622
           2102           2102        380.983        375.333        8.56518
           2103           2103        381.157        375.500        8.56412
           2104           2104        381.326        375.667        8.56306
           2105           2105        381.490        375.833        8.56198
           2106           2106        381.664        376.000        8.56091
           2107           2107        381.824        376.167        8.55981
           2108           2108        381.994        376.333        8.55872
           2109           2109        382.154        376.500        8.55761
           2110           2110        382.329        376.667         8.5565
           2111           2111        382.493        376.833        8.55538
           2112           2112        382.659        377.000        8.55427
           2113           2113        382.826        377.167        8.55314
           2114           2114        382.991        377.333          8.552
           2115           2115        383.157        377.500        8.55084
           2116           2116        383.332        377.667         8.5497
           2117           2117        383.497        377.833        8.54855
           2118           2118        383.661        378.000         8.5474
           2119           2119        383.836        378.167        8.54621
           2120           2120        383.992        378.333        8.54501
           2121           2121        384.155        378.500        8.54382
           2122           2122        384.340        378.667        8.54261
           2123           2123        384.499        378.833        8.54136
           2124           2124        384.675        379.000        8.54012
           2125           2125        384.838        379.167        8.53888
           2126           2126        385.001        379.333        8.53764
           2127           2127        385.165        379.500        8.53638
           2128           2128        385.333        379.667         8.5351
           2129           2129        385.504        379.833        8.53383
           2130           2130        385.672        380.000        8.53256
           2131           2131        385.837        380.167        8.53127
           2132           2132        385.995        380.333        8.52996
           2133           2133        386.161        380.500        8.52865
           2134           2134        386.330        380.667        8.52732
           2135           2135        386.503        380.833        8.52598
           2136           2136        386.671        381.000        8.52463
           2137           2137        386.833        381.167        8.52327
           2138           2138        386.998        381.333        8.52189
           2139           2139        387.166        381.500        8.52049
           2140           2140        387.336        381.667        8.51909
           2141           2141        387.501        381.833        8.51768
           2142           2142        387.668        382.000        8.51626
           2143           2143        387.829        382.167        8.51481
           2144           2144        388.003        382.333        8.51336
           2145           2145        388.168        382.500        8.51191
           2146           2146        388.330        382.667        8.51045
           2147           2147        388.502        382.833        8.50894
           2148           2148        388.663        383.000        8.50744
           2149           2149        388.838        383.167        8.50594
           2150           2150        389.004        383.333        8.50443
           2151           2151        389.162        383.500        8.50287
           2152           2152        389.333        383.667        8.50131
           2153           2153        389.493        383.833        8.49974
           2154           2154        389.654        384.000        8.49816
           2155           2155        389.830        384.167        8.49656
           2156           2156        389.999        384.333        8.49491
           2157           2157        390.163        384.500        8.49327
           2158           2158        390.336        384.667        8.49164
           2159           2159        390.496        384.833           8.49
           2160           2160        390.662        385.000        8.48832
           2161           2161        390.828        385.167        8.48665
           2162           2162        390.999        385.333        8.48499
           2163           2163        391.160        385.500        8.48332
           2164           2164        391.333        385.667         8.4816
           2165           2165        391.498        385.833        8.47986
           2166           2166        391.659        386.000         8.4781
           2167           2167        391.830        386.167        8.47633
           2168           2168        391.999        386.333        8.47449
           2169           2169        392.157        386.500        8.47267
           2170           2170        392.327        386.667        8.47083
           2171           2171        392.497        386.833        8.46899
           2172           2172        392.669        387.000        8.46712
           2173           2173        392.831        387.167        8.46524
           2174           2174        392.991        387.333        8.46334
           2175           2175        393.159        387.500        8.46144
           2176           2176        393.330        387.667         8.4595
           2177           2177        393.496        387.833        8.45757
           2178           2178        393.668        388.000        8.45563
           2179           2179        393.830        388.167        8.45366
           2180           2180        393.999        388.333        8.45167
           2181           2181        394.167        388.500        8.44965
           2182           2182        394.329        388.667        8.44762
           2183           2183        394.506        388.833        8.44557
           2184           2184        394.665        389.000        8.44351
           2185           2185        394.831        389.167        8.44139
           2186           2186        394.998        389.333        8.43929
           2187           2187        395.161        389.500        8.43716
           2188           2188        395.324        389.667        8.43501
           2189           2189        395.494        389.833        8.43281
           2190           2190        395.662        390.000        8.43061
           2191           2191        395.829        390.167         8.4284
           2192           2192        395.995        390.333        8.42618
           2193           2193        396.169        390.500        8.42388
           2194           2194        396.346        390.667        8.42159
           2195           2195        396.510        390.833         8.4193
           2196           2196        396.671        391.000        8.41701
           2197           2197        396.837        391.167        8.41464
           2198           2198        397.008        391.333        8.41228
           2199           2199        397.168        391.500        8.40991
           2200           2200        397.336        391.667        8.40754
           2201           2201        397.494        391.833        8.40508
           2202           2202        397.667        392.000        8.40263
           2203           2203        397.842        392.167        8.40016
           2204           2204        398.008        392.333        8.39768
           2205           2205        398.170        392.500        8.39511
           2206           2206        398.336        392.667        8.39256
           2207           2207        398.507        392.833        8.38998
           2208           2208        398.673        393.000         8.3874
           2209           2209        398.842        393.167        8.38474
           2210           2210        399.003        393.333        8.38209
           2211           2211        399.173        393.500        8.37942
           2212           2212        399.346        393.667        8.37674
           2213           2213        399.512        393.833        8.37399
           2214           2214        399.677        394.000        8.37125
           2215           2215        399.844        394.167        8.36848
           2216           2216        400.018        394.333        8.36569
           2217           2217        400.177        394.500        8.36284
           2218           2218        400.346        394.667           8.36
           2219           2219        400.516        394.833        8.35714
           2220           2220        400.680        395.000        8.35424
           2221           2221        400.847        395.167        8.35126
           2222           2222        401.015        395.333         8.3483
           2223           2223        401.181        395.500        8.34532
           2224           2224        401.354        395.667        8.34231
           2225           2225        401.516        395.833        8.33919
           2226           2226        401.688        396.000         8.3361
           2227           2227        401.847        396.167          8.333
           2228           2228        402.018        396.333        8.32989
           2229           2229        402.183        396.500        8.32667
           2230           2230        402.344        396.667        8.32347
           2231           2231        402.510        396.833        8.32025
           2232           2232        402.687        397.000        8.31702
           2233           2233        402.848        397.167        8.31367
           2234           2234        403.014        397.333        8.31034
           2235           2235        403.180        397.500        8.30698
           2236           2236        403.358        397.667        8.30361
           2237           2237        403.519        397.833        8.30013
           2238           2238        403.691        398.000        8.29665
           2239           2239        403.856        398.167        8.29315
           2240           2240        404.017        398.333        8.28964
           2241           2241        404.185        398.500        8.28603
           2242           2242        404.356        398.667        8.28242
           2243           2243        404.517        398.833        8.27878
           2244           2244        404.686        399.000        8.27511
           2245           2245        404.855        399.167        8.27135
           2246           2246        405.024        399.333        8.26759
           2247           2247        405.181        399.500         8.2638
           2248           2248        405.352        399.667        8.25997
           2249           2249        405.520        399.833        8.25604
           2250           2250        405.693        400.000        8.25212
           2251           2251        405.858        400.167        8.24817
           2252           2252        406.028        400.333        8.24418
           2253           2253        406.194        400.500        8.24008
           2254           2254        406.363        400.667        8.23598
           2255           2255        406.525        400.833        8.23184
           2256           2256        406.691        401.000        8.22764
           2257           2257        406.861        401.167        8.22323
           2258           2258        407.017        401.333        8.21881
           2259           2259        407.190        401.500         8.2143
           2260           2260        407.356        401.667        8.20971
           2261           2261        407.518        401.833        8.20476
           2262           2262        407.685        402.000        8.19985
           2263           2263        407.849        402.167        8.19488
           2264           2264        408.010        402.333        8.18983
           2265           2265        408.189        402.500        8.18441
           2266           2266        408.354        402.667        8.17906
           2267           2267        408.520        402.833        8.17367
           2268           2268        408.694        403.000        8.16823
           2269           2269        408.854        403.167         8.1625
           2270           2270        409.026        403.333        8.15682
           2271           2271        409.187        403.500         8.1511
           2272           2272        409.355        403.667        8.14533
           2273           2273        409.521        403.833        8.13932
           2274           2274        409.688        404.000        8.13333
           2275           2275        409.857        404.167        8.12728
           2276           2276        410.023        404.333         8.1212
           2277           2277        410.188        404.500        8.11489
           2278           2278        410.362        404.667        8.10861
           2279           2279        410.526        404.833        8.10227
           2280           2280        410.696        405.000        8.09589
           2281           2281        410.856        405.167        8.08931
           2282           2282        411.025        405.333        8.08274
           2283           2283        411.190        405.500        8.07609
           2284           2284        411.353        405.667        8.06938
           2285           2285        411.525        405.833        8.06245
           2286           2286        411.683        406.000        8.05557
           2287           2287        411.848        406.167        8.04863
           2288           2288        412.013        406.333        8.04165
           2289           2289        412.175        406.500        8.03445
           2290           2290        412.346        406.667        8.02729
           2291           2291        412.515        406.833        8.02008
           2292           2292        412.675        407.000        8.01282
           2293           2293        412.850        407.167        8.00534
           2294           2294        413.014        407.333         7.9979
           2295           2295        413.170        407.500        7.99042
           2296           2296        413.348        407.667        7.98287
           2297           2297        413.511        407.833        7.97526
           2298           2298        413.683        408.000        7.96744
           2299           2299        413.848        408.167        7.95966
           2300           2300        414.006        408.333        7.95183
           2301           2301        414.179        408.500        7.94395
           2302           2302        414.341        408.667        7.93584
           2303           2303        414.508        408.833        7.92775
           2304           2304        414.685        409.000        7.91961
           2305           2305        414.847        409.167        7.91141
           2306           2306        415.013        409.333        7.90293
           2307           2307        415.174        409.500         7.8945
           2308           2308        415.345        409.667        7.88603
           2309           2309        415.517        409.833        7.87752
           2310           2310        415.682        410.000        7.86876
           2311           2311        415.846        410.167        7.86006
           2312           2312        416.019        410.333        7.85134
           2313           2313        416.190        410.500        7.84258
           2314           2314        416.365        410.667        7.83362
           2315           2315        416.524        410.833        7.82468
           2316           2316        416.689        411.000        7.81569
           2317           2317        416.858        411.167        7.80666
           2318           2318        417.024        411.333        7.79736
           2319           2319        417.197        411.500        7.78807
           2320           2320        417.360        411.667        7.77872
           2321           2321        417.519        411.833        7.76933
           2322           2322        417.693        412.000        7.75965
           2323           2323        417.863        412.167        7.75003
           2324           2324        418.025        412.333        7.74038
           2325           2325        418.197        412.500         7.7307
           2326           2326        418.364        412.667        7.72081
           2327           2327        418.526        412.833        7.71095
           2328           2328        418.694        413.000        7.70105
           2329           2329        418.862        413.167        7.69112
           2330           2330        419.030        413.333        7.68101
           2331           2331        419.200        413.500         7.6709
           2332           2332        419.365        413.667        7.66072
           2333           2333        419.531        413.833        7.65049
           2334           2334        419.696        414.000        7.64004
           2335           2335        419.862        414.167         7.6296
           2336           2336        420.033        414.333        7.61909
           2337           2337        420.199        414.500        7.60851
           2338           2338        420.360        414.667        7.59768
           2339           2339        420.526        414.833        7.58689
           2340           2340        420.693        415.000        7.57605
           2341           2341        420.856        415.167        7.56516
           2342           2342        421.021        415.333        7.55399
           2343           2343        421.189        415.500        7.54286
           2344           2344        421.357        415.667        7.53167
           2345           2345        421.525        415.833        7.52041
           2346           2346        421.686        416.000        7.50887
           2347           2347        421.849        416.167        7.49737
           2348           2348        422.022        416.333         7.4858
           2349           2349        422.187        416.500        7.47417
           2350           2350        422.348        416.667        7.46223
           2351           2351        422.514        416.833        7.45032
           2352           2352        422.672        417.000        7.43835
           2353           2353        422.841        417.167        7.42631
           2354           2354        423.008        417.333        7.41389
           2355           2355        423.179        417.500        7.40151
           2356           2356        423.337        417.667        7.38905
           2357           2357        423.497        417.833        7.37652
           2358           2358        423.665        418.000        7.36361
           2359           2359        423.826        418.167        7.35078
           2360           2360        423.991        418.333        7.33791
           2361           2361        424.165        418.500          7.325
           2362           2362        424.329        418.667        7.31181
           2363           2363        424.499        418.833        7.29866
           2364           2364        424.667        419.000        7.28548
           2365           2365        424.826        419.167        7.27225
           2366           2366        424.988        419.333        7.25877
           2367           2367        425.156        419.500        7.24529
           2368           2368        425.323        419.667        7.23176
           2369           2369        425.494        419.833        7.21818
           2370           2370        425.660        420.000        7.20427
           2371           2371        425.818        420.167        7.19036
           2372           2372        425.986        420.333        7.17635
           2373           2373        426.148        420.500        7.16226
           2374           2374        426.316        420.667        7.14775
           2375           2375        426.470        420.833        7.13328
           2376           2376        426.641        421.000        7.11872
           2377           2377        426.807        421.167        7.10409
           2378           2378        426.967        421.333        7.08911
           2379           2379        427.132        421.500        7.07424
           2380           2380        427.297        421.667        7.05932
           2381           2381        427.470        421.833        7.04436
           2382           2382        427.631        422.000         7.0292
           2383           2383        427.797        422.167        7.01404
           2384           2384        427.961        422.333        6.99877
           2385           2385        428.124        422.500        6.98344
           2386           2386        428.287        422.667         6.9678
           2387           2387        428.455        422.833        6.95216
           2388           2388        428.614        423.000        6.93641
           2389           2389        428.785        423.167        6.92057
           2390           2390        428.946        423.333        6.90433
           2391           2391        429.109        423.500        6.88816
           2392           2392        429.269        423.667        6.87191
           2393           2393        429.435        423.833         6.8556
           2394           2394        429.602        424.000        6.83891
           2395           2395        429.763        424.167        6.82227
           2396           2396        429.934        424.333        6.80554
           2397           2397        430.097        424.500        6.78874
           2398           2398        430.261        424.667        6.77162
           2399           2399        430.422        424.833        6.75454
           2400           2400        430.586        425.000        6.73736
           2401           2401        430.746        425.167        6.72009
           2402           2402        430.914        425.333        6.70237
           2403           2403        431.084        425.500        6.68469
           2404           2404        431.238        425.667         6.6669
           2405           2405        431.405        425.833        6.64902
           2406           2406        431.580        426.000         6.6306
           2407           2407        431.740        426.167         6.6123
           2408           2408        431.907        426.333        6.59392
           2409           2409        432.072        426.500        6.57545
           2410           2410        432.235        426.667        6.55654
           2411           2411        432.401        426.833        6.53773
           2412           2412        432.561        427.000        6.51888
           2413           2413        432.728        427.167        6.49995
           2414           2414        432.891        427.333        6.48094
           2415           2415        433.060        427.500        6.46165
           2416           2416        433.224        427.667        6.44242
           2417           2417        433.388        427.833         6.4231
           2418           2418        433.551        428.000        6.40369
           2419           2419        433.721        428.167        6.38392
           2420           2420        433.886        428.333        6.36413
           2421           2421        434.056        428.500        6.34421
           2422           2422        434.219        428.667        6.32417
           2423           2423        434.381        428.833         6.3036
           2424           2424        434.554        429.000        6.28315
           2425           2425        434.718        429.167        6.26263
           2426           2426        434.887        429.333        6.24202
           2427           2427        435.048        429.500        6.22101
           2428           2428        435.212        429.667        6.20009
           2429           2429        435.381        429.833         6.1791
           2430           2430        435.543        430.000        6.15803
           2431           2431        435.705        430.167        6.13652
           2432           2432        435.881        430.333        6.11505
           2433           2433        436.042        430.500         6.0935
           2434           2434        436.201        430.667        6.07185
           2435           2435        436.372        430.833         6.0496
           2436           2436        436.536        431.000         6.0274
           2437           2437        436.703        431.167        6.00513
           2438           2438        436.864        431.333        5.98279
           2439           2439        437.030        431.500        5.96037
           2440           2440        437.195        431.667        5.93753
           2441           2441        437.359        431.833        5.91488
           2442           2442        437.522        432.000         5.8922
           2443           2443        437.690        432.167        5.86946
           2444           2444        437.858        432.333        5.84653
           2445           2445        438.019        432.500        5.82353
           2446           2446        438.177        432.667        5.80041
           2447           2447        438.349        432.833        5.77717
           2448           2448        438.517        433.000         5.7534
           2449           2449        438.676        433.167        5.72969
           2450           2450        438.838        433.333        5.70594
           2451           2451        439.007        433.500        5.68213
           2452           2452        439.170        433.667        5.65782
           2453           2453        439.343        433.833        5.63362
           2454           2454        439.505        434.000        5.60934
           2455           2455        439.665        434.167        5.58498
           2456           2456        439.834        434.333        5.56025
           2457           2457        440.001        434.500        5.53553
           2458           2458        440.165        434.667        5.51071
           2459           2459        440.330        434.833         5.4858
           2460           2460        440.489        435.000        5.46042
           2461           2461        440.657        435.167        5.43516
           2462           2462        440.827        435.333        5.40993
           2463           2463        440.991        435.500         5.3847
           2464           2464        441.159        435.667        5.35924
           2465           2465        441.322        435.833        5.33385
           2466           2466        441.491        436.000        5.30843
           2467           2467        441.659        436.167        5.28299
           2468           2468        441.827        436.333        5.25736
           2469           2469        441.991        436.500        5.23157
           2470           2470        442.159        436.667        5.20563
           2471           2471        442.326        436.833        5.17961
           2472           2472        442.481        437.000        5.15316
           2473           2473        442.649        437.167        5.12683
           2474           2474        442.818        437.333        5.10043
           2475           2475        442.971        437.500        5.07396
           2476           2476        443.142        437.667        5.04726
           2477           2477        443.314        437.833        5.02061
           2478           2478        443.479        438.000        4.99387
           2479           2479        443.643        438.167        4.96705
           2480           2480        443.803        438.333        4.93997
           2481           2481        443.968        438.500        4.91287
           2482           2482        444.132        438.667        4.88568
           2483           2483        444.307        438.833        4.85841
           2484           2484        444.468        439.000        4.83083
           2485           2485        444.630        439.167        4.80341
           2486           2486        444.794        439.333        4.77599
           2487           2487        444.963        439.500        4.74853
           2488           2488        445.136        439.667        4.72095
           2489           2489        445.298        439.833         4.6934
           2490           2490        445.462        440.000        4.66583
           2491           2491        445.626        440.167        4.63823
           2492           2492        445.795        440.333        4.61047
           2493           2493        445.961        440.500         4.5827
           2494           2494        446.133        440.667        4.55485
           2495           2495        446.297        440.833        4.52695
           2496           2496        446.465        441.000        4.49881
           2497           2497        446.635        441.167        4.47079
           2498           2498        446.804        441.333        4.44279
           2499           2499        446.977        441.500        4.41477
           2500           2500        447.146        441.667         4.3866
           2501           2501        447.316        441.833        4.35844
           2502           2502        447.481        442.000        4.33026
           2503           2503        447.640        442.167        4.30207
           2504           2504        447.819        442.333        4.27375
           2505           2505        447.985        442.500        4.24544
           2506           2506        448.151        442.667        4.21707
           2507           2507        448.317        442.833        4.18863
           2508           2508        448.484        443.000        4.16001
           2509           2509        448.656        443.167        4.13145
           2510           2510        448.830        443.333        4.10291
           2511           2511        448.998        443.500        4.07438
           2512           2512        449.163        443.667        4.04573
           2513           2513        449.333        443.833         4.0172
           2514           2514        449.511        444.000        3.98873
           2515           2515        449.684        444.167        3.96028
           2516           2516        449.856        444.333        3.93193
           2517           2517        450.021        444.500        3.90354
           2518           2518        450.184        444.667        3.87517
           2519           2519        450.364        444.833        3.84683
           2520           2520        450.531        445.000        3.81841
           2521           2521        450.705        445.167        3.78997
           2522           2522        450.862        445.333        3.76156
           2523           2523        451.037        445.500        3.73317
           2524           2524        451.201        445.667        3.70487
           2525           2525        451.376        445.833        3.67667
           2526           2526        451.541        446.000        3.64854
           2527           2527        451.713        446.167        3.62047
           2528           2528        451.881        446.333        3.59268
           2529           2529        452.051        446.500        3.56479
           2530           2530        452.222        446.667        3.53696
           2531           2531        452.398        446.833        3.50925
           2532           2532        452.571        447.000         3.4816
           2533           2533        452.748        447.167        3.45411
           2534           2534        452.912        447.333        3.42657
           2535           2535        453.074        447.500        3.39904
           2536           2536        453.247        447.667        3.37153
           2537           2537        453.418        447.833        3.34418
           2538           2538        453.590        448.000        3.31682
           2539           2539        453.777        448.167        3.28954
           2540           2540        453.947        448.333        3.26232
           2541           2541        454.117        448.500        3.23529
           2542           2542        454.302        448.667        3.20826
           2543           2543        454.471        448.833        3.18133
           2544           2544        454.647        449.000        3.15447
           2545           2545        454.824        449.167        3.12797
           2546           2546        454.998        449.333        3.10148
           2547           2547        455.165        449.500        3.07517
           2548           2548        455.345        449.667          3.049
           2549           2549        455.522        449.833        3.02349
           2550           2550        455.699        450.000        2.99795
           2551           2551        455.877        450.167        2.97259
           2552           2552        456.053        450.333        2.94739
           2553           2553        456.226        450.500        2.92298
           2554           2554        456.401        450.667        2.89842
           2555           2555        456.577        450.833        2.87401
           2556           2556        456.746        451.000        2.84986
           2557           2557        456.925        451.167        2.82587
           2558           2558        457.099        451.333         2.8026
           2559           2559        457.280        451.500        2.77918
           2560           2560        457.454        451.667        2.75591
           2561           2561        457.627        451.833        2.73277
           2562           2562        457.796        452.000        2.71027
           2563           2563        457.972        452.167        2.68768
           2564           2564        458.152        452.333        2.66524
           2565           2565        458.328        452.500        2.64294
           2566           2566        458.506        452.667        2.62129
           2567           2567        458.682        452.833        2.59956
           2568           2568        458.854        453.000          2.578
           2569           2569        459.029        453.167         2.5566
           2570           2570        459.203        453.333        2.53593
           2571           2571        459.379        453.500        2.51517
           2572           2572        459.557        453.667         2.4946
           2573           2573        459.735        453.833         2.4742
           2574           2574        459.907        454.000        2.45463
           2575           2575        460.091        454.167        2.43496
           2576           2576        460.265        454.333        2.41548
           2577           2577        460.443        454.500         2.3962
           2578           2578        460.613        454.667        2.37783
           2579           2579        460.784        454.833        2.35935
           2580           2580        460.960        455.000        2.34107
           2581           2581        461.138        455.167        2.32298
           2582           2582        461.314        455.333        2.30584
           2583           2583        461.488        455.500        2.28856
           2584           2584        461.673        455.667        2.27146
           2585           2585        461.851        455.833        2.25456
           2586           2586        462.027        456.000        2.23856
           2587           2587        462.203        456.167        2.22244
           2588           2588        462.376        456.333        2.20651
           2589           2589        462.557        456.500        2.19075
           2590           2590        462.732        456.667        2.17588
           2591           2591        462.909        456.833        2.16085
           2592           2592        463.089        457.000          2.146
           2593           2593        463.257        457.167        2.13131
           2594           2594        463.429        457.333        2.11747
           2595           2595        463.607        457.500         2.1035
           2596           2596        463.777        457.667         2.0897
           2597           2597        463.948        457.833        2.07607
           2598           2598        464.129        458.000        2.06329
           2599           2599        464.302        458.167         2.0504
           2600           2600        464.484        458.333        2.03769
           2601           2601        464.657        458.500        2.02515
           2602           2602        464.836        458.667        2.01348
           2603           2603        465.005        458.833         2.0017
           2604           2604        465.184        459.000        1.99009
           2605           2605        465.358        459.167        1.97863
           2606           2606        465.531        459.333        1.96804
           2607           2607        465.696        459.500        1.95732
           2608           2608        465.879        459.667        1.94675
           2609           2609        466.052        459.833        1.93632
           2610           2610        466.232        460.000        1.92668
           2611           2611        466.405        460.167        1.91693
           2612           2612        466.573        460.333        1.90732
           2613           2613        466.740        460.500        1.89786
           2614           2614        466.919        460.667        1.88912
           2615           2615        467.096        460.833        1.88027
           2616           2616        467.274        461.000        1.87157
           2617           2617        467.440        461.167          1.863
           2618           2618        467.612        461.333        1.85514
           2619           2619        467.786        461.500        1.84718
           2620           2620        467.955        461.667        1.83936
           2621           2621        468.128        461.833        1.83167
           2622           2622        468.304        462.000        1.82464
           2623           2623        468.473        462.167        1.81751
           2624           2624        468.639        462.333        1.81051
           2625           2625        468.808        462.500        1.80368
           2626           2626        468.983        462.667          1.797
           2627           2627        469.154        462.833        1.79095
           2628           2628        469.321        463.000        1.78478
           2629           2629        469.490        463.167        1.77872
           2630           2630        469.662        463.333        1.77277
           2631           2631        469.825        463.500        1.76736
           2632           2632        469.998        463.667        1.76185
           2633           2633        470.160        463.833        1.75643
           2634           2634        470.327        464.000         1.7511
           2635           2635        470.496        464.167        1.74623
           2636           2636        470.670        464.333        1.74128
           2637           2637        470.827        464.500        1.73641
           2638           2638        470.993        464.667        1.73161
           2639           2639        471.161        464.833        1.72724
           2640           2640        471.330        465.000         1.7228
           2641           2641        471.492        465.167        1.71843
           2642           2642        471.667        465.333        1.71412
           2643           2643        471.832        465.500        1.71019
           2644           2644        471.997        465.667        1.70619
           2645           2645        472.163        465.833        1.70225
           2646           2646        472.330        466.000        1.69836
           2647           2647        472.497        466.167         1.6948
           2648           2648        472.666        466.333        1.69118
           2649           2649        472.827        466.500        1.68761
           2650           2650        473.000        466.667        1.68409
           2651           2651        473.163        466.833        1.68085
           2652           2652        473.333        467.000        1.67755
           2653           2653        473.504        467.167        1.67428
           2654           2654        473.671        467.333        1.67105
           2655           2655        473.838        467.500        1.66803
           2656           2656        474.000        467.667        1.66496
           2657           2657        474.171        467.833        1.66192
           2658           2658        474.338        468.000        1.65891
           2659           2659        474.504        468.167        1.65606
           2660           2660        474.668        468.333        1.65318
           2661           2661        474.835        468.500        1.65031
           2662           2662        475.003        468.667        1.64747
           2663           2663        475.171        468.833        1.64473
           2664           2664        475.337        469.000        1.64198
           2665           2665        475.505        469.167        1.63925
           2666           2666        475.676        469.333        1.63654
           2667           2667        475.845        469.500        1.63393
           2668           2668        476.011        469.667        1.63131
           2669           2669        476.175        469.833        1.62869
           2670           2670        476.346        470.000        1.62608
           2671           2671        476.516        470.167        1.62356
           2672           2672        476.682        470.333        1.62102
           2673           2673        476.843        470.500        1.61848
           2674           2674        477.015        470.667        1.61594
           2675           2675        477.181        470.833        1.61345
           2676           2676        477.345        471.000        1.61096
           2677           2677        477.514        471.167        1.60848
           2678           2678        477.679        471.333        1.60601
           2679           2679        477.850        471.500        1.60359
           2680           2680        478.010        471.667        1.60117
           2681           2681        478.183        471.833        1.59876
           2682           2682        478.357        472.000        1.59635
           2683           2683        478.524        472.167        1.59399
           2684           2684        478.688        472.333        1.59162
           2685           2685        478.858        472.500        1.58926
           2686           2686        479.023        472.667        1.58691
           2687           2687        479.185        472.833         1.5846
           2688           2688        479.352        473.000        1.58228
           2689           2689        479.522        473.167        1.57998
           2690           2690        479.688        473.333        1.57767
           2691           2691        479.855        473.500        1.57541
           2692           2692        480.024        473.667        1.57314
           2693           2693        480.188        473.833        1.57088
           2694           2694        480.358        474.000        1.56864
           2695           2695        480.518        474.167        1.56642
           2696           2696        480.687        474.333        1.56422
           2697           2697        480.858        474.500        1.56202
           2698           2698        481.022        474.667        1.55983
           2699           2699        481.187        474.833        1.55769
           2700           2700        481.352        475.000        1.55555
           2701           2701        481.518        475.167        1.55342
           2702           2702        481.694        475.333         1.5513
           2703           2703        481.860        475.500        1.54922
           2704           2704        482.027        475.667        1.54714
           2705           2705        482.188        475.833        1.54507
           2706           2706        482.362        476.000          1.543
           2707           2707        482.529        476.167        1.54098
           2708           2708        482.693        476.333        1.53897
           2709           2709        482.860        476.500        1.53696
           2710           2710        483.031        476.667        1.53496
           2711           2711        483.191        476.833        1.53301
           2712           2712        483.361        477.000        1.53106
           2713           2713        483.526        477.167        1.52912
           2714           2714        483.696        477.333        1.52718
           2715           2715        483.865        477.500        1.52529
           2716           2716        484.029        477.667         1.5234
           2717           2717        484.196        477.833        1.52151
           2718           2718        484.354        478.000        1.51963
           2719           2719        484.526        478.167        1.51781
           2720           2720        484.691        478.333        1.51598
           2721           2721        484.861        478.500        1.51417
           2722           2722        485.035        478.667        1.51236
           2723           2723        485.202        478.833        1.51061
           2724           2724        485.371        479.000        1.50885
           2725           2725        485.537        479.167         1.5071
           2726           2726        485.704        479.333        1.50535
           2727           2727        485.872        479.500        1.50365
           2728           2728        486.042        479.667        1.50195
           2729           2729        486.216        479.833        1.50027
           2730           2730        486.378        480.000        1.49859
           2731           2731        486.549        480.167        1.49697
           2732           2732        486.715        480.333        1.49535
           2733           2733        486.882        480.500        1.49374
           2734           2734        487.054        480.667        1.49214
           2735           2735        487.214        480.833         1.4906
           2736           2736        487.381        481.000        1.48905
           2737           2737        487.546        481.167        1.48751
           2738           2738        487.711        481.333        1.48598
           2739           2739        487.884        481.500         1.4845
           2740           2740        488.045        481.667        1.48302
           2741           2741        488.219        481.833        1.48156
           2742           2742        488.376        482.000        1.48009
           2743           2743        488.548        482.167        1.47867
           2744           2744        488.717        482.333        1.47725
           2745           2745        488.883        482.500        1.47584
           2746           2746        489.047        482.667        1.47443
           2747           2747        489.212        482.833        1.47307
           2748           2748        489.386        483.000        1.47172
           2749           2749        489.549        483.167        1.47038
           2750           2750        489.715        483.333        1.46905
           2751           2751        489.883        483.500        1.46778
           2752           2752        490.048        483.667        1.46652
           2753           2753        490.220        483.833        1.46526
           2754           2754        490.392        484.000          1.464
           2755           2755        490.555        484.167        1.46281
           2756           2756        490.719        484.333        1.46159
           2757           2757        490.888        484.500        1.46038
           2758           2758        491.049        484.667        1.45917
           2759           2759        491.211        484.833        1.45799
           2760           2760        491.384        485.000        1.45682
           2761           2761        491.557        485.167        1.45565
           2762           2762        491.722        485.333        1.45449
           2763           2763        491.891        485.500        1.45337
           2764           2764        492.058        485.667        1.45225
           2765           2765        492.223        485.833        1.45115
           2766           2766        492.388        486.000        1.45007
           2767           2767        492.556        486.167        1.44899
           2768           2768        492.722        486.333        1.44798
           2769           2769        492.889        486.500        1.44695
           2770           2770        493.052        486.667        1.44593
           2771           2771        493.228        486.833        1.44491
           2772           2772        493.388        487.000        1.44393
           2773           2773        493.554        487.167        1.44295
           2774           2774        493.723        487.333        1.44198
           2775           2775        493.891        487.500        1.44102
           2776           2776        494.068        487.667        1.44011
           2777           2777        494.229        487.833        1.43919
           2778           2778        494.398        488.000        1.43828
           2779           2779        494.563        488.167        1.43737
           2780           2780        494.727        488.333        1.43651
           2781           2781        494.893        488.500        1.43565
           2782           2782        495.062        488.667        1.43479
           2783           2783        495.232        488.833        1.43395
           2784           2784        495.402        489.000        1.43314
           2785           2785        495.555        489.167        1.43232
           2786           2786        495.729        489.333         1.4315
           2787           2787        495.897        489.500         1.4307
           2788           2788        496.066        489.667        1.42992
           2789           2789        496.226        489.833        1.42913
           2790           2790        496.397        490.000        1.42835
           2791           2791        496.559        490.167        1.42758
           2792           2792        496.722        490.333        1.42682
           2793           2793        496.887        490.500        1.42609
           2794           2794        497.050        490.667        1.42535
           2795           2795        497.220        490.833        1.42462
           2796           2796        497.396        491.000        1.42391
           2797           2797        497.557        491.167        1.42322
           2798           2798        497.726        491.333        1.42253
           2799           2799        497.888        491.500        1.42185
           2800           2800        498.055        491.667        1.42118
           2801           2801        498.222        491.833        1.42054
           2802           2802        498.393        492.000         1.4199
           2803           2803        498.551        492.167        1.41926
           2804           2804        498.719        492.333        1.41863
           2805           2805        498.895        492.500        1.41801
           2806           2806        499.064        492.667        1.41739
           2807           2807        499.233        492.833        1.41678
           2808           2808        499.404        493.000        1.41618
           2809           2809        499.569        493.167        1.41559
           2810           2810        499.737        493.333        1.41501
           2811           2811        499.901        493.500        1.41445
           2812           2812        500.070        493.667        1.41389
           2813           2813        500.241        493.833        1.41335
           2814           2814        500.401        494.000        1.41282
           2815           2815        500.570        494.167        1.41228
           2816           2816        500.731        494.333        1.41175
           2817           2817        500.903        494.500        1.41124
           2818           2818        501.075        494.667        1.41072
           2819           2819        501.236        494.833        1.41021
           2820           2820        501.404        495.000        1.40971
           2821           2821        501.574        495.167        1.40922
           2822           2822        501.738        495.333        1.40873
           2823           2823        501.917        495.500        1.40826
           2824           2824        502.084        495.667        1.40778
           2825           2825        502.254        495.833        1.40733
           2826           2826        502.419        496.000        1.40688
           2827           2827        502.588        496.167        1.40643
           2828           2828        502.767        496.333        1.40598
           2829           2829        502.939        496.500        1.40554
           2830           2830        503.104        496.667         1.4051
           2831           2831        503.277        496.833        1.40467
           2832           2832        503.445        497.000        1.40424
           2833           2833        503.607        497.167        1.40383
           2834           2834        503.777        497.333        1.40342
           2835           2835        503.949        497.500        1.40301
           2836           2836        504.118        497.667        1.40261
           2837           2837        504.292        497.833        1.40223
           2838           2838        504.457        498.000        1.40185
           2839           2839        504.616        498.167        1.40148
           2840           2840        504.782        498.333        1.40112
           2841           2841        504.948        498.500        1.40076
           2842           2842        505.112        498.667         1.4004
           2843           2843        505.279        498.833        1.40005
           2844           2844        505.447        499.000         1.3997
           2845           2845        505.618        499.167        1.39935
           2846           2846        505.782        499.333        1.39902
           2847           2847        505.943        499.500        1.39869
           2848           2848        506.116        499.667        1.39835
           2849           2849        506.282        499.833        1.39803
           2850           2850        506.446        500.000        1.39771
           2851           2851        506.609        500.167         1.3974
           2852           2852        506.773        500.333        1.39709
           2853           2853        506.939        500.500         1.3968
           2854           2854        507.114        500.667         1.3965
           2855           2855        507.288        500.833        1.39621
           2856           2856        507.449        501.000        1.39592
           2857           2857        507.616        501.167        1.39565
           2858           2858        507.785        501.333        1.39538
           2859           2859        507.954        501.500        1.39511
           2860           2860        508.112        501.667        1.39483
           2861           2861        508.286        501.833        1.39456
           2862           2862        508.444        502.000         1.3943
           2863           2863        508.609        502.167        1.39404
           2864           2864        508.777        502.333        1.39379
           2865           2865        508.937        502.500        1.39354
           2866           2866        509.104        502.667        1.39329
           2867           2867        509.276        502.833        1.39305
           2868           2868        509.439        503.000         1.3928
           2869           2869        509.596        503.167        1.39256
           2870           2870        509.769        503.333        1.39233
           2871           2871        509.940        503.500        1.39209
           2872           2872        510.098        503.667        1.39185
           2873           2873        510.266        503.833        1.39162
           2874           2874        510.435        504.000         1.3914
           2875           2875        510.597        504.167        1.39119
           2876           2876        510.762        504.333        1.39097
           2877           2877        510.930        504.500        1.39078
           2878           2878        511.096        504.667        1.39058
           2879           2879        511.265        504.833        1.39038
           2880           2880        511.427        505.000        1.39018
           2881           2881        511.597        505.167        1.38999
           2882           2882        511.765        505.333        1.38981
           2883           2883        511.924        505.500        1.38963
           2884           2884        512.097        505.667        1.38945
           2885           2885        512.251        505.833        1.38928
           2886           2886        512.425        506.000        1.38912
           2887           2887        512.589        506.167        1.38896
           2888           2888        512.753        506.333        1.38878
           2889           2889        512.924        506.500         1.3886
           2890           2890        513.085        506.667        1.38844
           2891           2891        513.250        506.833        1.38827
           2892           2892        513.415        507.000         1.3881
           2893           2893        513.573        507.167        1.38792
           2894           2894        513.742        507.333        1.38777
           2895           2895        513.909        507.500         1.3876
           2896           2896        514.081        507.667        1.38744
           2897           2897        514.248        507.833        1.38728
           2898           2898        514.410        508.000        1.38714
           2899           2899        514.578        508.167        1.38699
           2900           2900        514.742        508.333        1.38683
           2901           2901        514.908        508.500        1.38668
           2902           2902        515.072        508.667        1.38653
           2903           2903        515.244        508.833        1.38638
           2904           2904        515.403        509.000        1.38622
           2905           2905        515.576        509.167        1.38607
           2906           2906        515.741        509.333        1.38592
           2907           2907        515.908        509.500        1.38577
           2908           2908        516.068        509.667        1.38561
           2909           2909        516.233        509.833        1.38547
           2910           2910        516.398        510.000        1.38534
           2911           2911        516.564        510.167         1.3852
           2912           2912        516.732        510.333        1.38506
           2913           2913        516.895        510.500        1.38493
           2914           2914        517.061        510.667        1.38482
           2915           2915        517.231        510.833        1.38469
           2916           2916        517.402        511.000        1.38456
           2917           2917        517.570        511.167        1.38444
           2918           2918        517.741        511.333        1.38432
           2919           2919        517.902        511.500        1.38421
           2920           2920        518.069        511.667         1.3841
           2921           2921        518.232        511.833        1.38399
           2922           2922        518.404        512.000        1.38389
           2923           2923        518.577        512.167        1.38378
           2924           2924        518.739        512.333        1.38366
           2925           2925        518.909        512.500        1.38355
           2926           2926        519.073        512.667        1.38343
           2927           2927        519.240        512.833         1.3833
           2928           2928        519.406        513.000        1.38318
           2929           2929        519.576        513.167        1.38307
           2930           2930        519.737        513.333        1.38296
           2931           2931        519.906        513.500        1.38285
           2932           2932        520.074        513.667        1.38274
           2933           2933        520.242        513.833        1.38263
           2934           2934        520.405        514.000        1.38251
           2935           2935        520.565        514.167         1.3824
           2936           2936        520.734        514.333        1.38228
           2937           2937        520.906        514.500        1.38218
           2938           2938        521.069        514.667        1.38205
           2939           2939        521.237        514.833        1.38193
           2940           2940        521.401        515.000        1.38181
           2941           2941        521.569        515.167         1.3817
           2942           2942        521.730        515.333        1.38157
           2943           2943        521.903        515.500        1.38145
           2944           2944        522.062        515.667        1.38133
           2945           2945        522.235        515.833        1.38122
           2946           2946        522.393        516.000         1.3811
           2947           2947        522.567        516.167        1.38098
           2948           2948        522.733        516.333        1.38088
           2949           2949        522.898        516.500        1.38079
           2950           2950        523.064        516.667        1.38069
           2951           2951        523.234        516.833         1.3806
           2952           2952        523.393        517.000        1.38051
           2953           2953        523.566        517.167        1.38042
           2954           2954        523.738        517.333        1.38032
           2955           2955        523.901        517.500        1.38023
           2956           2956        524.059        517.667        1.38014
           2957           2957        524.231        517.833        1.38004
           2958           2958        524.394        518.000        1.37993
           2959           2959        524.571        518.167        1.37983
           2960           2960        524.733        518.333        1.37972
           2961           2961        524.905        518.500        1.37962
           2962           2962        525.065        518.667        1.37951
           2963           2963        525.228        518.833         1.3794
           2964           2964        525.405        519.000        1.37931
           2965           2965        525.572        519.167         1.3792
           2966           2966        525.740        519.333         1.3791
           2967           2967        525.907        519.500          1.379
           2968           2968        526.073        519.667        1.37889
           2969           2969        526.238        519.833        1.37878
           2970           2970        526.407        520.000        1.37865
           2971           2971        526.572        520.167        1.37853
           2972           2972        526.737        520.333        1.37842
           2973           2973        526.900        520.500        1.37831
           2974           2974        527.067        520.667        1.37821
           2975           2975        527.234        520.833        1.37811
           2976           2976        527.398        521.000        1.37801
           2977           2977        527.566        521.167         1.3779
           2978           2978        527.737        521.333        1.37779
           2979           2979        527.906        521.500        1.37769
           2980           2980        528.076        521.667        1.37758
           2981           2981        528.244        521.833        1.37747
           2982           2982        528.400        522.000        1.37736
           2983           2983        528.572        522.167        1.37726
           2984           2984        528.734        522.333        1.37716
           2985           2985        528.904        522.500        1.37705
           2986           2986        529.073        522.667        1.37695
           2987           2987        529.238        522.833        1.37686
           2988           2988        529.407        523.000        1.37675
           2989           2989        529.570        523.167        1.37665
           2990           2990        529.739        523.333        1.37654
           2991           2991        529.904        523.500        1.37643
           2992           2992        530.072        523.667        1.37632
           2993           2993        530.237        523.833        1.37621
           2994           2994        530.402        524.000        1.37611
           2995           2995        530.565        524.167        1.37602
           2996           2996        530.732        524.333        1.37592
           2997           2997        530.899        524.500        1.37581
           2998           2998        531.074        524.667        1.37572
           2999           2999        531.237        524.833        1.37563
           3000           3000        531.395        525.000        1.37553
           3001           3001        531.564        525.167        1.37542
           3002           3002        531.738        525.333        1.37532
           3003           3003        531.904        525.500        1.37521
           3004           3004        532.074        525.667        1.37511
           3005           3005        532.244        525.833        1.37501
           3006           3006        532.408        526.000        1.37492
           3007           3007        532.570        526.167        1.37484
           3008           3008        532.737        526.333        1.37475
           3009           3009        532.910        526.500        1.37466
           3010           3010        533.078        526.667        1.37456
           3011           3011        533.238        526.833        1.37447
           3012           3012        533.403        527.000        1.37437
           3013           3013        533.563        527.167        1.37426
           3014           3014        533.732        527.333        1.37415
           3015           3015        533.899        527.500        1.37404
           3016           3016        534.060        527.667        1.37392
           3017           3017        534.229        527.833        1.37381
           3018           3018        534.402        528.000        1.37369
           3019           3019        534.565        528.167        1.37359
           3020           3020        534.734        528.333        1.37349
           3021           3021        534.900        528.500        1.37339
           3022           3022        535.068        528.667         1.3733
           3023           3023        535.237        528.833        1.37321
           3024           3024        535.403        529.000        1.37311
           3025           3025        535.568        529.167        1.37301
           3026           3026        535.730        529.333        1.37292
           3027           3027        535.899        529.500        1.37282
           3028           3028        536.070        529.667        1.37272
           3029           3029        536.234        529.833        1.37263
           3030           3030        536.402        530.000        1.37254
           3031           3031        536.569        530.167        1.37247
           3032           3032        536.741        530.333        1.37237
           3033           3033        536.901        530.500        1.37228
           3034           3034        537.064        530.667        1.37219
           3035           3035        537.230        530.833         1.3721
           3036           3036        537.402        531.000        1.37201
           3037           3037        537.565        531.167        1.37191
           3038           3038        537.734        531.333        1.37181
           3039           3039        537.906        531.500        1.37171
           3040           3040        538.064        531.667        1.37161
           3041           3041        538.233        531.833         1.3715
           3042           3042        538.403        532.000         1.3714
           3043           3043        538.572        532.167         1.3713
           3044           3044        538.734        532.333        1.37119
           3045           3045        538.901        532.500        1.37108
           3046           3046        539.071        532.667        1.37097
           3047           3047        539.245        532.833        1.37086
           3048           3048        539.406        533.000        1.37075
           3049           3049        539.578        533.167        1.37065
           3050           3050        539.747        533.333        1.37055
           3051           3051        539.913        533.500        1.37046
           3052           3052        540.079        533.667        1.37037
           3053           3053        540.243        533.833        1.37027
           3054           3054        540.411        534.000        1.37018
           3055           3055        540.581        534.167         1.3701
           3056           3056        540.748        534.333        1.37002
           3057           3057        540.914        534.500        1.36993
           3058           3058        541.084        534.667        1.36984
           3059           3059        541.253        534.833        1.36976
           3060           3060        541.425        535.000        1.36967
           3061           3061        541.589        535.167        1.36959
           3062           3062        541.755        535.333        1.36951
           3063           3063        541.929        535.500        1.36943
           3064           3064        542.088        535.667        1.36933
           3065           3065        542.254        535.833        1.36923
           3066           3066        542.421        536.000        1.36914
           3067           3067        542.586        536.167        1.36905
           3068           3068        542.752        536.333        1.36896
           3069           3069        542.923        536.500        1.36886
           3070           3070        543.089        536.667        1.36876
           3071           3071        543.247        536.833        1.36867
           3072           3072        543.417        537.000        1.36857
           3073           3073        543.586        537.167        1.36848
           3074           3074        543.751        537.333        1.36839
           3075           3075        543.920        537.500        1.36831
           3076           3076        544.081        537.667        1.36823
           3077           3077        544.255        537.833        1.36814
           3078           3078        544.417        538.000        1.36805
           3079           3079        544.588        538.167        1.36798
           3080           3080        544.753        538.333        1.36789
           3081           3081        544.917        538.500        1.36779
           3082           3082        545.084        538.667         1.3677
           3083           3083        545.261        538.833        1.36761
           3084           3084        545.421        539.000        1.36753
           3085           3085        545.580        539.167        1.36744
           3086           3086        545.750        539.333        1.36737
           3087           3087        545.916        539.500         1.3673
           3088           3088        546.083        539.667        1.36723
           3089           3089        546.253        539.833        1.36715
           3090           3090        546.417        540.000        1.36707
           3091           3091        546.582        540.167        1.36699
           3092           3092        546.746        540.333         1.3669
           3093           3093        546.918        540.500        1.36681
           3094           3094        547.087        540.667        1.36672
           3095           3095        547.257        540.833        1.36664
           3096           3096        547.420        541.000        1.36656
           3097           3097        547.589        541.167        1.36647
           3098           3098        547.759        541.333         1.3664
           3099           3099        547.920        541.500        1.36633
           3100           3100        548.090        541.667        1.36626
           3101           3101        548.264        541.833        1.36618
           3102           3102        548.417        542.000        1.36609
           3103           3103        548.588        542.167        1.36601
           3104           3104        548.748        542.333        1.36593
           3105           3105        548.919        542.500        1.36583
           3106           3106        549.093        542.667        1.36573
           3107           3107        549.252        542.833        1.36565
           3108           3108        549.420        543.000        1.36557
           3109           3109        549.591        543.167        1.36548
           3110           3110        549.753        543.333        1.36539
           3111           3111        549.920        543.500         1.3653
           3112           3112        550.090        543.667        1.36521
           3113           3113        550.255        543.833         1.3651
           3114           3114        550.425        544.000          1.365
           3115           3115        550.588        544.167         1.3649
           3116           3116        550.760        544.333        1.36481
           3117           3117        550.921        544.500        1.36471
           3118           3118        551.088        544.667        1.36462
           3119           3119        551.258        544.833        1.36455
           3120           3120        551.423        545.000        1.36447
           3121           3121        551.588        545.167         1.3644
           3122           3122        551.756        545.333        1.36432
           3123           3123        551.927        545.500        1.36424
           3124           3124        552.089        545.667        1.36416
           3125           3125        552.256        545.833        1.36407
           3126           3126        552.420        546.000        1.36398
           3127           3127        552.588        546.167         1.3639
           3128           3128        552.757        546.333        1.36382
           3129           3129        552.919        546.500        1.36374
           3130           3130        553.084        546.667        1.36366
           3131           3131        553.251        546.833        1.36359
           3132           3132        553.409        547.000        1.36352
           3133           3133        553.577        547.167        1.36345
           3134           3134        553.740        547.333        1.36336
           3135           3135        553.904        547.500        1.36327
           3136           3136        554.076        547.667        1.36318
           3137           3137        554.245        547.833        1.36309
           3138           3138        554.406        548.000          1.363
           3139           3139        554.583        548.167        1.36291
           3140           3140        554.742        548.333        1.36283
           3141           3141        554.914        548.500        1.36275
           3142           3142        555.089        548.667        1.36266
           3143           3143        555.243        548.833        1.36258
           3144           3144        555.409        549.000        1.36249
           3145           3145        555.583        549.167         1.3624
           3146           3146        555.746        549.333        1.36231
           3147           3147        555.910        549.500        1.36223
           3148           3148        556.088        549.667        1.36215
           3149           3149        556.248        549.833        1.36208
           3150           3150        556.420        550.000        1.36199
           3151           3151        556.577        550.167        1.36191
           3152           3152        556.757        550.333        1.36182
           3153           3153        556.924        550.500        1.36173
           3154           3154        557.083        550.667        1.36163
           3155           3155        557.249        550.833        1.36153
           3156           3156        557.409        551.000        1.36143
           3157           3157        557.581        551.167        1.36133
           3158           3158        557.746        551.333        1.36124
           3159           3159        557.916        551.500        1.36115
           3160           3160        558.077        551.667        1.36106
           3161           3161        558.248        551.833        1.36099
           3162           3162        558.415        552.000        1.36091
           3163           3163        558.579        552.167        1.36083
           3164           3164        558.749        552.333        1.36074
           3165           3165        558.908        552.500        1.36066
           3166           3166        559.073        552.667        1.36056
           3167           3167        559.237        552.833        1.36047
           3168           3168        559.408        553.000        1.36038
           3169           3169        559.576        553.167        1.36028
           3170           3170        559.747        553.333        1.36018
           3171           3171        559.927        553.500        1.36008
           3172           3172        560.092        553.667        1.35999
           3173           3173        560.256        553.833         1.3599
           3174           3174        560.418        554.000        1.35981
           3175           3175        560.579        554.167        1.35972
           3176           3176        560.750        554.333        1.35963
           3177           3177        560.920        554.500        1.35956
           3178           3178        561.090        554.667        1.35949
           3179           3179        561.256        554.833         1.3594
           3180           3180        561.424        555.000        1.35932
           3181           3181        561.585        555.167        1.35924
           3182           3182        561.748        555.333        1.35915
           3183           3183        561.910        555.500        1.35907
           3184           3184        562.079        555.667        1.35898
           3185           3185        562.252        555.833        1.35889
           3186           3186        562.420        556.000         1.3588
           3187           3187        562.580        556.167         1.3587
           3188           3188        562.749        556.333         1.3586
           3189           3189        562.910        556.500         1.3585
           3190           3190        563.078        556.667         1.3584
           3191           3191        563.245        556.833        1.35831
           3192           3192        563.416        557.000        1.35821
           3193           3193        563.584        557.167        1.35812
           3194           3194        563.748        557.333        1.35804
           3195           3195        563.915        557.500        1.35795
           3196           3196        564.078        557.667        1.35785
           3197           3197        564.246        557.833        1.35777
           3198           3198        564.413        558.000        1.35768
           3199           3199        564.583        558.167        1.35759
           3200           3200        564.753        558.333        1.35749
           3201           3201        564.921        558.500        1.35741
           3202           3202        565.089        558.667        1.35732
           3203           3203        565.254        558.833        1.35723
           3204           3204        565.420        559.000        1.35713
           3205           3205        565.584        559.167        1.35704
           3206           3206        565.752        559.333        1.35695
           3207           3207        565.915        559.500        1.35687
           3208           3208        566.080        559.667        1.35678
           3209           3209        566.248        559.833         1.3567
           3210           3210        566.412        560.000        1.35662
           3211           3211        566.588        560.167        1.35654
           3212           3212        566.754        560.333        1.35645
           3213           3213        566.915        560.500        1.35637
           3214           3214        567.091        560.667        1.35629
           3215           3215        567.251        560.833         1.3562
           3216           3216        567.426        561.000        1.35612
           3217           3217        567.594        561.167        1.35602
           3218           3218        567.762        561.333        1.35593
           3219           3219        567.927        561.500        1.35583
           3220           3220        568.091        561.667        1.35572
           3221           3221        568.261        561.833        1.35561
           3222           3222        568.424        562.000        1.35551
           3223           3223        568.594        562.167        1.35542
           3224           3224        568.760        562.333        1.35534
           3225           3225        568.918        562.500        1.35525
           3226           3226        569.084        562.667        1.35517
           3227           3227        569.250        562.833        1.35508
           3228           3228        569.411        563.000          1.355
           3229           3229        569.576        563.167         1.3549
           3230           3230        569.749        563.333        1.35481
           3231           3231        569.913        563.500        1.35471
           3232           3232        570.084        563.667        1.35462
           3233           3233        570.245        563.833        1.35451
           3234           3234        570.408        564.000        1.35441
           3235           3235        570.583        564.167        1.35431
           3236           3236        570.745        564.333         1.3542
           3237           3237        570.919        564.500        1.35409
           3238           3238        571.078        564.667        1.35399
           3239           3239        571.240        564.833         1.3539
           3240           3240        571.414        565.000         1.3538
           3241           3241        571.578        565.167        1.35369
           3242           3242        571.744        565.333        1.35358
           3243           3243        571.912        565.500        1.35348
           3244           3244        572.076        565.667        1.35339
           3245           3245        572.239        565.833        1.35329
           3246           3246        572.412        566.000        1.35319
           3247           3247        572.578        566.167        1.35311
           3248           3248        572.743        566.333        1.35302
           3249           3249        572.908        566.500        1.35295
           3250           3250        573.075        566.667        1.35287
           3251           3251        573.243        566.833        1.35279
           3252           3252        573.415        567.000        1.35272
           3253           3253        573.581        567.167        1.35263
           3254           3254        573.750        567.333        1.35254
           3255           3255        573.912        567.500        1.35244
           3256           3256        574.086        567.667        1.35235
           3257           3257        574.249        567.833        1.35225
           3258           3258        574.414        568.000        1.35216
           3259           3259        574.576        568.167        1.35207
           3260           3260        574.749        568.333        1.35198
           3261           3261        574.916        568.500        1.35189
           3262           3262        575.084        568.667         1.3518
           3263           3263        575.245        568.833         1.3517
           3264           3264        575.420        569.000        1.35162
           3265           3265        575.586        569.167        1.35151
           3266           3266        575.755        569.333         1.3514
           3267           3267        575.912        569.500        1.35129
           3268           3268        576.086        569.667        1.35119
           3269           3269        576.250        569.833         1.3511
           3270           3270        576.419        570.000          1.351
           3271           3271        576.584        570.167         1.3509
           3272           3272        576.755        570.333        1.35081
           3273           3273        576.925        570.500        1.35072
           3274           3274        577.094        570.667        1.35061
           3275           3275        577.254        570.833        1.35051
           3276           3276        577.419        571.000        1.35041
           3277           3277        577.584        571.167         1.3503
           3278           3278        577.750        571.333        1.35019
           3279           3279        577.910        571.500        1.35008
           3280           3280        578.086        571.667        1.34997
           3281           3281        578.246        571.833        1.34988
           3282           3282        578.415        572.000        1.34977
           3283           3283        578.582        572.167        1.34966
           3284           3284        578.755        572.333        1.34955
           3285           3285        578.914        572.500        1.34945
           3286           3286        579.077        572.667        1.34934
           3287           3287        579.247        572.833        1.34923
           3288           3288        579.421        573.000        1.34911
           3289           3289        579.587        573.167        1.34901
           3290           3290        579.745        573.333        1.34891
           3291           3291        579.906        573.500         1.3488
           3292           3292        580.077        573.667         1.3487
           3293           3293        580.239        573.833        1.34862
           3294           3294        580.406        574.000        1.34852
           3295           3295        580.572        574.167        1.34842
           3296           3296        580.736        574.333        1.34831
           3297           3297        580.908        574.500        1.34822
           3298           3298        581.065        574.667        1.34812
           3299           3299        581.237        574.833        1.34802
           3300           3300        581.408        575.000        1.34792
           3301           3301        581.573        575.167        1.34783
           3302           3302        581.744        575.333        1.34774
           3303           3303        581.912        575.500        1.34765
           3304           3304        582.083        575.667        1.34755
           3305           3305        582.251        575.833        1.34746
           3306           3306        582.417        576.000        1.34738
           3307           3307        582.590        576.167         1.3473
           3308           3308        582.749        576.333        1.34721
           3309           3309        582.923        576.500        1.34711
           3310           3310        583.089        576.667        1.34703
           3311           3311        583.252        576.833        1.34694
           3312           3312        583.423        577.000        1.34685
           3313           3313        583.590        577.167        1.34676
           3314           3314        583.756        577.333        1.34666
           3315           3315        583.924        577.500        1.34656
           3316           3316        584.089        577.667        1.34645
           3317           3317        584.259        577.833        1.34633
           3318           3318        584.425        578.000        1.34622
           3319           3319        584.599        578.167        1.34612
           3320           3320        584.758        578.333        1.34602
           3321           3321        584.920        578.500        1.34591
           3322           3322        585.088        578.667        1.34582
           3323           3323        585.252        578.833        1.34572
           3324           3324        585.422        579.000        1.34562
           3325           3325        585.583        579.167        1.34551
           3326           3326        585.753        579.333        1.34541
           3327           3327        585.929        579.500        1.34531
           3328           3328        586.088        579.667        1.34521
           3329           3329        586.262        579.833        1.34509
           3330           3330        586.429        580.000        1.34498
           3331           3331        586.599        580.167        1.34488
           3332           3332        586.762        580.333        1.34477
           3333           3333        586.926        580.500        1.34466
           3334           3334        587.089        580.667        1.34455
           3335           3335        587.260        580.833        1.34448
           3336           3336        587.428        581.000         1.3444
           3337           3337        587.586        581.167        1.34431
           3338           3338        587.745        581.333        1.34422
           3339           3339        587.913        581.500        1.34414
           3340           3340        588.086        581.667        1.34405
           3341           3341        588.254        581.833        1.34397
           3342           3342        588.426        582.000        1.34387
           3343           3343        588.588        582.167        1.34377
           3344           3344        588.756        582.333        1.34369
           3345           3345        588.924        582.500        1.34359
           3346           3346        589.088        582.667        1.34349
           3347           3347        589.255        582.833        1.34339
           3348           3348        589.419        583.000        1.34329
           3349           3349        589.583        583.167        1.34319
           3350           3350        589.749        583.333        1.34309
           3351           3351        589.915        583.500        1.34297
           3352           3352        590.088        583.667        1.34287
           3353           3353        590.249        583.833        1.34278
           3354           3354        590.422        584.000        1.34268
           3355           3355        590.588        584.167        1.34259
           3356           3356        590.753        584.333        1.34249
           3357           3357        590.921        584.500         1.3424
           3358           3358        591.086        584.667         1.3423
           3359           3359        591.256        584.833        1.34218
           3360           3360        591.421        585.000        1.34207
           3361           3361        591.588        585.167        1.34197
           3362           3362        591.762        585.333        1.34187
           3363           3363        591.929        585.500        1.34176
           3364           3364        592.095        585.667        1.34165
           3365           3365        592.258        585.833        1.34156
           3366           3366        592.435        586.000        1.34149
           3367           3367        592.605        586.167        1.34141
           3368           3368        592.768        586.333        1.34133
           3369           3369        592.922        586.500        1.34125
           3370           3370        593.089        586.667        1.34118
           3371           3371        593.257        586.833        1.34111
           3372           3372        593.424        587.000        1.34103
           3373           3373        593.588        587.167        1.34095
           3374           3374        593.756        587.333        1.34088
           3375           3375        593.931        587.500        1.34078
           3376           3376        594.094        587.667        1.34068
           3377           3377        594.257        587.833        1.34058
           3378           3378        594.429        588.000        1.34049
           3379           3379        594.592        588.167        1.34041
           3380           3380        594.760        588.333         1.3403
           3381           3381        594.929        588.500         1.3402
           3382           3382        595.095        588.667        1.34011
           3383           3383        595.265        588.833        1.34002
           3384           3384        595.425        589.000        1.33993
           3385           3385        595.590        589.167        1.33984
           3386           3386        595.761        589.333        1.33975
           3387           3387        595.933        589.500        1.33967
           3388           3388        596.093        589.667        1.33958
           3389           3389        596.260        589.833        1.33948
           3390           3390        596.431        590.000        1.33938
           3391           3391        596.595        590.167         1.3393
           3392           3392        596.761        590.333         1.3392
           3393           3393        596.935        590.500        1.33911
           3394           3394        597.094        590.667        1.33901
           3395           3395        597.258        590.833        1.33893
           3396           3396        597.421        591.000        1.33885
           3397           3397        597.591        591.167        1.33875
           3398           3398        597.769        591.333        1.33866
           3399           3399        597.931        591.500        1.33857
           3400           3400        598.101        591.667        1.33848
           3401           3401        598.262        591.833        1.33839
           3402           3402        598.438        592.000        1.33829
           3403           3403        598.606        592.167         1.3382
           3404           3404        598.775        592.333        1.33813
           3405           3405        598.942        592.500        1.33804
           3406           3406        599.111        592.667        1.33794
           3407           3407        599.279        592.833        1.33784
           3408           3408        599.445        593.000        1.33774
           3409           3409        599.613        593.167        1.33764
           3410           3410        599.779        593.333        1.33753
           3411           3411        599.944        593.500        1.33742
           3412           3412        600.112        593.667        1.33731
           3413           3413        600.283        593.833        1.33721
           3414           3414        600.447        594.000        1.33711
           3415           3415        600.614        594.167        1.33701
           3416           3416        600.788        594.333        1.33692
           3417           3417        600.961        594.500        1.33684
           3418           3418        601.129        594.667        1.33675
           3419           3419        601.296        594.833        1.33665
           3420           3420        601.461        595.000        1.33656
           3421           3421        601.625        595.167        1.33647
           3422           3422        601.784        595.333        1.33638
           3423           3423        601.954        595.500        1.33628
           3424           3424        602.127        595.667        1.33617
           3425           3425        602.288        595.833        1.33608
           3426           3426        602.454        596.000          1.336
           3427           3427        602.623        596.167         1.3359
           3428           3428        602.786        596.333         1.3358
           3429           3429        602.955        596.500        1.33571
           3430           3430        603.120        596.667        1.33562
           3431           3431        603.282        596.833        1.33553
           3432           3432        603.448        597.000        1.33544
           3433           3433        603.618        597.167        1.33536
           3434           3434        603.789        597.333        1.33527
           3435           3435        603.953        597.500        1.33518
           3436           3436        604.122        597.667        1.33508
           3437           3437        604.287        597.833        1.33499
           3438           3438        604.460        598.000         1.3349
           3439           3439        604.623        598.167        1.33482
           3440           3440        604.787        598.333        1.33473
           3441           3441        604.949        598.500        1.33464
           3442           3442        605.122        598.667        1.33456
           3443           3443        605.293        598.833        1.33446
           3444           3444        605.456        599.000        1.33437
           3445           3445        605.621        599.167        1.33428
           3446           3446        605.788        599.333        1.33419
           3447           3447        605.954        599.500        1.33409
           3448           3448        606.117        599.667          1.334
           3449           3449        606.290        599.833        1.33392
           3450           3450        606.460        600.000        1.33386


Results:
Texts:

  BKB:Zn(NTf2)2, 08.03.2021 10:58:09
  Sample Weight
  BKB:Zn(NTf2)2, 8.7550 mg

Sample:
  BKB:Zn(NTf2)2, 8.7550 mg
Sample Remarks:
  
Experiment Comments:
  -
Curve Categories:
Evaluation:
  
Method:
  fm-25-60-10�C/min
Adjustment:
  From 0.00 to 57.50 min
  Sample Temperature:
    TGA/SF SDTA FRS2, adjusted 19.03.2019 11:35:25
    Tc     : 25.00 �C
    dTs(T) : -2.1921 + 20.9064e-03*T - 7.9799e-06*T^2 �C
    Tau Lag: -316.3000e-06 + 1.6992e-06*T - 1.4108e-09*T^2 s
  Heatflow
    E Indium      : 31.9597 1/mW
    dE relative   : 7.0332 - 8.1599e-03*T + 901.6900e-09*T^2
      adjusted    : (19.03.2019 11:33:03)
  RTyp, adjusted 19.03.2019 11:37:22
  Tc     : 25.00 �C
  dTc(T) : -9.0071 - 12.2030e-03*T + 22.4280e-06*T^2 �C
  Balance: 
    Type    : UMX1
    adjusted: 19.03.2019 11:45:23
    External Adjust.: No
Sample Holder:
  Aluminum Standard 40ul
  Weight  : 0
  Material: Aluminum

Order Number:
  
Customer:
  
User:
  METTLER


Curve Name:
  BKB:Zn(NTf2)2, 08.03.2021 10:58:09
  Performed 08.03.2021 10:58:09
  Heatflow
Curve Values:
          Index              t             Ts             Tr          Value
                           [s]           [�C]           [�C]           [mW]
              0              0         32.397         25.000        30.7597
              1              1         32.394         25.167        30.5395
              2              2         32.413         25.333        30.4252
              3              3         32.483         25.500         30.338
              4              4         32.612         25.667        30.1613
              5              5         32.766         25.833        30.1021
              6              6         32.926         26.000        30.0803
              7              7         33.092         26.167        30.0716
              8              8         33.279         26.333        30.1959
              9              9         33.469         26.500        30.2459
             10             10         33.656         26.667        30.2907
             11             11         33.850         26.833        30.3462
             12             12         34.050         27.000        30.5287
             13             13         34.241         27.167        30.6517
             14             14         34.442         27.333        30.7747
             15             15         34.657         27.500        30.9038
             16             16         34.860         27.667        31.1298
             17             17         35.074         27.833        31.3079
             18             18         35.286         28.000        31.4785
             19             19         35.512         28.167        31.6515
             20             20         35.726         28.333        31.8943
             21             21         35.944         28.500        32.1012
             22             22         36.159         28.667        32.3014
             23             23         36.377         28.833        32.5033
             24             24         36.579         29.000        32.7371
             25             25         36.808         29.167        32.9558
             26             26         37.017         29.333        33.1711
             27             27         37.224         29.500        33.3862
             28             28         37.441         29.667        33.6157
             29             29         37.666         29.833        33.8365
             30             30         37.857         30.000        34.0544
             31             31         38.080         30.167        34.2709
             32             32         38.298         30.333         34.492
             33             33         38.509         30.500         34.711
             34             34         38.721         30.667         34.929
             35             35         38.929         30.833        35.1478
             36             36         39.132         31.000        35.3618
             37             37         39.342         31.167        35.5786
             38             38         39.542         31.333        35.7959
             39             39         39.760         31.500        36.0128
             40             40         39.955         31.667        36.2245
             41             41         40.177         31.833        36.4378
             42             42         40.376         32.000        36.6512
             43             43         40.592         32.167        36.8635
             44             44         40.811         32.333        37.0751
             45             45         41.006         32.500        37.2843
             46             46         41.218         32.667        37.4901
             47             47         41.426         32.833        37.6948
             48             48         41.632         33.000        37.8909
             49             49         41.834         33.167          38.09
             50             50         42.040         33.333        38.2875
             51             51         42.246         33.500        38.4838
             52             52         42.438         33.667         38.667
             53             53         42.651         33.833         38.856
             54             54         42.846         34.000        39.0442
             55             55         43.032         34.167        39.2302
             56             56         43.252         34.333         39.402
             57             57         43.451         34.500         39.579
             58             58         43.642         34.667        39.7549
             59             59         43.833         34.833          39.93
             60             60         44.035         35.000        40.0926
             61             61         44.226         35.167        40.2623
             62             62         44.433         35.333         40.432
             63             63         44.629         35.500        40.5986
             64             64         44.812         35.667        40.7488
             65             65         45.016         35.833        40.9026
             66             66         45.195         36.000        41.0545
             67             67         45.393         36.167        41.2044
             68             68         45.594         36.333        41.3423
             69             69         45.790         36.500        41.4853
             70             70         45.989         36.667        41.6263
             71             71         46.176         36.833        41.7644
             72             72         46.350         37.000         41.879
             73             73         46.536         37.167        42.0042
             74             74         46.714         37.333        42.1298
             75             75         46.900         37.500        42.2539
             76             76         47.086         37.667        42.3615
             77             77         47.274         37.833        42.4756
             78             78         47.468         38.000        42.5871
             79             79         47.641         38.167        42.6968
             80             80         47.817         38.333        42.7898
             81             81         48.008         38.500        42.8902
             82             82         48.181         38.667        42.9902
             83             83         48.361         38.833        43.0887
             84             84         48.546         39.000        43.1699
             85             85         48.731         39.167         43.259
             86             86         48.895         39.333        43.3484
             87             87         49.067         39.500        43.4365
             88             88         49.249         39.667        43.5061
             89             89         49.427         39.833        43.5817
             90             90         49.606         40.000        43.6578
             91             91         49.778         40.167        43.7338
             92             92         49.946         40.333         43.794
             93             93         50.123         40.500          43.86
             94             94         50.304         40.667        43.9265
             95             95         50.475         40.833        43.9913
             96             96         50.649         41.000        44.0396
             97             97         50.807         41.167        44.0945
             98             98         50.981         41.333        44.1496
             99             99         51.161         41.500         44.205
            100            100         51.324         41.667        44.2479
            101            101         51.492         41.833        44.2964
            102            102         51.664         42.000        44.3464
            103            103         51.837         42.167        44.3953
            104            104         51.997         42.333        44.4326
            105            105         52.163         42.500        44.4752
            106            106         52.336         42.667        44.5178
            107            107         52.501         42.833          44.56
            108            108         52.680         43.000        44.5969
            109            109         52.834         43.167        44.6344
            110            110         53.011         43.333        44.6713
            111            111         53.178         43.500        44.7084
            112            112         53.344         43.667        44.7383
            113            113         53.512         43.833        44.7718
            114            114         53.677         44.000        44.8037
            115            115         53.849         44.167        44.8331
            116            116         54.009         44.333        44.8611
            117            117         54.174         44.500        44.8812
            118            118         54.335         44.667        44.9071
            119            119         54.503         44.833        44.9328
            120            120         54.673         45.000        44.9572
            121            121         54.843         45.167        44.9774
            122            122         55.005         45.333        45.0007
            123            123         55.158         45.500        45.0234
            124            124         55.311         45.667         45.046
            125            125         55.479         45.833        45.0644
            126            126         55.650         46.000        45.0863
            127            127         55.823         46.167        45.1081
            128            128         55.979         46.333        45.1287
            129            129         56.137         46.500        45.1458
            130            130         56.308         46.667        45.1617
            131            131         56.475         46.833        45.1774
            132            132         56.637         47.000        45.1927
            133            133         56.804         47.167        45.2077
            134            134         56.976         47.333        45.2233
            135            135         57.132         47.500        45.2396
            136            136         57.299         47.667        45.2551
            137            137         57.449         47.833        45.2592
            138            138         57.611         48.000        45.2699
            139            139         57.770         48.167        45.2834
            140            140         57.930         48.333        45.2968
            141            141         58.096         48.500        45.3094
            142            142         58.261         48.667        45.3229
            143            143         58.428         48.833        45.3346
            144            144         58.596         49.000        45.3451
            145            145         58.748         49.167        45.3545
            146            146         58.911         49.333        45.3619
            147            147         59.072         49.500        45.3705
            148            148         59.251         49.667        45.3777
            149            149         59.404         49.833        45.3844
            150            150         59.560         50.000        45.3883
            151            151         59.722         50.167        45.3947
            152            152         59.888         50.333        45.4012
            153            153         60.042         50.500        45.4068
            154            154         60.209         50.667        45.4091
            155            155         60.371         50.833        45.4149
            156            156         60.522         51.000        45.4227
            157            157         60.682         51.167        45.4315
            158            158         60.843         51.333        45.4378
            159            159         61.008         51.500        45.4431
            160            160         61.169         51.667        45.4482
            161            161         61.328         51.833        45.4533
            162            162         61.487         52.000        45.4591
            163            163         61.657         52.167        45.4634
            164            164         61.816         52.333        45.4674
            165            165         61.991         52.500        45.4714
            166            166         62.149         52.667        45.4751
            167            167         62.304         52.833        45.4789
            168            168         62.459         53.000        45.4824
            169            169         62.623         53.167        45.4853
            170            170         62.781         53.333        45.4829
            171            171         62.937         53.500        45.4837
            172            172         63.105         53.667         45.486
            173            173         63.265         53.833        45.4887
            174            174         63.422         54.000        45.4911
            175            175         63.581         54.167        45.4938
            176            176         63.751         54.333        45.4979
            177            177         63.909         54.500        45.5017
            178            178         64.063         54.667        45.5028
            179            179         64.227         54.833         45.504
            180            180         64.384         55.000        45.5059
            181            181         64.550         55.167        45.5087
            182            182         64.710         55.333        45.5133
            183            183         64.869         55.500        45.5151
            184            184         65.037         55.667        45.5164
            185            185         65.203         55.833        45.5177
            186            186         65.360         56.000        45.5178
            187            187         65.515         56.167        45.5172
            188            188         65.669         56.333        45.5156
            189            189         65.841         56.500        45.5146
            190            190         66.005         56.667        45.5116
            191            191         66.169         56.833          45.51
            192            192         66.313         57.000        45.5091
            193            193         66.477         57.167         45.508
            194            194         66.640         57.333        45.5036
            195            195         66.802         57.500         45.501
            196            196         66.952         57.667         45.499
            197            197         67.110         57.833        45.4974
            198            198         67.275         58.000        45.4985
            199            199         67.431         58.167        45.4978
            200            200         67.600         58.333        45.4958
            201            201         67.762         58.500        45.4944
            202            202         67.922         58.667         45.494
            203            203         68.082         58.833        45.4924
            204            204         68.244         59.000        45.4897
            205            205         68.397         59.167        45.4864
            206            206         68.565         59.333        45.4841
            207            207         68.736         59.500        45.4816
            208            208         68.880         59.667        45.4792
            209            209         69.041         59.833        45.4771
            210            210         69.200         60.000        45.4731
            211            211         69.363         60.167        45.4725
            212            212         69.525         60.333        45.4727
            213            213         69.673         60.500        45.4726
            214            214         69.842         60.667        45.4728
            215            215         70.002         60.833         45.472
            216            216         70.161         61.000        45.4707
            217            217         70.321         61.167        45.4694
            218            218         70.487         61.333        45.4719
            219            219         70.656         61.500        45.4714
            220            220         70.822         61.667        45.4705
            221            221         70.979         61.833        45.4697
            222            222         71.140         62.000        45.4657
            223            223         71.292         62.167        45.4637
            224            224         71.454         62.333        45.4625
            225            225         71.608         62.500        45.4616
            226            226         71.771         62.667        45.4593
            227            227         71.926         62.833        45.4581
            228            228         72.090         63.000        45.4564
            229            229         72.258         63.167        45.4553
            230            230         72.412         63.333        45.4562
            231            231         72.577         63.500        45.4552
            232            232         72.735         63.667         45.453
            233            233         72.902         63.833        45.4496
            234            234         73.057         64.000        45.4456
            235            235         73.224         64.167        45.4407
            236            236         73.376         64.333        45.4358
            237            237         73.542         64.500        45.4312
            238            238         73.701         64.667        45.4269
            239            239         73.870         64.833        45.4181
            240            240         74.012         65.000        45.4116
            241            241         74.174         65.167        45.4071
            242            242         74.333         65.333         45.404
            243            243         74.490         65.500        45.3983
            244            244         74.652         65.667        45.3949
            245            245         74.818         65.833        45.3919
            246            246         74.980         66.000        45.3877
            247            247         75.143         66.167        45.3879
            248            248         75.289         66.333        45.3856
            249            249         75.453         66.500        45.3833
            250            250         75.626         66.667        45.3812
            251            251         75.794         66.833        45.3825
            252            252         75.945         67.000        45.3813
            253            253         76.112         67.167        45.3796
            254            254         76.265         67.333        45.3773
            255            255         76.419         67.500        45.3709
            256            256         76.586         67.667        45.3675
            257            257         76.745         67.833        45.3641
            258            258         76.914         68.000        45.3619
            259            259         77.068         68.167        45.3601
            260            260         77.228         68.333        45.3577
            261            261         77.390         68.500         45.354
            262            262         77.552         68.667        45.3491
            263            263         77.703         68.833        45.3435
            264            264         77.870         69.000        45.3372
            265            265         78.030         69.167        45.3318
            266            266         78.191         69.333        45.3266
            267            267         78.355         69.500        45.3225
            268            268         78.515         69.667        45.3181
            269            269         78.672         69.833        45.3136
            270            270         78.833         70.000        45.3087
            271            271         78.987         70.167         45.304
            272            272         79.143         70.333        45.2975
            273            273         79.310         70.500        45.2931
            274            274         79.467         70.667        45.2887
            275            275         79.636         70.833        45.2839
            276            276         79.805         71.000        45.2815
            277            277         79.959         71.167        45.2771
            278            278         80.118         71.333        45.2726
            279            279         80.278         71.500        45.2683
            280            280         80.436         71.667        45.2624
            281            281         80.600         71.833        45.2581
            282            282         80.767         72.000        45.2526
            283            283         80.921         72.167        45.2456
            284            284         81.076         72.333         45.238
            285            285         81.242         72.500        45.2321
            286            286         81.400         72.667         45.226
            287            287         81.566         72.833        45.2194
            288            288         81.722         73.000        45.2139
            289            289         81.887         73.167        45.2085
            290            290         82.044         73.333        45.2036
            291            291         82.200         73.500        45.1991
            292            292         82.353         73.667        45.1927
            293            293         82.526         73.833        45.1887
            294            294         82.680         74.000        45.1847
            295            295         82.846         74.167        45.1804
            296            296         83.000         74.333        45.1785
            297            297         83.167         74.500        45.1739
            298            298         83.326         74.667        45.1673
            299            299         83.494         74.833        45.1598
            300            300         83.652         75.000        45.1561
            301            301         83.816         75.167        45.1511
            302            302         83.977         75.333        45.1459
            303            303         84.134         75.500        45.1416
            304            304         84.288         75.667        45.1337
            305            305         84.449         75.833         45.129
            306            306         84.608         76.000        45.1233
            307            307         84.760         76.167        45.1163
            308            308         84.928         76.333        45.1108
            309            309         85.092         76.500        45.1056
            310            310         85.251         76.667        45.1003
            311            311         85.416         76.833        45.0951
            312            312         85.579         77.000        45.0936
            313            313         85.741         77.167        45.0891
            314            314         85.905         77.333        45.0836
            315            315         86.052         77.500        45.0781
            316            316         86.209         77.667        45.0695
            317            317         86.382         77.833        45.0642
            318            318         86.541         78.000        45.0597
            319            319         86.705         78.167        45.0564
            320            320         86.864         78.333        45.0548
            321            321         87.023         78.500          45.05
            322            322         87.179         78.667        45.0448
            323            323         87.339         78.833        45.0397
            324            324         87.502         79.000         45.036
            325            325         87.668         79.167        45.0322
            326            326         87.828         79.333        45.0281
            327            327         87.989         79.500        45.0244
            328            328         88.160         79.667        45.0201
            329            329         88.307         79.833        45.0153
            330            330         88.472         80.000        45.0092
            331            331         88.633         80.167        45.0032
            332            332         88.794         80.333        44.9965
            333            333         88.959         80.500         44.991
            334            334         89.113         80.667        44.9851
            335            335         89.276         80.833        44.9787
            336            336         89.440         81.000        44.9683
            337            337         89.603         81.167        44.9606
            338            338         89.755         81.333        44.9539
            339            339         89.912         81.500        44.9478
            340            340         90.078         81.667        44.9404
            341            341         90.241         81.833        44.9334
            342            342         90.401         82.000        44.9278
            343            343         90.560         82.167        44.9229
            344            344         90.715         82.333        44.9165
            345            345         90.871         82.500        44.9112
            346            346         91.038         82.667        44.9056
            347            347         91.208         82.833        44.8996
            348            348         91.363         83.000        44.8966
            349            349         91.526         83.167        44.8921
            350            350         91.683         83.333        44.8873
            351            351         91.855         83.500        44.8835
            352            352         92.003         83.667        44.8795
            353            353         92.170         83.833        44.8748
            354            354         92.333         84.000         44.871
            355            355         92.493         84.167        44.8666
            356            356         92.645         84.333        44.8632
            357            357         92.811         84.500        44.8621
            358            358         92.981         84.667        44.8603
            359            359         93.139         84.833        44.8583
            360            360         93.305         85.000        44.8572
            361            361         93.464         85.167        44.8579
            362            362         93.631         85.333        44.8572
            363            363         93.784         85.500        44.8554
            364            364         93.945         85.667        44.8529
            365            365         94.113         85.833        44.8521
            366            366         94.277         86.000        44.8495
            367            367         94.435         86.167        44.8469
            368            368         94.598         86.333        44.8445
            369            369         94.761         86.500        44.8418
            370            370         94.920         86.667        44.8386
            371            371         95.085         86.833        44.8343
            372            372         95.238         87.000        44.8293
            373            373         95.400         87.167        44.8192
            374            374         95.562         87.333        44.8112
            375            375         95.728         87.500        44.8045
            376            376         95.884         87.667        44.7989
            377            377         96.052         87.833        44.7957
            378            378         96.207         88.000        44.7933
            379            379         96.369         88.167        44.7882
            380            380         96.526         88.333        44.7815
            381            381         96.686         88.500        44.7716
            382            382         96.842         88.667        44.7658
            383            383         97.005         88.833        44.7609
            384            384         97.169         89.000        44.7551
            385            385         97.335         89.167        44.7559
            386            386         97.510         89.333        44.7518
            387            387         97.666         89.500        44.7478
            388            388         97.812         89.667        44.7439
            389            389         97.971         89.833        44.7327
            390            390         98.139         90.000        44.7245
            391            391         98.310         90.167        44.7173
            392            392         98.463         90.333        44.7112
            393            393         98.632         90.500        44.7075
            394            394         98.783         90.667        44.7024
            395            395         98.949         90.833        44.6973
            396            396         99.116         91.000        44.6923
            397            397         99.270         91.167        44.6887
            398            398         99.424         91.333        44.6849
            399            399         99.582         91.500        44.6806
            400            400         99.748         91.667        44.6759
            401            401         99.917         91.833        44.6729
            402            402        100.078         92.000        44.6688
            403            403        100.238         92.167        44.6654
            404            404        100.404         92.333        44.6617
            405            405        100.568         92.500        44.6585
            406            406        100.731         92.667         44.654
            407            407        100.888         92.833         44.648
            408            408        101.051         93.000        44.6419
            409            409        101.205         93.167        44.6348
            410            410        101.370         93.333        44.6303
            411            411        101.537         93.500        44.6256
            412            412        101.698         93.667        44.6205
            413            413        101.856         93.833        44.6133
            414            414        102.018         94.000         44.607
            415            415        102.176         94.167           44.6
            416            416        102.332         94.333        44.5926
            417            417        102.501         94.500        44.5869
            418            418        102.669         94.667        44.5813
            419            419        102.835         94.833        44.5765
            420            420        102.984         95.000        44.5716
            421            421        103.141         95.167        44.5615
            422            422        103.298         95.333        44.5532
            423            423        103.471         95.500        44.5467
            424            424        103.623         95.667        44.5409
            425            425        103.789         95.833        44.5391
            426            426        103.953         96.000        44.5355
            427            427        104.118         96.167        44.5307
            428            428        104.280         96.333        44.5253
            429            429        104.437         96.500        44.5189
            430            430        104.587         96.667        44.5126
            431            431        104.754         96.833        44.5059
            432            432        104.924         97.000        44.4986
            433            433        105.085         97.167        44.4949
            434            434        105.250         97.333        44.4908
            435            435        105.410         97.500        44.4869
            436            436        105.569         97.667        44.4833
            437            437        105.724         97.833        44.4747
            438            438        105.890         98.000        44.4688
            439            439        106.051         98.167        44.4632
            440            440        106.209         98.333        44.4567
            441            441        106.368         98.500        44.4525
            442            442        106.537         98.667        44.4475
            443            443        106.698         98.833        44.4423
            444            444        106.866         99.000        44.4365
            445            445        107.026         99.167        44.4325
            446            446        107.186         99.333        44.4281
            447            447        107.346         99.500        44.4237
            448            448        107.504         99.667         44.419
            449            449        107.665         99.833        44.4103
            450            450        107.828        100.000        44.4028
            451            451        107.988        100.167        44.3954
            452            452        108.154        100.333        44.3883
            453            453        108.310        100.500         44.382
            454            454        108.478        100.667        44.3752
            455            455        108.639        100.833        44.3691
            456            456        108.803        101.000         44.364
            457            457        108.962        101.167        44.3575
            458            458        109.118        101.333        44.3524
            459            459        109.277        101.500         44.348
            460            460        109.441        101.667        44.3433
            461            461        109.602        101.833        44.3393
            462            462        109.763        102.000        44.3352
            463            463        109.927        102.167        44.3321
            464            464        110.093        102.333        44.3288
            465            465        110.260        102.500        44.3295
            466            466        110.423        102.667        44.3271
            467            467        110.576        102.833        44.3245
            468            468        110.748        103.000         44.322
            469            469        110.900        103.167        44.3168
            470            470        111.060        103.333        44.3129
            471            471        111.229        103.500        44.3082
            472            472        111.396        103.667        44.3035
            473            473        111.551        103.833        44.2999
            474            474        111.713        104.000        44.2964
            475            475        111.877        104.167        44.2929
            476            476        112.039        104.333        44.2888
            477            477        112.204        104.500        44.2814
            478            478        112.360        104.667        44.2757
            479            479        112.526        104.833        44.2725
            480            480        112.676        105.000          44.27
            481            481        112.845        105.167         44.266
            482            482        113.010        105.333        44.2634
            483            483        113.175        105.500        44.2611
            484            484        113.337        105.667        44.2584
            485            485        113.490        105.833        44.2542
            486            486        113.646        106.000        44.2517
            487            487        113.817        106.167        44.2509
            488            488        113.989        106.333        44.2494
            489            489        114.151        106.500         44.249
            490            490        114.307        106.667        44.2464
            491            491        114.475        106.833        44.2442
            492            492        114.634        107.000        44.2415
            493            493        114.789        107.167        44.2362
            494            494        114.951        107.333        44.2324
            495            495        115.127        107.500        44.2295
            496            496        115.290        107.667        44.2269
            497            497        115.439        107.833        44.2217
            498            498        115.599        108.000        44.2166
            499            499        115.771        108.167        44.2139
            500            500        115.927        108.333        44.2126
            501            501        116.092        108.500        44.2099
            502            502        116.253        108.667        44.2069
            503            503        116.411        108.833        44.2036
            504            504        116.577        109.000        44.2004
            505            505        116.740        109.167        44.1977
            506            506        116.894        109.333         44.194
            507            507        117.060        109.500        44.1895
            508            508        117.232        109.667        44.1843
            509            509        117.397        109.833          44.18
            510            510        117.548        110.000        44.1756
            511            511        117.717        110.167        44.1717
            512            512        117.870        110.333         44.168
            513            513        118.045        110.500        44.1613
            514            514        118.198        110.667        44.1551
            515            515        118.369        110.833        44.1487
            516            516        118.517        111.000        44.1426
            517            517        118.681        111.167        44.1353
            518            518        118.842        111.333        44.1292
            519            519        119.014        111.500        44.1243
            520            520        119.175        111.667        44.1192
            521            521        119.336        111.833        44.1169
            522            522        119.502        112.000        44.1138
            523            523        119.649        112.167        44.1087
            524            524        119.818        112.333        44.1021
            525            525        119.983        112.500        44.0959
            526            526        120.137        112.667        44.0928
            527            527        120.306        112.833         44.091
            528            528        120.470        113.000        44.0884
            529            529        120.629        113.167        44.0858
            530            530        120.804        113.333        44.0817
            531            531        120.957        113.500         44.077
            532            532        121.114        113.667        44.0718
            533            533        121.271        113.833         44.066
            534            534        121.447        114.000        44.0616
            535            535        121.616        114.167        44.0578
            536            536        121.777        114.333        44.0535
            537            537        121.931        114.500        44.0481
            538            538        122.090        114.667        44.0438
            539            539        122.250        114.833        44.0391
            540            540        122.414        115.000        44.0339
            541            541        122.580        115.167        44.0249
            542            542        122.736        115.333        44.0165
            543            543        122.909        115.500        44.0098
            544            544        123.069        115.667        44.0045
            545            545        123.222        115.833        43.9967
            546            546        123.394        116.000        43.9904
            547            547        123.555        116.167        43.9832
            548            548        123.716        116.333        43.9762
            549            549        123.867        116.500         43.968
            550            550        124.029        116.667        43.9604
            551            551        124.190        116.833        43.9526
            552            552        124.361        117.000        43.9452
            553            553        124.520        117.167        43.9424
            554            554        124.686        117.333        43.9375
            555            555        124.843        117.500        43.9322
            556            556        125.003        117.667        43.9265
            557            557        125.171        117.833        43.9188
            558            558        125.331        118.000        43.9113
            559            559        125.489        118.167        43.9053
            560            560        125.652        118.333        43.9013
            561            561        125.817        118.500        43.8994
            562            562        125.983        118.667        43.8964
            563            563        126.144        118.833        43.8928
            564            564        126.309        119.000        43.8894
            565            565        126.467        119.167        43.8856
            566            566        126.624        119.333        43.8813
            567            567        126.787        119.500        43.8783
            568            568        126.953        119.667        43.8758
            569            569        127.129        119.833        43.8769
            570            570        127.284        120.000        43.8734
            571            571        127.447        120.167        43.8696
            572            572        127.610        120.333        43.8653
            573            573        127.774        120.500        43.8548
            574            574        127.928        120.667        43.8476
            575            575        128.093        120.833        43.8422
            576            576        128.266        121.000        43.8366
            577            577        128.425        121.167        43.8268
            578            578        128.579        121.333        43.8174
            579            579        128.748        121.500        43.8084
            580            580        128.908        121.667        43.7998
            581            581        129.064        121.833        43.7893
            582            582        129.220        122.000        43.7798
            583            583        129.392        122.167        43.7712
            584            584        129.558        122.333        43.7646
            585            585        129.716        122.500         43.757
            586            586        129.866        122.667        43.7496
            587            587        130.032        122.833         43.743
            588            588        130.196        123.000         43.737
            589            589        130.364        123.167        43.7329
            590            590        130.524        123.333        43.7278
            591            591        130.681        123.500        43.7227
            592            592        130.851        123.667        43.7174
            593            593        131.022        123.833        43.7169
            594            594        131.167        124.000        43.7136
            595            595        131.340        124.167        43.7097
            596            596        131.501        124.333        43.7068
            597            597        131.662        124.500        43.7051
            598            598        131.818        124.667        43.7033
            599            599        131.995        124.833        43.7006
            600            600        132.152        125.000        43.6988
            601            601        132.315        125.167        43.6972
            602            602        132.482        125.333        43.6943
            603            603        132.636        125.500        43.6912
            604            604        132.806        125.667        43.6875
            605            605        132.976        125.833        43.6849
            606            606        133.137        126.000         43.681
            607            607        133.296        126.167        43.6763
            608            608        133.460        126.333        43.6702
            609            609        133.624        126.500        43.6613
            610            610        133.779        126.667        43.6564
            611            611        133.948        126.833        43.6533
            612            612        134.111        127.000        43.6502
            613            613        134.270        127.167        43.6436
            614            614        134.432        127.333        43.6373
            615            615        134.598        127.500        43.6318
            616            616        134.753        127.667        43.6261
            617            617        134.907        127.833          43.62
            618            618        135.082        128.000        43.6152
            619            619        135.252        128.167        43.6114
            620            620        135.412        128.333        43.6081
            621            621        135.575        128.500        43.6061
            622            622        135.728        128.667        43.6026
            623            623        135.890        128.833        43.5981
            624            624        136.059        129.000         43.593
            625            625        136.212        129.167        43.5883
            626            626        136.376        129.333        43.5829
            627            627        136.549        129.500        43.5772
            628            628        136.716        129.667        43.5701
            629            629        136.877        129.833        43.5644
            630            630        137.037        130.000        43.5577
            631            631        137.192        130.167        43.5508
            632            632        137.359        130.333        43.5449
            633            633        137.518        130.500        43.5361
            634            634        137.683        130.667        43.5293
            635            635        137.847        130.833        43.5227
            636            636        138.006        131.000        43.5163
            637            637        138.165        131.167        43.5105
            638            638        138.331        131.333        43.5048
            639            639        138.486        131.500        43.4977
            640            640        138.654        131.667        43.4898
            641            641        138.824        131.833        43.4885
            642            642        138.983        132.000        43.4853
            643            643        139.143        132.167         43.483
            644            644        139.310        132.333        43.4798
            645            645        139.467        132.500        43.4751
            646            646        139.639        132.667        43.4716
            647            647        139.790        132.833        43.4693
            648            648        139.949        133.000        43.4669
            649            649        140.119        133.167         43.467
            650            650        140.281        133.333        43.4664
            651            651        140.451        133.500         43.466
            652            652        140.616        133.667        43.4658
            653            653        140.772        133.833        43.4658
            654            654        140.936        134.000        43.4639
            655            655        141.103        134.167        43.4611
            656            656        141.268        134.333        43.4586
            657            657        141.423        134.500        43.4563
            658            658        141.593        134.667        43.4543
            659            659        141.756        134.833        43.4517
            660            660        141.924        135.000        43.4488
            661            661        142.080        135.167        43.4454
            662            662        142.241        135.333        43.4366
            663            663        142.405        135.500        43.4307
            664            664        142.563        135.667        43.4246
            665            665        142.731        135.833         43.418
            666            666        142.893        136.000        43.4099
            667            667        143.060        136.167        43.4016
            668            668        143.218        136.333        43.3943
            669            669        143.381        136.500        43.3876
            670            670        143.536        136.667        43.3745
            671            671        143.700        136.833        43.3649
            672            672        143.867        137.000        43.3568
            673            673        144.020        137.167        43.3492
            674            674        144.186        137.333        43.3425
            675            675        144.335        137.500        43.3374
            676            676        144.508        137.667        43.3326
            677            677        144.679        137.833        43.3282
            678            678        144.834        138.000        43.3273
            679            679        144.997        138.167        43.3241
            680            680        145.163        138.333        43.3207
            681            681        145.327        138.500        43.3175
            682            682        145.490        138.667        43.3153
            683            683        145.664        138.833        43.3179
            684            684        145.822        139.000        43.3149
            685            685        145.984        139.167        43.3115
            686            686        146.142        139.333        43.3089
            687            687        146.306        139.500        43.3029
            688            688        146.474        139.667        43.2975
            689            689        146.635        139.833        43.2938
            690            690        146.799        140.000        43.2915
            691            691        146.963        140.167        43.2898
            692            692        147.124        140.333        43.2881
            693            693        147.281        140.500        43.2851
            694            694        147.449        140.667        43.2821
            695            695        147.616        140.833        43.2814
            696            696        147.768        141.000        43.2799
            697            697        147.929        141.167        43.2782
            698            698        148.106        141.333        43.2761
            699            699        148.266        141.500        43.2752
            700            700        148.439        141.667        43.2733
            701            701        148.597        141.833        43.2715
            702            702        148.754        142.000        43.2685
            703            703        148.924        142.167        43.2624
            704            704        149.088        142.333        43.2594
            705            705        149.248        142.500        43.2584
            706            706        149.420        142.667         43.258
            707            707        149.566        142.833        43.2533
            708            708        149.735        143.000        43.2513
            709            709        149.911        143.167        43.2482
            710            710        150.058        143.333        43.2428
            711            711        150.223        143.500        43.2379
            712            712        150.386        143.667        43.2348
            713            713        150.566        143.833        43.2319
            714            714        150.725        144.000        43.2292
            715            715        150.884        144.167        43.2269
            716            716        151.044        144.333        43.2223
            717            717        151.219        144.500        43.2167
            718            718        151.367        144.667        43.2111
            719            719        151.520        144.833        43.2014
            720            720        151.695        145.000         43.195
            721            721        151.868        145.167        43.1882
            722            722        152.018        145.333        43.1817
            723            723        152.195        145.500        43.1771
            724            724        152.353        145.667        43.1696
            725            725        152.507        145.833        43.1617
            726            726        152.668        146.000         43.154
            727            727        152.836        146.167        43.1429
            728            728        153.001        146.333         43.134
            729            729        153.164        146.500        43.1258
            730            730        153.322        146.667        43.1189
            731            731        153.488        146.833        43.1093
            732            732        153.642        147.000        43.0997
            733            733        153.811        147.167         43.091
            734            734        153.970        147.333        43.0836
            735            735        154.131        147.500        43.0785
            736            736        154.297        147.667         43.074
            737            737        154.462        147.833        43.0706
            738            738        154.626        148.000        43.0671
            739            739        154.787        148.167        43.0655
            740            740        154.949        148.333        43.0622
            741            741        155.104        148.500        43.0575
            742            742        155.281        148.667        43.0514
            743            743        155.443        148.833        43.0506
            744            744        155.607        149.000        43.0476
            745            745        155.773        149.167        43.0435
            746            746        155.935        149.333        43.0395
            747            747        156.099        149.500        43.0351
            748            748        156.259        149.667        43.0303
            749            749        156.424        149.833        43.0246
            750            750        156.579        150.000        43.0191
            751            751        156.744        150.167        43.0153
            752            752        156.908        150.333        43.0144
            753            753        157.076        150.500        43.0121
            754            754        157.231        150.667        43.0087
            755            755        157.409        150.833         43.006
            756            756        157.567        151.000        43.0066
            757            757        157.729        151.167        43.0061
            758            758        157.880        151.333        43.0058
            759            759        158.059        151.500        43.0057
            760            760        158.226        151.667        43.0092
            761            761        158.393        151.833        43.0083
            762            762        158.543        152.000        43.0059
            763            763        158.712        152.167        43.0034
            764            764        158.878        152.333        43.0003
            765            765        159.043        152.500        42.9984
            766            766        159.209        152.667        42.9971
            767            767        159.373        152.833        42.9961
            768            768        159.533        153.000        42.9926
            769            769        159.698        153.167        42.9917
            770            770        159.854        153.333        42.9916
            771            771        160.017        153.500         42.992
            772            772        160.179        153.667        42.9927
            773            773        160.348        153.833         42.993
            774            774        160.511        154.000        42.9935
            775            775        160.678        154.167        42.9942
            776            776        160.839        154.333        42.9994
            777            777        161.004        154.500        42.9996
            778            778        161.172        154.667        42.9986
            779            779        161.333        154.833        42.9967
            780            780        161.502        155.000        42.9979
            781            781        161.663        155.167        42.9996
            782            782        161.826        155.333        43.0013
            783            783        161.988        155.500        43.0024
            784            784        162.162        155.667        42.9991
            785            785        162.317        155.833         42.999
            786            786        162.474        156.000        42.9986
            787            787        162.639        156.167        42.9975
            788            788        162.798        156.333        42.9958
            789            789        162.971        156.500        42.9942
            790            790        163.137        156.667        42.9938
            791            791        163.301        156.833        42.9937
            792            792        163.459        157.000        42.9915
            793            793        163.623        157.167        42.9887
            794            794        163.798        157.333        42.9853
            795            795        163.949        157.500         42.982
            796            796        164.116        157.667        42.9778
            797            797        164.281        157.833         42.975
            798            798        164.444        158.000        42.9725
            799            799        164.610        158.167        42.9695
            800            800        164.770        158.333         42.965
            801            801        164.935        158.500        42.9622
            802            802        165.093        158.667        42.9596
            803            803        165.254        158.833        42.9567
            804            804        165.421        159.000        42.9518
            805            805        165.589        159.167        42.9484
            806            806        165.749        159.333        42.9462
            807            807        165.914        159.500        42.9437
            808            808        166.071        159.667        42.9419
            809            809        166.239        159.833        42.9408
            810            810        166.406        160.000        42.9408
            811            811        166.570        160.167        42.9405
            812            812        166.726        160.333          42.94
            813            813        166.890        160.500        42.9392
            814            814        167.055        160.667        42.9384
            815            815        167.230        160.833         42.937
            816            816        167.387        161.000        42.9385
            817            817        167.555        161.167        42.9377
            818            818        167.720        161.333         42.935
            819            819        167.888        161.500        42.9321
            820            820        168.046        161.667        42.9283
            821            821        168.210        161.833        42.9257
            822            822        168.374        162.000        42.9238
            823            823        168.535        162.167        42.9222
            824            824        168.698        162.333        42.9184
            825            825        168.865        162.500        42.9159
            826            826        169.027        162.667        42.9134
            827            827        169.188        162.833        42.9105
            828            828        169.352        163.000        42.9094
            829            829        169.516        163.167        42.9072
            830            830        169.683        163.333        42.9043
            831            831        169.849        163.500        42.9015
            832            832        170.013        163.667        42.9024
            833            833        170.173        163.833        42.9006
            834            834        170.338        164.000        42.8968
            835            835        170.501        164.167        42.8928
            836            836        170.665        164.333        42.8876
            837            837        170.831        164.500        42.8829
            838            838        170.992        164.667        42.8794
            839            839        171.156        164.833        42.8779
            840            840        171.322        165.000        42.8752
            841            841        171.486        165.167        42.8725
            842            842        171.647        165.333        42.8701
            843            843        171.806        165.500        42.8679
            844            844        171.972        165.667        42.8625
            845            845        172.136        165.833        42.8578
            846            846        172.301        166.000        42.8533
            847            847        172.467        166.167        42.8498
            848            848        172.638        166.333        42.8507
            849            849        172.792        166.500         42.848
            850            850        172.958        166.667        42.8438
            851            851        173.129        166.833        42.8396
            852            852        173.284        167.000        42.8323
            853            853        173.444        167.167        42.8282
            854            854        173.609        167.333        42.8254
            855            855        173.775        167.500        42.8232
            856            856        173.942        167.667        42.8218
            857            857        174.103        167.833        42.8196
            858            858        174.263        168.000        42.8172
            859            859        174.429        168.167        42.8141
            860            860        174.595        168.333        42.8105
            861            861        174.759        168.500         42.807
            862            862        174.920        168.667        42.8039
            863            863        175.091        168.833        42.8013
            864            864        175.249        169.000        42.8012
            865            865        175.413        169.167        42.7997
            866            866        175.581        169.333        42.7971
            867            867        175.740        169.500        42.7936
            868            868        175.902        169.667        42.7902
            869            869        176.061        169.833        42.7862
            870            870        176.229        170.000        42.7836
            871            871        176.394        170.167        42.7822
            872            872        176.564        170.333         42.782
            873            873        176.732        170.500        42.7822
            874            874        176.889        170.667        42.7821
            875            875        177.053        170.833        42.7823
            876            876        177.210        171.000        42.7828
            877            877        177.380        171.167        42.7828
            878            878        177.543        171.333        42.7842
            879            879        177.708        171.500        42.7864
            880            880        177.881        171.667         42.789
            881            881        178.038        171.833        42.7944
            882            882        178.197        172.000        42.7977
            883            883        178.370        172.167        42.8012
            884            884        178.532        172.333        42.8041
            885            885        178.702        172.500        42.8081
            886            886        178.860        172.667        42.8109
            887            887        179.030        172.833        42.8141
            888            888        179.198        173.000        42.8168
            889            889        179.360        173.167        42.8197
            890            890        179.521        173.333        42.8226
            891            891        179.690        173.500        42.8256
            892            892        179.854        173.667        42.8288
            893            893        180.015        173.833        42.8277
            894            894        180.181        174.000        42.8276
            895            895        180.340        174.167        42.8271
            896            896        180.513        174.333        42.8251
            897            897        180.669        174.500        42.8232
            898            898        180.840        174.667        42.8227
            899            899        181.003        174.833         42.821
            900            900        181.171        175.000        42.8192
            901            901        181.329        175.167        42.8162
            902            902        181.488        175.333        42.8157
            903            903        181.659        175.500        42.8153
            904            904        181.814        175.667        42.8136
            905            905        181.973        175.833        42.8092
            906            906        182.150        176.000        42.8063
            907            907        182.314        176.167        42.8041
            908            908        182.470        176.333        42.8007
            909            909        182.640        176.500        42.7988
            910            910        182.803        176.667        42.7949
            911            911        182.969        176.833        42.7913
            912            912        183.134        177.000        42.7885
            913            913        183.284        177.167        42.7853
            914            914        183.450        177.333        42.7782
            915            915        183.620        177.500        42.7748
            916            916        183.782        177.667        42.7727
            917            917        183.942        177.833        42.7711
            918            918        184.105        178.000        42.7692
            919            919        184.270        178.167        42.7656
            920            920        184.435        178.333        42.7617
            921            921        184.604        178.500        42.7586
            922            922        184.767        178.667        42.7561
            923            923        184.932        178.833        42.7524
            924            924        185.094        179.000        42.7477
            925            925        185.268        179.167        42.7437
            926            926        185.428        179.333        42.7394
            927            927        185.584        179.500        42.7377
            928            928        185.744        179.667        42.7366
            929            929        185.917        179.833        42.7352
            930            930        186.071        180.000         42.732
            931            931        186.239        180.167        42.7293
            932            932        186.398        180.333        42.7258
            933            933        186.561        180.500        42.7215
            934            934        186.730        180.667        42.7231
            935            935        186.897        180.833         42.722
            936            936        187.068        181.000        42.7198
            937            937        187.229        181.167        42.7172
            938            938        187.390        181.333        42.7139
            939            939        187.551        181.500        42.7103
            940            940        187.717        181.667        42.7101
            941            941        187.876        181.833        42.7103
            942            942        188.041        182.000        42.7095
            943            943        188.212        182.167        42.7096
            944            944        188.370        182.333        42.7098
            945            945        188.540        182.500        42.7111
            946            946        188.700        182.667        42.7129
            947            947        188.866        182.833        42.7151
            948            948        189.033        183.000        42.7164
            949            949        189.208        183.167        42.7191
            950            950        189.360        183.333        42.7216
            951            951        189.521        183.500         42.724
            952            952        189.687        183.667        42.7271
            953            953        189.856        183.833        42.7305
            954            954        190.022        184.000        42.7342
            955            955        190.185        184.167        42.7403
            956            956        190.345        184.333        42.7452
            957            957        190.516        184.500        42.7496
            958            958        190.682        184.667        42.7533
            959            959        190.847        184.833        42.7593
            960            960        191.016        185.000        42.7654
            961            961        191.173        185.167        42.7704
            962            962        191.348        185.333         42.776
            963            963        191.501        185.500        42.7827
            964            964        191.671        185.667        42.7895
            965            965        191.838        185.833        42.7969
            966            966        192.002        186.000        42.8036
            967            967        192.167        186.167         42.806
            968            968        192.337        186.333         42.807
            969            969        192.498        186.500        42.8082
            970            970        192.666        186.667        42.8086
            971            971        192.832        186.833        42.8092
            972            972        192.995        187.000        42.8091
            973            973        193.160        187.167        42.8081
            974            974        193.331        187.333        42.8068
            975            975        193.479        187.500        42.7988
            976            976        193.641        187.667        42.7958
            977            977        193.804        187.833        42.7942
            978            978        193.975        188.000        42.7932
            979            979        194.137        188.167        42.7902
            980            980        194.302        188.333        42.7869
            981            981        194.465        188.500        42.7842
            982            982        194.625        188.667        42.7825
            983            983        194.796        188.833        42.7815
            984            984        194.959        189.000        42.7799
            985            985        195.123        189.167        42.7788
            986            986        195.291        189.333         42.778
            987            987        195.451        189.500        42.7771
            988            988        195.612        189.667        42.7755
            989            989        195.770        189.833        42.7728
            990            990        195.947        190.000        42.7693
            991            991        196.105        190.167        42.7681
            992            992        196.271        190.333        42.7657
            993            993        196.435        190.500        42.7639
            994            994        196.604        190.667         42.763
            995            995        196.772        190.833        42.7633
            996            996        196.934        191.000        42.7634
            997            997        197.092        191.167        42.7626
            998            998        197.256        191.333        42.7611
            999            999        197.414        191.500        42.7599
           1000           1000        197.583        191.667        42.7595
           1001           1001        197.750        191.833        42.7609
           1002           1002        197.916        192.000        42.7637
           1003           1003        198.081        192.167        42.7744
           1004           1004        198.257        192.333        42.7796
           1005           1005        198.410        192.500        42.7842
           1006           1006        198.573        192.667        42.7879
           1007           1007        198.737        192.833        42.7908
           1008           1008        198.904        193.000        42.7935
           1009           1009        199.073        193.167        42.7969
           1010           1010        199.240        193.333        42.8015
           1011           1011        199.410        193.500          42.81
           1012           1012        199.575        193.667        42.8146
           1013           1013        199.731        193.833        42.8173
           1014           1014        199.903        194.000        42.8196
           1015           1015        200.062        194.167        42.8167
           1016           1016        200.228        194.333        42.8149
           1017           1017        200.389        194.500        42.8127
           1018           1018        200.564        194.667        42.8104
           1019           1019        200.723        194.833        42.8054
           1020           1020        200.886        195.000        42.8014
           1021           1021        201.051        195.167        42.7976
           1022           1022        201.215        195.333         42.794
           1023           1023        201.379        195.500        42.7852
           1024           1024        201.542        195.667        42.7804
           1025           1025        201.699        195.833        42.7761
           1026           1026        201.865        196.000        42.7721
           1027           1027        202.025        196.167        42.7674
           1028           1028        202.189        196.333        42.7651
           1029           1029        202.355        196.500        42.7631
           1030           1030        202.520        196.667        42.7615
           1031           1031        202.689        196.833        42.7603
           1032           1032        202.850        197.000        42.7631
           1033           1033        203.011        197.167         42.763
           1034           1034        203.178        197.333        42.7625
           1035           1035        203.340        197.500        42.7623
           1036           1036        203.513        197.667        42.7647
           1037           1037        203.676        197.833        42.7649
           1038           1038        203.837        198.000         42.765
           1039           1039        204.009        198.167        42.7652
           1040           1040        204.164        198.333        42.7686
           1041           1041        204.328        198.500        42.7718
           1042           1042        204.496        198.667         42.775
           1043           1043        204.658        198.833        42.7785
           1044           1044        204.827        199.000        42.7841
           1045           1045        204.988        199.167        42.7884
           1046           1046        205.156        199.333        42.7921
           1047           1047        205.317        199.500        42.7967
           1048           1048        205.495        199.667        42.8067
           1049           1049        205.657        199.833        42.8118
           1050           1050        205.824        200.000        42.8153
           1051           1051        205.984        200.167        42.8195
           1052           1052        206.148        200.333         42.822
           1053           1053        206.321        200.500        42.8241
           1054           1054        206.477        200.667         42.827
           1055           1055        206.643        200.833        42.8302
           1056           1056        206.818        201.000         42.832
           1057           1057        206.982        201.167        42.8335
           1058           1058        207.137        201.333        42.8334
           1059           1059        207.303        201.500        42.8324
           1060           1060        207.470        201.667        42.8298
           1061           1061        207.629        201.833        42.8305
           1062           1062        207.797        202.000        42.8308
           1063           1063        207.964        202.167        42.8304
           1064           1064        208.129        202.333        42.8291
           1065           1065        208.293        202.500        42.8277
           1066           1066        208.455        202.667        42.8269
           1067           1067        208.615        202.833        42.8256
           1068           1068        208.783        203.000        42.8235
           1069           1069        208.951        203.167        42.8243
           1070           1070        209.117        203.333        42.8267
           1071           1071        209.273        203.500        42.8287
           1072           1072        209.443        203.667          42.83
           1073           1073        209.604        203.833        42.8328
           1074           1074        209.770        204.000        42.8368
           1075           1075        209.935        204.167        42.8405
           1076           1076        210.099        204.333        42.8492
           1077           1077        210.267        204.500        42.8535
           1078           1078        210.436        204.667         42.857
           1079           1079        210.603        204.833        42.8605
           1080           1080        210.760        205.000        42.8648
           1081           1081        210.929        205.167        42.8686
           1082           1082        211.099        205.333        42.8746
           1083           1083        211.259        205.500         42.882
           1084           1084        211.429        205.667        42.8891
           1085           1085        211.592        205.833        42.8958
           1086           1086        211.756        206.000        42.9029
           1087           1087        211.920        206.167        42.9109
           1088           1088        212.086        206.333        42.9186
           1089           1089        212.242        206.500        42.9268
           1090           1090        212.422        206.667        42.9344
           1091           1091        212.589        206.833        42.9419
           1092           1092        212.759        207.000        42.9531
           1093           1093        212.921        207.167         42.959
           1094           1094        213.082        207.333         42.964
           1095           1095        213.252        207.500        42.9695
           1096           1096        213.418        207.667        42.9741
           1097           1097        213.579        207.833        42.9808
           1098           1098        213.747        208.000        42.9882
           1099           1099        213.907        208.167        42.9955
           1100           1100        214.076        208.333        42.9995
           1101           1101        214.237        208.500        43.0069
           1102           1102        214.399        208.667        43.0138
           1103           1103        214.567        208.833        43.0198
           1104           1104        214.737        209.000        43.0267
           1105           1105        214.904        209.167        43.0301
           1106           1106        215.069        209.333        43.0327
           1107           1107        215.235        209.500        43.0352
           1108           1108        215.399        209.667        43.0373
           1109           1109        215.567        209.833        43.0396
           1110           1110        215.734        210.000        43.0421
           1111           1111        215.902        210.167        43.0446
           1112           1112        216.054        210.333        43.0372
           1113           1113        216.214        210.500        43.0339
           1114           1114        216.384        210.667        43.0329
           1115           1115        216.549        210.833        43.0333
           1116           1116        216.718        211.000         43.034
           1117           1117        216.878        211.167        43.0332
           1118           1118        217.044        211.333        43.0332
           1119           1119        217.209        211.500        43.0334
           1120           1120        217.371        211.667        43.0338
           1121           1121        217.533        211.833        43.0361
           1122           1122        217.695        212.000        43.0398
           1123           1123        217.868        212.167        43.0448
           1124           1124        218.034        212.333         43.051
           1125           1125        218.186        212.500        43.0545
           1126           1126        218.360        212.667        43.0566
           1127           1127        218.524        212.833        43.0587
           1128           1128        218.692        213.000        43.0675
           1129           1129        218.861        213.167        43.0745
           1130           1130        219.025        213.333        43.0805
           1131           1131        219.197        213.500        43.0847
           1132           1132        219.355        213.667        43.0892
           1133           1133        219.521        213.833        43.0944
           1134           1134        219.683        214.000        43.0998
           1135           1135        219.845        214.167        43.1054
           1136           1136        220.013        214.333        43.1114
           1137           1137        220.187        214.500        43.1158
           1138           1138        220.352        214.667        43.1189
           1139           1139        220.514        214.833        43.1217
           1140           1140        220.670        215.000        43.1252
           1141           1141        220.846        215.167        43.1296
           1142           1142        221.006        215.333        43.1343
           1143           1143        221.172        215.500        43.1392
           1144           1144        221.341        215.667        43.1423
           1145           1145        221.503        215.833        43.1464
           1146           1146        221.665        216.000        43.1501
           1147           1147        221.826        216.167        43.1537
           1148           1148        221.996        216.333        43.1601
           1149           1149        222.165        216.500        43.1648
           1150           1150        222.329        216.667        43.1696
           1151           1151        222.497        216.833        43.1752
           1152           1152        222.658        217.000         43.179
           1153           1153        222.819        217.167        43.1821
           1154           1154        222.987        217.333        43.1848
           1155           1155        223.149        217.500        43.1867
           1156           1156        223.326        217.667        43.1886
           1157           1157        223.487        217.833          43.19
           1158           1158        223.646        218.000        43.1906
           1159           1159        223.817        218.167        43.1909
           1160           1160        223.983        218.333        43.1889
           1161           1161        224.135        218.500         43.191
           1162           1162        224.310        218.667        43.1939
           1163           1163        224.470        218.833        43.1978
           1164           1164        224.633        219.000        43.1986
           1165           1165        224.799        219.167        43.2021
           1166           1166        224.966        219.333        43.2078
           1167           1167        225.124        219.500        43.2134
           1168           1168        225.290        219.667        43.2239
           1169           1169        225.465        219.833        43.2313
           1170           1170        225.625        220.000        43.2383
           1171           1171        225.795        220.167        43.2454
           1172           1172        225.963        220.333        43.2554
           1173           1173        226.125        220.500        43.2623
           1174           1174        226.294        220.667        43.2685
           1175           1175        226.467        220.833        43.2748
           1176           1176        226.626        221.000        43.2798
           1177           1177        226.793        221.167        43.2871
           1178           1178        226.959        221.333        43.2944
           1179           1179        227.126        221.500         43.301
           1180           1180        227.286        221.667         43.303
           1181           1181        227.456        221.833        43.3073
           1182           1182        227.618        222.000        43.3138
           1183           1183        227.780        222.167        43.3224
           1184           1184        227.946        222.333        43.3314
           1185           1185        228.112        222.500        43.3389
           1186           1186        228.289        222.667        43.3463
           1187           1187        228.448        222.833        43.3531
           1188           1188        228.609        223.000        43.3603
           1189           1189        228.770        223.167        43.3679
           1190           1190        228.938        223.333        43.3748
           1191           1191        229.111        223.500        43.3816
           1192           1192        229.286        223.667        43.3933
           1193           1193        229.445        223.833        43.4022
           1194           1194        229.608        224.000        43.4095
           1195           1195        229.774        224.167        43.4163
           1196           1196        229.937        224.333        43.4189
           1197           1197        230.102        224.500        43.4255
           1198           1198        230.271        224.667        43.4344
           1199           1199        230.430        224.833         43.443
           1200           1200        230.599        225.000        43.4508
           1201           1201        230.767        225.167        43.4596
           1202           1202        230.932        225.333        43.4689
           1203           1203        231.097        225.500        43.4775
           1204           1204        231.261        225.667        43.4878
           1205           1205        231.425        225.833        43.4989
           1206           1206        231.595        226.000        43.5098
           1207           1207        231.768        226.167        43.5215
           1208           1208        231.927        226.333         43.533
           1209           1209        232.092        226.500        43.5425
           1210           1210        232.262        226.667        43.5517
           1211           1211        232.428        226.833        43.5591
           1212           1212        232.593        227.000        43.5704
           1213           1213        232.765        227.167        43.5816
           1214           1214        232.929        227.333        43.5916
           1215           1215        233.094        227.500        43.6014
           1216           1216        233.261        227.667        43.6093
           1217           1217        233.421        227.833         43.619
           1218           1218        233.587        228.000        43.6294
           1219           1219        233.754        228.167        43.6376
           1220           1220        233.915        228.333        43.6437
           1221           1221        234.090        228.500        43.6513
           1222           1222        234.252        228.667        43.6586
           1223           1223        234.417        228.833        43.6666
           1224           1224        234.587        229.000        43.6736
           1225           1225        234.748        229.167        43.6814
           1226           1226        234.923        229.333        43.6894
           1227           1227        235.084        229.500        43.6974
           1228           1228        235.242        229.667        43.6983
           1229           1229        235.415        229.833        43.7035
           1230           1230        235.578        230.000        43.7098
           1231           1231        235.742        230.167        43.7147
           1232           1232        235.905        230.333        43.7223
           1233           1233        236.078        230.500        43.7282
           1234           1234        236.240        230.667        43.7333
           1235           1235        236.409        230.833        43.7391
           1236           1236        236.566        231.000        43.7405
           1237           1237        236.734        231.167        43.7418
           1238           1238        236.903        231.333        43.7438
           1239           1239        237.066        231.500        43.7452
           1240           1240        237.230        231.667        43.7461
           1241           1241        237.399        231.833        43.7477
           1242           1242        237.562        232.000        43.7482
           1243           1243        237.724        232.167        43.7492
           1244           1244        237.896        232.333        43.7505
           1245           1245        238.051        232.500         43.753
           1246           1246        238.216        232.667        43.7551
           1247           1247        238.383        232.833        43.7572
           1248           1248        238.545        233.000         43.758
           1249           1249        238.718        233.167        43.7604
           1250           1250        238.876        233.333        43.7634
           1251           1251        239.035        233.500        43.7667
           1252           1252        239.210        233.667        43.7735
           1253           1253        239.376        233.833        43.7784
           1254           1254        239.542        234.000        43.7826
           1255           1255        239.708        234.167        43.7859
           1256           1256        239.867        234.333        43.7921
           1257           1257        240.036        234.500        43.7976
           1258           1258        240.200        234.667        43.8037
           1259           1259        240.368        234.833        43.8109
           1260           1260        240.533        235.000        43.8173
           1261           1261        240.697        235.167        43.8209
           1262           1262        240.866        235.333        43.8244
           1263           1263        241.025        235.500        43.8284
           1264           1264        241.195        235.667        43.8318
           1265           1265        241.366        235.833        43.8337
           1266           1266        241.522        236.000        43.8349
           1267           1267        241.697        236.167        43.8384
           1268           1268        241.858        236.333        43.8431
           1269           1269        242.018        236.500        43.8399
           1270           1270        242.183        236.667         43.841
           1271           1271        242.349        236.833        43.8446
           1272           1272        242.515        237.000        43.8497
           1273           1273        242.679        237.167        43.8542
           1274           1274        242.836        237.333        43.8574
           1275           1275        243.006        237.500        43.8596
           1276           1276        243.177        237.667        43.8601
           1277           1277        243.344        237.833        43.8671
           1278           1278        243.502        238.000        43.8717
           1279           1279        243.667        238.167        43.8761
           1280           1280        243.838        238.333        43.8805
           1281           1281        244.007        238.500        43.8839
           1282           1282        244.168        238.667        43.8884
           1283           1283        244.332        238.833        43.8933
           1284           1284        244.497        239.000        43.8985
           1285           1285        244.652        239.167        43.8994
           1286           1286        244.826        239.333        43.9004
           1287           1287        244.991        239.500        43.9025
           1288           1288        245.159        239.667        43.9048
           1289           1289        245.326        239.833          43.91
           1290           1290        245.492        240.000        43.9116
           1291           1291        245.654        240.167        43.9121
           1292           1292        245.826        240.333        43.9132
           1293           1293        245.987        240.500        43.9101
           1294           1294        246.147        240.667        43.9093
           1295           1295        246.306        240.833        43.9089
           1296           1296        246.476        241.000        43.9079
           1297           1297        246.646        241.167        43.9062
           1298           1298        246.805        241.333        43.9066
           1299           1299        246.969        241.500        43.9068
           1300           1300        247.136        241.667        43.9055
           1301           1301        247.304        241.833        43.9046
           1302           1302        247.465        242.000        43.9044
           1303           1303        247.630        242.167        43.9038
           1304           1304        247.791        242.333        43.9033
           1305           1305        247.956        242.500        43.9009
           1306           1306        248.123        242.667        43.8999
           1307           1307        248.297        242.833        43.8995
           1308           1308        248.451        243.000        43.8979
           1309           1309        248.613        243.167        43.8922
           1310           1310        248.785        243.333        43.8885
           1311           1311        248.950        243.500        43.8861
           1312           1312        249.114        243.667        43.8849
           1313           1313        249.275        243.833        43.8816
           1314           1314        249.443        244.000        43.8775
           1315           1315        249.607        244.167        43.8736
           1316           1316        249.777        244.333        43.8683
           1317           1317        249.925        244.500        43.8591
           1318           1318        250.096        244.667         43.851
           1319           1319        250.261        244.833        43.8417
           1320           1320        250.429        245.000        43.8325
           1321           1321        250.596        245.167         43.823
           1322           1322        250.754        245.333        43.8141
           1323           1323        250.920        245.500        43.8068
           1324           1324        251.079        245.667        43.7984
           1325           1325        251.241        245.833        43.7808
           1326           1326        251.410        246.000         43.771
           1327           1327        251.566        246.167        43.7628
           1328           1328        251.732        246.333        43.7538
           1329           1329        251.893        246.500        43.7451
           1330           1330        252.054        246.667        43.7351
           1331           1331        252.227        246.833        43.7263
           1332           1332        252.396        247.000        43.7182
           1333           1333        252.546        247.167         43.711
           1334           1334        252.716        247.333        43.7008
           1335           1335        252.887        247.500        43.6912
           1336           1336        253.046        247.667        43.6829
           1337           1337        253.210        247.833        43.6735
           1338           1338        253.368        248.000        43.6652
           1339           1339        253.534        248.167        43.6559
           1340           1340        253.701        248.333        43.6453
           1341           1341        253.869        248.500        43.6333
           1342           1342        254.020        248.667         43.621
           1343           1343        254.188        248.833        43.6097
           1344           1344        254.357        249.000        43.5983
           1345           1345        254.521        249.167        43.5853
           1346           1346        254.687        249.333        43.5722
           1347           1347        254.846        249.500        43.5593
           1348           1348        255.011        249.667        43.5459
           1349           1349        255.165        249.833        43.5292
           1350           1350        255.329        250.000        43.5169
           1351           1351        255.495        250.167        43.5047
           1352           1352        255.661        250.333         43.493
           1353           1353        255.822        250.500        43.4845
           1354           1354        255.985        250.667        43.4733
           1355           1355        256.147        250.833        43.4608
           1356           1356        256.311        251.000        43.4492
           1357           1357        256.479        251.167        43.4376
           1358           1358        256.649        251.333        43.4272
           1359           1359        256.808        251.500        43.4138
           1360           1360        256.965        251.667        43.4008
           1361           1361        257.137        251.833        43.3892
           1362           1362        257.299        252.000        43.3738
           1363           1363        257.456        252.167        43.3583
           1364           1364        257.624        252.333        43.3414
           1365           1365        257.793        252.500        43.3238
           1366           1366        257.948        252.667        43.3066
           1367           1367        258.106        252.833        43.2902
           1368           1368        258.267        253.000        43.2742
           1369           1369        258.437        253.167        43.2596
           1370           1370        258.601        253.333        43.2435
           1371           1371        258.764        253.500        43.2268
           1372           1372        258.918        253.667        43.2105
           1373           1373        259.081        253.833        43.1939
           1374           1374        259.251        254.000        43.1756
           1375           1375        259.415        254.167         43.159
           1376           1376        259.573        254.333          43.14
           1377           1377        259.743        254.500        43.1211
           1378           1378        259.901        254.667        43.1053
           1379           1379        260.062        254.833        43.0893
           1380           1380        260.225        255.000        43.0738
           1381           1381        260.391        255.167        43.0581
           1382           1382        260.551        255.333        43.0414
           1383           1383        260.719        255.500        43.0244
           1384           1384        260.877        255.667        43.0074
           1385           1385        261.033        255.833         42.991
           1386           1386        261.204        256.000        42.9764
           1387           1387        261.367        256.167        42.9622
           1388           1388        261.536        256.333        42.9467
           1389           1389        261.694        256.500        42.9306
           1390           1390        261.862        256.667        42.9147
           1391           1391        262.019        256.833        42.8965
           1392           1392        262.185        257.000        42.8777
           1393           1393        262.345        257.167        42.8578
           1394           1394        262.508        257.333        42.8353
           1395           1395        262.675        257.500        42.8133
           1396           1396        262.840        257.667        42.7914
           1397           1397        262.995        257.833          42.77
           1398           1398        263.158        258.000         42.741
           1399           1399        263.318        258.167        42.7172
           1400           1400        263.484        258.333        42.6944
           1401           1401        263.643        258.500        42.6699
           1402           1402        263.800        258.667        42.6422
           1403           1403        263.962        258.833        42.6173
           1404           1404        264.123        259.000        42.5944
           1405           1405        264.292        259.167        42.5726
           1406           1406        264.451        259.333         42.553
           1407           1407        264.609        259.500        42.5317
           1408           1408        264.780        259.667        42.5101
           1409           1409        264.933        259.833        42.4882
           1410           1410        265.097        260.000        42.4667
           1411           1411        265.260        260.167        42.4463
           1412           1412        265.431        260.333        42.4267
           1413           1413        265.593        260.500        42.4064
           1414           1414        265.755        260.667        42.3921
           1415           1415        265.916        260.833        42.3761
           1416           1416        266.076        261.000        42.3613
           1417           1417        266.240        261.167        42.3466
           1418           1418        266.403        261.333         42.334
           1419           1419        266.567        261.500        42.3221
           1420           1420        266.735        261.667         42.311
           1421           1421        266.891        261.833        42.3016
           1422           1422        267.057        262.000        42.2981
           1423           1423        267.217        262.167        42.2923
           1424           1424        267.387        262.333        42.2873
           1425           1425        267.553        262.500        42.2821
           1426           1426        267.714        262.667        42.2875
           1427           1427        267.885        262.833        42.2878
           1428           1428        268.047        263.000        42.2881
           1429           1429        268.216        263.167        42.2914
           1430           1430        268.380        263.333        42.3019
           1431           1431        268.543        263.500        42.3082
           1432           1432        268.712        263.667        42.3148
           1433           1433        268.880        263.833        42.3235
           1434           1434        269.042        264.000        42.3409
           1435           1435        269.215        264.167        42.3535
           1436           1436        269.373        264.333        42.3655
           1437           1437        269.549        264.500        42.3783
           1438           1438        269.719        264.667        42.4001
           1439           1439        269.881        264.833        42.4145
           1440           1440        270.044        265.000        42.4265
           1441           1441        270.213        265.167        42.4372
           1442           1442        270.389        265.333        42.4501
           1443           1443        270.555        265.500         42.463
           1444           1444        270.713        265.667        42.4774
           1445           1445        270.886        265.833         42.492
           1446           1446        271.050        266.000        42.5035
           1447           1447        271.216        266.167        42.5187
           1448           1448        271.377        266.333         42.532
           1449           1449        271.544        266.500        42.5437
           1450           1450        271.705        266.667        42.5549
           1451           1451        271.875        266.833        42.5688
           1452           1452        272.049        267.000        42.5828
           1453           1453        272.222        267.167        42.5967
           1454           1454        272.385        267.333        42.6103
           1455           1455        272.557        267.500        42.6242
           1456           1456        272.724        267.667        42.6382
           1457           1457        272.876        267.833        42.6506
           1458           1458        273.046        268.000        42.6616
           1459           1459        273.211        268.167        42.6728
           1460           1460        273.383        268.333        42.6889
           1461           1461        273.548        268.500        42.7033
           1462           1462        273.720        268.667        42.7155
           1463           1463        273.874        268.833        42.7292
           1464           1464        274.050        269.000        42.7432
           1465           1465        274.218        269.167        42.7569
           1466           1466        274.381        269.333        42.7705
           1467           1467        274.539        269.500        42.7847
           1468           1468        274.722        269.667        42.7999
           1469           1469        274.890        269.833        42.8159
           1470           1470        275.046        270.000        42.8319
           1471           1471        275.210        270.167        42.8458
           1472           1472        275.382        270.333        42.8612
           1473           1473        275.546        270.500        42.8772
           1474           1474        275.718        270.667        42.8924
           1475           1475        275.880        270.833        42.9159
           1476           1476        276.048        271.000        42.9379
           1477           1477        276.219        271.167        42.9591
           1478           1478        276.389        271.333        42.9799
           1479           1479        276.556        271.500        43.0056
           1480           1480        276.716        271.667          43.03
           1481           1481        276.889        271.833        43.0525
           1482           1482        277.050        272.000        43.0752
           1483           1483        277.223        272.167        43.1045
           1484           1484        277.398        272.333        43.1277
           1485           1485        277.566        272.500        43.1481
           1486           1486        277.733        272.667        43.1685
           1487           1487        277.894        272.833        43.1917
           1488           1488        278.079        273.000        43.2156
           1489           1489        278.239        273.167        43.2385
           1490           1490        278.400        273.333          43.26
           1491           1491        278.576        273.500        43.2786
           1492           1492        278.736        273.667        43.3001
           1493           1493        278.900        273.833        43.3216
           1494           1494        279.067        274.000        43.3427
           1495           1495        279.238        274.167        43.3627
           1496           1496        279.408        274.333        43.3836
           1497           1497        279.578        274.500        43.4036
           1498           1498        279.742        274.667        43.4221
           1499           1499        279.909        274.833        43.4408
           1500           1500        280.078        275.000        43.4609
           1501           1501        280.246        275.167        43.4812
           1502           1502        280.410        275.333        43.5006
           1503           1503        280.581        275.500        43.5207
           1504           1504        280.745        275.667        43.5408
           1505           1505        280.915        275.833        43.5596
           1506           1506        281.078        276.000        43.5777
           1507           1507        281.239        276.167        43.5968
           1508           1508        281.413        276.333        43.6143
           1509           1509        281.585        276.500        43.6323
           1510           1510        281.745        276.667        43.6511
           1511           1511        281.919        276.833        43.6708
           1512           1512        282.088        277.000        43.6921
           1513           1513        282.251        277.167        43.7138
           1514           1514        282.413        277.333        43.7345
           1515           1515        282.588        277.500        43.7535
           1516           1516        282.753        277.667        43.7757
           1517           1517        282.914        277.833        43.7986
           1518           1518        283.085        278.000        43.8207
           1519           1519        283.255        278.167        43.8446
           1520           1520        283.420        278.333        43.8667
           1521           1521        283.597        278.500        43.8898
           1522           1522        283.762        278.667        43.9127
           1523           1523        283.927        278.833        43.9348
           1524           1524        284.094        279.000        43.9567
           1525           1525        284.271        279.167         43.979
           1526           1526        284.430        279.333        44.0011
           1527           1527        284.596        279.500        44.0201
           1528           1528        284.760        279.667        44.0404
           1529           1529        284.931        279.833        44.0614
           1530           1530        285.107        280.000        44.0822
           1531           1531        285.271        280.167        44.1064
           1532           1532        285.433        280.333        44.1294
           1533           1533        285.605        280.500        44.1515
           1534           1534        285.774        280.667        44.1731
           1535           1535        285.938        280.833        44.1941
           1536           1536        286.103        281.000         44.215
           1537           1537        286.275        281.167        44.2349
           1538           1538        286.439        281.333        44.2551
           1539           1539        286.614        281.500        44.2816
           1540           1540        286.780        281.667         44.305
           1541           1541        286.950        281.833        44.3271
           1542           1542        287.110        282.000        44.3486
           1543           1543        287.279        282.167        44.3691
           1544           1544        287.448        282.333        44.3907
           1545           1545        287.613        282.500        44.4133
           1546           1546        287.776        282.667        44.4368
           1547           1547        287.953        282.833        44.4602
           1548           1548        288.126        283.000        44.4828
           1549           1549        288.286        283.167        44.5048
           1550           1550        288.451        283.333        44.5272
           1551           1551        288.624        283.500        44.5491
           1552           1552        288.785        283.667        44.5708
           1553           1553        288.958        283.833        44.5927
           1554           1554        289.128        284.000        44.6144
           1555           1555        289.293        284.167        44.6376
           1556           1556        289.462        284.333        44.6597
           1557           1557        289.626        284.500        44.6808
           1558           1558        289.794        284.667        44.7013
           1559           1559        289.967        284.833        44.7239
           1560           1560        290.130        285.000        44.7443
           1561           1561        290.299        285.167        44.7633
           1562           1562        290.465        285.333        44.7824
           1563           1563        290.630        285.500        44.8031
           1564           1564        290.801        285.667        44.8265
           1565           1565        290.963        285.833        44.8519
           1566           1566        291.133        286.000        44.8774
           1567           1567        291.303        286.167        44.9026
           1568           1568        291.474        286.333        44.9287
           1569           1569        291.633        286.500        44.9554
           1570           1570        291.800        286.667         44.982
           1571           1571        291.972        286.833        45.0181
           1572           1572        292.144        287.000        45.0516
           1573           1573        292.318        287.167        45.0844
           1574           1574        292.486        287.333        45.1175
           1575           1575        292.650        287.500        45.1528
           1576           1576        292.820        287.667        45.1849
           1577           1577        292.991        287.833        45.2185
           1578           1578        293.155        288.000        45.2519
           1579           1579        293.329        288.167        45.2836
           1580           1580        293.505        288.333        45.3137
           1581           1581        293.677        288.500        45.3438
           1582           1582        293.840        288.667        45.3742
           1583           1583        294.009        288.833        45.3998
           1584           1584        294.166        289.000        45.4267
           1585           1585        294.343        289.167        45.4529
           1586           1586        294.514        289.333        45.4783
           1587           1587        294.673        289.500        45.4987
           1588           1588        294.838        289.667        45.5212
           1589           1589        295.008        289.833        45.5434
           1590           1590        295.180        290.000        45.5666
           1591           1591        295.350        290.167        45.5889
           1592           1592        295.513        290.333        45.6132
           1593           1593        295.678        290.500        45.6367
           1594           1594        295.844        290.667        45.6588
           1595           1595        296.013        290.833          45.68
           1596           1596        296.184        291.000        45.7026
           1597           1597        296.346        291.167        45.7261
           1598           1598        296.514        291.333         45.751
           1599           1599        296.687        291.500         45.779
           1600           1600        296.858        291.667         45.802
           1601           1601        297.027        291.833        45.8231
           1602           1602        297.184        292.000        45.8452
           1603           1603        297.354        292.167        45.8685
           1604           1604        297.528        292.333        45.8908
           1605           1605        297.690        292.500        45.9119
           1606           1606        297.863        292.667        45.9332
           1607           1607        298.029        292.833        45.9558
           1608           1608        298.199        293.000        45.9769
           1609           1609        298.358        293.167         45.997
           1610           1610        298.523        293.333        46.0181
           1611           1611        298.702        293.500        46.0364
           1612           1612        298.868        293.667        46.0564
           1613           1613        299.033        293.833        46.0777
           1614           1614        299.194        294.000        46.0993
           1615           1615        299.367        294.167        46.1197
           1616           1616        299.536        294.333        46.1376
           1617           1617        299.693        294.500        46.1576
           1618           1618        299.866        294.667        46.1786
           1619           1619        300.034        294.833        46.1996
           1620           1620        300.198        295.000        46.2206
           1621           1621        300.371        295.167        46.2424
           1622           1622        300.544        295.333        46.2649
           1623           1623        300.706        295.500        46.2872
           1624           1624        300.871        295.667        46.3088
           1625           1625        301.040        295.833        46.3297
           1626           1626        301.210        296.000        46.3505
           1627           1627        301.378        296.167        46.3719
           1628           1628        301.543        296.333        46.3939
           1629           1629        301.712        296.500         46.413
           1630           1630        301.879        296.667        46.4304
           1631           1631        302.055        296.833        46.4462
           1632           1632        302.213        297.000        46.4587
           1633           1633        302.380        297.167        46.4742
           1634           1634        302.544        297.333        46.4918
           1635           1635        302.713        297.500        46.5097
           1636           1636        302.883        297.667        46.5203
           1637           1637        303.046        297.833        46.5338
           1638           1638        303.213        298.000        46.5479
           1639           1639        303.374        298.167        46.5628
           1640           1640        303.540        298.333         46.576
           1641           1641        303.706        298.500        46.5915
           1642           1642        303.884        298.667        46.6073
           1643           1643        304.047        298.833         46.623
           1644           1644        304.211        299.000        46.6421
           1645           1645        304.381        299.167        46.6592
           1646           1646        304.537        299.333        46.6758
           1647           1647        304.716        299.500        46.6921
           1648           1648        304.878        299.667        46.7122
           1649           1649        305.051        299.833        46.7317
           1650           1650        305.211        300.000        46.7502
           1651           1651        305.383        300.167        46.7676
           1652           1652        305.544        300.333        46.7836
           1653           1653        305.716        300.500        46.7994
           1654           1654        305.883        300.667        46.8143
           1655           1655        306.048        300.833         46.828
           1656           1656        306.218        301.000        46.8454
           1657           1657        306.390        301.167        46.8635
           1658           1658        306.557        301.333        46.8827
           1659           1659        306.718        301.500        46.9028
           1660           1660        306.883        301.667        46.9192
           1661           1661        307.051        301.833        46.9392
           1662           1662        307.220        302.000        46.9608
           1663           1663        307.375        302.167        46.9844
           1664           1664        307.543        302.333        47.0148
           1665           1665        307.721        302.500        47.0406
           1666           1666        307.892        302.667         47.063
           1667           1667        308.060        302.833        47.0844
           1668           1668        308.229        303.000        47.1149
           1669           1669        308.394        303.167        47.1396
           1670           1670        308.562        303.333        47.1625
           1671           1671        308.734        303.500        47.1864
           1672           1672        308.908        303.667        47.2111
           1673           1673        309.075        303.833        47.2347
           1674           1674        309.238        304.000        47.2586
           1675           1675        309.397        304.167         47.283
           1676           1676        309.567        304.333        47.2992
           1677           1677        309.737        304.500        47.3209
           1678           1678        309.899        304.667        47.3446
           1679           1679        310.065        304.833        47.3693
           1680           1680        310.246        305.000        47.3957
           1681           1681        310.407        305.167        47.4163
           1682           1682        310.575        305.333        47.4368
           1683           1683        310.747        305.500         47.457
           1684           1684        310.912        305.667        47.4766
           1685           1685        311.074        305.833        47.4965
           1686           1686        311.249        306.000        47.5161
           1687           1687        311.413        306.167        47.5354
           1688           1688        311.587        306.333        47.5514
           1689           1689        311.746        306.500        47.5701
           1690           1690        311.906        306.667        47.5903
           1691           1691        312.082        306.833        47.6114
           1692           1692        312.246        307.000        47.6304
           1693           1693        312.413        307.167        47.6507
           1694           1694        312.580        307.333        47.6724
           1695           1695        312.746        307.500        47.6949
           1696           1696        312.912        307.667        47.7167
           1697           1697        313.082        307.833        47.7374
           1698           1698        313.249        308.000        47.7591
           1699           1699        313.420        308.167        47.7815
           1700           1700        313.588        308.333        47.8076
           1701           1701        313.754        308.500        47.8307
           1702           1702        313.921        308.667        47.8535
           1703           1703        314.092        308.833        47.8759
           1704           1704        314.262        309.000        47.8973
           1705           1705        314.423        309.167        47.9206
           1706           1706        314.593        309.333        47.9428
           1707           1707        314.761        309.500        47.9645
           1708           1708        314.930        309.667        47.9875
           1709           1709        315.096        309.833          48.01
           1710           1710        315.265        310.000        48.0336
           1711           1711        315.434        310.167        48.0588
           1712           1712        315.598        310.333         48.082
           1713           1713        315.770        310.500        48.1061
           1714           1714        315.935        310.667        48.1298
           1715           1715        316.095        310.833        48.1531
           1716           1716        316.268        311.000        48.1783
           1717           1717        316.435        311.167        48.2036
           1718           1718        316.605        311.333        48.2278
           1719           1719        316.774        311.500        48.2507
           1720           1720        316.943        311.667         48.277
           1721           1721        317.112        311.833        48.3012
           1722           1722        317.279        312.000        48.3261
           1723           1723        317.443        312.167        48.3509
           1724           1724        317.611        312.333        48.3745
           1725           1725        317.780        312.500        48.4014
           1726           1726        317.951        312.667        48.4308
           1727           1727        318.114        312.833        48.4613
           1728           1728        318.278        313.000        48.4897
           1729           1729        318.449        313.167        48.5191
           1730           1730        318.622        313.333        48.5496
           1731           1731        318.787        313.500        48.5802
           1732           1732        318.956        313.667        48.6096
           1733           1733        319.124        313.833        48.6464
           1734           1734        319.297        314.000        48.6776
           1735           1735        319.471        314.167        48.7077
           1736           1736        319.635        314.333        48.7371
           1737           1737        319.801        314.500        48.7658
           1738           1738        319.971        314.667        48.7947
           1739           1739        320.144        314.833        48.8238
           1740           1740        320.307        315.000        48.8525
           1741           1741        320.472        315.167        48.8777
           1742           1742        320.643        315.333        48.9047
           1743           1743        320.811        315.500        48.9322
           1744           1744        320.973        315.667        48.9609
           1745           1745        321.148        315.833        48.9906
           1746           1746        321.316        316.000        49.0215
           1747           1747        321.482        316.167        49.0524
           1748           1748        321.649        316.333         49.082
           1749           1749        321.817        316.500        49.1095
           1750           1750        321.988        316.667        49.1382
           1751           1751        322.148        316.833        49.1679
           1752           1752        322.322        317.000        49.1984
           1753           1753        322.491        317.167        49.2364
           1754           1754        322.662        317.333        49.2726
           1755           1755        322.834        317.500         49.306
           1756           1756        323.000        317.667        49.3374
           1757           1757        323.163        317.833        49.3697
           1758           1758        323.332        318.000        49.4045
           1759           1759        323.501        318.167        49.4425
           1760           1760        323.675        318.333        49.4816
           1761           1761        323.841        318.500        49.5247
           1762           1762        324.021        318.667        49.5637
           1763           1763        324.184        318.833         49.602
           1764           1764        324.348        319.000        49.6403
           1765           1765        324.513        319.167        49.6776
           1766           1766        324.691        319.333         49.717
           1767           1767        324.860        319.500        49.7575
           1768           1768        325.037        319.667        49.7984
           1769           1769        325.204        319.833        49.8414
           1770           1770        325.365        320.000        49.8807
           1771           1771        325.540        320.167        49.9182
           1772           1772        325.707        320.333        49.9538
           1773           1773        325.874        320.500        49.9883
           1774           1774        326.046        320.667        50.0256
           1775           1775        326.220        320.833        50.0639
           1776           1776        326.386        321.000        50.1008
           1777           1777        326.555        321.167        50.1356
           1778           1778        326.723        321.333          50.17
           1779           1779        326.887        321.500         50.204
           1780           1780        327.056        321.667        50.2389
           1781           1781        327.219        321.833        50.2714
           1782           1782        327.394        322.000         50.307
           1783           1783        327.569        322.167        50.3433
           1784           1784        327.737        322.333         50.379
           1785           1785        327.902        322.500        50.4166
           1786           1786        328.074        322.667        50.4549
           1787           1787        328.235        322.833        50.4929
           1788           1788        328.410        323.000        50.5294
           1789           1789        328.580        323.167          50.57
[truncated: 127,357 more chars]
