# Supplementary material for: Mechanically robust supramolecular polymer co-assemblies
Source: Nat Commun. 2022 Jan 18;13:356. doi: 10.1038/s41467-022-28017-0 (PMC8766479; doi:10.1038/s41467-022-28017-0)
Supplement: Supplementary file 3 — Source Data [file 41467_2022_28017_MOESM3_ESM.zip › NCOMMS-21-41006-T_Source Data/Supplementary Figure 10/Supplementary Figure 10a - TAB-Zn.xlsx]

## Sheet: Figure_S10a
TAB_Zn
Temperature	Mass	Weight loss
[°C]	[mg]	Weight loss [%]
30	5.53519	100
30.167	5.53543	100.004
30.333	5.53583	100.012
30.5	5.53636	100.021
30.667	5.53722	100.037
30.833	5.538	100.051
31	5.53876	100.064
31.167	5.53951	100.078
31.333	5.54048	100.096
31.5	5.54129	100.11
31.667	5.54201	100.123
31.833	5.54268	100.135
32	5.54312	100.143
32.167	5.54365	100.153
32.333	5.54424	100.163
32.5	5.54487	100.175
32.667	5.5455	100.186
32.833	5.54621	100.199
33	5.54698	100.213
33.167	5.5478	100.228
33.333	5.54883	100.246
33.5	5.54969	100.262
33.667	5.55043	100.275
33.833	5.55105	100.287
34	5.55162	100.297
34.167	5.55185	100.301
34.333	5.55205	100.305
34.5	5.55209	100.305
34.667	5.552	100.304
34.833	5.55149	100.294
35	5.55115	100.288
35.167	5.55082	100.282
35.333	5.55045	100.276
35.5	5.54991	100.266
35.667	5.54953	100.259
35.833	5.54929	100.255
36	5.54911	100.251
36.167	5.54912	100.252
36.333	5.54911	100.251
36.5	5.54917	100.253
36.667	5.5493	100.255
36.833	5.54967	100.262
37	5.54987	100.265
37.167	5.54997	100.267
37.333	5.55001	100.268
37.5	5.55002	100.268
37.667	5.55001	100.268
37.833	5.54991	100.266
38	5.54974	100.263
38.167	5.54933	100.255
38.333	5.54905	100.25
38.5	5.54883	100.246
38.667	5.54862	100.243
38.833	5.54837	100.238
39	5.54823	100.236
39.167	5.54819	100.235
39.333	5.54823	100.236
39.5	5.54843	100.239
39.667	5.5485	100.24
39.833	5.54855	100.241
40	5.54862	100.243
40.167	5.54874	100.245
40.333	5.54878	100.246
40.5	5.5487	100.244
40.667	5.54854	100.241
40.833	5.54826	100.236
41	5.54796	100.231
41.167	5.5476	100.224
41.333	5.54722	100.217
41.5	5.54675	100.209
41.667	5.54645	100.203
41.833	5.54619	100.199
42	5.54593	100.194
42.167	5.54582	100.192
42.333	5.54565	100.189
42.5	5.5455	100.186
42.667	5.54535	100.184
42.833	5.54515	100.18
43	5.54499	100.177
43.167	5.54491	100.176
43.333	5.54488	100.175
43.5	5.54487	100.175
43.667	5.54481	100.174
43.833	5.54477	100.173
44	5.54478	100.173
44.167	5.54491	100.176
44.333	5.54503	100.178
44.5	5.54514	100.18
44.667	5.54525	100.182
44.833	5.54551	100.186
45	5.54569	100.19
45.167	5.54581	100.192
45.333	5.54588	100.193
45.5	5.54587	100.193
45.667	5.54591	100.194
45.833	5.54596	100.195
46	5.546	100.195
46.167	5.54592	100.194
46.333	5.54588	100.193
46.5	5.54581	100.192
46.667	5.5457	100.19
46.833	5.54539	100.184
47	5.54507	100.178
47.167	5.54475	100.173
47.333	5.54442	100.167
47.5	5.54386	100.157
47.667	5.54341	100.149
47.833	5.54302	100.141
48	5.54269	100.135
48.167	5.54252	100.132
48.333	5.54239	100.13
48.5	5.54233	100.129
48.667	5.54233	100.129
48.833	5.54265	100.135
49	5.54284	100.138
49.167	5.54302	100.141
49.333	5.5432	100.145
49.5	5.5435	100.15
49.667	5.54376	100.155
49.833	5.544	100.159
50	5.54422	100.163
50.167	5.54447	100.168
50.333	5.54474	100.173
50.5	5.54502	100.178
50.667	5.54528	100.182
50.833	5.54551	100.186
51	5.54574	100.191
51.167	5.54596	100.195
51.333	5.54617	100.198
51.5	5.54627	100.2
51.667	5.54638	100.202
51.833	5.54649	100.204
52	5.5466	100.206
52.167	5.54658	100.206
52.333	5.54656	100.205
52.5	5.54653	100.205
52.667	5.54649	100.204
52.833	5.54635	100.202
53	5.54624	100.2
53.167	5.54616	100.198
53.333	5.54611	100.197
53.5	5.54612	100.197
53.667	5.54616	100.198
53.833	5.5462	100.199
54	5.54625	100.2
54.167	5.54643	100.203
54.333	5.54653	100.205
54.5	5.54659	100.206
54.667	5.54664	100.207
54.833	5.54669	100.208
55	5.54678	100.209
55.167	5.54688	100.211
55.333	5.54696	100.213
55.5	5.54704	100.214
55.667	5.5471	100.215
55.833	5.54714	100.216
56	5.54717	100.216
56.167	5.5471	100.215
56.333	5.54708	100.215
56.5	5.5471	100.215
56.667	5.54714	100.216
56.833	5.54717	100.216
57	5.54718	100.217
57.167	5.5472	100.217
57.333	5.54723	100.218
57.5	5.54725	100.218
57.667	5.54723	100.218
57.833	5.5472	100.217
58	5.54719	100.217
58.167	5.54722	100.217
58.333	5.54729	100.219
58.5	5.54736	100.22
58.667	5.54743	100.221
58.833	5.54765	100.225
59	5.54782	100.228
59.167	5.54798	100.231
59.333	5.54812	100.234
59.5	5.54827	100.236
59.667	5.54837	100.238
59.833	5.54843	100.239
60	5.54846	100.24
60.167	5.54845	100.24
60.333	5.5485	100.24
60.5	5.54853	100.241
60.667	5.54852	100.241
60.833	5.54845	100.24
61	5.54837	100.238
61.167	5.54829	100.237
61.333	5.54821	100.235
61.5	5.54802	100.232
61.667	5.54792	100.23
61.833	5.54789	100.229
62	5.54789	100.229
62.167	5.54794	100.23
62.333	5.54795	100.231
62.5	5.548	100.231
62.667	5.54809	100.233
62.833	5.54819	100.235
63	5.54825	100.236
63.167	5.54829	100.237
63.333	5.54834	100.238
63.5	5.54839	100.238
63.667	5.54841	100.239
63.833	5.54839	100.238
64	5.54836	100.238
64.167	5.54831	100.237
64.333	5.54827	100.236
64.5	5.54822	100.235
64.667	5.54816	100.234
64.833	5.54815	100.234
65	5.54815	100.234
65.167	5.54812	100.234
65.333	5.54806	100.233
65.5	5.54803	100.232
65.667	5.548	100.231
65.833	5.54796	100.231
66	5.54788	100.229
66.167	5.54778	100.227
66.333	5.54767	100.225
66.5	5.54757	100.224
66.667	5.54744	100.221
66.833	5.54728	100.218
67	5.54717	100.216
67.167	5.54714	100.216
67.333	5.54713	100.216
67.5	5.54709	100.215
67.667	5.54708	100.215
67.833	5.54703	100.214
68	5.54697	100.213
68.167	5.54689	100.211
68.333	5.54662	100.206
68.5	5.54645	100.203
68.667	5.54634	100.201
68.833	5.54628	100.2
69	5.54622	100.199
69.167	5.54619	100.199
69.333	5.54619	100.199
69.5	5.54619	100.199
69.667	5.54619	100.199
69.833	5.5461	100.197
70	5.54605	100.196
70.167	5.54604	100.196
70.333	5.54602	100.196
70.5	5.54608	100.197
70.667	5.54617	100.198
70.833	5.54629	100.201
71	5.54663	100.207
71.167	5.54681	100.21
71.333	5.54691	100.212
71.5	5.54698	100.213
71.667	5.54703	100.214
71.833	5.54685	100.211
72	5.54668	100.208
72.167	5.54649	100.204
72.333	5.5463	100.201
72.5	5.54603	100.196
72.667	5.54583	100.192
72.833	5.54563	100.189
73	5.54546	100.186
73.167	5.54545	100.185
73.333	5.5454	100.184
73.5	5.54531	100.183
73.667	5.54522	100.181
73.833	5.54525	100.182
74	5.54522	100.181
74.167	5.54515	100.18
74.333	5.54504	100.178
74.5	5.54495	100.176
74.667	5.54489	100.175
74.833	5.54481	100.174
75	5.54471	100.172
75.167	5.54468	100.171
75.333	5.54468	100.171
75.5	5.54465	100.171
75.667	5.54457	100.169
75.833	5.54443	100.167
76	5.54423	100.163
76.167	5.54395	100.158
76.333	5.54361	100.152
76.5	5.54294	100.14
76.667	5.54242	100.131
76.833	5.54194	100.122
77	5.54149	100.114
77.167	5.54099	100.105
77.333	5.54063	100.098
77.5	5.54039	100.094
77.667	5.54021	100.091
77.833	5.54029	100.092
78	5.54035	100.093
78.167	5.54053	100.096
78.333	5.5408	100.101
78.5	5.54123	100.109
78.667	5.54152	100.114
78.833	5.54178	100.119
79	5.54205	100.124
79.167	5.54227	100.128
79.333	5.54246	100.131
79.5	5.54265	100.135
79.667	5.54288	100.139
79.833	5.54311	100.143
80	5.54339	100.148
80.167	5.54368	100.153
80.333	5.54402	100.16
80.5	5.54447	100.168
80.667	5.54478	100.173
80.833	5.545	100.177
81	5.5452	100.181
81.167	5.54538	100.184
81.333	5.54559	100.188
81.5	5.54576	100.191
81.667	5.54589	100.193
81.833	5.54604	100.196
82	5.54617	100.198
82.167	5.54625	100.2
82.333	5.54629	100.201
82.5	5.54628	100.2
82.667	5.54634	100.201
82.833	5.5464	100.203
83	5.54647	100.204
83.167	5.5466	100.206
83.333	5.54677	100.209
83.5	5.54691	100.212
83.667	5.54702	100.214
83.833	5.54713	100.216
84	5.54721	100.217
84.167	5.54725	100.218
84.333	5.54725	100.218
84.5	5.54712	100.216
84.667	5.54711	100.215
84.833	5.54716	100.216
85	5.54721	100.217
85.167	5.54729	100.219
85.333	5.54737	100.22
85.5	5.54748	100.222
85.667	5.54761	100.224
85.833	5.54774	100.227
86	5.54786	100.229
86.167	5.548	100.231
86.333	5.54816	100.234
86.5	5.54822	100.235
86.667	5.54821	100.235
86.833	5.5482	100.235
87	5.54819	100.235
87.167	5.54803	100.232
87.333	5.54794	100.23
87.5	5.54789	100.229
87.667	5.54788	100.229
87.833	5.54788	100.229
88	5.54782	100.228
88.167	5.54775	100.227
88.333	5.54771	100.226
88.5	5.54767	100.225
88.667	5.54757	100.224
88.833	5.54744	100.221
89	5.54732	100.219
89.167	5.54727	100.218
89.333	5.5472	100.217
89.5	5.5471	100.215
89.667	5.54699	100.213
89.833	5.54698	100.213
90	5.54691	100.212
90.167	5.5468	100.21
90.333	5.54668	100.208
90.5	5.54663	100.207
90.667	5.54659	100.206
90.833	5.5465	100.204
91	5.54638	100.202
91.167	5.54629	100.201
91.333	5.54614	100.198
91.5	5.54594	100.194
91.667	5.5457	100.19
91.833	5.54536	100.184
92	5.54512	100.179
92.167	5.54493	100.176
92.333	5.54476	100.173
92.5	5.54467	100.171
92.667	5.54458	100.17
92.833	5.54449	100.168
93	5.54438	100.166
93.167	5.54425	100.164
93.333	5.54422	100.163
93.5	5.5442	100.163
93.667	5.54419	100.163
93.833	5.54416	100.162
94	5.54413	100.162
94.167	5.54408	100.161
94.333	5.54401	100.159
94.5	5.5439	100.157
94.667	5.54371	100.154
94.833	5.54358	100.152
95	5.54349	100.15
95.167	5.54339	100.148
95.333	5.54327	100.146
95.5	5.54322	100.145
95.667	5.54324	100.145
95.833	5.5433	100.147
96	5.54344	100.149
96.167	5.54356	100.151
96.333	5.5437	100.154
96.5	5.54384	100.156
96.667	5.54396	100.158
96.833	5.544	100.159
97	5.54403	100.16
97.167	5.54404	100.16
97.333	5.54384	100.156
97.5	5.54366	100.153
97.667	5.5435	100.15
97.833	5.54337	100.148
98	5.54315	100.144
98.167	5.54295	100.14
98.333	5.54271	100.136
98.5	5.54247	100.132
98.667	5.54223	100.127
98.833	5.54197	100.122
99	5.54173	100.118
99.167	5.54151	100.114
99.333	5.54136	100.111
99.5	5.54124	100.109
99.667	5.54114	100.107
99.833	5.54107	100.106
100	5.54123	100.109
100.167	5.54131	100.111
100.333	5.54135	100.111
100.5	5.54139	100.112
100.667	5.54153	100.115
100.833	5.54166	100.117
101	5.54177	100.119
101.167	5.54186	100.121
101.333	5.54193	100.122
101.5	5.54198	100.123
101.667	5.54198	100.123
101.833	5.54194	100.122
102	5.54178	100.119
102.167	5.54164	100.117
102.333	5.54145	100.113
102.5	5.54121	100.109
102.667	5.5408	100.101
102.833	5.54044	100.095
103	5.54008	100.088
103.167	5.5397	100.081
103.333	5.53921	100.073
103.5	5.53885	100.066
103.667	5.53855	100.061
103.833	5.53827	100.056
104	5.53804	100.051
104.167	5.53778	100.047
104.333	5.53756	100.043
104.5	5.53737	100.039
104.667	5.53719	100.036
104.833	5.53701	100.033
105	5.53684	100.03
105.167	5.5367	100.027
105.333	5.53657	100.025
105.5	5.53638	100.021
105.667	5.53619	100.018
105.833	5.53602	100.015
106	5.53587	100.012
106.167	5.53574	100.01
106.333	5.53564	100.008
106.5	5.53557	100.007
106.667	5.53561	100.008
106.833	5.53556	100.007
107	5.53547	100.005
107.167	5.53538	100.003
107.333	5.53534	100.003
107.5	5.53532	100.002
107.667	5.5353	100.002
107.833	5.5353	100.002
108	5.53545	100.005
108.167	5.5356	100.007
108.333	5.53576	100.01
108.5	5.53593	100.013
108.667	5.53625	100.019
108.833	5.53649	100.023
109	5.53663	100.026
109.167	5.5367	100.027
109.333	5.53664	100.026
109.5	5.53658	100.025
109.667	5.53648	100.023
109.833	5.53634	100.021
110	5.53602	100.015
110.167	5.53587	100.012
110.333	5.5358	100.011
110.5	5.53577	100.01
110.667	5.53588	100.012
110.833	5.53601	100.015
111	5.53617	100.018
111.167	5.53633	100.021
111.333	5.53658	100.025
111.5	5.53677	100.029
111.667	5.53696	100.032
111.833	5.53714	100.035
112	5.53715	100.035
112.167	5.53718	100.036
112.333	5.53724	100.037
112.5	5.53731	100.038
112.667	5.53723	100.037
112.833	5.53719	100.036
113	5.53719	100.036
113.167	5.53722	100.037
113.333	5.53721	100.036
113.5	5.53719	100.036
113.667	5.53719	100.036
113.833	5.53722	100.037
114	5.53724	100.037
114.167	5.5372	100.036
114.333	5.53715	100.035
114.5	5.53713	100.035
114.667	5.53714	100.035
114.833	5.53718	100.036
115	5.53723	100.037
115.167	5.53731	100.038
115.333	5.53753	100.042
115.5	5.53769	100.045
115.667	5.53781	100.047
115.833	5.53793	100.05
116	5.53814	100.053
116.167	5.53832	100.057
116.333	5.53844	100.059
116.5	5.53854	100.061
116.667	5.53868	100.063
116.833	5.53883	100.066
117	5.53894	100.068
117.167	5.53903	100.069
117.333	5.53915	100.072
117.5	5.53931	100.074
117.667	5.53942	100.076
117.833	5.5395	100.078
118	5.53956	100.079
118.167	5.5396	100.08
118.333	5.53959	100.079
118.5	5.53952	100.078
118.667	5.53927	100.074
118.833	5.5391	100.071
119	5.53898	100.068
119.167	5.53884	100.066
119.333	5.53858	100.061
119.5	5.53838	100.058
119.667	5.53824	100.055
119.833	5.53813	100.053
120	5.53802	100.051
120.167	5.53792	100.049
120.333	5.53787	100.048
120.5	5.53786	100.048
120.667	5.53786	100.048
120.833	5.53782	100.048
121	5.53783	100.048
121.167	5.53791	100.049
121.333	5.53801	100.051
121.5	5.53807	100.052
121.667	5.53809	100.052
121.833	5.53814	100.053
122	5.53827	100.056
122.167	5.53833	100.057
122.333	5.53834	100.057
122.5	5.53835	100.057
122.667	5.53842	100.058
122.833	5.53848	100.059
123	5.5385	100.06
123.167	5.5385	100.06
123.333	5.53863	100.062
123.5	5.53875	100.064
123.667	5.53885	100.066
123.833	5.53894	100.068
124	5.53934	100.075
124.167	5.53981	100.083
124.333	5.54021	100.091
124.5	5.54048	100.096
124.667	5.5408	100.101
124.833	5.541	100.105
125	5.54114	100.107
125.167	5.54121	100.109
125.333	5.5408	100.101
125.5	5.54064	100.098
125.667	5.54054	100.097
125.833	5.54043	100.095
126	5.54025	100.091
126.167	5.54012	100.089
126.333	5.54006	100.088
126.5	5.54004	100.088
126.667	5.54	100.087
126.833	5.53992	100.085
127	5.53984	100.084
127.167	5.53978	100.083
127.333	5.53972	100.082
127.5	5.53963	100.08
127.667	5.53958	100.079
127.833	5.53959	100.079
128	5.53966	100.081
128.167	5.53967	100.081
128.333	5.53969	100.081
128.5	5.53972	100.082
128.667	5.53998	100.087
128.833	5.54023	100.091
129	5.54045	100.095
129.167	5.54063	100.098
129.333	5.54084	100.102
129.5	5.54085	100.102
129.667	5.54072	100.1
129.833	5.54054	100.097
130	5.54012	100.089
130.167	5.53989	100.085
130.333	5.53965	100.081
130.5	5.53939	100.076
130.667	5.53925	100.073
130.833	5.53912	100.071
131	5.539	100.069
131.167	5.53887	100.066
131.333	5.53882	100.066
131.5	5.53884	100.066
131.667	5.53889	100.067
131.833	5.53895	100.068
132	5.53905	100.07
132.167	5.53913	100.071
132.333	5.53921	100.073
132.5	5.53927	100.074
132.667	5.53916	100.072
132.833	5.53906	100.07
133	5.53898	100.068
133.167	5.53891	100.067
133.333	5.53863	100.062
133.5	5.53841	100.058
133.667	5.53823	100.055
133.833	5.53808	100.052
134	5.53784	100.048
134.167	5.5376	100.044
134.333	5.53743	100.04
134.5	5.53735	100.039
134.667	5.5374	100.04
134.833	5.53745	100.041
135	5.53757	100.043
135.167	5.53776	100.046
135.333	5.53829	100.056
135.5	5.53866	100.063
135.667	5.53898	100.068
135.833	5.5393	100.074
136	5.53973	100.082
136.167	5.54004	100.088
136.333	5.5402	100.091
136.5	5.54029	100.092
136.667	5.54027	100.092
136.833	5.5403	100.092
137	5.54027	100.092
137.167	5.54017	100.09
137.333	5.53999	100.087
137.5	5.5399	100.085
137.667	5.53977	100.083
137.833	5.53959	100.079
138	5.53936	100.075
138.167	5.53918	100.072
138.333	5.53899	100.069
138.5	5.53876	100.064
138.667	5.53845	100.059
138.833	5.53825	100.055
139	5.53811	100.053
139.167	5.53799	100.051
139.333	5.53785	100.048
139.5	5.53774	100.046
139.667	5.5377	100.045
139.833	5.53766	100.045
140	5.53757	100.043
140.167	5.53745	100.041
140.333	5.53738	100.04
140.5	5.53733	100.039
140.667	5.53715	100.035
140.833	5.53697	100.032
141	5.53685	100.03
141.167	5.53678	100.029
141.333	5.53664	100.026
141.5	5.53646	100.023
141.667	5.53629	100.02
141.833	5.53618	100.018
142	5.53613	100.017
142.167	5.53606	100.016
142.333	5.53604	100.015
142.5	5.5361	100.016
142.667	5.53639	100.022
142.833	5.53655	100.025
143	5.53663	100.026
143.167	5.53668	100.027
143.333	5.5368	100.029
143.5	5.53682	100.029
143.667	5.53678	100.029
143.833	5.53672	100.028
144	5.53665	100.026
144.167	5.53664	100.026
144.333	5.53659	100.025
144.5	5.5365	100.024
144.667	5.53656	100.025
144.833	5.5366	100.025
145	5.53657	100.025
145.167	5.53647	100.023
145.333	5.53639	100.022
145.5	5.53635	100.021
145.667	5.53632	100.02
145.833	5.53627	100.02
146	5.53629	100.02
146.167	5.53642	100.022
146.333	5.5366	100.025
146.5	5.53678	100.029
146.667	5.53708	100.034
146.833	5.53734	100.039
147	5.53761	100.044
147.167	5.53783	100.048
147.333	5.53788	100.049
147.5	5.53798	100.05
147.667	5.53811	100.053
147.833	5.53825	100.055
148	5.53816	100.054
148.167	5.53816	100.054
148.333	5.53824	100.055
148.5	5.53836	100.057
148.667	5.53844	100.059
148.833	5.53853	100.06
149	5.53867	100.063
149.167	5.53885	100.066
149.333	5.53903	100.069
149.5	5.53912	100.071
149.667	5.53921	100.073
149.833	5.53932	100.075
150	5.53935	100.075
150.167	5.53934	100.075
150.333	5.53933	100.075
150.5	5.53933	100.075
150.667	5.53931	100.074
150.833	5.53925	100.073
151	5.53914	100.071
151.167	5.53904	100.07
151.333	5.53895	100.068
151.5	5.53884	100.066
151.667	5.53869	100.063
151.833	5.53856	100.061
152	5.53854	100.061
152.167	5.53853	100.06
152.333	5.53849	100.06
152.5	5.53844	100.059
152.667	5.53857	100.061
152.833	5.53863	100.062
153	5.53867	100.063
153.167	5.53868	100.063
153.333	5.53874	100.064
153.5	5.53881	100.065
153.667	5.53883	100.066
153.833	5.53881	100.065
154	5.53878	100.065
154.167	5.53879	100.065
154.333	5.53879	100.065
154.5	5.53876	100.064
154.667	5.5387	100.063
154.833	5.53872	100.064
155	5.53877	100.065
155.167	5.53881	100.065
155.333	5.53879	100.065
155.5	5.5388	100.065
155.667	5.53886	100.066
155.833	5.53893	100.068
156	5.53891	100.067
156.167	5.53891	100.067
156.333	5.53897	100.068
156.5	5.53906	100.07
156.667	5.5391	100.071
156.833	5.53909	100.07
157	5.53909	100.07
157.167	5.5391	100.071
157.333	5.53903	100.069
157.5	5.53897	100.068
157.667	5.53895	100.068
157.833	5.53897	100.068
158	5.53901	100.069
158.167	5.53902	100.069
158.333	5.53904	100.07
158.5	5.53909	100.07
158.667	5.53924	100.073
158.833	5.53932	100.075
159	5.53936	100.075
159.167	5.53941	100.076
159.333	5.53949	100.078
159.5	5.53952	100.078
159.667	5.53951	100.078
159.833	5.53948	100.078
160	5.53945	100.077
160.167	5.53943	100.077
160.333	5.53938	100.076
160.5	5.53931	100.074
160.667	5.53927	100.074
160.833	5.53923	100.073
161	5.53917	100.072
161.167	5.53909	100.07
161.333	5.53905	100.07
161.5	5.53904	100.07
161.667	5.53904	100.07
161.833	5.53903	100.069
162	5.53914	100.071
162.167	5.53928	100.074
162.333	5.53942	100.076
162.5	5.53953	100.078
162.667	5.5396	100.08
162.833	5.53974	100.082
163	5.53981	100.083
163.167	5.53983	100.084
163.333	5.53981	100.083
163.5	5.53968	100.081
163.667	5.53966	100.081
163.833	5.53966	100.081
164	5.53964	100.08
164.167	5.53962	100.08
164.333	5.5396	100.08
164.5	5.53954	100.079
164.667	5.53946	100.077
164.833	5.53929	100.074
165	5.53917	100.072
165.167	5.53906	100.07
165.333	5.53894	100.068
165.5	5.53877	100.065
165.667	5.53867	100.063
165.833	5.53863	100.062
166	5.53862	100.062
166.167	5.53863	100.062
166.333	5.53866	100.063
166.5	5.53871	100.064
166.667	5.53876	100.064
166.833	5.53876	100.064
167	5.53873	100.064
167.167	5.5387	100.063
167.333	5.53868	100.063
167.5	5.53853	100.06
167.667	5.53844	100.059
167.833	5.5384	100.058
168	5.5384	100.058
168.167	5.53846	100.059
168.333	5.53849	100.06
168.5	5.53852	100.06
168.667	5.53857	100.061
168.833	5.53863	100.062
169	5.53862	100.062
169.167	5.5386	100.062
169.333	5.53861	100.062
169.5	5.53859	100.061
169.667	5.53855	100.061
169.833	5.53846	100.059
170	5.53836	100.057
170.167	5.5383	100.056
170.333	5.53819	100.054
170.5	5.53803	100.051
170.667	5.53786	100.048
170.833	5.53767	100.045
171	5.53751	100.042
171.167	5.53732	100.038
171.333	5.53713	100.035
171.5	5.53704	100.033
171.667	5.53697	100.032
171.833	5.53689	100.031
172	5.53677	100.029
172.167	5.53672	100.028
172.333	5.53662	100.026
172.5	5.5365	100.024
172.667	5.53636	100.021
172.833	5.53619	100.018
173	5.53608	100.016
173.167	5.53595	100.014
173.333	5.53577	100.01
173.5	5.53562	100.008
173.667	5.53549	100.005
173.833	5.53536	100.003
174	5.53518	99.9998
174.167	5.5349	99.9948
174.333	5.53469	99.991
174.5	5.53452	99.9879
174.667	5.53437	99.9852
174.833	5.53425	99.983
175	5.53424	99.9828
175.167	5.53429	99.9837
175.333	5.53433	99.9845
175.5	5.53436	99.985
175.667	5.53425	99.983
175.833	5.53412	99.9807
176	5.53398	99.9781
176.167	5.53352	99.9698
176.333	5.53322	99.9644
176.5	5.53299	99.9603
176.667	5.53281	99.957
176.833	5.5326	99.9532
177	5.53236	99.9489
177.167	5.53215	99.9451
177.333	5.53198	99.942
177.5	5.53184	99.9395
177.667	5.53171	99.9371
177.833	5.53162	99.9355
178	5.53158	99.9348
178.167	5.53154	99.9341
178.333	5.53138	99.9312
178.5	5.5312	99.9279
178.667	5.53106	99.9254
178.833	5.53089	99.9223
179	5.53079	99.9205
179.167	5.53076	99.92
179.333	5.53079	99.9205
179.5	5.53106	99.9254
179.667	5.53119	99.9277
179.833	5.53127	99.9292
180	5.53137	99.931
180.167	5.53159	99.935
180.333	5.53169	99.9368
180.5	5.53169	99.9368
180.667	5.53165	99.936
180.833	5.53157	99.9346
181	5.53148	99.933
181.167	5.53132	99.9301
181.333	5.53115	99.927
181.5	5.53097	99.9238
181.667	5.53081	99.9209
181.833	5.53062	99.9174
182	5.53041	99.9136
182.167	5.53041	99.9136
182.333	5.5304	99.9135
182.5	5.53033	99.9122
182.667	5.53021	99.91
182.833	5.53027	99.9111
183	5.53031	99.9118
183.167	5.53033	99.9122
183.333	5.53031	99.9118
183.5	5.53032	99.912
183.667	5.53036	99.9127
183.833	5.53037	99.9129
184	5.53032	99.912
184.167	5.53029	99.9115
184.333	5.53028	99.9113
184.5	5.53024	99.9106
184.667	5.53015	99.9089
184.833	5.52996	99.9055
185	5.52985	99.9035
185.167	5.52976	99.9019
185.333	5.52962	99.8994
185.5	5.52934	99.8943
185.667	5.5291	99.89
185.833	5.52888	99.886
186	5.52863	99.8815
186.167	5.52826	99.8748
186.333	5.528	99.8701
186.5	5.52776	99.8658
186.667	5.5275	99.8611
186.833	5.52715	99.8547
187	5.52682	99.8488
187.167	5.52657	99.8443
187.333	5.52635	99.8403
187.5	5.52605	99.8349
187.667	5.52583	99.8309
187.833	5.52572	99.8289
188	5.52565	99.8276
188.167	5.52565	99.8276
188.333	5.52558	99.8264
188.5	5.52554	99.8257
188.667	5.52555	99.8258
188.833	5.52552	99.8253
189	5.52551	99.8251
189.167	5.52559	99.8266
189.333	5.52572	99.8289
189.5	5.52592	99.8325
189.667	5.52607	99.8352
189.833	5.52626	99.8387
190	5.52648	99.8426
190.167	5.5267	99.8466
190.333	5.52685	99.8493
190.5	5.52699	99.8519
190.667	5.52718	99.8553
190.833	5.52729	99.8573
191	5.52735	99.8584
191.167	5.52735	99.8584
191.333	5.52735	99.8584
191.5	5.5273	99.8575
191.667	5.5272	99.8557
191.833	5.52705	99.8529
192	5.52689	99.8501
192.167	5.52669	99.8464
192.333	5.5265	99.843
192.5	5.5263	99.8394
192.667	5.52611	99.836
192.833	5.52603	99.8345
193	5.52594	99.8329
193.167	5.52582	99.8307
193.333	5.52569	99.8284
193.5	5.52571	99.8287
193.667	5.52567	99.828
193.833	5.52558	99.8264
194	5.52548	99.8246
194.167	5.52546	99.8242
194.333	5.52545	99.824
194.5	5.52539	99.823
194.667	5.52529	99.8211
194.833	5.52527	99.8208
195	5.52525	99.8204
195.167	5.52521	99.8197
195.333	5.52515	99.8186
195.5	5.52513	99.8183
195.667	5.52515	99.8186
195.833	5.52513	99.8183
196	5.52507	99.8172
196.167	5.52503	99.8164
196.333	5.525	99.8159
196.5	5.52499	99.8157
196.667	5.52496	99.8152
196.833	5.52491	99.8143
197	5.52497	99.8154
197.167	5.52511	99.8179
197.333	5.5253	99.8213
197.5	5.52565	99.8276
197.667	5.526	99.834
197.833	5.52638	99.8408
198	5.52676	99.8477
198.167	5.52716	99.8549
198.333	5.52744	99.86
198.5	5.52763	99.8634
198.667	5.52775	99.8656
198.833	5.52749	99.8609
199	5.5273	99.8575
199.167	5.52711	99.854
199.333	5.52692	99.8506
199.5	5.52656	99.8441
199.667	5.52637	99.8407
199.833	5.52628	99.839
200	5.52623	99.8381
200.167	5.52632	99.8398
200.333	5.52629	99.8392
200.5	5.52629	99.8392
200.667	5.52634	99.8401
200.833	5.5264	99.8412
201	5.52644	99.8419
201.167	5.52647	99.8425
201.333	5.52651	99.8432
201.5	5.52662	99.8452
201.667	5.52664	99.8455
201.833	5.52657	99.8443
202	5.52645	99.8421
202.167	5.52619	99.8374
202.333	5.52594	99.8329
202.5	5.52569	99.8284
202.667	5.52546	99.8242
202.833	5.52519	99.8193
203	5.525	99.8159
203.167	5.5248	99.8123
203.333	5.52458	99.8083
203.5	5.52453	99.8074
203.667	5.5244	99.8051
203.833	5.52425	99.8024
204	5.52409	99.7995
204.167	5.52398	99.7975
204.333	5.52392	99.7964
204.5	5.52388	99.7957
204.667	5.52382	99.7946
204.833	5.52375	99.7933
205	5.52382	99.7946
205.167	5.52382	99.7946
205.333	5.5238	99.7942
205.5	5.52377	99.7937
205.667	5.5238	99.7942
205.833	5.52385	99.7951
206	5.5239	99.796
206.167	5.52392	99.7964
206.333	5.52398	99.7975
206.5	5.52394	99.7968
206.667	5.52378	99.7939
206.833	5.52352	99.7892
207	5.52307	99.781
207.167	5.52272	99.7747
207.333	5.52237	99.7684
207.5	5.522	99.7617
207.667	5.52156	99.7538
207.833	5.52125	99.7482
208	5.52098	99.7433
208.167	5.52071	99.7384
208.333	5.52058	99.7361
208.5	5.52048	99.7342
208.667	5.52043	99.7333
208.833	5.52038	99.7324
209	5.52036	99.7321
209.167	5.52032	99.7314
209.333	5.52032	99.7314
209.5	5.52033	99.7315
209.667	5.52029	99.7308
209.833	5.5203	99.731
210	5.52035	99.7319
210.167	5.52037	99.7323
210.333	5.52031	99.7312
210.5	5.52019	99.729
210.667	5.52006	99.7267
210.833	5.51992	99.7241
211	5.51972	99.7205
211.167	5.51929	99.7127
211.333	5.51902	99.7079
211.5	5.5188	99.7039
211.667	5.51857	99.6997
211.833	5.51829	99.6947
212	5.51807	99.6907
212.167	5.51792	99.688
212.333	5.5178	99.6858
212.5	5.51769	99.6838
212.667	5.51765	99.6831
212.833	5.51772	99.6844
213	5.51785	99.6867
213.167	5.51807	99.6907
213.333	5.51826	99.6941
213.5	5.5185	99.6985
213.667	5.51878	99.7035
213.833	5.519	99.7075
214	5.51917	99.7106
214.167	5.51935	99.7138
214.333	5.51955	99.7174
214.5	5.51956	99.7176
214.667	5.51956	99.7176
214.833	5.51958	99.718
215	5.51962	99.7187
215.167	5.5195	99.7165
215.333	5.51936	99.714
215.5	5.51921	99.7113
215.667	5.51907	99.7088
215.833	5.5188	99.7039
216	5.5185	99.6985
216.167	5.51821	99.6932
216.333	5.51796	99.6887
216.5	5.51773	99.6846
216.667	5.51752	99.6808
216.833	5.51737	99.6781
217	5.5173	99.6768
217.167	5.51748	99.68
217.333	5.51753	99.681
217.5	5.51755	99.6813
217.667	5.5176	99.6822
217.833	5.51783	99.6864
218	5.518	99.6894
218.167	5.51819	99.6929
218.333	5.51843	99.6972
218.5	5.5189	99.7057
218.667	5.51931	99.7131
218.833	5.51965	99.7193
219	5.51995	99.7247
219.167	5.52035	99.7319
219.333	5.52064	99.7371
219.5	5.52085	99.7409
219.667	5.52103	99.7442
219.833	5.52104	99.7444
220	5.52112	99.7458
220.167	5.52116	99.7465
220.333	5.52115	99.7464
220.5	5.52111	99.7456
220.667	5.5211	99.7454
220.833	5.52106	99.7447
221	5.52098	99.7433
221.167	5.52084	99.7407
221.333	5.52077	99.7395
221.5	5.52071	99.7384
221.667	5.52066	99.7375
221.833	5.52068	99.7379
222	5.52075	99.7391
222.167	5.52083	99.7406
222.333	5.52091	99.742
222.5	5.52104	99.7444
222.667	5.52111	99.7456
222.833	5.52116	99.7465
223	5.5212	99.7473
223.167	5.5211	99.7454
223.333	5.52108	99.7451
223.5	5.52111	99.7456
223.667	5.52116	99.7465
223.833	5.52123	99.7478
224	5.52133	99.7496
224.167	5.52147	99.7521
224.333	5.52163	99.755
224.5	5.5218	99.7581
224.667	5.5219	99.7599
224.833	5.52198	99.7613
225	5.52207	99.763
225.167	5.522	99.7617
225.333	5.52192	99.7603
225.5	5.52182	99.7585
225.667	5.52174	99.757
225.833	5.5216	99.7545
226	5.52151	99.7529
226.167	5.52143	99.7514
226.333	5.52135	99.75
226.5	5.52135	99.75
226.667	5.52126	99.7483
226.833	5.52115	99.7464
227	5.52105	99.7445
227.167	5.52103	99.7442
227.333	5.52103	99.7442
227.5	5.52104	99.7444
227.667	5.52104	99.7444
227.833	5.52122	99.7476
228	5.52133	99.7496
228.167	5.52138	99.7505
228.333	5.52139	99.7507
228.5	5.52139	99.7507
228.667	5.5214	99.7509
228.833	5.52138	99.7505
229	5.52132	99.7494
229.167	5.52126	99.7483
229.333	5.52128	99.7487
229.5	5.5213	99.7491
229.667	5.5213	99.7491
229.833	5.52136	99.7501
230	5.52152	99.753
230.167	5.52177	99.7576
230.333	5.52199	99.7615
230.5	5.52213	99.7641
230.667	5.52226	99.7664
230.833	5.5224	99.7689
231	5.52247	99.7702
231.167	5.52221	99.7655
231.333	5.52204	99.7624
231.5	5.52193	99.7604
231.667	5.52184	99.7588
231.833	5.52161	99.7547
232	5.5215	99.7527
232.167	5.52145	99.7518
232.333	5.52139	99.7507
232.5	5.52134	99.7498
232.667	5.52119	99.7471
232.833	5.52106	99.7447
233	5.52093	99.7424
233.167	5.5206	99.7364
233.333	5.52036	99.7321
233.5	5.52019	99.729
233.667	5.52007	99.7268
233.833	5.51993	99.7243
234	5.51971	99.7203
234.167	5.51948	99.7162
234.333	5.51929	99.7127
234.5	5.51908	99.709
234.667	5.51883	99.7044
234.833	5.51861	99.7005
235	5.51846	99.6978
235.167	5.51851	99.6987
235.333	5.51855	99.6994
235.5	5.51858	99.6999
235.667	5.51862	99.7006
235.833	5.51885	99.7048
236	5.51887	99.7052
236.167	5.51878	99.7035
236.333	5.51867	99.7015
236.5	5.51846	99.6978
236.667	5.51831	99.695
236.833	5.51814	99.692
237	5.51796	99.6887
237.167	5.5179	99.6876
237.333	5.51779	99.6856
237.5	5.51763	99.6828
237.667	5.51744	99.6793
237.833	5.51735	99.6777
238	5.51727	99.6763
238.167	5.51716	99.6743
238.333	5.51704	99.6721
238.5	5.51706	99.6725
238.667	5.51712	99.6735
238.833	5.51718	99.6746
239	5.51722	99.6753
239.167	5.51739	99.6784
239.333	5.51756	99.6815
239.5	5.51773	99.6846
239.667	5.51786	99.6869
239.833	5.51791	99.6878
240	5.51796	99.6887
240.167	5.51796	99.6887
240.333	5.5179	99.6876
240.5	5.51773	99.6846
240.667	5.51773	99.6846
240.833	5.51781	99.686
241	5.5179	99.6876
241.167	5.51803	99.69
241.333	5.51816	99.6923
241.5	5.51832	99.6952
241.667	5.51851	99.6987
241.833	5.51872	99.7024
242	5.51898	99.7071
242.167	5.51931	99.7131
242.333	5.51965	99.7193
242.5	5.51997	99.725
242.667	5.52016	99.7285
242.833	5.52031	99.7312
243	5.52045	99.7337
243.167	5.52033	99.7315
243.333	5.52026	99.7303
243.5	5.5202	99.7292
243.667	5.52014	99.7281
243.833	5.52	99.7256
244	5.51988	99.7234
244.167	5.51979	99.7218
244.333	5.51974	99.7209
244.5	5.51981	99.7221
244.667	5.51986	99.723
244.833	5.51991	99.7239
245	5.51996	99.7249
245.167	5.52009	99.7272
245.333	5.52011	99.7276
245.5	5.52006	99.7267
245.667	5.52	99.7256
245.833	5.51991	99.7239
246	5.51989	99.7236
246.167	5.51984	99.7227
246.333	5.51976	99.7212
246.5	5.51982	99.7223
246.667	5.51988	99.7234
246.833	5.51992	99.7241
247	5.51993	99.7243
247.167	5.51996	99.7249
247.333	5.51996	99.7249
247.5	5.51992	99.7241
247.667	5.51984	99.7227
247.833	5.51969	99.72
248	5.51959	99.7182
248.167	5.51949	99.7164
248.333	5.51936	99.714
248.5	5.51919	99.7109
248.667	5.51906	99.7086
248.833	5.51894	99.7064
249	5.51882	99.7043
249.167	5.51866	99.7014
249.333	5.51857	99.6997
249.5	5.51853	99.699
249.667	5.5185	99.6985
249.833	5.51845	99.6976
250	5.51839	99.6965
250.167	5.51833	99.6954
250.333	5.51828	99.6945
250.5	5.51812	99.6916
250.667	5.51799	99.6893
250.833	5.51793	99.6882
251	5.51792	99.688
251.167	5.51791	99.6878
251.333	5.51788	99.6873
251.5	5.51787	99.6871
251.667	5.51789	99.6875
251.833	5.51793	99.6882
252	5.51789	99.6875
252.167	5.51784	99.6866
252.333	5.51782	99.6862
252.5	5.51776	99.6851
252.667	5.51769	99.6838
252.833	5.51759	99.682
253	5.51749	99.6802
253.167	5.51741	99.6788
253.333	5.51722	99.6753
253.5	5.51695	99.6705
253.667	5.51666	99.6652
253.833	5.51633	99.6593
254	5.51608	99.6548
254.167	5.51586	99.6508
254.333	5.51569	99.6477
254.5	5.51577	99.6492
254.667	5.51579	99.6495
254.833	5.51577	99.6492
255	5.51571	99.6481
255.167	5.51584	99.6504
255.333	5.51586	99.6508
255.5	5.51578	99.6493
255.667	5.51565	99.647
255.833	5.51546	99.6436
256	5.51538	99.6421
256.167	5.51528	99.6403
256.333	5.51513	99.6376
256.5	5.51504	99.636
256.667	5.51496	99.6345
256.833	5.51487	99.6329
257	5.51474	99.6305
257.167	5.51464	99.6287
257.333	5.51461	99.6282
257.5	5.51459	99.6278
257.667	5.51454	99.6269
257.833	5.51448	99.6258
258	5.51446	99.6255
258.167	5.51447	99.6257
258.333	5.51446	99.6255
258.5	5.51436	99.6237
258.667	5.51431	99.6228
258.833	5.51432	99.623
259	5.51432	99.623
259.167	5.51422	99.6212
259.333	5.51415	99.6199
259.5	5.51412	99.6193
259.667	5.51411	99.6192
259.833	5.514	99.6172
260	5.51392	99.6157
260.167	5.51392	99.6157
260.333	5.51398	99.6168
260.5	5.51402	99.6175
260.667	5.51405	99.6181
260.833	5.51411	99.6192
261	5.51422	99.6212
261.167	5.51435	99.6235
261.333	5.51442	99.6248
261.5	5.5145	99.6262
261.667	5.51462	99.6284
261.833	5.51473	99.6304
262	5.51476	99.6309
262.167	5.51472	99.6302
262.333	5.51466	99.6291
262.5	5.51455	99.6271
262.667	5.51439	99.6242
262.833	5.51418	99.6204
263	5.51398	99.6168
263.167	5.51375	99.6127
263.333	5.51361	99.6101
263.5	5.51352	99.6085
263.667	5.51346	99.6074
263.833	5.51357	99.6094
264	5.5136	99.61
264.167	5.51362	99.6103
264.333	5.51363	99.6105
264.5	5.51368	99.6114
264.667	5.51369	99.6116
264.833	5.51362	99.6103
265	5.5135	99.6081
265.167	5.5133	99.6045
265.333	5.51313	99.6015
265.5	5.51293	99.5978
265.667	5.51269	99.5935
265.833	5.51232	99.5868
266	5.51202	99.5814
266.167	5.51174	99.5763
266.333	5.51147	99.5715
266.5	5.51112	99.5651
266.667	5.51083	99.5599
266.833	5.51058	99.5554
267	5.51035	99.5512
267.167	5.51008	99.5464
267.333	5.50979	99.5411
267.5	5.50953	99.5364
267.667	5.50929	99.5321
267.833	5.50905	99.5277
268	5.50883	99.5238
268.167	5.50863	99.5202
268.333	5.50847	99.5173
268.5	5.50843	99.5165
268.667	5.50832	99.5146
268.833	5.50817	99.5119
269	5.50804	99.5095
269.167	5.50802	99.5091
269.333	5.50796	99.5081
269.5	5.50783	99.5057
269.667	5.50766	99.5026
269.833	5.50756	99.5008
270	5.50749	99.4996
270.167	5.50739	99.4978
270.333	5.50726	99.4954
270.5	5.50708	99.4922
270.667	5.50692	99.4893
270.833	5.50673	99.4858
271	5.50649	99.4815
271.167	5.50609	99.4743
271.333	5.50577	99.4685
271.5	5.50553	99.4642
271.667	5.50532	99.4604
271.833	5.50501	99.4548
272	5.50476	99.4502
272.167	5.50461	99.4475
272.333	5.50452	99.4459
272.5	5.50453	99.4461
272.667	5.50447	99.445
272.833	5.50439	99.4436
273	5.50435	99.4428
273.167	5.50441	99.4439
273.333	5.50435	99.4428
273.5	5.50419	99.4399
273.667	5.50399	99.4363
273.833	5.50379	99.4327
274	5.50346	99.4268
274.167	5.50316	99.4213
274.333	5.50281	99.415
274.5	5.50247	99.4089
274.667	5.50222	99.4044
274.833	5.50197	99.3998
275	5.50164	99.3939
275.167	5.50126	99.387
275.333	5.50092	99.3809
275.5	5.50063	99.3756
275.667	5.50036	99.3708
275.833	5.50007	99.3655
276	5.49964	99.3577
276.167	5.49927	99.3511
276.333	5.499	99.3462
276.5	5.49878	99.3422
276.667	5.49845	99.3362
276.833	5.49809	99.3297
277	5.49773	99.3232
277.167	5.49741	99.3175
277.333	5.49717	99.3131
277.5	5.49689	99.3081
277.667	5.49657	99.3023
277.833	5.49624	99.2963
278	5.49613	99.2943
278.167	5.49603	99.2925
278.333	5.49589	99.29
278.5	5.49571	99.2867
278.667	5.49557	99.2842
278.833	5.49541	99.2813
279	5.49531	99.2795
279.167	5.49519	99.2774
279.333	5.49504	99.2746
279.5	5.49482	99.2707
279.667	5.49462	99.2671
279.833	5.49447	99.2643
280	5.49433	99.2618
280.167	5.49402	99.2562
280.333	5.49371	99.2506
280.5	5.4934	99.245
280.667	5.49312	99.24
280.833	5.49279	99.234
281	5.49247	99.2282
281.167	5.49213	99.2221
281.333	5.49181	99.2163
281.5	5.4917	99.2143
281.667	5.49164	99.2132
281.833	5.49159	99.2123
282	5.49152	99.211
282.167	5.49163	99.213
282.333	5.49167	99.2138
282.5	5.49176	99.2154
282.667	5.49186	99.2172
282.833	5.4918	99.2161
283	5.49172	99.2147
283.167	5.49163	99.213
283.333	5.49155	99.2116
283.5	5.49138	99.2085
283.667	5.49123	99.2058
283.833	5.49101	99.2018
284	5.49076	99.1973
284.167	5.49054	99.1933
284.333	5.49034	99.1897
284.5	5.49011	99.1856
284.667	5.48986	99.1811
284.833	5.4895	99.1746
285	5.48913	99.1679
285.167	5.48877	99.1614
285.333	5.48844	99.1554
285.5	5.48801	99.1476
285.667	5.48765	99.1411
285.833	5.48732	99.1352
286	5.48701	99.1296
286.167	5.48685	99.1267
286.333	5.48664	99.1229
286.5	5.48639	99.1184
286.667	5.48612	99.1135
286.833	5.48589	99.1093
287	5.48564	99.1048
287.167	5.48538	99.1001
287.333	5.48511	99.0952
287.5	5.4847	99.0878
287.667	5.48428	99.0802
287.833	5.48388	99.073
288	5.48351	99.0663
288.167	5.48306	99.0582
288.333	5.48263	99.0504
288.5	5.48216	99.0419
288.667	5.48167	99.0331
288.833	5.48125	99.0255
289	5.48083	99.0179
289.167	5.4804	99.0102
289.333	5.47994	99.0018
289.5	5.47947	98.9933
289.667	5.47903	98.9854
289.833	5.47863	98.9782
290	5.47821	98.9706
290.167	5.47775	98.9623
290.333	5.47725	98.9532
290.5	5.47674	98.944
290.667	5.4763	98.9361
290.833	5.47591	98.929
291	5.47543	98.9204
291.167	5.47492	98.9111
291.333	5.47438	98.9014
291.5	5.47386	98.892
291.667	5.47347	98.885
291.833	5.47308	98.8779
292	5.47259	98.8691
292.167	5.47203	98.8589
292.333	5.47145	98.8485
292.5	5.47088	98.8382
292.667	5.47036	98.8288
292.833	5.46983	98.8192
293	5.46903	98.8047
293.167	5.46828	98.7912
293.333	5.46759	98.7787
293.5	5.46696	98.7673
293.667	5.4664	98.7572
293.833	5.46584	98.7471
294	5.46525	98.7364
294.167	5.46465	98.7256
294.333	5.46435	98.7202
294.5	5.46399	98.7137
294.667	5.46359	98.7065
294.833	5.46314	98.6983
295	5.46269	98.6902
295.167	5.46228	98.6828
295.333	5.46193	98.6765
295.5	5.46161	98.6707
295.667	5.46118	98.6629
295.833	5.46078	98.6557
296	5.46045	98.6497
296.167	5.46019	98.645
296.333	5.46002	98.642
296.5	5.45975	98.6371
296.667	5.45938	98.6304
296.833	5.45896	98.6228
297	5.45861	98.6165
297.167	5.45829	98.6107
297.333	5.45795	98.6046
297.5	5.45757	98.5977
297.667	5.45711	98.5894
297.833	5.45671	98.5822
298	5.4564	98.5766
298.167	5.45613	98.5717
298.333	5.45585	98.5666
298.5	5.45554	98.561
298.667	5.4552	98.5549
298.833	5.45485	98.5486
299	5.45458	98.5437
299.167	5.45429	98.5384
299.333	5.45394	98.5321
299.5	5.45355	98.5251
299.667	5.45311	98.5171
299.833	5.45269	98.5095
300	5.45227	98.5019
300.167	5.45182	98.4938
300.333	5.45121	98.4828
300.5	5.45061	98.472
300.667	5.45003	98.4615
300.833	5.44949	98.4517
301	5.44897	98.4423
301.167	5.44853	98.4344
301.333	5.44809	98.4264
301.5	5.44766	98.4187
301.667	5.44745	98.4149
301.833	5.44718	98.41
302	5.44691	98.4051
302.167	5.44663	98.4001
302.333	5.44626	98.3934
302.5	5.44586	98.3861
302.667	5.44545	98.3787
302.833	5.44505	98.3715
303	5.44445	98.3607
303.167	5.44384	98.3497
303.333	5.44317	98.3375
303.5	5.44248	98.3251
303.667	5.44175	98.3119
303.833	5.44107	98.2996
304	5.44033	98.2862
304.167	5.43951	98.2714
304.333	5.43865	98.2559
304.5	5.43783	98.2411
304.667	5.43704	98.2268
304.833	5.43626	98.2127
305	5.43531	98.1955
305.167	5.43445	98.18
305.333	5.43371	98.1666
305.5	5.43308	98.1553
305.667	5.43262	98.1469
305.833	5.43211	98.1377
306	5.43155	98.1276
306.167	5.43099	98.1175
306.333	5.43075	98.1132
306.5	5.43043	98.1074
306.667	5.43009	98.1012
306.833	5.42971	98.0944
307	5.42934	98.0877
307.167	5.42902	98.0819
307.333	5.42877	98.0774
307.5	5.42857	98.0738
307.667	5.4283	98.0689
307.833	5.42803	98.064
308	5.42779	98.0597
308.167	5.42761	98.0564
308.333	5.4275	98.0544
308.5	5.42733	98.0514
308.667	5.4271	98.0472
308.833	5.42684	98.0425
309	5.42665	98.0391
309.167	5.42648	98.036
309.333	5.42631	98.0329
309.5	5.4261	98.0292
309.667	5.4258	98.0237
309.833	5.42548	98.018
310	5.42516	98.0122
310.167	5.42483	98.0062
310.333	5.42427	97.9961
310.5	5.42368	97.9854
310.667	5.42303	97.9737
310.833	5.42235	97.9614
311	5.42158	97.9475
311.167	5.42091	97.9354
311.333	5.42026	97.9236
311.5	5.41958	97.9114
311.667	5.41896	97.9002
311.833	5.41835	97.8891
312	5.41779	97.879
312.167	5.41725	97.8693
312.333	5.41666	97.8586
312.5	5.41604	97.8474
312.667	5.41545	97.8367
312.833	5.4149	97.8268
313	5.41442	97.8181
313.167	5.41394	97.8095
313.333	5.41343	97.8003
313.5	5.41291	97.7909
313.667	5.41265	97.7862
313.833	5.41237	97.7811
314	5.41204	97.7751
314.167	5.41165	97.7681
314.333	5.41119	97.7598
314.5	5.41072	97.7513
314.667	5.4103	97.7437
314.833	5.40991	97.7367
315	5.40926	97.7249
315.167	5.40865	97.7139
315.333	5.40806	97.7032
315.5	5.40752	97.6935
315.667	5.40708	97.6855
315.833	5.40659	97.6767
316	5.40603	97.6666
316.167	5.40544	97.6559
316.333	5.40503	97.6485
316.5	5.40462	97.6411
316.667	5.4042	97.6335
316.833	5.40374	97.6252
317	5.40326	97.6165
317.167	5.40279	97.608
317.333	5.40239	97.6008
317.5	5.40201	97.5939
317.667	5.40152	97.5851
317.833	5.40105	97.5766
318	5.40062	97.5688
318.167	5.40024	97.562
318.333	5.40003	97.5582
318.5	5.39985	97.5549
318.667	5.39968	97.5518
318.833	5.39955	97.5495
319	5.39974	97.5529
319.167	5.39983	97.5546
319.333	5.39989	97.5556
319.5	5.39992	97.5562
319.667	5.39987	97.5553
319.833	5.39974	97.5529
320	5.39958	97.55
320.167	5.3994	97.5468
320.333	5.39895	97.5387
320.5	5.39858	97.532
320.667	5.39819	97.5249
320.833	5.3978	97.5179
321	5.3974	97.5107
321.167	5.39703	97.504
321.333	5.39663	97.4967
321.5	5.39619	97.4888
321.667	5.39574	97.4807
321.833	5.3953	97.4727
322	5.39487	97.4649
322.167	5.39444	97.4572
322.333	5.39382	97.446
322.5	5.39317	97.4342
322.667	5.39252	97.4225
322.833	5.3919	97.4113
323	5.39126	97.3997
323.167	5.39068	97.3892
323.333	5.39006	97.378
323.5	5.3894	97.3661
323.667	5.38896	97.3582
323.833	5.38851	97.35
324	5.38809	97.3425
324.167	5.38764	97.3343
324.333	5.38709	97.3244
324.5	5.38649	97.3136
324.667	5.38593	97.3034
324.833	5.3854	97.2939
325	5.38465	97.2803
325.167	5.38391	97.2669
325.333	5.38317	97.2536
325.5	5.38247	97.2409
325.667	5.38192	97.231
325.833	5.38138	97.2212
326	5.38081	97.2109
326.167	5.38021	97.2001
326.333	5.37993	97.195
326.5	5.37965	97.19
326.667	5.37941	97.1856
326.833	5.37917	97.1813
327	5.37893	97.177
327.167	5.37863	97.1716
327.333	5.37838	97.167
327.5	5.37817	97.1632
327.667	5.37785	97.1575
327.833	5.37754	97.1519
328	5.37721	97.1459
328.167	5.3769	97.1403
328.333	5.37671	97.1369
328.5	5.37652	97.1334
328.667	5.37627	97.1289
328.833	5.37597	97.1235
329	5.37566	97.1179
329.167	5.37533	97.1119
329.333	5.37501	97.1062
329.5	5.37471	97.1007
329.667	5.37424	97.0922
329.833	5.37379	97.0841
330	5.37332	97.0756
330.167	5.37286	97.0673
330.333	5.3724	97.059
330.5	5.37193	97.0505
330.667	5.37137	97.0404
330.833	5.37076	97.0294
331	5.37011	97.0176
331.167	5.36951	97.0068
331.333	5.36894	96.9965
331.5	5.36837	96.9862
331.667	5.36764	96.973
331.833	5.36692	96.96
332	5.36623	96.9475
332.167	5.36557	96.9356
332.333	5.36476	96.921
332.5	5.36393	96.906
332.667	5.36309	96.8908
332.833	5.36227	96.876
333	5.36151	96.8623
333.167	5.36077	96.8489
333.333	5.35995	96.8341
333.5	5.35909	96.8185
333.667	5.35841	96.8063
333.833	5.35778	96.7949
334	5.3572	96.7844
334.167	5.35662	96.7739
334.333	5.3561	96.7645
334.5	5.35562	96.7558
334.667	5.35523	96.7488
334.833	5.35491	96.743
335	5.35459	96.7372
335.167	5.35419	96.73
335.333	5.35378	96.7226
335.5	5.35339	96.7156
335.667	5.35303	96.7091
335.833	5.35264	96.702
336	5.35218	96.6937
336.167	5.3517	96.685
336.333	5.35129	96.6776
336.5	5.35092	96.6709
336.667	5.35054	96.6641
336.833	5.35013	96.6567
337	5.34966	96.6482
337.167	5.34918	96.6395
337.333	5.34869	96.6306
337.5	5.3482	96.6218
337.667	5.34741	96.6075
337.833	5.34656	96.5922
338	5.34566	96.5759
338.167	5.34475	96.5595
338.333	5.34359	96.5385
338.5	5.34251	96.519
338.667	5.34138	96.4986
338.833	5.34021	96.4774
339	5.33911	96.4576
339.167	5.33807	96.4388
339.333	5.33703	96.42
339.5	5.33595	96.4005
339.667	5.33499	96.3831
339.833	5.33406	96.3663
340	5.33316	96.3501
340.167	5.33224	96.3335
340.333	5.33127	96.3159
340.5	5.33032	96.2988
340.667	5.32947	96.2834
340.833	5.32869	96.2693
341	5.32784	96.254
341.167	5.327	96.2388
341.333	5.32623	96.2249
341.5	5.32552	96.2121
341.667	5.32497	96.2021
341.833	5.32433	96.1906
342	5.32366	96.1785
342.167	5.32301	96.1667
342.333	5.32248	96.1571
342.5	5.32188	96.1463
342.667	5.32123	96.1346
342.833	5.32055	96.1223
343	5.31983	96.1093
343.167	5.3191	96.0961
343.333	5.31831	96.0818
343.5	5.31745	96.0663
343.667	5.31644	96.048
343.833	5.31548	96.0307
344	5.31454	96.0137
344.167	5.31358	95.9963
344.333	5.31241	95.9752
344.5	5.31127	95.9546
344.667	5.31013	95.934
344.833	5.30901	95.9138
345	5.30773	95.8907
345.167	5.30642	95.867
345.333	5.30507	95.8426
345.5	5.30371	95.818
345.667	5.30227	95.792
345.833	5.30081	95.7656
346	5.29928	95.738
346.167	5.29776	95.7105
346.333	5.29629	95.684
346.5	5.29484	95.6578
346.667	5.29336	95.631
346.833	5.29187	95.6041
347	5.2906	95.5812
347.167	5.28932	95.5581
347.333	5.28802	95.5346
347.5	5.28669	95.5105
347.667	5.28556	95.4901
347.833	5.28446	95.4703
348	5.28339	95.4509
348.167	5.28232	95.4316
348.333	5.28131	95.4133
348.5	5.28028	95.3947
348.667	5.27925	95.3761
348.833	5.27819	95.357
349	5.27702	95.3358
349.167	5.27589	95.3154
349.333	5.2748	95.2957
349.5	5.27374	95.2766
349.667	5.27259	95.2558
349.833	5.27148	95.2358
350	5.27039	95.2161
350.167	5.26931	95.1966
350.333	5.26815	95.1756
350.5	5.26689	95.1528
350.667	5.26553	95.1283
350.833	5.26414	95.1031
351	5.26252	95.0739
351.167	5.26094	95.0453
351.333	5.25932	95.0161
351.5	5.25767	94.9863
351.667	5.25593	94.9548
351.833	5.25421	94.9238
352	5.25243	94.8916
352.167	5.25063	94.8591
352.333	5.24887	94.8273
352.5	5.24714	94.796
352.667	5.24535	94.7637
352.833	5.2435	94.7303
353	5.24171	94.6979
353.167	5.23993	94.6658
353.333	5.23813	94.6332
353.5	5.23628	94.5998
353.667	5.23437	94.5653
353.833	5.2325	94.5315
354	5.23061	94.4974
354.167	5.22867	94.4623
354.333	5.22664	94.4257
354.5	5.22468	94.3903
354.667	5.22272	94.3548
354.833	5.22073	94.3189
355	5.21866	94.2815
355.167	5.21668	94.2457
355.333	5.21475	94.2109
355.5	5.21281	94.1758
355.667	5.21088	94.1409
355.833	5.209	94.107
356	5.20715	94.0736
356.167	5.20527	94.0396
356.333	5.20336	94.0051
356.5	5.20142	93.97
356.667	5.19949	93.9352
356.833	5.19755	93.9001
357	5.19543	93.8618
357.167	5.19334	93.8241
357.333	5.19129	93.787
357.5	5.18924	93.75
357.667	5.18707	93.7108
357.833	5.1849	93.6716
358	5.18272	93.6322
358.167	5.18052	93.5925
358.333	5.17816	93.5498
358.5	5.17577	93.5066
358.667	5.17336	93.4631
358.833	5.17094	93.4194
359	5.16835	93.3726
359.167	5.16582	93.3269
359.333	5.16329	93.2812
359.5	5.16075	93.2353
359.667	5.15821	93.1894
359.833	5.15563	93.1428
360	5.15304	93.096
360.167	5.15044	93.049
360.333	5.14782	93.0017
360.5	5.14514	92.9533
360.667	5.14241	92.9039
360.833	5.13966	92.8543
361	5.13683	92.8031
361.167	5.13396	92.7513
361.333	5.13102	92.6982
361.5	5.12805	92.6445
361.667	5.12499	92.5892
361.833	5.12193	92.534
362	5.1188	92.4774
362.167	5.11565	92.4205
362.333	5.11247	92.363
362.5	5.1093	92.3058
362.667	5.1061	92.248
[truncated: 1,454 more rows]
