# Supplementary material for: Mechanically robust supramolecular polymer co-assemblies
Source: Nat Commun. 2022 Jan 18;13:356. doi: 10.1038/s41467-022-28017-0 (PMC8766479; doi:10.1038/s41467-022-28017-0)
Supplement: Supplementary file 3 — Source Data [file 41467_2022_28017_MOESM3_ESM.zip › NCOMMS-21-41006-T_Source Data/Supplementary Figure 21/Supplementary Figure 21.xlsx]

## Sheet: Figure_S21
Heating 30°C		Heating 60°C		Heating 100°C		Heating 140°C		Heating 180°C		Heating 220°C		Heating 260°C
Scattering vector q	Intensity	Scattering vector q	Intensity	Scattering vector q	Intensity	Scattering vector q	Intensity	Scattering vector q	Intensity	Scattering vector q	Intensity	Scattering vector q	Intensity
[nm-1]	[-]	[nm-1]	[-]	[nm-1]	[-]	[nm-1]	[-]	[nm-1]	[-]	[nm-1]	[-]	[nm-1]	[-]
0.06521	153.473	0.06521	126.071	0.06521	136.741	0.06521	143.77	0.06521	147.708	0.06521	152.911	0.06521	196.028
0.07929	100.506	0.07929	87.8564	0.07929	94.1468	0.07929	98.2354	0.07929	102.479	0.07929	103.436	0.07929	132.868
0.09338	53.4393	0.09338	47.5784	0.09338	50.8735	0.09338	53.4754	0.09338	55.3826	0.09338	55.1721	0.09338	68.3885
0.10746	29.3906	0.10746	27.6264	0.10746	29.5412	0.10746	30.9454	0.10746	32.2616	0.10746	31.8304	0.10746	37.449
0.12154	19.3217	0.12154	17.9705	0.12154	19.3937	0.12154	20.6899	0.12154	21.3839	0.12154	20.9277	0.12154	23.6442
0.13563	12.8483	0.13563	12.4484	0.13563	13.3098	0.13563	14.0149	0.13563	14.4942	0.13563	14.3574	0.13563	15.4014
0.14971	8.80309	0.14971	8.69727	0.14971	9.42448	0.14971	9.86779	0.14971	10.2678	0.14971	10.0323	0.14971	10.2192
0.16379	6.36707	0.16379	6.42904	0.16379	6.81497	0.16379	7.17465	0.16379	7.51864	0.16379	7.35328	0.16379	7.19115
0.17788	4.82835	0.17788	4.91047	0.17788	5.25251	0.17788	5.53178	0.17788	5.72519	0.17788	5.56608	0.17788	5.24425
0.19196	3.78437	0.19196	3.87211	0.19196	4.1709	0.19196	4.36821	0.19196	4.54434	0.19196	4.40138	0.19196	4.0167
0.20604	2.97491	0.20604	3.12569	0.20604	3.31379	0.20604	3.46245	0.20604	3.64107	0.20604	3.50846	0.20604	3.08675
0.22013	2.46039	0.22013	2.4819	0.22013	2.73884	0.22013	2.9151	0.22013	2.9786	0.22013	2.91371	0.22013	2.43368
0.23421	2.0057	0.23421	2.11544	0.23421	2.26776	0.23421	2.38938	0.23421	2.49648	0.23421	2.38262	0.23421	2.00579
0.2483	1.69901	0.2483	1.78592	0.2483	1.91673	0.2483	2.06348	0.2483	2.11986	0.2483	2.03867	0.2483	1.622
0.26238	1.458	0.26238	1.51351	0.26238	1.64703	0.26238	1.72408	0.26238	1.80804	0.26238	1.74162	0.26238	1.35355
0.27646	1.27143	0.27646	1.35968	0.27646	1.4259	0.27646	1.48276	0.27646	1.56712	0.27646	1.55733	0.27646	1.1328
0.29055	1.10089	0.29055	1.17125	0.29055	1.26155	0.29055	1.34815	0.29055	1.3858	0.29055	1.34299	0.29055	0.97836
0.30463	0.98242	0.30463	1.03249	0.30463	1.0956	0.30463	1.2025	0.30463	1.21849	0.30463	1.19438	0.30463	0.82502
0.31871	0.87044	0.31871	0.921504	0.31871	1.00077	0.31871	1.0587	0.31871	1.11033	0.31871	1.06202	0.31871	0.73839
0.3328	0.78051	0.3328	0.839387	0.3328	0.905027	0.3328	0.979251	0.3328	0.984401	0.3328	0.978948	0.3328	0.65151
0.34688	0.71553	0.34688	0.744675	0.34688	0.810565	0.34688	0.868857	0.34688	0.897066	0.34688	0.880515	0.34688	0.5774
0.36096	0.63362	0.36096	0.714241	0.36096	0.751978	0.36096	0.790954	0.36096	0.851752	0.36096	0.803628	0.36096	0.5106
0.37505	0.593	0.37505	0.620895	0.37505	0.685126	0.37505	0.733322	0.37505	0.771415	0.37505	0.746761	0.37505	0.46573
0.38913	0.55932	0.38913	0.593348	0.38913	0.62453	0.38913	0.682973	0.38913	0.724843	0.38913	0.701309	0.38913	0.41905
0.40321	0.51263	0.40321	0.559656	0.40321	0.600085	0.40321	0.636337	0.40321	0.685453	0.40321	0.661229	0.40321	0.39531
0.4173	0.48587	0.4173	0.537596	0.4173	0.5692	0.4173	0.609196	0.4173	0.64825	0.4173	0.61699	0.4173	0.36048
0.43138	0.4659	0.43138	0.487629	0.43138	0.534593	0.43138	0.573835	0.43138	0.621516	0.43138	0.596044	0.43138	0.33575
0.44546	0.44063	0.44546	0.465257	0.44546	0.508513	0.44546	0.554431	0.44546	0.583624	0.44546	0.569864	0.44546	0.31074
0.45955	0.42363	0.45955	0.456824	0.45955	0.495509	0.45955	0.548125	0.45955	0.575427	0.45955	0.553935	0.45955	0.2985
0.47363	0.40301	0.47363	0.440057	0.47363	0.493716	0.47363	0.519105	0.47363	0.55528	0.47363	0.544361	0.47363	0.27553
0.48772	0.39723	0.48772	0.443136	0.48772	0.479294	0.48772	0.51276	0.48772	0.543462	0.48772	0.540915	0.48772	0.27413
0.5018	0.38191	0.5018	0.428602	0.5018	0.474155	0.5018	0.501755	0.5018	0.5526	0.5018	0.545365	0.5018	0.25232
0.51588	0.39075	0.51588	0.433425	0.51588	0.461226	0.51588	0.50832	0.51588	0.556151	0.51588	0.548581	0.51588	0.24804
0.52997	0.38921	0.52997	0.428535	0.52997	0.474021	0.52997	0.509057	0.52997	0.553203	0.52997	0.565864	0.52997	0.26026
0.54405	0.3879	0.54405	0.436965	0.54405	0.48215	0.54405	0.52257	0.54405	0.579286	0.54405	0.58211	0.54405	0.24666
0.55813	0.40065	0.55813	0.446618	0.55813	0.493095	0.55813	0.539445	0.55813	0.58744	0.55813	0.606093	0.55813	0.245
0.57222	0.41063	0.57222	0.457453	0.57222	0.510982	0.57222	0.547746	0.57222	0.601275	0.57222	0.623848	0.57222	0.25112
0.5863	0.41793	0.5863	0.473675	0.5863	0.526964	0.5863	0.561465	0.5863	0.625155	0.5863	0.644502	0.5863	0.26069
0.60038	0.42927	0.60038	0.475893	0.60038	0.527633	0.60038	0.590972	0.60038	0.634695	0.60038	0.651639	0.60038	0.24963
0.61447	0.4384	0.61447	0.487258	0.61447	0.544316	0.61447	0.604464	0.61447	0.648842	0.61447	0.672763	0.61447	0.257
0.62855	0.45868	0.62855	0.502957	0.62855	0.547341	0.62855	0.594541	0.62855	0.636652	0.62855	0.670374	0.62855	0.26469
0.64263	0.46098	0.64263	0.494075	0.64263	0.557958	0.64263	0.600495	0.64263	0.640461	0.64263	0.658084	0.64263	0.26112
0.65672	0.45228	0.65672	0.50335	0.65672	0.553823	0.65672	0.590172	0.65672	0.62657	0.65672	0.641979	0.65672	0.26795
0.6708	0.44844	0.6708	0.495543	0.6708	0.529111	0.6708	0.576053	0.6708	0.608624	0.6708	0.617541	0.6708	0.27906
0.68488	0.4378	0.68488	0.487293	0.68488	0.522684	0.68488	0.552209	0.68488	0.585755	0.68488	0.602504	0.68488	0.28446
0.69897	0.43739	0.69897	0.472803	0.69897	0.503466	0.69897	0.530866	0.69897	0.572422	0.69897	0.5932	0.69897	0.31052
0.71305	0.41907	0.71305	0.459714	0.71305	0.491537	0.71305	0.524341	0.71305	0.552291	0.71305	0.554671	0.71305	0.33331
0.72714	0.41014	0.72714	0.445647	0.72714	0.476117	0.72714	0.510855	0.72714	0.535103	0.72714	0.55077	0.72714	0.37878
0.74122	0.39303	0.74122	0.435002	0.74122	0.475138	0.74122	0.483699	0.74122	0.53976	0.74122	0.549978	0.74122	0.4518
0.7553	0.38592	0.7553	0.422336	0.7553	0.464138	0.7553	0.500425	0.7553	0.545546	0.7553	0.56231	0.7553	0.56498
0.76939	0.38248	0.76939	0.42617	0.76939	0.46179	0.76939	0.513342	0.76939	0.551363	0.76939	0.580435	0.76939	0.78999
0.78347	0.38372	0.78347	0.42922	0.78347	0.468047	0.78347	0.527216	0.78347	0.605888	0.78347	0.642592	0.78347	1.23466
0.79755	0.39102	0.79755	0.452383	0.79755	0.511243	0.79755	0.586216	0.79755	0.722318	0.79755	0.77453	0.79755	2.19675
0.81164	0.41128	0.81164	0.491236	0.81164	0.573918	0.81164	0.714174	0.81164	0.908472	0.81164	1.02779	0.81164	3.61796
0.82572	0.46092	0.82572	0.572766	0.82572	0.70612	0.82572	0.90445	0.82572	1.18624	0.82572	1.40808	0.82572	4.58847
0.8398	0.54401	0.8398	0.722734	0.8398	0.91788	0.8398	1.14622	0.8398	1.40919	0.8398	1.6602	0.8398	3.97656
0.85389	0.67779	0.85389	0.898373	0.85389	1.11821	0.85389	1.28752	0.85389	1.35067	0.85389	1.52183	0.85389	2.39433
0.86797	0.84352	0.86797	1.06197	0.86797	1.19184	0.86797	1.20062	0.86797	1.06932	0.86797	1.0823	0.86797	1.26901
0.88205	0.95196	0.88205	1.07436	0.88205	1.06597	0.88205	0.947045	0.88205	0.752069	0.88205	0.689899	0.88205	0.72586
0.89614	0.94004	0.89614	0.898755	0.89614	0.821181	0.89614	0.667951	0.89614	0.519859	0.89614	0.446555	0.89614	0.45524
0.91022	0.79749	0.91022	0.685978	0.91022	0.594655	0.91022	0.481316	0.91022	0.371163	0.91022	0.311593	0.91022	0.31639
0.9243	0.61293	0.9243	0.506488	0.9243	0.421562	0.9243	0.353495	0.9243	0.283432	0.9243	0.246422	0.9243	0.23831
0.93839	0.44701	0.93839	0.366335	0.93839	0.310005	0.93839	0.268632	0.93839	0.22195	0.93839	0.191617	0.93839	0.18933
0.95247	0.32661	0.95247	0.27509	0.95247	0.244046	0.95247	0.207539	0.95247	0.180547	0.95247	0.156305	0.95247	0.15424
0.96656	0.25681	0.96656	0.218888	0.96656	0.190009	0.96656	0.168259	0.96656	0.150073	0.96656	0.131029	0.96656	0.13035
0.98064	0.19388	0.98064	0.174083	0.98064	0.158084	0.98064	0.141619	0.98064	0.128087	0.98064	0.114888	0.98064	0.11014
0.99472	0.15764	0.99472	0.144745	0.99472	0.133738	0.99472	0.121653	0.99472	0.109097	0.99472	0.096912	0.99472	0.09482
1.00881	0.13215	1.00881	0.124701	1.00881	0.108871	1.00881	0.102752	1.00881	0.0942382	1.00881	0.086501	1.00881	0.09022
1.02289	0.11483	1.02289	0.100163	1.02289	0.10026	1.02289	0.0912923	1.02289	0.0854651	1.02289	0.079638	1.02289	0.08401
1.03697	0.09878	1.03697	0.093408	1.03697	0.0853388	1.03697	0.0795705	1.03697	0.0757978	1.03697	0.07003	1.03697	0.07567
1.05106	0.08422	1.05106	0.078012	1.05106	0.076016	1.05106	0.0690942	1.05106	0.0694371	1.05106	0.063825	1.05106	0.07011
1.06514	0.07518	1.06514	0.071826	1.06514	0.0683803	1.06514	0.0658118	1.06514	0.0623035	1.06514	0.059484	1.06514	0.06329
1.07922	0.06586	1.07922	0.06705	1.07922	0.0599066	1.07922	0.0593549	1.07922	0.0567123	1.07922	0.053373	1.07922	0.06347
1.09331	0.0615	1.09331	0.059559	1.09331	0.0571316	1.09331	0.0547347	1.09331	0.0530053	1.09331	0.04809	1.09331	0.06213
1.10739	0.05691	1.10739	0.054948	1.10739	0.051609	1.10739	0.0505252	1.10739	0.0480356	1.10739	0.04701	1.10739	0.05758
1.12147	0.04888	1.12147	0.04832	1.12147	0.046636	1.12147	0.0455035	1.12147	0.0445622	1.12147	0.043326	1.12147	0.05715
1.13556	0.0461	1.13556	0.044252	1.13556	0.04395	1.13556	0.0454041	1.13556	0.0419838	1.13556	0.040481	1.13556	0.05187
1.14964	0.04302	1.14964	0.043699	1.14964	0.0413788	1.14964	0.0414067	1.14964	0.0404282	1.14964	0.037088	1.14964	0.04969
1.16372	0.03963	1.16372	0.038009	1.16372	0.0360474	1.16372	0.0383217	1.16372	0.0383029	1.16372	0.036633	1.16372	0.05091
1.17781	0.03855	1.17781	0.036944	1.17781	0.0357188	1.17781	0.0354932	1.17781	0.0362079	1.17781	0.036441	1.17781	0.04998
1.19189	0.03526	1.19189	0.034971	1.19189	0.0344091	1.19189	0.0347286	1.19189	0.034123	1.19189	0.034201	1.19189	0.04875
1.20597	0.03394	1.20597	0.032057	1.20597	0.0346517	1.20597	0.0325151	1.20597	0.0331263	1.20597	0.035194	1.20597	0.04598
1.22006	0.03241	1.22006	0.030187	1.22006	0.0304599	1.22006	0.0310455	1.22006	0.0314191	1.22006	0.03154	1.22006	0.04519
1.23414	0.02967	1.23414	0.02895	1.23414	0.029721	1.23414	0.0299244	1.23414	0.0302251	1.23414	0.03075	1.23414	0.04448
1.24823	0.02876	1.24823	0.028762	1.24823	0.0290667	1.24823	0.030041	1.24823	0.0308882	1.24823	0.032058	1.24823	0.04455
1.26231	0.02608	1.26231	0.027468	1.26231	0.0287364	1.26231	0.0290938	1.26231	0.0298768	1.26231	0.029462	1.26231	0.04378
1.27639	0.02556	1.27639	0.025601	1.27639	0.0272207	1.27639	0.0289897	1.27639	0.0290755	1.27639	0.027632	1.27639	0.04165
1.29048	0.02636	1.29048	0.026777	1.29048	0.0262725	1.29048	0.0268333	1.29048	0.0285618	1.29048	0.029982	1.29048	0.04184
1.30456	0.02534	1.30456	0.025676	1.30456	0.0266395	1.30456	0.0274072	1.30456	0.0275525	1.30456	0.027999	1.30456	0.04421
1.31864	0.02421	1.31864	0.026283	1.31864	0.024986	1.31864	0.0261737	1.31864	0.0278016	1.31864	0.028653	1.31864	0.0409
1.33273	0.02458	1.33273	0.024768	1.33273	0.0254778	1.33273	0.0269652	1.33273	0.0281272	1.33273	0.02978	1.33273	0.04342
1.34681	0.02264	1.34681	0.023466	1.34681	0.0252848	1.34681	0.0259814	1.34681	0.0282941	1.34681	0.030226	1.34681	0.04339
1.36089	0.02235	1.36089	0.023621	1.36089	0.0242568	1.36089	0.0264084	1.36089	0.027731	1.36089	0.029501	1.36089	0.04297
1.37498	0.02298	1.37498	0.023923	1.37498	0.0241472	1.37498	0.0251412	1.37498	0.0268693	1.37498	0.029359	1.37498	0.04324
1.38906	0.02386	1.38906	0.023732	1.38906	0.024272	1.38906	0.027089	1.38906	0.0279346	1.38906	0.029186	1.38906	0.04375
1.40314	0.02152	1.40314	0.023369	1.40314	0.0248577	1.40314	0.0280305	1.40314	0.028491	1.40314	0.028774	1.40314	0.04426
1.41723	0.02191	1.41723	0.024683	1.41723	0.0238053	1.41723	0.0266674	1.41723	0.0287555	1.41723	0.02927	1.41723	0.04512
1.43131	0.02184	1.43131	0.024107	1.43131	0.0246172	1.43131	0.027459	1.43131	0.0281792	1.43131	0.03155	1.43131	0.04666
1.44539	0.02278	1.44539	0.024179	1.44539	0.0273762	1.44539	0.0257005	1.44539	0.0286469	1.44539	0.031684	1.44539	0.04548
1.45948	0.02225	1.45948	0.024837	1.45948	0.0257597	1.45948	0.0277733	1.45948	0.0321797	1.45948	0.032657	1.45948	0.04982
1.47356	0.02352	1.47356	0.024407	1.47356	0.0255781	1.47356	0.0298592	1.47356	0.0311026	1.47356	0.033231	1.47356	0.05126
1.48765	0.02279	1.48765	0.024192	1.48765	0.0267392	1.48765	0.0290048	1.48765	0.0317089	1.48765	0.033803	1.48765	0.05274
1.50173	0.02423	1.50173	0.026306	1.50173	0.0288719	1.50173	0.0323387	1.50173	0.033448	1.50173	0.036058	1.50173	0.05435
1.51581	0.02219	1.51581	0.025999	1.51581	0.0279513	1.51581	0.0309184	1.51581	0.033609	1.51581	0.037989	1.51581	0.05883
1.5299	0.0235	1.5299	0.025651	1.5299	0.028574	1.5299	0.0327312	1.5299	0.0361821	1.5299	0.038474	1.5299	0.06076
1.54398	0.02571	1.54398	0.02753	1.54398	0.029874	1.54398	0.0352643	1.54398	0.0399735	1.54398	0.040542	1.54398	0.06999
1.55806	0.02523	1.55806	0.028167	1.55806	0.0331389	1.55806	0.0371556	1.55806	0.0434793	1.55806	0.044393	1.55806	0.07921
1.57215	0.02579	1.57215	0.027501	1.57215	0.0346465	1.57215	0.0399571	1.57215	0.0455829	1.57215	0.049017	1.57215	0.09252
1.58623	0.02623	1.58623	0.03152	1.58623	0.0368829	1.58623	0.0436091	1.58623	0.0517447	1.58623	0.053388	1.58623	0.1192
1.60031	0.02795	1.60031	0.034309	1.60031	0.0393143	1.60031	0.0476004	1.60031	0.0610436	1.60031	0.063696	1.60031	0.17079
1.6144	0.02914	1.6144	0.034882	1.6144	0.0415056	1.6144	0.0509289	1.6144	0.0676882	1.6144	0.073746	1.6144	0.26124
1.62848	0.03187	1.62848	0.037061	1.62848	0.0458076	1.62848	0.0596748	1.62848	0.084331	1.62848	0.0932	1.62848	0.38552
1.64256	0.03528	1.64256	0.039599	1.64256	0.0526845	1.64256	0.0711481	1.64256	0.101249	1.64256	0.120585	1.64256	0.50353
1.65665	0.03885	1.65665	0.045023	1.65665	0.0606166	1.65665	0.0867655	1.65665	0.127916	1.65665	0.162023	1.65665	0.48628
1.67073	0.03981	1.67073	0.052366	1.67073	0.0728524	1.67073	0.098217	1.67073	0.158387	1.67073	0.200431	1.67073	0.36244
1.68481	0.04714	1.68481	0.061458	1.68481	0.0857589	1.68481	0.124325	1.68481	0.167768	1.68481	0.216202	1.68481	0.25161
1.6989	0.05518	1.6989	0.074116	1.6989	0.0986345	1.6989	0.138268	1.6989	0.165922	1.6989	0.202452	1.6989	0.17938
1.71298	0.06255	1.71298	0.086389	1.71298	0.118159	1.71298	0.14633	1.71298	0.155064	1.71298	0.172686	1.71298	0.13909
1.72707	0.07078	1.72707	0.101097	1.72707	0.131249	1.72707	0.148122	1.72707	0.146465	1.72707	0.144388	1.72707	0.11261
1.74115	0.08339	1.74115	0.110681	1.74115	0.132128	1.74115	0.138511	1.74115	0.13133	1.74115	0.129447	1.74115	0.09244
1.75523	0.0921	1.75523	0.115958	1.75523	0.131393	1.75523	0.128644	1.75523	0.119522	1.75523	0.117861	1.75523	0.08296
1.76932	0.10244	1.76932	0.120471	1.76932	0.121635	1.76932	0.117624	1.76932	0.109082	1.76932	0.105562	1.76932	0.07311
1.7834	0.10146	1.7834	0.115272	1.7834	0.114301	1.7834	0.109102	1.7834	0.100738	1.7834	0.092813	1.7834	0.07067
1.79748	0.10076	1.79748	0.105671	1.79748	0.106659	1.79748	0.100241	1.79748	0.0941431	1.79748	0.086041	1.79748	0.06124
1.81157	0.10259	1.81157	0.099067	1.81157	0.0987834	1.81157	0.0944091	1.81157	0.0870452	1.81157	0.079493	1.81157	0.06108
1.82565	0.08973	1.82565	0.092378	1.82565	0.0881984	1.82565	0.0907244	1.82565	0.0867249	1.82565	0.073584	1.82565	0.05845
1.83973	0.09013	1.83973	0.086728	1.83973	0.0880873	1.83973	0.0862744	1.83973	0.087019	1.83973	0.072442	1.83973	0.05694
1.85382	0.08551	1.85382	0.084781	1.85382	0.0806201	1.85382	0.0817636	1.85382	0.0851308	1.85382	0.069407	1.85382	0.05418
1.8679	0.078	1.8679	0.078152	1.8679	0.0786285	1.8679	0.0845898	1.8679	0.0889116	1.8679	0.073114	1.8679	0.05607
1.88198	0.07446	1.88198	0.073727	1.88198	0.0775536	1.88198	0.0853849	1.88198	0.0952639	1.88198	0.078206	1.88198	0.05661
1.89607	0.07519	1.89607	0.078528	1.89607	0.0793549	1.89607	0.0850494	1.89607	0.107552	1.89607	0.084284	1.89607	0.06043
1.91015	0.0737	1.91015	0.07858	1.91015	0.0858809	1.91015	0.093528	1.91015	0.117697	1.91015	0.097714	1.91015	0.06118
1.92423	0.07328	1.92423	0.082208	1.92423	0.0873543	1.92423	0.101903	1.92423	0.130873	1.92423	0.110575	1.92423	0.06375
1.93832	0.07764	1.93832	0.088733	1.93832	0.0958565	1.93832	0.111534	1.93832	0.1383	1.93832	0.128315	1.93832	0.06452
1.9524	0.08338	1.9524	0.090753	1.9524	0.105683	1.9524	0.124933	1.9524	0.147041	1.9524	0.14361	1.9524	0.0653
1.96649	0.08615	1.96649	0.099855	1.96649	0.112211	1.96649	0.128096	1.96649	0.144897	1.96649	0.145681	1.96649	0.06477
1.98057	0.09285	1.98057	0.109162	1.98057	0.117903	1.98057	0.128424	1.98057	0.138266	1.98057	0.133798	1.98057	0.06308
1.99465	0.10297	1.99465	0.112599	1.99465	0.118074	1.99465	0.127264	1.99465	0.127295	1.99465	0.1092	1.99465	0.05943
2.00874	0.09928	2.00874	0.112621	2.00874	0.11761	2.00874	0.116113	2.00874	0.115053	2.00874	0.091294	2.00874	0.0565
2.02282	0.10392	2.02282	0.106961	2.02282	0.110781	2.02282	0.102655	2.02282	0.0923606	2.02282	0.072451	2.02282	0.05152
2.0369	0.09472	2.0369	0.097021	2.0369	0.096077	2.0369	0.0918286	2.0369	0.0811289	2.0369	0.060233	2.0369	0.04956
2.05099	0.08992	2.05099	0.085082	2.05099	0.0805381	2.05099	0.0793615	2.05099	0.06328	2.05099	0.05001	2.05099	0.04763
2.06507	0.07528	2.06507	0.077189	2.06507	0.0738859	2.06507	0.0623869	2.06507	0.0540961	2.06507	0.044662	2.06507	0.04292
2.07915	0.06763	2.07915	0.063729	2.07915	0.0604129	2.07915	0.0537413	2.07915	0.0465923	2.07915	0.041434	2.07915	0.04623
2.09324	0.05468	2.09324	0.053901	2.09324	0.0519265	2.09324	0.0464231	2.09324	0.0434124	2.09324	0.036953	2.09324	0.04633
2.10732	0.04766	2.10732	0.046405	2.10732	0.0434623	2.10732	0.0418769	2.10732	0.0378235	2.10732	0.036218	2.10732	0.04248
2.1214	0.03927	2.1214	0.041292	2.1214	0.0400268	2.1214	0.0375607	2.1214	0.0362236	2.1214	0.034271	2.1214	0.04529
2.13549	0.03494	2.13549	0.035609	2.13549	0.0343649	2.13549	0.0350688	2.13549	0.0331597	2.13549	0.030984	2.13549	0.04447
2.14957	0.03183	2.14957	0.02977	2.14957	0.0326518	2.14957	0.0320459	2.14957	0.0313053	2.14957	0.030733	2.14957	0.04339
2.16365	0.02893	2.16365	0.029103	2.16365	0.0282941	2.16365	0.0293624	2.16365	0.0297255	2.16365	0.030543	2.16365	0.04285
2.17774	0.02733	2.17774	0.025546	2.17774	0.0271644	2.17774	0.0272298	2.17774	0.0278522	2.17774	0.027881	2.17774	0.04282
2.19182	0.02288	2.19182	0.024577	2.19182	0.0261551	2.19182	0.0264338	2.19182	0.0276941	2.19182	0.029074	2.19182	0.04293
2.20591	0.02366	2.20591	0.024474	2.20591	0.0238607	2.20591	0.0263449	2.20591	0.0273861	2.20591	0.027485	2.20591	0.04123
2.21999	0.02321	2.21999	0.022042	2.21999	0.023183	2.21999	0.0253725	2.21999	0.0279683	2.21999	0.0272	2.21999	0.04335
2.23407	0.02213	2.23407	0.022678	2.23407	0.0222503	2.23407	0.0229634	2.23407	0.0265665	2.23407	0.027955	2.23407	0.04227
2.24816	0.0221	2.24816	0.020848	2.24816	0.022588	2.24816	0.0223243	2.24816	0.0256141	2.24816	0.028236	2.24816	0.04251
2.26224	0.02201	2.26224	0.021349	2.26224	0.0229776	2.26224	0.0242585	2.26224	0.0256463	2.26224	0.027322	2.26224	0.04074
2.27632	0.01992	2.27632	0.019805	2.27632	0.0205279	2.27632	0.0225099	2.27632	0.0248618	2.27632	0.028675	2.27632	0.043
2.29041	0.01853	2.29041	0.020686	2.29041	0.020876	2.29041	0.0231876	2.29041	0.0247076	2.29041	0.027636	2.29041	0.03915
2.30449	0.01862	2.30449	0.019783	2.30449	0.0215407	2.30449	0.021494	2.30449	0.0260926	2.30449	0.027199	2.30449	0.0451
2.31857	0.01831	2.31857	0.01917	2.31857	0.0206739	2.31857	0.0212745	2.31857	0.0248659	2.31857	0.029275	2.31857	0.04505
2.33266	0.01818	2.33266	0.019562	2.33266	0.020298	2.33266	0.0229584	2.33266	0.0246452	2.33266	0.027906	2.33266	0.04325
2.34674	0.01637	2.34674	0.0195	2.34674	0.020944	2.34674	0.0219978	2.34674	0.0252989	2.34674	0.028796	2.34674	0.04436
2.36082	0.01762	2.36082	0.019311	2.36082	0.0189242	2.36082	0.0212068	2.36082	0.0254897	2.36082	0.028582	2.36082	0.04628
2.37491	0.01813	2.37491	0.019342	2.37491	0.0198978	2.37491	0.0233961	2.37491	0.0241391	2.37491	0.029645	2.37491	0.04757
2.38899	0.01782	2.38899	0.018704	2.38899	0.0200175	2.38899	0.0203663	2.38899	0.0238149	2.38899	0.030464	2.38899	0.04991
2.40307	0.01633	2.40307	0.018213	2.40307	0.0201271	2.40307	0.0213871	2.40307	0.0265083	2.40307	0.029363	2.40307	0.05611
2.41716	0.01663	2.41716	0.018332	2.41716	0.0189734	2.41716	0.0215	2.41716	0.0269273	2.41716	0.031124	2.41716	0.06155
2.43124	0.01684	2.43124	0.018006	2.43124	0.0215884	2.43124	0.0210613	2.43124	0.026214	2.43124	0.029661	2.43124	0.0724
2.44533	0.01821	2.44533	0.017779	2.44533	0.0216735	2.44533	0.0213472	2.44533	0.0292967	2.44533	0.030648	2.44533	0.08471
2.45941	0.01814	2.45941	0.018243	2.45941	0.0199597	2.45941	0.0252155	2.45941	0.0268329	2.45941	0.033144	2.45941	0.09759
2.47349	0.01744	2.47349	0.01864	2.47349	0.0201313	2.47349	0.0238874	2.47349	0.0289469	2.47349	0.034243	2.47349	0.0954
2.48758	0.01662	2.48758	0.020053	2.48758	0.0213094	2.48758	0.0242364	2.48758	0.030049	2.48758	0.038838	2.48758	0.08144
2.50166	0.01832	2.50166	0.018334	2.50166	0.0211069	2.50166	0.023426	2.50166	0.0323076	2.50166	0.038408	2.50166	0.06721
2.51574	0.01818	2.51574	0.018687	2.51574	0.0218133	2.51574	0.0261167	2.51574	0.0314302	2.51574	0.041567	2.51574	0.06324
2.52983	0.01596	2.52983	0.018395	2.52983	0.0221644	2.52983	0.0267986	2.52983	0.0319107	2.52983	0.038709	2.52983	0.05234
2.54391	0.01813	2.54391	0.01911	2.54391	0.0227295	2.54391	0.0266518	2.54391	0.0298042	2.54391	0.033796	2.54391	0.04529
2.55799	0.01825	2.55799	0.019938	2.55799	0.0214899	2.55799	0.0260629	2.55799	0.027996	2.55799	0.029674	2.55799	0.04214
2.57208	0.01672	2.57208	0.018959	2.57208	0.0217454	2.57208	0.0265514	2.57208	0.027948	2.57208	0.027434	2.57208	0.04341
2.58616	0.01732	2.58616	0.020016	2.58616	0.0224961	2.58616	0.0248561	2.58616	0.0256629	2.58616	0.02662	2.58616	0.03903
2.60024	0.01817	2.60024	0.019327	2.60024	0.0230382	2.60024	0.0258307	2.60024	0.023109	2.60024	0.02449	2.60024	0.0405
2.61433	0.01884	2.61433	0.021325	2.61433	0.0219275	2.61433	0.0224727	2.61433	0.0231578	2.61433	0.021488	2.61433	0.03726
2.62841	0.01923	2.62841	0.020298	2.62841	0.0224346	2.62841	0.0202624	2.62841	0.0214984	2.62841	0.021825	2.62841	0.03922
2.64249	0.01706	2.64249	0.020786	2.64249	0.0209098	2.64249	0.0209675	2.64249	0.0208158	2.64249	0.020368	2.64249	0.03797
2.65658	0.01786	2.65658	0.018843	2.65658	0.0208769	2.65658	0.0205083	2.65658	0.0189082	2.65658	0.02139	2.65658	0.03542
2.67066	0.01896	2.67066	0.018177	2.67066	0.0185802	2.67066	0.0197252	2.67066	0.0193886	2.67066	0.020609	2.67066	0.03388
2.68475	0.01762	2.68475	0.017756	2.68475	0.0171428	2.68475	0.0182434	2.68475	0.0191122	2.68475	0.021034	2.68475	0.03534
2.69883	0.0168	2.69883	0.017737	2.69883	0.0173284	2.69883	0.0180038	2.69883	0.0175098	2.69883	0.018754	2.69883	0.03305
2.71291	0.01688	2.71291	0.015735	2.71291	0.0169534	2.71291	0.0165767	2.71291	0.0161795	2.71291	0.01879	2.71291	0.03477
2.727	0.0151	2.727	0.01697	2.727	0.0163448	2.727	0.0166943	2.727	0.0168452	2.727	0.018802	2.727	0.03233
2.74108	0.01482	2.74108	0.01575	2.74108	0.016206	2.74108	0.017043	2.74108	0.0172587	2.74108	0.019689	2.74108	0.03298
2.75516	0.01523	2.75516	0.014823	2.75516	0.0148932	2.75516	0.0155618	2.75516	0.0167856	2.75516	0.018332	2.75516	0.03359
2.76925	0.0144	2.76925	0.014429	2.76925	0.0152235	2.76925	0.0160206	2.76925	0.0152141	2.76925	0.017547	2.76925	0.03488
2.78333	0.01467	2.78333	0.013847	2.78333	0.0142319	2.78333	0.0147879	2.78333	0.0164047	2.78333	0.017696	2.78333	0.03278
2.79741	0.01291	2.79741	0.013297	2.79741	0.0148207	2.79741	0.0159377	2.79741	0.0168406	2.79741	0.017076	2.79741	0.03201
2.8115	0.01328	2.8115	0.014522	2.8115	0.0152036	2.8115	0.0159618	2.8115	0.0152602	2.8115	0.018392	2.8115	0.03373
2.82558	0.01237	2.82558	0.013652	2.82558	0.0145041	2.82558	0.0154537	2.82558	0.0161311	2.82558	0.016694	2.82558	0.03146
2.83966	0.01407	2.83966	0.014085	2.83966	0.0133718	2.83966	0.0154829	2.83966	0.0156048	2.83966	0.016632	2.83966	0.03208
2.85375	0.01366	2.85375	0.0132	2.85375	0.0145597	2.85375	0.0135735	2.85375	0.0159511	2.85375	0.017012	2.85375	0.03171
2.86783	0.01389	2.86783	0.013616	2.86783	0.0146871	2.86783	0.0146596	2.86783	0.0161201	2.86783	0.017248	2.86783	0.03225
2.88191	0.0138	2.88191	0.013322	2.88191	0.01345	2.88191	0.0148061	2.88191	0.0163275	2.88191	0.016172	2.88191	0.03148
2.896	0.01336	2.896	0.012975	2.896	0.0136116	2.896	0.014024	2.896	0.0165937	2.896	0.016826	2.896	0.03219
2.91008	0.01314	2.91008	0.013399	2.91008	0.0140651	2.91008	0.0147432	2.91008	0.0155811	2.91008	0.015502	2.91008	0.0299
2.92417	0.01291	2.92417	0.0128	2.92417	0.0135735	2.92417	0.0145854	2.92417	0.0144546	2.92417	0.017091	2.92417	0.03013
2.93825	0.01236	2.93825	0.012743	2.93825	0.0131538	2.93825	0.0149905	2.93825	0.0152935	2.93825	0.017295	2.93825	0.03221
2.95233	0.01107	2.95233	0.013579	2.95233	0.0130544	2.95233	0.014536	2.95233	0.0146046	2.95233	0.017212	2.95233	0.03008
2.96642	0.01319	2.96642	0.012508	2.96642	0.0130926	2.96642	0.013828	2.96642	0.0142746	2.96642	0.015355	2.96642	0.03012
2.9805	0.01269	2.9805	0.012103	2.9805	0.0128151	2.9805	0.0142207	2.9805	0.0149088	2.9805	0.017146	2.9805	0.02912
2.99458	0.01268	2.99458	0.013323	2.99458	0.0129857	2.99458	0.013449	2.99458	0.0151907	2.99458	0.017352	2.99458	0.02922
3.00867	0.01174	3.00867	0.012731	3.00867	0.0132874	3.00867	0.0147955	3.00867	0.0151121	3.00867	0.016508	3.00867	0.0286
3.02275	0.01307	3.02275	0.012864	3.02275	0.0121877	3.02275	0.0127755	3.02275	0.0141841	3.02275	0.016618	3.02275	0.03008
3.03683	0.01227	3.03683	0.012457	3.03683	0.0144222	3.03683	0.0126017	3.03683	0.0152036	3.03683	0.017011	3.03683	0.03066
3.05092	0.01121	3.05092	0.011963	3.05092	0.0130048	3.05092	0.0139126	3.05092	0.0150161	3.05092	0.015282	3.05092	0.03045
3.065	0.01194	3.065	0.01231	3.065	0.012591	3.065	0.0131695	3.065	0.0141402	3.065	0.016464	3.065	0.02863
3.07908	0.01185	3.07908	0.01163	3.07908	0.0126972	3.07908	0.0147284	3.07908	0.0126812	3.07908	0.016935	3.07908	0.0279
3.09317	0.01213	3.09317	0.011465	3.09317	0.0121502	3.09317	0.0131064	3.09317	0.0146259	3.09317	0.016552	3.09317	0.03079
3.10725	0.01141	3.10725	0.012498	3.10725	0.012338	3.10725	0.0126327	3.10725	0.0144599	3.10725	0.014938	3.10725	0.03
3.12133	0.01173	3.12133	0.011852	3.12133	0.0123301	3.12133	0.0131979	3.12133	0.0151696	3.12133	0.016117	3.12133	0.02851
3.13542	0.01092	3.13542	0.010732	3.13542	0.0128814	3.13542	0.012627	3.13542	0.0140096	3.13542	0.016747	3.13542	0.02883
3.1495	0.0111	3.1495	0.01139	3.1495	0.0134027	3.1495	0.0128596	3.1495	0.0138225	3.1495	0.016994	3.1495	0.03099
3.16359	0.01124	3.16359	0.012546	3.16359	0.0128896	3.16359	0.0126384	3.16359	0.0145212	3.16359	0.016268	3.16359	0.02991
3.17767	0.01199	3.17767	0.011864	3.17767	0.0129834	3.17767	0.0130181	3.17767	0.0142376	3.17767	0.01554	3.17767	0.03012
3.19175	0.01183	3.19175	0.011493	3.19175	0.0121277	3.19175	0.0133244	3.19175	0.0142207	3.19175	0.016314	3.19175	0.02921
3.20584	0.01137	3.20584	0.012034	3.20584	0.0123408	3.20584	0.0124748	3.20584	0.0132098	3.20584	0.015879	3.20584	0.02886
3.21992	0.01154	3.21992	0.01194	3.21992	0.012383	3.21992	0.0124043	3.21992	0.0134519	3.21992	0.015877	3.21992	0.03129
3.234	0.01063	3.234	0.010893	3.234	0.0126114	3.234	0.0132954	3.234	0.0142002	3.234	0.014429	3.234	0.03007
3.24809	0.01116	3.24809	0.012207	3.24809	0.0127091	3.24809	0.0140091	3.24809	0.0129989	3.24809	0.014455	3.24809	0.03258
3.26217	0.01083	3.26217	0.010536	3.26217	0.013236	3.26217	0.0121521	3.26217	0.0144668	3.26217	0.01713	3.26217	0.03176
3.27625	0.01084	3.27625	0.012189	3.27625	0.0126238	3.27625	0.0124527	3.27625	0.0144741	3.27625	0.016933	3.27625	0.03436
3.29034	0.01093	3.29034	0.01124	3.29034	0.013131	3.29034	0.0132558	3.29034	0.0138746	3.29034	0.016089	3.29034	0.03345
3.30442	0.01207	3.30442	0.010751	3.30442	0.0115677	3.30442	0.0136171	3.30442	0.0143673	3.30442	0.016294	3.30442	0.03292
3.3185	0.01157	3.3185	0.011641	3.3185	0.0119943	3.3185	0.0128719	3.3185	0.0143258	3.3185	0.01662	3.3185	0.03091
3.33259	0.01037	3.33259	0.011539	3.33259	0.0122455	3.33259	0.0121462	3.33259	0.013778	3.33259	0.016523	3.33259	0.0283
3.34667	0.01086	3.34667	0.01126	3.34667	0.0125654	3.34667	0.0130082	3.34667	0.0140013	3.34667	0.016543	3.34667	0.02925
3.36075	0.01094	3.36075	0.012798	3.36075	0.0112449	3.36075	0.0121877	3.36075	0.0150133	3.36075	0.015825	3.36075	0.03056
3.37484	0.01104	3.37484	0.011705	3.37484	0.0120691	3.37484	0.0128176	3.37484	0.0146271	3.37484	0.016798	3.37484	0.03007
3.38892	0.01069	3.38892	0.011058	3.38892	0.0126051	3.38892	0.0125262	3.38892	0.0148511	3.38892	0.017089	3.38892	0.02914
3.40301	0.01129	3.40301	0.010906	3.40301	0.0125408	3.40301	0.0127851	3.40301	0.0147014	3.40301	0.016354	3.40301	0.02943
3.41709	0.01113	3.41709	0.012892	3.41709	0.0113539	3.41709	0.0143127	3.41709	0.0141397	3.41709	0.015812	3.41709	0.02903
3.43117	0.01166	3.43117	0.011375	3.43117	0.0121417	3.43117	0.0127235	3.43117	0.0136514	3.43117	0.015877	3.43117	0.02701
3.44526	0.01114	3.44526	0.012018	3.44526	0.0124734	3.44526	0.012533	3.44526	0.0138923	3.44526	0.013999	3.44526	0.02751
3.45934	0.01113	3.45934	0.011512	3.45934	0.0125972	3.45934	0.0126972	3.45934	0.014766	3.45934	0.016484	3.45934	0.02558
3.47342	0.01048	3.47342	0.011864	3.47342	0.0111595	3.47342	0.0124513	3.47342	0.0142884	3.47342	0.015974	3.47342	0.02751
3.48751	0.01109	3.48751	0.011357	3.48751	0.0124043	3.48751	0.0127513	3.48751	0.0149029	3.48751	0.015476	3.48751	0.02794
3.50159	0.01113	3.50159	0.010717	3.50159	0.0123964	3.50159	0.0124876	3.50159	0.0140124	3.50159	0.016302	3.50159	0.02779
3.51567	0.01087	3.51567	0.012544	3.51567	0.0118875	3.51567	0.0120726	3.51567	0.0134514	3.51567	0.014464	3.51567	0.02421
3.52976	0.01209	3.52976	0.012118	3.52976	0.0112929	3.52976	0.0130048	3.52976	0.0138542	3.52976	0.015436	3.52976	0.02701
3.54384	0.01049	3.54384	0.011466	3.54384	0.0121978	3.54384	0.0118862	3.54384	0.0119295	3.54384	0.015277	3.54384	0.02615
3.55792	0.01128	3.55792	0.011757	3.55792	0.0117631	3.55792	0.0122325	3.55792	0.0139522	3.55792	0.01391	3.55792	0.02788
3.57201	0.01036	3.57201	0.01105	3.57201	0.0120691	3.57201	0.0127411	3.57201	0.0143614	3.57201	0.015437	3.57201	0.02571
3.58609	0.0107	3.58609	0.011569	3.58609	0.0117047	3.58609	0.0126033	3.58609	0.0147418	3.58609	0.015204	3.58609	0.02781
3.60018	0.01109	3.60018	0.012484	3.60018	0.0120388	3.60018	0.0122432	3.60018	0.0136629	3.60018	0.016405	3.60018	0.02642
3.61426	0.01092	3.61426	0.011527	3.61426	0.0123434	3.61426	0.0121007	3.61426	0.0134043	3.61426	0.015363	3.61426	0.0268
3.62834	0.01089	3.62834	0.010776	3.62834	0.0116655	3.62834	0.0124043	3.62834	0.0135777	3.62834	0.014304	3.62834	0.02637
3.64243	0.01059	3.64243	0.011307	3.64243	0.0126137	3.64243	0.0122774	3.64243	0.0132844	3.64243	0.015646	3.64243	0.02505
3.65651	0.01111	3.65651	0.010777	3.65651	0.0119371	3.65651	0.0126071	3.65651	0.013212	3.65651	0.014311	3.65651	0.02674
3.67059	0.01034	3.67059	0.010988	3.67059	0.0126263	3.67059	0.0125296	3.67059	0.0130245	3.67059	0.015787	3.67059	0.02679
3.68468	0.01052	3.68468	0.010918	3.68468	0.0118283	3.68468	0.0114844	3.68468	0.0135765	3.68468	0.014747	3.68468	0.02671
3.69876	0.01087	3.69876	0.011086	3.69876	0.0118034	3.69876	0.0121694	3.69876	0.0134458	3.69876	0.014639	3.69876	0.02776
3.71284	0.01157	3.71284	0.010898	3.71284	0.0116525	3.71284	0.0131481	3.71284	0.0134075	3.71284	0.014358	3.71284	0.02779
3.72693	0.01078	3.72693	0.011508	3.72693	0.0108776	3.72693	0.0121611	3.72693	0.0137841	3.72693	0.015801	3.72693	0.02699
3.74101	0.01131	3.74101	0.010683	3.74101	0.0121375	3.74101	0.0126515	3.74101	0.0132303	3.74101	0.014707	3.74101	0.02689
3.75509	0.0105	3.75509	0.011039	3.75509	0.0121243	3.75509	0.0129595	3.75509	0.0138208	3.75509	0.015117	3.75509	0.02705
3.76918	0.01072	3.76918	0.010908	3.76918	0.0123188	3.76918	0.0125987	3.76918	0.0135718	3.76918	0.015339	3.76918	0.02619
3.78326	0.0105	3.78326	0.011853	3.78326	0.0121287	3.78326	0.0128456	3.78326	0.0140749	3.78326	0.015546	3.78326	0.02511
3.79734	0.01067	3.79734	0.010846	3.79734	0.0123803	3.79734	0.0118972	3.79734	0.0128424	3.79734	0.016477	3.79734	0.02737
3.81143	0.01045	3.81143	0.011024	3.81143	0.0114886	3.81143	0.0122062	3.81143	0.0150817	3.81143	0.014228	3.81143	0.02691
3.82551	0.01147	3.82551	0.011085	3.82551	0.0119371	3.82551	0.0138655	3.82551	0.013697	3.82551	0.016777	3.82551	0.0248
3.8396	0.01071	3.8396	0.010327	3.8396	0.0116576	3.8396	0.0133151	3.8396	0.0152439	3.8396	0.014931	3.8396	0.02708
3.85368	0.01175	3.85368	0.011473	3.85368	0.0115856	3.85368	0.0134019	3.85368	0.0150869	3.85368	0.016858	3.85368	0.02657
3.86776	0.0118	3.86776	0.010925	3.86776	0.0109477	3.86776	0.0132322	3.86776	0.0145449	3.86776	0.017991	3.86776	0.02872
3.88185	0.01095	3.88185	0.011186	3.88185	0.0122545	3.88185	0.0132224	3.88185	0.0146003	3.88185	0.018626	3.88185	0.02776
3.89593	0.01088	3.89593	0.011963	3.89593	0.0120821	3.89593	0.0134452	3.89593	0.0149648	3.89593	0.018326	3.89593	0.02668
3.91001	0.01138	3.91001	0.011517	3.91001	0.0129129	3.91001	0.0133179	3.91001	0.0164754	3.91001	0.017592	3.91001	0.02472
3.9241	0.01104	3.9241	0.011919	3.9241	0.0128832	3.9241	0.0133993	3.9241	0.0164639	3.9241	0.017044	3.9241	0.02644
3.93818	0.0113	3.93818	0.011769	3.93818	0.0124407	3.93818	0.0137939	3.93818	0.0160741	3.93818	0.018543	3.93818	0.02697
3.95226	0.01053	3.95226	0.011658	3.95226	0.013532	3.95226	0.0145282	3.95226	0.0146023	3.95226	0.016069	3.95226	0.02557
3.96635	0.01068	3.96635	0.011708	3.96635	0.0120954	3.96635	0.0143207	3.96635	0.0138523	3.96635	0.016487	3.96635	0.02683
3.98043	0.0123	3.98043	0.011522	3.98043	0.0130839	3.98043	0.0138812	3.98043	0.0138139	3.98043	0.015735	3.98043	0.02567
3.99451	0.01063	3.99451	0.01145	3.99451	0.0128103	3.99451	0.0136646	3.99451	0.0134514	3.99451	0.014555	3.99451	0.02537
4.0086	0.01116	4.0086	0.012675	4.0086	0.0124983	4.0086	0.0126589	4.0086	0.0147284	4.0086	0.01557	4.0086	0.02475
4.02268	0.01023	4.02268	0.011874	4.02268	0.0118055	4.02268	0.0125591	4.02268	0.0139002	4.02268	0.01466	4.02268	0.02664
4.03676	0.01104	4.03676	0.012592	4.03676	0.0115988	4.03676	0.0125149	4.03676	0.0132378	4.03676	0.015658	4.03676	0.02629
4.05085	0.01113	4.05085	0.012451	4.05085	0.0117277	4.05085	0.0125588	4.05085	0.0130983	4.05085	0.014021	4.05085	0.02545
4.06493	0.0114	4.06493	0.011354	4.06493	0.0116497	4.06493	0.0117277	4.06493	0.0126327	4.06493	0.014728	4.06493	0.0242
4.07902	0.01062	4.07902	0.011687	4.07902	0.011346	4.07902	0.0125145	4.07902	0.0127854	4.07902	0.013743	4.07902	0.02632
4.0931	0.0093	4.0931	0.011067	4.0931	0.0111639	4.0931	0.0116737	4.0931	0.0134059	4.0931	0.013656	4.0931	0.0243
4.10718	0.00975	4.10718	0.010429	4.10718	0.0113445	4.10718	0.0113539	4.10718	0.0131366	4.10718	0.013733	4.10718	0.02635
4.12127	0.01085	4.12127	0.010857	4.12127	0.0110367	4.12127	0.0124945	4.12127	0.0130579	4.12127	0.013574	4.12127	0.02712
4.13535	0.01018	4.13535	0.010981	4.13535	0.0110528	4.13535	0.0114686	4.13535	0.0126153	4.13535	0.012578	4.13535	0.02742
4.14943	0.01091	4.14943	0.011743	4.14943	0.0105133	4.14943	0.0121687	4.14943	0.0123141	4.14943	0.014701	4.14943	0.02464
4.16352	0.01029	4.16352	0.011032	4.16352	0.0120058	4.16352	0.0113402	4.16352	0.0133232	4.16352	0.01349	4.16352	0.02634
4.1776	0.01012	4.1776	0.010793	4.1776	0.0108952	4.1776	0.012311	4.1776	0.012279	4.1776	0.014059	4.1776	0.02452
4.19168	0.01157	4.19168	0.009297	4.19168	0.01148	4.19168	0.0120233	4.19168	0.0131177	4.19168	0.0142	4.19168	0.02496
4.20577	0.00973	4.20577	0.011318	4.20577	0.0106616	4.20577	0.0111955	4.20577	0.0125396	4.20577	0.014173	4.20577	0.02564
4.21985	0.00956	4.21985	0.010846	4.21985	0.0114577	4.21985	0.010734	4.21985	0.0123018	4.21985	0.014006	4.21985	0.02489
4.23393	0.0103	4.23393	0.010756	4.23393	0.0115488	4.23393	0.011876	4.23393	0.011429	4.23393	0.014049	4.23393	0.02664
4.24802	0.01006	4.24802	0.01023	4.24802	0.011828	4.24802	0.012049	4.24802	0.0123964	4.24802	0.013365	4.24802	0.026
4.2621	0.0107	4.2621	0.010036	4.2621	0.0112229	4.2621	0.0112766	4.2621	0.0127912	4.2621	0.013748	4.2621	0.02476
4.27618	0.01021	4.27618	0.00973	4.27618	0.0110261	4.27618	0.0119549	4.27618	0.0121243	4.27618	0.012805	4.27618	0.02551
4.29027	0.00971	4.29027	0.010201	4.29027	0.0105967	4.29027	0.0114922	4.29027	0.012579	4.29027	0.013446	4.29027	0.02427
4.30435	0.00998	4.30435	0.009982	4.30435	0.0110942	4.30435	0.012736	4.30435	0.0119282	4.30435	0.01433	4.30435	0.02467
4.31844	0.00957	4.31844	0.011137	4.31844	0.0113691	4.31844	0.0113627	4.31844	0.0125442	4.31844	0.013364	4.31844	0.02671
4.33252	0.01015	4.33252	0.009496	4.33252	0.0105024	4.33252	0.0121512	4.33252	0.0130748	4.33252	0.013938	4.33252	0.02457
4.3466	0.00977	4.3466	0.011425	4.3466	0.0106243	4.3466	0.0110176	4.3466	0.0132558	4.3466	0.013824	4.3466	0.02435
4.36069	0.01023	4.36069	0.009786	4.36069	0.0110566	4.36069	0.0107617	4.36069	0.0122164	4.36069	0.013662	4.36069	0.02625
4.37477	0.00985	4.37477	0.011471	4.37477	0.0103779	4.37477	0.011466	4.37477	0.0115604	4.37477	0.013781	4.37477	0.02695
4.38885	0.01115	4.38885	0.010767	4.38885	0.0113981	4.38885	0.0103423	4.38885	0.0127563	4.38885	0.013086	4.38885	0.024
4.40294	0.01026	4.40294	0.010598	4.40294	0.0107864	4.40294	0.0116955	4.40294	0.0119921	4.40294	0.014103	4.40294	0.0268
4.41702	0.01021	4.41702	0.010405	4.41702	0.0105529	4.41702	0.0121985	4.41702	0.0130898	4.41702	0.013532	4.41702	0.02555
4.4311	0.01035	4.4311	0.011314	4.4311	0.0103779	4.4311	0.011741	4.4311	0.0126004	4.4311	0.014229	4.4311	0.02386
4.44519	0.0096	4.44519	0.010122	4.44519	0.0109884	4.44519	0.0112598	4.44519	0.0129047	4.44519	0.014003	4.44519	0.02475
4.45927	0.00967	4.45927	0.010345	4.45927	0.0108366	4.45927	0.0104349	4.45927	0.0113218	4.45927	0.014063	4.45927	0.02574
4.47335	0.00996	4.47335	0.010452	4.47335	0.0103101	4.47335	0.0115856	4.47335	0.0119455	4.47335	0.013618	4.47335	0.02307
4.48744	0.00964	4.48744	0.010624	4.48744	0.0104847	4.48744	0.0109064	4.48744	0.0130358	4.48744	0.013616	4.48744	0.02566
4.50152	0.01012	4.50152	0.010649	4.50152	0.0102982	4.50152	0.0111899	4.50152	0.0116319	4.50152	0.013132	4.50152	0.02649
4.5156	0.0091	4.5156	0.010409	4.5156	0.0105549	4.5156	0.0116949	4.5156	0.0128554	4.5156	0.01362	4.5156	0.02496
4.52969	0.00938	4.52969	0.011387	4.52969	0.0107877	4.52969	0.0113902	4.52969	0.0114501	4.52969	0.012609	4.52969	0.02556
4.54377	0.01049	4.54377	0.010785	4.54377	0.0107833	4.54377	0.0122082	4.54377	0.0123353	4.54377	0.013061	4.54377	0.02676
4.55786	0.00994	4.55786	0.011055	4.55786	0.0112427	4.55786	0.0114788	4.55786	0.011863	4.55786	0.012114	4.55786	0.02563
4.57194	0.01043	4.57194	0.009562	4.57194	0.010442	4.57194	0.0111346	4.57194	0.012675	4.57194	0.012179	4.57194	0.02451
4.58602	0.01021	4.58602	0.010727	4.58602	0.0118276	4.58602	0.0103926	4.58602	0.0128336	4.58602	0.012813	4.58602	0.02495
4.60011	0.00971	4.60011	0.010471	4.60011	0.0122376	4.60011	0.0110668	4.60011	0.0123884	4.60011	0.014059	4.60011	0.02652
4.61419	0.01042	4.61419	0.011502	4.61419	0.011508	4.61419	0.0112265	4.61419	0.0120892	4.61419	0.013749	4.61419	0.02558
4.62827	0.01009	4.62827	0.010149	4.62827	0.0117876	4.62827	0.0112598	4.62827	0.0121788	4.62827	0.013701	4.62827	0.02517
4.64236	0.00981	4.64236	0.010837	4.64236	0.0111764	4.64236	0.0124132	4.64236	0.0129074	4.64236	0.013366	4.64236	0.02407
4.65644	0.01098	4.65644	0.009841	4.65644	0.0104309	4.65644	0.0111296	4.65644	0.0123592	4.65644	0.014092	4.65644	0.02396
4.67052	0.01085	4.67052	0.010462	4.67052	0.0109338	4.67052	0.0120027	4.67052	0.011412	4.67052	0.014078	4.67052	0.02651
4.68461	0.00967	4.68461	0.010995	4.68461	0.0104565	4.68461	0.0119825	4.68461	0.0120886	4.68461	0.012495	4.68461	0.02644
4.69869	0.01054	4.69869	0.011468	4.69869	0.0107667	4.69869	0.0119783	4.69869	0.0123891	4.69869	0.013661	4.69869	0.02581
4.71277	0.00994	4.71277	0.010663	4.71277	0.0116222	4.71277	0.0116415	4.71277	0.0122164	4.71277	0.013992	4.71277	0.02466
4.72686	0.00981	4.72686	0.011277	4.72686	0.0113923	4.72686	0.0113389	4.72686	0.0114929	4.72686	0.013394	4.72686	0.02611
4.74094	0.01026	4.74094	0.010727	4.74094	0.0108362	4.74094	0.0111937	4.74094	0.0124837	4.74094	0.013783	4.74094	0.02388
4.75502	0.00996	4.75502	0.011017	4.75502	0.0112932	4.75502	0.0112449	4.75502	0.0130048	4.75502	0.013746	4.75502	0.02555
4.76911	0.0105	4.76911	0.010495	4.76911	0.0113303	4.76911	0.0110303	4.76911	0.0126755	4.76911	0.012891	4.76911	0.02427
4.78319	0.00906	4.78319	0.010934	4.78319	0.010385	4.78319	0.0112582	4.78319	0.0124911	4.78319	0.014068	4.78319	0.02597
4.79728	0.01037	4.79728	0.009818	4.79728	0.0112254	4.79728	0.0110476	4.79728	0.0124637	4.79728	0.014316	4.79728	0.02471
4.81136	0.00944	4.81136	0.009748	4.81136	0.0107397	4.81136	0.0110901	4.81136	0.0142786	4.81136	0.013327	4.81136	0.02376
4.82544	0.00948	4.82544	0.009897	4.82544	0.010327	4.82544	0.0112932	4.82544	0.0127387	4.82544	0.013117	4.82544	0.02537
4.83953	0.0097	4.83953	0.009681	4.83953	0.0111662	4.83953	0.0110887	4.83953	0.0120335	4.83953	0.013411	4.83953	0.02562
4.85361	0.01052	4.85361	0.009451	4.85361	0.0106997	4.85361	0.0105839	4.85361	0.0123967	4.85361	0.013784	4.85361	0.02674
4.86769	0.01015	4.86769	0.010176	4.86769	0.010889	4.86769	0.0120179	4.86769	0.0125923	4.86769	0.013806	4.86769	0.02608
4.88178	0.01083	4.88178	0.010291	4.88178	0.0110511	4.88178	0.0119081	4.88178	0.0128005	4.88178	0.013817	4.88178	0.02582
4.89586	0.00947	4.89586	0.010947	4.89586	0.0118145	4.89586	0.0113445	4.89586	0.012188	4.89586	0.01378	4.89586	0.02531
4.90994	0.01116	4.90994	0.010647	4.90994	0.0100678	4.90994	0.0115849	4.90994	0.0130697	4.90994	0.01427	4.90994	0.02571
4.92403	0.01093	4.92403	0.010804	4.92403	0.0108471	4.92403	0.0112108	4.92403	0.0124273	4.92403	0.01349	4.92403	0.02646
4.93811	0.00998	4.93811	0.010736	4.93811	0.0104712	4.93811	0.0108651	4.93811	0.0132903	4.93811	0.014547	4.93811	0.02456
4.95219	0.00987	4.95219	0.011188	4.95219	0.0106551	4.95219	0.011112	4.95219	0.0121875	4.95219	0.013289	4.95219	0.02448
4.96628	0.01041	4.96628	0.009889	4.96628	0.0105309	4.96628	0.0105688	4.96628	0.0127854	4.96628	0.014306	4.96628	0.02557
4.98036	0.01093	4.98036	0.010097	4.98036	0.0109884	4.98036	0.0118287	4.98036	0.0124513	4.98036	0.013277	4.98036	0.02567
4.99444	0.01088	4.99444	0.011258	4.99444	0.0114876	4.99444	0.0108757	4.99444	0.0118405	4.99444	0.013224	4.99444	0.02543
5.00853	0.01086	5.00853	0.009626	5.00853	0.0103712	5.00853	0.011771	5.00853	0.0119631	5.00853	0.014935	5.00853	0.02703
5.02261	0.00998	5.02261	0.010225	5.02261	0.0109215	5.02261	0.0108256	5.02261	0.0113057	5.02261	0.014422	5.02261	0.02586
5.0367	0.0105	5.0367	0.010901	5.0367	0.0114055	5.0367	0.0108682	5.0367	0.0129336	5.0367	0.013821	5.0367	0.02504
5.05078	0.01032	5.05078	0.011179	5.05078	0.0099408	5.05078	0.0111357	5.05078	0.0125024	5.05078	0.01362	5.05078	0.0243
5.06486	0.00943	5.06486	0.01012	5.06486	0.0108776	5.06486	0.0110578	5.06486	0.0133957	5.06486	0.014451	5.06486	0.02636
5.07895	0.01021	5.07895	0.010335	5.07895	0.0106323	5.07895	0.0119706	5.07895	0.0130668	5.07895	0.014107	5.07895	0.02686
5.09303	0.0104	5.09303	0.010414	5.09303	0.0113119	5.09303	0.0107877	5.09303	0.0134424	5.09303	0.013862	5.09303	0.02339
5.10711	0.0103	5.10711	0.01061	5.10711	0.0108441	5.10711	0.0114002	5.10711	0.0129417	5.10711	0.01457	5.10711	0.02391
5.1212	0.00948	5.1212	0.01026	5.1212	0.0115022	5.1212	0.012188	5.1212	0.0128649	5.1212	0.013819	5.1212	0.02638
5.13528	0.01015	5.13528	0.010176	5.13528	0.0110813	5.13528	0.0120185	5.13528	0.0127254	5.13528	0.013308	5.13528	0.02511
5.14936	0.00973	5.14936	0.011199	5.14936	0.010588	5.14936	0.0130518	5.14936	0.0126862	5.14936	0.014233	5.14936	0.02537
5.16345	0.00998	5.16345	0.0107	5.16345	0.0106174	5.16345	0.0123721	5.16345	0.0129126	5.16345	0.013994	5.16345	0.02537
5.17753	0.01158	5.17753	0.011087	5.17753	0.0127977	5.17753	0.0115988	5.17753	0.0133957	5.17753	0.014576	5.17753	0.025
5.19161	0.00989	5.19161	0.011206	5.19161	0.010547	5.19161	0.0118792	5.19161	0.0127854	5.19161	0.014293	5.19161	0.02808
5.2057	0.01026	5.2057	0.010226	5.2057	0.0113096	5.2057	0.0116125	5.2057	0.0129645	5.2057	0.013942	5.2057	0.02485
5.21978	0.01097	5.21978	0.010342	5.21978	0.0108666	5.21978	0.0123884	5.21978	0.0133453	5.21978	0.014284	5.21978	0.0243
5.23386	0.01023	5.23386	0.011591	5.23386	0.010889	5.23386	0.0121694	5.23386	0.0128686	5.23386	0.013287	5.23386	0.02413
5.24795	0.01015	5.24795	0.01102	5.24795	0.0107549	5.24795	0.0123491	5.24795	0.0132798	5.24795	0.01385	5.24795	0.02502
5.26203	0.01059	5.26203	0.010868	5.26203	0.0116776	5.26203	0.0110762	5.26203	0.0130291	5.26203	0.014352	5.26203	0.02684
5.27612	0.00987	5.27612	0.010423	5.27612	0.0116415	5.27612	0.0119596	5.27612	0.012367	5.27612	0.013737	5.27612	0.02601
5.2902	0.00983	5.2902	0.010234	5.2902	0.0105786	5.2902	0.012633	5.2902	0.0133123	5.2902	0.014314	5.2902	0.02509
5.30428	0.01009	5.30428	0.010338	5.30428	0.0118902	5.30428	0.012722	5.30428	0.0114571	5.30428	0.013711	5.30428	0.02638
5.31837	0.01015	5.31837	0.010764	5.31837	0.011427	5.31837	0.010959	5.31837	0.0129377	5.31837	0.013811	5.31837	0.02606
5.33245	0.01084	5.33245	0.010519	5.33245	0.0119319	5.33245	0.0114535	5.33245	0.0127235	5.33245	0.013923	5.33245	0.02571
5.34653	0.01044	5.34653	0.011485	5.34653	0.0111263	5.34653	0.0115218	5.34653	0.0125054	5.34653	0.015267	5.34653	0.02681
5.36062	0.01048	5.36062	0.010124	5.36062	0.011542	5.36062	0.0114577	5.36062	0.0123271	5.36062	0.014387	5.36062	0.02635
5.3747	0.01037	5.3747	0.011348	5.3747	0.0115917	5.3747	0.0111522	5.3747	0.0119455	5.3747	0.013655	5.3747	0.0254
5.38878	0.01112	5.38878	0.010094	5.38878	0.0115565	5.38878	0.011865	5.38878	0.0134452	5.38878	0.013972	5.38878	0.02534
5.40287	0.01001	5.40287	0.011313	5.40287	0.0105363	5.40287	0.0116336	5.40287	0.0126439	5.40287	0.014534	5.40287	0.02616
5.41695	0.01037	5.41695	0.011841	5.41695	0.0103451	5.41695	0.0107549	5.41695	0.013484	5.41695	0.014192	5.41695	0.02364
5.43103	0.01047	5.43103	0.011105	5.43103	0.0109706	5.43103	0.0126023	5.43103	0.0115927	5.43103	0.014686	5.43103	0.02426
5.44512	0.01102	5.44512	0.010073	5.44512	0.0111899	5.44512	0.0123353	5.44512	0.012063	5.44512	0.01383	5.44512	0.02618
5.4592	0.01025	5.4592	0.010767	5.4592	0.0114355	5.4592	0.0111522	5.4592	0.0130013	5.4592	0.014221	5.4592	0.02666
5.47328	0.01015	5.47328	0.011169	5.47328	0.0096877	5.47328	0.0124513	5.47328	0.0126033	5.47328	0.014576	5.47328	0.02628
5.48737	0.00943	5.48737	0.011539	5.48737	0.0116415	5.48737	0.0113539	5.48737	0.0124115	5.48737	0.013771	5.48737	0.02822
5.50145	0.01056	5.50145	0.011295	5.50145	0.0114971	5.50145	0.0123822	5.50145	0.0121169	5.50145	0.012472	5.50145	0.02727
5.51554	0.01124	5.51554	0.011174	5.51554	0.0111496	5.51554	0.011829	5.51554	0.0126918	5.51554	0.013882	5.51554	0.02705
5.52962	0.01071	5.52962	0.012221	5.52962	0.0117892	5.52962	0.0125726	5.52962	0.0117189	5.52962	0.01468	5.52962	0.02426
5.5437	0.01075	5.5437	0.01033	5.5437	0.0112766	5.5437	0.0117813	5.5437	0.012838	5.5437	0.013888	5.5437	0.02756
5.55779	0.01035	5.55779	0.011081	5.55779	0.0112602	5.55779	0.0113855	5.55779	0.0131872	5.55779	0.014383	5.55779	0.02719
5.57187	0.01004	5.57187	0.011128	5.57187	0.0117047	5.57187	0.0122721	5.57187	0.0136604	5.57187	0.013492	5.57187	0.02619
5.58595	0.01077	5.58595	0.011292	5.58595	0.0118283	5.58595	0.0114728	5.58595	0.0142741	5.58595	0.013492	5.58595	0.02562
5.60004	0.0116	5.60004	0.010278	5.60004	0.011542	5.60004	0.0122385	5.60004	0.0128962	5.60004	0.013611	5.60004	0.02762
5.61412	0.00985	5.61412	0.011076	5.61412	0.0111263	5.61412	0.0116449	5.61412	0.0127702	5.61412	0.014404	5.61412	0.02837
5.6282	0.01029	5.6282	0.011072	5.6282	0.0121788	5.6282	0.0122151	5.6282	0.013756	5.6282	0.01411	5.6282	0.02517
5.64229	0.01009	5.64229	0.011057	5.64229	0.0118405	5.64229	0.011769	5.64229	0.0129047	5.64229	0.014611	5.64229	0.02659
5.65637	0.01103	5.65637	0.012168	5.65637	0.0113227	5.65637	0.0130079	5.65637	0.0134435	5.65637	0.015431	5.65637	0.02671
5.67045	0.01001	5.67045	0.011868	5.67045	0.0122385	5.67045	0.0121788	5.67045	0.013532	5.67045	0.01383	5.67045	0.02654
5.68454	0.01042	5.68454	0.011244	5.68454	0.0106601	5.68454	0.0127411	5.68454	0.013532	5.68454	0.014487	5.68454	0.02635
5.69862	0.01001	5.69862	0.011482	5.69862	0.0107549	5.69862	0.0126743	5.69862	0.0133165	5.69862	0.014653	5.69862	0.02658
5.7127	0.0102	5.7127	0.011916	5.7127	0.0115166	5.7127	0.0119605	5.7127	0.0127848	5.7127	0.014579	5.7127	0.02737
5.72679	0.01051	5.72679	0.011577	5.72679	0.0118276	5.72679	0.0114367	5.72679	0.0131441	5.72679	0.014475	5.72679	0.02628
5.74087	0.01149	5.74087	0.010525	5.74087	0.0124763	5.74087	0.0113075	5.74087	0.0123176	5.74087	0.014608	5.74087	0.02457
5.75496	0.0108	5.75496	0.011621	5.75496	0.0112265	5.75496	0.0120072	5.75496	0.0125234	5.75496	0.014027	5.75496	0.02644
5.7652	0.01071	5.7652	0.009898	5.7652	0.0122053	5.7652	0.0115825	5.7652	0.0145141	5.7652	0.014308	5.7652	0.0272
5.76904	0.01109	5.76904	0.010394	5.76904	0.0104609	5.76904	0.0115393	5.76904	0.0128336	5.76904	0.013658	5.76904	0.02603
5.78312	0.01007	5.78312	0.011673	5.78312	0.0113257	5.78312	0.0120942	5.78312	0.0134897	5.78312	0.01474	5.78312	0.02756
5.79157	0.01063	5.79157	0.011515	5.79157	0.0123654	5.79157	0.0121915	5.79157	0.0128719	5.79157	0.015121	5.79157	0.0265
5.79721	0.01107	5.79721	0.010514	5.79721	0.0117189	5.79721	0.0123018	5.79721	0.0137857	5.79721	0.015164	5.79721	0.02712
5.81129	0.01027	5.81129	0.010976	5.81129	0.0118933	5.81129	0.0125588	5.81129	0.012364	5.81129	0.014279	5.81129	0.02632
5.81794	0.01121	5.81794	0.012419	5.81794	0.0115755	5.81794	0.0120106	5.81794	0.0144212	5.81794	0.015163	5.81794	0.02559
5.82537	0.01113	5.82537	0.010204	5.82537	0.0113769	5.82537	0.0119943	5.82537	0.0124264	5.82537	0.014383	5.82537	0.02835
5.83946	0.01067	5.83946	0.010805	5.83946	0.0124911	5.83946	0.012023	5.83946	0.0136176	5.83946	0.015733	5.83946	0.02757
5.84431	0.01112	5.84431	0.010463	5.84431	0.0125895	5.84431	0.0131219	5.84431	0.0134724	5.84431	0.014665	5.84431	0.0263
5.85354	0.01023	5.85354	0.011473	5.85354	0.01191	5.85354	0.013097	5.85354	0.0136921	5.85354	0.015096	5.85354	0.0272
5.86762	0.01074	5.86762	0.011475	5.86762	0.0121788	5.86762	0.0124983	5.86762	0.0131894	5.86762	0.015694	5.86762	0.02727
5.87068	0.01087	5.87068	0.010801	5.87068	0.0123991	5.87068	0.0131289	5.87068	0.01424	5.87068	0.014791	5.87068	0.02565
5.88171	0.01098	5.88171	0.01178	5.88171	0.010973	5.88171	0.0127026	5.88171	0.0134479	5.88171	0.014455	5.88171	0.02761
5.89579	0.01095	5.89579	0.011228	5.89579	0.0117948	5.89579	0.0126114	5.89579	0.0120096	5.89579	0.015282	5.89579	0.02588
5.89705	0.01134	5.89705	0.011446	5.89705	0.0116665	5.89705	0.0129491	5.89705	0.0142838	5.89705	0.015525	5.89705	0.02584
5.90987	0.0109	5.90987	0.011032	5.90987	0.0124283	5.90987	0.0131061	5.90987	0.0127708	5.90987	0.014705	5.90987	0.02606
5.92342	0.01141	5.92342	0.011459	5.92342	0.0118786	5.92342	0.0127749	5.92342	0.0141949	5.92342	0.014605	5.92342	0.02698
5.92396	0.01018	5.92396	0.010995	5.92396	0.0116248	5.92396	0.0119706	5.92396	0.0125773	5.92396	0.015639	5.92396	0.02725
5.93804	0.01068	5.93804	0.011034	5.93804	0.0112005	5.93804	0.0125471	5.93804	0.0129822	5.93804	0.015634	5.93804	0.02645
5.94978	0.01136	5.94978	0.011519	5.94978	0.0121204	5.94978	0.0126505	5.94978	0.0136868	5.94978	0.015744	5.94978	0.02782
5.95212	0.01107	5.95212	0.010599	5.95212	0.0117189	5.95212	0.0123056	5.95212	0.0151216	5.95212	0.014236	5.95212	0.02565
5.96621	0.01126	5.96621	0.011447	5.96621	0.0116867	5.96621	0.0132076	5.96621	0.0138812	5.96621	0.016835	5.96621	0.02697
5.97615	0.01172	5.97615	0.011957	5.97615	0.0119884	5.97615	0.0125207	5.97615	0.0143749	5.97615	0.016959	5.97615	0.02885
5.98029	0.01017	5.98029	0.01238	5.98029	0.0120233	5.98029	0.0122128	5.98029	0.0141881	5.98029	0.015377	5.98029	0.02899
5.99438	0.01162	5.99438	0.011678	5.99438	0.0121025	5.99438	0.0126475	5.99438	0.0129715	5.99438	0.01605	5.99438	0.02701
6.00252	0.01135	6.00252	0.012209	6.00252	0.0125019	6.00252	0.013024	6.00252	0.0146415	6.00252	0.017496	6.00252	0.02866
6.00846	0.01147	6.00846	0.011382	6.00846	0.0110176	6.00846	0.0130455	6.00846	0.0131607	6.00846	0.014225	6.00846	0.02646
6.02254	0.01166	6.02254	0.012324	6.02254	0.0133137	6.02254	0.0131687	6.02254	0.0141471	6.02254	0.014774	6.02254	0.02668
6.02889	0.01133	6.02889	0.012576	6.02889	0.0128748	6.02889	0.0139678	6.02889	0.0152618	6.02889	0.018581	6.02889	0.02924
6.03663	0.01052	6.03663	0.012302	6.03663	0.0119189	6.03663	0.0125014	6.03663	0.0125596	6.03663	0.014362	6.03663	0.02573
6.05071	0.01158	6.05071	0.011852	6.05071	0.01191	6.05071	0.0126645	6.05071	0.0134447	6.05071	0.014607	6.05071	0.02556
6.05526	0.01173	6.05526	0.012616	6.05526	0.0135819	6.05526	0.0138989	6.05526	0.0168837	6.05526	0.019651	6.05526	0.0315
6.06479	0.01075	6.06479	0.01214	6.06479	0.0127753	6.06479	0.0131177	6.06479	0.0150082	6.06479	0.014925	6.06479	0.02788
6.07888	0.01207	6.07888	0.011737	6.07888	0.0131397	6.07888	0.0135723	6.07888	0.0145607	6.07888	0.015013	6.07888	0.0265
6.08163	0.01215	6.08163	0.012749	6.08163	0.0130766	6.08163	0.0154714	6.08163	0.0183127	6.08163	0.023409	6.08163	0.03379
6.09296	0.01161	6.09296	0.011184	6.09296	0.0123188	6.09296	0.0134035	6.09296	0.0143064	6.09296	0.01431	6.09296	0.02615
6.10704	0.01179	6.10704	0.011584	6.10704	0.0127035	6.10704	0.0129362	6.10704	0.0143018	6.10704	0.014769	6.10704	0.02905
6.108	0.01259	6.108	0.012791	6.108	0.0148323	6.108	0.0153811	6.108	0.0202384	6.108	0.025478	6.108	0.03179
6.12113	0.01137	6.12113	0.012236	6.12113	0.0114466	6.12113	0.0124977	6.12113	0.0143931	6.12113	0.015405	6.12113	0.02763
6.13437	0.01317	6.13437	0.01441	6.13437	0.0151567	6.13437	0.017423	6.13437	0.0215113	6.13437	0.024342	6.13437	0.03288
6.13521	0.01113	6.13521	0.011536	6.13521	0.0121788	6.13521	0.0129088	6.13521	0.0142979	6.13521	0.016525	6.13521	0.02802
6.14929	0.01124	6.14929	0.011716	6.14929	0.012633	6.14929	0.0140282	6.14929	0.0145571	6.14929	0.016915	6.14929	0.02708
6.16073	0.01381	6.16073	0.015123	6.16073	0.0171815	6.16073	0.0195264	6.16073	0.0233803	6.16073	0.02466	6.16073	0.03013
6.16338	0.01195	6.16338	0.011994	6.16338	0.0125215	6.16338	0.0134035	6.16338	0.0149088	6.16338	0.017266	6.16338	0.0285
6.17746	0.01259	6.17746	0.012544	6.17746	0.0125654	6.17746	0.0137502	6.17746	0.0147474	6.17746	0.019126	6.17746	0.02847
6.1871	0.01508	6.1871	0.016735	6.1871	0.0189015	6.1871	0.0212051	6.1871	0.0227857	6.1871	0.023225	6.1871	0.03036
6.19154	0.0114	6.19154	0.011502	6.19154	0.0129907	6.19154	0.0137001	6.19154	0.0164872	6.19154	0.019121	6.19154	0.03281
6.20563	0.01319	6.20563	0.012513	6.20563	0.0137033	6.20563	0.0141688	6.20563	0.0165729	6.20563	0.019249	6.20563	0.0305
6.21347	0.01725	6.21347	0.018069	6.21347	0.0202786	6.21347	0.0212562	6.21347	0.0221009	6.21347	0.020551	6.21347	0.02969
6.21971	0.01109	6.21971	0.011964	6.21971	0.013532	6.21971	0.0141397	6.21971	0.0171094	6.21971	0.020555	6.21971	0.03552
6.2338	0.01168	6.2338	0.013275	6.2338	0.0130549	6.2338	0.0144091	6.2338	0.0179529	6.2338	0.024575	6.2338	0.03388
6.23984	0.01772	6.23984	0.019705	6.23984	0.0197405	6.23984	0.019752	6.23984	0.0200072	6.23984	0.019737	6.23984	0.03021
6.24788	0.01227	6.24788	0.012162	6.24788	0.0148267	6.24788	0.0170832	6.24788	0.020226	6.24788	0.024914	6.24788	0.03008
6.26196	0.01195	6.26196	0.013129	6.26196	0.0148032	6.26196	0.0161487	6.26196	0.0197428	6.26196	0.025293	6.26196	0.03294
6.26621	0.01832	6.26621	0.019038	6.26621	0.0186266	6.26621	0.0193998	6.26621	0.0205965	6.26621	0.019323	6.26621	0.02941
6.27605	0.01316	6.27605	0.013404	6.27605	0.0152439	6.27605	0.0180809	6.27605	0.0226714	6.27605	0.023933	6.27605	0.03344
6.29013	0.0121	6.29013	0.013651	6.29013	0.0160692	6.29013	0.0181178	6.29013	0.0230965	6.29013	0.023872	6.29013	0.0313
6.29258	0.01631	6.29258	0.018443	6.29258	0.0173899	6.29258	0.0181912	6.29258	0.0187128	6.29258	0.020278	6.29258	0.02896
6.30421	0.01385	6.30421	0.014528	6.30421	0.017393	6.30421	0.0194008	6.30421	0.0227221	6.30421	0.022765	6.30421	0.03248
6.3183	0.01294	6.3183	0.015319	6.3183	0.0181204	6.3183	0.0211437	6.3183	0.0215867	6.3183	0.020978	6.3183	0.03061
6.31895	0.0169	6.31895	0.016675	6.31895	0.0171835	6.31895	0.0192697	6.31895	0.0198385	6.31895	0.018858	6.31895	0.03048
6.33238	0.01517	6.33238	0.01793	6.33238	0.0190409	6.33238	0.0210652	6.33238	0.0237169	6.33238	0.022307	6.33238	0.03039
6.34532	0.01631	6.34532	0.016467	6.34532	0.0177033	6.34532	0.0170235	6.34532	0.0185461	6.34532	0.020201	6.34532	0.02956
6.34646	0.01579	6.34646	0.016934	6.34646	0.0187864	6.34646	0.0206796	6.34646	0.0217452	6.34646	0.021374	6.34646	0.03023
6.36055	0.01734	6.36055	0.019654	6.36055	0.0195104	6.36055	0.020656	6.36055	0.019702	6.36055	0.020907	6.36055	0.03155
6.37168	0.01582	6.37168	0.01711	6.37168	0.0169857	6.37168	0.0173106	6.37168	0.0190898	6.37168	0.019317	6.37168	0.02975
6.37463	0.01767	6.37463	0.01911	6.37463	0.0209635	6.37463	0.0192352	6.37463	0.0203684	6.37463	0.019833	6.37463	0.02714
6.38871	0.01779	6.38871	0.020109	6.38871	0.0198845	6.38871	0.0194296	6.38871	0.0195462	6.38871	0.01964	6.38871	0.02866
6.39805	0.01445	6.39805	0.016272	6.39805	0.0166644	6.39805	0.0170995	6.39805	0.0177437	6.39805	0.019154	6.39805	0.02869
6.4028	0.01836	6.4028	0.018559	6.4028	0.0192984	6.4028	0.0198147	6.4028	0.0196932	6.4028	0.01922	6.4028	0.03
6.41688	0.01767	6.41688	0.018423	6.41688	0.0200363	6.41688	0.0183915	6.41688	0.0207368	6.41688	0.021426	6.41688	0.02814
6.42442	0.01455	6.42442	0.016351	6.42442	0.0160611	6.42442	0.0166286	6.42442	0.0182783	6.42442	0.019939	6.42442	0.02904
6.43096	0.01716	6.43096	0.019085	6.43096	0.0180549	6.43096	0.0184226	6.43096	0.0195086	6.43096	0.020827	6.43096	0.03126
6.44505	0.01733	6.44505	0.017203	6.44505	0.0180796	6.44505	0.0184428	6.44505	0.0199723	6.44505	0.018846	6.44505	0.03039
6.45079	0.01426	6.45079	0.016203	6.45079	0.0164502	6.45079	0.0176377	6.45079	0.0179741	6.45079	0.019502	6.45079	0.02959
6.45913	0.01723	6.45913	0.016482	6.45913	0.0170444	6.45913	0.0184527	6.45913	0.0179317	6.45913	0.019207	6.45913	0.02928
6.47322	0.01686	6.47322	0.01824	6.47322	0.0174491	6.47322	0.0165599	6.47322	0.019471	6.47322	0.019812	6.47322	0.02763
6.47716	0.01395	6.47716	0.015615	6.47716	0.0154906	6.47716	0.0173535	6.47716	0.0177737	6.47716	0.018657	6.47716	0.02897
6.4873	0.01726	6.4873	0.017535	6.4873	0.016318	6.4873	0.0196758	6.4873	0.0191438	6.4873	0.019115	6.4873	0.02755
6.50138	0.01581	6.50138	0.015409	6.50138	0.0152619	6.50138	0.0174511	6.50138	0.0178444	6.50138	0.019866	6.50138	0.02894
6.50353	0.01542	6.50353	0.015729	6.50353	0.0153612	6.50353	0.016915	6.50353	0.0179026	6.50353	0.018555	6.50353	0.02858
6.5299	0.01473	6.5299	0.014194	6.5299	0.0162344	6.5299	0.0160258	6.5299	0.0180955	6.5299	0.019477	6.5299	0.03066
6.55627	0.01427	6.55627	0.014226	6.55627	0.0158863	6.55627	0.0175271	6.55627	0.0181537	6.55627	0.019495	6.55627	0.03024
6.58263	0.01395	6.58263	0.014447	6.58263	0.0150477	6.58263	0.0158019	6.58263	0.0171378	6.58263	0.019392	6.58263	0.03186
6.609	0.01483	6.609	0.014689	6.609	0.0154021	6.609	0.0162755	6.609	0.0173772	6.609	0.018491	6.609	0.02895
6.63537	0.01367	6.63537	0.015246	6.63537	0.0162609	6.63537	0.0156896	6.63537	0.0168623	6.63537	0.018917	6.63537	0.0299
6.66174	0.01429	6.66174	0.015124	6.66174	0.0156749	6.66174	0.0155595	6.66174	0.0173001	6.66174	0.019026	6.66174	0.02876
6.68811	0.01382	6.68811	0.014402	6.68811	0.0153204	6.68811	0.0160058	6.68811	0.018015	6.68811	0.017909	6.68811	0.02863
6.71448	0.01409	6.71448	0.014247	6.71448	0.0148893	6.71448	0.0165056	6.71448	0.0170059	6.71448	0.018697	6.71448	0.02946
6.74085	0.01413	6.74085	0.013419	6.74085	0.0152235	6.74085	0.0158366	6.74085	0.0171656	6.74085	0.018433	6.74085	0.03051
6.76722	0.01333	6.76722	0.013818	6.76722	0.0150619	6.76722	0.0165995	6.76722	0.0165206	6.76722	0.019721	6.76722	0.02984
6.79358	0.01413	6.79358	0.01496	6.79358	0.0146596	6.79358	0.0160692	6.79358	0.0168845	6.79358	0.017923	6.79358	0.03104
6.81995	0.01358	6.81995	0.014245	6.81995	0.0160665	6.81995	0.0152724	6.81995	0.0174314	6.81995	0.018917	6.81995	0.02905
6.84632	0.0139	6.84632	0.01483	6.84632	0.0152413	6.84632	0.0160235	6.84632	0.0168164	6.84632	0.018612	6.84632	0.0306
6.87269	0.01328	6.87269	0.015093	6.87269	0.0151592	6.87269	0.0160214	6.87269	0.0168535	6.87269	0.018729	6.87269	0.0292
6.89906	0.0144	6.89906	0.01367	6.89906	0.0144528	6.89906	0.0151558	6.89906	0.0179635	6.89906	0.020278	6.89906	0.03019
6.92543	0.01403	6.92543	0.014453	6.92543	0.0160991	6.92543	0.0166939	6.92543	0.0172091	6.92543	0.017753	6.92543	0.02992
6.9518	0.01307	6.9518	0.014441	6.9518	0.014656	6.9518	0.015581	6.9518	0.0163094	6.9518	0.018647	6.9518	0.02866
6.97817	0.01293	6.97817	0.014554	6.97817	0.0145173	6.97817	0.016372	6.97817	0.0172073	6.97817	0.019084	6.97817	0.02989
7.00453	0.0136	7.00453	0.014425	7.00453	0.0144281	7.00453	0.0160501	7.00453	0.0175619	7.00453	0.019021	7.00453	0.02873
7.0309	0.01413	7.0309	0.013977	7.0309	0.0146674	7.0309	0.0158455	7.0309	0.0169809	7.0309	0.019109	7.0309	0.02998
7.05727	0.01331	7.05727	0.014265	7.05727	0.0145611	7.05727	0.0160615	7.05727	0.0176657	7.05727	0.018056	7.05727	0.02941
7.08364	0.0134	7.08364	0.014071	7.08364	0.0145104	7.08364	0.0154833	7.08364	0.0176442	7.08364	0.019167	7.08364	0.02938
7.11001	0.0141	7.11001	0.014505	7.11001	0.0153319	7.11001	0.0154532	7.11001	0.0169664	7.11001	0.019134	7.11001	0.02974
7.13638	0.01337	7.13638	0.013762	7.13638	0.0155359	7.13638	0.0150285	7.13638	0.0171893	7.13638	0.018296	7.13638	0.02913
7.16275	0.01355	7.16275	0.013601	7.16275	0.0150755	7.16275	0.0162512	7.16275	0.0167934	7.16275	0.019288	7.16275	0.02924
7.18912	0.01367	7.18912	0.014737	7.18912	0.0161158	7.18912	0.0157364	7.18912	0.0174219	7.18912	0.019081	7.18912	0.03134
7.21548	0.01265	7.21548	0.014141	7.21548	0.0154749	7.21548	0.0153653	7.21548	0.0178453	7.21548	0.018596	7.21548	0.0288
7.24185	0.01323	7.24185	0.014551	7.24185	0.0152845	7.24185	0.0157945	7.24185	0.0170267	7.24185	0.018207	7.24185	0.02989
7.26822	0.01392	7.26822	0.015663	7.26822	0.015135	7.26822	0.0160001	7.26822	0.0175446	7.26822	0.018293	7.26822	0.02956
7.29459	0.01338	7.29459	0.014341	7.29459	0.0149288	7.29459	0.015459	7.29459	0.0171432	7.29459	0.018667	7.29459	0.02854
7.32096	0.01348	7.32096	0.013555	7.32096	0.015033	7.32096	0.0151523	7.32096	0.0171476	7.32096	0.018737	7.32096	0.03054
7.34733	0.01329	7.34733	0.014813	7.34733	0.0145762	7.34733	0.014898	7.34733	0.0172678	7.34733	0.019718	7.34733	0.0308
7.3737	0.01396	7.3737	0.013464	7.3737	0.0153536	7.3737	0.0155441	7.3737	0.0184117	7.3737	0.019642	7.3737	0.02889
7.40007	0.01344	7.40007	0.014206	7.40007	0.0145729	7.40007	0.0155117	7.40007	0.0179185	7.40007	0.019075	7.40007	0.03096
7.42643	0.01365	7.42643	0.013664	7.42643	0.0150331	7.42643	0.0160339	7.42643	0.0174926	7.42643	0.019127	7.42643	0.03167
7.4528	0.01328	7.4528	0.013877	7.4528	0.0142838	7.4528	0.0158863	7.4528	0.0171405	7.4528	0.018819	7.4528	0.03024
7.47917	0.01334	7.47917	0.013487	7.47917	0.0158386	7.47917	0.0164498	7.47917	0.0176272	7.47917	0.019263	7.47917	0.02878
7.50554	0.01401	7.50554	0.015023	7.50554	0.0153544	7.50554	0.0158666	7.50554	0.0175422	7.50554	0.019876	7.50554	0.02979
7.53191	0.01394	7.53191	0.014678	7.53191	0.0150232	7.53191	0.0150038	7.53191	0.0177134	7.53191	0.019014	7.53191	0.02872
7.55828	0.01325	7.55828	0.013442	7.55828	0.0152724	7.55828	0.0156036	7.55828	0.0176761	7.55828	0.018571	7.55828	0.02958
7.58465	0.0136	7.58465	0.014235	7.58465	0.0155702	7.58465	0.0157585	7.58465	0.0163094	7.58465	0.018821	7.58465	0.02962
7.61102	0.01396	7.61102	0.014479	7.61102	0.0155662	7.61102	0.0159001	7.61102	0.0174534	7.61102	0.018994	7.61102	0.02971
7.63738	0.01461	7.63738	0.013837	7.63738	0.0154714	7.63738	0.0161263	7.63738	0.016995	7.63738	0.017672	7.63738	0.03054
7.66375	0.01358	7.66375	0.014031	7.66375	0.0148248	7.66375	0.0160582	7.66375	0.0175216	7.66375	0.018808	7.66375	0.02988
7.69012	0.01362	7.69012	0.014327	7.69012	0.0142513	7.69012	0.0154007	7.69012	0.0177765	7.69012	0.017806	7.69012	0.02935
7.71649	0.01443	7.71649	0.014598	7.71649	0.0158467	7.71649	0.016312	7.71649	0.0176332	7.71649	0.019803	7.71649	0.03021
7.74286	0.01314	7.74286	0.014266	7.74286	0.0154549	7.74286	0.0155802	7.74286	0.0166851	7.74286	0.018601	7.74286	0.02874
7.76923	0.01272	7.76923	0.014704	7.76923	0.0154222	7.76923	0.0162465	7.76923	0.0172863	7.76923	0.018582	7.76923	0.0293
7.7956	0.01366	7.7956	0.014558	7.7956	0.0157521	7.7956	0.0159081	7.7956	0.0176118	7.7956	0.018898	7.7956	0.02989
7.82197	0.01286	7.82197	0.013736	7.82197	0.0158017	7.82197	0.0159686	7.82197	0.0170235	7.82197	0.018262	7.82197	0.02904
7.84833	0.01322	7.84833	0.013781	7.84833	0.0155902	7.84833	0.0158014	7.84833	0.0180147	7.84833	0.019037	7.84833	0.02843
7.8747	0.01358	7.8747	0.013662	7.8747	0.0143887	7.8747	0.0156708	7.8747	0.0171188	7.8747	0.018442	7.8747	0.0303
7.90107	0.01365	7.90107	0.014939	7.90107	0.0148126	7.90107	0.015977	7.90107	0.0168241	7.90107	0.017863	7.90107	0.02983
7.92744	0.01297	7.92744	0.015146	7.92744	0.0141614	7.92744	0.0158741	7.92744	0.0170194	7.92744	0.017855	7.92744	0.02904
7.95381	0.01323	7.95381	0.014046	7.95381	0.0154465	7.95381	0.0154853	7.95381	0.0171365	7.95381	0.018089	7.95381	0.02878
7.98018	0.01251	7.98018	0.01398	7.98018	0.0154114	7.98018	0.0154356	7.98018	0.0165829	7.98018	0.017741	7.98018	0.02886
8.00655	0.01339	8.00655	0.014885	8.00655	0.0150047	8.00655	0.0158724	8.00655	0.0166182	8.00655	0.018483	8.00655	0.02889
8.03292	0.013	8.03292	0.014682	8.03292	0.0149128	8.03292	0.0159963	8.03292	0.0171815	8.03292	0.018123	8.03292	0.02913
8.05928	0.01348	8.05928	0.014145	8.05928	0.0144313	8.05928	0.0156288	8.05928	0.0169965	8.05928	0.019113	8.05928	0.03081
8.08565	0.01394	8.08565	0.014127	8.08565	0.0149528	8.08565	0.0163116	8.08565	0.0174753	8.08565	0.018215	8.08565	0.02969
8.11202	0.01419	8.11202	0.013835	8.11202	0.0154191	8.11202	0.0162162	8.11202	0.0171461	8.11202	0.018633	8.11202	0.0294
8.13839	0.01322	8.13839	0.013575	8.13839	0.0150934	8.13839	0.016205	8.13839	0.0165176	8.13839	0.019973	8.13839	0.02922
8.16476	0.01317	8.16476	0.014943	8.16476	0.0148558	8.16476	0.015823	8.16476	0.0183854	8.16476	0.018357	8.16476	0.0287
8.19113	0.013	8.19113	0.015234	8.19113	0.0148156	8.19113	0.0154894	8.19113	0.0169565	8.19113	0.018697	8.19113	0.0287
8.2175	0.01332	8.2175	0.014626	8.2175	0.0142861	8.2175	0.0153091	8.2175	0.0172502	8.2175	0.018009	8.2175	0.02929
8.24387	0.0129	8.24387	0.014422	8.24387	0.0151461	8.24387	0.0153672	8.24387	0.017228	8.24387	0.017874	8.24387	0.02833
8.27023	0.01334	8.27023	0.014524	8.27023	0.0157116	8.27023	0.0147641	8.27023	0.0174219	8.27023	0.018216	8.27023	0.02896
8.2966	0.01427	8.2966	0.013112	8.2966	0.0142311	8.2966	0.016915	8.2966	0.0166853	8.2966	0.017331	8.2966	0.03153
8.32297	0.01268	8.32297	0.013839	8.32297	0.0145815	8.32297	0.0149442	8.32297	0.0174362	8.32297	0.018224	8.32297	0.02988
8.34934	0.01358	8.34934	0.01463	8.34934	0.015403	8.34934	0.0149729	8.34934	0.0173923	8.34934	0.018264	8.34934	0.02749
8.37571	0.01319	8.37571	0.013848	8.37571	0.0153772	8.37571	0.0148429	8.37571	0.0167499	8.37571	0.017619	8.37571	0.02845
8.40208	0.01408	8.40208	0.014355	8.40208	0.0144824	8.40208	0.015766	8.40208	0.0167715	8.40208	0.019216	8.40208	0.02919
8.42845	0.01271	8.42845	0.014271	8.42845	0.0156155	8.42845	0.015307	8.42845	0.0173983	8.42845	0.019201	8.42845	0.02836
8.45482	0.01346	8.45482	0.014316	8.45482	0.0147418	8.45482	0.0159086	8.45482	0.0169255	8.45482	0.018336	8.45482	0.03042
8.48118	0.01327	8.48118	0.014649	8.48118	0.014898	8.48118	0.0160802	8.48118	0.0175329	8.48118	0.018969	8.48118	0.02839
8.50755	0.01363	8.50755	0.013966	8.50755	0.0142295	8.50755	0.0158092	8.50755	0.0169361	8.50755	0.018683	8.50755	0.02904
8.53392	0.01314	8.53392	0.01398	8.53392	0.0149406	8.53392	0.0157593	8.53392	0.0173535	8.53392	0.018675	8.53392	0.02834
8.56029	0.01318	8.56029	0.014881	8.56029	0.0150834	8.56029	0.0151807	8.56029	0.0174633	8.56029	0.018543	8.56029	0.02918
8.58666	0.01312	8.58666	0.014631	8.58666	0.0143474	8.58666	0.0148307	8.58666	0.0169743	8.58666	0.019028	8.58666	0.02825
8.61303	0.01332	8.61303	0.014066	8.61303	0.0156172	8.61303	0.0153528	8.61303	0.0165322	8.61303	0.01832	8.61303	0.02826
8.6394	0.01342	8.6394	0.014199	8.6394	0.015579	8.6394	0.0150899	8.6394	0.0167042	8.6394	0.020357	8.6394	0.03048
8.66577	0.01293	8.66577	0.013737	8.66577	0.0148207	8.66577	0.0157369	8.66577	0.0172886	8.66577	0.019798	8.66577	0.0299
8.69213	0.01385	8.69213	0.013875	8.69213	0.0145352	8.69213	0.0154935	8.69213	0.0171687	8.69213	0.019928	8.69213	0.03233
8.7185	0.01438	8.7185	0.013271	8.7185	0.0151549	8.7185	0.0155113	8.7185	0.0185364	8.7185	0.021182	8.7185	0.03018
8.74487	0.01348	8.74487	0.015031	8.74487	0.0149743	8.74487	0.0158693	8.74487	0.0187199	8.74487	0.020088	8.74487	0.02987
8.77124	0.01373	8.77124	0.01437	8.77124	0.0153467	8.77124	0.0163494	8.77124	0.0182388	8.77124	0.019299	8.77124	0.02993
8.79761	0.01317	8.79761	0.014796	8.79761	0.0154216	8.79761	0.0156502	8.79761	0.0184143	8.79761	0.020692	8.79761	0.02881
8.82398	0.01353	8.82398	0.015273	8.82398	0.0151558	8.82398	0.0159645	8.82398	0.017401	8.82398	0.019428	8.82398	0.02947
8.85035	0.01395	8.85035	0.014758	8.85035	0.0153377	8.85035	0.0163961	8.85035	0.017279	8.85035	0.018115	8.85035	0.0299
8.87672	0.01376	8.87672	0.014383	8.87672	0.0152072	8.87672	0.0165157	8.87672	0.0175997	8.87672	0.018933	8.87672	0.02898
8.90308	0.01273	8.90308	0.013488	8.90308	0.0149115	8.90308	0.0163128	8.90308	0.0173892	8.90308	0.019093	8.90308	0.02807
8.92945	0.01374	8.92945	0.014598	8.92945	0.0155704	8.92945	0.0154884	8.92945	0.0170372	8.92945	0.01803	8.92945	0.02821
8.95582	0.01353	8.95582	0.014449	8.95582	0.0152127	8.95582	0.0162256	8.95582	0.0173744	8.95582	0.018768	8.95582	0.0272
8.98219	0.01369	8.98219	0.014733	8.98219	0.015449	8.98219	0.0146448	8.98219	0.0178724	8.98219	0.018881	8.98219	0.02896
9.00856	0.01291	9.00856	0.014543	9.00856	0.0139236	9.00856	0.0152503	9.00856	0.0166468	9.00856	0.017715	9.00856	0.02853
9.03493	0.01316	9.03493	0.014355	9.03493	0.0153137	9.03493	0.0150001	9.03493	0.0159395	9.03493	0.017975	9.03493	0.02637
9.0613	0.01323	9.0613	0.014297	9.0613	0.0145694	9.0613	0.0160505	9.0613	0.0160535	9.0613	0.017961	9.0613	0.02577
9.08767	0.01286	9.08767	0.01385	9.08767	0.0148034	9.08767	0.0157492	9.08767	0.0173308	9.08767	0.017428	9.08767	0.02706
9.11403	0.01372	9.11403	0.013578	9.11403	0.0140609	9.11403	0.0153675	9.11403	0.0160439	9.11403	0.017555	9.11403	0.02688
9.1404	0.01382	9.1404	0.013854	9.1404	0.013359	9.1404	0.0145776	9.1404	0.0165903	9.1404	0.016905	9.1404	0.02727
9.16677	0.0131	9.16677	0.013886	9.16677	0.014261	9.16677	0.0150066	9.16677	0.0162424	9.16677	0.017628	9.16677	0.02807
9.19314	0.01416	9.19314	0.01364	9.19314	0.0138531	9.19314	0.0145696	9.19314	0.0158017	9.19314	0.01805	9.19314	0.02754
9.21951	0.01287	9.21951	0.013008	9.21951	0.0142634	9.21951	0.0149692	9.21951	0.0162672	9.21951	0.017202	9.21951	0.02611
9.24588	0.01294	9.24588	0.013779	9.24588	0.014505	9.24588	0.0148357	9.24588	0.0151696	9.24588	0.016695	9.24588	0.02705
9.27225	0.01306	9.27225	0.013197	9.27225	0.0139193	9.27225	0.0145469	9.27225	0.0165415	9.27225	0.017489	9.27225	0.02678
9.29862	0.0123	9.29862	0.013366	9.29862	0.0139356	9.29862	0.0145796	9.29862	0.0168478	9.29862	0.017574	9.29862	0.02761
9.32498	0.01295	9.32498	0.013247	9.32498	0.0139326	9.32498	0.0138573	9.32498	0.0160481	9.32498	0.017136	9.32498	0.02582
9.35135	0.01277	9.35135	0.014423	9.35135	0.0143952	9.35135	0.0147223	9.35135	0.0160984	9.35135	0.017783	9.35135	0.02854
9.37772	0.01334	9.37772	0.013112	9.37772	0.0137173	9.37772	0.0146818	9.37772	0.0158716	9.37772	0.01663	9.37772	0.02703
9.40409	0.01298	9.40409	0.013351	9.40409	0.0136617	9.40409	0.0157873	9.40409	0.0154091	9.40409	0.017073	9.40409	0.02705
9.43046	0.01311	9.43046	0.013164	9.43046	0.0138795	9.43046	0.0143582	9.43046	0.0141511	9.43046	0.016822	9.43046	0.02666
9.45683	0.01299	9.45683	0.013078	9.45683	0.0139534	9.45683	0.0140592	9.45683	0.0157455	9.45683	0.016864	9.45683	0.02749
9.4832	0.01238	9.4832	0.013275	9.4832	0.0134603	9.4832	0.014834	9.4832	0.0157662	9.4832	0.017269	9.4832	0.02602
9.50957	0.01185	9.50957	0.013369	9.50957	0.0142224	9.50957	0.0147934	9.50957	0.0159923	9.50957	0.017086	9.50957	0.02845
9.53593	0.01264	9.53593	0.012539	9.53593	0.0149358	9.53593	0.0140661	9.53593	0.0161013	9.53593	0.016418	9.53593	0.0272
9.5623	0.01289	9.5623	0.013129	9.5623	0.013692	9.5623	0.0145878	9.5623	0.0155474	9.5623	0.01751	9.5623	0.02818
9.58867	0.01251	9.58867	0.013184	9.58867	0.0139027	9.58867	0.0147866	9.58867	0.0164018	9.58867	0.016316	9.58867	0.02706
9.61504	0.01248	9.61504	0.013177	9.61504	0.0137776	9.61504	0.0142108	9.61504	0.0166779	9.61504	0.016781	9.61504	0.02619
9.64141	0.01324	9.64141	0.012991	9.64141	0.0139685	9.64141	0.0140766	9.64141	0.0153957	9.64141	0.016503	9.64141	0.02647
9.66778	0.01259	9.66778	0.01268	9.66778	0.0136655	9.66778	0.0146375	9.66778	0.0159287	9.66778	0.016653	9.66778	0.02573
9.69415	0.01215	9.69415	0.013796	9.69415	0.0134161	9.69415	0.0139933	9.69415	0.0162595	9.69415	0.016655	9.69415	0.02613
9.72052	0.01301	9.72052	0.013349	9.72052	0.013264	9.72052	0.0138112	9.72052	0.0154126	9.72052	0.016295	9.72052	0.02812
9.74688	0.01292	9.74688	0.012912	9.74688	0.0141698	9.74688	0.0148986	9.74688	0.0163686	9.74688	0.016326	9.74688	0.02659
9.77325	0.01253	9.77325	0.012993	9.77325	0.0136664	9.77325	0.0146777	9.77325	0.0157598	9.77325	0.016624	9.77325	0.02695
9.79962	0.01244	9.79962	0.01273	9.79962	0.0142787	9.79962	0.0140958	9.79962	0.0150424	9.79962	0.016976	9.79962	0.02822
9.82599	0.01243	9.82599	0.012612	9.82599	0.0146905	9.82599	0.0143915	9.82599	0.0156555	9.82599	0.016166	9.82599	0.02693
9.85236	0.0125	9.85236	0.01313	9.85236	0.0133652	9.85236	0.0138925	9.85236	0.0154556	9.85236	0.016159	9.85236	0.02772
9.87873	0.01225	9.87873	0.013698	9.87873	0.0133249	9.87873	0.0141491	9.87873	0.0163303	9.87873	0.016705	9.87873	0.02764
9.9051	0.01202	9.9051	0.012926	9.9051	0.0132604	9.9051	0.0151418	9.9051	0.0162074	9.9051	0.017056	9.9051	0.02729
9.93147	0.01302	9.93147	0.012315	9.93147	0.0138063	9.93147	0.0139366	9.93147	0.0157658	9.93147	0.016577	9.93147	0.0272
9.95783	0.01227	9.95783	0.012735	9.95783	0.0137956	9.95783	0.014652	9.95783	0.0160394	9.95783	0.016478	9.95783	0.02759
9.9842	0.01257	9.9842	0.012803	9.9842	0.0138575	9.9842	0.0142513	9.9842	0.0161177	9.9842	0.016487	9.9842	0.0276
10.0106	0.0128	10.0106	0.013555	10.0106	0.0135758	10.0106	0.0138509	10.0106	0.0153497	10.0106	0.016615	10.0106	0.02768
10.0369	0.01273	10.0369	0.013084	10.0369	0.0135085	10.0369	0.0147882	10.0369	0.0156675	10.0369	0.01668	10.0369	0.02682
10.0633	0.01223	10.0633	0.012841	10.0633	0.0139801	10.0633	0.0144546	10.0633	0.0152026	10.0633	0.016177	10.0633	0.02647
10.0897	0.01166	10.0897	0.012718	10.0897	0.0136853	10.0897	0.013532	10.0897	0.0162893	10.0897	0.017477	10.0897	0.02771
10.116	0.01218	10.116	0.012099	10.116	0.0143866	10.116	0.0144211	10.116	0.015816	10.116	0.016541	10.116	0.02741
10.1424	0.01298	10.1424	0.012628	10.1424	0.0145691	10.1424	0.0151145	10.1424	0.0151174	10.1424	0.016684	10.1424	0.02736
10.1688	0.01303	10.1688	0.013578	10.1688	0.0133283	10.1688	0.0151304	10.1688	0.0156686	10.1688	0.01708	10.1688	0.0264
10.1952	0.01274	10.1952	0.012815	10.1952	0.0148852	10.1952	0.0146805	10.1952	0.0156979	10.1952	0.017072	10.1952	0.02633
10.2215	0.01273	10.2215	0.013484	10.2215	0.0138271	10.2215	0.0140769	10.2215	0.0160079	10.2215	0.017803	10.2215	0.02611
10.2479	0.01253	10.2479	0.013983	10.2479	0.0134885	10.2479	0.0143231	10.2479	0.0156504	10.2479	0.016384	10.2479	0.02616
10.2743	0.01222	10.2743	0.013439	10.2743	0.0141088	10.2743	0.0143777	10.2743	0.0160348	10.2743	0.0167	10.2743	0.02737
10.3006	0.01197	10.3006	0.013292	10.3006	0.0139846	10.3006	0.0138626	10.3006	0.0149398	10.3006	0.016966	10.3006	0.02583
10.327	0.0124	10.327	0.013649	10.327	0.0138647	10.327	0.0144797	10.327	0.0158299	10.327	0.016895	10.327	0.02646
10.3534	0.01231	10.3534	0.013227	10.3534	0.013487	10.3534	0.0145764	10.3534	0.0163166	10.3534	0.01873	10.3534	0.02675
10.3797	0.01248	10.3797	0.013168	10.3797	0.0134893	10.3797	0.0144204	10.3797	0.0158163	10.3797	0.016772	10.3797	0.02659
10.4061	0.01244	10.4061	0.01294	10.4061	0.01404	10.4061	0.0143939	10.4061	0.0160409	10.4061	0.016329	10.4061	0.02566
10.4325	0.01273	10.4325	0.012849	10.4325	0.013126	10.4325	0.0152507	10.4325	0.0155958	10.4325	0.016406	10.4325	0.02679
10.4588	0.01314	10.4588	0.012765	10.4588	0.0135094	10.4588	0.0150866	10.4588	0.0164674	10.4588	0.016915	10.4588	0.02666
10.4852	0.01248	10.4852	0.012807	10.4852	0.0132927	10.4852	0.0141957	10.4852	0.0161703	10.4852	0.016966	10.4852	0.02649
10.5116	0.01234	10.5116	0.013349	10.5116	0.0140606	10.5116	0.0151065	10.5116	0.0155367	10.5116	0.016753	10.5116	0.02738
10.5379	0.01257	10.5379	0.013295	10.5379	0.0133368	10.5379	0.0142431	10.5379	0.0156567	10.5379	0.017551	10.5379	0.02771
10.5643	0.01301	10.5643	0.013147	10.5643	0.0139602	10.5643	0.0150882	10.5643	0.0173646	10.5643	0.017101	10.5643	0.0254
10.5907	0.0138	10.5907	0.013802	10.5907	0.0141597	10.5907	0.0155247	10.5907	0.0158816	10.5907	0.017234	10.5907	0.02674
10.6171	0.01324	10.6171	0.01362	10.6171	0.0138703	10.6171	0.0143622	10.6171	0.0159251	10.6171	0.017736	10.6171	0.0268
10.6434	0.01313	10.6434	0.012923	10.6434	0.0137055	10.6434	0.0150428	10.6434	0.0160395	10.6434	0.016191	10.6434	0.02698
10.6698	0.01197	10.6698	0.014061	10.6698	0.0137517	10.6698	0.0147941	10.6698	0.0158701	10.6698	0.017378	10.6698	0.02613
10.6962	0.01277	10.6962	0.013401	10.6962	0.0150504	10.6962	0.0147096	10.6962	0.0161865	10.6962	0.01768	10.6962	0.02628
10.7225	0.01273	10.7225	0.013578	10.7225	0.0152686	10.7225	0.0145578	10.7225	0.0164225	10.7225	0.0171	10.7225	0.02586
10.7489	0.0134	10.7489	0.013395	10.7489	0.0140812	10.7489	0.0142886	10.7489	0.0161266	10.7489	0.016885	10.7489	0.02661
10.7753	0.0133	10.7753	0.013444	10.7753	0.0137538	10.7753	0.0150647	10.7753	0.0152446	10.7753	0.017583	10.7753	0.02679
10.8016	0.01276	10.8016	0.01309	10.8016	0.0144204	10.8016	0.0154335	10.8016	0.0167402	10.8016	0.018014	10.8016	0.02572
10.828	0.01245	10.828	0.012806	10.828	0.0140958	10.828	0.0153875	10.828	0.0157729	10.828	0.017179	10.828	0.02763
10.8544	0.01329	10.8544	0.014449	10.8544	0.0138086	10.8544	0.0142701	10.8544	0.0162544	10.8544	0.017678	10.8544	0.0284
10.8807	0.01275	10.8807	0.013969	10.8807	0.0141635	10.8807	0.0146003	10.8807	0.0172207	10.8807	0.017189	10.8807	0.02621
10.9071	0.01268	10.9071	0.013488	10.9071	0.0136625	10.9071	0.0149587	10.9071	0.0164546	10.9071	0.017255	10.9071	0.02693
10.9335	0.01351	10.9335	0.012822	10.9335	0.0138308	10.9335	0.0144864	10.9335	0.0161665	10.9335	0.017468	10.9335	0.02825
10.9598	0.01308	10.9598	0.013796	10.9598	0.0147116	10.9598	0.0147677	10.9598	0.0159042	10.9598	0.017464	10.9598	0.02784
10.9862	0.01245	10.9862	0.013839	10.9862	0.0145991	10.9862	0.0141834	10.9862	0.0166531	10.9862	0.017087	10.9862	0.02658
11.0126	0.01371	11.0126	0.014458	11.0126	0.0148033	11.0126	0.0146014	11.0126	0.015944	11.0126	0.018077	11.0126	0.0281
11.039	0.01383	11.039	0.013722	11.039	0.0137784	11.039	0.0154651	11.039	0.0155823	11.039	0.017185	11.039	0.02767
11.0653	0.01301	11.0653	0.014974	11.0653	0.0144164	11.0653	0.0153948	11.0653	0.0166373	11.0653	0.01617	11.0653	0.02742
11.0917	0.01368	11.0917	0.014037	11.0917	0.013359	11.0917	0.0160402	11.0917	0.0160821	11.0917	0.017474	11.0917	0.02761
11.1181	0.01367	11.1181	0.013773	11.1181	0.0150281	11.1181	0.0145074	11.1181	0.0162832	11.1181	0.018147	11.1181	0.02688
11.1444	0.01268	11.1444	0.013511	11.1444	0.0143228	11.1444	0.0154138	11.1444	0.0162667	11.1444	0.017756	11.1444	0.02774
11.1708	0.01288	11.1708	0.013877	11.1708	0.0146154	11.1708	0.0155246	11.1708	0.0151832	11.1708	0.016541	11.1708	0.02735
11.1972	0.01272	11.1972	0.013576	11.1972	0.0153204	11.1972	0.0148895	11.1972	0.0158716	11.1972	0.018195	11.1972	0.02849
11.2235	0.01281	11.2235	0.014137	11.2235	0.0146949	11.2235	0.0156731	11.2235	0.0171309	11.2235	0.01734	11.2235	0.02645
11.2499	0.01278	11.2499	0.013285	11.2499	0.0140794	11.2499	0.0160638	11.2499	0.0157452	11.2499	0.018526	11.2499	0.02813
11.2763	0.01234	11.2763	0.013714	11.2763	0.0149303	11.2763	0.0157729	11.2763	0.0167469	11.2763	0.017367	11.2763	0.02755
11.3026	0.01319	11.3026	0.013819	11.3026	0.0140456	11.3026	0.0144645	11.3026	0.0154414	11.3026	0.017058	11.3026	0.02836
11.329	0.01393	11.329	0.014502	11.329	0.0145402	11.329	0.0162033	11.329	0.0169581	11.329	0.017558	11.329	0.02842
11.3554	0.01313	11.3554	0.013916	11.3554	0.0146145	11.3554	0.0155598	11.3554	0.016361	11.3554	0.017518	11.3554	0.02574
11.3817	0.0131	11.3817	0.014279	11.3817	0.0147622	11.3817	0.0158693	11.3817	0.0165484	11.3817	0.017101	11.3817	0.0285
11.4081	0.01318	11.4081	0.014217	11.4081	0.0139549	11.4081	0.0148267	11.4081	0.0162711	11.4081	0.017753	11.4081	0.02693
11.4142	0.01194	11.4142	0.014033	11.4142	0.0149913	11.4142	0.016984	11.4142	0.0164506	11.4142	0.016583	11.4142	0.02689
11.4345	0.01378	11.4345	0.01399	11.4345	0.0141846	11.4345	0.0150821	11.4345	0.0164844	11.4345	0.017363	11.4345	0.02702
11.4527	0.0136	11.4527	0.013462	11.4527	0.0144698	11.4527	0.0154524	11.4527	0.0163271	11.4527	0.016061	11.4527	0.02808
11.4609	0.01312	11.4609	0.013532	11.4609	0.0151	11.4609	0.0149193	11.4609	0.0168553	11.4609	0.018075	11.4609	0.02697
11.4872	0.01324	11.4872	0.014099	11.4872	0.0153697	11.4872	0.0153772	11.4872	0.0167293	11.4872	0.018123	11.4872	0.02746
11.4912	0.01415	11.4912	0.014039	11.4912	0.0144717	11.4912	0.015637	11.4912	0.0164744	11.4912	0.01794	11.4912	0.02749
11.5136	0.01303	11.5136	0.014437	11.5136	0.0150659	11.5136	0.015637	11.5136	0.0159456	11.5136	0.016984	11.5136	0.02754
11.5298	0.01317	11.5298	0.014325	11.5298	0.0141044	11.5298	0.0158444	11.5298	0.015983	11.5298	0.016875	11.5298	0.02928
11.54	0.01291	11.54	0.014557	11.54	0.0145968	11.54	0.0156628	11.54	0.0170495	11.54	0.017517	11.54	0.0276
11.5663	0.01325	11.5663	0.014459	11.5663	0.0151558	11.5663	0.0159625	11.5663	0.0167087	11.5663	0.017395	11.5663	0.02705
11.5683	0.01391	11.5683	0.014082	11.5683	0.0146571	11.5683	0.015372	11.5683	0.0161095	11.5683	0.017019	11.5683	0.02804
11.5927	0.01363	11.5927	0.014147	11.5927	0.0142616	11.5927	0.0158172	11.5927	0.0156282	11.5927	0.018405	11.5927	0.02908
11.6068	0.01413	11.6068	0.014258	11.6068	0.015357	11.6068	0.0160564	11.6068	0.0167377	11.6068	0.017215	11.6068	0.02776
11.6191	0.01367	11.6191	0.01452	11.6191	0.0147717	11.6191	0.0167391	11.6191	0.0170432	11.6191	0.017334	11.6191	0.02723
11.6453	0.01377	11.6453	0.014636	11.6453	0.0152007	11.6453	0.0159707	11.6453	0.0167553	11.6453	0.016351	11.6453	0.0298
11.6454	0.01444	11.6454	0.014033	11.6454	0.014338	11.6454	0.0151822	11.6454	0.016487	11.6454	0.017289	11.6454	0.0286
11.6718	0.01358	11.6718	0.013977	11.6718	0.0152658	11.6718	0.0162794	11.6718	0.0168845	11.6718	0.017718	11.6718	0.02796
11.6839	0.01392	11.6839	0.013972	11.6839	0.0152496	11.6839	0.0157338	11.6839	0.0178313	11.6839	0.017291	11.6839	0.02812
11.6982	0.01344	11.6982	0.014618	11.6982	0.0144172	11.6982	0.0144037	11.6982	0.0174686	11.6982	0.017309	11.6982	0.02651
11.7224	0.01407	11.7224	0.014125	11.7224	0.0151499	11.7224	0.0149267	11.7224	0.0168503	11.7224	0.016922	11.7224	0.02846
11.7245	0.01346	11.7245	0.014462	11.7245	0.014437	11.7245	0.0155148	11.7245	0.0165529	11.7245	0.016796	11.7245	0.02825
11.7509	0.01326	11.7509	0.014437	11.7509	0.0154906	11.7509	0.0158227	11.7509	0.0168335	11.7509	0.017783	11.7509	0.0286
11.7609	0.01437	11.7609	0.015502	11.7609	0.0156615	11.7609	0.0153322	11.7609	0.0170984	11.7609	0.01762	11.7609	0.02703
11.7773	0.01344	11.7773	0.013711	11.7773	0.0150213	11.7773	0.0152288	11.7773	0.016509	11.7773	0.017702	11.7773	0.02757
11.7994	0.01423	11.7994	0.014503	11.7994	0.015812	11.7994	0.0156527	11.7994	0.0168339	11.7994	0.018295	11.7994	0.02795
11.8036	0.01332	11.8036	0.013596	11.8036	0.0151292	11.8036	0.0163511	11.8036	0.0175368	11.8036	0.018016	11.8036	0.02705
11.83	0.01387	11.83	0.014663	11.83	0.0149461	11.83	0.0150687	11.83	0.0167697	11.83	0.017689	11.83	0.02759
11.838	0.01401	11.838	0.014715	11.838	0.0147412	11.838	0.016007	11.838	0.0171037	11.838	0.017362	11.838	0.02868
11.8564	0.01358	11.8564	0.014622	11.8564	0.0143161	11.8564	0.0157664	11.8564	0.0175338	11.8564	0.017149	11.8564	0.02742
11.8765	0.01403	11.8765	0.014314	11.8765	0.0153893	11.8765	0.0157824	11.8765	0.0173221	11.8765	0.017119	11.8765	0.02841
11.8828	0.01416	11.8828	0.014407	11.8828	0.0145524	11.8828	0.0150598	11.8828	0.0170761	11.8828	0.01704	11.8828	0.02759
11.9091	0.01371	11.9091	0.014776	11.9091	0.0151408	11.9091	0.015709	11.9091	0.0161937	11.9091	0.017763	11.9091	0.02774
11.915	0.01439	11.915	0.014501	11.915	0.0148974	11.915	0.0158359	11.915	0.0166288	11.915	0.01739	11.915	0.02965
11.9355	0.01434	11.9355	0.013805	11.9355	0.0154103	11.9355	0.0159246	11.9355	0.0168659	11.9355	0.016885	11.9355	0.02719
11.9535	0.01441	11.9535	0.014819	11.9535	0.0161241	11.9535	0.0152453	11.9535	0.0172477	11.9535	0.017675	11.9535	0.02701
11.9619	0.01342	11.9619	0.01437	11.9619	0.01525	11.9619	0.0154922	11.9619	0.0165788	11.9619	0.018185	11.9619	0.02746
11.9882	0.01364	11.9882	0.014803	11.9882	0.0148976	11.9882	0.0159236	11.9882	0.0166093	11.9882	0.017163	11.9882	0.02704
11.9921	0.01499	11.9921	0.015181	11.9921	0.0162148	11.9921	0.0158064	11.9921	0.016894	11.9921	0.017379	11.9921	0.02773
12.0146	0.01469	12.0146	0.014806	12.0146	0.0145406	12.0146	0.0166468	12.0146	0.016639	12.0146	0.016629	12.0146	0.02777
12.0306	0.0145	12.0306	0.014112	12.0306	0.0154488	12.0306	0.0162212	12.0306	0.0168636	12.0306	0.017835	12.0306	0.02708
12.041	0.01393	12.041	0.015159	12.041	0.0154591	12.041	0.0156596	12.041	0.0158609	12.041	0.017527	12.041	0.0265
12.0673	0.01311	12.0673	0.014794	12.0673	0.0157735	12.0673	0.0155429	12.0673	0.0162302	12.0673	0.017083	12.0673	0.0279
12.0691	0.0142	12.0691	0.015521	12.0691	0.0149489	12.0691	0.0157376	12.0691	0.0170938	12.0691	0.018716	12.0691	0.03019
12.0937	0.013	12.0937	0.013969	12.0937	0.015012	12.0937	0.0156332	12.0937	0.0176679	12.0937	0.017532	12.0937	0.02868
12.1076	0.01439	12.1076	0.014983	12.1076	0.0158994	12.1076	0.0161506	12.1076	0.0178639	12.1076	0.018953	12.1076	0.02863
12.1201	0.01344	12.1201	0.014535	12.1201	0.0161841	12.1201	0.0160135	12.1201	0.0167293	12.1201	0.017122	12.1201	0.02796
12.1462	0.01431	12.1462	0.015084	12.1462	0.0150978	12.1462	0.0167009	12.1462	0.0177204	12.1462	0.019359	12.1462	0.02888
12.1464	0.01389	12.1464	0.014821	12.1464	0.0152658	12.1464	0.0157943	12.1464	0.017325	12.1464	0.017812	12.1464	0.02754
12.1847	0.01431	12.1847	0.015013	12.1847	0.015551	12.1847	0.0167035	12.1847	0.017517	12.1847	0.018173	12.1847	0.02813
12.2232	0.01534	12.2232	0.015516	12.2232	0.015118	12.2232	0.0168868	12.2232	0.0174708	12.2232	0.018257	12.2232	0.02903
12.2617	0.01441	12.2617	0.014854	12.2617	0.0158885	12.2617	0.0167631	12.2617	0.0175637	12.2617	0.018033	12.2617	0.02861
12.3003	0.01508	12.3003	0.015448	12.3003	0.016981	12.3003	0.0161068	12.3003	0.0173943	12.3003	0.017959	12.3003	0.02787
12.3388	0.01517	12.3388	0.015542	12.3388	0.0158763	12.3388	0.0167082	12.3388	0.0165488	12.3388	0.017117	12.3388	0.02769
12.3773	0.01558	12.3773	0.015834	12.3773	0.016536	12.3773	0.0168657	12.3773	0.0170302	12.3773	0.018542	12.3773	0.02795
12.4158	0.01599	12.4158	0.015607	12.4158	0.0159689	12.4158	0.0165343	12.4158	0.0178439	12.4158	0.017069	12.4158	0.02809
12.4544	0.0152	12.4544	0.014924	12.4544	0.0165391	12.4544	0.01712	12.4544	0.0173244	12.4544	0.017332	12.4544	0.0288
12.4929	0.01535	12.4929	0.015608	12.4929	0.0159707	12.4929	0.016122	12.4929	0.0170788	12.4929	0.017202	12.4929	0.02733
12.5314	0.01578	12.5314	0.0164	12.5314	0.0162558	12.5314	0.0164177	12.5314	0.0166987	12.5314	0.017117	12.5314	0.02813
12.5699	0.01478	12.5699	0.015729	12.5699	0.015811	12.5699	0.0161926	12.5699	0.0172505	12.5699	0.016894	12.5699	0.02829
12.6085	0.01531	12.6085	0.015155	12.6085	0.0155528	12.6085	0.0154909	12.6085	0.0175154	12.6085	0.017134	12.6085	0.02861
12.647	0.01509	12.647	0.014821	12.647	0.0156183	12.647	0.016278	12.647	0.0172276	12.647	0.01714	12.647	0.02745
12.6855	0.01504	12.6855	0.015442	12.6855	0.015686	12.6855	0.0157275	12.6855	0.0170237	12.6855	0.017665	12.6855	0.02856
12.724	0.0145	12.724	0.015061	12.724	0.0154146	12.724	0.0169497	12.724	0.0166463	12.724	0.018094	12.724	0.02833
12.7626	0.01504	12.7626	0.015589	12.7626	0.0164083	12.7626	0.016215	12.7626	0.0171853	12.7626	0.016779	12.7626	0.0283
12.8011	0.01514	12.8011	0.015191	12.8011	0.0155887	12.8011	0.0162413	12.8011	0.0162911	12.8011	0.016943	12.8011	0.02745
12.8396	0.0148	12.8396	0.016041	12.8396	0.0155195	12.8396	0.0158922	12.8396	0.0166113	12.8396	0.016554	12.8396	0.02827
12.8781	0.01516	12.8781	0.015719	12.8781	0.0155091	12.8781	0.015987	12.8781	0.0170376	12.8781	0.01717	12.8781	0.0278
12.9167	0.01459	12.9167	0.015395	12.9167	0.0158947	12.9167	0.0157776	12.9167	0.016658	12.9167	0.017245	12.9167	0.02708
12.9552	0.0152	12.9552	0.015512	12.9552	0.0165246	12.9552	0.0161439	12.9552	0.0170741	12.9552	0.017614	12.9552	0.02722
12.9937	0.01548	12.9937	0.015699	12.9937	0.0158696	12.9937	0.0161483	12.9937	0.0172813	12.9937	0.017324	12.9937	0.02773
13.0322	0.01493	13.0322	0.015871	13.0322	0.0154139	13.0322	0.0159208	13.0322	0.0166455	13.0322	0.0173	13.0322	0.02741
13.0708	0.01528	13.0708	0.014821	13.0708	0.0159295	13.0708	0.0159115	13.0708	0.016915	13.0708	0.017646	13.0708	0.02801
13.1093	0.01488	13.1093	0.014786	13.1093	0.0156783	13.1093	0.0163945	13.1093	0.0174936	13.1093	0.01695	13.1093	0.02731
13.1478	0.01505	13.1478	0.015478	13.1478	0.0159277	13.1478	0.0160239	13.1478	0.0163205	13.1478	0.017234	13.1478	0.02801
13.1864	0.01483	13.1864	0.015374	13.1864	0.0158765	13.1864	0.0154498	13.1864	0.0159937	13.1864	0.016863	13.1864	0.02756
13.2249	0.01513	13.2249	0.016227	13.2249	0.0158622	13.2249	0.0167135	13.2249	0.017241	13.2249	0.017016	13.2249	0.02726
13.2634	0.0151	13.2634	0.015675	13.2634	0.0158402	13.2634	0.0163391	13.2634	0.0168729	13.2634	0.017822	13.2634	0.02706
13.3019	0.01429	13.3019	0.015546	13.3019	0.0157628	13.3019	0.0163463	13.3019	0.0172722	13.3019	0.01755	13.3019	0.02777
13.3405	0.01522	13.3405	0.015743	13.3405	0.0159843	13.3405	0.0158573	13.3405	0.0174109	13.3405	0.017379	13.3405	0.026
13.379	0.01562	13.379	0.015662	13.379	0.0159722	13.379	0.0164197	13.379	0.0174242	13.379	0.018369	13.379	0.02827
13.4175	0.01519	13.4175	0.015911	13.4175	0.0165665	13.4175	0.0166313	13.4175	0.0176135	13.4175	0.018745	13.4175	0.02902
13.456	0.01583	13.456	0.01589	13.456	0.0164939	13.456	0.0166526	13.456	0.0189202	13.456	0.019225	13.456	0.02857
13.4946	0.0156	13.4946	0.016663	13.4946	0.0163847	13.4946	0.0167422	13.4946	0.0180884	13.4946	0.020145	13.4946	0.03015
13.5331	0.01537	13.5331	0.017044	13.5331	0.0164612	13.5331	0.0166187	13.5331	0.018982	13.5331	0.021176	13.5331	0.03147
13.5716	0.01619	13.5716	0.016992	13.5716	0.0169014	13.5716	0.0176569	13.5716	0.0208892	13.5716	0.023322	13.5716	0.03447
13.6101	0.01572	13.6101	0.01642	13.6101	0.017662	13.6101	0.0185196	13.6101	0.0217272	13.6101	0.027195	13.6101	0.03531
13.6487	0.0163	13.6487	0.016814	13.6487	0.0179609	13.6487	0.0199267	13.6487	0.023377	13.6487	0.028168	13.6487	0.03369
13.6872	0.01709	13.6872	0.016834	13.6872	0.0189963	13.6872	0.0215519	13.6872	0.0258072	13.6872	0.026537	13.6872	0.0323
13.7257	0.01739	13.7257	0.018517	13.7257	0.0209277	13.7257	0.0222719	13.7257	0.0274884	13.7257	0.02518	13.7257	0.03186
13.7642	0.01853	13.7642	0.019394	13.7642	0.0216969	13.7642	0.0244026	13.7642	0.0262948	13.7642	0.0244	13.7642	0.02961
13.8028	0.01941	13.8028	0.020867	13.8028	0.02398	13.8028	0.0254054	13.8028	0.0255118	13.8028	0.02183	13.8028	0.02895
13.8413	0.02019	13.8413	0.023086	13.8413	0.0258535	13.8413	0.0252707	13.8413	0.0241951	13.8413	0.020924	13.8413	0.02961
13.8798	0.0223	13.8798	0.024	13.8798	0.0258314	13.8798	0.0239074	13.8798	0.0224549	13.8798	0.020623	13.8798	0.02831
13.9183	0.02357	13.9183	0.024333	13.9183	0.0244239	13.9183	0.0231194	13.9183	0.0210229	13.9183	0.019345	13.9183	0.02749
13.9569	0.02231	13.9569	0.022536	13.9569	0.0232462	13.9569	0.0220933	13.9569	0.0205777	13.9569	0.020285	13.9569	0.02872
13.9954	0.0217	13.9954	0.021595	13.9954	0.0220449	13.9954	0.0207691	13.9954	0.0211948	13.9954	0.019427	13.9954	0.027
14.0339	0.0216	14.0339	0.021229	14.0339	0.0211173	14.0339	0.020891	14.0339	0.0197723	14.0339	0.018495	14.0339	0.02687
14.0724	0.01937	14.0724	0.020749	14.0724	0.0204078	14.0724	0.0197638	14.0724	0.0192412	14.0724	0.018829	14.0724	0.02697
14.111	0.01935	14.111	0.019525	14.111	0.0196742	14.111	0.0195462	14.111	0.0184377	14.111	0.018132	14.111	0.02621
14.1495	0.01866	14.1495	0.018323	14.1495	0.0195885	14.1495	0.0184758	14.1495	0.0183246	14.1495	0.017479	14.1495	0.02562
14.188	0.01765	14.188	0.018074	14.188	0.0188442	14.188	0.0173865	14.188	0.0179278	14.188	0.018228	14.188	0.02433
14.2265	0.01731	14.2265	0.017646	14.2265	0.0172368	14.2265	0.0172924	14.2265	0.0169576	14.2265	0.017122	14.2265	0.02551
14.2651	0.0177	14.2651	0.018084	14.2651	0.016872	14.2651	0.016564	14.2651	0.0176287	14.2651	0.016402	14.2651	0.02526
14.3036	0.01722	14.3036	0.01747	14.3036	0.0176257	14.3036	0.0164008	14.3036	0.0169911	14.3036	0.016525	14.3036	0.02473
14.3421	0.01707	14.3421	0.015764	14.3421	0.0169911	14.3421	0.017713	14.3421	0.0168864	14.3421	0.016152	14.3421	0.02399
14.3806	0.01628	14.3806	0.015763	14.3806	0.0166759	14.3806	0.016289	14.3806	0.0163824	14.3806	0.01522	14.3806	0.02512
14.4192	0.01585	14.4192	0.015986	14.4192	0.0159346	14.4192	0.0157118	14.4192	0.0158444	14.4192	0.015593	14.4192	0.02288
14.4577	0.01566	14.4577	0.015613	14.4577	0.0160779	14.4577	0.0161693	14.4577	0.0163977	14.4577	0.015746	14.4577	0.02426
14.4962	0.01533	14.4962	0.015734	14.4962	0.0158551	14.4962	0.0151672	14.4962	0.0154879	14.4962	0.015502	14.4962	0.02434
14.5347	0.01512	14.5347	0.015733	14.5347	0.0155467	14.5347	0.015271	14.5347	0.01553	14.5347	0.015411	14.5347	0.02231
14.5733	0.0148	14.5733	0.01525	14.5733	0.0145892	14.5733	0.0151972	14.5733	0.0151682	14.5733	0.014882	14.5733	0.02242
14.6118	0.01419	14.6118	0.015132	14.6118	0.014697	14.6118	0.0145028	14.6118	0.0154713	14.6118	0.014715	14.6118	0.02249
14.6503	0.01452	14.6503	0.015047	14.6503	0.0145707	14.6503	0.014786	14.6503	0.0150584	14.6503	0.015416	14.6503	0.02371
14.6888	0.01398	14.6888	0.014206	14.6888	0.0145073	14.6888	0.0146901	14.6888	0.0143316	14.6888	0.014443	14.6888	0.02206
14.7274	0.01383	14.7274	0.014346	14.7274	0.014397	14.7274	0.0137775	14.7274	0.0146258	14.7274	0.014775	14.7274	0.02271
14.7659	0.01441	14.7659	0.014322	14.7659	0.0144519	14.7659	0.0142344	14.7659	0.0142524	14.7659	0.01404	14.7659	0.02202
14.8044	0.01371	14.8044	0.013442	14.8044	0.0137837	14.8044	0.0140843	14.8044	0.0137763	14.8044	0.014002	14.8044	0.02185
14.8429	0.01372	14.8429	0.013806	14.8429	0.0144985	14.8429	0.0143892	14.8429	0.014013	14.8429	0.013894	14.8429	0.02116
14.8815	0.0134	14.8815	0.013579	14.8815	0.0136406	14.8815	0.0137713	14.8815	0.0135975	14.8815	0.013453	14.8815	0.02058
14.92	0.01303	14.92	0.013174	14.92	0.0136099	14.92	0.0135165	14.92	0.0141429	14.92	0.013644	14.92	0.0217
14.9585	0.0131	14.9585	0.013257	14.9585	0.0132209	14.9585	0.0127041	14.9585	0.0134401	14.9585	0.013626	14.9585	0.02104
14.997	0.01392	14.997	0.013294	14.997	0.0129694	14.997	0.0133548	14.997	0.013308	14.997	0.013258	14.997	0.02167
15.0356	0.01301	15.0356	0.012863	15.0356	0.0134653	15.0356	0.0129121	15.0356	0.0126146	15.0356	0.013152	15.0356	0.02042
15.0741	0.01259	15.0741	0.013243	15.0741	0.0132558	15.0741	0.0131311	15.0741	0.0129606	15.0741	0.013246	15.0741	0.02095
15.1126	0.013	15.1126	0.013341	15.1126	0.012766	15.1126	0.0129484	15.1126	0.0130066	15.1126	0.013122	15.1126	0.01981
15.1511	0.01216	15.1511	0.012721	15.1511	0.0125654	15.1511	0.0133535	15.1511	0.0122869	15.1511	0.013065	15.1511	0.02061
15.1897	0.01262	15.1897	0.013008	15.1897	0.0125932	15.1897	0.0121217	15.1897	0.0126403	15.1897	0.012667	15.1897	0.02017
15.2282	0.01211	15.2282	0.012244	15.2282	0.0126172	15.2282	0.0123961	15.2282	0.0125654	15.2282	0.011961	15.2282	0.02039
15.2667	0.01212	15.2667	0.012443	15.2667	0.0120645	15.2667	0.0127749	15.2667	0.012114	15.2667	0.012465	15.2667	0.01877
15.3052	0.01196	15.3052	0.012561	15.3052	0.0120284	15.3052	0.0127378	15.3052	0.012633	15.3052	0.012337	15.3052	0.01964
15.3438	0.01166	15.3438	0.011861	15.3438	0.0123034	15.3438	0.012141	15.3438	0.0118871	15.3438	0.012498	15.3438	0.01933
15.3823	0.0124	15.3823	0.011789	15.3823	0.01188	15.3823	0.0120649	15.3823	0.0127008	15.3823	0.012133	15.3823	0.01933
15.4208	0.01151	15.4208	0.011954	15.4208	0.0126495	15.4208	0.012384	15.4208	0.0114888	15.4208	0.011804	15.4208	0.01936
15.4593	0.01162	15.4593	0.01153	15.4593	0.0119585	15.4593	0.011939	15.4593	0.0118867	15.4593	0.012359	15.4593	0.01899
15.4979	0.01154	15.4979	0.011624	15.4979	0.0121166	15.4979	0.0120627	15.4979	0.0118322	15.4979	0.012398	15.4979	0.0199
15.5364	0.01196	15.5364	0.011583	15.5364	0.0124523	15.5364	0.0119074	15.5364	0.0116947	15.5364	0.012046	15.5364	0.01934
15.5749	0.01173	15.5749	0.011357	15.5749	0.0116804	15.5749	0.0120397	15.5749	0.0118871	15.5749	0.012531	15.5749	0.01804
15.6134	0.01149	15.6134	0.011557	15.6134	0.0121267	15.6134	0.0122954	15.6134	0.0120845	15.6134	0.011774	15.6134	0.01916
15.652	0.01141	15.652	0.011549	15.652	0.0116389	15.652	0.0115004	15.652	0.0119958	15.652	0.011407	15.652	0.01795
15.6905	0.01127	15.6905	0.011661	15.6905	0.0114199	15.6905	0.0113632	15.6905	0.0118496	15.6905	0.012165	15.6905	0.0191
15.729	0.01187	15.729	0.011622	15.729	0.0113849	15.729	0.010988	15.729	0.0114141	15.729	0.011715	15.729	0.01886
15.7675	0.01163	15.7675	0.011493	15.7675	0.0109699	15.7675	0.0118091	15.7675	0.0113832	15.7675	0.011736	15.7675	0.01884
15.8061	0.01109	15.8061	0.011075	15.8061	0.0111946	15.8061	0.011145	15.8061	0.0116038	15.8061	0.012023	15.8061	0.01829
15.8446	0.01116	15.8446	0.011246	15.8446	0.0112062	15.8446	0.0110268	15.8446	0.0114316	15.8446	0.011337	15.8446	0.01787
15.8831	0.01093	15.8831	0.011324	15.8831	0.0117222	15.8831	0.0109129	15.8831	0.0117229	15.8831	0.011755	15.8831	0.01826
15.9216	0.0112	15.9216	0.011125	15.9216	0.0104854	15.9216	0.0114334	15.9216	0.0114233	15.9216	0.011744	15.9216	0.01848
15.9602	0.01088	15.9602	0.010667	15.9602	0.0112958	15.9602	0.0109734	15.9602	0.0114254	15.9602	0.011247	15.9602	0.01741
15.9987	0.01105	15.9987	0.010603	15.9987	0.0113193	15.9987	0.0112271	15.9987	0.0117302	15.9987	0.011359	15.9987	0.01886
16.0372	0.01021	16.0372	0.01089	16.0372	0.0105557	16.0372	0.0104427	16.0372	0.0112701	16.0372	0.011441	16.0372	0.01822
16.0757	0.01067	16.0757	0.010893	16.0757	0.010774	16.0757	0.0109153	16.0757	0.01209	16.0757	0.011015	16.0757	0.01733
16.1143	0.01119	16.1143	0.010605	16.1143	0.0102399	16.1143	0.0109268	16.1143	0.0108797	16.1143	0.011482	16.1143	0.0163
16.1528	0.01044	16.1528	0.010348	16.1528	0.0109325	16.1528	0.0104151	16.1528	0.010533	16.1528	0.011089	16.1528	0.01633
16.1913	0.01031	16.1913	0.011073	16.1913	0.0113155	16.1913	0.0110268	16.1913	0.0110699	16.1913	0.011349	16.1913	0.01776
16.2298	0.01029	16.2298	0.010227	16.2298	0.0105507	16.2298	0.0109535	16.2298	0.0109438	16.2298	0.010502	16.2298	0.01682
16.2684	0.01027	16.2684	0.010738	16.2684	0.0112406	16.2684	0.0107081	16.2684	0.0112457	16.2684	0.010946	16.2684	0.01796
16.3069	0.01112	16.3069	0.010818	16.3069	0.0107419	16.3069	0.0111209	16.3069	0.0106491	16.3069	0.010635	16.3069	0.01742
16.3454	0.01029	16.3454	0.010047	16.3454	0.0104776	16.3454	0.0109806	16.3454	0.0112193	16.3454	0.01107	16.3454	0.01701
16.3839	0.01001	16.3839	0.010384	16.3839	0.0104266	16.3839	0.0107231	16.3839	0.0101395	16.3839	0.011103	16.3839	0.01723
16.4225	0.01025	16.4225	0.010504	16.4225	0.0108299	16.4225	0.0108096	16.4225	0.0110077	16.4225	0.010697	16.4225	0.01713
16.461	0.00982	16.461	0.010554	16.461	0.0105877	16.461	0.0105648	16.461	0.0107224	16.461	0.010804	16.461	0.01615
16.4995	0.01055	16.4995	0.010713	16.4995	0.0104292	16.4995	0.0103028	16.4995	0.0109178	16.4995	0.01101	16.4995	0.01657
16.538	0.00983	16.538	0.010309	16.538	0.010624	16.538	0.0105911	16.538	0.0105121	16.538	0.010891	16.538	0.01761
16.5766	0.00994	16.5766	0.009977	16.5766	0.0105341	16.5766	0.0108703	16.5766	0.010624	16.5766	0.010509	16.5766	0.01735
16.6151	0.01007	16.6151	0.010115	16.6151	0.0103176	16.6151	0.0107215	16.6151	0.0102188	16.6151	0.010789	16.6151	0.01633
16.6536	0.01032	16.6536	0.010078	16.6536	0.0101806	16.6536	0.010324	16.6536	0.0106022	16.6536	0.010296	16.6536	0.01594
16.6921	0.01024	16.6921	0.01027	16.6921	0.0098487	16.6921	0.0104317	16.6921	0.0105182	16.6921	0.01038	16.6921	0.01618
16.7307	0.01015	16.7307	0.00994	16.7307	0.0099698	16.7307	0.0105225	16.7307	0.0099475	16.7307	0.010667	16.7307	0.01644
16.7692	0.0099	16.7692	0.009707	16.7692	0.0103238	16.7692	0.0101386	16.7692	0.0105069	16.7692	0.009938	16.7692	0.01583
16.8077	0.01011	16.8077	0.009856	16.8077	0.010342	16.8077	0.0100718	16.8077	0.0105224	16.8077	0.010065	16.8077	0.0166
16.8462	0.01013	16.8462	0.01004	16.8462	0.0095021	16.8462	0.00952843	16.8462	0.0103549	16.8462	0.010441	16.8462	0.01542
16.8848	0.00958	16.8848	0.010275	16.8848	0.0096812	16.8848	0.010033	16.8848	0.0104693	16.8848	0.010509	16.8848	0.01569
16.9233	0.00977	16.9233	0.010206	16.9233	0.0101379	16.9233	0.0100037	16.9233	0.0101593	16.9233	0.010623	16.9233	0.01641
16.9618	0.00993	16.9618	0.009722	16.9618	0.0095263	16.9618	0.00946023	16.9618	0.0105163	16.9618	0.009751	16.9618	0.01534
17.0003	0.00961	17.0003	0.009863	17.0003	0.009866	17.0003	0.00998151	17.0003	0.0095572	17.0003	0.010086	17.0003	0.01539
17.0211	0.00938	17.0211	0.009787	17.0211	0.0086605	17.0211	0.0100189	17.0211	0.0092157	17.0211	0.010215	17.0211	0.01592
17.0389	0.00943	17.0389	0.009965	17.0389	0.0104318	17.0389	0.00967514	17.0389	0.0103804	17.0389	0.010837	17.0389	0.01618
17.0716	0.00963	17.0716	0.009762	17.0716	0.009711	17.0716	0.0103028	17.0716	0.0100179	17.0716	0.009943	17.0716	0.01602
17.0774	0.00954	17.0774	0.009295	17.0774	0.0098572	17.0774	0.00967694	17.0774	0.0102456	17.0774	0.010002	17.0774	0.01659
17.1159	0.0096	17.1159	0.009815	17.1159	0.0097982	17.1159	0.00986793	17.1159	0.0098689	17.1159	0.010535	17.1159	0.01427
17.1221	0.00942	17.1221	0.009912	17.1221	0.0095908	17.1221	0.00993127	17.1221	0.010327	17.1221	0.010714	17.1221	0.01621
17.1544	0.00911	17.1544	0.009894	17.1544	0.0094233	17.1544	0.0101277	17.1544	0.010149	17.1544	0.009845	17.1544	0.01516
17.1726	0.00968	17.1726	0.00958	17.1726	0.0097548	17.1726	0.00977883	17.1726	0.0101223	17.1726	0.009985	17.1726	0.01534
17.193	0.00945	17.193	0.009895	17.193	0.0097457	17.193	0.01001	17.193	0.0098597	17.193	0.010226	17.193	0.01617
17.2231	0.0094	17.2231	0.00962	17.2231	0.0096806	17.2231	0.00953951	17.2231	0.009561	17.2231	0.009511	17.2231	0.01535
17.2315	0.00974	17.2315	0.009244	17.2315	0.0096795	17.2315	0.0097319	17.2315	0.0100362	17.2315	0.010421	17.2315	0.01509
17.27	0.00995	17.27	0.00922	17.27	0.0101045	17.27	0.0102991	17.27	0.0098353	17.27	0.009528	17.27	0.01576
17.2736	0.00966	17.2736	0.009882	17.2736	0.0098601	17.2736	0.0097148	17.2736	0.0103817	17.2736	0.009909	17.2736	0.01577
17.3085	0.00934	17.3085	0.009815	17.3085	0.009778	17.3085	0.00985634	17.3085	0.0098972	17.3085	0.010193	17.3085	0.01485
17.3241	0.00931	17.3241	0.009906	17.3241	0.0096657	17.3241	0.00965505	17.3241	0.0101652	17.3241	0.009913	17.3241	0.01557
17.3471	0.00936	17.3471	0.009619	17.3471	0.0096963	17.3471	0.00974804	17.3471	0.0100639	17.3471	0.009826	17.3471	0.01506
17.3746	0.00941	17.3746	0.00982	17.3746	0.0098318	17.3746	0.00969087	17.3746	0.0099519	17.3746	0.010132	17.3746	0.01488
17.3856	0.00944	17.3856	0.009768	17.3856	0.0095481	17.3856	0.00997579	17.3856	0.0099354	17.3856	0.010046	17.3856	0.01498
17.4241	0.00968	17.4241	0.00963	17.4241	0.0099183	17.4241	0.00938864	17.4241	0.0096427	17.4241	0.010149	17.4241	0.01556
17.425	0.0096	17.425	0.009405	17.425	0.0093472	17.425	0.00969134	17.425	0.0096148	17.425	0.009956	17.425	0.0156
17.4626	0.00954	17.4626	0.009893	17.4626	0.0096754	17.4626	0.00998151	17.4626	0.0096912	17.4626	0.010178	17.4626	0.01524
17.4755	0.00946	17.4755	0.009243	17.4755	0.0094363	17.4755	0.00925872	17.4755	0.0102144	17.4755	0.009657	17.4755	0.01551
17.5012	0.00952	17.5012	0.009271	17.5012	0.0098522	17.5012	0.00961	17.5012	0.0097681	17.5012	0.009755	17.5012	0.01463
17.526	0.00933	17.526	0.009405	17.526	0.0090523	17.526	0.00926871	17.526	0.0100858	17.526	0.010104	17.526	0.01496
17.5397	0.00924	17.5397	0.009737	17.5397	0.0096398	17.5397	0.00996612	17.5397	0.0098149	17.5397	0.009446	17.5397	0.01499
17.5765	0.00942	17.5765	0.00979	17.5765	0.0093768	17.5765	0.0092618	17.5765	0.0097568	17.5765	0.010613	17.5765	0.0149
17.5782	0.00934	17.5782	0.009382	17.5782	0.0092966	17.5782	0.00930923	17.5782	0.0093148	17.5782	0.009591	17.5782	0.01574
17.6167	0.00938	17.6167	0.009673	17.6167	0.0099947	17.6167	0.00944369	17.6167	0.0094678	17.6167	0.010031	17.6167	0.01525
17.627	0.00942	17.627	0.009226	17.627	0.0090031	17.627	0.0094689	17.627	0.0095651	17.627	0.009442	17.627	0.01512
17.6553	0.00926	17.6553	0.009216	17.6553	0.0094052	17.6553	0.00958515	17.6553	0.0094626	17.6553	0.009912	17.6553	0.01529
17.6775	0.00948	17.6775	0.009077	17.6775	0.0095753	17.6775	0.00960512	17.6775	0.010322	17.6775	0.009412	17.6775	0.01506
17.6938	0.00944	17.6938	0.009773	17.6938	0.0090599	17.6938	0.00980378	17.6938	0.010107	17.6938	0.009714	17.6938	0.01451
17.728	0.00895	17.728	0.009235	17.728	0.0095366	17.728	0.00920785	17.728	0.0096733	17.728	0.009359	17.728	0.01489
17.7323	0.00951	17.7323	0.009348	17.7323	0.0097135	17.7323	0.00935771	17.7323	0.0101374	17.7323	0.010205	17.7323	0.01503
17.7785	0.00915	17.7785	0.009306	17.7785	0.009154	17.7785	0.0097191	17.7785	0.0096051	17.7785	0.009792	17.7785	0.01483
17.829	0.00948	17.829	0.00942	17.829	0.0094458	17.829	0.00980605	17.829	0.0095965	17.829	0.009637	17.829	0.01469
17.8795	0.00945	17.8795	0.008921	17.8795	0.0097815	17.8795	0.00975044	17.8795	0.0096531	17.8795	0.009858	17.8795	0.01451
17.93	0.00901	17.93	0.009845	17.93	0.0091443	17.93	0.00951762	17.93	0.009821	17.93	0.009539	17.93	0.01504
17.9805	0.00881	17.9805	0.009048	17.9805	0.0090019	17.9805	0.00967384	17.9805	0.0094319	17.9805	0.009738	17.9805	0.01485
18.031	0.00863	18.031	0.009371	18.031	0.009429	18.031	0.00945277	18.031	0.009433	18.031	0.009458	18.031	0.01501
18.0815	0.00895	18.0815	0.009288	18.0815	0.0092682	18.0815	0.00917803	18.0815	0.0097422	18.0815	0.009289	18.0815	0.01443
18.132	0.00918	18.132	0.009134	18.132	0.0090689	18.132	0.00931469	18.132	0.0093458	18.132	0.009725	18.132	0.01441
18.1825	0.00886	18.1825	0.009133	18.1825	0.0089792	18.1825	0.00977522	18.1825	0.0095124	18.1825	0.00929	18.1825	0.01482
18.2329	0.00896	18.2329	0.009405	18.2329	0.0094724	18.2329	0.00924685	18.2329	0.0095598	18.2329	0.00941	18.2329	0.01423
18.2834	0.00915	18.2834	0.008637	18.2834	0.0091518	18.2834	0.00969856	18.2834	0.0094159	18.2834	0.009509	18.2834	0.01424
18.3339	0.00864	18.3339	0.008935	18.3339	0.0096602	18.3339	0.00883796	18.3339	0.0093903	18.3339	0.009195	18.3339	0.01435
18.3844	0.00904	18.3844	0.009255	18.3844	0.0096027	18.3844	0.0091987	18.3844	0.0094609	18.3844	0.009523	18.3844	0.0139
18.4349	0.00891	18.4349	0.009513	18.4349	0.0090984	18.4349	0.00949953	18.4349	0.0094799	18.4349	0.009172	18.4349	0.01487
18.4854	0.00917	18.4854	0.008897	18.4854	0.0094556	18.4854	0.00916045	18.4854	0.0093417	18.4854	0.009488	18.4854	0.01466
18.5359	0.0094	18.5359	0.008796	18.5359	0.0094522	18.5359	0.0098291	18.5359	0.0095153	18.5359	0.009414	18.5359	0.01442
18.5864	0.00899	18.5864	0.009242	18.5864	0.0091235	18.5864	0.00946478	18.5864	0.0095867	18.5864	0.009634	18.5864	0.01436
18.6369	0.00881	18.6369	0.00931	18.6369	0.009251	18.6369	0.00906642	18.6369	0.0097919	18.6369	0.009554	18.6369	0.01497
18.6874	0.00875	18.6874	0.008995	18.6874	0.0093363	18.6874	0.00894271	18.6874	0.0095347	18.6874	0.009613	18.6874	0.01453
18.7379	0.00926	18.7379	0.009087	18.7379	0.0093091	18.7379	0.00907683	18.7379	0.0091253	18.7379	0.009943	18.7379	0.01464
18.7884	0.0091	18.7884	0.00941	18.7884	0.0092935	18.7884	0.00903392	18.7884	0.0093656	18.7884	0.009522	18.7884	0.01433
18.8389	0.00912	18.8389	0.009434	18.8389	0.0094093	18.8389	0.00976013	18.8389	0.0095914	18.8389	0.009332	18.8389	0.01464
18.8894	0.00931	18.8894	0.009365	18.8894	0.0089037	18.8894	0.00893193	18.8894	0.0094936	18.8894	0.009419	18.8894	0.01448
18.9399	0.00894	18.9399	0.008864	18.9399	0.0092145	18.9399	0.0092392	18.9399	0.0091788	18.9399	0.009887	18.9399	0.0147
18.9904	0.00843	18.9904	0.008982	18.9904	0.0090012	18.9904	0.0088697	18.9904	0.0096609	18.9904	0.01008	18.9904	0.01479
19.0408	0.009	19.0408	0.008956	19.0408	0.0092115	19.0408	0.009348	19.0408	0.0096148	19.0408	0.009418	19.0408	0.01473
19.0913	0.0089	19.0913	0.008917	19.0913	0.009015	19.0913	0.00931886	19.0913	0.0095363	19.0913	0.010012	19.0913	0.01506
19.1418	0.00879	19.1418	0.009418	19.1418	0.0092677	19.1418	0.00952185	19.1418	0.0096399	19.1418	0.010058	19.1418	0.01515
19.1923	0.00895	19.1923	0.00888	19.1923	0.0091372	19.1923	0.00918934	19.1923	0.0097924	19.1923	0.010892	19.1923	0.01525
19.2428	0.00917	19.2428	0.009703	19.2428	0.0090997	19.2428	0.00929678	19.2428	0.0102678	19.2428	0.010479	19.2428	0.01495
19.2933	0.00885	19.2933	0.009342	19.2933	0.0095896	19.2933	0.00989139	19.2933	0.0109105	19.2933	0.010616	19.2933	0.01476
19.3438	0.00982	19.3438	0.009306	19.3438	0.0098943	19.3438	0.0102673	19.3438	0.0106776	19.3438	0.010534	19.3438	0.01466
19.3943	0.0096	19.3943	0.009645	19.3943	0.0106066	19.3943	0.0102452	19.3943	0.0109297	19.3943	0.010253	19.3943	0.01512
19.4448	0.00905	19.4448	0.009745	19.4448	0.0101103	19.4448	0.0104322	19.4448	0.0105266	19.4448	0.009989	19.4448	0.01526
19.4953	0.00967	19.4953	0.009828	19.4953	0.010086	19.4953	0.010985	19.4953	0.010639	19.4953	0.009941	19.4953	0.01485
19.5458	0.00957	19.5458	0.010659	19.5458	0.0103745	19.5458	0.00989723	19.5458	0.0098637	19.5458	0.009483	19.5458	0.01461
19.5963	0.01059	19.5963	0.010363	19.5963	0.010157	19.5963	0.0101903	19.5963	0.009457	19.5963	0.009435	19.5963	0.01465
19.6468	0.01015	19.6468	0.010262	19.6468	0.0101404	19.6468	0.00944876	19.6468	0.0099358	19.6468	0.01013	19.6468	0.01439
19.6973	0.01008	19.6973	0.009659	19.6973	0.0096963	19.6973	0.00977677	19.6973	0.0095626	19.6973	0.009134	19.6973	0.01437
19.7478	0.01002	19.7478	0.009901	19.7478	0.0094687	19.7478	0.00921445	19.7478	0.0101212	19.7478	0.009401	19.7478	0.01362
19.7982	0.00958	19.7982	0.009806	19.7982	0.009353	19.7982	0.00941434	19.7982	0.0095749	19.7982	0.009313	19.7982	0.0141
19.8487	0.00904	19.8487	0.009773	19.8487	0.009505	19.8487	0.00907214	19.8487	0.00934	19.8487	0.009409	19.8487	0.01419
19.8992	0.00888	19.8992	0.009265	19.8992	0.0091656	19.8992	0.00957526	19.8992	0.0093106	19.8992	0.009573	19.8992	0.01445
19.9497	0.00958	19.9497	0.0092	19.9497	0.0093271	19.9497	0.00951826	19.9497	0.0096058	19.9497	0.009426	19.9497	0.01324
20.0002	0.00908	20.0002	0.009015	20.0002	0.0090213	20.0002	0.00906422	20.0002	0.0090906	20.0002	0.008794	20.0002	0.01404
20.0507	0.00869	20.0507	0.0088	20.0507	0.0096136	20.0507	0.00884457	20.0507	0.0093417	20.0507	0.009082	20.0507	0.01328
20.1012	0.00882	20.1012	0.008846	20.1012	0.0091302	20.1012	0.00877968	20.1012	0.0093564	20.1012	0.009143	20.1012	0.0132
20.1517	0.0094	20.1517	0.009014	20.1517	0.0087477	20.1517	0.00889309	20.1517	0.0092352	20.1517	0.008868	20.1517	0.01347
20.2022	0.00872	20.2022	0.008648	20.2022	0.0091029	20.2022	0.00895062	20.2022	0.0091229	20.2022	0.008675	20.2022	0.01387
20.2527	0.00873	20.2527	0.008643	20.2527	0.0089649	20.2527	0.00905005	20.2527	0.0091694	20.2527	0.008868	20.2527	0.01361
20.3032	0.00832	20.3032	0.009028	20.3032	0.0085291	20.3032	0.00900681	20.3032	0.0087669	20.3032	0.008865	20.3032	0.01329
20.3537	0.00878	20.3537	0.008417	20.3537	0.0082854	20.3537	0.00880574	20.3537	0.0088372	20.3537	0.008782	20.3537	0.01395
20.4042	0.00895	20.4042	0.008703	20.4042	0.0087256	20.4042	0.00926095	20.4042	0.0087219	20.4042	0.008744	20.4042	0.01383
20.4547	0.00846	20.4547	0.008775	20.4547	0.0086069	20.4547	0.00856149	20.4547	0.0092034	20.4547	0.009107	20.4547	0.01418
20.5052	0.0084	20.5052	0.008651	20.5052	0.0087092	20.5052	0.00891014	20.5052	0.0086238	20.5052	0.008743	20.5052	0.01262
20.5557	0.00844	20.5557	0.009131	20.5557	0.0088341	20.5557	0.00873504	20.5557	0.0093984	20.5557	0.008845	20.5557	0.01345
20.6061	0.00884	20.6061	0.008925	20.6061	0.0087233	20.6061	0.00892193	20.6061	0.0088156	20.6061	0.009336	20.6061	0.01333
20.6566	0.0085	20.6566	0.008686	20.6566	0.0089199	20.6566	0.00889515	20.6566	0.008906	20.6566	0.008918	20.6566	0.01285
20.7071	0.00839	20.7071	0.008482	20.7071	0.0082811	20.7071	0.00870941	20.7071	0.0090623	20.7071	0.008921	20.7071	0.013
20.7576	0.00891	20.7576	0.008452	20.7576	0.0084448	20.7576	0.00897836	20.7576	0.008879	20.7576	0.00894	20.7576	0.0135
20.8081	0.00831	20.8081	0.00832	20.8081	0.0083473	20.8081	0.00877427	20.8081	0.0087452	20.8081	0.008693	20.8081	0.01351
20.8586	0.00843	20.8586	0.008086	20.8586	0.0085439	20.8586	0.00889436	20.8586	0.0084874	20.8586	0.008747	20.8586	0.01305
20.9091	0.00852	20.9091	0.008076	20.9091	0.0081096	20.9091	0.00862552	20.9091	0.0089581	20.9091	0.008532	20.9091	0.01319
20.9596	0.00865	20.9596	0.008329	20.9596	0.0081347	20.9596	0.00853803	20.9596	0.008809	20.9596	0.008495	20.9596	0.01373
21.0101	0.00893	21.0101	0.008419	21.0101	0.0085241	21.0101	0.00872833	21.0101	0.0088115	21.0101	0.008668	21.0101	0.01344
21.0606	0.00843	21.0606	0.008288	21.0606	0.0083455	21.0606	0.00894926	21.0606	0.0086899	21.0606	0.008673	21.0606	0.01308
21.1111	0.0083	21.1111	0.008515	21.1111	0.0082878	21.1111	0.00899626	21.1111	0.0084514	21.1111	0.009036	21.1111	0.01266
21.1616	0.00845	21.1616	0.007807	21.1616	0.0086548	21.1616	0.00815973	21.1616	0.0084125	21.1616	0.008932	21.1616	0.01279
21.2121	0.00808	21.2121	0.008264	21.2121	0.0082324	21.2121	0.00852665	21.2121	0.0086113	21.2121	0.008812	21.2121	0.01349
21.2626	0.00813	21.2626	0.00829	21.2626	0.0080837	21.2626	0.00854528	21.2626	0.0085038	21.2626	0.00848	21.2626	0.01299
21.3131	0.00839	21.3131	0.008312	21.3131	0.0087475	21.3131	0.0085015	21.3131	0.0084766	21.3131	0.008439	21.3131	0.01321
21.3636	0.00823	21.3636	0.008325	21.3636	0.0085594	21.3636	0.00818633	21.3636	0.0081997	21.3636	0.008934	21.3636	0.01318
21.414	0.00834	21.414	0.00822	21.414	0.0084062	21.414	0.00832344	21.414	0.008585	21.414	0.008629	21.414	0.01293
21.4645	0.00845	21.4645	0.008439	21.4645	0.0083919	21.4645	0.00841815	21.4645	0.0082518	21.4645	0.008982	21.4645	0.013
21.515	0.0081	21.515	0.007975	21.515	0.0084789	21.515	0.00848392	21.515	0.0086644	21.515	0.008228	21.515	0.01299
21.5655	0.00813	21.5655	0.008155	21.5655	0.0082753	21.5655	0.00856205	21.5655	0.0084636	21.5655	0.008629	21.5655	0.0134
21.616	0.00874	21.616	0.008688	21.616	0.0086113	21.616	0.00880129	21.616	0.0082369	21.616	0.008096	21.616	0.01327
21.6665	0.00858	21.6665	0.008038	21.6665	0.0084126	21.6665	0.0083878	21.6665	0.0085733	21.6665	0.00847	21.6665	0.01335
21.717	0.00802	21.717	0.00814	21.717	0.0082506	21.717	0.00818899	21.717	0.0085452	21.717	0.008405	21.717	0.01322
21.7675	0.00795	21.7675	0.008267	21.7675	0.0080975	21.7675	0.00820194	21.7675	0.0084633	21.7675	0.00816	21.7675	0.01303
21.818	0.00779	21.818	0.008176	21.818	0.0082196	21.818	0.00808084	21.818	0.0084505	21.818	0.008301	21.818	0.01299
21.8685	0.00841	21.8685	0.008141	21.8685	0.0081301	21.8685	0.00855621	21.8685	0.0086791	21.8685	0.008879	21.8685	0.01328
21.919	0.00797	21.919	0.008152	21.919	0.0083565	21.919	0.00826314	21.919	0.0083406	21.919	0.008476	21.919	0.01346
21.9695	0.0079	21.9695	0.008042	21.9695	0.0079582	21.9695	0.00856158	21.9695	0.0085441	21.9695	0.008973	21.9695	0.01263
22.02	0.00828	22.02	0.00793	22.02	0.0081613	22.02	0.00855414	22.02	0.0082929	22.02	0.008446	22.02	0.01406
22.0705	0.00829	22.0705	0.008688	22.0705	0.0079316	22.0705	0.00855699	22.0705	0.0085352	22.0705	0.008322	22.0705	0.01322
22.121	0.00862	22.121	0.008502	22.121	0.0083982	22.121	0.00854787	22.121	0.0085585	22.121	0.008114	22.121	0.01318
22.1714	0.00855	22.1714	0.008096	22.1714	0.0083948	22.1714	0.00854787	22.1714	0.0086067	22.1714	0.008275	22.1714	0.01281
22.2219	0.00805	22.2219	0.008007	22.2219	0.0082563	22.2219	0.00904754	22.2219	0.0081712	22.2219	0.008431	22.2219	0.01306
22.2724	0.00876	22.2724	0.008357	22.2724	0.0083857	22.2724	0.00831393	22.2724	0.0085201	22.2724	0.008537	22.2724	0.01229
22.3229	0.00831	22.3229	0.008165	22.3229	0.0081525	22.3229	0.0078894	22.3229	0.0084698	22.3229	0.008432	22.3229	0.01304
22.3734	0.00826	22.3734	0.007966	22.3734	0.008159	22.3734	0.00807305	22.3734	0.0083293	22.3734	0.00817	22.3734	0.0128
22.4239	0.00787	22.4239	0.008343	22.4239	0.0083317	22.4239	0.00830911	22.4239	0.0087491	22.4239	0.008086	22.4239	0.01233
22.4744	0.00835	22.4744	0.008063	22.4744	0.0086427	22.4744	0.0080856	22.4744	0.0085299	22.4744	0.008496	22.4744	0.01245
22.5249	0.00814	22.5249	0.008374	22.5249	0.0080018	22.5249	0.00856488	22.5249	0.0082107	22.5249	0.008445	22.5249	0.0131
22.5754	0.0078	22.5754	0.007849	22.5754	0.0084505	22.5754	0.00848236	22.5754	0.0086208	22.5754	0.008555	22.5754	0.01263
22.6259	0.00807	22.6259	0.008183	22.6259	0.0083101	22.6259	0.00809212	22.6259	0.0080574	22.6259	0.007979	22.6259	0.0123
22.6764	0.00832	22.6764	0.007823	22.6764	0.0082791	22.6764	0.00821041	22.6764	0.0083929	22.6764	0.008439	22.6764	0.01262
22.7269	0.0082	22.7269	0.008088	22.7269	0.0078936	22.7269	0.00783	22.7269	0.008675	22.7269	0.008281	22.7269	0.01274
22.7774	0.00818	22.7774	0.00805	22.7774	0.0080399	22.7774	0.00849808	22.7774	0.0085129	22.7774	0.008199	22.7774	0.01288
22.8279	0.00858	22.8279	0.008443	22.8279	0.0084575	22.8279	0.00799617	22.8279	0.0080764	22.8279	0.008143	22.8279	0.01282
22.8784	0.00803	22.8784	0.008356	22.8784	0.0079962	22.8784	0.00815316	22.8784	0.0081659	22.8784	0.00855	22.8784	0.0127
22.9289	0.00816	22.9289	0.008012	22.9289	0.0080562	22.9289	0.00840794	22.9289	0.0080362	22.9289	0.008383	22.9289	0.01263
22.9793	0.00781	22.9793	0.008107	22.9793	0.0081947	22.9793	0.00804203	22.9793	0.008756	22.9793	0.008241	22.9793	0.01282
23.0298	0.0079	23.0298	0.008218	23.0298	0.0082658	23.0298	0.00776618	23.0298	0.0079259	23.0298	0.008528	23.0298	0.0125
23.0803	0.0081	23.0803	0.00795	23.0803	0.0082505	23.0803	0.00801684	23.0803	0.0087958	23.0803	0.008305	23.0803	0.01302
23.1308	0.008	23.1308	0.008148	23.1308	0.0080109	23.1308	0.00799855	23.1308	0.0085424	23.1308	0.008065	23.1308	0.01274
23.1813	0.00841	23.1813	0.007986	23.1813	0.0077823	23.1813	0.00852455	23.1813	0.0083919	23.1813	0.008201	23.1813	0.01311
23.2318	0.00824	23.2318	0.00793	23.2318	0.008136	23.2318	0.00827259	23.2318	0.0080891	23.2318	0.00827	23.2318	0.01213
													--
													--
													--
													--
													--
													--
													--
													--
													--
													--
													--
													--
													--
													--
													--
													--
													--
													--
													--
													--
													--
													--
													--
													--
													--
													--
													--
													--
													--
													--
													--
													--
													--
													--
													--
													--
													--
													--
													--
													--
													--
													--
													--
													--
													--
													--
													--
													--
													--
													--
													--
													--
													--
													--
													--
													--
													--
													--
													--
													--
													--
													--
													--
													--
													--
													--
													--
													--
													--
													--
													--
													--
													--
													--
													--
													--
													--
													--
													--
													--
													--
													--
													--
													--
													--
													--
													--
													--
													--
													--
													--
													--
													--
													--
													--
													--
													--
													--
													--
													--
													--
													--
													--
													--
													--
													--
													--
													--
													--
													--
													--
													--
											--		--
											--		--
											--		--
											--		--
											--		--
											--		--
											--		--
											--		--
											--		--
											--		--
											--		--
											--		--
											--		--
											--		--
											--		--
											--		--
											--		--
											--		--
											--		--
											--		--
											--		--
											--		--
											--		--
											--		--
											--		--
											--		--
											--		--
											--		--
											--		--
											--		--
											--		--
											--		--
											--		--
											--		--
											--		--
											--		--
											--		--
											--		--
											--		--
											--		--
											--		--
											--		--
											--		--
											--		--
											--		--
											--		--
											--		--
											--		--
											--		--
											--		--
											--		--
											--		--
											--		--
											--		--
											--		--
											--		--
											--		--
											--		--
											--		--
											--		--
