# Supplementary material for: Mechanically robust supramolecular polymer co-assemblies
Source: Nat Commun. 2022 Jan 18;13:356. doi: 10.1038/s41467-022-28017-0 (PMC8766479; doi:10.1038/s41467-022-28017-0)
Supplement: Supplementary file 3 — Source Data [file 41467_2022_28017_MOESM3_ESM.zip › NCOMMS-21-41006-T_Source Data/Supplementary Figure 19/Supplementary Figure 19.xlsx]

## Sheet: Figure_S19
Heating 30°C		Heating 60°C		Heating 100°C		Heating 140°C		Heating 180°C		Heating 220°C		Heating 260°C		Cooling 220°C		Cooling 180°C		Cooling 140°C		Cooling 100°C		Cooling 60°C		Cooling 30°C
Scattering vector q	Intensity	Scattering vector q	Intensity	Scattering vector q	Intensity	Scattering vector q	Intensity	Scattering vector q	Intensity	Scattering vector q	Intensity	Scattering vector q	Intensity	Scattering vector q	Intensity	Scattering vector q	Intensity	Scattering vector q	Intensity	Scattering vector q	Intensity	Scattering vector q	Intensity	Scattering vector q	Intensity
[nm-1]	[-]	[nm-1]	[-]	[nm-1]	[-]	[nm-1]	[-]	[nm-1]	[-]	[nm-1]	[-]	[nm-1]	[-]	[nm-1]	[-]	[nm-1]	[-]	[nm-1]	[-]	[nm-1]	[-]	[nm-1]	[-]	[nm-1]	[-]
0.06521	9.18145	0.06521	7.3614	0.06521	8.20714	0.06521	8.89728	0.06521	9.26264	0.06521	7.65233	0.06521	17.6728	0.06521	19.3304	0.06521	20.2641	0.06521	18.3088	0.06521	17.6254	0.06521	16.4887	0.06521	16.1775
0.07929	6.48858	0.07929	5.46885	0.07929	5.80618	0.07929	6.2769	0.07929	6.62197	0.07929	5.82552	0.07929	12.0029	0.07929	13.85	0.07929	14.1796	0.07929	13.4498	0.07929	12.3354	0.07929	12.0976	0.07929	11.9777
0.09338	3.50403	0.09338	3.01162	0.09338	3.3424	0.09338	3.48674	0.09338	3.71829	0.09338	3.22061	0.09338	6.37131	0.09338	7.73277	0.09338	7.68917	0.09338	7.29524	0.09338	6.89529	0.09338	6.80132	0.09338	6.47731
0.10746	2.18632	0.10746	1.89177	0.10746	1.96259	0.10746	2.16241	0.10746	2.22466	0.10746	1.91432	0.10746	3.84895	0.10746	4.49126	0.10746	4.41639	0.10746	4.22198	0.10746	4.09884	0.10746	3.87872	0.10746	3.87285
0.12154	1.27409	0.12154	1.10793	0.12154	1.21892	0.12154	1.28398	0.12154	1.33446	0.12154	1.14762	0.12154	2.36326	0.12154	2.82045	0.12154	2.85428	0.12154	2.75811	0.12154	2.56334	0.12154	2.53773	0.12154	2.46765
0.13563	0.81152	0.13563	0.697693	0.13563	0.765751	0.13563	0.807032	0.13563	0.905139	0.13563	0.788614	0.13563	1.55547	0.13563	1.87916	0.13563	1.8902	0.13563	1.76201	0.13563	1.72497	0.13563	1.67369	0.13563	1.63666
0.14971	0.55775	0.14971	0.5251	0.14971	0.53113	0.14971	0.576874	0.14971	0.587718	0.14971	0.535101	0.14971	1.12072	0.14971	1.30448	0.14971	1.27877	0.14971	1.25902	0.14971	1.1651	0.14971	1.14616	0.14971	1.1172
0.16379	0.44571	0.16379	0.426799	0.16379	0.44289	0.16379	0.467699	0.16379	0.483768	0.16379	0.433023	0.16379	0.789726	0.16379	0.96916	0.16379	0.928914	0.16379	0.869294	0.16379	0.844125	0.16379	0.781878	0.16379	0.834652
0.17788	0.28868	0.17788	0.276403	0.17788	0.277406	0.17788	0.312739	0.17788	0.327775	0.17788	0.308228	0.17788	0.588174	0.17788	0.700396	0.17788	0.697363	0.17788	0.687798	0.17788	0.643002	0.17788	0.621304	0.17788	0.629937
0.19196	0.27828	0.19196	0.250342	0.19196	0.245909	0.19196	0.255941	0.19196	0.274606	0.19196	0.252275	0.19196	0.487151	0.19196	0.557648	0.19196	0.554375	0.19196	0.53866	0.19196	0.508977	0.19196	0.482568	0.19196	0.470782
0.20604	0.20047	0.20604	0.210906	0.20604	0.219218	0.20604	0.189038	0.20604	0.211014	0.20604	0.195247	0.20604	0.372709	0.20604	0.442302	0.20604	0.440756	0.20604	0.419685	0.20604	0.402673	0.20604	0.392427	0.20604	0.359564
0.22013	0.15909	0.22013	0.1662	0.22013	0.175222	0.22013	0.200204	0.22013	0.203153	0.22013	0.177824	0.22013	0.289203	0.22013	0.359465	0.22013	0.35773	0.22013	0.344892	0.22013	0.323553	0.22013	0.319216	0.22013	0.307072
0.23421	0.14011	0.23421	0.13796	0.23421	0.149182	0.23421	0.164364	0.23421	0.17047	0.23421	0.143571	0.23421	0.252652	0.23421	0.293578	0.23421	0.289122	0.23421	0.280541	0.23421	0.286482	0.23421	0.245721	0.23421	0.244896
0.2483	0.12239	0.2483	0.111714	0.2483	0.120735	0.2483	0.127802	0.2483	0.129784	0.2483	0.113218	0.2483	0.2117	0.2483	0.25395	0.2483	0.248343	0.2483	0.229141	0.2483	0.227337	0.2483	0.219669	0.2483	0.213053
0.26238	0.09873	0.26238	0.094172	0.26238	0.0990044	0.26238	0.100362	0.26238	0.113503	0.26238	0.0995567	0.26238	0.177748	0.26238	0.220516	0.26238	0.210298	0.26238	0.206432	0.26238	0.200908	0.26238	0.175778	0.26238	0.173154
0.27646	0.08335	0.27646	0.07369	0.27646	0.0837831	0.27646	0.0925645	0.27646	0.0954436	0.27646	0.0872381	0.27646	0.146404	0.27646	0.180522	0.27646	0.186137	0.27646	0.171309	0.27646	0.168574	0.27646	0.16699	0.27646	0.147988
0.29055	0.07418	0.29055	0.066184	0.29055	0.0745489	0.29055	0.0834062	0.29055	0.0858665	0.29055	0.0709814	0.29055	0.122895	0.29055	0.160169	0.29055	0.162999	0.29055	0.158324	0.29055	0.13532	0.29055	0.137903	0.29055	0.139256
0.30463	0.05905	0.30463	0.065938	0.30463	0.0656916	0.30463	0.0736878	0.30463	0.0857435	0.30463	0.0690131	0.30463	0.122034	0.30463	0.138395	0.30463	0.134336	0.30463	0.130522	0.30463	0.130399	0.30463	0.120927	0.30463	0.112315
0.31871	0.05757	0.31871	0.056027	0.31871	0.059444	0.31871	0.063624	0.31871	0.0693217	0.31871	0.0574516	0.31871	0.108493	0.31871	0.124399	0.31871	0.122263	0.31871	0.127604	0.31871	0.108731	0.31871	0.099828	0.31871	0.1079
0.3328	0.0509	0.3328	0.049584	0.3328	0.053522	0.3328	0.0555417	0.3328	0.0588742	0.3328	0.0516676	0.3328	0.0903815	0.3328	0.115628	0.3328	0.107448	0.3328	0.108357	0.3328	0.0956327	0.3328	0.0933101	0.3328	0.0908283
0.34688	0.0406	0.34688	0.044343	0.34688	0.0459876	0.34688	0.0514215	0.34688	0.0564179	0.34688	0.0477783	0.34688	0.0827532	0.34688	0.0990957	0.34688	0.10149	0.34688	0.0894151	0.34688	0.0866047	0.34688	0.0819205	0.34688	0.0817123
0.36096	0.04118	0.36096	0.043836	0.36096	0.0415765	0.36096	0.0456221	0.36096	0.0497443	0.36096	0.039027	0.36096	0.0677552	0.36096	0.0907214	0.36096	0.093485	0.36096	0.0921509	0.36096	0.0855755	0.36096	0.0756647	0.36096	0.0704235
0.37505	0.03157	0.37505	0.036179	0.37505	0.037352	0.37505	0.0430057	0.37505	0.0412447	0.37505	0.040502	0.37505	0.061172	0.37505	0.0819333	0.37505	0.083509	0.37505	0.0757235	0.37505	0.0706258	0.37505	0.0704404	0.37505	0.0639525
0.38913	0.0325	0.38913	0.028437	0.38913	0.0328349	0.38913	0.0398115	0.38913	0.0405959	0.38913	0.033928	0.38913	0.0540299	0.38913	0.0832511	0.38913	0.077956	0.38913	0.0758967	0.38913	0.0665813	0.38913	0.064522	0.38913	0.0630512
0.40321	0.0299	0.40321	0.028317	0.40321	0.036228	0.40321	0.0349994	0.40321	0.03809	0.40321	0.0344295	0.40321	0.0542114	0.40321	0.0684952	0.40321	0.0720578	0.40321	0.0725047	0.40321	0.063901	0.40321	0.0614786	0.40321	0.0579703
0.4173	0.02562	0.4173	0.028712	0.4173	0.0296663	0.4173	0.0362337	0.4173	0.0346106	0.4173	0.0316888	0.4173	0.0487322	0.4173	0.0673173	0.4173	0.072456	0.4173	0.0691159	0.4173	0.056269	0.4173	0.0553269	0.4173	0.0582389
0.43138	0.02114	0.43138	0.024835	0.43138	0.0268223	0.43138	0.030612	0.43138	0.0319774	0.43138	0.0311896	0.43138	0.0535707	0.43138	0.0668639	0.43138	0.0637595	0.43138	0.0627247	0.43138	0.0591427	0.43138	0.0513419	0.43138	0.0470435
0.44546	0.02364	0.44546	0.023602	0.44546	0.0250971	0.44546	0.0304469	0.44546	0.0320616	0.44546	0.0273715	0.44546	0.0424965	0.44546	0.0618062	0.44546	0.0607419	0.44546	0.058818	0.44546	0.0546601	0.44546	0.0516192	0.44546	0.0466777
0.45955	0.0214	0.45955	0.022727	0.45955	0.0233141	0.45955	0.0271465	0.45955	0.0285138	0.45955	0.0285017	0.45955	0.0415511	0.45955	0.0612919	0.45955	0.0601775	0.45955	0.0570731	0.45955	0.0470435	0.45955	0.0432227	0.45955	0.0473619
0.47363	0.02052	0.47363	0.022481	0.47363	0.0231	0.47363	0.0282035	0.47363	0.0294321	0.47363	0.0253365	0.47363	0.0380925	0.47363	0.0598221	0.47363	0.0565395	0.47363	0.0566313	0.47363	0.0480988	0.47363	0.0463571	0.47363	0.0443474
0.48772	0.02014	0.48772	0.019697	0.48772	0.0226311	0.48772	0.0235272	0.48772	0.0257716	0.48772	0.0245552	0.48772	0.0351395	0.48772	0.055583	0.48772	0.0541279	0.48772	0.0498355	0.48772	0.0471437	0.48772	0.0454498	0.48772	0.0425081
0.5018	0.01857	0.5018	0.019799	0.5018	0.0220255	0.5018	0.023399	0.5018	0.0262269	0.5018	0.0241935	0.5018	0.033696	0.5018	0.0519842	0.5018	0.053793	0.5018	0.0510464	0.5018	0.0464911	0.5018	0.0405959	0.5018	0.0411988
0.51588	0.01852	0.51588	0.020082	0.51588	0.0201555	0.51588	0.0237166	0.51588	0.0232667	0.51588	0.0215087	0.51588	0.0339653	0.51588	0.0526541	0.51588	0.0524532	0.51588	0.0477639	0.51588	0.0432085	0.51588	0.0405959	0.51588	0.0385192
0.52997	0.01807	0.52997	0.019301	0.52997	0.0199381	0.52997	0.0221304	0.52997	0.0216656	0.52997	0.0218325	0.52997	0.0330782	0.52997	0.0521852	0.52997	0.0500415	0.52997	0.0481658	0.52997	0.0422707	0.52997	0.0385862	0.52997	0.0393901
0.54405	0.01661	0.54405	0.017076	0.54405	0.0178319	0.54405	0.0205418	0.54405	0.0221774	0.54405	0.02011	0.54405	0.0307164	0.54405	0.0508636	0.54405	0.0504213	0.54405	0.0483621	0.54405	0.0404194	0.54405	0.0383602	0.54405	0.0360657
0.55813	0.01599	0.55813	0.016655	0.55813	0.0169826	0.55813	0.0198243	0.55813	0.0224	0.55813	0.0174673	0.55813	0.0296663	0.55813	0.0455108	0.55813	0.0468561	0.55813	0.0439151	0.55813	0.0394577	0.55813	0.0351578	0.55813	0.0359167
0.57222	0.01572	0.57222	0.01726	0.57222	0.0168815	0.57222	0.0207578	0.57222	0.0217257	0.57222	0.017656	0.57222	0.0280909	0.57222	0.0504755	0.57222	0.0459249	0.57222	0.0441286	0.57222	0.0382608	0.57222	0.0353867	0.57222	0.0346153
0.5863	0.01489	0.5863	0.015239	0.5863	0.0196088	0.5863	0.0204859	0.5863	0.0184058	0.5863	0.0166407	0.5863	0.0290374	0.5863	0.0443983	0.5863	0.0450134	0.5863	0.0430563	0.5863	0.0370438	0.5863	0.0351831	0.5863	0.0312577
0.60038	0.01491	0.60038	0.015765	0.60038	0.0169485	0.60038	0.0171943	0.60038	0.0194368	0.60038	0.0181613	0.60038	0.0300387	0.60038	0.0444622	0.60038	0.0455994	0.60038	0.0426428	0.60038	0.0388334	0.60038	0.0318399	0.60038	0.0314988
0.61447	0.01372	0.61447	0.015623	0.61447	0.0156925	0.61447	0.0186214	0.61447	0.0199625	0.61447	0.0170647	0.61447	0.0278279	0.61447	0.0429401	0.61447	0.0446449	0.61447	0.0410754	0.61447	0.0355348	0.61447	0.0345225	0.61447	0.0342595
0.62855	0.0121	0.62855	0.016163	0.62855	0.0152235	0.62855	0.0192617	0.62855	0.0183648	0.62855	0.0165589	0.62855	0.0281731	0.62855	0.0451968	0.62855	0.0433787	0.62855	0.0387556	0.62855	0.0366987	0.62855	0.0356162	0.62855	0.0338841
0.64263	0.0142	0.64263	0.013532	0.64263	0.0143629	0.64263	0.0183246	0.64263	0.0199679	0.64263	0.0159092	0.64263	0.0270098	0.64263	0.0444247	0.64263	0.0430611	0.64263	0.0381308	0.64263	0.0354157	0.64263	0.0316099	0.64263	0.0311987
0.65672	0.01413	0.65672	0.012978	0.65672	0.0142529	0.65672	0.0154963	0.65672	0.0191512	0.65672	0.0184098	0.65672	0.0270135	0.65672	0.0448432	0.65672	0.044053	0.65672	0.040991	0.65672	0.0346757	0.65672	0.033028	0.65672	0.0300711
0.6708	0.01371	0.6708	0.014226	0.6708	0.0143943	0.6708	0.0178897	0.6708	0.0178646	0.6708	0.0153247	0.6708	0.026527	0.6708	0.0412302	0.6708	0.0413827	0.6708	0.0393802	0.6708	0.0363143	0.6708	0.0318588	0.6708	0.0307112
0.68488	0.01299	0.68488	0.015522	0.68488	0.0144121	0.68488	0.0171298	0.68488	0.0180426	0.68488	0.0179517	0.68488	0.023513	0.68488	0.0409744	0.68488	0.0422519	0.68488	0.0387377	0.68488	0.0373559	0.68488	0.0316535	0.68488	0.0307902
0.69897	0.0136	0.69897	0.014324	0.69897	0.0143921	0.69897	0.0158595	0.69897	0.0161425	0.69897	0.0155673	0.69897	0.0254987	0.69897	0.0423841	0.69897	0.0411759	0.69897	0.0405959	0.69897	0.0344673	0.69897	0.0337333	0.69897	0.0327928
0.71305	0.01306	0.71305	0.013419	0.71305	0.013532	0.71305	0.014729	0.71305	0.0186969	0.71305	0.0158947	0.71305	0.0249966	0.71305	0.0402226	0.71305	0.0419958	0.71305	0.0385895	0.71305	0.0327493	0.71305	0.0304469	0.71305	0.0310187
0.72714	0.01288	0.72714	0.012774	0.72714	0.0150237	0.72714	0.0163945	0.72714	0.0172857	0.72714	0.0168895	0.72714	0.0254804	0.72714	0.0446374	0.72714	0.0437746	0.72714	0.0380815	0.72714	0.035283	0.72714	0.0309041	0.72714	0.0274272
0.74122	0.0141	0.74122	0.013532	0.74122	0.0163109	0.74122	0.0155188	0.74122	0.0174788	0.74122	0.0160359	0.74122	0.022711	0.74122	0.0417006	0.74122	0.0420789	0.74122	0.0383866	0.74122	0.0323834	0.74122	0.0283615	0.74122	0.0309567
0.7553	0.01298	0.7553	0.013131	0.7553	0.0131937	0.7553	0.0149854	0.7553	0.0164655	0.7553	0.0165615	0.7553	0.0230225	0.7553	0.0431386	0.7553	0.0401219	0.7553	0.0367109	0.7553	0.0338299	0.7553	0.0320951	0.7553	0.0310362
0.76939	0.01295	0.76939	0.013477	0.76939	0.0130741	0.76939	0.0156097	0.76939	0.0171372	0.76939	0.0151982	0.76939	0.0229038	0.76939	0.041469	0.76939	0.0407277	0.76939	0.0379332	0.76939	0.0350162	0.76939	0.0315893	0.76939	0.0303579
0.78347	0.01203	0.78347	0.013364	0.78347	0.0153621	0.78347	0.0151124	0.78347	0.0157238	0.78347	0.0145616	0.78347	0.0248843	0.78347	0.039127	0.78347	0.0412593	0.78347	0.038031	0.78347	0.0336074	0.78347	0.0318584	0.78347	0.0296457
0.79755	0.01228	0.79755	0.012931	0.79755	0.0145126	0.79755	0.0142937	0.79755	0.0165578	0.79755	0.0149851	0.79755	0.0227173	0.79755	0.0384989	0.79755	0.0382493	0.79755	0.0404004	0.79755	0.0321485	0.79755	0.0302432	0.79755	0.0298569
0.81164	0.01128	0.81164	0.012763	0.81164	0.0137984	0.81164	0.0154142	0.81164	0.0179182	0.81164	0.0160692	0.81164	0.0226126	0.81164	0.0405534	0.81164	0.0401704	0.81164	0.0362129	0.81164	0.0336172	0.81164	0.031158	0.81164	0.0274922
0.82572	0.01287	0.82572	0.012456	0.82572	0.013532	0.82572	0.0152558	0.82572	0.0165344	0.82572	0.0148429	0.82572	0.0237596	0.82572	0.0422198	0.82572	0.0413141	0.82572	0.0362246	0.82572	0.0336388	0.82572	0.0319951	0.82572	0.0302343
0.8398	0.01249	0.8398	0.013783	0.8398	0.0148953	0.8398	0.0153149	0.8398	0.0180426	0.8398	0.0156349	0.8398	0.0240935	0.8398	0.0423471	0.8398	0.0451066	0.8398	0.0411564	0.8398	0.0323573	0.8398	0.0309643	0.8398	0.0303664
0.85389	0.01274	0.85389	0.012396	0.85389	0.0144502	0.85389	0.0150863	0.85389	0.0168705	0.85389	0.0146519	0.85389	0.0228658	0.85389	0.0433023	0.85389	0.0413873	0.85389	0.0386059	0.85389	0.0351433	0.85389	0.0303869	0.85389	0.0298337
0.86797	0.01343	0.86797	0.014079	0.86797	0.0139638	0.86797	0.0163583	0.86797	0.0154414	0.86797	0.0158307	0.86797	0.0226415	0.86797	0.0420223	0.86797	0.0423977	0.86797	0.0378164	0.86797	0.0362803	0.86797	0.0338665	0.86797	0.0301867
0.88205	0.01375	0.88205	0.013019	0.88205	0.0136308	0.88205	0.014006	0.88205	0.0157439	0.88205	0.0148488	0.88205	0.0212188	0.88205	0.0415238	0.88205	0.0422198	0.88205	0.0388174	0.88205	0.0336355	0.88205	0.031108	0.88205	0.0293323
0.89614	0.01208	0.89614	0.013666	0.89614	0.0138456	0.89614	0.0160746	0.89614	0.0155457	0.89614	0.0157439	0.89614	0.0237364	0.89614	0.0422241	0.89614	0.0418985	0.89614	0.038425	0.89614	0.0331388	0.89614	0.0317819	0.89614	0.0292949
0.91022	0.0117	0.91022	0.013435	0.91022	0.0142741	0.91022	0.014006	0.91022	0.0161249	0.91022	0.0141131	0.91022	0.0237537	0.91022	0.038985	0.91022	0.0434598	0.91022	0.0414237	0.91022	0.0360495	0.91022	0.0317786	0.91022	0.030787
0.9243	0.01203	0.9243	0.013385	0.9243	0.0142684	0.9243	0.0149913	0.9243	0.0160073	0.9243	0.0152444	0.9243	0.0241588	0.9243	0.0400044	0.9243	0.0426145	0.9243	0.0390431	0.9243	0.0342736	0.9243	0.0313628	0.9243	0.0296721
0.93839	0.0115	0.93839	0.012162	0.93839	0.0136454	0.93839	0.0154599	0.93839	0.0168245	0.93839	0.0149151	0.93839	0.0229714	0.93839	0.043121	0.93839	0.0415348	0.93839	0.0404333	0.93839	0.0365817	0.93839	0.0332796	0.93839	0.0301867
0.95247	0.01288	0.95247	0.01277	0.95247	0.0136691	0.95247	0.0150902	0.95247	0.0165206	0.95247	0.014536	0.95247	0.022923	0.95247	0.0432734	0.95247	0.0424875	0.95247	0.0416814	0.95247	0.0362179	0.95247	0.0305561	0.95247	0.0301528
0.96656	0.01274	0.96656	0.012247	0.96656	0.0125945	0.96656	0.0159568	0.96656	0.016915	0.96656	0.0149875	0.96656	0.0228485	0.96656	0.0419821	0.96656	0.0424442	0.96656	0.0410959	0.96656	0.0366963	0.96656	0.0331499	0.96656	0.0312799
0.98064	0.0129	0.98064	0.013532	0.98064	0.0140096	0.98064	0.0158755	0.98064	0.0173763	0.98064	0.0153668	0.98064	0.0223798	0.98064	0.0424624	0.98064	0.043229	0.98064	0.0412993	0.98064	0.0372971	0.98064	0.0324162	0.98064	0.0316528
0.99472	0.01214	0.99472	0.013277	0.99472	0.0148006	0.99472	0.015721	0.99472	0.0162456	0.99472	0.0154219	0.99472	0.0239759	0.99472	0.0427839	0.99472	0.0438948	0.99472	0.0414079	0.99472	0.0371788	0.99472	0.0325444	0.99472	0.0313479
1.00881	0.01353	1.00881	0.013317	1.00881	0.0134484	1.00881	0.0152818	1.00881	0.0162163	1.00881	0.0152235	1.00881	0.0247755	1.00881	0.0441246	1.00881	0.0429592	1.00881	0.0397866	1.00881	0.0340889	1.00881	0.0338628	1.00881	0.0317481
1.02289	0.01155	1.02289	0.012459	1.02289	0.0136902	1.02289	0.0143823	1.02289	0.0157366	1.02289	0.0153286	1.02289	0.0244975	1.02289	0.0421822	1.02289	0.0442392	1.02289	0.0417614	1.02289	0.0357076	1.02289	0.0331794	1.02289	0.0308882
1.03697	0.0127	1.03697	0.01284	1.03697	0.0149818	1.03697	0.0141471	1.03697	0.016791	1.03697	0.0137826	1.03697	0.0241868	1.03697	0.0452729	1.03697	0.0437763	1.03697	0.0420302	1.03697	0.0373532	1.03697	0.0340492	1.03697	0.0329447
1.05106	0.01323	1.05106	0.013613	1.05106	0.0137333	1.05106	0.0148072	1.05106	0.0162384	1.05106	0.0166465	1.05106	0.0240001	1.05106	0.0434333	1.05106	0.0457406	1.05106	0.0415313	1.05106	0.0357007	1.05106	0.0381016	1.05106	0.0314291
1.06514	0.01353	1.06514	0.012491	1.06514	0.0144242	1.06514	0.0153286	1.06514	0.0167588	1.06514	0.0156532	1.06514	0.0249921	1.06514	0.0475499	1.06514	0.0439003	1.06514	0.0431019	1.06514	0.0383511	1.06514	0.0342685	1.06514	0.0327336
1.07922	0.01315	1.07922	0.012266	1.07922	0.0144388	1.07922	0.0155444	1.07922	0.0180315	1.07922	0.0156506	1.07922	0.0252756	1.07922	0.0470425	1.07922	0.0433373	1.07922	0.043104	1.07922	0.0380295	1.07922	0.0353823	1.07922	0.0326684
1.09331	0.01301	1.09331	0.012653	1.09331	0.015297	1.09331	0.0153481	1.09331	0.0160776	1.09331	0.0163032	1.09331	0.024098	1.09331	0.0479687	1.09331	0.0438727	1.09331	0.043539	1.09331	0.0388362	1.09331	0.0329156	1.09331	0.0350294
1.10739	0.01331	1.10739	0.01328	1.10739	0.0143647	1.10739	0.016362	1.10739	0.0164083	1.10739	0.0150804	1.10739	0.0245306	1.10739	0.0455167	1.10739	0.0465125	1.10739	0.0455675	1.10739	0.0388296	1.10739	0.0355141	1.10739	0.0348596
1.12147	0.01373	1.12147	0.012862	1.12147	0.0153837	1.12147	0.0152911	1.12147	0.0168017	1.12147	0.0156878	1.12147	0.025216	1.12147	0.0464036	1.12147	0.048204	1.12147	0.0450871	1.12147	0.0396667	1.12147	0.0346465	1.12147	0.035398
1.13556	0.01269	1.13556	0.013344	1.13556	0.0154896	1.13556	0.0154512	1.13556	0.0171625	1.13556	0.0164662	1.13556	0.0237997	1.13556	0.0478802	1.13556	0.0464406	1.13556	0.0447596	1.13556	0.0393579	1.13556	0.0369238	1.13556	0.0337432
1.14964	0.01312	1.14964	0.014042	1.14964	0.0141879	1.14964	0.0151148	1.14964	0.0178857	1.14964	0.0165736	1.14964	0.0242662	1.14964	0.0477239	1.14964	0.0478631	1.14964	0.0459141	1.14964	0.041239	1.14964	0.0378499	1.14964	0.0357109
1.16372	0.01322	1.16372	0.012803	1.16372	0.0150745	1.16372	0.0147622	1.16372	0.0160887	1.16372	0.0160414	1.16372	0.0244906	1.16372	0.0475035	1.16372	0.0501363	1.16372	0.0450405	1.16372	0.0416762	1.16372	0.0368718	1.16372	0.0347149
1.17781	0.01219	1.17781	0.013669	1.17781	0.014212	1.17781	0.0163217	1.17781	0.0163434	1.17781	0.0169631	1.17781	0.0247704	1.17781	0.0497763	1.17781	0.052275	1.17781	0.0470531	1.17781	0.0421962	1.17781	0.037523	1.17781	0.0361135
1.19189	0.01347	1.19189	0.014503	1.19189	0.0160066	1.19189	0.0159761	1.19189	0.0182826	1.19189	0.0163825	1.19189	0.0274651	1.19189	0.0506528	1.19189	0.0506001	1.19189	0.0466774	1.19189	0.0418381	1.19189	0.039433	1.19189	0.0363573
1.20597	0.01412	1.20597	0.013791	1.20597	0.0149416	1.20597	0.016523	1.20597	0.016081	1.20597	0.0168107	1.20597	0.0241366	1.20597	0.0512706	1.20597	0.0511627	1.20597	0.0476584	1.20597	0.0439924	1.20597	0.0388707	1.20597	0.0371995
1.22006	0.01363	1.22006	0.014928	1.22006	0.0157766	1.22006	0.0166733	1.22006	0.0173821	1.22006	0.0167072	1.22006	0.0256842	1.22006	0.0508616	1.22006	0.0514475	1.22006	0.0475175	1.22006	0.0435626	1.22006	0.0412181	1.22006	0.0371741
1.23414	0.01434	1.23414	0.014553	1.23414	0.0141556	1.23414	0.0163215	1.23414	0.0177683	1.23414	0.0171384	1.23414	0.0260934	1.23414	0.0491825	1.23414	0.0529595	1.23414	0.0510031	1.23414	0.0449884	1.23414	0.0411961	1.23414	0.0374858
1.24823	0.01378	1.24823	0.015308	1.24823	0.0162567	1.24823	0.0168848	1.24823	0.0179876	1.24823	0.0170193	1.24823	0.027746	1.24823	0.0524497	1.24823	0.0545524	1.24823	0.0479987	1.24823	0.0463006	1.24823	0.0417414	1.24823	0.0401183
1.26231	0.01378	1.26231	0.015366	1.26231	0.0156446	1.26231	0.0179483	1.26231	0.0176894	1.26231	0.0169011	1.26231	0.027216	1.26231	0.0519558	1.26231	0.0539032	1.26231	0.0498087	1.26231	0.0454894	1.26231	0.0423686	1.26231	0.0415335
1.27639	0.01424	1.27639	0.01465	1.27639	0.0161859	1.27639	0.0178247	1.27639	0.0182964	1.27639	0.0164237	1.27639	0.0262312	1.27639	0.0537194	1.27639	0.0561194	1.27639	0.0529279	1.27639	0.0467492	1.27639	0.0435945	1.27639	0.0408257
1.29048	0.01397	1.29048	0.016276	1.29048	0.0169709	1.29048	0.0179299	1.29048	0.0172877	1.29048	0.0161321	1.29048	0.027375	1.29048	0.0537985	1.29048	0.0559778	1.29048	0.0546854	1.29048	0.0462682	1.29048	0.043054	1.29048	0.0395964
1.30456	0.01471	1.30456	0.015612	1.30456	0.0168331	1.30456	0.018034	1.30456	0.0187139	1.30456	0.0173262	1.30456	0.0263012	1.30456	0.0551116	1.30456	0.0574511	1.30456	0.0556341	1.30456	0.0493773	1.30456	0.0431541	1.30456	0.0424608
1.31864	0.01512	1.31864	0.015599	1.31864	0.0172461	1.31864	0.0186676	1.31864	0.0191836	1.31864	0.0169995	1.31864	0.0292099	1.31864	0.054827	1.31864	0.0581226	1.31864	0.0539525	1.31864	0.0492915	1.31864	0.0454395	1.31864	0.0428429
1.33273	0.01587	1.33273	0.015925	1.33273	0.016605	1.33273	0.0175057	1.33273	0.0190934	1.33273	0.0179163	1.33273	0.0282406	1.33273	0.0545132	1.33273	0.0607976	1.33273	0.0585824	1.33273	0.0508533	1.33273	0.047073	1.33273	0.0420888
1.34681	0.01489	1.34681	0.017122	1.34681	0.0159151	1.34681	0.0179896	1.34681	0.0191351	1.34681	0.0177371	1.34681	0.0281916	1.34681	0.0579838	1.34681	0.0602876	1.34681	0.0563105	1.34681	0.050078	1.34681	0.0470709	1.34681	0.0441123
1.36089	0.01548	1.36089	0.016206	1.36089	0.0163596	1.36089	0.0194617	1.36089	0.0195545	1.36089	0.0172086	1.36089	0.0288383	1.36089	0.0574992	1.36089	0.0613387	1.36089	0.061011	1.36089	0.0508971	1.36089	0.0487432	1.36089	0.0441199
1.37498	0.01411	1.37498	0.015814	1.37498	0.0176897	1.37498	0.0189599	1.37498	0.0195963	1.37498	0.0172738	1.37498	0.029343	1.37498	0.0578527	1.37498	0.0625677	1.37498	0.0599745	1.37498	0.0541986	1.37498	0.0488	1.37498	0.0469124
1.38906	0.01548	1.38906	0.016459	1.38906	0.0188188	1.38906	0.0188481	1.38906	0.0188972	1.38906	0.0179883	1.38906	0.0293614	1.38906	0.0605976	1.38906	0.0665981	1.38906	0.0622767	1.38906	0.0564244	1.38906	0.0515598	1.38906	0.0469158
1.40314	0.01693	1.40314	0.018115	1.40314	0.018105	1.40314	0.0183422	1.40314	0.019935	1.40314	0.0187306	1.40314	0.0285894	1.40314	0.0625794	1.40314	0.0665523	1.40314	0.0638074	1.40314	0.0579564	1.40314	0.0513589	1.40314	0.0489511
1.41723	0.017	1.41723	0.017998	1.41723	0.0184847	1.41723	0.0195693	1.41723	0.0200906	1.41723	0.0185409	1.41723	0.029918	1.41723	0.0614537	1.41723	0.069753	1.41723	0.0621351	1.41723	0.0575109	1.41723	0.052911	1.41723	0.049601
1.43131	0.01716	1.43131	0.018467	1.43131	0.0188862	1.43131	0.020582	1.43131	0.020298	1.43131	0.0176856	1.43131	0.0303979	1.43131	0.0616971	1.43131	0.070118	1.43131	0.0645446	1.43131	0.0606505	1.43131	0.052911	1.43131	0.050964
1.44539	0.01654	1.44539	0.017637	1.44539	0.0201897	1.44539	0.0210526	1.44539	0.0207387	1.44539	0.018426	1.44539	0.0325229	1.44539	0.0643643	1.44539	0.0729778	1.44539	0.068309	1.44539	0.0611186	1.44539	0.0547271	1.44539	0.0521306
1.45948	0.01722	1.45948	0.018327	1.45948	0.0190471	1.45948	0.020326	1.45948	0.0204378	1.45948	0.0186351	1.45948	0.0313844	1.45948	0.0651799	1.45948	0.0757467	1.45948	0.0701399	1.45948	0.0637243	1.45948	0.0598965	1.45948	0.0529149
1.47356	0.01712	1.47356	0.018572	1.47356	0.0196576	1.47356	0.0212801	1.47356	0.0211504	1.47356	0.0193272	1.47356	0.0324507	1.47356	0.0652918	1.47356	0.0781211	1.47356	0.0728385	1.47356	0.0645892	1.47356	0.0558715	1.47356	0.0562618
1.48765	0.01727	1.48765	0.019524	1.48765	0.0212605	1.48765	0.0226194	1.48765	0.0219544	1.48765	0.0194348	1.48765	0.0317089	1.48765	0.0682193	1.48765	0.0791408	1.48765	0.0739464	1.48765	0.0657952	1.48765	0.060228	1.48765	0.0574843
1.50173	0.01885	1.50173	0.019485	1.50173	0.0211586	1.50173	0.0229988	1.50173	0.0205571	1.50173	0.0199172	1.50173	0.0323048	1.50173	0.0660775	1.50173	0.0837291	1.50173	0.0758446	1.50173	0.068642	1.50173	0.0630765	1.50173	0.0579747
1.51581	0.01866	1.51581	0.021853	1.51581	0.0221664	1.51581	0.0234721	1.51581	0.0229519	1.51581	0.020298	1.51581	0.0339686	1.51581	0.0692276	1.51581	0.0854	1.51581	0.0768462	1.51581	0.0672473	1.51581	0.0652395	1.51581	0.061334
1.5299	0.01914	1.5299	0.019843	1.5299	0.0221624	1.5299	0.0237253	1.5299	0.0239343	1.5299	0.0211437	1.5299	0.0334286	1.5299	0.0719603	1.5299	0.0869831	1.5299	0.0825107	1.5299	0.0749993	1.5299	0.0664844	1.5299	0.0606645
1.54398	0.01917	1.54398	0.020069	1.54398	0.0228702	1.54398	0.0244638	1.54398	0.0235835	1.54398	0.0200432	1.54398	0.0345578	1.54398	0.0751806	1.54398	0.0894404	1.54398	0.0856127	1.54398	0.0754772	1.54398	0.0696277	1.54398	0.0642365
1.55806	0.02014	1.55806	0.020975	1.55806	0.0221594	1.55806	0.026373	1.55806	0.0243171	1.55806	0.0209595	1.55806	0.0348047	1.55806	0.0738264	1.55806	0.0952948	1.55806	0.0876438	1.55806	0.0786511	1.55806	0.0694299	1.55806	0.0686305
1.57215	0.01938	1.57215	0.020916	1.57215	0.0245006	1.57215	0.0274248	1.57215	0.0247298	1.57215	0.0213484	1.57215	0.0339758	1.57215	0.0744259	1.57215	0.103319	1.57215	0.0920233	1.57215	0.0813661	1.57215	0.0739322	1.57215	0.0698668
1.58623	0.02147	1.58623	0.021932	1.58623	0.0234251	1.58623	0.0271194	1.58623	0.0238933	1.58623	0.022371	1.58623	0.0370897	1.58623	0.0765077	1.58623	0.104887	1.58623	0.0967509	1.58623	0.0856569	1.58623	0.0745081	1.58623	0.0739054
1.60031	0.02304	1.60031	0.022469	1.60031	0.0255944	1.60031	0.0283214	1.60031	0.0265674	1.60031	0.0213175	1.60031	0.036807	1.60031	0.0778238	1.60031	0.110044	1.60031	0.100268	1.60031	0.0881665	1.60031	0.0795525	1.60031	0.0746345
1.6144	0.02192	1.6144	0.024598	1.6144	0.0256287	1.6144	0.0299352	1.6144	0.027611	1.6144	0.0240798	1.6144	0.0370992	1.6144	0.0787572	1.6144	0.117202	1.6144	0.108312	1.6144	0.092176	1.6144	0.0830603	1.6144	0.0777098
1.62848	0.02289	1.62848	0.025104	1.62848	0.0258625	1.62848	0.0300643	1.62848	0.0277499	1.62848	0.0236338	1.62848	0.0353233	1.62848	0.0781746	1.62848	0.121605	1.62848	0.112035	1.62848	0.097162	1.62848	0.0881407	1.62848	0.0824719
1.64256	0.0226	1.64256	0.02484	1.64256	0.0285094	1.64256	0.0323736	1.64256	0.0288461	1.64256	0.0233396	1.64256	0.0375754	1.64256	0.0844095	1.64256	0.134478	1.64256	0.119232	1.64256	0.104557	1.64256	0.0917769	1.64256	0.0849207
1.65665	0.02316	1.65665	0.024847	1.65665	0.0285675	1.65665	0.037032	1.65665	0.0314135	1.65665	0.0242745	1.65665	0.0370743	1.65665	0.0816633	1.65665	0.144637	1.65665	0.125393	1.65665	0.11236	1.65665	0.0973027	1.65665	0.0943634
1.67073	0.02512	1.67073	0.026574	1.67073	0.0279661	1.67073	0.0365678	1.67073	0.0336076	1.67073	0.0253158	1.67073	0.0366888	1.67073	0.0849368	1.67073	0.159111	1.67073	0.138089	1.67073	0.119963	1.67073	0.102623	1.67073	0.0955421
1.68481	0.02683	1.68481	0.028143	1.68481	0.0317547	1.68481	0.0374385	1.68481	0.0340847	1.68481	0.0250571	1.68481	0.0390324	1.68481	0.0840956	1.68481	0.170559	1.68481	0.150797	1.68481	0.131993	1.68481	0.114994	1.68481	0.102223
1.6989	0.02745	1.6989	0.029826	1.6989	0.0331976	1.6989	0.0413442	1.6989	0.0371198	1.6989	0.0275675	1.6989	0.0412167	1.6989	0.0904097	1.6989	0.1919	1.6989	0.160646	1.6989	0.139261	1.6989	0.121353	1.6989	0.114308
1.71298	0.02775	1.71298	0.03098	1.71298	0.0323333	1.71298	0.0445997	1.71298	0.0398236	1.71298	0.0268157	1.71298	0.0421098	1.71298	0.0919867	1.71298	0.203995	1.71298	0.176408	1.71298	0.15398	1.71298	0.132982	1.71298	0.120342
1.72707	0.02723	1.72707	0.031413	1.72707	0.0334053	1.72707	0.0489903	1.72707	0.0437122	1.72707	0.028577	1.72707	0.0420839	1.72707	0.0893616	1.72707	0.220863	1.72707	0.199807	1.72707	0.168476	1.72707	0.143749	1.72707	0.13021
1.74115	0.02966	1.74115	0.034188	1.74115	0.0379789	1.74115	0.0527103	1.74115	0.0502981	1.74115	0.0279704	1.74115	0.0433087	1.74115	0.0892983	1.74115	0.245586	1.74115	0.219352	1.74115	0.188107	1.74115	0.157022	1.74115	0.145213
1.75523	0.03331	1.75523	0.033436	1.75523	0.0401673	1.75523	0.0596857	1.75523	0.0538863	1.75523	0.0300917	1.75523	0.0428411	1.75523	0.093274	1.75523	0.27665	1.75523	0.244119	1.75523	0.199838	1.75523	0.175312	1.75523	0.156947
1.76932	0.03246	1.76932	0.036004	1.76932	0.040351	1.76932	0.0617817	1.76932	0.0577405	1.76932	0.0317097	1.76932	0.043137	1.76932	0.0953361	1.76932	0.298898	1.76932	0.27612	1.76932	0.229248	1.76932	0.191407	1.76932	0.176008
1.7834	0.03238	1.7834	0.040565	1.7834	0.043791	1.7834	0.0668768	1.7834	0.0700405	1.7834	0.0349998	1.7834	0.0438223	1.7834	0.0976057	1.7834	0.329278	1.7834	0.302371	1.7834	0.248149	1.7834	0.214851	1.7834	0.194616
1.79748	0.0375	1.79748	0.040567	1.79748	0.0484654	1.79748	0.0775911	1.79748	0.0806111	1.79748	0.0377841	1.79748	0.045408	1.79748	0.0967275	1.79748	0.364608	1.79748	0.333102	1.79748	0.279787	1.79748	0.240643	1.79748	0.21413
1.81157	0.03987	1.81157	0.044516	1.81157	0.0529006	1.81157	0.0888075	1.81157	0.0943777	1.81157	0.0404386	1.81157	0.0464493	1.81157	0.0977449	1.81157	0.38884	1.81157	0.370965	1.81157	0.309473	1.81157	0.265006	1.81157	0.241247
1.82565	0.04241	1.82565	0.050279	1.82565	0.0589694	1.82565	0.0964379	1.82565	0.115413	1.82565	0.0469109	1.82565	0.0441744	1.82565	0.0992646	1.82565	0.423791	1.82565	0.407734	1.82565	0.341667	1.82565	0.293223	1.82565	0.269918
1.83973	0.04924	1.83973	0.055132	1.83973	0.0654585	1.83973	0.112723	1.83973	0.140402	1.83973	0.0537701	1.83973	0.0486245	1.83973	0.0988029	1.83973	0.456267	1.83973	0.43584	1.83973	0.372388	1.83973	0.31839	1.83973	0.293463
1.85382	0.05155	1.85382	0.061402	1.85382	0.0734729	1.85382	0.134367	1.85382	0.173883	1.85382	0.0649916	1.85382	0.0456784	1.85382	0.108002	1.85382	0.478988	1.85382	0.463581	1.85382	0.4031	1.85382	0.342969	1.85382	0.320733
1.8679	0.06134	1.8679	0.072459	1.8679	0.0887328	1.8679	0.159194	1.8679	0.219403	1.8679	0.0832783	1.8679	0.0497166	1.8679	0.105126	1.8679	0.49356	1.8679	0.490966	1.8679	0.427509	1.8679	0.371295	1.8679	0.33976
1.88198	0.06992	1.88198	0.085448	1.88198	0.105556	1.88198	0.187415	1.88198	0.266955	1.88198	0.109209	1.88198	0.0513008	1.88198	0.100727	1.88198	0.512023	1.88198	0.512595	1.88198	0.452718	1.88198	0.402624	1.88198	0.37988
1.89607	0.08379	1.89607	0.103051	1.89607	0.128401	1.89607	0.223216	1.89607	0.311327	1.89607	0.149954	1.89607	0.0494131	1.89607	0.109327	1.89607	0.517062	1.89607	0.523247	1.89607	0.471415	1.89607	0.420471	1.89607	0.398765
1.91015	0.09567	1.91015	0.119963	1.91015	0.149513	1.91015	0.252765	1.91015	0.333296	1.91015	0.189605	1.91015	0.0485578	1.91015	0.10791	1.91015	0.520729	1.91015	0.531461	1.91015	0.476263	1.91015	0.438593	1.91015	0.410963
1.92423	0.11531	1.92423	0.144691	1.92423	0.172263	1.92423	0.265621	1.92423	0.347734	1.92423	0.224516	1.92423	0.050729	1.92423	0.109526	1.92423	0.508339	1.92423	0.518472	1.92423	0.486675	1.92423	0.447159	1.92423	0.427178
1.93832	0.14489	1.93832	0.173472	1.93832	0.19982	1.93832	0.273888	1.93832	0.318866	1.93832	0.257376	1.93832	0.0517732	1.93832	0.113084	1.93832	0.49347	1.93832	0.509088	1.93832	0.477464	1.93832	0.448016	1.93832	0.430102
1.9524	0.16642	1.9524	0.193228	1.9524	0.209237	1.9524	0.252152	1.9524	0.2701	1.9524	0.241416	1.9524	0.0532067	1.9524	0.10851	1.9524	0.475684	1.9524	0.488612	1.9524	0.465678	1.9524	0.44592	1.9524	0.430482
1.96649	0.17974	1.96649	0.19945	1.96649	0.215368	1.96649	0.214714	1.96649	0.227527	1.96649	0.215204	1.96649	0.0529185	1.96649	0.111426	1.96649	0.449203	1.96649	0.465023	1.96649	0.44394	1.96649	0.439789	1.96649	0.419884
1.98057	0.18922	1.98057	0.197897	1.98057	0.192523	1.98057	0.180869	1.98057	0.178117	1.98057	0.162125	1.98057	0.0544193	1.98057	0.11036	1.98057	0.427131	1.98057	0.434901	1.98057	0.423182	1.98057	0.415574	1.98057	0.4091
1.99465	0.17305	1.99465	0.175066	1.99465	0.16465	1.99465	0.145642	1.99465	0.142338	1.99465	0.125501	1.99465	0.0555507	1.99465	0.11392	1.99465	0.396204	1.99465	0.402057	1.99465	0.399256	1.99465	0.394976	1.99465	0.386322
2.00874	0.16213	2.00874	0.152157	2.00874	0.138781	2.00874	0.122162	2.00874	0.117859	2.00874	0.0991514	2.00874	0.0535355	2.00874	0.115302	2.00874	0.372005	2.00874	0.368481	2.00874	0.372971	2.00874	0.368232	2.00874	0.3769
2.02282	0.13445	2.02282	0.122112	2.02282	0.110587	2.02282	0.0963425	2.02282	0.0957598	2.02282	0.073131	2.02282	0.0535776	2.02282	0.116414	2.02282	0.335192	2.02282	0.345098	2.02282	0.344191	2.02282	0.347364	2.02282	0.341148
2.0369	0.11383	2.0369	0.103315	2.0369	0.0940944	2.0369	0.0817898	2.0369	0.0840871	2.0369	0.0621527	2.0369	0.0557014	2.0369	0.11477	2.0369	0.31583	2.0369	0.311015	2.0369	0.316397	2.0369	0.318883	2.0369	0.316397
2.05099	0.09675	2.05099	0.083382	2.05099	0.075766	2.05099	0.0732819	2.05099	0.075766	2.05099	0.0538323	2.05099	0.0549451	2.05099	0.113584	2.05099	0.28963	2.05099	0.275869	2.05099	0.280413	2.05099	0.291134	2.05099	0.298815
2.06507	0.07443	2.06507	0.069852	2.06507	0.0677869	2.06507	0.0696611	2.06507	0.0680728	2.06507	0.0457737	2.06507	0.0563515	2.06507	0.11175	2.06507	0.268448	2.06507	0.254217	2.06507	0.261301	2.06507	0.270671	2.06507	0.270354
2.07915	0.06471	2.07915	0.061599	2.07915	0.057078	2.07915	0.0613108	2.07915	0.0624972	2.07915	0.0448488	2.07915	0.0573987	2.07915	0.116272	2.07915	0.242934	2.07915	0.242357	2.07915	0.240337	2.07915	0.246558	2.07915	0.248931
2.09324	0.05617	2.09324	0.054257	2.09324	0.0557142	2.09324	0.0558761	2.09324	0.0540632	2.09324	0.0427973	2.09324	0.0575918	2.09324	0.113727	2.09324	0.222339	2.09324	0.220494	2.09324	0.224087	2.09324	0.223731	2.09324	0.22836
2.10732	0.05318	2.10732	0.050022	2.10732	0.0485115	2.10732	0.0537338	2.10732	0.0541942	2.10732	0.0392821	2.10732	0.0584962	2.10732	0.120277	2.10732	0.209614	2.10732	0.199301	2.10732	0.203177	2.10732	0.208005	2.10732	0.211651
2.1214	0.04903	2.1214	0.047331	2.1214	0.0481487	2.1214	0.0500683	2.1214	0.0502571	2.1214	0.0377637	2.1214	0.0594778	2.1214	0.114361	2.1214	0.197598	2.1214	0.189857	2.1214	0.187969	2.1214	0.183626	2.1214	0.19228
2.13549	0.04382	2.13549	0.046638	2.13549	0.0445853	2.13549	0.0474249	2.13549	0.0466664	2.13549	0.0383828	2.13549	0.0590687	2.13549	0.117067	2.13549	0.18649	2.13549	0.171699	2.13549	0.177206	2.13549	0.174216	2.13549	0.173965
2.14957	0.04319	2.14957	0.042818	2.14957	0.0433562	2.14957	0.0448119	2.14957	0.0454769	2.14957	0.0338976	2.14957	0.0593455	2.14957	0.119835	2.14957	0.171237	2.14957	0.162586	2.14957	0.163562	2.14957	0.165817	2.14957	0.161912
2.16365	0.03877	2.16365	0.040628	2.16365	0.0419748	2.16365	0.0447449	2.16365	0.0422236	2.16365	0.0358822	2.16365	0.0599364	2.16365	0.118756	2.16365	0.163437	2.16365	0.151182	2.16365	0.154979	2.16365	0.145054	2.16365	0.151341
2.17774	0.03856	2.17774	0.038556	2.17774	0.0418707	2.17774	0.0420527	2.17774	0.041988	2.17774	0.0372129	2.17774	0.0597932	2.17774	0.114439	2.17774	0.155359	2.17774	0.145809	2.17774	0.142895	2.17774	0.14228	2.17774	0.140629
2.19182	0.03827	2.19182	0.038602	2.19182	0.0412823	2.19182	0.0426651	2.19182	0.0411164	2.19182	0.034451	2.19182	0.0624553	2.19182	0.11538	2.19182	0.146672	2.19182	0.139418	2.19182	0.13558	2.19182	0.134116	2.19182	0.132815
2.20591	0.03679	2.20591	0.037069	2.20591	0.040306	2.20591	0.0408193	2.20591	0.0376779	2.20591	0.0350925	2.20591	0.0610216	2.20591	0.121373	2.20591	0.139979	2.20591	0.13433	2.20591	0.127341	2.20591	0.127022	2.20591	0.124724
2.21999	0.03655	2.21999	0.038009	2.21999	0.0400293	2.21999	0.0381084	2.21999	0.0394019	2.21999	0.03343	2.21999	0.0587381	2.21999	0.118372	2.21999	0.138172	2.21999	0.127791	2.21999	0.124242	2.21999	0.117708	2.21999	0.120129
2.23407	0.03409	2.23407	0.035157	2.23407	0.0362045	2.23407	0.0388068	2.23407	0.036725	2.23407	0.0348759	2.23407	0.0602759	2.23407	0.118567	2.23407	0.134051	2.23407	0.12156	2.23407	0.119511	2.23407	0.114339	2.23407	0.116388
2.24816	0.0333	2.24816	0.036376	2.24816	0.0372464	2.24816	0.0373134	2.24816	0.0379094	2.24816	0.0346591	2.24816	0.0622869	2.24816	0.117542	2.24816	0.12527	2.24816	0.118935	2.24816	0.113397	2.24816	0.109649	2.24816	0.109284
2.26224	0.03602	2.26224	0.03383	2.26224	0.0357994	2.26224	0.0370232	2.26224	0.035305	2.26224	0.0328182	2.26224	0.061021	2.26224	0.114959	2.26224	0.124286	2.26224	0.113409	2.26224	0.108351	2.26224	0.109236	2.26224	0.106738
2.27632	0.03268	2.27632	0.034724	2.27632	0.0359044	2.27632	0.035474	2.27632	0.0359483	2.27632	0.0341172	2.27632	0.062127	2.27632	0.114453	2.27632	0.118405	2.27632	0.110374	2.27632	0.106549	2.27632	0.10424	2.27632	0.0999406
2.29041	0.03376	2.29041	0.035176	2.29041	0.0348632	2.29041	0.0341966	2.29041	0.0362964	2.29041	0.0327686	2.29041	0.0604627	2.29041	0.115453	2.29041	0.115785	2.29041	0.106796	2.29041	0.103977	2.29041	0.0976425	2.29041	0.0986043
2.30449	0.0321	2.30449	0.034257	2.30449	0.03353	2.30449	0.0365363	2.30449	0.0349851	2.30449	0.0325033	2.30449	0.0624376	2.30449	0.108026	2.30449	0.110161	2.30449	0.100833	2.30449	0.100439	2.30449	0.0931473	2.30449	0.0929831
2.31857	0.03102	2.31857	0.033763	2.31857	0.0329013	2.31857	0.0346299	2.31857	0.0349688	2.31857	0.0322222	2.31857	0.0598657	2.31857	0.111373	2.31857	0.111771	2.31857	0.106266	2.31857	0.0986707	2.31857	0.0946907	2.31857	0.0916393
2.33266	0.03074	2.33266	0.031693	2.33266	0.032681	2.33266	0.0353938	2.33266	0.033447	2.33266	0.0326589	2.33266	0.0625535	2.33266	0.109245	2.33266	0.106469	2.33266	0.0969898	2.33266	0.092426	2.33266	0.09316	2.33266	0.0898408
2.34674	0.03091	2.34674	0.031748	2.34674	0.0344155	2.34674	0.0324898	2.34674	0.0344127	2.34674	0.0348481	2.34674	0.0621182	2.34674	0.113572	2.34674	0.106226	2.34674	0.0965925	2.34674	0.092533	2.34674	0.0871524	2.34674	0.0852515
2.36082	0.02879	2.36082	0.031807	2.36082	0.0335672	2.36082	0.0334721	2.36082	0.0336979	2.36082	0.0319906	2.36082	0.0598204	2.36082	0.112485	2.36082	0.104515	2.36082	0.0974563	2.36082	0.0919589	2.36082	0.087047	2.36082	0.0832737
2.37491	0.02924	2.37491	0.031857	2.37491	0.0337952	2.37491	0.0322922	2.37491	0.0337269	2.37491	0.0313227	2.37491	0.0602105	2.37491	0.107607	2.37491	0.102412	2.37491	0.0940404	2.37491	0.0894272	2.37491	0.0831738	2.37491	0.0816361
2.38899	0.03035	2.38899	0.031268	2.38899	0.0327513	2.38899	0.0321137	2.38899	0.0323918	2.38899	0.0304635	2.38899	0.0616746	2.38899	0.11037	2.38899	0.0981394	2.38899	0.0914384	2.38899	0.0866567	2.38899	0.0814196	2.38899	0.0802811
2.40307	0.03083	2.40307	0.03113	2.40307	0.0324505	2.40307	0.0328587	2.40307	0.0338299	2.40307	0.0318132	2.40307	0.0606673	2.40307	0.10709	2.40307	0.0955979	2.40307	0.0910009	2.40307	0.0852709	2.40307	0.0811271	2.40307	0.076692
2.41716	0.02747	2.41716	0.029387	2.41716	0.0316083	2.41716	0.0324835	2.41716	0.0324218	2.41716	0.0321723	2.41716	0.0578793	2.41716	0.106146	2.41716	0.0912069	2.41716	0.0864171	2.41716	0.0830676	2.41716	0.080589	2.41716	0.0769045
2.43124	0.02869	2.43124	0.030045	2.43124	0.0299057	2.43124	0.0330782	2.43124	0.0318439	2.43124	0.0309206	2.43124	0.0603245	2.43124	0.106414	2.43124	0.0926806	2.43124	0.0845414	2.43124	0.0817278	2.43124	0.0774739	2.43124	0.077139
2.44533	0.03072	2.44533	0.029954	2.44533	0.0313012	2.44533	0.0336259	2.44533	0.0333491	2.44533	0.0297905	2.44533	0.059956	2.44533	0.107653	2.44533	0.0951258	2.44533	0.0855797	2.44533	0.0770385	2.44533	0.0785458	2.44533	0.0759332
2.45941	0.02783	2.45941	0.027559	2.45941	0.0317176	2.45941	0.0310771	2.45941	0.0318782	2.45941	0.0339607	2.45941	0.0616421	2.45941	0.104938	2.45941	0.089812	2.45941	0.0831436	2.45941	0.0765077	2.45941	0.0780691	2.45941	0.0743933
2.47349	0.02851	2.47349	0.029097	2.47349	0.0290293	2.47349	0.0305899	2.47349	0.0310591	2.47349	0.0310853	2.47349	0.0593519	2.47349	0.102812	2.47349	0.0899719	2.47349	0.0841185	2.47349	0.0799331	2.47349	0.0733559	2.47349	0.0702404
2.48758	0.02663	2.48758	0.029064	2.48758	0.0285787	2.48758	0.0302778	2.48758	0.0303143	2.48758	0.0294756	2.48758	0.0593682	2.48758	0.103944	2.48758	0.0884222	2.48758	0.0812582	2.48758	0.0758189	2.48758	0.0728007	2.48758	0.0696831
2.50166	0.02731	2.50166	0.027645	2.50166	0.0278382	2.50166	0.02958	2.50166	0.02839	2.50166	0.0302419	2.50166	0.0608939	2.50166	0.104923	2.50166	0.0836828	2.50166	0.0805186	2.50166	0.0771525	2.50166	0.0725072	2.50166	0.0694103
2.51574	0.02599	2.51574	0.026664	2.51574	0.0280401	2.51574	0.029478	2.51574	0.0295839	2.51574	0.029478	2.51574	0.0593274	2.51574	0.102223	2.51574	0.0869913	2.51574	0.0789254	2.51574	0.0753258	2.51574	0.0725261	2.51574	0.0703596
2.52983	0.02667	2.52983	0.029581	2.52983	0.0311969	2.52983	0.0280445	2.52983	0.0306594	2.52983	0.0300674	2.52983	0.0558355	2.52983	0.101652	2.52983	0.0808697	2.52983	0.0751025	2.52983	0.0743614	2.52983	0.068852	2.52983	0.0678854
2.54391	0.02615	2.54391	0.026446	2.54391	0.02856	2.54391	0.0302939	2.54391	0.0295674	2.54391	0.0303279	2.54391	0.0613652	2.54391	0.102197	2.54391	0.08197	2.54391	0.0794415	2.54391	0.0713963	2.54391	0.0698479	2.54391	0.0674916
2.55799	0.02489	2.55799	0.027936	2.55799	0.0291111	2.55799	0.0290417	2.55799	0.0312459	2.55799	0.0299489	2.55799	0.0575786	2.55799	0.0993924	2.55799	0.08197	2.55799	0.0765233	2.55799	0.0729374	2.55799	0.067829	2.55799	0.0681673
2.57208	0.02571	2.57208	0.027504	2.57208	0.0288638	2.57208	0.0284707	2.57208	0.0310164	2.57208	0.0283703	2.57208	0.0587156	2.57208	0.0996416	2.57208	0.0807628	2.57208	0.0744259	2.57208	0.0697392	2.57208	0.0637323	2.57208	0.0653826
2.58616	0.02544	2.58616	0.027201	2.58616	0.0268931	2.58616	0.0275472	2.58616	0.0299395	2.58616	0.029036	2.58616	0.057898	2.58616	0.0997394	2.58616	0.0783306	2.58616	0.0769168	2.58616	0.069343	2.58616	0.067054	2.58616	0.0622067
2.60024	0.02426	2.60024	0.027064	2.60024	0.0277694	2.60024	0.0268098	2.60024	0.0276761	2.60024	0.029501	2.60024	0.0586386	2.60024	0.0946921	2.60024	0.0790636	2.60024	0.0713447	2.60024	0.0706141	2.60024	0.0658175	2.60024	0.062641
2.61433	0.02497	2.61433	0.0255	2.61433	0.028186	2.61433	0.0270301	2.61433	0.0280688	2.61433	0.0296689	2.61433	0.0556536	2.61433	0.097543	2.61433	0.0799315	2.61433	0.0719052	2.61433	0.0665322	2.61433	0.0608939	2.61433	0.0613914
2.62841	0.0246	2.62841	0.025478	2.62841	0.0268147	2.62841	0.0280943	2.62841	0.0288842	2.62841	0.0267152	2.62841	0.0525979	2.62841	0.0942818	2.62841	0.0774519	2.62841	0.0733379	2.62841	0.0699719	2.62841	0.0639539	2.62841	0.0633079
2.64249	0.02457	2.64249	0.025136	2.64249	0.0267273	2.64249	0.026588	2.64249	0.0276729	2.64249	0.0274699	2.64249	0.0538923	2.64249	0.0944894	2.64249	0.0761006	2.64249	0.0705405	2.64249	0.0679278	2.64249	0.0610949	2.64249	0.0633725
2.65658	0.02331	2.65658	0.025564	2.65658	0.0264771	2.65658	0.0273373	2.65658	0.0293866	2.65658	0.0277372	2.65658	0.0542284	2.65658	0.0935515	2.65658	0.0735215	2.65658	0.0687987	2.65658	0.0673919	2.65658	0.0613628	2.65658	0.0577789
2.67066	0.02467	2.67066	0.024418	2.67066	0.0263197	2.67066	0.0261888	2.67066	0.0271986	2.67066	0.0291952	2.67066	0.0544892	2.67066	0.0922933	2.67066	0.0742617	2.67066	0.0713713	2.67066	0.0652294	2.67066	0.0614194	2.67066	0.0595144
2.68475	0.02377	2.68475	0.023665	2.68475	0.0269313	2.68475	0.0264039	2.68475	0.026664	2.68475	0.02786	2.68475	0.0544516	2.68475	0.0919721	2.68475	0.0736165	2.68475	0.0706058	2.68475	0.0642931	2.68475	0.0620593	2.68475	0.0579479
2.69883	0.02473	2.69883	0.023909	2.69883	0.0248659	2.69883	0.0272743	2.69883	0.0269927	2.69883	0.028163	2.69883	0.0522334	2.69883	0.0897847	2.69883	0.0741891	2.69883	0.0712797	2.69883	0.0635459	2.69883	0.0579169	2.69883	0.0579845
2.71291	0.02326	2.71291	0.024668	2.71291	0.027168	2.71291	0.0244749	2.71291	0.0264296	2.71291	0.0282031	2.71291	0.05533	2.71291	0.0935905	2.71291	0.0704075	2.71291	0.0654506	2.71291	0.0648779	2.71291	0.061306	2.71291	0.0558795
2.727	0.02336	2.727	0.025534	2.727	0.0264888	2.727	0.024278	2.727	0.0275639	2.727	0.0268981	2.727	0.0537684	2.727	0.0885135	2.727	0.0722686	2.727	0.0658948	2.727	0.0652738	2.727	0.0612534	2.727	0.0590635
2.74108	0.02174	2.74108	0.025072	2.74108	0.0247285	2.74108	0.0252689	2.74108	0.0270981	2.74108	0.0276669	2.74108	0.0550278	2.74108	0.0887578	2.74108	0.0723594	2.74108	0.0654934	2.74108	0.0619605	2.74108	0.0572943	2.74108	0.0572609
2.75516	0.02287	2.75516	0.023173	2.75516	0.024478	2.75516	0.025476	2.75516	0.02584	2.75516	0.026656	2.75516	0.0527071	2.75516	0.0862664	2.75516	0.0701295	2.75516	0.0663067	2.75516	0.0622471	2.75516	0.0595407	2.75516	0.0568681
2.76925	0.0217	2.76925	0.023399	2.76925	0.0245785	2.76925	0.0261429	2.76925	0.0252944	2.76925	0.0262093	2.76925	0.055734	2.76925	0.0878212	2.76925	0.0695735	2.76925	0.0644136	2.76925	0.0600396	2.76925	0.055939	2.76925	0.0539571
2.78333	0.02169	2.78333	0.023004	2.78333	0.024797	2.78333	0.0243505	2.78333	0.0257038	2.78333	0.0278352	2.78333	0.0521219	2.78333	0.0847102	2.78333	0.0686748	2.78333	0.0629575	2.78333	0.0603864	2.78333	0.0568005	2.78333	0.053113
2.79741	0.02144	2.79741	0.021537	2.79741	0.0242364	2.79741	0.0250408	2.79741	0.0244848	2.79741	0.0278678	2.79741	0.0543221	2.79741	0.0860155	2.79741	0.0687929	2.79741	0.0647787	2.79741	0.0594047	2.79741	0.0545488	2.79741	0.0563617
2.8115	0.02196	2.8115	0.02297	2.8115	0.0223001	2.8115	0.024877	2.8115	0.0267933	2.8115	0.0258461	2.8115	0.0525437	2.8115	0.0828751	2.8115	0.0658776	2.8115	0.061818	2.8115	0.0587712	2.8115	0.0569993	2.8115	0.0499693
2.82558	0.02202	2.82558	0.024492	2.82558	0.0240106	2.82558	0.0247272	2.82558	0.0240995	2.82558	0.0275791	2.82558	0.0518168	2.82558	0.087288	2.82558	0.0664206	2.82558	0.0616308	2.82558	0.0599225	2.82558	0.0549318	2.82558	0.053592
2.83966	0.02235	2.83966	0.023224	2.83966	0.0243796	2.83966	0.022752	2.83966	0.0256039	2.83966	0.0256039	2.83966	0.0514353	2.83966	0.0836773	2.83966	0.0684193	2.83966	0.0588917	2.83966	0.0576835	2.83966	0.053403	2.83966	0.0528161
2.85375	0.02139	2.85375	0.022449	2.85375	0.0236983	2.85375	0.0243996	2.85375	0.025076	2.85375	0.0250094	2.85375	0.0500139	2.85375	0.0843539	2.85375	0.0649399	2.85375	0.0631379	2.85375	0.0585361	2.85375	0.0539919	2.85375	0.0540599
2.86783	0.02218	2.86783	0.021379	2.86783	0.0229029	2.86783	0.0248308	2.86783	0.0277673	2.86783	0.025356	2.86783	0.0529839	2.86783	0.0835779	2.86783	0.0682809	2.86783	0.0622667	2.86783	0.0567428	2.86783	0.0525263	2.86783	0.0541279
2.88191	0.02062	2.88191	0.022211	2.88191	0.0233012	2.88191	0.0247012	2.88191	0.0257867	2.88191	0.0258532	2.88191	0.0511699	2.88191	0.0800699	2.88191	0.0631719	2.88191	0.0612339	2.88191	0.0549779	2.88191	0.0530059	2.88191	0.0501499
2.896	0.02141	2.896	0.022314	2.896	0.0234418	2.896	0.02427	2.896	0.0245518	2.896	0.0259649	2.896	0.0511905	2.896	0.082182	2.896	0.0633693	2.896	0.06162	2.896	0.0543589	2.896	0.0543589	2.896	0.0507944
2.91008	0.02144	2.91008	0.022086	2.91008	0.0230466	2.91008	0.0235942	2.91008	0.0243986	2.91008	0.0248319	2.91008	0.0514013	2.91008	0.0777584	2.91008	0.0666164	2.91008	0.0575614	2.91008	0.0552387	2.91008	0.0518389	2.91008	0.051132
2.92417	0.02132	2.92417	0.020781	2.92417	0.0235795	2.92417	0.02448	2.92417	0.025534	2.92417	0.024282	2.92417	0.0515535	2.92417	0.081852	2.92417	0.0633693	2.92417	0.0585176	2.92417	0.0558772	2.92417	0.0502333	2.92417	0.0499693
2.93825	0.02083	2.93825	0.022508	2.93825	0.0232933	2.93825	0.0238012	2.93825	0.0262355	2.93825	0.0253201	2.93825	0.0485228	2.93825	0.080827	2.93825	0.0633814	2.93825	0.0603301	2.93825	0.0545591	2.93825	0.0518394	2.93825	0.0476604
2.95233	0.02143	2.95233	0.022699	2.95233	0.0227812	2.95233	0.0221304	2.95233	0.0247621	2.95233	0.027064	2.95233	0.047772	2.95233	0.0801667	2.95233	0.0664297	2.95233	0.0570325	2.95233	0.0534103	2.95233	0.0511208	2.95233	0.051155
2.96642	0.0203	2.96642	0.022876	2.96642	0.0225175	2.96642	0.023429	2.96642	0.0228922	2.96642	0.025291	2.96642	0.0498691	2.96642	0.078719	2.96642	0.0616495	2.96642	0.0576311	2.96642	0.0547461	2.96642	0.0520672	2.96642	0.0489761
2.9805	0.02041	2.9805	0.021573	2.9805	0.0227422	2.9805	0.0216018	2.9805	0.0259479	2.9805	0.0244881	2.9805	0.0479739	2.9805	0.0770779	2.9805	0.0638519	2.9805	0.0590239	2.9805	0.0563719	2.9805	0.0507959	2.9805	0.0488919
2.99458	0.01953	2.99458	0.021096	2.99458	0.022093	2.99458	0.024582	2.99458	0.024684	2.99458	0.0246959	2.99458	0.047956	2.99458	0.0765712	2.99458	0.0626762	2.99458	0.0585506	2.99458	0.0538969	2.99458	0.0496723	2.99458	0.0506954
3.00867	0.02048	3.00867	0.020015	3.00867	0.0219987	3.00867	0.0230919	3.00867	0.0239671	3.00867	0.0237835	3.00867	0.0484181	3.00867	0.0764822	3.00867	0.0592767	3.00867	0.0588476	3.00867	0.0542274	3.00867	0.0486161	3.00867	0.0473949
3.02275	0.02115	3.02275	0.020475	3.02275	0.0231977	3.02275	0.0228395	3.02275	0.0254401	3.02275	0.0246523	3.02275	0.0517948	3.02275	0.0757257	3.02275	0.0617605	3.02275	0.0582942	3.02275	0.0536613	3.02275	0.0503765	3.02275	0.0500617
3.03683	0.01948	3.03683	0.020913	3.03683	0.0210619	3.03683	0.0243576	3.03683	0.025241	3.03683	0.0265326	3.03683	0.0478379	3.03683	0.0761939	3.03683	0.0623219	3.03683	0.0561339	3.03683	0.0541959	3.03683	0.0482799	3.03683	0.0485519
3.05092	0.01921	3.05092	0.020042	3.05092	0.0198301	3.05092	0.0238421	3.05092	0.0227221	3.05092	0.0249016	3.05092	0.0481214	3.05092	0.0764626	3.05092	0.060238	3.05092	0.056869	3.05092	0.0522638	3.05092	0.048363	3.05092	0.0477071
3.065	0.01935	3.065	0.020888	3.065	0.0205396	3.065	0.022644	3.065	0.0249821	3.065	0.0244929	3.065	0.0495841	3.065	0.0769134	3.065	0.0608607	3.065	0.0561842	3.065	0.0536636	3.065	0.0481248	3.065	0.0479589
3.07908	0.01969	3.07908	0.019828	3.07908	0.0216941	3.07908	0.022024	3.07908	0.0233322	3.07908	0.0236112	3.07908	0.0467159	3.07908	0.0752759	3.07908	0.0592619	3.07908	0.0569499	3.07908	0.0500139	3.07908	0.0490279	3.07908	0.0458242
3.09317	0.01892	3.09317	0.018973	3.09317	0.0211882	3.09317	0.0221754	3.09317	0.0239439	3.09317	0.0244085	3.09317	0.0503843	3.09317	0.0765209	3.09317	0.0629203	3.09317	0.0556048	3.09317	0.0536814	3.09317	0.0493539	3.09317	0.0466063
3.10725	0.01968	3.10725	0.020725	3.10725	0.022093	3.10725	0.0217704	3.10725	0.02269	3.10725	0.0245048	3.10725	0.0497638	3.10725	0.0748298	3.10725	0.0591435	3.10725	0.0571238	3.10725	0.0519399	3.10725	0.0485737	3.10725	0.0493143
3.12133	0.01931	3.12133	0.020576	3.12133	0.0202624	3.12133	0.0210879	3.12133	0.023389	3.12133	0.0247413	3.12133	0.0447622	3.12133	0.0759924	3.12133	0.0616938	3.12133	0.0551278	3.12133	0.0533613	3.12133	0.0491707	3.12133	0.0478619
3.13542	0.01878	3.13542	0.020082	3.13542	0.0208878	3.13542	0.0221022	3.13542	0.0240106	3.13542	0.02396	3.13542	0.0488504	3.13542	0.0746615	3.13542	0.0601197	3.13542	0.055609	3.13542	0.0526805	3.13542	0.0484391	3.13542	0.0431206
3.1495	0.01838	3.1495	0.02168	3.1495	0.0197994	3.1495	0.0213361	3.1495	0.0232077	3.1495	0.0239821	3.1495	0.0495719	3.1495	0.0750379	3.1495	0.0590239	3.1495	0.0568479	3.1495	0.0491979	3.1495	0.0471239	3.1495	0.0473959
3.16359	0.0185	3.16359	0.020049	3.16359	0.0212287	3.16359	0.0206758	3.16359	0.0244697	3.16359	0.02408	3.16359	0.0477322	3.16359	0.0766812	3.16359	0.0595811	3.16359	0.0530507	3.16359	0.0508627	3.16359	0.0472946	3.16359	0.0449046
3.17767	0.01949	3.17767	0.020978	3.17767	0.0207965	3.17767	0.022388	3.17767	0.0225533	3.17767	0.0247045	3.17767	0.0469841	3.17767	0.0729147	3.17767	0.058318	3.17767	0.05533	3.17767	0.0495022	3.17767	0.0485297	3.17767	0.0460568
3.19175	0.01993	3.19175	0.020443	3.19175	0.0204382	3.19175	0.0212047	3.19175	0.0228739	3.19175	0.0230317	3.19175	0.0478978	3.19175	0.072726	3.19175	0.0586608	3.19175	0.0524614	3.19175	0.0525281	3.19175	0.0482952	3.19175	0.046362
3.20584	0.0193	3.20584	0.02112	3.20584	0.0206504	3.20584	0.0215799	3.20584	0.0226695	3.20584	0.0236119	3.20584	0.0455442	3.20584	0.073416	3.20584	0.0588069	3.20584	0.0531181	3.20584	0.0482753	3.20584	0.0474972	3.20584	0.046554
3.21992	0.01941	3.21992	0.021234	3.21992	0.0199841	3.21992	0.0215378	3.21992	0.0235248	3.21992	0.0233166	3.21992	0.0474966	3.21992	0.0730794	3.21992	0.0567199	3.21992	0.0556427	3.21992	0.0519736	3.21992	0.0469221	3.21992	0.0460491
3.234	0.01874	3.234	0.020674	3.234	0.0196926	3.234	0.0225293	3.234	0.0224234	3.234	0.0233211	3.234	0.0467437	3.234	0.0729834	3.234	0.0577685	3.234	0.0552613	3.234	0.0489075	3.234	0.0460568	3.234	0.0466063
3.24809	0.01952	3.24809	0.02048	3.24809	0.0204054	3.24809	0.0211526	3.24809	0.0227393	3.24809	0.0217553	3.24809	0.0444379	3.24809	0.0712299	3.24809	0.056725	3.24809	0.0558279	3.24809	0.0498779	3.24809	0.0470559	3.24809	0.0430439
3.26217	0.0196	3.26217	0.020005	3.26217	0.0207839	3.26217	0.0210334	3.26217	0.0226818	3.26217	0.0227295	3.26217	0.0432479	3.26217	0.0719779	3.26217	0.0614719	3.26217	0.0502859	3.26217	0.0488655	3.26217	0.0449479	3.26217	0.0447099
3.27625	0.02023	3.27625	0.019764	3.27625	0.0211213	3.27625	0.0223066	3.27625	0.0234343	3.27625	0.0225649	3.27625	0.0465877	3.27625	0.0686697	3.27625	0.0574941	3.27625	0.0542962	3.27625	0.0478668	3.27625	0.0473283	3.27625	0.0452076
3.29034	0.01844	3.29034	0.020262	3.29034	0.019889	3.29034	0.0204083	3.29034	0.0242056	3.29034	0.0228532	3.29034	0.0451183	3.29034	0.0721472	3.29034	0.0571428	3.29034	0.0527607	3.29034	0.0478177	3.29034	0.0445223	3.29034	0.0439614
3.30442	0.01944	3.30442	0.019085	3.30442	0.0201171	3.30442	0.0210139	3.30442	0.0226238	3.30442	0.0225066	3.30442	0.0445059	3.30442	0.0734059	3.30442	0.0579699	3.30442	0.0532779	3.30442	0.0502179	3.30442	0.0464779	3.30442	0.0448332
3.3185	0.01762	3.3185	0.018783	3.3185	0.0204353	3.3185	0.020197	3.3185	0.0232173	3.3185	0.0236146	3.3185	0.0444059	3.3185	0.0727994	3.3185	0.0569904	3.3185	0.0554616	3.3185	0.0493136	3.3185	0.0441416	3.3185	0.0447797
3.33259	0.01853	3.33259	0.018807	3.33259	0.0198913	3.33259	0.0211699	3.33259	0.0219004	3.33259	0.0235774	3.33259	0.0461779	3.33259	0.0716857	3.33259	0.0568343	3.33259	0.0522334	3.33259	0.0504404	3.33259	0.0439789	3.33259	0.0430655
3.34667	0.01777	3.34667	0.018349	3.34667	0.0207025	3.34667	0.0216729	3.34667	0.022393	3.34667	0.0225073	3.34667	0.0467224	3.34667	0.0712617	3.34667	0.0567535	3.34667	0.053421	3.34667	0.0481025	3.34667	0.0459818	3.34667	0.044568
3.36075	0.01887	3.36075	0.018742	3.36075	0.0208738	3.36075	0.0222945	3.36075	0.0230903	3.36075	0.0233249	3.36075	0.0456964	3.36075	0.0709214	3.36075	0.0568343	3.36075	0.0504153	3.36075	0.048611	3.36075	0.04816	3.36075	0.0431982
3.37484	0.0183	3.37484	0.018616	3.37484	0.020118	3.37484	0.0210304	3.37484	0.0231726	3.37484	0.0230187	3.37484	0.0447307	3.37484	0.0701759	3.37484	0.0559979	3.37484	0.0534479	3.37484	0.0495039	3.37484	0.0461379	3.37484	0.0422959
3.38892	0.01911	3.38892	0.018819	3.38892	0.0194746	3.38892	0.0212697	3.38892	0.0228397	3.38892	0.0239981	3.38892	0.0447517	3.38892	0.0715409	3.38892	0.0564634	3.38892	0.0540589	3.38892	0.0506591	3.38892	0.0460225	3.38892	0.044683
3.40301	0.01791	3.40301	0.019274	3.40301	0.0196536	3.40301	0.020262	3.40301	0.0231563	3.40301	0.0229834	3.40301	0.0438587	3.40301	0.0718972	3.40301	0.0600738	3.40301	0.0538204	3.40301	0.0482504	3.40301	0.0455508	3.40301	0.0439106
3.41709	0.01736	3.41709	0.019574	3.41709	0.0180659	3.41709	0.021892	3.41709	0.0240646	3.41709	0.0228091	3.41709	0.0459818	3.41709	0.0672896	3.41709	0.0574941	3.41709	0.0529161	3.41709	0.0503241	3.41709	0.0457798	3.41709	0.04477
3.43117	0.01878	3.43117	0.020334	3.43117	0.0191761	3.43117	0.0206119	3.43117	0.0205408	3.43117	0.0233051	3.43117	0.0459886	3.43117	0.0694351	3.43117	0.0589512	3.43117	0.0506779	3.43117	0.0515153	3.43117	0.047027	3.43117	0.0414417
3.44526	0.01955	3.44526	0.019406	3.44526	0.0196502	3.44526	0.0216156	3.44526	0.0230756	3.44526	0.0213199	3.44526	0.0432272	3.44526	0.0674559	3.44526	0.0589899	3.44526	0.0548797	3.44526	0.0505579	3.44526	0.0466785	3.44526	0.0433839
3.45934	0.01746	3.45934	0.01968	3.45934	0.0206981	3.45934	0.0217735	3.45934	0.0235164	3.45934	0.0233671	3.45934	0.0437579	3.45934	0.0726239	3.45934	0.0616419	3.45934	0.0555899	3.45934	0.0517701	3.45934	0.0447099	3.45934	0.0433297
3.47342	0.01724	3.47342	0.019847	3.47342	0.020298	3.47342	0.0220785	3.47342	0.0213199	3.47342	0.0239821	3.47342	0.0462001	3.47342	0.0678307	3.47342	0.0581602	3.47342	0.0530002	3.47342	0.0488044	3.47342	0.044594	3.47342	0.0439106
3.48751	0.01743	3.48751	0.020032	3.48751	0.0186974	3.48751	0.0230262	3.48751	0.0233799	3.48751	0.0216087	3.48751	0.0445456	3.48751	0.070064	3.48751	0.0596918	3.48751	0.0537158	3.48751	0.048667	3.48751	0.0455416	3.48751	0.0437028
3.50159	0.0191	3.50159	0.019146	3.50159	0.018881	3.50159	0.0223027	3.50159	0.0240768	3.50159	0.0219261	3.50159	0.0439789	3.50159	0.0671447	3.50159	0.0601421	3.50159	0.0556656	3.50159	0.0487288	3.50159	0.0463709	3.50159	0.0437739
3.51567	0.01912	3.51567	0.019603	3.51567	0.0205844	3.51567	0.023309	3.51567	0.022388	3.51567	0.0233322	3.51567	0.0460155	3.51567	0.0674579	3.51567	0.0596821	3.51567	0.0544309	3.51567	0.0486074	3.51567	0.0460699	3.51567	0.0419761
3.52976	0.01945	3.52976	0.019696	3.52976	0.020298	3.52976	0.0242133	3.52976	0.023018	3.52976	0.0226108	3.52976	0.0430317	3.52976	0.0685351	3.52976	0.0595474	3.52976	0.0538923	3.52976	0.0510984	3.52976	0.0458471	3.52976	0.0442314
3.54384	0.01875	3.54384	0.020261	3.54384	0.0206637	3.54384	0.0231507	3.54384	0.0218133	3.54384	0.0231673	3.54384	0.0424002	3.54384	0.0703316	3.54384	0.0602	3.54384	0.0545443	3.54384	0.0488539	3.54384	0.0450719	3.54384	0.0435452
3.55792	0.01838	3.55792	0.019071	3.55792	0.0204089	3.55792	0.0228619	3.55792	0.0224213	3.55792	0.0247966	3.55792	0.0431419	3.55792	0.0689852	3.55792	0.0597779	3.55792	0.0576853	3.55792	0.0489662	3.55792	0.0452345	3.55792	0.0440315
3.57201	0.01756	3.57201	0.018907	3.57201	0.0193365	3.57201	0.0231726	3.57201	0.0240106	3.57201	0.0219542	3.57201	0.0444525	3.57201	0.0673554	3.57201	0.0625516	3.57201	0.0575447	3.57201	0.0495947	3.57201	0.0448923	3.57201	0.0435391
3.58609	0.01817	3.58609	0.019457	3.58609	0.020937	3.58609	0.0233961	3.58609	0.0227323	3.58609	0.0233701	3.58609	0.0444473	3.58609	0.0684232	3.58609	0.062941	3.58609	0.0548219	3.58609	0.0519073	3.58609	0.0474665	3.58609	0.0420532
3.60018	0.01868	3.60018	0.018671	3.60018	0.0204828	3.60018	0.0229031	3.60018	0.0229762	3.60018	0.0234317	3.60018	0.0434466	3.60018	0.069676	3.60018	0.0609281	3.60018	0.0573059	3.60018	0.0508474	3.60018	0.0456014	3.60018	0.0441498
3.61426	0.01854	3.61426	0.020054	3.61426	0.020046	3.61426	0.0218435	3.61426	0.0236468	3.61426	0.0236284	3.61426	0.0454674	3.61426	0.0649333	3.61426	0.0651353	3.61426	0.0580663	3.61426	0.0513677	3.61426	0.0474972	3.61426	0.0439284
3.62834	0.01901	3.62834	0.019574	3.62834	0.0208677	3.62834	0.0219089	3.62834	0.0233638	3.62834	0.0227169	3.62834	0.0428625	3.62834	0.0667174	3.62834	0.0640581	3.62834	0.0588742	3.62834	0.0509637	3.62834	0.0480419	3.62834	0.0463521
3.64243	0.01909	3.64243	0.020658	3.64243	0.0208677	3.64243	0.0256215	3.64243	0.0244749	3.64243	0.0237825	3.64243	0.0476619	3.64243	0.06656	3.64243	0.0670933	3.64243	0.0580942	3.64243	0.0522281	3.64243	0.0481285	3.64243	0.0451621
3.65651	0.0189	3.65651	0.019934	3.65651	0.0214984	3.65651	0.0233671	3.65651	0.0269582	3.65651	0.0232027	3.65651	0.044184	3.65651	0.0677966	3.65651	0.0654729	3.65651	0.0621924	3.65651	0.0520776	3.65651	0.0504186	3.65651	0.0477397
3.67059	0.01873	3.67059	0.018901	3.67059	0.0200832	3.67059	0.0232131	3.67059	0.0259715	3.67059	0.0229548	3.67059	0.0423565	3.67059	0.0677973	3.67059	0.0653931	3.67059	0.059211	3.67059	0.0544386	3.67059	0.049457	3.67059	0.0443739
3.68468	0.01989	3.68468	0.019045	3.68468	0.0209635	3.68468	0.0214489	3.68468	0.0267188	3.68468	0.0239276	3.68468	0.0411455	3.68468	0.0685825	3.68468	0.0684458	3.68468	0.061304	3.68468	0.0565541	3.68468	0.0497198	3.68468	0.0450382
3.69876	0.01932	3.69876	0.019654	3.69876	0.0213719	3.69876	0.0233961	3.69876	0.0284865	3.69876	0.0244915	3.69876	0.0413209	3.69876	0.0681751	3.69876	0.0675569	3.69876	0.0615121	3.69876	0.0550552	3.69876	0.0501782	3.69876	0.0462285
3.71284	0.01723	3.71284	0.018253	3.71284	0.0209818	3.71284	0.0233638	3.71284	0.0288499	3.71284	0.0220767	3.71284	0.0440299	3.71284	0.0705499	3.71284	0.0693599	3.71284	0.0657559	3.71284	0.0558279	3.71284	0.0511359	3.71284	0.0476339
3.72693	0.01842	3.72693	0.017818	3.72693	0.0219983	3.72693	0.0257387	3.72693	0.0290903	3.72693	0.0221794	3.72693	0.0471936	3.72693	0.0637551	3.72693	0.0674579	3.72693	0.062375	3.72693	0.055912	3.72693	0.0513677	3.72693	0.0477679
3.74101	0.01856	3.74101	0.021238	3.74101	0.0209098	3.74101	0.0276917	3.74101	0.0298625	3.74101	0.0240491	3.74101	0.0444967	3.74101	0.0673164	3.74101	0.0689993	3.74101	0.0671791	3.74101	0.0573907	3.74101	0.053338	3.74101	0.0469822
3.75509	0.01927	3.75509	0.019967	3.75509	0.0216087	3.75509	0.0268235	3.75509	0.0326059	3.75509	0.0266454	3.75509	0.0437445	3.75509	0.0679948	3.75509	0.0694351	3.75509	0.0672579	3.75509	0.0565061	3.75509	0.053623	3.75509	0.0485737
3.76918	0.01922	3.76918	0.02001	3.76918	0.0225293	3.76918	0.0243507	3.76918	0.0349125	3.76918	0.0261664	3.76918	0.0432552	3.76918	0.0662124	3.76918	0.0687707	3.76918	0.0630482	3.76918	0.0580663	3.76918	0.0521082	3.76918	0.0497519
3.78326	0.02113	3.78326	0.019213	3.78326	0.0224364	3.78326	0.0297208	3.78326	0.0361667	3.78326	0.0281211	3.78326	0.0449678	3.78326	0.0667925	3.78326	0.0680069	3.78326	0.063635	3.78326	0.057563	3.78326	0.0524624	3.78326	0.0498948
3.79734	0.01982	3.79734	0.020709	3.79734	0.0217975	3.79734	0.0275898	3.79734	0.0365154	3.79734	0.0278474	3.79734	0.0435953	3.79734	0.0637391	3.79734	0.0661679	3.79734	0.0633004	3.79734	0.0579099	3.79734	0.0523236	3.79734	0.0505541
3.81143	0.01871	3.81143	0.020405	3.81143	0.0221497	3.81143	0.027202	3.81143	0.0364892	3.81143	0.028934	3.81143	0.043309	3.81143	0.0686647	3.81143	0.0686312	3.81143	0.0656502	3.81143	0.0557357	3.81143	0.0525202	3.81143	0.0498406
3.82551	0.01988	3.82551	0.021372	3.82551	0.0220073	3.82551	0.0292733	3.82551	0.0367445	3.82551	0.0305684	3.82551	0.0444769	3.82551	0.0648292	3.82551	0.0669386	3.82551	0.062096	3.82551	0.0568068	3.82551	0.0526167	3.82551	0.0510025
3.8396	0.02012	3.8396	0.022519	3.8396	0.0227615	3.8396	0.029104	3.8396	0.0333275	3.8396	0.0318202	3.8396	0.0445483	3.8396	0.0658847	3.8396	0.0645449	3.8396	0.0649133	3.8396	0.0573099	3.8396	0.0505439	3.8396	0.0487687
3.85368	0.02074	3.85368	0.022191	3.85368	0.0240334	3.85368	0.0275104	3.85368	0.0344825	3.85368	0.0312329	3.85368	0.0453458	3.85368	0.0649059	3.85368	0.0651099	3.85368	0.0598739	3.85368	0.0565079	3.85368	0.0518159	3.85368	0.0470899
3.86776	0.02093	3.86776	0.022156	3.86776	0.0235924	3.86776	0.027343	3.86776	0.032789	3.86776	0.0321298	3.86776	0.0446143	3.86776	0.0642597	3.86776	0.0617182	3.86776	0.0590736	3.86776	0.0558795	3.86776	0.0526167	3.86776	0.0491135
3.88185	0.02129	3.88185	0.022601	3.88185	0.0244864	3.88185	0.0262449	3.88185	0.0280754	3.88185	0.0320861	3.88185	0.0438063	3.88185	0.064415	3.88185	0.0620676	3.88185	0.0597202	3.88185	0.0532994	3.88185	0.0502616	3.88185	0.0489499
3.89593	0.02093	3.89593	0.023309	3.89593	0.0250094	3.89593	0.0260669	3.89593	0.0269946	3.89593	0.0300027	3.89593	0.0444573	3.89593	0.0635459	3.89593	0.0627639	3.89593	0.0575619	3.89593	0.0549439	3.89593	0.0525639	3.89593	0.0489939
3.91001	0.02219	3.91001	0.022697	3.91001	0.0252219	3.91001	0.0237878	3.91001	0.0249453	3.91001	0.0284378	3.91001	0.0437239	3.91001	0.0635119	3.91001	0.0626959	3.91001	0.0551479	3.91001	0.0544339	3.91001	0.0492999	3.91001	0.0471579
3.9241	0.02189	3.9241	0.021722	3.9241	0.0229003	3.9241	0.0234368	3.9241	0.0261174	3.9241	0.025602	3.9241	0.0419491	3.9241	0.0687707	3.9241	0.056496	3.9241	0.0557773	3.9241	0.053219	3.9241	0.0481361	3.9241	0.0454769
3.93818	0.01987	3.93818	0.023238	3.93818	0.0231632	3.93818	0.0235048	3.93818	0.0243646	3.93818	0.0258433	3.93818	0.0447099	3.93818	0.0657559	3.93818	0.0596699	3.93818	0.0544339	3.93818	0.0509659	3.93818	0.0481137	3.93818	0.0466139
3.95226	0.02159	3.95226	0.02215	3.95226	0.0227551	3.95226	0.0229898	3.95226	0.0225058	3.95226	0.0257038	3.95226	0.0428284	3.95226	0.0664922	3.95226	0.0580089	3.95226	0.0526854	3.95226	0.0500752	3.95226	0.0473274	3.95226	0.0484266
3.96635	0.01885	3.96635	0.02213	3.96635	0.0222162	3.96635	0.0227647	3.96635	0.0232892	3.96635	0.0232973	3.96635	0.0449699	3.96635	0.0677624	3.96635	0.0552556	3.96635	0.0515309	3.96635	0.0515309	3.96635	0.0464735	3.96635	0.0443548
3.98043	0.01913	3.98043	0.02113	3.98043	0.0210102	3.98043	0.0205421	3.98043	0.0238049	3.98043	0.0248439	3.98043	0.0465033	3.98043	0.069858	3.98043	0.0559139	3.98043	0.0537501	3.98043	0.0481519	3.98043	0.0454386	3.98043	0.0445456
3.99451	0.02089	3.99451	0.020186	3.99451	0.0191827	3.99451	0.0233297	3.99451	0.0229471	3.99451	0.023537	3.99451	0.0464504	3.99451	0.0668965	3.99451	0.0557587	3.99451	0.0502418	3.99451	0.0501377	3.99451	0.0459393	3.99451	0.0467721
4.0086	0.01944	4.0086	0.020894	4.0086	0.0193865	4.0086	0.0214083	4.0086	0.0223278	4.0086	0.024014	4.0086	0.044568	4.0086	0.0653372	4.0086	0.0553061	4.0086	0.0507281	4.0086	0.0475976	4.0086	0.0441142	4.0086	0.0428176
4.02268	0.01802	4.02268	0.019139	4.02268	0.0192455	4.02268	0.0209563	4.02268	0.0229898	4.02268	0.0240926	4.02268	0.0436526	4.02268	0.0671447	4.02268	0.0527541	4.02268	0.0508308	4.02268	0.0454386	4.02268	0.0441678	4.02268	0.0439618
4.03676	0.01971	4.03676	0.018868	4.03676	0.0197064	4.03676	0.0205105	4.03676	0.0230256	4.03676	0.024242	4.03676	0.0446823	4.03676	0.0659181	4.03676	0.0536925	4.03676	0.0499539	4.03676	0.0451403	4.03676	0.0414668	4.03676	0.0405959
4.05085	0.01822	4.05085	0.019938	4.05085	0.0194106	4.05085	0.0206467	4.05085	0.0220614	4.05085	0.0224014	4.05085	0.0444334	4.05085	0.0650473	4.05085	0.0527211	4.05085	0.0473284	4.05085	0.0458212	4.05085	0.0428736	4.05085	0.0405289
4.06493	0.0172	4.06493	0.019232	4.06493	0.0177255	4.06493	0.0193365	4.06493	0.0215281	4.06493	0.0234841	4.06493	0.0440991	4.06493	0.0637789	4.06493	0.0522733	4.06493	0.0490448	4.06493	0.0450951	4.06493	0.0421493	4.06493	0.0408376
4.07902	0.01756	4.07902	0.0197	4.07902	0.0190872	4.07902	0.0207709	4.07902	0.0214683	4.07902	0.0238902	4.07902	0.0439618	4.07902	0.0666982	4.07902	0.0530976	4.07902	0.0467094	4.07902	0.0438587	4.07902	0.041798	4.07902	0.0437213
4.0931	0.01776	4.0931	0.019009	4.0931	0.0189157	4.0931	0.0187903	4.0931	0.0210982	4.0931	0.023681	4.0931	0.0456447	4.0931	0.0650153	4.0931	0.0497438	4.0931	0.0470872	4.0931	0.0421493	4.0931	0.0413515	4.0931	0.0397716
4.10718	0.01901	4.10718	0.017934	4.10718	0.0206598	4.10718	0.0202629	4.10718	0.0219465	4.10718	0.0225175	4.10718	0.0438784	4.10718	0.0656502	4.10718	0.0493816	4.10718	0.0466887	4.10718	0.043376	4.10718	0.0405959	4.10718	0.0396149
4.12127	0.01656	4.12127	0.019214	4.12127	0.0187504	4.12127	0.0192199	4.12127	0.0225653	4.12127	0.0235583	4.12127	0.0436372	4.12127	0.0693343	4.12127	0.0508133	4.12127	0.0462684	4.12127	0.041211	4.12127	0.0402868	4.12127	0.0405618
4.13535	0.01701	4.13535	0.017665	4.13535	0.0179687	4.13535	0.0195062	4.13535	0.0215151	4.13535	0.0230324	4.13535	0.0437534	4.13535	0.0658556	4.13535	0.0514909	4.13535	0.0467374	4.13535	0.0434411	4.13535	0.0407	4.13535	0.0389652
4.14943	0.01571	4.14943	0.017261	4.14943	0.0186712	4.14943	0.0204443	4.14943	0.020226	4.14943	0.0235199	4.14943	0.045974	4.14943	0.0686314	4.14943	0.0514909	4.14943	0.0463557	4.14943	0.0426084	4.14943	0.0417468	4.14943	0.0418515
4.16352	0.01848	4.16352	0.018177	4.16352	0.0195782	4.16352	0.0190179	4.16352	0.021467	4.16352	0.0229193	4.16352	0.0428171	4.16352	0.0655519	4.16352	0.0531419	4.16352	0.0451519	4.16352	0.0417179	4.16352	0.0419899	4.16352	0.040015
4.1776	0.01761	4.1776	0.018651	4.1776	0.0191512	4.1776	0.0185778	4.1776	0.0214548	4.1776	0.0234531	4.1776	0.0454919	4.1776	0.0662659	4.1776	0.0508299	4.1776	0.0446079	4.1776	0.0406979	4.1776	0.0400121	4.1776	0.0390504
4.19168	0.01771	4.19168	0.018106	4.19168	0.0189374	4.19168	0.020298	4.19168	0.0209781	4.19168	0.0222414	4.19168	0.0463759	4.19168	0.0648379	4.19168	0.0482799	4.19168	0.0434519	4.19168	0.0423639	4.19168	0.0409035	4.19168	0.0369737
4.20577	0.01767	4.20577	0.018142	4.20577	0.0185879	4.20577	0.0193158	4.20577	0.0219895	4.20577	0.0223313	4.20577	0.0446894	4.20577	0.0684718	4.20577	0.048343	4.20577	0.0471579	4.20577	0.0409681	4.20577	0.0395472	4.20577	0.0365159
4.21985	0.01747	4.21985	0.018835	4.21985	0.0189236	4.21985	0.0188224	4.21985	0.0220069	4.21985	0.0237856	4.21985	0.0441641	4.21985	0.0667847	4.21985	0.0500885	4.21985	0.0443511	4.21985	0.0413365	4.21985	0.0407319	4.21985	0.0387599
4.23393	0.0171	4.23393	0.017654	4.23393	0.0186635	4.23393	0.0209164	4.23393	0.0209563	4.23393	0.0240529	4.23393	0.0448891	4.23393	0.0638132	4.23393	0.048667	4.23393	0.0460156	4.23393	0.044786	4.23393	0.0409066	4.23393	0.0383635
4.24802	0.01686	4.24802	0.017968	4.24802	0.018835	4.24802	0.0197552	4.24802	0.02088	4.24802	0.0248444	4.24802	0.0431375	4.24802	0.0684155	4.24802	0.0498348	4.24802	0.0450608	4.24802	0.0396686	4.24802	0.0401472	4.24802	0.0391116
4.2621	0.01688	4.2621	0.017761	4.2621	0.0181299	4.2621	0.0197832	4.2621	0.0214793	4.2621	0.0239112	4.2621	0.0436526	4.2621	0.0654275	4.2621	0.0487357	4.2621	0.0437213	4.2621	0.0398747	4.2621	0.0386973	4.2621	0.0383978
4.27618	0.01751	4.27618	0.017795	4.27618	0.0184527	4.27618	0.0196796	4.27618	0.0211026	4.27618	0.0222311	4.27618	0.0443626	4.27618	0.0659944	4.27618	0.0477804	4.27618	0.0441351	4.27618	0.0413246	4.27618	0.0396845	4.27618	0.0361667
4.29027	0.01713	4.29027	0.018691	4.29027	0.0188696	4.29027	0.0183896	4.29027	0.0208738	4.29027	0.0240334	4.29027	0.0441956	4.29027	0.0645602	4.29027	0.050195	4.29027	0.0443289	4.29027	0.0408989	4.29027	0.039896	4.29027	0.0373804
4.30435	0.01772	4.30435	0.017607	4.30435	0.0188793	4.30435	0.0194334	4.30435	0.0214489	4.30435	0.0227092	4.30435	0.0443396	4.30435	0.0608939	4.30435	0.0493539	4.30435	0.0449921	4.30435	0.041695	4.30435	0.0394969	4.30435	0.0363154
4.31844	0.018	4.31844	0.016373	4.31844	0.0185155	4.31844	0.0188869	4.31844	0.0210702	4.31844	0.0221304	4.31844	0.0463608	4.31844	0.0642254	4.31844	0.0496287	4.31844	0.0415625	4.31844	0.0415233	4.31844	0.0410447	4.31844	0.0380544
4.33252	0.01677	4.33252	0.018588	4.33252	0.0181418	4.33252	0.0209818	4.33252	0.0222101	4.33252	0.0214256	4.33252	0.0415869	4.33252	0.0658579	4.33252	0.0494699	4.33252	0.0471919	4.33252	0.0405959	4.33252	0.0374339	4.33252	0.0356069
4.3466	0.01647	4.3466	0.016972	4.3466	0.0192997	4.3466	0.0185114	4.3466	0.0223241	4.3466	0.0230691	4.3466	0.0419838	4.3466	0.0649882	4.3466	0.0457311	4.3466	0.043337	4.3466	0.041394	4.3466	0.0396543	4.3466	0.0370915
4.36069	0.01654	4.36069	0.01798	4.36069	0.017261	4.36069	0.0182755	4.36069	0.0210814	4.36069	0.023049	4.36069	0.0434758	4.36069	0.0665843	4.36069	0.047119	4.36069	0.0454883	4.36069	0.0399367	4.36069	0.0389652	4.36069	0.0382592
4.37477	0.01657	4.37477	0.017717	4.37477	0.0178578	4.37477	0.0190612	4.37477	0.0216156	4.37477	0.024239	4.37477	0.0442834	4.37477	0.0642769	4.37477	0.0473619	4.37477	0.0447099	4.37477	0.0404944	4.37477	0.0388619	4.37477	0.0386
4.38885	0.01779	4.38885	0.018689	4.38885	0.0189522	4.38885	0.0194522	4.38885	0.0198935	4.38885	0.0227422	4.38885	0.0460359	4.38885	0.0645659	4.38885	0.0462059	4.38885	0.0426699	4.38885	0.0408679	4.38885	0.0384199	4.38885	0.0375205
4.40294	0.01662	4.40294	0.018287	4.40294	0.0186158	4.40294	0.0184863	4.40294	0.0207025	4.40294	0.0212749	4.40294	0.0442365	4.40294	0.06608	4.40294	0.0469498	4.40294	0.0432405	4.40294	0.0403543	4.40294	0.0389735	4.40294	0.0389474
4.41702	0.01602	4.41702	0.017501	4.41702	0.0188379	4.41702	0.0201141	4.41702	0.0208769	4.41702	0.0223385	4.41702	0.0440128	4.41702	0.0628126	4.41702	0.0489777	4.41702	0.0437265	4.41702	0.0413402	4.41702	0.0379367	4.41702	0.037024
4.4311	0.01574	4.4311	0.017793	4.4311	0.0176425	4.4311	0.018952	4.4311	0.020298	4.4311	0.0223743	4.4311	0.0427719	4.4311	0.0645319	4.4311	0.0477378	4.4311	0.0438081	4.4311	0.0388279	4.4311	0.0393999	4.4311	0.0385835
4.44519	0.016	4.44519	0.01632	4.44519	0.0181789	4.44519	0.0188371	4.44519	0.0220879	4.44519	0.0213847	4.44519	0.0422959	4.44519	0.0645659	4.44519	0.0467094	4.44519	0.0453559	4.44519	0.0402899	4.44519	0.0395948	4.44519	0.0375236
4.45927	0.01758	4.45927	0.017479	4.45927	0.0172258	4.45927	0.0187619	4.45927	0.0208707	4.45927	0.023609	4.45927	0.0438228	4.45927	0.0666295	4.45927	0.0484953	4.45927	0.0435153	4.45927	0.040905	4.45927	0.036921	4.45927	0.0372303
4.47335	0.0161	4.47335	0.017414	4.47335	0.0187395	4.47335	0.0184527	4.47335	0.021179	4.47335	0.0232491	4.47335	0.0442523	4.47335	0.0649945	4.47335	0.0479087	4.47335	0.0442865	4.47335	0.0416263	4.47335	0.0385592	4.47335	0.0367004
4.48744	0.01688	4.48744	0.018242	4.48744	0.0191455	4.48744	0.0186522	4.48744	0.0218706	4.48744	0.0210342	4.48744	0.0430001	4.48744	0.0627142	4.48744	0.045782	4.48744	0.0448765	4.48744	0.0400781	4.48744	0.0392565	4.48744	0.0338299
4.50152	0.01623	4.50152	0.017116	4.50152	0.0188109	4.50152	0.0186635	4.50152	0.0208293	4.50152	0.0217814	4.50152	0.0452562	4.50152	0.0647749	4.50152	0.0478084	4.50152	0.0431504	4.50152	0.0408363	4.50152	0.0385938	4.50152	0.0378483
4.5156	0.01811	4.5156	0.019234	4.5156	0.0197246	4.5156	0.0187987	4.5156	0.0208128	4.5156	0.0223743	4.5156	0.0441004	4.5156	0.0632655	4.5156	0.0468415	4.5156	0.0435953	4.5156	0.0385488	4.5156	0.0377012	4.5156	0.0371083
4.52969	0.0173	4.52969	0.016041	4.52969	0.0184889	4.52969	0.0195422	4.52969	0.0206168	4.52969	0.0201585	4.52969	0.0446017	4.52969	0.0627453	4.52969	0.0473958	4.52969	0.0430532	4.52969	0.0389129	4.52969	0.0376337	4.52969	0.0372971
4.54377	0.01798	4.54377	0.019134	4.54377	0.0181046	4.54377	0.01868	4.54377	0.0206504	4.54377	0.0201199	4.54377	0.0428399	4.54377	0.0620159	4.54377	0.0462399	4.54377	0.0424319	4.54377	0.0401879	4.54377	0.0376719	4.54377	0.0367004
4.55786	0.01765	4.55786	0.01735	4.55786	0.0192374	4.55786	0.0198591	4.55786	0.0213307	4.55786	0.0231673	4.55786	0.0444187	4.55786	0.0666112	4.55786	0.0455599	4.55786	0.0437919	4.55786	0.0417462	4.55786	0.0384646	4.55786	0.0379439
4.57194	0.01588	4.57194	0.018408	4.57194	0.0184143	4.57194	0.018272	4.57194	0.0200809	4.57194	0.0218621	4.57194	0.0434956	4.57194	0.0655541	4.57194	0.0473619	4.57194	0.0435452	4.57194	0.0397979	4.57194	0.0363629	4.57194	0.0369023
4.58602	0.01657	4.58602	0.01732	4.58602	0.0182245	4.58602	0.0184625	4.58602	0.02209	4.58602	0.0232933	4.58602	0.0429419	4.58602	0.0657219	4.58602	0.0490959	4.58602	0.0426699	4.58602	0.0420995	4.58602	0.0392019	4.58602	0.0368899
4.60011	0.01666	4.60011	0.017355	4.60011	0.0186065	4.60011	0.0198706	4.60011	0.022167	4.60011	0.0221733	4.60011	0.0432405	4.60011	0.0626798	4.60011	0.0460912	4.60011	0.0418041	4.60011	0.0403899	4.60011	0.0401151	4.60011	0.0367493
4.61419	0.01673	4.61419	0.019064	4.61419	0.0179413	4.61419	0.0171229	4.61419	0.0200433	4.61419	0.0216656	4.61419	0.043584	4.61419	0.0661144	4.61419	0.046572	4.61419	0.043687	4.61419	0.0400781	4.61419	0.0371271	4.61419	0.0372129
4.62827	0.01602	4.62827	0.018854	4.62827	0.0202219	4.62827	0.0195782	4.62827	0.0209442	4.62827	0.0213111	4.62827	0.0459393	4.62827	0.0656127	4.62827	0.0464598	4.62827	0.0425043	4.62827	0.0413283	4.62827	0.0371083	4.62827	0.0366549
4.64236	0.01671	4.64236	0.018228	4.64236	0.0196253	4.64236	0.0198173	4.64236	0.0194296	4.64236	0.0220974	4.64236	0.0435496	4.64236	0.0641567	4.64236	0.0459194	4.64236	0.0413515	4.64236	0.0408721	4.64236	0.0364745	4.64236	0.0359357
4.65644	0.01692	4.65644	0.016254	4.65644	0.0177607	4.65644	0.0179544	4.65644	0.0189376	4.65644	0.0218566	4.65644	0.0435347	4.65644	0.0636479	4.65644	0.045585	4.65644	0.0439448	4.65644	0.0400179	4.65644	0.0386383	4.65644	0.0379514
4.67052	0.01633	4.67052	0.016329	4.67052	0.019104	4.67052	0.0197312	4.67052	0.0196958	4.67052	0.0206836	4.67052	0.0434765	4.67052	0.0640424	4.67052	0.0453422	4.67052	0.0418018	4.67052	0.0393231	4.67052	0.0378693	4.67052	0.0353372
4.68461	0.01743	4.68461	0.017447	4.68461	0.0193539	4.68461	0.0186888	4.68461	0.0195665	4.68461	0.022541	4.68461	0.0435302	4.68461	0.0631607	4.68461	0.0445113	4.68461	0.0434122	4.68461	0.0394282	4.68461	0.03841	4.68461	0.0378827
4.69869	0.0173	4.69869	0.017569	4.69869	0.0185531	4.69869	0.018005	4.69869	0.0199792	4.69869	0.0225181	4.69869	0.0434715	4.69869	0.0649333	4.69869	0.0463132	4.69869	0.0434572	4.69869	0.0392495	4.69869	0.0378557	4.69869	0.037623
4.71277	0.01774	4.71277	0.017274	4.71277	0.0198066	4.71277	0.0186543	4.71277	0.0197859	4.71277	0.0228669	4.71277	0.0453495	4.71277	0.0635656	4.71277	0.0459046	4.71277	0.043386	4.71277	0.0407	4.71277	0.0375966	4.71277	0.0369688
4.72686	0.01643	4.72686	0.017862	4.72686	0.0179056	4.72686	0.0180784	4.72686	0.0221071	4.72686	0.0218258	4.72686	0.0433092	4.72686	0.0643284	4.72686	0.0477054	4.72686	0.042794	4.72686	0.0415576	4.72686	0.0376617	4.72686	0.034762
4.74094	0.01567	4.74094	0.016697	4.74094	0.0192079	4.74094	0.0195377	4.74094	0.0200131	4.74094	0.0212387	4.74094	0.0423475	4.74094	0.0652557	4.74094	0.0484666	4.74094	0.0433435	4.74094	0.040665	4.74094	0.0372301	4.74094	0.0366606
4.75502	0.01754	4.75502	0.017614	4.75502	0.0182356	4.75502	0.0181652	4.75502	0.0221497	4.75502	0.022626	4.75502	0.0419767	4.75502	0.0641388	4.75502	0.0484321	4.75502	0.0429088	4.75502	0.0414634	4.75502	0.0360738	4.75502	0.0387664
4.76911	0.01638	4.76911	0.017287	4.76911	0.0186156	4.76911	0.0187168	4.76911	0.0193721	4.76911	0.0224382	4.76911	0.0451179	4.76911	0.0651439	4.76911	0.0485921	4.76911	0.0426359	4.76911	0.0399467	4.76911	0.0387848	4.76911	0.0383859
4.78319	0.01791	4.78319	0.018249	4.78319	0.017788	4.78319	0.0199302	4.78319	0.0207069	4.78319	0.0208045	4.78319	0.0432062	4.78319	0.0633324	4.78319	0.046706	4.78319	0.0441335	4.78319	0.0393877	4.78319	0.0383987	4.78319	0.0379033
4.79728	0.01591	4.79728	0.016594	4.79728	0.019011	4.79728	0.0193908	4.79728	0.0212238	4.79728	0.02179	4.79728	0.0434038	4.79728	0.0626106	4.79728	0.0464194	4.79728	0.0415048	4.79728	0.038206	4.79728	0.0360739	4.79728	0.0371288
4.81136	0.01699	4.81136	0.01701	4.81136	0.0187168	4.81136	0.01995	4.81136	0.0193787	4.81136	0.0227945	4.81136	0.0420879	4.81136	0.0632186	4.81136	0.0475701	4.81136	0.0419838	4.81136	0.0396194	4.81136	0.0371604	4.81136	0.0351137
4.82544	0.01728	4.82544	0.017393	4.82544	0.0185345	4.82544	0.0195299	4.82544	0.0206579	4.82544	0.0218566	4.82544	0.0436526	4.82544	0.0651527	4.82544	0.0479801	4.82544	0.0439274	4.82544	0.0422445	4.82544	0.0369527	4.82544	0.0379379
4.83953	0.01688	4.83953	0.018433	4.83953	0.0199758	4.83953	0.0175349	4.83953	0.0201208	4.83953	0.0211043	4.83953	0.0436591	4.83953	0.0658758	4.83953	0.0477995	4.83953	0.0436255	4.83953	0.0410335	4.83953	0.0387599	4.83953	0.0353447
4.85361	0.0163	4.85361	0.018551	4.85361	0.0185784	4.85361	0.0192431	4.85361	0.0205162	4.85361	0.0228131	4.85361	0.0448799	4.85361	0.0654159	4.85361	0.0479709	4.85361	0.0434859	4.85361	0.0397119	4.85361	0.0375512	4.85361	0.0368408
4.86769	0.01673	4.86769	0.01766	4.86769	0.018661	4.86769	0.0190845	4.86769	0.0215114	4.86769	0.0234458	4.86769	0.0437534	4.86769	0.0657417	4.86769	0.0469109	4.86769	0.0430941	4.86769	0.0398597	4.86769	0.0378201	4.86769	0.03841
4.88178	0.01749	4.88178	0.018414	4.88178	0.0184863	4.88178	0.0186512	4.88178	0.0205859	4.88178	0.0218292	4.88178	0.0401223	4.88178	0.0664082	4.88178	0.046753	4.88178	0.0438098	4.88178	0.0418138	4.88178	0.0365025	4.88178	0.0365363
4.89586	0.01718	4.89586	0.017476	4.89586	0.0193041	4.89586	0.0186784	4.89586	0.019502	4.89586	0.0202252	4.89586	0.0433092	4.89586	0.0644314	4.89586	0.0470185	4.89586	0.0446003	4.89586	0.0398747	4.89586	0.0359702	4.89586	0.0367149
4.90994	0.01718	4.90994	0.01697	4.90994	0.0171356	4.90994	0.0191518	4.90994	0.0199322	4.90994	0.022393	4.90994	0.0441304	4.90994	0.0642601	4.90994	0.0456788	4.90994	0.0431332	4.90994	0.0394851	4.90994	0.0403591	4.90994	0.0390999
4.92403	0.01739	4.92403	0.017089	4.92403	0.0178842	4.92403	0.0185603	4.92403	0.0204789	4.92403	0.0209492	4.92403	0.0441004	4.92403	0.0657168	4.92403	0.0465598	4.92403	0.0422267	4.92403	0.0416022	4.92403	0.0374571	4.92403	0.0355389
4.93811	0.01692	4.93811	0.017827	4.93811	0.0170988	4.93811	0.0184064	4.93811	0.0212697	4.93811	0.022541	4.93811	0.043584	4.93811	0.0639163	4.93811	0.047569	4.93811	0.0424162	4.93811	0.0405614	4.93811	0.0376766	4.93811	0.0375927
4.95219	0.01811	4.95219	0.018479	4.95219	0.0184249	4.95219	0.0204071	4.95219	0.020046	4.95219	0.0211257	4.95219	0.0448119	4.95219	0.0651099	4.95219	0.0450839	4.95219	0.0423299	4.95219	0.0403919	4.95219	0.0358359	4.95219	0.0373999
4.96628	0.01696	4.96628	0.017208	4.96628	0.019731	4.96628	0.0187738	4.96628	0.0179939	4.96628	0.0212387	4.96628	0.0438922	4.96628	0.0634615	4.96628	0.0482641	4.96628	0.0425141	4.96628	0.0404908	4.96628	0.0374759	4.96628	0.0368833
4.98036	0.01653	4.98036	0.017253	4.98036	0.017497	4.98036	0.0196796	4.98036	0.0208378	4.98036	0.0238219	4.98036	0.043193	4.98036	0.0635935	4.98036	0.0476011	4.98036	0.0424754	4.98036	0.0414546	4.98036	0.0376962	4.98036	0.0385352
4.99444	0.01693	4.99444	0.018205	4.99444	0.0173672	4.99444	0.0191463	4.99444	0.020897	4.99444	0.0225297	4.99444	0.0440631	4.99444	0.0661451	4.99444	0.0448373	4.99444	0.0441977	4.99444	0.0396197	4.99444	0.0395524	4.99444	0.0363882
5.00853	0.01555	5.00853	0.017206	5.00853	0.0193314	5.00853	0.0193051	5.00853	0.0211026	5.00853	0.022818	5.00853	0.0461039	5.00853	0.0612339	5.00853	0.0468179	5.00853	0.0420239	5.00853	0.040015	5.00853	0.0377597	5.00853	0.0377399
5.02261	0.01643	5.02261	0.017514	5.02261	0.0172951	5.02261	0.0191642	5.02261	0.0212593	5.02261	0.0225891	5.02261	0.0449678	5.02261	0.063288	5.02261	0.0479171	5.02261	0.0411164	5.02261	0.0389916	5.02261	0.0379667	5.02261	0.0380151
5.0367	0.01652	5.0367	0.01837	5.0367	0.0180426	5.0367	0.0196625	5.0367	0.0210497	5.0367	0.0220599	5.0367	0.0426019	5.0367	0.0668439	5.0367	0.0482504	5.0367	0.0434179	5.0367	0.0428059	5.0367	0.0386039	5.0367	0.0366462
5.05078	0.01492	5.05078	0.018299	5.05078	0.0188994	5.05078	0.0210415	5.05078	0.020298	5.05078	0.0232029	5.05078	0.0442579	5.05078	0.0621083	5.05078	0.0456964	5.05078	0.0429554	5.05078	0.0389305	5.05078	0.0369688	5.05078	0.0366696
5.06486	0.01682	5.06486	0.016193	5.06486	0.0196898	5.06486	0.0195585	5.06486	0.0206981	5.06486	0.0223526	5.06486	0.0434064	5.06486	0.0630104	5.06486	0.0460087	5.06486	0.041712	5.06486	0.0388611	5.06486	0.0386876	5.06486	0.0356784
5.07895	0.01684	5.07895	0.018154	5.07895	0.0187482	5.07895	0.0198199	5.07895	0.0198935	5.07895	0.0213003	5.07895	0.0446555	5.07895	0.0623486	5.07895	0.0437759	5.07895	0.0423213	5.07895	0.0374836	5.07895	0.0374679	5.07895	0.0368408
5.09303	0.01628	5.09303	0.017879	5.09303	0.0176667	5.09303	0.0189072	5.09303	0.0200761	5.09303	0.0222817	5.09303	0.0422184	5.09303	0.0636415	5.09303	0.0490792	5.09303	0.0434122	5.09303	0.039806	5.09303	0.0387413	5.09303	0.0344825
5.10711	0.01749	5.10711	0.018264	5.10711	0.0181036	5.10711	0.0187228	5.10711	0.0209955	5.10711	0.0206414	5.10711	0.0435664	5.10711	0.0641284	5.10711	0.0436984	5.10711	0.0438304	5.10711	0.040794	5.10711	0.0374296	5.10711	0.0380089
5.1212	0.01706	5.1212	0.0167	5.1212	0.0187548	5.1212	0.0181554	5.1212	0.0205512	5.1212	0.0211902	5.1212	0.0442045	5.1212	0.0614519	5.1212	0.0485826	5.1212	0.041845	5.1212	0.0412237	5.1212	0.0379936	5.1212	0.0371083
5.13528	0.01766	5.13528	0.016677	5.13528	0.0194952	5.13528	0.0197859	5.13528	0.0196502	5.13528	0.0221754	5.13528	0.0411427	5.13528	0.0631719	5.13528	0.0457639	5.13528	0.0410039	5.13528	0.0398479	5.13528	0.0375736	5.13528	0.0362779
5.14936	0.01551	5.14936	0.017957	5.14936	0.0184527	5.14936	0.017599	5.14936	0.0200161	5.14936	0.0229392	5.14936	0.0437579	5.14936	0.0632059	5.14936	0.0462739	5.14936	0.0443699	5.14936	0.0401517	5.14936	0.0393316	5.14936	0.0381819
5.16345	0.01659	5.16345	0.017313	5.16345	0.0182946	5.16345	0.0187336	5.16345	0.0206236	5.16345	0.0214683	5.16345	0.0428166	5.16345	0.0645718	5.16345	0.0470496	5.16345	0.0416369	5.16345	0.0414022	5.16345	0.0362241	5.16345	0.0362241
5.17753	0.01747	5.17753	0.017643	5.17753	0.019471	5.17753	0.0178272	5.17753	0.0204808	5.17753	0.021892	5.17753	0.0440814	5.17753	0.0628075	5.17753	0.0453116	5.17753	0.0404242	5.17753	0.0402181	5.17753	0.036818	5.17753	0.0376766
5.19161	0.01712	5.19161	0.018308	5.19161	0.0177411	5.19161	0.0184764	5.19161	0.0207441	5.19161	0.0217015	5.19161	0.0409447	5.19161	0.0622541	5.19161	0.0475014	5.19161	0.0436999	5.19161	0.0416771	5.19161	0.038773	5.19161	0.0374949
5.2057	0.01755	5.2057	0.017062	5.2057	0.0192541	5.2057	0.0195782	5.2057	0.0194875	5.2057	0.0226347	5.2057	0.0439448	5.2057	0.066293	5.2057	0.0459194	5.2057	0.0424162	5.2057	0.0414161	5.2057	0.0390161	5.2057	0.0378622
5.21978	0.01592	5.21978	0.017287	5.21978	0.017512	5.21978	0.0193211	5.21978	0.0201111	5.21978	0.0228485	5.21978	0.0446353	5.21978	0.0640581	5.21978	0.0479342	5.21978	0.0429186	5.21978	0.0396779	5.21978	0.0369941	5.21978	0.0359039
5.23386	0.01685	5.23386	0.01777	5.23386	0.0186906	5.23386	0.0187144	5.23386	0.020042	5.23386	0.0211571	5.23386	0.0444473	5.23386	0.0666243	5.23386	0.0468415	5.23386	0.0442392	5.23386	0.0401126	5.23386	0.0366345	5.23386	0.0367987
5.24795	0.01742	5.24795	0.018528	5.24795	0.0180173	5.24795	0.0195704	5.24795	0.0197159	5.24795	0.0227945	5.24795	0.0440639	5.24795	0.0647699	5.24795	0.0470544	5.24795	0.0434519	5.24795	0.0388959	5.24795	0.0377597	5.24795	0.0373659
5.26203	0.0156	5.26203	0.017361	5.26203	0.0184165	5.26203	0.0193622	5.26203	0.0197191	5.26203	0.0213552	5.26203	0.0441304	5.26203	0.0632166	5.26203	0.0471263	5.26203	0.0409999	5.26203	0.0399227	5.26203	0.0386579	5.26203	0.0375174
5.27612	0.01624	5.27612	0.018067	5.27612	0.0170444	5.27612	0.01777	5.27612	0.0203351	5.27612	0.0233605	5.27612	0.0431982	5.27612	0.0656821	5.27612	0.0443779	5.27612	0.0429901	5.27612	0.0388781	5.27612	0.0360969	5.27612	0.0379589
5.2902	0.01787	5.2902	0.018018	5.2902	0.0187015	5.2902	0.0193787	5.2902	0.0201058	5.2902	0.0233132	5.2902	0.0423655	5.2902	0.062837	5.2902	0.0463904	5.2902	0.0428166	5.2902	0.0382712	5.2902	0.0385141	5.2902	0.0380283
5.30428	0.01798	5.30428	0.017577	5.30428	0.0187775	5.30428	0.0194008	5.30428	0.0208831	5.30428	0.0216512	5.30428	0.0424849	5.30428	0.064088	5.30428	0.0470528	5.30428	0.041901	5.30428	0.0410447	5.30428	0.0352381	5.30428	0.0367149
5.31837	0.01541	5.31837	0.018208	5.31837	0.0181402	5.31837	0.0177043	5.31837	0.02019	5.31837	0.0215799	5.31837	0.0444525	5.31837	0.0646303	5.31837	0.051334	5.31837	0.0434908	5.31837	0.040091	5.31837	0.0368258	5.31837	0.0374497
5.33245	0.01663	5.33245	0.016969	5.33245	0.0180678	5.33245	0.0196999	5.33245	0.0199857	5.33245	0.0208909	5.33245	0.0420027	5.33245	0.0654827	5.33245	0.0469935	5.33245	0.0410314	5.33245	0.0380376	5.33245	0.0368746	5.33245	0.0368408
5.34653	0.01652	5.34653	0.016465	5.34653	0.0180678	5.34653	0.018219	5.34653	0.0207634	5.34653	0.0221432	5.34653	0.0433163	5.34653	0.0645718	5.34653	0.0460087	5.34653	0.0426431	5.34653	0.0404564	5.34653	0.0382941	5.34653	0.0364943
5.36062	0.01663	5.36062	0.016607	5.36062	0.0188674	5.36062	0.0193471	5.36062	0.0186425	5.36062	0.0209854	5.36062	0.0438922	5.36062	0.0629757	5.36062	0.0461128	5.36062	0.0430594	5.36062	0.039445	5.36062	0.0390346	5.36062	0.0346713
5.3747	0.01697	5.3747	0.017503	5.3747	0.0183123	5.3747	0.0181046	5.3747	0.020154	5.3747	0.0220692	5.3747	0.0441156	5.3747	0.0643619	5.3747	0.0488579	5.3747	0.0420239	5.3747	0.0398783	5.3747	0.0407659	5.3747	0.0348159
5.38878	0.01786	5.38878	0.017328	5.38878	0.0181313	5.38878	0.0188481	5.38878	0.0186425	5.38878	0.0220367	5.38878	0.0439618	5.38878	0.0632981	5.38878	0.0469841	5.38878	0.0403212	5.38878	0.0401472	5.38878	0.0393187	5.38878	0.0377653
5.40287	0.0171	5.40287	0.017431	5.40287	0.0189896	5.40287	0.0183168	5.40287	0.0199282	5.40287	0.02189	5.40287	0.045679	5.40287	0.0604131	5.40287	0.0477054	5.40287	0.0424506	5.40287	0.0416315	5.40287	0.0371439	5.40287	0.0359357
5.41695	0.01795	5.41695	0.017838	5.41695	0.0177516	5.41695	0.0192794	5.41695	0.0197968	5.41695	0.0211699	5.41695	0.0436591	5.41695	0.064563	5.41695	0.0482035	5.41695	0.0417123	5.41695	0.0416785	5.41695	0.0364348	5.41695	0.0374317
5.43103	0.01674	5.43103	0.017244	5.43103	0.0180547	5.43103	0.0178482	5.43103	0.0194934	5.43103	0.0222817	5.43103	0.0442709	5.43103	0.0628075	5.43103	0.0470202	5.43103	0.0423729	5.43103	0.0425437	5.43103	0.0353411	5.43103	0.0368523
5.44512	0.01715	5.44512	0.018392	5.44512	0.0171752	5.44512	0.0205235	5.44512	0.0196728	5.44512	0.0221694	5.44512	0.0430688	5.44512	0.0655305	5.44512	0.0474993	5.44512	0.0413859	5.44512	0.0384794	5.44512	0.0360624	5.44512	0.0363371
5.4592	0.01721	5.4592	0.018323	5.4592	0.0191512	5.4592	0.0181036	5.4592	0.019702	5.4592	0.0226227	5.4592	0.0457798	5.4592	0.0654382	5.4592	0.0470926	5.4592	0.0428849	5.4592	0.0397544	5.4592	0.0362995	5.4592	0.0369941
5.47328	0.01625	5.47328	0.017377	5.47328	0.0192887	5.47328	0.019731	5.47328	0.0222792	5.47328	0.020334	5.47328	0.0452107	5.47328	0.0626635	5.47328	0.0472578	5.47328	0.0437881	5.47328	0.0400755	5.47328	0.0387086	5.47328	0.0359118
5.48737	0.01708	5.48737	0.016102	5.48737	0.0186925	5.48737	0.0187253	5.48737	0.0204095	5.48737	0.0226483	5.48737	0.0416263	5.48737	0.0649466	5.48737	0.0469498	5.48737	0.0432405	5.48737	0.0419697	5.48737	0.0390425	5.48737	0.0372645
5.50145	0.01657	5.50145	0.017492	5.50145	0.0172515	5.50145	0.0196829	5.50145	0.020226	5.50145	0.0215471	5.50145	0.0416553	5.50145	0.0662999	5.50145	0.0475999	5.50145	0.0438259	5.50145	0.038819	5.50145	0.0403555	5.50145	0.0383859
5.51554	0.01716	5.51554	0.017941	5.51554	0.0177744	5.51554	0.0186342	5.51554	0.0206522	5.51554	0.0223001	5.51554	0.0428171	5.51554	0.0623824	5.51554	0.0455689	5.51554	0.042407	5.51554	0.0396487	5.51554	0.0367731	5.51554	0.0367004
5.52962	0.01693	5.52962	0.017441	5.52962	0.016915	5.52962	0.0186532	5.52962	0.0213893	5.52962	0.0220337	5.52962	0.0433921	5.52962	0.0620273	5.52962	0.0510025	5.52962	0.0424849	5.52962	0.0400464	5.52962	0.0372988	5.52962	0.0381231
5.5437	0.01726	5.5437	0.017485	5.5437	0.0184493	5.5437	0.0191213	5.5437	0.0204443	5.5437	0.0215414	5.5437	0.0446143	5.5437	0.0646032	5.5437	0.0448547	5.5437	0.0434809	5.5437	0.0410081	5.5437	0.0384322	5.5437	0.036818
5.55779	0.01599	5.55779	0.017932	5.55779	0.0177187	5.55779	0.02019	5.55779	0.0201199	5.55779	0.0231353	5.55779	0.0424659	5.55779	0.0625259	5.55779	0.0499459	5.55779	0.0439619	5.55779	0.0397075	5.55779	0.0371446	5.55779	0.0355639
5.57187	0.01758	5.57187	0.017333	5.57187	0.0189813	5.57187	0.0195545	5.57187	0.0212387	5.57187	0.0212025	5.57187	0.0436459	5.57187	0.0644658	5.57187	0.0460225	5.57187	0.0437187	5.57187	0.0407685	5.57187	0.0380759	5.57187	0.0370749
5.58595	0.01575	5.58595	0.016878	5.58595	0.0191584	5.58595	0.0187338	5.58595	0.020262	5.58595	0.0207609	5.58595	0.0434235	5.58595	0.0637888	5.58595	0.0457125	5.58595	0.0423127	5.58595	0.0391148	5.58595	0.039581	5.58595	0.0365902
5.60004	0.01743	5.60004	0.018597	5.60004	0.0173771	5.60004	0.0177099	5.60004	0.0201501	5.60004	0.0219159	5.60004	0.0427125	5.60004	0.0631722	5.60004	0.0493296	5.60004	0.0420803	5.60004	0.0398326	5.60004	0.0374201	5.60004	0.0353913
5.61412	0.01656	5.61412	0.017508	5.61412	0.0201846	5.61412	0.0190779	5.61412	0.0195993	5.61412	0.0233444	5.61412	0.0419354	5.61412	0.0630233	5.61412	0.0491135	5.61412	0.0447173	5.61412	0.0393877	5.61412	0.0398326	5.61412	0.0355129
5.6282	0.0167	5.6282	0.018142	5.6282	0.0197859	5.6282	0.0189742	5.6282	0.0199302	5.6282	0.0218485	5.6282	0.0412794	5.6282	0.0624239	5.6282	0.0503199	5.6282	0.0447779	5.6282	0.0409019	5.6282	0.0395759	5.6282	0.0377399
5.64229	0.01617	5.64229	0.019963	5.64229	0.0180177	5.64229	0.0197832	5.64229	0.021753	5.64229	0.0220429	5.64229	0.044683	5.64229	0.0655305	5.64229	0.048564	5.64229	0.0417696	5.64229	0.0399434	5.64229	0.0393595	5.64229	0.0381918
5.65637	0.01905	5.65637	0.01854	5.65637	0.0192774	5.65637	0.0184226	5.65637	0.0205905	5.65637	0.0208045	5.65637	0.0436108	5.65637	0.0648147	5.65637	0.0513029	5.65637	0.0429901	5.65637	0.0413632	5.65637	0.0399367	5.65637	0.0367098
5.67045	0.01645	5.67045	0.017614	5.67045	0.0193836	5.67045	0.0200447	5.67045	0.0211069	5.67045	0.0212494	5.67045	0.0429419	5.67045	0.0645999	5.67045	0.0470899	5.67045	0.0442679	5.67045	0.0400519	5.67045	0.0385559	5.67045	0.0382381
5.68454	0.01634	5.68454	0.017584	5.68454	0.019016	5.68454	0.019417	5.68454	0.0220859	5.68454	0.0217527	5.68454	0.043429	5.68454	0.0669266	5.68454	0.050142	5.68454	0.0456954	5.68454	0.0430624	5.68454	0.0404959	5.68454	0.0407293
5.69862	0.01775	5.69862	0.017966	5.69862	0.0188853	5.69862	0.0196214	5.69862	0.020856	5.69862	0.0219004	5.69862	0.0453943	5.69862	0.066072	5.69862	0.0474655	5.69862	0.0439789	5.69862	0.0426326	5.69862	0.0384212	5.69862	0.0390425
5.7127	0.01616	5.7127	0.017903	5.7127	0.018242	5.7127	0.0199361	5.7127	0.0222259	5.7127	0.0211882	5.7127	0.0423979	5.7127	0.0643959	5.7127	0.0473279	5.7127	0.0431799	5.7127	0.0407659	5.7127	0.0376379	5.7127	0.0392359
5.72679	0.01615	5.72679	0.017121	5.72679	0.017871	5.72679	0.0183277	5.72679	0.0217975	5.72679	0.0214496	5.72679	0.0419144	5.72679	0.0649188	5.72679	0.0478824	5.72679	0.0428166	5.72679	0.041845	5.72679	0.0385034	5.72679	0.0393121
5.74087	0.01693	5.74087	0.017186	5.74087	0.0184889	5.74087	0.0186065	5.74087	0.0211571	5.74087	0.0226117	5.74087	0.0431542	5.74087	0.0661451	5.74087	0.0498192	5.74087	0.0443324	5.74087	0.0400179	5.74087	0.0388455	5.74087	0.0385323
5.75496	0.01814	5.75496	0.017614	5.75496	0.0186255	5.75496	0.0190951	5.75496	0.0199741	5.75496	0.0228221	5.75496	0.0439789	5.75496	0.0636697	5.75496	0.0482988	5.75496	0.0437534	5.75496	0.0427819	5.75496	0.0387824	5.75496	0.0382592
5.7652	0.01725	5.7652	0.015653	5.7652	0.0198408	5.7652	0.0206588	5.7652	0.0205723	5.7652	0.0225533	5.7652	0.0553423	5.7652	0.0681803	5.7652	0.0496173	5.7652	0.0427645	5.7652	0.0424175	5.7652	0.0398152	5.7652	0.0399808
5.76904	0.01794	5.76904	0.020188	5.76904	0.0180666	5.76904	0.0196864	5.76904	0.0207683	5.76904	0.022752	5.76904	0.042794	5.76904	0.0657709	5.76904	0.050089	5.76904	0.0456447	5.76904	0.0434611	5.76904	0.0392221	5.76904	0.0378827
5.78312	0.01745	5.78312	0.018516	5.78312	0.017525	5.78312	0.0203336	5.78312	0.0197581	5.78312	0.0225175	5.78312	0.0456192	5.78312	0.065302	5.78312	0.0460225	5.78312	0.0451066	5.78312	0.0421337	5.78312	0.0405616	5.78312	0.0383064
5.79157	0.01855	5.79157	0.018106	5.79157	0.0185946	5.79157	0.0186779	5.79157	0.019486	5.79157	0.0225381	5.79157	0.0532549	5.79157	0.0623344	5.79157	0.0484969	5.79157	0.0446555	5.79157	0.0408595	5.79157	0.0401158	5.79157	0.0400721
5.79721	0.01866	5.79721	0.019158	5.79721	0.0182296	5.79721	0.0192408	5.79721	0.0201922	5.79721	0.0235784	5.79721	0.0427412	5.79721	0.0626432	5.79721	0.0490452	5.79721	0.0442925	5.79721	0.0427743	5.79721	0.0383846	5.79721	0.0381536
5.81129	0.01772	5.81129	0.019029	5.81129	0.0181672	5.81129	0.019731	5.81129	0.0213057	5.81129	0.0220077	5.81129	0.0435953	5.81129	0.0643636	5.81129	0.0472231	5.81129	0.0442739	5.81129	0.0411511	5.81129	0.0393121	5.81129	0.0389916
5.81794	0.01792	5.81794	0.017703	5.81794	0.0180535	5.81794	0.0197396	5.81794	0.0224064	5.81794	0.0215705	5.81794	0.0526011	5.81794	0.0636781	5.81794	0.0508946	5.81794	0.0432904	5.81794	0.0406857	5.81794	0.0401169	5.81794	0.0391525
5.82537	0.01676	5.82537	0.018578	5.82537	0.0179446	5.82537	0.0195858	5.82537	0.0209635	5.82537	0.0214136	5.82537	0.0437557	5.82537	0.0664922	5.82537	0.0469477	5.82537	0.0432885	5.82537	0.040802	5.82537	0.0395656	5.82537	0.0388699
5.83946	0.01747	5.83946	0.015992	5.83946	0.0183915	5.83946	0.0175769	5.83946	0.0214793	5.83946	0.0213719	5.83946	0.0444967	5.83946	0.0653931	5.83946	0.0461255	5.83946	0.0434956	5.83946	0.0405616	5.83946	0.0395312	5.83946	0.0366057
5.84431	0.01835	5.84431	0.017371	5.84431	0.0185861	5.84431	0.0188063	5.84431	0.0199833	5.84431	0.0234249	5.84431	0.0521482	5.84431	0.0651038	5.84431	0.0496173	5.84431	0.0434382	5.84431	0.0420296	5.84431	0.0390812	5.84431	0.0380148
5.85354	0.01627	5.85354	0.017114	5.85354	0.019011	5.85354	0.018687	5.85354	0.021492	5.85354	0.023309	5.85354	0.0429419	5.85354	0.0638179	5.85354	0.0486879	5.85354	0.0440639	5.85354	0.0428854	5.85354	0.0397799	5.85354	0.0365089
5.86762	0.01638	5.86762	0.01808	5.86762	0.0184124	5.86762	0.0200038	5.86762	0.0211929	5.86762	0.0226943	5.86762	0.0427949	5.86762	0.0640739	5.86762	0.0490872	5.86762	0.0432008	5.86762	0.0432008	5.86762	0.0405283	5.86762	0.0398855
5.87068	0.01781	5.87068	0.019041	5.87068	0.0182776	5.87068	0.0196914	5.87068	0.0208327	5.87068	0.0221368	5.87068	0.0517335	5.87068	0.0624756	5.87068	0.0499541	5.87068	0.0442645	5.87068	0.0433067	5.87068	0.0394719	5.87068	0.038921
5.88171	0.01924	5.88171	0.017409	5.88171	0.018329	5.88171	0.0184392	5.88171	0.0203345	5.88171	0.0216859	5.88171	0.0415673	5.88171	0.0665211	5.88171	0.0461226	5.88171	0.0431416	5.88171	0.0419022	5.88171	0.0394571	5.88171	0.0376484
5.89579	0.01745	5.89579	0.018043	5.89579	0.0191703	5.89579	0.0198591	5.89579	0.019573	5.89579	0.0221	5.89579	0.0430503	5.89579	0.0665047	5.89579	0.0495402	5.89579	0.0420884	5.89579	0.0412292	5.89579	0.0374935	5.89579	0.0378431
5.89705	0.01781	5.89705	0.01747	5.89705	0.019267	5.89705	0.0190361	5.89705	0.0205501	5.89705	0.0210989	5.89705	0.0539467	5.89705	0.0660288	5.89705	0.0492951	5.89705	0.0465338	5.89705	0.0433748	5.89705	0.0400321	5.89705	0.0405959
5.90987	0.01692	5.90987	0.018386	5.90987	0.0205568	5.90987	0.0189374	5.90987	0.0203338	5.90987	0.0215752	5.90987	0.0445399	5.90987	0.0613699	5.90987	0.0479739	5.90987	0.0429079	5.90987	0.0430905	5.90987	0.0387259	5.90987	0.0393316
5.92342	0.01674	5.92342	0.01735	5.92342	0.017645	5.92342	0.0193511	5.92342	0.021293	5.92342	0.0218831	5.92342	0.0518039	5.92342	0.0659168	5.92342	0.0515459	5.92342	0.0478117	5.92342	0.0438941	5.92342	0.0409718	5.92342	0.0390924
5.92396	0.01647	5.92396	0.017377	5.92396	0.0184663	5.92396	0.0192831	5.92396	0.0210897	5.92396	0.0228491	5.92396	0.0432885	5.92396	0.0601345	5.92396	0.0496748	5.92396	0.0450145	5.92396	0.0416716	5.92396	0.0372475	5.92396	0.0397979
5.93804	0.01587	5.93804	0.017921	5.93804	0.0189448	5.93804	0.0190845	5.93804	0.0210652	5.93804	0.0221432	5.93804	0.041211	5.93804	0.0657559	5.93804	0.0476339	5.93804	0.0455599	5.93804	0.0419219	5.93804	0.0375699	5.93804	0.0389899
5.94978	0.01833	5.94978	0.017484	5.94978	0.0179684	5.94978	0.0215819	5.94978	0.0219545	5.94978	0.0225467	5.94978	0.0518472	5.94978	0.0660868	5.94978	0.0519105	5.94978	0.0486507	5.94978	0.0455046	5.94978	0.0398907	5.94978	0.0405012
5.95212	0.01661	5.95212	0.018708	5.95212	0.0188145	5.95212	0.0197096	5.95212	0.0196142	5.95212	0.0211085	5.95212	0.0409394	5.95212	0.0650079	5.95212	0.0484839	5.95212	0.0434519	5.95212	0.0429196	5.95212	0.0391949	5.95212	0.037828
5.96621	0.01686	5.96621	0.018117	5.96621	0.0184663	5.96621	0.0195993	5.96621	0.0205874	5.96621	0.0229392	5.96621	0.0423475	5.96621	0.0632294	5.96621	0.0507621	5.96621	0.0439961	5.96621	0.0418732	5.96621	0.0388699	5.96621	0.039008
5.97615	0.01763	5.97615	0.018232	5.97615	0.01879	5.97615	0.0207955	5.97615	0.0229379	5.97615	0.0242961	5.97615	0.0525348	5.97615	0.0640614	5.97615	0.0551213	5.97615	0.0510729	5.97615	0.0451316	5.97615	0.042339	5.97615	0.0402737
5.98029	0.01885	5.98029	0.018763	5.98029	0.0190179	5.98029	0.0188507	5.98029	0.0213961	5.98029	0.0220152	5.98029	0.0416904	5.98029	0.0649402	5.98029	0.0477931	5.98029	0.0437136	5.98029	0.0441448	5.98029	0.0401626	5.98029	0.0385728
5.99438	0.0188	5.99438	0.019088	5.99438	0.0195634	5.99438	0.0185883	5.99438	0.021066	5.99438	0.0212645	5.99438	0.0430344	5.99438	0.0600696	5.99438	0.0511937	5.99438	0.044482	5.99438	0.0413593	5.99438	0.0394222	5.99438	0.0370584
6.00252	0.01922	6.00252	0.020023	6.00252	0.019714	6.00252	0.0217204	6.00252	0.0237192	6.00252	0.0239527	6.00252	0.0518238	6.00252	0.0648072	6.00252	0.0572	6.00252	0.053305	6.00252	0.0480202	6.00252	0.0438326	6.00252	0.0422051
6.00846	0.01806	6.00846	0.019481	6.00846	0.0192396	6.00846	0.0185705	6.00846	0.0216441	6.00846	0.0225533	6.00846	0.0461719	6.00846	0.0626959	6.00846	0.0504559	6.00846	0.0456959	6.00846	0.0431119	6.00846	0.0392359	6.00846	0.0380459
6.02254	0.01822	6.02254	0.018765	6.02254	0.0187504	6.02254	0.0189304	6.02254	0.0208466	6.02254	0.0211307	6.02254	0.0414502	6.02254	0.0642939	6.02254	0.0530059	6.02254	0.0468179	6.02254	0.0430779	6.02254	0.0400859	6.02254	0.0382159
6.02889	0.01785	6.02889	0.019265	6.02889	0.0197744	6.02889	0.0226064	6.02889	0.0245075	6.02889	0.0246191	6.02889	0.054277	6.02889	0.0668957	6.02889	0.061304	6.02889	0.0583776	6.02889	0.0497477	6.02889	0.0472501	6.02889	0.0433732
6.03663	0.01695	6.03663	0.018691	6.03663	0.0205611	6.03663	0.0194342	6.03663	0.0207047	6.03663	0.023393	6.03663	0.0430344	6.03663	0.0658396	6.03663	0.0504186	6.03663	0.0455073	6.03663	0.0437718	6.03663	0.0404586	6.03663	0.0390504
6.05071	0.01845	6.05071	0.018479	6.05071	0.0189522	6.05071	0.020262	6.05071	0.0209854	6.05071	0.022215	6.05071	0.0428059	6.05071	0.0675579	6.05071	0.0517479	6.05071	0.0462059	6.05071	0.0420919	6.05071	0.0398819	6.05071	0.0412828
6.05526	0.01861	6.05526	0.020278	6.05526	0.0201985	6.05526	0.0219799	6.05526	0.0279424	6.05526	0.0295192	6.05526	0.0531535	6.05526	0.0664464	6.05526	0.0651778	6.05526	0.0599194	6.05526	0.0536131	6.05526	0.048557	6.05526	0.045983
6.06479	0.01665	6.06479	0.017673	6.06479	0.0195258	6.06479	0.0198706	6.06479	0.0197371	6.06479	0.0229215	6.06479	0.0407306	6.06479	0.0649333	6.06479	0.0540269	6.06479	0.0467839	6.06479	0.0452433	6.06479	0.0388119	6.06479	0.0373308
6.07888	0.01714	6.07888	0.018265	6.07888	0.0200433	6.07888	0.0207658	6.07888	0.0202264	6.07888	0.0215443	6.07888	0.0428287	6.07888	0.0655624	6.07888	0.0514215	6.07888	0.050339	6.07888	0.0468206	6.07888	0.0412387	6.07888	0.041577
6.08163	0.01852	6.08163	0.01945	6.08163	0.0215812	6.08163	0.0249981	6.08163	0.0310783	6.08163	0.0321104	6.08163	0.0530898	6.08163	0.0634705	6.08163	0.069977	6.08163	0.0669369	6.08163	0.0562782	6.08163	0.0506615	6.08163	0.0483815
6.09296	0.01779	6.09296	0.018864	6.09296	0.0186712	6.09296	0.020597	6.09296	0.0209527	6.09296	0.0225175	6.09296	0.0421839	6.09296	0.0626798	6.09296	0.0522389	6.09296	0.0479114	6.09296	0.0467437	6.09296	0.0405269	6.09296	0.0391806
6.10704	0.0178	6.10704	0.018908	6.10704	0.0194202	6.10704	0.0195062	6.10704	0.0218485	6.10704	0.0227393	6.10704	0.0416731	6.10704	0.0628463	6.10704	0.0542289	6.10704	0.0513877	6.10704	0.0446894	6.10704	0.041374	6.10704	0.0393442
6.108	0.0197	6.108	0.021674	6.108	0.0241532	6.108	0.0271411	6.108	0.0363789	6.108	0.0340567	6.108	0.0532121	6.108	0.0663702	6.108	0.071155	6.108	0.0709494	6.108	0.063604	6.108	0.0553428	6.108	0.0519037
6.12113	0.01832	6.12113	0.019433	6.12113	0.0183433	6.12113	0.0211929	6.12113	0.0224476	6.12113	0.0229455	6.12113	0.0420185	6.12113	0.0631607	6.12113	0.0547805	6.12113	0.0514833	6.12113	0.0463659	6.12113	0.0433435	6.12113	0.040734
6.13437	0.02019	6.13437	0.022445	6.13437	0.0238516	6.13437	0.0312853	6.13437	0.0405371	6.13437	0.034361	6.13437	0.0540299	6.13437	0.0640227	6.13437	0.0760489	6.13437	0.0725877	6.13437	0.0667799	6.13437	0.0588406	6.13437	0.0521724
6.13521	0.01794	6.13521	0.017708	6.13521	0.01992	6.13521	0.0208677	6.13521	0.0234483	6.13521	0.0236284	6.13521	0.0396343	6.13521	0.0636759	6.13521	0.0536127	6.13521	0.0509338	6.13521	0.0485297	6.13521	0.0434466	6.13521	0.0391534
6.14929	0.0169	6.14929	0.018114	6.14929	0.0207541	6.14929	0.0194658	6.14929	0.0234695	6.14929	0.0234881	6.14929	0.0424659	6.14929	0.0659259	6.14929	0.0548079	6.14929	0.0527679	6.14929	0.0474639	6.14929	0.0423475	6.14929	0.0430221
6.16073	0.02167	6.16073	0.024421	6.16073	0.0281823	6.16073	0.0347053	6.16073	0.0399775	6.16073	0.0326165	6.16073	0.0505267	6.16073	0.0654227	6.16073	0.0815556	6.16073	0.0809372	6.16073	0.0719887	6.16073	0.0632584	6.16073	0.0617851
6.16338	0.01938	6.16338	0.018173	6.16338	0.0175334	6.16338	0.0212991	6.16338	0.0238371	6.16338	0.0246004	6.16338	0.0422037	6.16338	0.063808	6.16338	0.0594536	6.16338	0.0542954	6.16338	0.0508119	6.16338	0.0445148	6.16338	0.0428066
6.17746	0.01824	6.17746	0.019963	6.17746	0.0186522	6.17746	0.0213165	6.17746	0.0236629	6.17746	0.0230324	6.17746	0.0414244	6.17746	0.0632758	6.17746	0.0601345	6.17746	0.0576145	6.17746	0.0519186	6.17746	0.0438754	6.17746	0.0424696
6.1871	0.02536	6.1871	0.027928	6.1871	0.0320147	6.1871	0.0362438	6.1871	0.0392427	6.1871	0.0316972	6.1871	0.0519518	6.1871	0.0654838	6.1871	0.0832948	6.1871	0.0822891	6.1871	0.0766934	6.1871	0.0695983	6.1871	0.0655387
6.19154	0.01914	6.19154	0.018128	6.19154	0.0207298	6.19154	0.0230114	6.19154	0.0257654	6.19154	0.0270981	6.19154	0.0406298	6.19154	0.0653709	6.19154	0.0606583	6.19154	0.0603553	6.19154	0.0482035	6.19154	0.045366	6.19154	0.0438098
6.20563	0.01951	6.20563	0.018995	6.20563	0.0204451	6.20563	0.0234343	6.20563	0.0273861	6.20563	0.0302726	6.20563	0.0429419	6.20563	0.0648039	6.20563	0.0634779	6.20563	0.0603839	6.20563	0.0557599	6.20563	0.0494464	6.20563	0.0471919
6.21347	0.02725	6.21347	0.031037	6.21347	0.0344078	6.21347	0.035317	6.21347	0.0380193	6.21347	0.0296764	6.21347	0.0532381	6.21347	0.0667516	6.21347	0.0823597	6.21347	0.0806358	6.21347	0.0806543	6.21347	0.0733507	6.21347	0.0695877
6.21971	0.01819	6.21971	0.02105	6.21971	0.0208618	6.21971	0.0255992	6.21971	0.0298479	6.21971	0.0309003	6.21971	0.0426223	6.21971	0.0646032	6.21971	0.0653244	6.21971	0.0667326	6.21971	0.0557504	6.21971	0.0504186	6.21971	0.0469841
6.2338	0.01969	6.2338	0.020877	6.2338	0.0206918	6.2338	0.0260336	6.2338	0.0314945	6.2338	0.0329669	6.2338	0.0427379	6.2338	0.0658919	6.2338	0.0706519	6.2338	0.0664359	6.2338	0.0571539	6.2338	0.0514419	6.2338	0.0475328
6.23984	0.02892	6.23984	0.032495	6.23984	0.0313254	6.23984	0.0337928	6.23984	0.0367244	6.23984	0.0285218	6.23984	0.0518113	6.23984	0.0673289	6.23984	0.0808425	6.23984	0.0783053	6.23984	0.0769815	6.23984	0.0757129	6.23984	0.07119
6.24788	0.01843	6.24788	0.02105	6.24788	0.0221998	6.24788	0.0288935	6.24788	0.0337958	6.24788	0.0348656	6.24788	0.0427146	6.24788	0.0627392	6.24788	0.0717263	6.24788	0.0704278	6.24788	0.0624658	6.24788	0.0557681	6.24788	0.0499931
6.26196	0.01813	6.26196	0.020891	6.26196	0.0236638	6.26196	0.0300935	6.26196	0.0363209	6.26196	0.0331872	6.26196	0.0417068	6.26196	0.0665827	6.26196	0.0750318	6.26196	0.0755704	6.26196	0.0657412	6.26196	0.0553061	6.26196	0.0518275
6.26621	0.03	6.26621	0.030896	6.26621	0.0303244	6.26621	0.0322512	6.26621	0.0345776	6.26621	0.0291256	6.26621	0.0521762	6.26621	0.0673625	6.26621	0.0778275	6.26621	0.0742958	6.26621	0.0756527	6.26621	0.0750021	6.26621	0.073924
6.27605	0.0191	6.27605	0.022035	6.27605	0.025302	6.27605	0.0310683	6.27605	0.0361878	6.27605	0.0326739	6.27605	0.0412759	6.27605	0.0675239	6.27605	0.0763979	6.27605	0.0783699	6.27605	0.0668439	6.27605	0.0591939	6.27605	0.0545019
6.29013	0.02104	6.29013	0.023383	6.29013	0.026588	6.29013	0.0315179	6.29013	0.0398517	6.29013	0.0309399	6.29013	0.0406636	6.29013	0.0665491	6.29013	0.075907	6.29013	0.078297	6.29013	0.0698816	6.29013	0.0594801	6.29013	0.055609
6.29258	0.02971	6.29258	0.030391	6.29258	0.0281264	6.29258	0.0310309	6.29258	0.0332708	6.29258	0.0279121	6.29258	0.0521445	6.29258	0.0671409	6.29258	0.0737956	6.29258	0.0731654	6.29258	0.0729429	6.29258	0.0718678	6.29258	0.0734805
6.30421	0.0221	6.30421	0.024642	6.30421	0.0292725	6.30421	0.0338646	6.30421	0.039008	6.30421	0.0299291	6.30421	0.0441335	6.30421	0.0640193	6.30421	0.0783412	6.30421	0.0774139	6.30421	0.0695832	6.30421	0.0624051	6.30421	0.0580089
6.3183	0.02168	6.3183	0.025675	6.3183	0.0304469	6.3183	0.0346886	6.3183	0.038145	6.3183	0.0289316	6.3183	0.04246	6.3183	0.0628859	6.3183	0.0809171	6.3183	0.0803332	6.3183	0.0749754	6.3183	0.0663891	6.3183	0.0629546
6.31895	0.02805	6.31895	0.02877	6.31895	0.0282278	6.31895	0.0299834	6.31895	0.0319331	6.31895	0.0282799	6.31895	0.0520221	6.31895	0.0647741	6.31895	0.0723785	6.31895	0.0686738	6.31895	0.0708381	6.31895	0.0694538	6.31895	0.0688883
6.33238	0.02352	6.33238	0.027831	6.33238	0.0303772	6.33238	0.0378419	6.33238	0.0398442	6.33238	0.03131	6.33238	0.0445598	6.33238	0.0648719	6.33238	0.0815999	6.33238	0.0807839	6.33238	0.0741539	6.33238	0.0690539	6.33238	0.0683059
6.34532	0.02602	6.34532	0.027027	6.34532	0.0276876	6.34532	0.0281323	6.34532	0.0319948	6.34532	0.026279	6.34532	0.0547513	6.34532	0.0651112	6.34532	0.0705203	6.34532	0.0679533	6.34532	0.0670548	6.34532	0.06854	6.34532	0.0681183
6.34646	0.02473	6.34646	0.028696	6.34646	0.0315288	6.34646	0.0373821	6.34646	0.0377347	6.34646	0.026894	6.34646	0.0415048	6.34646	0.0649333	6.34646	0.0797108	6.34646	0.0791282	6.34646	0.0786336	6.34646	0.0733824	6.34646	0.0665491
6.36055	0.02846	6.36055	0.030915	6.36055	0.0307699	6.36055	0.034036	6.36055	0.0364953	6.36055	0.0280056	6.36055	0.0412759	6.36055	0.0641919	6.36055	0.0825179	6.36055	0.0736439	6.36055	0.0744939	6.36055	0.0698699	6.36055	0.0711619
6.37168	0.02552	6.37168	0.026802	6.37168	0.0269875	6.37168	0.0288644	6.37168	0.0313491	6.37168	0.0268352	6.37168	0.051928	6.37168	0.0644987	6.37168	0.0691018	6.37168	0.0657743	6.37168	0.0662364	6.37168	0.0648869	6.37168	0.0659591
6.37463	0.02833	6.37463	0.030733	6.37463	0.031541	6.37463	0.0333879	6.37463	0.0338634	6.37463	0.0291826	6.37463	0.042481	6.37463	0.0637745	6.37463	0.0757992	6.37463	0.0773399	6.37463	0.0749953	6.37463	0.0735885	6.37463	0.0744594
6.38871	0.02986	6.38871	0.032393	6.38871	0.0309252	6.38871	0.0322874	6.38871	0.0330899	6.38871	0.0292602	6.38871	0.0436302	6.38871	0.065127	6.38871	0.0751892	6.38871	0.0760914	6.38871	0.0759179	6.38871	0.070852	6.38871	0.0707133
6.39805	0.0247	6.39805	0.02593	6.39805	0.0264116	6.39805	0.0287785	6.39805	0.031094	6.39805	0.0285299	6.39805	0.0532661	6.39805	0.0654167	6.39805	0.0687906	6.39805	0.0637207	6.39805	0.0647055	6.39805	0.0628088	6.39805	0.063283
6.4028	0.0287	6.4028	0.03071	6.4028	0.0315516	6.4028	0.0315861	6.4028	0.0329972	6.4028	0.0292263	6.4028	0.041798	6.4028	0.0628859	6.4028	0.0754906	6.4028	0.073945	6.4028	0.0720217	6.4028	0.0724339	6.4028	0.0715409
6.41688	0.02851	6.41688	0.029805	6.41688	0.0305696	6.41688	0.0308655	6.41688	0.0313571	6.41688	0.0269266	6.41688	0.0413172	6.41688	0.063195	6.41688	0.0725369	6.41688	0.0710601	6.41688	0.0725369	6.41688	0.0761088	6.41688	0.0710257
6.42442	0.0254	6.42442	0.026051	6.42442	0.0264489	6.42442	0.0274271	6.42442	0.0299934	6.42442	0.0286459	6.42442	0.0504832	6.42442	0.0664824	6.42442	0.0664263	6.42442	0.0632115	6.42442	0.0632676	6.42442	0.0631181	6.42442	0.0619032
6.43096	0.02972	6.43096	0.028688	6.43096	0.0276729	6.43096	0.0295243	6.43096	0.0324019	6.43096	0.0274092	6.43096	0.0435245	6.43096	0.064765	6.43096	0.0705211	6.43096	0.0708241	6.43096	0.0705884	6.43096	0.0718339	6.43096	0.0728101
6.44505	0.02751	6.44505	0.028807	6.44505	0.0291614	6.44505	0.0314635	6.44505	0.0312635	6.44505	0.027438	6.44505	0.0424047	6.44505	0.0656601	6.44505	0.0718261	6.44505	0.0733593	6.44505	0.0680932	6.44505	0.0702263	6.44505	0.0707929
6.45079	0.02469	6.45079	0.024476	6.45079	0.0255331	6.45079	0.0272152	6.45079	0.0300016	6.45079	0.0273523	6.45079	0.0504187	6.45079	0.0655909	6.45079	0.0661128	6.45079	0.0633543	6.45079	0.061975	6.45079	0.0584149	6.45079	0.0591418
6.45913	0.02815	6.45913	0.027302	6.45913	0.0274803	6.45913	0.0284102	6.45913	0.0313354	6.45913	0.02788	6.45913	0.0424227	6.45913	0.0639724	6.45913	0.0719225	6.45913	0.0679982	6.45913	0.0710091	6.45913	0.070028	6.45913	0.0671863
6.47322	0.02594	6.47322	0.026387	6.47322	0.0281267	6.47322	0.0296145	6.47322	0.0309099	6.47322	0.0265547	6.47322	0.0415425	6.47322	0.0651139	6.47322	0.0724728	6.47322	0.0677296	6.47322	0.0693339	6.47322	0.0656022	6.47322	0.0674506
6.47716	0.02466	6.47716	0.024588	6.47716	0.0260644	6.47716	0.0277386	6.47716	0.0298511	6.47716	0.0276006	6.47716	0.051482	6.47716	0.064825	6.47716	0.0640501	6.47716	0.0622358	6.47716	0.0620279	6.47716	0.0580968	6.47716	0.0589284
6.4873	0.02619	6.4873	0.026042	6.4873	0.0274868	6.4873	0.0285363	6.4873	0.0296717	6.4873	0.0284031	6.4873	0.0436493	6.4873	0.0656821	6.4873	0.0686661	6.4873	0.0660291	6.4873	0.0668965	6.4873	0.0679722	6.4873	0.0667925
6.50138	0.02653	6.50138	0.025407	6.50138	0.0285065	6.50138	0.028934	6.50138	0.0301207	6.50138	0.0280455	6.50138	0.0432139	6.50138	0.0675919	6.50138	0.0697679	6.50138	0.0662319	6.50138	0.0667079	6.50138	0.0632399	6.50138	0.0674219
6.50353	0.02426	6.50353	0.025807	6.50353	0.0249955	6.50353	0.0270832	6.50353	0.0293382	6.50353	0.0279609	6.50353	0.0506217	6.50353	0.0648928	6.50353	0.0634904	6.50353	0.0611592	6.50353	0.0593588	6.50353	0.0580321	6.50353	0.0582785
6.5299	0.02449	6.5299	0.025437	6.5299	0.0252204	6.5299	0.0267127	6.5299	0.0289042	6.5299	0.0264285	6.5299	0.051661	6.5299	0.068585	6.5299	0.063252	6.5299	0.0612385	6.5299	0.0582455	6.5299	0.0576469	6.5299	0.0588986
6.55627	0.02355	6.55627	0.024015	6.55627	0.0256839	6.55627	0.0271966	6.55627	0.0294442	6.55627	0.0267764	6.55627	0.0511724	6.55627	0.0645371	6.55627	0.0624739	6.55627	0.0614701	6.55627	0.0604478	6.55627	0.0573436	6.55627	0.0564886
6.58263	0.02419	6.58263	0.024388	6.58263	0.0240695	6.58263	0.0284398	6.58263	0.0302053	6.58263	0.0269148	6.58263	0.0531378	6.58263	0.0668348	6.58263	0.0629842	6.58263	0.061554	6.58263	0.0580335	6.58263	0.0559982	6.58263	0.0568783
6.609	0.02297	6.609	0.024669	6.609	0.0241181	6.609	0.026237	6.609	0.0290186	6.609	0.0259207	6.609	0.0528524	6.609	0.0660657	6.609	0.0642399	6.609	0.0600805	6.609	0.0565933	6.609	0.0557547	6.609	0.0530927
6.63537	0.02327	6.63537	0.024597	6.63537	0.0238374	6.63537	0.0257377	6.63537	0.0289217	6.63537	0.0257146	6.63537	0.0518286	6.63537	0.0675845	6.63537	0.0646821	6.63537	0.0585315	6.63537	0.0575015	6.63537	0.0539394	6.63537	0.0549973
6.66174	0.02356	6.66174	0.024321	6.66174	0.0249084	6.66174	0.0266903	6.66174	0.0275966	6.66174	0.0261341	6.66174	0.0507547	6.66174	0.066373	6.66174	0.0631362	6.66174	0.0606989	6.66174	0.0565652	6.66174	0.0543034	6.66174	0.0540499
6.68811	0.02344	6.68811	0.023415	6.68811	0.025752	6.68811	0.0257332	6.68811	0.0290397	6.68811	0.0265048	6.68811	0.0511655	6.68811	0.0663468	6.68811	0.0630824	6.68811	0.0585413	6.68811	0.0588878	6.68811	0.0529393	6.68811	0.0544562
6.71448	0.02391	6.71448	0.023522	6.71448	0.0260319	6.71448	0.0266932	6.71448	0.0284689	6.71448	0.0274522	6.71448	0.0521401	6.71448	0.0686784	6.71448	0.0619852	6.71448	0.0568379	6.71448	0.0568925	6.71448	0.0537096	6.71448	0.0537641
6.74085	0.02464	6.74085	0.024227	6.74085	0.0245028	6.74085	0.0261517	6.74085	0.0280601	6.74085	0.025811	6.74085	0.0521708	6.74085	0.0665818	6.74085	0.0627155	6.74085	0.0590165	6.74085	0.0551131	6.74085	0.0533451	6.74085	0.0521018
6.76722	0.02314	6.76722	0.023239	6.76722	0.0246282	6.76722	0.0268578	6.76722	0.029502	6.76722	0.0262039	6.76722	0.0497412	6.76722	0.0660242	6.76722	0.0617675	6.76722	0.0570462	6.76722	0.0557265	6.76722	0.0556149	6.76722	0.0527152
6.79358	0.02382	6.79358	0.02328	6.79358	0.0236905	6.79358	0.0263528	6.79358	0.0286694	6.79358	0.0272914	6.79358	0.0509866	6.79358	0.0672891	6.79358	0.0622656	6.79358	0.0577426	6.79358	0.0561299	6.79358	0.0538313	6.79358	0.0536645
6.81995	0.02334	6.81995	0.023112	6.81995	0.0235942	6.81995	0.0252239	6.81995	0.0289338	6.81995	0.0263315	6.81995	0.053019	6.81995	0.06454	6.81995	0.0604052	6.81995	0.0592024	6.81995	0.0563269	6.81995	0.0528499	6.81995	0.0520041
6.84632	0.02336	6.84632	0.023641	6.84632	0.0243338	6.84632	0.0254813	6.84632	0.0276262	6.84632	0.02631	6.84632	0.0521096	6.84632	0.0680635	6.84632	0.0622971	6.84632	0.0558821	6.84632	0.0555311	6.84632	0.0531092	6.84632	0.0535705
6.87269	0.02273	6.87269	0.023549	6.87269	0.023871	6.87269	0.0271012	6.87269	0.0276588	6.87269	0.025099	6.87269	0.0501415	6.87269	0.067349	6.87269	0.0599613	6.87269	0.0586447	6.87269	0.0562491	6.87269	0.0537073	6.87269	0.0529759
6.89906	0.02278	6.89906	0.024638	6.89906	0.0239613	6.89906	0.027287	6.89906	0.0275472	6.89906	0.0259769	6.89906	0.0540914	6.89906	0.065672	6.89906	0.0624076	6.89906	0.0586143	6.89906	0.0552586	6.89906	0.0529393	6.89906	0.0529972
6.92543	0.02228	6.92543	0.023806	6.92543	0.0231123	6.92543	0.0258321	6.92543	0.028044	6.92543	0.0253677	6.92543	0.0522423	6.92543	0.0669204	6.92543	0.0623543	6.92543	0.058731	6.92543	0.0570118	6.92543	0.0539055	6.92543	0.0525011
6.9518	0.0218	6.9518	0.022553	6.9518	0.0242668	6.9518	0.0269123	6.9518	0.027822	6.9518	0.0270267	6.9518	0.0524781	6.9518	0.0671223	6.9518	0.0624325	6.9518	0.0595778	6.9518	0.0557962	6.9518	0.0534791	6.9518	0.0522001
6.97817	0.02292	6.97817	0.023461	6.97817	0.0240096	6.97817	0.0252533	6.97817	0.0285084	6.97817	0.0262393	6.97817	0.052994	6.97817	0.0678272	6.97817	0.0612842	6.97817	0.0589236	6.97817	0.0562469	6.97817	0.0529569	6.97817	0.052264
7.00453	0.02295	7.00453	0.023384	7.00453	0.0235272	7.00453	0.0262825	7.00453	0.0281253	7.00453	0.0264575	7.00453	0.0504832	7.00453	0.0686692	7.00453	0.0600341	7.00453	0.0582772	7.00453	0.0551933	7.00453	0.052128	7.00453	0.0524831
7.0309	0.02239	7.0309	0.023272	7.0309	0.0224607	7.0309	0.0257941	7.0309	0.0284998	7.0309	0.0264756	7.0309	0.0523781	7.0309	0.0683404	7.0309	0.0627215	7.0309	0.0592802	7.0309	0.0544001	7.0309	0.0538363	7.0309	0.0537585
7.05727	0.02316	7.05727	0.023653	7.05727	0.024741	7.05727	0.0252932	7.05727	0.0282286	7.05727	0.0261927	7.05727	0.0539085	7.05727	0.0689582	7.05727	0.0644049	7.05727	0.0585715	7.05727	0.0574012	7.05727	0.0529393	7.05727	0.054788
7.08364	0.0223	7.08364	0.023481	7.08364	0.0237278	7.08364	0.0267108	7.08364	0.0277313	7.08364	0.025707	7.08364	0.0533437	7.08364	0.0679882	7.08364	0.0635018	7.08364	0.0590337	7.08364	0.0560428	7.08364	0.0533437	7.08364	0.0523407
7.11001	0.02285	7.11001	0.023767	7.11001	0.0242464	7.11001	0.0276278	7.11001	0.0290025	7.11001	0.0257447	7.11001	0.0546112	7.11001	0.0675855	7.11001	0.0627899	7.11001	0.058905	7.11001	0.0554848	7.11001	0.0540907	7.11001	0.0531985
7.13638	0.02197	7.13638	0.023757	7.13638	0.0234605	7.13638	0.0259489	7.13638	0.0274751	7.13638	0.026268	7.13638	0.0528859	7.13638	0.0683828	7.13638	0.0636744	7.13638	0.0600597	7.13638	0.0568528	7.13638	0.0544997	7.13638	0.052645
7.16275	0.02226	7.16275	0.022883	7.16275	0.0233959	7.16275	0.0255923	7.16275	0.0271387	7.16275	0.0275023	7.16275	0.0520089	7.16275	0.0667677	7.16275	0.0641282	7.16275	0.0604292	7.16275	0.0572878	7.16275	0.0520461	7.16275	0.052455
7.18912	0.02222	7.18912	0.023292	7.18912	0.0244781	7.18912	0.0249375	7.18912	0.0274061	7.18912	0.025787	7.18912	0.0510747	7.18912	0.068508	7.18912	0.0632497	7.18912	0.0598196	7.18912	0.054486	7.18912	0.053129	7.18912	0.0519982
7.21548	0.0225	7.21548	0.023256	7.21548	0.024124	7.21548	0.0260185	7.21548	0.0284287	7.21548	0.0245437	7.21548	0.0513643	7.21548	0.0669356	7.21548	0.0614847	7.21548	0.0589689	7.21548	0.055443	7.21548	0.0546616	7.21548	0.0530225
7.24185	0.0223	7.24185	0.023139	7.24185	0.0228138	7.24185	0.0252136	7.24185	0.0276201	7.24185	0.0256087	7.24185	0.0507265	7.24185	0.0679173	7.24185	0.0640746	7.24185	0.0595885	7.24185	0.05661	7.24185	0.0550497	7.24185	0.0516642
7.26822	0.02188	7.26822	0.022977	7.26822	0.0239354	7.26822	0.0262976	7.26822	0.0298893	7.26822	0.025484	7.26822	0.0536695	7.26822	0.0681366	7.26822	0.0653312	7.26822	0.0610406	7.26822	0.0570067	7.26822	0.0537795	7.26822	0.0546963
7.29459	0.02142	7.29459	0.022654	7.29459	0.0234134	7.29459	0.025598	7.29459	0.0282136	7.29459	0.0274378	7.29459	0.0515539	7.29459	0.067328	7.29459	0.0631737	7.29459	0.0600114	7.29459	0.0580257	7.29459	0.053797	7.29459	0.0546611
7.32096	0.02224	7.32096	0.022852	7.32096	0.0228718	7.32096	0.0250304	7.32096	0.0283169	7.32096	0.0264906	7.32096	0.0514103	7.32096	0.0666291	7.32096	0.0645674	7.32096	0.0581763	7.32096	0.0569659	7.32096	0.0533198	7.32096	0.0540529
7.34733	0.02399	7.34733	0.024358	7.34733	0.0241098	7.34733	0.0245573	7.34733	0.0277722	7.34733	0.0264986	7.34733	0.0506155	7.34733	0.0679372	7.34733	0.0622434	7.34733	0.0592486	7.34733	0.0573163	7.34733	0.0539796	7.34733	0.0515213
7.3737	0.0224	7.3737	0.024433	7.3737	0.0248535	7.3737	0.0266545	7.3737	0.0291844	7.3737	0.0262973	7.3737	0.0520432	7.3737	0.0685127	7.3737	0.0640968	7.3737	0.0593735	7.3737	0.0591692	7.3737	0.0549429	7.3737	0.0510008
7.40007	0.0223	7.40007	0.023051	7.40007	0.0242029	7.40007	0.0251089	7.40007	0.0281122	7.40007	0.0261491	7.40007	0.052741	7.40007	0.0699465	7.40007	0.0633866	7.40007	0.0609689	7.40007	0.05827	7.40007	0.053322	7.40007	0.0543341
7.42643	0.02302	7.42643	0.022881	7.42643	0.0227635	7.42643	0.0259739	7.42643	0.0271767	7.42643	0.0260173	7.42643	0.0521553	7.42643	0.067623	7.42643	0.0639174	7.42643	0.0596956	7.42643	0.0583866	7.42643	0.0547547	7.42643	0.0526346
7.4528	0.02181	7.4528	0.023832	7.4528	0.0235571	7.4528	0.0267266	7.4528	0.029282	7.4528	0.0266116	7.4528	0.0516592	7.4528	0.0686839	7.4528	0.063326	7.4528	0.060071	7.4528	0.0579498	7.4528	0.0528296	7.4528	0.052537
7.47917	0.02238	7.47917	0.023489	7.47917	0.0243537	7.47917	0.0262014	7.47917	0.0277443	7.47917	0.0266516	7.47917	0.0511331	7.47917	0.0695825	7.47917	0.0637038	7.47917	0.0609678	7.47917	0.0557362	7.47917	0.0540355	7.47917	0.0534977
7.50554	0.02224	7.50554	0.023336	7.50554	0.0234311	7.50554	0.0261682	7.50554	0.0288118	7.50554	0.0259172	7.50554	0.0509308	7.50554	0.0686423	7.50554	0.0651945	7.50554	0.0597446	7.50554	0.057168	7.50554	0.0563338	7.50554	0.0555367
7.53191	0.02222	7.53191	0.023091	7.53191	0.0230121	7.53191	0.0260837	7.53191	0.0288424	7.53191	0.0256141	7.53191	0.0521057	7.53191	0.067641	7.53191	0.0641257	7.53191	0.0594386	7.53191	0.0587394	7.53191	0.0536365	7.53191	0.0551485
7.55828	0.02297	7.55828	0.022422	7.55828	0.0238448	7.55828	0.0261763	7.55828	0.0282729	7.55828	0.025983	7.55828	0.0523454	7.55828	0.0688674	7.55828	0.0639606	7.55828	0.0600889	7.55828	0.0563513	7.55828	0.0525179	7.55828	0.0535337
7.58465	0.02284	7.58465	0.023454	7.58465	0.0238501	7.58465	0.0258047	7.58465	0.0291012	7.58465	0.0249764	7.58465	0.0510023	7.58465	0.0669631	7.58465	0.0641027	7.58465	0.0601605	7.58465	0.0586386	7.58465	0.0556131	7.58465	0.0534861
7.61102	0.02264	7.61102	0.024078	7.61102	0.0239456	7.61102	0.0253301	7.61102	0.0285948	7.61102	0.0256958	7.61102	0.0524134	7.61102	0.0661481	7.61102	0.063309	7.61102	0.0613179	7.61102	0.0561799	7.61102	0.0572067	7.61102	0.0528339
7.63738	0.02206	7.63738	0.024201	7.63738	0.0243388	7.63738	0.0263081	7.63738	0.0289891	7.63738	0.0271767	7.63738	0.0546203	7.63738	0.0663468	7.63738	0.0652708	7.63738	0.0602191	7.63738	0.0575658	7.63738	0.0549851	7.63738	0.0535626
7.66375	0.02246	7.66375	0.023566	7.66375	0.0248086	7.66375	0.0254953	7.66375	0.0276859	7.66375	0.0264385	7.66375	0.0509668	7.66375	0.0664953	7.66375	0.0657003	7.66375	0.0612451	7.66375	0.0582873	7.66375	0.054664	7.66375	0.0527599
7.69012	0.02236	7.69012	0.0234	7.69012	0.022925	7.69012	0.0259268	7.69012	0.0284058	7.69012	0.0268519	7.69012	0.0492871	7.69012	0.0680337	7.69012	0.0648937	7.69012	0.0603706	7.69012	0.0588192	7.69012	0.0556273	7.69012	0.0536233
7.71649	0.02257	7.71649	0.022598	7.71649	0.0232143	7.71649	0.0263759	7.71649	0.0292016	7.71649	0.0262891	7.71649	0.0514104	7.71649	0.0667356	7.71649	0.064092	7.71649	0.0606166	7.71649	0.0571042	7.71649	0.055685	7.71649	0.0547749
7.74286	0.02239	7.74286	0.022527	7.74286	0.0245039	7.74286	0.0260916	7.74286	0.0277804	7.74286	0.0258283	7.74286	0.0518857	7.74286	0.0672075	7.74286	0.0670698	7.74286	0.0613266	7.74286	0.0576289	7.74286	0.0556621	7.74286	0.0531641
7.76923	0.02236	7.76923	0.022933	7.76923	0.0227171	7.76923	0.0249865	7.76923	0.028774	7.76923	0.0270452	7.76923	0.0492637	7.76923	0.0676782	7.76923	0.0666907	7.76923	0.0617899	7.76923	0.0570903	7.76923	0.0556823	7.76923	0.0545851
7.7956	0.02215	7.7956	0.023057	7.7956	0.0253291	7.7956	0.0269502	7.7956	0.0281728	7.7956	0.0257406	7.7956	0.0489346	7.7956	0.0660003	7.7956	0.0645596	7.7956	0.0620611	7.7956	0.057593	7.7956	0.0549121	7.7956	0.054748
7.82197	0.02179	7.82197	0.024789	7.82197	0.0236527	7.82197	0.0260519	7.82197	0.0277949	7.82197	0.0265189	7.82197	0.0506352	7.82197	0.0665078	7.82197	0.0633626	7.82197	0.0595407	7.82197	0.057328	7.82197	0.0546765	7.82197	0.0567246
7.84833	0.02276	7.84833	0.023507	7.84833	0.0241427	7.84833	0.0254348	7.84833	0.0294206	7.84833	0.0252343	7.84833	0.0503255	7.84833	0.0659265	7.84833	0.0652182	7.84833	0.0625155	7.84833	0.0565696	7.84833	0.0564764	7.84833	0.0550226
7.8747	0.02305	7.8747	0.023509	7.8747	0.0241476	7.8747	0.026442	7.8747	0.028887	7.8747	0.0268755	7.8747	0.051644	7.8747	0.0657877	7.8747	0.0648793	7.8747	0.0615798	7.8747	0.0605046	7.8747	0.0547211	7.8747	0.0555182
7.90107	0.02272	7.90107	0.023594	7.90107	0.0231438	7.90107	0.0255833	7.90107	0.0280011	7.90107	0.0259395	7.90107	0.0488118	7.90107	0.0687194	7.90107	0.0652249	7.90107	0.0617118	7.90107	0.0602247	7.90107	0.0542208	7.90107	0.055838
7.92744	0.02146	7.92744	0.024121	7.92744	0.0237309	7.92744	0.0252315	7.92744	0.0275203	7.92744	0.0256987	7.92744	0.0499114	7.92744	0.0701309	7.92744	0.0636984	7.92744	0.0604036	7.92744	0.0602859	7.92744	0.0567559	7.92744	0.0564813
7.95381	0.02353	7.95381	0.02421	7.95381	0.0242636	7.95381	0.0269512	7.95381	0.0273249	7.95381	0.0255851	7.95381	0.0494522	7.95381	0.0668004	7.95381	0.0653924	7.95381	0.060711	7.95381	0.0596687	7.95381	0.0553165	7.95381	0.0548045
7.98018	0.02201	7.98018	0.022496	7.98018	0.0235208	7.98018	0.0251949	7.98018	0.0273056	7.98018	0.0262438	7.98018	0.0514288	7.98018	0.0669851	7.98018	0.0638848	7.98018	0.061095	7.98018	0.0587054	7.98018	0.0561705	7.98018	0.0543832
8.00655	0.02448	8.00655	0.024205	8.00655	0.0237956	8.00655	0.0266043	8.00655	0.0267127	8.00655	0.0256005	8.00655	0.0482945	8.00655	0.0674953	8.00655	0.0647889	8.00655	0.0592115	8.00655	0.0581692	8.00655	0.0561577	8.00655	0.0558515
8.03292	0.0215	8.03292	0.022866	8.03292	0.0246106	8.03292	0.0258856	8.03292	0.0280976	8.03292	0.0250361	8.03292	0.0505317	8.03292	0.0677526	8.03292	0.0628403	8.03292	0.0609866	8.03292	0.060171	8.03292	0.0555553	8.03292	0.0551474
8.05928	0.02224	8.05928	0.024044	8.05928	0.0242701	8.05928	0.0253301	8.05928	0.0265377	8.05928	0.0242072	8.05928	0.0501933	8.05928	0.0663729	8.05928	0.0656558	8.05928	0.061041	8.05928	0.0610226	8.05928	0.0542382	8.05928	0.0550472
8.08565	0.02161	8.08565	0.02374	8.08565	0.0242676	8.08565	0.0256073	8.08565	0.0277711	8.08565	0.023857	8.08565	0.0493486	8.08565	0.0661605	8.08565	0.0631116	8.08565	0.0605565	8.08565	0.0596007	8.08565	0.0550088	8.08565	0.0549526
8.11202	0.02213	8.11202	0.02298	8.11202	0.0232806	8.11202	0.0256949	8.11202	0.028829	8.11202	0.0256281	8.11202	0.048904	8.11202	0.063689	8.11202	0.0645564	8.11202	0.0615686	8.11202	0.0593132	8.11202	0.0540119	8.11202	0.0549182
8.13839	0.02194	8.13839	0.022624	8.13839	0.0239368	8.13839	0.0253006	8.13839	0.0267632	8.13839	0.0258061	8.13839	0.0488634	8.13839	0.0666404	8.13839	0.0628403	8.13839	0.0600041	8.13839	0.0583358	8.13839	0.0537572	8.13839	0.0507542
8.16476	0.02158	8.16476	0.023244	8.16476	0.0238239	8.16476	0.0258557	8.16476	0.0272488	8.16476	0.0261806	8.16476	0.0487806	8.16476	0.0663867	8.16476	0.0625854	8.16476	0.0612031	8.16476	0.0575837	8.16476	0.0535095	8.16476	0.0536914
8.19113	0.02233	8.19113	0.022942	8.19113	0.0239645	8.19113	0.0255374	8.19113	0.0271015	8.19113	0.0258611	8.19113	0.0488696	8.19113	0.0637989	8.19113	0.0641114	8.19113	0.0603239	8.19113	0.0580625	8.19113	0.054275	8.19113	0.0549553
8.2175	0.02162	8.2175	0.021797	8.2175	0.0236049	8.2175	0.0247895	8.2175	0.0276373	8.2175	0.0256615	8.2175	0.0488118	8.2175	0.0643232	8.2175	0.063211	8.2175	0.0612276	8.2175	0.0571309	8.2175	0.0547396	8.2175	0.0545172
8.24387	0.02209	8.24387	0.022941	8.24387	0.0234808	8.24387	0.0255185	8.24387	0.0280225	8.24387	0.0248844	8.24387	0.0482996	8.24387	0.0640379	8.24387	0.0610778	8.24387	0.0622545	8.24387	0.0596069	8.24387	0.0545324	8.24387	0.0549369
8.27023	0.02131	8.27023	0.022553	8.27023	0.0240222	8.27023	0.0248465	8.27023	0.0260348	8.27023	0.024866	8.27023	0.0473995	8.27023	0.0643987	8.27023	0.0631992	8.27023	0.0605003	8.27023	0.0570517	8.27023	0.0567893	8.27023	0.0544278
8.2966	0.02133	8.2966	0.02197	8.2966	0.0241699	8.2966	0.0264952	8.2966	0.0260695	8.2966	0.024342	8.2966	0.046752	8.2966	0.0642102	8.2966	0.063181	8.2966	0.0611417	8.2966	0.0580922	8.2966	0.0540707	8.2966	0.0523935
8.32297	0.02316	8.32297	0.022471	8.32297	0.0240698	8.32297	0.0260056	8.32297	0.0268744	8.32297	0.0243613	8.32297	0.0476042	8.32297	0.063522	8.32297	0.0630933	8.32297	0.0609871	8.32297	0.057688	8.32297	0.0539974	8.32297	0.0545193
8.34934	0.02146	8.34934	0.023471	8.34934	0.023739	8.34934	0.02432	8.34934	0.0273056	8.34934	0.0245388	8.34934	0.0473803	8.34934	0.0650745	8.34934	0.0604905	8.34934	0.0592803	8.34934	0.0578868	8.34934	0.0566216	8.34934	0.0540546
8.37571	0.02259	8.37571	0.022528	8.37571	0.0236527	8.37571	0.0254865	8.37571	0.0265726	8.37571	0.0256168	8.37571	0.0466101	8.37571	0.0648986	8.37571	0.0635089	8.37571	0.0604733	8.37571	0.0576206	8.37571	0.0521164	8.37571	0.0529393
8.40208	0.02192	8.40208	0.022871	8.40208	0.0217994	8.40208	0.024959	8.40208	0.0272139	8.40208	0.0240944	8.40208	0.0469402	8.40208	0.0622324	8.40208	0.0620491	8.40208	0.0594637	8.40208	0.0583819	8.40208	0.0540913	8.40208	0.0532478
8.42845	0.02202	8.42845	0.022134	8.42845	0.0230082	8.42845	0.0239781	8.42845	0.0262781	8.42845	0.0241479	8.42845	0.0461418	8.42845	0.0621325	8.42845	0.063408	8.42845	0.0604317	8.42845	0.0570118	8.42845	0.0541649	8.42845	0.0530372
8.45482	0.02173	8.45482	0.022009	8.45482	0.0234554	8.45482	0.0250072	8.45482	0.026114	8.45482	0.0237771	8.45482	0.0457223	8.45482	0.06438	8.45482	0.0644362	8.45482	0.0607065	8.45482	0.0568268	8.45482	0.0551962	8.45482	0.0534344
8.48118	0.02213	8.48118	0.021324	8.48118	0.0232703	8.48118	0.0259745	8.48118	0.0264178	8.48118	0.0241392	8.48118	0.0454181	8.48118	0.0641834	8.48118	0.0638283	8.48118	0.0602958	8.48118	0.0576791	8.48118	0.053941	8.48118	0.054427
8.50755	0.02144	8.50755	0.022635	8.50755	0.0229447	8.50755	0.0232766	8.50755	0.0260719	8.50755	0.0244052	8.50755	0.0467885	8.50755	0.0649267	8.50755	0.0624994	8.50755	0.0601867	8.50755	0.058371	8.50755	0.0547586	8.50755	0.0530576
8.53392	0.02152	8.53392	0.021248	8.53392	0.0239253	8.53392	0.0245552	8.53392	0.027515	8.53392	0.0248645	8.53392	0.0454835	8.53392	0.0619517	8.53392	0.0640489	8.53392	0.0591614	8.53392	0.0572915	8.53392	0.0537814	8.53392	0.0533802
8.56029	0.02083	8.56029	0.021248	8.56029	0.0219272	8.56029	0.0254243	8.56029	0.0271955	8.56029	0.0243538	8.56029	0.0469574	8.56029	0.0630267	8.56029	0.0620706	8.56029	0.0599746	8.56029	0.0565799	8.56029	0.0558562	8.56029	0.0520871
8.58666	0.02093	8.58666	0.023141	8.58666	0.0232299	8.58666	0.0252423	8.58666	0.0276942	8.58666	0.0253959	8.58666	0.0455017	8.58666	0.0625083	8.58666	0.0647576	8.58666	0.0599325	8.58666	0.0557605	8.58666	0.0537288	8.58666	0.0514977
8.61303	0.02038	8.61303	0.021563	8.61303	0.0225789	8.61303	0.0250056	8.61303	0.0279547	8.61303	0.0250929	8.61303	0.0454712	8.61303	0.0605981	8.61303	0.0639811	8.61303	0.0612451	8.61303	0.0556253	8.61303	0.0538506	8.61303	0.0532221
8.6394	0.02109	8.6394	0.022527	8.6394	0.0230545	8.6394	0.0238811	8.6394	0.0279798	8.6394	0.025217	8.6394	0.0459646	8.6394	0.0629531	8.6394	0.0638908	8.6394	0.0605446	8.6394	0.0582096	8.6394	0.0545324	8.6394	0.0541095
8.66577	0.02075	8.66577	0.0226	8.66577	0.0224136	8.66577	0.0265017	8.66577	0.0285097	8.66577	0.0257108	8.66577	0.0454909	8.66577	0.059363	8.66577	0.0632374	8.66577	0.062557	8.66577	0.0580401	8.66577	0.05409	8.66577	0.0529372
8.69213	0.0219	8.69213	0.021728	8.69213	0.0233898	8.69213	0.0249669	8.69213	0.0286571	8.69213	0.0260974	8.69213	0.0447491	8.69213	0.0612041	8.69213	0.0634336	8.69213	0.0633948	8.69213	0.0580053	8.69213	0.0554462	8.69213	0.0528872
8.7185	0.02165	8.7185	0.022066	8.7185	0.0228844	8.7185	0.0261137	8.7185	0.0302534	8.7185	0.0269148	8.7185	0.0446776	8.7185	0.0633509	8.7185	0.0648361	8.7185	0.0602521	8.7185	0.0571167	8.7185	0.0545496	8.7185	0.0549185
8.74487	0.01981	8.74487	0.022918	8.74487	0.0230044	8.74487	0.0250606	8.74487	0.0299637	8.74487	0.02534	8.74487	0.0437243	8.74487	0.0609846	8.74487	0.0637962	8.74487	0.0600232	8.74487	0.058699	8.74487	0.0540191	8.74487	0.0543456
8.77124	0.0213	8.77124	0.022899	8.77124	0.0234654	8.77124	0.026839	8.77124	0.0290864	8.77124	0.0258491	8.77124	0.0451799	8.77124	0.0603805	8.77124	0.0654596	8.77124	0.0616457	8.77124	0.0578318	8.77124	0.0552831	8.77124	0.0544763
8.79761	0.02198	8.79761	0.022826	8.79761	0.0239512	8.79761	0.0277909	8.79761	0.0292453	8.79761	0.025851	8.79761	0.0444178	8.79761	0.0608208	8.79761	0.0658861	8.79761	0.0618082	8.79761	0.0586569	8.79761	0.0549874	8.79761	0.0552251
8.82398	0.02113	8.82398	0.021267	8.82398	0.0242432	8.82398	0.0255833	8.82398	0.0286848	8.82398	0.025741	8.82398	0.0436731	8.82398	0.0607085	8.82398	0.0647125	8.82398	0.0576314	8.82398	0.0568899	8.82398	0.0545728	8.82398	0.0535347
8.85035	0.02226	8.85035	0.024209	8.85035	0.0236054	8.85035	0.0261327	8.85035	0.0281885	8.85035	0.0242701	8.85035	0.0438302	8.85035	0.0606894	8.85035	0.0643141	8.85035	0.0595927	8.85035	0.0576224	8.85035	0.0523621	8.85035	0.0541465
8.87672	0.02103	8.87672	0.022665	8.87672	0.0231642	8.87672	0.0251942	8.87672	0.0272933	8.87672	0.0240893	8.87672	0.0423775	8.87672	0.0603836	8.87672	0.0622925	8.87672	0.0589473	8.87672	0.0563202	8.87672	0.0531451	8.87672	0.0523514
8.90308	0.02202	8.90308	0.0212	8.90308	0.0235512	8.90308	0.0249568	8.90308	0.0284945	8.90308	0.0243153	8.90308	0.041821	8.90308	0.0602513	8.90308	0.0617985	8.90308	0.0594239	8.90308	0.054976	8.90308	0.0539583	8.90308	0.0520548
8.92945	0.02186	8.92945	0.022881	8.92945	0.0227687	8.92945	0.0246959	8.92945	0.0262755	8.92945	0.0240316	8.92945	0.0433206	8.92945	0.0580202	8.92945	0.0612769	8.92945	0.0590023	8.92945	0.0559103	8.92945	0.0528547	8.92945	0.0533094
8.95582	0.02111	8.95582	0.022509	8.95582	0.0219847	8.95582	0.0249293	8.95582	0.0266849	8.95582	0.0239693	8.95582	0.0427034	8.95582	0.0605989	8.95582	0.0604699	8.95582	0.0582391	8.95582	0.0563587	8.95582	0.0521553	8.95582	0.051934
8.98219	0.02199	8.98219	0.022182	8.98219	0.0218786	8.98219	0.0253435	8.98219	0.0250097	8.98219	0.0226357	8.98219	0.0428513	8.98219	0.0599352	8.98219	0.0613548	8.98219	0.056248	8.98219	0.0547732	8.98219	0.0516391	8.98219	0.0520815
9.00856	0.02093	9.00856	0.021951	9.00856	0.0214193	9.00856	0.023493	9.00856	0.0251335	9.00856	0.0240361	9.00856	0.0443915	9.00856	0.0577867	9.00856	0.0602521	9.00856	0.0565116	9.00856	0.0536499	9.00856	0.0509008	9.00856	0.0533395
9.03493	0.02077	9.03493	0.021734	9.03493	0.0223768	9.03493	0.0234898	9.03493	0.0254249	9.03493	0.0233943	9.03493	0.0426721	9.03493	0.058768	9.03493	0.0587495	9.03493	0.0574185	9.03493	0.05398	9.03493	0.0503197	9.03493	0.0509483
9.0613	0.02074	9.0613	0.021581	9.0613	0.0224881	9.0613	0.024134	9.0613	0.0258981	9.0613	0.0238822	9.0613	0.042116	9.0613	0.0603934	9.0613	0.0597075	9.0613	0.0563338	9.0613	0.0554255	9.0613	0.0501129	9.0613	0.0504947
9.08767	0.01978	9.08767	0.022072	9.08767	0.0218705	9.08767	0.02364	9.08767	0.0252369	9.08767	0.0230448	9.08767	0.0432087	9.08767	0.0576181	9.08767	0.0569747	9.08767	0.0557901	9.08767	0.0520942	9.08767	0.0508327	9.08767	0.0496432
9.11403	0.02053	9.11403	0.021616	9.11403	0.0215403	9.11403	0.0233482	9.11403	0.0249764	9.11403	0.0225471	9.11403	0.0428392	9.11403	0.0589039	9.11403	0.0589401	9.11403	0.0549963	9.11403	0.0532935	9.11403	0.0526586	9.11403	0.048176
9.1404	0.02045	9.1404	0.021624	9.1404	0.0218374	9.1404	0.0231896	9.1404	0.0259673	9.1404	0.0241061	9.1404	0.0416452	9.1404	0.0572938	9.1404	0.0590305	9.1404	0.0551591	9.1404	0.0504638	9.1404	0.0485921	9.1404	0.0493881
9.16677	0.01996	9.16677	0.021317	9.16677	0.0224063	9.16677	0.0225851	9.16677	0.0257145	9.16677	0.0228352	9.16677	0.0401753	9.16677	0.0587361	9.16677	0.0570903	9.16677	0.0541096	9.16677	0.0529393	9.16677	0.0511941	9.16677	0.0492637
9.19314	0.0198	9.19314	0.020665	9.19314	0.0211099	9.19314	0.0224577	9.19314	0.025554	9.19314	0.0221752	9.19314	0.0410568	9.19314	0.0595665	9.19314	0.0574833	9.19314	0.0534624	9.19314	0.0517312	9.19314	0.0474172	9.19314	0.0493346
9.21951	0.0197	9.21951	0.021122	9.21951	0.0211779	9.21951	0.0221839	9.21951	0.0240654	9.21951	0.0227724	9.21951	0.0413559	9.21951	0.0586139	9.21951	0.0566119	9.21951	0.0521445	9.21951	0.0526264	9.21951	0.0482702	9.21951	0.04764
9.24588	0.0201	9.24588	0.021307	9.24588	0.0216433	9.24588	0.0238048	9.24588	0.0243004	9.24588	0.023275	9.24588	0.0398565	9.24588	0.0571227	9.24588	0.0561059	9.24588	0.0513288	9.24588	0.04995	9.24588	0.0485266	9.24588	0.049401
9.27225	0.01998	9.27225	0.020675	9.27225	0.0227834	9.27225	0.0219501	9.27225	0.024905	9.27225	0.0224663	9.27225	0.0405208	9.27225	0.057539	9.27225	0.056377	9.27225	0.0533407	9.27225	0.0509792	9.27225	0.0482828	9.27225	0.0470808
9.29862	0.0208	9.29862	0.021094	9.29862	0.0217406	9.29862	0.0224086	9.29862	0.0239275	9.29862	0.0225533	9.29862	0.040805	9.29862	0.0561615	9.29862	0.0556717	9.29862	0.0531396	9.29862	0.0519613	9.29862	0.0482958	9.29862	0.0480118
9.32498	0.01981	9.32498	0.020612	9.32498	0.0212534	9.32498	0.021416	9.32498	0.0248023	9.32498	0.0222088	9.32498	0.041149	9.32498	0.0577131	9.32498	0.0550472	9.32498	0.0521974	9.32498	0.0501014	9.32498	0.0483575	9.32498	0.0484099
9.35135	0.02045	9.35135	0.020525	9.35135	0.0212065	9.35135	0.0239516	9.35135	0.0249648	9.35135	0.0221722	9.35135	0.0417449	9.35135	0.0556557	9.35135	0.0554375	9.35135	0.0524	9.35135	0.050363	9.35135	0.0474531	9.35135	0.0468345
9.37772	0.01996	9.37772	0.020337	9.37772	0.020183	9.37772	0.022253	9.37772	0.0245008	9.37772	0.0223945	9.37772	0.0407976	9.37772	0.0574012	9.37772	0.0558103	9.37772	0.0536512	9.37772	0.0497456	9.37772	0.0471052	9.37772	0.0474716
9.40409	0.02016	9.40409	0.020995	9.40409	0.02045	9.40409	0.0224881	9.40409	0.024197	9.40409	0.0210582	9.40409	0.0407246	9.40409	0.0593353	9.40409	0.0550971	9.40409	0.0507632	9.40409	0.0497273	9.40409	0.0465939	9.40409	0.0456796
9.43046	0.01988	9.43046	0.020163	9.43046	0.0213967	9.43046	0.021628	9.43046	0.0241779	9.43046	0.0232735	9.43046	0.0387339	9.43046	0.054701	9.43046	0.0565799	9.43046	0.0526899	9.43046	0.0492055	9.43046	0.0482284	9.43046	0.0471223
9.45683	0.01969	9.45683	0.021179	9.45683	0.020298	9.45683	0.0223739	9.45683	0.0226547	9.45683	0.0221839	9.45683	0.0404655	9.45683	0.0584775	9.45683	0.0541279	9.45683	0.0514439	9.45683	0.0493936	9.45683	0.0469519	9.45683	0.0453433
9.4832	0.01964	9.4832	0.020097	9.4832	0.0218888	9.4832	0.0230596	9.4832	0.0243537	9.4832	0.022023	9.4832	0.0406899	9.4832	0.0545402	9.4832	0.055646	9.4832	0.0503794	9.4832	0.0496672	9.4832	0.0491237	9.4832	0.0457688
9.50957	0.01935	9.50957	0.021233	9.50957	0.0198952	9.50957	0.0222938	9.50957	0.0230199	9.50957	0.0227743	9.50957	0.0417488	9.50957	0.0562695	9.50957	0.054488	9.50957	0.0516899	9.50957	0.0495604	9.50957	0.0451129	9.50957	0.0454342
9.53593	0.0185	9.53593	0.019315	9.53593	0.0203362	9.53593	0.0227897	9.53593	0.0244809	9.53593	0.0221086	9.53593	0.040123	9.53593	0.0553829	9.53593	0.0544363	9.53593	0.0505	9.53593	0.0486317	9.53593	0.0453666	9.53593	0.0443245
9.5623	0.01918	9.5623	0.020625	9.5623	0.0212091	9.5623	0.0219143	9.5623	0.024009	9.5623	0.0221292	9.5623	0.0424429	9.5623	0.0570926	9.5623	0.05491	9.5623	0.0535261	9.5623	0.0489443	9.5623	0.0472892	9.5623	0.0446337
9.58867	0.01932	9.58867	0.020064	9.58867	0.020895	9.58867	0.0208259	9.58867	0.0221625	9.58867	0.0219752	9.58867	0.0399322	9.58867	0.056371	9.58867	0.0542382	9.58867	0.0511126	9.58867	0.0481915	9.58867	0.0460898	9.58867	0.0451005
9.61504	0.0191	9.61504	0.019789	9.61504	0.0208746	9.61504	0.0218728	9.61504	0.0236906	9.61504	0.0214193	9.61504	0.0411277	9.61504	0.0575841	9.61504	0.0549508	9.61504	0.0519884	9.61504	0.0484621	9.61504	0.0479837	9.61504	0.0484774
9.64141	0.01955	9.64141	0.019608	9.64141	0.0208377	9.64141	0.0209972	9.64141	0.0241132	9.64141	0.021473	9.64141	0.0412211	9.64141	0.0580073	9.64141	0.0548817	9.64141	0.0502485	9.64141	0.049035	9.64141	0.0480422	9.64141	0.0466816
9.66778	0.01883	9.66778	0.020124	9.66778	0.0206857	9.66778	0.021918	9.66778	0.0250285	9.66778	0.0219752	9.66778	0.0406517	9.66778	0.0570462	9.66778	0.056061	9.66778	0.0500943	9.66778	0.0494252	9.66778	0.0480868	9.66778	0.0464113
9.69415	0.01977	9.69415	0.019154	9.69415	0.021342	9.69415	0.0216152	9.69415	0.0223512	9.69415	0.0223297	9.69415	0.0407665	9.69415	0.0581269	9.69415	0.0548671	9.69415	0.051011	9.69415	0.0484043	9.69415	0.0475135	9.69415	0.0462248
9.72052	0.01958	9.72052	0.01993	9.72052	0.0204352	9.72052	0.0216246	9.72052	0.0243081	9.72052	0.0209201	9.72052	0.0416956	9.72052	0.0548528	9.72052	0.054351	9.72052	0.0494624	9.72052	0.0475292	9.72052	0.0464139	9.72052	0.0443879
9.74688	0.01898	9.74688	0.019656	9.74688	0.0205717	9.74688	0.0221174	9.74688	0.0226279	9.74688	0.0227444	9.74688	0.0389911	9.74688	0.0569182	9.74688	0.0533255	9.74688	0.049751	9.74688	0.0485688	9.74688	0.0454288	9.74688	0.0444544
9.77325	0.01934	9.77325	0.01977	9.77325	0.0204907	9.77325	0.0217974	9.77325	0.0234103	9.77325	0.022288	9.77325	0.0400699	9.77325	0.0576288	9.77325	0.051933	9.77325	0.0498652	9.77325	0.0487768	9.77325	0.0455431	9.77325	0.0452578
9.79962	0.01898	9.79962	0.021429	9.79962	0.020181	9.79962	0.0208538	9.79962	0.0227549	9.79962	0.0230195	9.79962	0.041216	9.79962	0.0549486	9.79962	0.0526101	9.79962	0.0510094	9.79962	0.0482191	9.79962	0.0450458	9.79962	0.0442532
9.82599	0.01833	9.82599	0.019802	9.82599	0.0198443	9.82599	0.0226046	9.82599	0.0241371	9.82599	0.0231922	9.82599	0.0395364	9.82599	0.0580625	9.82599	0.0534476	9.82599	0.0488512	9.82599	0.0478216	9.82599	0.0463664	9.82599	0.0433906
9.85236	0.02014	9.85236	0.020001	9.85236	0.0201035	9.85236	0.0212372	9.85236	0.0240231	9.85236	0.0209899	9.85236	0.0405774	9.85236	0.0559396	9.85236	0.0541834	9.85236	0.0494694	9.85236	0.0471586	9.85236	0.045957	9.85236	0.0464561
9.87873	0.01893	9.87873	0.019591	9.87873	0.0215459	9.87873	0.0218057	9.87873	0.0245028	9.87873	0.0218165	9.87873	0.0400642	9.87873	0.0557554	9.87873	0.0532684	9.87873	0.0495197	9.87873	0.0471973	9.87873	0.044875	9.87873	0.0425395
9.9051	0.01994	9.9051	0.01963	9.9051	0.0198988	9.9051	0.0228128	9.9051	0.0237677	9.9051	0.0218489	9.9051	0.0401754	9.9051	0.0571603	9.9051	0.0540523	9.9051	0.0500532	9.9051	0.0474375	9.9051	0.0442727	9.9051	0.0446026
9.93147	0.01906	9.93147	0.019871	9.93147	0.0199577	9.93147	0.0211437	9.93147	0.0245844	9.93147	0.0220536	9.93147	0.0395405	9.93147	0.0563832	9.93147	0.0539212	9.93147	0.0501435	9.93147	0.0480385	9.93147	0.0454261	9.93147	0.0442984
9.95783	0.01977	9.95783	0.020318	9.95783	0.0200326	9.95783	0.0222203	9.95783	0.0241074	9.95783	0.0218564	9.95783	0.0396501	9.95783	0.0556375	9.95783	0.0537641	9.95783	0.0509995	9.95783	0.0491955	9.95783	0.045771	9.95783	0.0460784
9.9842	0.02018	9.9842	0.020318	9.9842	0.020413	9.9842	0.0211222	9.9842	0.023493	9.9842	0.0213284	9.9842	0.0393792	9.9842	0.0556131	9.9842	0.0535962	9.9842	0.050259	9.9842	0.0476193	9.9842	0.0449416	9.9842	0.0439331
10.0106	0.01963	10.0106	0.019227	10.0106	0.0206148	10.0106	0.0222338	10.0106	0.0231977	10.0106	0.0230997	10.0106	0.0408846	10.0106	0.0563533	10.0106	0.0550816	10.0106	0.051723	10.0106	0.0490669	10.0106	0.0458364	10.0106	0.0433239
10.0369	0.02028	10.0369	0.019811	10.0369	0.0206925	10.0369	0.0217132	10.0369	0.023065	10.0369	0.0220622	10.0369	0.0412043	10.0369	0.0575201	10.0369	0.0544213	10.0369	0.050204	10.0369	0.0496539	10.0369	0.0451983	10.0369	0.0451924
10.0633	0.0192	10.0633	0.019289	10.0633	0.0204715	10.0633	0.0227019	10.0633	0.0234267	10.0633	0.0223958	10.0633	0.0407065	10.0633	0.0567755	10.0633	0.052988	10.0633	0.0504407	10.0633	0.0460198	10.0633	0.0453395	10.0633	0.0449718
10.0897	0.01959	10.0897	0.020931	10.0897	0.020609	10.0897	0.0220765	10.0897	0.0228827	10.0897	0.0224244	10.0897	0.0402262	10.0897	0.0568084	10.0897	0.0542758	10.0897	0.0510222	10.0897	0.0487669	10.0897	0.0460124	10.0897	0.0450511
10.116	0.01903	10.116	0.020582	10.116	0.0205347	10.116	0.0226768	10.116	0.0242543	10.116	0.0224233	10.116	0.0398837	10.116	0.0582585	10.116	0.0533616	10.116	0.0493618	10.116	0.0486142	10.116	0.045605	10.116	0.044577
10.1424	0.01961	10.1424	0.020401	10.1424	0.0201587	10.1424	0.0219051	10.1424	0.0228745	10.1424	0.0223218	10.1424	0.0409591	10.1424	0.0581113	10.1424	0.0547013	10.1424	0.0505257	10.1424	0.0472285	10.1424	0.0450367	10.1424	0.0453607
10.1688	0.01948	10.1688	0.021114	10.1688	0.0207351	10.1688	0.0227345	10.1688	0.0226172	10.1688	0.0225848	10.1688	0.0417996	10.1688	0.059457	10.1688	0.0542007	10.1688	0.0507267	10.1688	0.0480713	10.1688	0.0436334	10.1688	0.0444987
10.1952	0.01983	10.1952	0.020336	10.1952	0.0218142	10.1952	0.0204123	10.1952	0.0239527	10.1952	0.0226793	10.1952	0.039766	10.1952	0.0565998	10.1952	0.05586	10.1952	0.051187	10.1952	0.0487911	10.1952	0.0450344	10.1952	0.0441598
10.2215	0.01991	10.2215	0.020031	10.2215	0.0213999	10.2215	0.0226963	10.2215	0.0248838	10.2215	0.0226092	10.2215	0.0396058	10.2215	0.0573836	10.2215	0.0549282	10.2215	0.0500901	10.2215	0.0485987	10.2215	0.0461615	10.2215	0.0458887
10.2479	0.01896	10.2479	0.020182	10.2479	0.0214806	10.2479	0.0224714	10.2479	0.0246159	10.2479	0.0224004	10.2479	0.0406142	10.2479	0.0587784	10.2479	0.0542191	10.2479	0.0511917	10.2479	0.0481117	10.2479	0.0456659	10.2479	0.0445534
10.2743	0.01986	10.2743	0.019932	10.2743	0.0218609	10.2743	0.0225221	10.2743	0.0232511	10.2743	0.0235571	10.2743	0.0407965	10.2743	0.0564987	10.2743	0.0530337	10.2743	0.0493734	10.2743	0.0491357	10.2743	0.0474531	10.2743	0.0454653
10.3006	0.02036	10.3006	0.019859	10.3006	0.0214158	10.3006	0.021975	10.3006	0.0253919	10.3006	0.0233665	10.3006	0.041243	10.3006	0.0578335	10.3006	0.0571698	10.3006	0.0510307	10.3006	0.0504039	10.3006	0.0447809	10.3006	0.0458234
10.327	0.02016	10.327	0.019833	10.327	0.0209433	10.327	0.0226238	10.327	0.023748	10.327	0.0223664	10.327	0.0403364	10.327	0.0584167	10.327	0.0554035	10.327	0.0517062	10.327	0.050634	10.327	0.0450696	10.327	0.0445072
10.3534	0.01965	10.3534	0.019637	10.3534	0.0207543	10.3534	0.0217019	10.3534	0.0255973	10.3534	0.0234056	10.3534	0.0414322	10.3534	0.0568837	10.3534	0.0559715	10.3534	0.0513911	10.3534	0.0488104	10.3534	0.0455944	10.3534	0.0444921
10.3797	0.02063	10.3797	0.02026	10.3797	0.0214034	10.3797	0.0228164	10.3797	0.0247771	10.3797	0.0226304	10.3797	0.0414833	10.3797	0.0588953	10.3797	0.0563099	10.3797	0.0518726	10.3797	0.0481178	10.3797	0.0467568	10.3797	0.0446665
10.4061	0.01894	10.4061	0.020876	10.4061	0.0214225	10.4061	0.0224964	10.4061	0.0248898	10.4061	0.0240505	10.4061	0.0400108	10.4061	0.0617124	10.4061	0.054328	10.4061	0.0523818	10.4061	0.0492535	10.4061	0.0457935	10.4061	0.0458159
10.4325	0.01934	10.4325	0.020998	10.4325	0.0217599	10.4325	0.0225848	10.4325	0.0241246	10.4325	0.0234006	10.4325	0.0422008	10.4325	0.05742	10.4325	0.0566015	10.4325	0.0526547	10.4325	0.0498901	10.4325	0.045434	10.4325	0.0448999
10.4588	0.02041	10.4588	0.02072	10.4588	0.0206247	10.4588	0.0219331	10.4588	0.0247713	10.4588	0.023588	10.4588	0.0401947	10.4588	0.0573567	10.4588	0.0564742	10.4588	0.0518968	10.4588	0.0495205	10.4588	0.0475433	10.4588	0.0454391
10.4852	0.01942	10.4852	0.020392	10.4852	0.0218608	10.4852	0.0226772	10.4852	0.0246595	10.4852	0.0221992	10.4852	0.0415834	10.4852	0.0606211	10.4852	0.0570016	10.4852	0.0534731	10.4852	0.0506358	10.4852	0.0459978	10.4852	0.0460342
10.5116	0.02088	10.5116	0.021251	10.5116	0.021473	10.5116	0.0226481	10.5116	0.0254416	10.5116	0.0227277	10.5116	0.0417328	10.5116	0.061389	10.5116	0.0563099	10.5116	0.0546597	10.5116	0.0509385	10.5116	0.0483337	10.5116	0.0494156
10.5379	0.02058	10.5379	0.020799	10.5379	0.0207161	10.5379	0.0224076	10.5379	0.0247959	10.5379	0.0241563	10.5379	0.0434059	10.5379	0.0612073	10.5379	0.0562112	10.5379	0.0544782	10.5379	0.0511782	10.5379	0.0479703	10.5379	0.0468642
10.5643	0.01999	10.5643	0.021284	10.5643	0.0220185	10.5643	0.0228565	10.5643	0.0247771	10.5643	0.0230082	10.5643	0.0416369	10.5643	0.0612832	10.5643	0.0564821	10.5643	0.0533123	10.5643	0.0516625	10.5643	0.0476214	10.5643	0.0467502
10.5907	0.02032	10.5907	0.020663	10.5907	0.0224074	10.5907	0.0235917	10.5907	0.0257423	10.5907	0.0235408	10.5907	0.0412284	10.5907	0.0598397	10.5907	0.058038	10.5907	0.0526904	10.5907	0.0528054	10.5907	0.0496045	10.5907	0.0458286
10.6171	0.02094	10.6171	0.022356	10.6171	0.0216163	10.6171	0.0230531	10.6171	0.0250524	10.6171	0.0244327	10.6171	0.0427193	10.6171	0.0598142	10.6171	0.0561973	10.6171	0.0525582	10.6171	0.050439	10.6171	0.046948	10.6171	0.045702
10.6434	0.02038	10.6434	0.021207	10.6434	0.0221483	10.6434	0.0228755	10.6434	0.0242433	10.6434	0.0238305	10.6434	0.0424014	10.6434	0.0604028	10.6434	0.0540552	10.6434	0.0552374	10.6434	0.0514179	10.6434	0.0487806	10.6434	0.0459941
10.6698	0.01946	10.6698	0.020855	10.6698	0.0216548	10.6698	0.024398	10.6698	0.0264222	10.6698	0.0243315	10.6698	0.0417176	10.6698	0.061778	10.6698	0.0583567	10.6698	0.0531562	10.6698	0.0496113	10.6698	0.0488053	10.6698	0.0466402
10.6962	0.02	10.6962	0.02049	10.6962	0.0218015	10.6962	0.023928	10.6962	0.0257369	10.6962	0.024834	10.6962	0.0421237	10.6962	0.0611122	10.6962	0.0552982	10.6962	0.0531821	10.6962	0.0508904	10.6962	0.0486533	10.6962	0.0461002
10.7225	0.02148	10.7225	0.020725	10.7225	0.0219705	10.7225	0.0238953	10.7225	0.0255012	10.7225	0.0236622	10.7225	0.0425838	10.7225	0.059982	10.7225	0.0582021	10.7225	0.0538369	10.7225	0.0507267	10.7225	0.0495081	10.7225	0.0476355
10.7489	0.01939	10.7489	0.021409	10.7489	0.0217163	10.7489	0.0241616	10.7489	0.0255898	10.7489	0.0241098	10.7489	0.0412946	10.7489	0.061554	10.7489	0.0575477	10.7489	0.0541279	10.7489	0.0513775	10.7489	0.0477113	10.7489	0.0469402
10.7753	0.021	10.7753	0.022184	10.7753	0.0216587	10.7753	0.0231219	10.7753	0.0268403	10.7753	0.0244106	10.7753	0.0404318	10.7753	0.0605656	10.7753	0.0579395	10.7753	0.0527419	10.7753	0.052213	10.7753	0.0505899	10.7753	0.0459904
10.8016	0.02038	10.8016	0.021484	10.8016	0.0223843	10.8016	0.0236616	10.8016	0.0267418	10.8016	0.0241479	10.8016	0.0425639	10.8016	0.0617118	10.8016	0.0568603	10.8016	0.0563087	10.8016	0.052469	10.8016	0.0477709	10.8016	0.0485515
10.828	0.02078	10.828	0.020158	10.828	0.0223767	10.828	0.0240636	10.828	0.0266089	10.828	0.0236908	10.828	0.0413326	10.828	0.0601593	10.828	0.0560224	10.828	0.0539153	10.828	0.0517501	10.828	0.0489471	10.828	0.0476906
10.8544	0.02134	10.8544	0.020675	10.8544	0.0228773	10.8544	0.0241222	10.8544	0.0258137	10.8544	0.0233667	10.8544	0.0421517	10.8544	0.0619916	10.8544	0.0575289	10.8544	0.0553156	10.8544	0.0523778	10.8544	0.0495753	10.8544	0.0492744
10.8807	0.02103	10.8807	0.020529	10.8807	0.0227956	10.8807	0.0234853	10.8807	0.026333	10.8807	0.0242572	10.8807	0.041895	10.8807	0.0633116	10.8807	0.057538	10.8807	0.0563472	10.8807	0.0517218	10.8807	0.0485888	10.8807	0.0473078
10.9071	0.02089	10.9071	0.020804	10.9071	0.0225533	10.9071	0.023399	10.9071	0.0269353	10.9071	0.0247442	10.9071	0.0427479	10.9071	0.0622398	10.9071	0.0592933	10.9071	0.0553465	10.9071	0.0522727	10.9071	0.0495263	10.9071	0.0489625
10.9335	0.02118	10.9335	0.022535	10.9335	0.0216893	10.9335	0.0243873	10.9335	0.0265351	10.9335	0.0248636	10.9335	0.0428393	10.9335	0.0629344	10.9335	0.0596051	10.9335	0.0551303	10.9335	0.0527318	10.9335	0.0506017	10.9335	0.0473081
10.9598	0.02131	10.9598	0.022253	10.9598	0.0233051	10.9598	0.0259207	10.9598	0.0262324	10.9598	0.0241804	10.9598	0.0420484	10.9598	0.0633443	10.9598	0.0593761	10.9598	0.0568709	10.9598	0.0536525	10.9598	0.0491357	10.9598	0.0488066
10.9862	0.02055	10.9862	0.022143	10.9862	0.0226547	10.9862	0.0244631	10.9862	0.0258897	10.9862	0.0242901	10.9862	0.041876	10.9862	0.064094	10.9862	0.0597021	10.9862	0.0552251	10.9862	0.0524273	10.9862	0.0491357	10.9862	0.0488655
11.0126	0.0212	11.0126	0.022356	11.0126	0.023633	11.0126	0.0238125	11.0126	0.0259829	11.0126	0.0256035	11.0126	0.0429309	11.0126	0.0630883	11.0126	0.0581875	11.0126	0.0549691	11.0126	0.0523541	11.0126	0.0503975	11.0126	0.0473069
11.039	0.02192	11.039	0.022049	11.039	0.023159	11.039	0.0264332	11.039	0.0253489	11.039	0.024229	11.039	0.0419639	11.039	0.0638436	11.039	0.0592347	11.039	0.0571145	11.039	0.0534458	11.039	0.0480441	11.039	0.049353
11.0653	0.02228	11.0653	0.022133	11.0653	0.0231613	11.0653	0.0246531	11.0653	0.0266603	11.0653	0.0257929	11.0653	0.0426502	11.0653	0.061987	11.0653	0.0600623	11.0653	0.0568795	11.0653	0.0545425	11.0653	0.0519228	11.0653	0.0478896
11.0917	0.02253	11.0917	0.022087	11.0917	0.0216662	11.0917	0.023463	11.0917	0.0277781	11.0917	0.0252915	11.0917	0.0434641	11.0917	0.0634749	11.0917	0.0586876	11.0917	0.0580625	11.0917	0.0541831	11.0917	0.0492189	11.0917	0.0480606
11.1181	0.0212	11.1181	0.022352	11.1181	0.0228399	11.1181	0.024595	11.1181	0.0268584	11.1181	0.0248905	11.1181	0.0427001	11.1181	0.0636799	11.1181	0.0578727	11.1181	0.0572395	11.1181	0.0530786	11.1181	0.0506996	11.1181	0.0488131
11.1444	0.02129	11.1444	0.022735	11.1444	0.0227078	11.1444	0.0251835	11.1444	0.0269356	11.1444	0.0245703	11.1444	0.0428752	11.1444	0.0618836	11.1444	0.0594761	11.1444	0.0559585	11.1444	0.0523464	11.1444	0.051382	11.1444	0.048672
11.1708	0.02147	11.1708	0.022528	11.1708	0.022713	11.1708	0.0259917	11.1708	0.0274327	11.1708	0.0245692	11.1708	0.0431605	11.1708	0.0638222	11.1708	0.0584203	11.1708	0.0566015	11.1708	0.0545099	11.1708	0.0513997	11.1708	0.0493444
11.1972	0.02077	11.1972	0.022082	11.1972	0.0228375	11.1972	0.0252221	11.1972	0.02732	11.1972	0.0254192	11.1972	0.0437425	11.1972	0.0631492	11.1972	0.0585658	11.1972	0.0570926	11.1972	0.0548372	11.1972	0.0503993	11.1972	0.0489989
11.2235	0.0211	11.2235	0.022793	11.2235	0.0238048	11.2235	0.0249976	11.2235	0.0272668	11.2235	0.0250707	11.2235	0.0423954	11.2235	0.0635391	11.2235	0.0601741	11.2235	0.0594363	11.2235	0.0553695	11.2235	0.0498518	11.2235	0.0497192
11.2499	0.0222	11.2499	0.022772	11.2499	0.0239731	11.2499	0.0247837	11.2499	0.0272322	11.2499	0.0244574	11.2499	0.0419782	11.2499	0.0626218	11.2499	0.0611303	11.2499	0.0566742	11.2499	0.0547281	11.2499	0.0494899	11.2499	0.050272
11.2763	0.02251	11.2763	0.022403	11.2763	0.0248589	11.2763	0.0250154	11.2763	0.0270455	11.2763	0.0252221	11.2763	0.043011	11.2763	0.0647917	11.2763	0.0625854	11.2763	0.0583567	11.2763	0.0525467	11.2763	0.0497521	11.2763	0.0516458
11.3026	0.0225	11.3026	0.022465	11.3026	0.0237289	11.3026	0.0254852	11.3026	0.0271963	11.3026	0.0254776	11.3026	0.0432096	11.3026	0.0639257	11.3026	0.0616149	11.3026	0.056642	11.3026	0.056069	11.3026	0.0516507	11.3026	0.0517986
11.329	0.02245	11.329	0.023965	11.329	0.0243812	11.329	0.0272204	11.329	0.0281079	11.329	0.024776	11.329	0.043998	11.329	0.0642004	11.329	0.062767	11.329	0.0584666	11.329	0.0571095	11.329	0.0519299	11.329	0.05042
11.3554	0.02171	11.3554	0.022881	11.3554	0.024343	11.3554	0.025427	11.3554	0.0287599	11.3554	0.0260328	11.3554	0.0455767	11.3554	0.0678206	11.3554	0.063661	11.3554	0.0599656	11.3554	0.0556096	11.3554	0.0545028	11.3554	0.0529107
11.3817	0.02204	11.3817	0.023147	11.3817	0.0232765	11.3817	0.0260947	11.3817	0.0279552	11.3817	0.0252388	11.3817	0.0444288	11.3817	0.0670481	11.3817	0.0626034	11.3817	0.0579248	11.3817	0.0564852	11.3817	0.0531382	11.3817	0.0527603
11.4081	0.02154	11.4081	0.023829	11.4081	0.0237829	11.4081	0.0258743	11.4081	0.0280228	11.4081	0.0262114	11.4081	0.0433311	11.4081	0.0655242	11.4081	0.0632449	11.4081	0.0593146	11.4081	0.0568738	11.4081	0.0522973	11.4081	0.0516153
11.4142	0.02018	11.4142	0.022631	11.4142	0.0243117	11.4142	0.0251144	11.4142	0.0280136	11.4142	0.0264704	11.4142	0.0569276	11.4142	0.0680039	11.4142	0.0613526	11.4142	0.0618113	11.4142	0.0591737	11.4142	0.0535545	11.4142	0.0536692
11.4345	0.02331	11.4345	0.02266	11.4345	0.0240922	11.4345	0.0251494	11.4345	0.027645	11.4345	0.0247473	11.4345	0.0430579	11.4345	0.0649753	11.4345	0.0639413	11.4345	0.0576469	11.4345	0.0573204	11.4345	0.0544726	11.4345	0.0509354
11.4527	0.02277	11.4527	0.024522	11.4527	0.0253624	11.4527	0.0265235	11.4527	0.0295913	11.4527	0.0269242	11.4527	0.0561479	11.4527	0.0685032	11.4527	0.0623452	11.4527	0.0588543	11.4527	0.0570304	11.4527	0.0537345	11.4527	0.0524021
11.4609	0.02173	11.4609	0.024645	11.4609	0.0248527	11.4609	0.0252423	11.4609	0.0262321	11.4609	0.0267462	11.4609	0.044761	11.4609	0.0671492	11.4609	0.0627673	11.4609	0.0567106	11.4609	0.0555284	11.4609	0.0526729	11.4609	0.0515816
11.4872	0.02152	11.4872	0.021891	11.4872	0.0234492	11.4872	0.0252473	11.4872	0.0276293	11.4872	0.0262625	11.4872	0.0418294	11.4872	0.0653985	11.4872	0.0621241	11.4872	0.0614909	11.4872	0.0564255	11.4872	0.051559	11.4872	0.0517879
11.4912	0.02341	11.4912	0.025336	11.4912	0.0252254	11.4912	0.026714	11.4912	0.0288138	11.4912	0.027196	11.4912	0.0565505	11.4912	0.0675595	11.4912	0.061754	11.4912	0.05893	11.4912	0.0573819	11.4912	0.0534398	11.4912	0.0536692
11.5136	0.02159	11.5136	0.022065	11.5136	0.0239497	11.5136	0.0251628	11.5136	0.0273557	11.5136	0.0258799	11.5136	0.0438342	11.5136	0.066683	11.5136	0.0642045	11.5136	0.0593702	11.5136	0.0564316	11.5136	0.0528073	11.5136	0.0517761
11.5298	0.02365	11.5298	0.024656	11.5298	0.0246908	11.5298	0.0275951	11.5298	0.0287145	11.5298	0.026434	11.5298	0.056185	11.5298	0.0683773	11.5298	0.0620071	11.5298	0.0601517	11.5298	0.0571584	11.5298	0.0538181	11.5298	0.0539547
11.54	0.02287	11.54	0.024162	11.54	0.0240839	11.54	0.0264116	11.54	0.0285654	11.54	0.0259363	11.54	0.0423285	11.54	0.0663503	11.54	0.0623308	11.54	0.0588932	11.54	0.0551464	11.54	0.0526001	11.54	0.0531222
11.5663	0.02255	11.5663	0.023498	11.5663	0.0235272	11.5663	0.0245932	11.5663	0.0287935	11.5663	0.0267599	11.5663	0.0450256	11.5663	0.0683309	11.5663	0.0613599	11.5663	0.0578371	11.5663	0.057427	11.5663	0.0550412	11.5663	0.0527074
11.5683	0.02225	11.5683	0.024326	11.5683	0.0257708	11.5683	0.0262823	11.5683	0.0286156	11.5683	0.0258034	11.5683	0.0581598	11.5683	0.0692222	11.5683	0.0617885	11.5683	0.0586134	11.5683	0.05787	11.5683	0.0545445	11.5683	0.0534097
11.5927	0.02175	11.5927	0.024358	11.5927	0.024692	11.5927	0.0262014	11.5927	0.0280415	11.5927	0.0262691	11.5927	0.0437041	11.5927	0.0671292	11.5927	0.0626754	11.5927	0.0585817	11.5927	0.057274	11.5927	0.0529339	11.5927	0.0505459
11.6068	0.02426	11.6068	0.024607	11.6068	0.0262442	11.6068	0.0278516	11.6068	0.0276557	11.6068	0.0268027	11.6068	0.0563578	11.6068	0.0687557	11.6068	0.063506	11.6068	0.0597344	11.6068	0.058371	11.6068	0.0556442	11.6068	0.0546248
11.6191	0.02388	11.6191	0.023253	11.6191	0.0242844	11.6191	0.0277057	11.6191	0.0273732	11.6191	0.027684	11.6191	0.0436388	11.6191	0.0676957	11.6191	0.063006	11.6191	0.0601958	11.6191	0.0579047	11.6191	0.0537162	11.6191	0.052338
11.6453	0.02356	11.6453	0.025383	11.6453	0.0259744	11.6453	0.0275946	11.6453	0.0278916	11.6453	0.0263181	11.6453	0.0585864	11.6453	0.0703272	11.6453	0.0638605	11.6453	0.060985	11.6453	0.0589422	11.6453	0.0560926	11.6453	0.0531911
11.6454	0.0233	11.6454	0.023994	11.6454	0.0255915	11.6454	0.0267488	11.6454	0.028321	11.6454	0.0265109	11.6454	0.0437799	11.6454	0.0668841	11.6454	0.0628245	11.6454	0.0593783	11.6454	0.0564735	11.6454	0.0546511	11.6454	0.0547233
11.6718	0.02295	11.6718	0.024365	11.6718	0.0241431	11.6718	0.0262637	11.6718	0.0288502	11.6718	0.0255012	11.6718	0.0458723	11.6718	0.0656498	11.6718	0.0608221	11.6718	0.059494	11.6718	0.0565328	11.6718	0.0533741	11.6718	0.0530511
11.6839	0.02384	11.6839	0.024399	11.6839	0.0264991	11.6839	0.0257289	11.6839	0.0288929	11.6839	0.0280801	11.6839	0.058839	11.6839	0.0690006	11.6839	0.0640196	11.6839	0.0615454	11.6839	0.0586887	11.6839	0.0568844	11.6839	0.0528475
11.6982	0.02257	11.6982	0.02383	11.6982	0.0259363	11.6982	0.027342	11.6982	0.0275788	11.6982	0.0261027	11.6982	0.0439608	11.6982	0.0686549	11.6982	0.0626668	11.6982	0.0588858	11.6982	0.0574204	11.6982	0.0545802	11.6982	0.0532957
11.7224	0.02462	11.7224	0.025841	11.7224	0.0267263	11.7224	0.0272302	11.7224	0.0294931	11.7224	0.0276606	11.7224	0.0597537	11.7224	0.0692762	11.7224	0.0642769	11.7224	0.0614577	11.7224	0.060092	11.7224	0.0562078	11.7224	0.0545915
11.7245	0.02485	11.7245	0.024092	11.7245	0.0249332	11.7245	0.0275914	11.7245	0.0285047	11.7245	0.0253999	11.7245	0.0428034	11.7245	0.070657	11.7245	0.0620246	11.7245	0.0612169	11.7245	0.057143	11.7245	0.0534818	11.7245	0.0535895
11.7509	0.02301	11.7509	0.024004	11.7509	0.0252103	11.7509	0.0279304	11.7509	0.028336	11.7509	0.0276386	11.7509	0.0434438	11.7509	0.0664445	11.7509	0.0633609	11.7509	0.0595697	11.7509	0.0578019	11.7509	0.0541098	11.7509	0.0536926
11.7609	0.02409	11.7609	0.024457	11.7609	0.0254852	11.7609	0.0279758	11.7609	0.0297466	11.7609	0.0262828	11.7609	0.0584914	11.7609	0.0698936	11.7609	0.0651226	11.7609	0.0624393	11.7609	0.0610891	11.7609	0.0564265	11.7609	0.0538156
11.7773	0.02463	11.7773	0.024391	11.7773	0.0251201	11.7773	0.0273482	11.7773	0.0283245	11.7773	0.0264691	11.7773	0.0454967	11.7773	0.0670216	11.7773	0.0633377	11.7773	0.0611127	11.7773	0.0585778	11.7773	0.0547844	11.7773	0.0538179
11.7994	0.02398	11.7994	0.026583	11.7994	0.0271032	11.7994	0.0288542	11.7994	0.029693	11.7994	0.0269988	11.7994	0.0584729	11.7994	0.0695967	11.7994	0.0643979	11.7994	0.0620173	11.7994	0.0613654	11.7994	0.0580015	11.7994	0.0557334
11.8036	0.02372	11.8036	0.026055	11.8036	0.0249195	11.8036	0.0265898	11.8036	0.0283223	11.8036	0.0256395	11.8036	0.0448883	11.8036	0.0678589	11.8036	0.0636618	11.8036	0.0620155	11.8036	0.0593924	11.8036	0.0551591	11.8036	0.054942
11.83	0.02389	11.83	0.024004	11.83	0.0252981	11.83	0.026442	11.83	0.0291288	11.83	0.0272509	11.83	0.0451127	11.83	0.0688734	11.83	0.0634311	11.83	0.0604883	11.83	0.0568858	11.83	0.0544229	11.83	0.0541834
11.838	0.02497	11.838	0.02643	11.838	0.0272899	11.838	0.0293443	11.838	0.0313212	11.838	0.0277167	11.838	0.0610559	11.838	0.0713606	11.838	0.0643953	11.838	0.0651304	11.838	0.0609936	11.838	0.0589625	11.838	0.058651
11.8564	0.02293	11.8564	0.024725	11.8564	0.0246053	11.8564	0.0260186	11.8564	0.0290265	11.8564	0.0267994	11.8564	0.0456427	11.8564	0.0684548	11.8564	0.065534	11.8564	0.0606351	11.8564	0.0584352	11.8564	0.0547749	11.8564	0.0549598
11.8765	0.02471	11.8765	0.026134	11.8765	0.0266773	11.8765	0.0283478	11.8765	0.0312733	11.8765	0.0268067	11.8765	0.0603725	11.8765	0.0727725	11.8765	0.0664008	11.8765	0.0633404	11.8765	0.0619495	11.8765	0.0591007	11.8765	0.0551581
11.8828	0.02435	11.8828	0.025023	11.8828	0.0256726	11.8828	0.0270829	11.8828	0.0287225	11.8828	0.0263397	11.8828	0.0444836	11.8828	0.0701762	11.8828	0.0638948	11.8828	0.0608007	11.8828	0.0581167	11.8828	0.0554886	11.8828	0.0558288
11.9091	0.02414	11.9091	0.026278	11.9091	0.0253906	11.9091	0.027046	11.9091	0.0287555	11.9091	0.0261909	11.9091	0.0443985	11.9091	0.0689953	11.9091	0.0622115	11.9091	0.0628525	11.9091	0.058686	11.9091	0.0541457	11.9091	0.0562111
11.915	0.02557	11.915	0.024938	11.915	0.0269443	11.915	0.0282941	11.915	0.0307833	11.915	0.0290805	11.915	0.059386	11.915	0.0702955	11.915	0.065339	11.915	0.0652341	11.915	0.0618511	11.915	0.0585337	11.915	0.059856
11.9355	0.0242	11.9355	0.025204	11.9355	0.0257908	11.9355	0.0270459	11.9355	0.0298907	11.9355	0.0258486	11.9355	0.0452083	11.9355	0.0692708	11.9355	0.0639368	11.9355	0.0609834	11.9355	0.0587997	11.9355	0.0563832	11.9355	0.0538767
11.9535	0.02474	11.9535	0.025783	11.9535	0.0277138	11.9535	0.0283239	11.9535	0.0295163	11.9535	0.0272814	11.9535	0.0598078	11.9535	0.0722038	11.9535	0.0660215	11.9535	0.0645266	11.9535	0.0624197	11.9535	0.0590963	11.9535	0.0563874
11.9619	0.02386	11.9619	0.024465	11.9619	0.0252103	11.9619	0.0275714	11.9619	0.0297925	11.9619	0.0265336	11.9619	0.0446773	11.9619	0.0704715	11.9619	0.0658097	11.9619	0.0613837	11.9619	0.0595516	11.9619	0.0565586	11.9619	0.0550349
11.9882	0.02355	11.9882	0.024365	11.9882	0.0259025	11.9882	0.0271005	11.9882	0.0294895	11.9882	0.027669	11.9882	0.0457152	11.9882	0.068179	11.9882	0.0638831	11.9882	0.0613235	11.9882	0.059981	11.9882	0.0555062	11.9882	0.0552377
11.9921	0.02519	11.9921	0.026096	11.9921	0.026669	11.9921	0.0295806	11.9921	0.0313306	11.9921	0.0291585	11.9921	0.0599809	11.9921	0.0721872	11.9921	0.0654838	11.9921	0.0656589	11.9921	0.0623572	11.9921	0.0598809	11.9921	0.056229
12.0146	0.02466	12.0146	0.025345	12.0146	0.0271749	12.0146	0.0277626	12.0146	0.029631	12.0146	0.0256521	12.0146	0.0444571	12.0146	0.0684854	12.0146	0.0641782	12.0146	0.0628501	12.0146	0.0617912	12.0146	0.0547919	12.0146	0.0546663
12.0306	0.02553	12.0306	0.026685	12.0306	0.0276354	12.0306	0.0286867	12.0306	0.0312038	12.0306	0.0290885	12.0306	0.0600225	12.0306	0.0706456	12.0306	0.0654943	12.0306	0.0655711	12.0306	0.0630339	12.0306	0.0589077	12.0306	0.0563448
12.041	0.02342	12.041	0.026179	12.041	0.0262998	12.041	0.027119	12.041	0.0293314	12.041	0.0268606	12.041	0.0449081	12.041	0.0687785	12.041	0.0647911	12.041	0.0620125	12.041	0.0600617	12.041	0.0574117	12.041	0.0556254
12.0673	0.02508	12.0673	0.02631	12.0673	0.026821	12.0673	0.0273589	12.0673	0.0295733	12.0673	0.0278981	12.0673	0.0461829	12.0673	0.0705002	12.0673	0.0646387	12.0673	0.0618165	12.0673	0.0611472	12.0673	0.0576375	12.0673	0.0568596
12.0691	0.02619	12.0691	0.026292	12.0691	0.0278498	12.0691	0.028569	12.0691	0.0303425	12.0691	0.0278289	12.0691	0.0602329	12.0691	0.0722613	12.0691	0.0690468	12.0691	0.0658582	12.0691	0.0634344	12.0691	0.0589237	12.0691	0.0576016
12.0937	0.02342	12.0937	0.025786	12.0937	0.0268203	12.0937	0.0289971	12.0937	0.0292829	12.0937	0.0287228	12.0937	0.0449131	12.0937	0.0701268	12.0937	0.065719	12.0937	0.0615288	12.0937	0.0585902	12.0937	0.0570302	12.0937	0.0572842
12.1076	0.02578	12.1076	0.027303	12.1076	0.0280378	12.1076	0.0294867	12.1076	0.0318414	12.1076	0.0291615	12.1076	0.0619386	12.1076	0.073605	12.1076	0.0695255	12.1076	0.0667644	12.1076	0.0631202	12.1076	0.0605083	12.1076	0.0579835
12.1201	0.02455	12.1201	0.026489	12.1201	0.026578	12.1201	0.0279489	12.1201	0.0305389	12.1201	0.0268796	12.1201	0.045143	12.1201	0.0702175	12.1201	0.0664808	12.1201	0.0626353	12.1201	0.0616376	12.1201	0.056867	12.1201	0.0548353
12.1462	0.02634	12.1462	0.02727	12.1462	0.0296801	12.1462	0.0300241	12.1462	0.0332172	12.1462	0.0295431	12.1462	0.0608939	12.1462	0.0740857	12.1462	0.069386	12.1462	0.0662613	12.1462	0.0646864	12.1462	0.0624437	12.1462	0.058122
12.1464	0.02501	12.1464	0.025933	12.1464	0.0263227	12.1464	0.0300288	12.1464	0.0300252	12.1464	0.028534	12.1464	0.0451066	12.1464	0.0696488	12.1464	0.0664703	12.1464	0.0626412	12.1464	0.0613972	12.1464	0.0569347	12.1464	0.055522
12.1847	0.02636	12.1847	0.027858	12.1847	0.0295304	12.1847	0.0306617	12.1847	0.0323677	12.1847	0.0289031	12.1847	0.0617925	12.1847	0.0729458	12.1847	0.0689153	12.1847	0.0674352	12.1847	0.0637483	12.1847	0.0612243	12.1847	0.0589777
12.2232	0.02605	12.2232	0.027954	12.2232	0.0300556	12.2232	0.0310931	12.2232	0.0330435	12.2232	0.0293448	12.2232	0.0616429	12.2232	0.071717	12.2232	0.0698944	12.2232	0.0704312	12.2232	0.0649884	12.2232	0.062317	12.2232	0.0592336
12.2617	0.02621	12.2617	0.029154	12.2617	0.029829	12.2617	0.0330458	12.2617	0.034068	12.2617	0.0298186	12.2617	0.0606942	12.2617	0.0732524	12.2617	0.0699818	12.2617	0.0697072	12.2617	0.0658872	12.2617	0.0640522	12.2617	0.0614182
12.3003	0.0262	12.3003	0.02842	12.3003	0.0293235	12.3003	0.0313614	12.3003	0.0323391	12.3003	0.0290938	12.3003	0.0592087	12.3003	0.0722846	12.3003	0.0686608	12.3003	0.068154	12.3003	0.0667349	12.3003	0.0649104	12.3003	0.060159
12.3388	0.0282	12.3388	0.028396	12.3388	0.030586	12.3388	0.0316146	12.3388	0.0322838	12.3388	0.0299043	12.3388	0.0608281	12.3388	0.0739652	12.3388	0.0689499	12.3388	0.0676994	12.3388	0.0666726	12.3388	0.0662514	12.3388	0.0622629
12.3773	0.02796	12.3773	0.02989	12.3773	0.0305414	12.3773	0.0310632	12.3773	0.0317414	12.3773	0.030046	12.3773	0.0603725	12.3773	0.0733706	12.3773	0.0707015	12.3773	0.0687275	12.3773	0.0672999	12.3773	0.0649783	12.3773	0.0610925
12.4158	0.02824	12.4158	0.029395	12.4158	0.0302375	12.4158	0.031545	12.4158	0.0316253	12.4158	0.0284427	12.4158	0.0628485	12.4158	0.0728471	12.4158	0.0694767	12.4158	0.0662816	12.4158	0.0681736	12.4158	0.0659809	12.4158	0.062836
12.4544	0.03013	12.4544	0.029051	12.4544	0.0298842	12.4544	0.0299729	12.4544	0.0331843	12.4544	0.0291041	12.4544	0.0615242	12.4544	0.0768184	12.4544	0.067184	12.4544	0.0674026	12.4544	0.0671196	12.4544	0.0658205	12.4544	0.0634151
12.4929	0.02905	12.4929	0.029973	12.4929	0.0305957	12.4929	0.0297548	12.4929	0.0325474	12.4929	0.0296532	12.4929	0.0618715	12.4929	0.0750819	12.4929	0.0679557	12.4929	0.067557	12.4929	0.0663093	12.4929	0.064457	12.4929	0.0646113
12.5314	0.02888	12.5314	0.029286	12.5314	0.0302649	12.5314	0.0311434	12.5314	0.0325091	12.5314	0.0282105	12.5314	0.0611919	12.5314	0.0747859	12.5314	0.0695221	12.5314	0.0660584	12.5314	0.0660584	12.5314	0.0653011	12.5314	0.0628927
12.5699	0.02832	12.5699	0.03018	12.5699	0.0296761	12.5699	0.0306572	12.5699	0.0329346	12.5699	0.0282044	12.5699	0.0629098	12.5699	0.0752071	12.5699	0.0680127	12.5699	0.0674079	12.5699	0.0658581	12.5699	0.0636532	12.5699	0.0640186
12.6085	0.02966	12.6085	0.029472	12.6085	0.0304469	12.6085	0.0308273	12.6085	0.0319726	12.6085	0.0286825	12.6085	0.0621864	12.6085	0.074571	12.6085	0.0706406	12.6085	0.0678449	12.6085	0.0680687	12.6085	0.0641648	12.6085	0.063114
12.647	0.02821	12.647	0.029565	12.647	0.0302427	12.647	0.0309519	12.647	0.0309068	12.647	0.028961	12.647	0.0614076	12.647	0.0750774	12.647	0.0704289	12.647	0.0663693	12.647	0.0651414	12.647	0.0650913	12.647	0.0618837
12.6855	0.02828	12.6855	0.030591	12.6855	0.0303586	12.6855	0.0318681	12.6855	0.0316543	12.6855	0.029194	12.6855	0.0636352	12.6855	0.0760956	12.6855	0.069504	12.6855	0.0663889	12.6855	0.0678343	12.6855	0.0649186	12.6855	0.0636975
12.724	0.02834	12.724	0.029872	12.724	0.031387	12.724	0.0309503	12.724	0.0315113	12.724	0.0295756	12.724	0.0643085	12.724	0.0783716	12.724	0.0698225	12.724	0.0702904	12.724	0.068014	12.724	0.0648523	12.724	0.0641062
12.7626	0.02785	12.7626	0.029222	12.7626	0.0311609	12.7626	0.0304867	12.7626	0.0321219	12.7626	0.0292307	12.7626	0.0635845	12.7626	0.0771112	12.7626	0.0703979	12.7626	0.0669227	12.7626	0.0656591	12.7626	0.0645007	12.7626	0.0629474
12.8011	0.02813	12.8011	0.02972	12.8011	0.0312209	12.8011	0.0307294	12.8011	0.0302847	12.8011	0.0292518	12.8011	0.0619616	12.8011	0.0766605	12.8011	0.0694973	12.8011	0.0684048	12.8011	0.065897	12.8011	0.0655494	12.8011	0.0636624
12.8396	0.02886	12.8396	0.029451	12.8396	0.030535	12.8396	0.0312675	12.8396	0.0322928	12.8396	0.0285265	12.8396	0.0609439	12.8396	0.0780653	12.8396	0.0686229	12.8396	0.06781	12.8396	0.0670596	12.8396	0.0636953	12.8396	0.065021
12.8781	0.02831	12.8781	0.03057	12.8781	0.0309284	12.8781	0.0310097	12.8781	0.0325461	12.8781	0.0293323	12.8781	0.0608557	12.8781	0.076643	12.8781	0.0692144	12.8781	0.0672776	12.8781	0.0675834	12.8781	0.0661818	12.8781	0.0636589
12.9167	0.02877	12.9167	0.030755	12.9167	0.0300754	12.9167	0.0318145	12.9167	0.0327218	12.9167	0.0282069	12.9167	0.0620345	12.9167	0.0745814	12.9167	0.0698763	12.9167	0.0690079	12.9167	0.0667526	12.9167	0.0650676	12.9167	0.0630067
12.9552	0.0283	12.9552	0.030604	12.9552	0.0304721	12.9552	0.030784	12.9552	0.0317751	12.9552	0.0292648	12.9552	0.060447	12.9552	0.0766481	12.9552	0.0686655	12.9552	0.0686779	12.9552	0.066195	12.9552	0.0675233	12.9552	0.0635879
12.9937	0.03028	12.9937	0.029879	12.9937	0.0321416	12.9937	0.0301819	12.9937	0.03257	12.9937	0.0297729	12.9937	0.0614692	12.9937	0.0770022	12.9937	0.070799	12.9937	0.0687104	12.9937	0.0666344	12.9937	0.0664968	12.9937	0.064896
13.0322	0.02859	13.0322	0.031108	13.0322	0.0323293	13.0322	0.0321838	13.0322	0.0334418	13.0322	0.0298224	13.0322	0.0610872	13.0322	0.0782922	13.0322	0.0700699	13.0322	0.0696188	13.0322	0.0675568	13.0322	0.0676083	13.0322	0.0632008
13.0708	0.02879	13.0708	0.030867	13.0708	0.0323782	13.0708	0.0314496	13.0708	0.0318581	13.0708	0.0311339	13.0708	0.0616628	13.0708	0.0762455	13.0708	0.0685697	13.0708	0.0683134	13.0708	0.0693386	13.0708	0.0660837	13.0708	0.0638668
13.1093	0.02948	13.1093	0.031967	13.1093	0.0307865	13.1093	0.0318734	13.1093	0.0321384	13.1093	0.0297324	13.1093	0.0606572	13.1093	0.0775285	13.1093	0.0705756	13.1093	0.0692673	13.1093	0.0664512	13.1093	0.0649809	13.1093	0.0655915
13.1478	0.02995	13.1478	0.031781	13.1478	0.0325273	13.1478	0.0314027	13.1478	0.0342852	13.1478	0.0291585	13.1478	0.0626823	13.1478	0.0763644	13.1478	0.0723873	13.1478	0.0701862	13.1478	0.0678975	13.1478	0.0679725	13.1478	0.0646458
13.1864	0.02992	13.1864	0.030826	13.1864	0.0316697	13.1864	0.0322571	13.1864	0.0334646	13.1864	0.0310884	13.1864	0.0619636	13.1864	0.076114	13.1864	0.0700668	13.1864	0.0698929	13.1864	0.0690639	13.1864	0.0683819	13.1864	0.0645176
13.2249	0.03105	13.2249	0.031558	13.2249	0.0327919	13.2249	0.0318756	13.2249	0.0333247	13.2249	0.0306882	13.2249	0.0611395	13.2249	0.0770046	13.2249	0.0723138	13.2249	0.071049	13.2249	0.0699684	13.2249	0.067709	13.2249	0.0673406
13.2634	0.03047	13.2634	0.032457	13.2634	0.0317647	13.2634	0.0344084	13.2634	0.0334885	13.2634	0.0304469	13.2634	0.0628199	13.2634	0.0763394	13.2634	0.0732378	13.2634	0.0725624	13.2634	0.0711617	13.2634	0.0676599	13.2634	0.0666594
13.3019	0.03047	13.3019	0.03089	13.3019	0.0320474	13.3019	0.0329414	13.3019	0.033918	13.3019	0.0317746	13.3019	0.0619358	13.3019	0.0766603	13.3019	0.0746393	13.3019	0.0745765	13.3019	0.0704341	13.3019	0.0694549	13.3019	0.0662414
13.3405	0.03109	13.3405	0.032295	13.3405	0.03391	13.3405	0.0341888	13.3405	0.0359526	13.3405	0.0308905	13.3405	0.0607221	13.3405	0.0761702	13.3405	0.0764477	13.3405	0.0749016	13.3405	0.0705936	13.3405	0.0711882	13.3405	0.067607
13.379	0.03136	13.379	0.03277	13.379	0.0330934	13.379	0.0346354	13.379	0.0356326	13.379	0.0320083	13.379	0.0593344	13.379	0.0751012	13.379	0.0778027	13.379	0.0746101	13.379	0.071663	13.379	0.0706561	13.379	0.0697106
13.4175	0.03166	13.4175	0.033222	13.4175	0.0337919	13.4175	0.0354397	13.4175	0.0361861	13.4175	0.0323095	13.4175	0.059601	13.4175	0.0776645	13.4175	0.0790955	13.4175	0.0778654	13.4175	0.0737104	13.4175	0.0702709	13.4175	0.0691913
13.456	0.03078	13.456	0.033496	13.456	0.0340457	13.456	0.0366533	13.456	0.0374283	13.456	0.0339571	13.456	0.0598569	13.456	0.0756273	13.456	0.0813689	13.456	0.0803319	13.456	0.0774864	13.456	0.0721242	13.456	0.0692028
13.4946	0.03318	13.4946	0.032357	13.4946	0.0330665	13.4946	0.0367597	13.4946	0.0396125	13.4946	0.0349752	13.4946	0.0608285	13.4946	0.0744521	13.4946	0.086178	13.4946	0.0836784	13.4946	0.0763758	13.4946	0.0752504	13.4946	0.0712065
13.5331	0.03282	13.5331	0.034028	13.5331	0.034594	13.5331	0.0381356	13.5331	0.042921	13.5331	0.0377296	13.5331	0.0601066	13.5331	0.0774767	13.5331	0.0900984	13.5331	0.0884622	13.5331	0.0802692	13.5331	0.0743029	13.5331	0.0727036
13.5716	0.03428	13.5716	0.036198	13.5716	0.036894	13.5716	0.0418716	13.5716	0.0490284	13.5716	0.0442546	13.5716	0.0610565	13.5716	0.0782528	13.5716	0.0964247	13.5716	0.0958369	13.5716	0.0841559	13.5716	0.0785905	13.5716	0.0774524
13.6101	0.03347	13.6101	0.03606	13.6101	0.0362984	13.6101	0.0429153	13.6101	0.0538593	13.6101	0.0481165	13.6101	0.0580289	13.6101	0.0743619	13.6101	0.100633	13.6101	0.0976528	13.6101	0.0877148	13.6101	0.0824069	13.6101	0.0764723
13.6487	0.03425	13.6487	0.03622	13.6487	0.0384443	13.6487	0.0468078	13.6487	0.0588667	13.6487	0.0482416	13.6487	0.0603655	13.6487	0.0743099	13.6487	0.103449	13.6487	0.10466	13.6487	0.0910509	13.6487	0.086218	13.6487	0.0777767
13.6872	0.0347	13.6872	0.037138	13.6872	0.0401862	13.6872	0.0497872	13.6872	0.0613276	13.6872	0.0460236	13.6872	0.0593325	13.6872	0.0731247	13.6872	0.109098	13.6872	0.108913	13.6872	0.0964835	13.6872	0.0878215	13.6872	0.0803244
13.7257	0.03785	13.7257	0.038391	13.7257	0.0438226	13.7257	0.0567293	13.7257	0.0621093	13.7257	0.0425881	13.7257	0.0577923	13.7257	0.0743008	13.7257	0.110157	13.7257	0.111945	13.7257	0.104404	13.7257	0.0937358	13.7257	0.0864571
13.7642	0.039	13.7642	0.043274	13.7642	0.0474901	13.7642	0.0584382	13.7642	0.0592951	13.7642	0.0413761	13.7642	0.0580417	13.7642	0.0741829	13.7642	0.110648	13.7642	0.112029	13.7642	0.105749	13.7642	0.0989702	13.7642	0.0913984
13.8028	0.04178	13.8028	0.046835	13.8028	0.055157	13.8028	0.0580052	13.8028	0.055813	13.8028	0.0393377	13.8028	0.05667	13.8028	0.0734501	13.8028	0.10764	13.8028	0.111067	13.8028	0.111145	13.8028	0.104173	13.8028	0.0960847
13.8413	0.04642	13.8413	0.051404	13.8413	0.0550029	13.8413	0.0552248	13.8413	0.0528439	13.8413	0.036003	13.8413	0.0572336	13.8413	0.071998	13.8413	0.102648	13.8413	0.107738	13.8413	0.113851	13.8413	0.111325	13.8413	0.100997
13.8798	0.04924	13.8798	0.053602	13.8798	0.0532492	13.8798	0.0530629	13.8798	0.0498177	13.8798	0.0370309	13.8798	0.0578367	13.8798	0.0722583	13.8798	0.0964028	13.8798	0.104033	13.8798	0.110123	13.8798	0.113431	13.8798	0.105825
13.9183	0.05218	13.9183	0.054515	13.9183	0.0503261	13.9183	0.0501456	13.9183	0.0470655	13.9183	0.0355279	13.9183	0.0579942	13.9183	0.0694642	13.9183	0.0957806	13.9183	0.0986674	13.9183	0.108784	13.9183	0.111284	13.9183	0.108939
13.9569	0.05146	13.9569	0.052668	13.9569	0.049101	13.9569	0.0471969	13.9569	0.0460163	13.9569	0.0353363	13.9569	0.0553465	13.9569	0.0710746	13.9569	0.0927309	13.9569	0.0971611	13.9569	0.101312	13.9569	0.106948	13.9569	0.109513
13.9954	0.05013	13.9954	0.049486	13.9954	0.0457075	13.9954	0.0466101	13.9954	0.0451312	13.9954	0.0349535	13.9954	0.0548427	13.9954	0.0704575	13.9954	0.0895477	13.9954	0.0943295	13.9954	0.102229	13.9954	0.105877	13.9954	0.107307
14.0339	0.04589	14.0339	0.045506	14.0339	0.045472	14.0339	0.0451822	14.0339	0.0437836	14.0339	0.0334866	14.0339	0.0547327	14.0339	0.0695624	14.0339	0.0868743	14.0339	0.0896588	14.0339	0.0976344	14.0339	0.103947	14.0339	0.106404
14.0724	0.04557	14.0724	0.045085	14.0724	0.0427015	14.0724	0.0428684	14.0724	0.0406473	14.0724	0.0318765	14.0724	0.0552577	14.0724	0.0695729	14.0724	0.085159	14.0724	0.0875213	14.0724	0.092246	14.0724	0.0998593	14.0724	0.102427
14.111	0.04272	14.111	0.043813	14.111	0.0418319	14.111	0.0412623	14.111	0.0416683	14.111	0.0314291	14.111	0.0551454	14.111	0.0698092	14.111	0.0812173	14.111	0.0831759	14.111	0.0907049	14.111	0.0961483	14.111	0.0976108
14.1495	0.04304	14.1495	0.042513	14.1495	0.0404968	14.1495	0.0394971	14.1495	0.0395655	14.1495	0.0321509	14.1495	0.0543995	14.1495	0.0701539	14.1495	0.079488	14.1495	0.0818215	14.1495	0.0869701	14.1495	0.0926126	14.1495	0.0925632
14.188	0.03991	14.188	0.041148	14.188	0.0383155	14.188	0.0396419	14.188	0.0387883	14.188	0.0303456	14.188	0.0537896	14.188	0.0673592	14.188	0.0774455	14.188	0.0809413	14.188	0.0872687	14.188	0.0884465	14.188	0.0916416
14.2265	0.03977	14.2265	0.040131	14.2265	0.0386037	14.2265	0.0391369	14.2265	0.0368714	14.2265	0.0308434	14.2265	0.0541795	14.2265	0.0678532	14.2265	0.0755729	14.2265	0.0783308	14.2265	0.0826224	14.2265	0.0865144	14.2265	0.0893884
14.2651	0.03792	14.2651	0.037791	14.2651	0.0370549	14.2651	0.037283	14.2651	0.0354771	14.2651	0.0295197	14.2651	0.0522723	14.2651	0.0673064	14.2651	0.0753221	14.2651	0.0780992	14.2651	0.0806617	14.2651	0.0841259	14.2651	0.0857741
14.3036	0.03788	14.3036	0.036422	14.3036	0.0375723	14.3036	0.0373433	14.3036	0.0362677	14.3036	0.0287649	14.3036	0.054499	14.3036	0.0684515	14.3036	0.0720633	14.3036	0.0753041	14.3036	0.0781119	14.3036	0.0823546	14.3036	0.0857932
14.3421	0.03778	14.3421	0.036406	14.3421	0.0367118	14.3421	0.0351456	14.3421	0.0342065	14.3421	0.0290532	14.3421	0.0538912	14.3421	0.0677346	14.3421	0.0720086	14.3421	0.0748253	14.3421	0.0778525	14.3421	0.0805315	14.3421	0.0803695
14.3806	0.03603	14.3806	0.037154	14.3806	0.0352695	14.3806	0.0358649	14.3806	0.0348169	14.3806	0.0295029	14.3806	0.0519628	14.3806	0.0645669	14.3806	0.0680852	14.3806	0.0706756	14.3806	0.0771323	14.3806	0.0759595	14.3806	0.0780473
14.4192	0.03675	14.4192	0.03514	14.4192	0.0340853	14.4192	0.0344161	14.4192	0.0351755	14.4192	0.0285019	14.4192	0.0533012	14.4192	0.0673165	14.4192	0.0709539	14.4192	0.0731414	14.4192	0.0746166	14.4192	0.0797547	14.4192	0.0803143
14.4577	0.03499	14.4577	0.034431	14.4577	0.0332373	14.4577	0.033546	14.4577	0.0333625	14.4577	0.0273136	14.4577	0.0506714	14.4577	0.0648162	14.4577	0.0675373	14.4577	0.0701849	14.4577	0.0708713	14.4577	0.0761174	14.4577	0.078103
14.4962	0.03483	14.4962	0.033956	14.4962	0.033503	14.4962	0.032502	14.4962	0.0316633	14.4962	0.0266052	14.4962	0.0514716	14.4962	0.064941	14.4962	0.0661187	14.4962	0.0667076	14.4962	0.0710304	14.4962	0.0731103	14.4962	0.0747767
14.5347	0.03295	14.5347	0.033452	14.5347	0.0326937	14.5347	0.0320931	14.5347	0.0315313	14.5347	0.02636	14.5347	0.0486354	14.5347	0.0647528	14.5347	0.0647528	14.5347	0.0657598	14.5347	0.0690978	14.5347	0.0708054	14.5347	0.0717939
14.5733	0.03374	14.5733	0.031959	14.5733	0.0309138	14.5733	0.0322705	14.5733	0.0308826	14.5733	0.0263297	14.5733	0.0487329	14.5733	0.0630605	14.5733	0.0630732	14.5733	0.0652779	14.5733	0.0674192	14.5733	0.0688002	14.5733	0.0688002
14.6118	0.03135	14.6118	0.031254	14.6118	0.0319858	14.6118	0.0305778	14.6118	0.0296855	14.6118	0.0257565	14.6118	0.0499023	14.6118	0.0617952	14.6118	0.0633632	14.6118	0.0638324	14.6118	0.0669191	14.6118	0.0700305	14.6118	0.0691909
14.6503	0.03175	14.6503	0.031383	14.6503	0.0310706	14.6503	0.0297301	14.6503	0.0304344	14.6503	0.0255688	14.6503	0.0494228	14.6503	0.0610925	14.6503	0.0632154	14.6503	0.0618622	14.6503	0.0649287	14.6503	0.0663563	14.6503	0.0685165
14.6888	0.03019	14.6888	0.030596	14.6888	0.029461	14.6888	0.0292291	14.6888	0.0294581	14.6888	0.0251308	14.6888	0.0508594	14.6888	0.0602326	14.6888	0.0606395	14.6888	0.0630814	14.6888	0.0621275	14.6888	0.0687409	14.6888	0.0673674
14.7274	0.0306	14.7274	0.029886	14.7274	0.029406	14.7274	0.0298243	14.7274	0.0289427	14.7274	0.0247295	14.7274	0.0483248	14.7274	0.0608811	14.7274	0.0587795	14.7274	0.061022	14.7274	0.0635593	14.7274	0.0637056	14.7274	0.066199
14.7659	0.03018	14.7659	0.030672	14.7659	0.0298103	14.7659	0.0289665	14.7659	0.0291603	14.7659	0.0245141	14.7659	0.0455323	14.7659	0.0588555	14.7659	0.0579345	14.7659	0.0594818	14.7659	0.0617289	14.7659	0.0643322	14.7659	0.0642585
14.8044	0.02934	14.8044	0.029846	14.8044	0.0288758	14.8044	0.0282423	14.8044	0.0278129	14.8044	0.0235777	14.8044	0.0479226	14.8044	0.059137	14.8044	0.059274	14.8044	0.0593862	14.8044	0.0618658	14.8044	0.0622895	14.8044	0.0636227
14.8429	0.02923	14.8429	0.029084	14.8429	0.0281594	14.8429	0.0278645	14.8429	0.0267024	14.8429	0.0242317	14.8429	0.046156	14.8429	0.059231	14.8429	0.0557558	14.8429	0.0584947	14.8429	0.0607543	14.8429	0.06309	14.8429	0.0628234
14.8815	0.02835	14.8815	0.028269	14.8815	0.0279244	14.8815	0.0264643	14.8815	0.027654	14.8815	0.0230879	14.8815	0.0466402	14.8815	0.0587072	14.8815	0.055903	14.8815	0.0578068	14.8815	0.0586686	14.8815	0.0611126	14.8815	0.0615383
14.92	0.02811	14.92	0.027697	14.92	0.0272135	14.92	0.0262291	14.92	0.026677	14.92	0.0237185	14.92	0.0454832	14.92	0.0577862	14.92	0.0555839	14.92	0.0565382	14.92	0.0565994	14.92	0.060429	14.92	0.0599151
14.9585	0.02814	14.9585	0.027482	14.9585	0.026746	14.9585	0.025993	14.9585	0.0267212	14.9585	0.0221724	14.9585	0.0459014	14.9585	0.0561925	14.9585	0.0535433	14.9585	0.0542276	14.9585	0.0569388	14.9585	0.0593517	14.9585	0.0598243
14.997	0.02691	14.997	0.027355	14.997	0.0256725	14.997	0.0253337	14.997	0.0251402	14.997	0.0229786	14.997	0.0451567	14.997	0.0565962	14.997	0.052358	14.997	0.0537144	14.997	0.0561326	14.997	0.0562454	14.997	0.05924
15.0356	0.02693	15.0356	0.02697	15.0356	0.0263107	15.0356	0.0256073	15.0356	0.0250181	15.0356	0.0225578	15.0356	0.0445875	15.0356	0.0544545	15.0356	0.0527538	15.0356	0.055408	15.0356	0.0559827	15.0356	0.0564529	15.0356	0.058791
15.0741	0.02552	15.0741	0.026584	15.0741	0.0261885	15.0741	0.0250004	15.0741	0.0256375	15.0741	0.0221538	15.0741	0.0428349	15.0741	0.0550455	15.0741	0.0515049	15.0741	0.0532086	15.0741	0.055902	15.0741	0.0554885	15.0741	0.0570276
15.1126	0.0263	15.1126	0.026699	15.1126	0.0267118	15.1126	0.024592	15.1126	0.0242914	15.1126	0.0221444	15.1126	0.0435907	15.1126	0.0554367	15.1126	0.0510469	15.1126	0.051708	15.1126	0.0545724	15.1126	0.054436	15.1126	0.0564202
15.1511	0.02635	15.1511	0.024796	15.1511	0.0251752	15.1511	0.0243754	15.1511	0.0247743	15.1511	0.0223408	15.1511	0.0426546	15.1511	0.0544036	15.1511	0.0510582	15.1511	0.0512639	15.1511	0.0528875	15.1511	0.0537777	15.1511	0.0528147
15.1897	0.02523	15.1897	0.024297	15.1897	0.0250301	15.1897	0.0250699	15.1897	0.024754	15.1897	0.0217144	15.1897	0.0427542	15.1897	0.053335	15.1897	0.0494713	15.1897	0.0502087	15.1897	0.05278	15.1897	0.0539297	15.1897	0.0530179
15.2282	0.02464	15.2282	0.023612	15.2282	0.0246685	15.2282	0.0241678	15.2282	0.0238792	15.2282	0.02116	15.2282	0.0412099	15.2282	0.0532225	15.2282	0.0495031	15.2282	0.0507939	15.2282	0.0523049	15.2282	0.0528432	15.2282	0.0533693
15.2667	0.02498	15.2667	0.025565	15.2667	0.0245032	15.2667	0.0252978	15.2667	0.0229444	15.2667	0.0211612	15.2667	0.041932	15.2667	0.0541769	15.2667	0.0502669	15.2667	0.0507143	15.2667	0.0514362	15.2667	0.0524272	15.2667	0.0539811
15.3052	0.02428	15.3052	0.025913	15.3052	0.0246602	15.3052	0.0228914	15.3052	0.0229637	15.3052	0.0211275	15.3052	0.0418746	15.3052	0.0536074	15.3052	0.0478345	15.3052	0.0505219	15.3052	0.0496296	15.3052	0.0526409	15.3052	0.0540412
15.3438	0.02433	15.3438	0.023896	15.3438	0.0238414	15.3438	0.0235547	15.3438	0.0231692	15.3438	0.0210792	15.3438	0.041413	15.3438	0.0521821	15.3438	0.0480996	15.3438	0.0473365	15.3438	0.0484068	15.3438	0.0512227	15.3438	0.0512918
15.3823	0.02305	15.3823	0.023997	15.3823	0.024098	15.3823	0.0232904	15.3823	0.0229196	15.3823	0.0194456	15.3823	0.0399321	15.3823	0.0519792	15.3823	0.0467364	15.3823	0.0479492	15.3823	0.0487407	15.3823	0.0500045	15.3823	0.0490981
15.4208	0.0236	15.4208	0.023713	15.4208	0.0241333	15.4208	0.0227721	15.4208	0.0228626	15.4208	0.0211827	15.4208	0.0412701	15.4208	0.051058	15.4208	0.0472391	15.4208	0.0467491	15.4208	0.0483425	15.4208	0.048845	15.4208	0.0498624
15.4593	0.02348	15.4593	0.022154	15.4593	0.0222037	15.4593	0.0218514	15.4593	0.0223417	15.4593	0.0199958	15.4593	0.0386628	15.4593	0.0495637	15.4593	0.0455189	15.4593	0.0458405	15.4593	0.0482649	15.4593	0.0480299	15.4593	0.0490936
15.4979	0.02386	15.4979	0.022705	15.4979	0.0228818	15.4979	0.0227858	15.4979	0.0220229	15.4979	0.0199015	15.4979	0.0386466	15.4979	0.0498348	15.4979	0.0454288	15.4979	0.046054	15.4979	0.0471485	15.4979	0.0487302	15.4979	0.0500733
15.5364	0.02322	15.5364	0.022693	15.5364	0.021681	15.5364	0.022576	15.5364	0.0222155	15.5364	0.0193353	15.5364	0.0391749	15.5364	0.0485874	15.5364	0.0463861	15.5364	0.0458758	15.5364	0.0471273	15.5364	0.0473619	15.5364	0.0466723
15.5749	0.02238	15.5749	0.022439	15.5749	0.0220214	15.5749	0.0221421	15.5749	0.0218643	15.5749	0.0194328	15.5749	0.0388554	15.5749	0.0488885	15.5749	0.0439116	15.5749	0.0438022	15.5749	0.0462505	15.5749	0.0466902	15.5749	0.046104
15.6134	0.02225	15.6134	0.022613	15.6134	0.0223778	15.6134	0.0217916	15.6134	0.0214769	15.6134	0.0195183	15.6134	0.0379613	15.6134	0.049081	15.6134	0.0449217	15.6134	0.044685	15.6134	0.0451889	15.6134	0.0471774	15.6134	0.0461094
15.652	0.02218	15.652	0.02187	15.652	0.0219605	15.652	0.0215305	15.652	0.0209693	15.652	0.0193065	15.652	0.0380338	15.652	0.0481082	15.652	0.0430212	15.652	0.0443327	15.652	0.0458101	15.652	0.0462074	15.652	0.0442458
15.6905	0.0212	15.6905	0.021976	15.6905	0.0218119	15.6905	0.0209594	15.6905	0.0214144	15.6905	0.0197133	15.6905	0.0368889	15.6905	0.0468088	15.6905	0.0429627	15.6905	0.0430059	15.6905	0.0454453	15.6905	0.0449565	15.6905	0.0442947
15.729	0.0219	15.729	0.022307	15.729	0.0214654	15.729	0.021521	15.729	0.0210802	15.729	0.018909	15.729	0.036809	15.729	0.0460613	15.729	0.042087	15.729	0.0432598	15.729	0.0425881	15.729	0.0440727	15.729	0.0451108
15.7675	0.02127	15.7675	0.021417	15.7675	0.0211293	15.7675	0.0211078	15.7675	0.0215543	15.7675	0.0193221	15.7675	0.0367455	15.7675	0.0464688	15.7675	0.0414662	15.7675	0.0429206	15.7675	0.0429493	15.7675	0.0444815	15.7675	0.044594
15.8061	0.021	15.8061	0.022041	15.8061	0.0207785	15.8061	0.0207785	15.8061	0.0204547	15.8061	0.0189312	15.8061	0.0359233	15.8061	0.045621	15.8061	0.0411628	15.8061	0.0418429	15.8061	0.0412133	15.8061	0.0441707	15.8061	0.0439419
15.8446	0.02141	15.8446	0.021029	15.8446	0.0203502	15.8446	0.0202315	15.8446	0.0203375	15.8446	0.0195356	15.8446	0.0368696	15.8446	0.044243	15.8446	0.0404832	15.8446	0.0407345	15.8446	0.0432446	15.8446	0.0430061	15.8446	0.0431316
15.8831	0.02027	15.8831	0.021021	15.8831	0.0210787	15.8831	0.0203676	15.8831	0.0210802	15.8831	0.0185402	15.8831	0.0346871	15.8831	0.0430846	15.8831	0.0408805	15.8831	0.0423491	15.8831	0.042627	15.8831	0.0422842	15.8831	0.0433179
15.9216	0.02055	15.9216	0.020734	15.9216	0.0206038	15.9216	0.0192481	15.9216	0.0206271	15.9216	0.0182251	15.9216	0.0352006	15.9216	0.0434712	15.9216	0.0402282	15.9216	0.0413531	15.9216	0.0416218	15.9216	0.0423333	15.9216	0.0423428
15.9602	0.02048	15.9602	0.02	15.9602	0.0208093	15.9602	0.0197309	15.9602	0.019733	15.9602	0.0179672	15.9602	0.0334458	15.9602	0.0448524	15.9602	0.0400413	15.9602	0.0404237	15.9602	0.040067	15.9602	0.0429129	15.9602	0.0417769
15.9987	0.02047	15.9987	0.020285	15.9987	0.0203771	15.9987	0.0199419	15.9987	0.0194732	15.9987	0.0176744	15.9987	0.0354721	15.9987	0.0442012	15.9987	0.0391267	15.9987	0.0403984	15.9987	0.041917	15.9987	0.0430959	15.9987	0.0412873
16.0372	0.01981	16.0372	0.020596	16.0372	0.0202582	16.0372	0.0193069	16.0372	0.0197465	16.0372	0.0174683	16.0372	0.0342861	16.0372	0.0419491	16.0372	0.0391234	16.0372	0.0397835	16.0372	0.0393289	16.0372	0.0406086	16.0372	0.0417341
16.0757	0.01963	16.0757	0.01993	16.0757	0.0193772	16.0757	0.0186099	16.0757	0.0198567	16.0757	0.0180097	16.0757	0.0338682	16.0757	0.0427023	16.0757	0.0375647	16.0757	0.0392987	16.0757	0.0398724	16.0757	0.0393773	16.0757	0.0409393
16.1143	0.01906	16.1143	0.019578	16.1143	0.0199037	16.1143	0.0201717	16.1143	0.0198672	16.1143	0.0180426	16.1143	0.0338422	16.1143	0.0423027	16.1143	0.0393646	16.1143	0.0397257	16.1143	0.0399719	16.1143	0.0409773	16.1143	0.0415956
16.1528	0.01938	16.1528	0.020101	16.1528	0.0197113	16.1528	0.0200464	16.1528	0.0193994	16.1528	0.0175943	16.1528	0.0332703	16.1528	0.0416928	16.1528	0.0385378	16.1528	0.038176	16.1528	0.0401391	16.1528	0.0405712	16.1528	0.0409299
16.1913	0.0205	16.1913	0.019714	16.1913	0.0204436	16.1913	0.0188472	16.1913	0.0191369	16.1913	0.0172026	16.1913	0.0323845	16.1913	0.0413075	16.1913	0.0371942	16.1913	0.0379994	16.1913	0.0387767	16.1913	0.0396524	16.1913	0.0400736
16.2298	0.01944	16.2298	0.019582	16.2298	0.0188192	16.2298	0.018856	16.2298	0.0182612	16.2298	0.0183964	16.2298	0.0320739	16.2298	0.0419001	16.2298	0.0389141	16.2298	0.038358	16.2298	0.0381711	16.2298	0.0387295	16.2298	0.0399608
16.2684	0.01903	16.2684	0.019264	16.2684	0.0195012	16.2684	0.019006	16.2684	0.0197572	16.2684	0.0169843	16.2684	0.0323347	16.2684	0.0403995	16.2684	0.0373542	16.2684	0.0364994	16.2684	0.0389944	16.2684	0.0389198	16.2684	0.0390119
16.3069	0.01903	16.3069	0.018652	16.3069	0.0191396	16.3069	0.0185202	16.3069	0.0178052	16.3069	0.0167087	16.3069	0.0310057	16.3069	0.0396242	16.3069	0.0353998	16.3069	0.0372374	16.3069	0.0380769	16.3069	0.0390991	16.3069	0.0376701
16.3454	0.01939	16.3454	0.019024	16.3454	0.0184503	16.3454	0.0183955	16.3454	0.0190211	16.3454	0.016805	16.3454	0.0313392	16.3454	0.0394724	16.3454	0.0367862	16.3454	0.037089	16.3454	0.0377932	16.3454	0.0377068	16.3454	0.0376644
16.3839	0.01863	16.3839	0.018923	16.3839	0.0179131	16.3839	0.0179574	16.3839	0.0183023	16.3839	0.0172505	16.3839	0.0308675	16.3839	0.0385449	16.3839	0.0361354	16.3839	0.0367728	16.3839	0.0361686	16.3839	0.0374009	16.3839	0.0370881
16.4225	0.01827	16.4225	0.018579	16.4225	0.0184069	16.4225	0.0188381	16.4225	0.0181651	16.4225	0.0163399	16.4225	0.0307102	16.4225	0.0386776	16.4225	0.0372325	16.4225	0.0366037	16.4225	0.0362538	16.4225	0.0370178	16.4225	0.0387554
16.461	0.01806	16.461	0.018465	16.461	0.0179469	16.461	0.0193006	16.461	0.0182971	16.461	0.0168006	16.461	0.0318334	16.461	0.0389075	16.461	0.0364285	16.461	0.0370975	16.461	0.0371583	16.461	0.0372251	16.461	0.0371149
16.4995	0.01885	16.4995	0.019261	16.4995	0.0176608	16.4995	0.0179139	16.4995	0.0170886	16.4995	0.0163853	16.4995	0.0306708	16.4995	0.0377121	16.4995	0.0347034	16.4995	0.0350893	16.4995	0.0351187	16.4995	0.0374902	16.4995	0.0366181
16.538	0.01802	16.538	0.018481	16.538	0.0182854	16.538	0.0177895	16.538	0.0179036	16.538	0.0162716	16.538	0.031496	16.538	0.0374902	16.538	0.0347098	16.538	0.0365609	16.538	0.0357472	16.538	0.0363116	16.538	0.0359861
16.5766	0.01755	16.5766	0.018796	16.5766	0.0184452	16.5766	0.0184489	16.5766	0.0176873	16.5766	0.0162716	16.5766	0.0303399	16.5766	0.0373622	16.5766	0.0339172	16.5766	0.0360395	16.5766	0.0363719	16.5766	0.0362553	16.5766	0.0356559
16.6151	0.0185	16.6151	0.017597	16.6151	0.0184566	16.6151	0.0176195	16.6151	0.0175945	16.6151	0.0162597	16.6151	0.0287258	16.6151	0.0379806	16.6151	0.0345456	16.6151	0.0341286	16.6151	0.0345092	16.6151	0.036168	16.6151	0.0350331
16.6536	0.01771	16.6536	0.017798	16.6536	0.0178967	16.6536	0.0176957	16.6536	0.0174166	16.6536	0.0165145	16.6536	0.0294136	16.6536	0.0364051	16.6536	0.0343513	16.6536	0.034212	16.6536	0.0356034	16.6536	0.0346404	16.6536	0.0353577
16.6921	0.01803	16.6921	0.018127	16.6921	0.0174078	16.6921	0.0176946	16.6921	0.01756	16.6921	0.016011	16.6921	0.0302753	16.6921	0.0367749	16.6921	0.0334662	16.6921	0.0338178	16.6921	0.0348746	16.6921	0.0345614	16.6921	0.0353172
16.7307	0.01765	16.7307	0.018543	16.7307	0.0175916	16.7307	0.0173421	16.7307	0.0176559	16.7307	0.0160254	16.7307	0.0290095	16.7307	0.0358498	16.7307	0.0338299	16.7307	0.0332373	16.7307	0.0344879	16.7307	0.0340892	16.7307	0.0348213
16.7692	0.01728	16.7692	0.017589	16.7692	0.0174197	16.7692	0.0176999	16.7692	0.0170372	16.7692	0.0157109	16.7692	0.029793	16.7692	0.0348286	16.7692	0.0332103	16.7692	0.0349805	16.7692	0.0333404	16.7692	0.0346208	16.7692	0.0352708
16.8077	0.01714	16.8077	0.016915	16.8077	0.0176683	16.8077	0.0176683	16.8077	0.0173513	16.8077	0.0160434	16.8077	0.0288012	16.8077	0.0360553	16.8077	0.0319764	16.8077	0.0347209	16.8077	0.0337911	16.8077	0.035147	16.8077	0.034061
16.8462	0.01866	16.8462	0.017822	16.8462	0.0163836	16.8462	0.0174365	16.8462	0.0177329	16.8462	0.0161148	16.8462	0.0290112	16.8462	0.0346224	16.8462	0.0322761	16.8462	0.0330727	16.8462	0.0335598	16.8462	0.0339643	16.8462	0.0351856
16.8848	0.01732	16.8848	0.018132	16.8848	0.0176052	16.8848	0.0179893	16.8848	0.0168631	16.8848	0.0160374	16.8848	0.0277541	16.8848	0.0347394	16.8848	0.0346802	16.8848	0.0334169	16.8848	0.0327043	16.8848	0.0340855	16.8848	0.0337437
16.9233	0.01706	16.9233	0.017009	16.9233	0.0171763	16.9233	0.0170548	16.9233	0.0176592	16.9233	0.0160039	16.9233	0.0277531	16.9233	0.0344204	16.9233	0.032489	16.9233	0.0327023	16.9233	0.0331028	16.9233	0.033719	16.9233	0.0335949
16.9618	0.01691	16.9618	0.017149	16.9618	0.0170735	16.9618	0.0177807	16.9618	0.017203	16.9618	0.0157646	16.9618	0.028382	16.9618	0.0349909	16.9618	0.0335807	16.9618	0.0330449	16.9618	0.0333191	16.9618	0.0338796	16.9618	0.0340563
17.0003	0.01684	17.0003	0.017055	17.0003	0.0168522	17.0003	0.0177767	17.0003	0.0169796	17.0003	0.0158321	17.0003	0.0268288	17.0003	0.0344687	17.0003	0.0319303	17.0003	0.0320801	17.0003	0.0341281	17.0003	0.0338559	17.0003	0.032989
17.0211	0.01579	17.0211	0.017032	17.0211	0.0159484	17.0211	0.0157366	17.0211	0.0171456	17.0211	0.013185	17.0211	0.0256964	17.0211	0.0318968	17.0211	0.0292042	17.0211	0.0308612	17.0211	0.0310683	17.0211	0.0298541	17.0211	0.0312754
17.0389	0.01736	17.0389	0.017089	17.0389	0.0170377	17.0389	0.0172003	17.0389	0.0165106	17.0389	0.0156332	17.0389	0.0269284	17.0389	0.0329068	17.0389	0.0316927	17.0389	0.0326798	17.0389	0.0324913	17.0389	0.0325035	17.0389	0.0323844
17.0716	0.01642	17.0716	0.016182	17.0716	0.0163305	17.0716	0.0166043	17.0716	0.0163599	17.0716	0.0148516	17.0716	0.0271274	17.0716	0.0316828	17.0716	0.0303678	17.0716	0.0308089	17.0716	0.0299983	17.0716	0.0313925	17.0716	0.0311005
17.0774	0.01648	17.0774	0.016996	17.0774	0.0174002	17.0774	0.0164336	17.0774	0.0180153	17.0774	0.0145666	17.0774	0.0268808	17.0774	0.0332814	17.0774	0.031062	17.0774	0.0322358	17.0774	0.0317125	17.0774	0.0324889	17.0774	0.0321019
17.1159	0.01633	17.1159	0.017377	17.1159	0.0171941	17.1159	0.0158232	17.1159	0.0167637	17.1159	0.0145729	17.1159	0.0265674	17.1159	0.0342835	17.1159	0.0316279	17.1159	0.0312912	17.1159	0.0320141	17.1159	0.0323687	17.1159	0.0317481
17.1221	0.01627	17.1221	0.016236	17.1221	0.0170067	17.1221	0.0164572	17.1221	0.016234	17.1221	0.0151386	17.1221	0.0265352	17.1221	0.0327764	17.1221	0.0304615	17.1221	0.0307325	17.1221	0.0304857	17.1221	0.0314482	17.1221	0.0317682
17.1544	0.01573	17.1544	0.016599	17.1544	0.0168095	17.1544	0.0162467	17.1544	0.0169982	17.1544	0.0149798	17.1544	0.0263786	17.1544	0.0336061	17.1544	0.0295671	17.1544	0.0318026	17.1544	0.0329997	17.1544	0.0316406	17.1544	0.032442
17.1726	0.01642	17.1726	0.016525	17.1726	0.0164698	17.1726	0.0163206	17.1726	0.0164332	17.1726	0.0151092	17.1726	0.0257247	17.1726	0.0319784	17.1726	0.029362	17.1726	0.0305854	17.1726	0.031284	17.1726	0.0308316	17.1726	0.0304321
17.193	0.01688	17.193	0.016922	17.193	0.0170068	17.193	0.0170975	17.193	0.0163418	17.193	0.0147702	17.193	0.0257108	17.193	0.0319329	17.193	0.0301175	17.193	0.0308611	17.193	0.0313719	17.193	0.0326113	17.193	0.032829
17.2231	0.01618	17.2231	0.016174	17.2231	0.016378	17.2231	0.0160892	17.2231	0.0154079	17.2231	0.0150062	17.2231	0.0276712	17.2231	0.0326136	17.2231	0.0289985	17.2231	0.0302759	17.2231	0.030299	17.2231	0.0307364	17.2231	0.031025
17.2315	0.01681	17.2315	0.016646	17.2315	0.0165153	17.2315	0.0166802	17.2315	0.0162699	17.2315	0.0155372	17.2315	0.0261747	17.2315	0.032755	17.2315	0.0307178	17.2315	0.0311083	17.2315	0.031828	17.2315	0.0310753	17.2315	0.0320781
17.27	0.01616	17.27	0.016745	17.27	0.0170302	17.27	0.0166175	17.27	0.0164653	17.27	0.0149767	17.27	0.026129	17.27	0.032367	17.27	0.03085	17.27	0.0310748	17.27	0.0321476	17.27	0.0317331	17.27	0.031749
17.2736	0.016	17.2736	0.016112	17.2736	0.0160664	17.2736	0.0165678	17.2736	0.0162821	17.2736	0.0150447	17.2736	0.0267564	17.2736	0.033256	17.2736	0.0293597	17.2736	0.0307646	17.2736	0.0309044	17.2736	0.0309562	17.2736	0.0306987
17.3085	0.01593	17.3085	0.016473	17.3085	0.0170155	17.3085	0.0168272	17.3085	0.0167559	17.3085	0.0150869	17.3085	0.0254286	17.3085	0.0319038	17.3085	0.031455	17.3085	0.0304469	17.3085	0.0305686	17.3085	0.0313475	17.3085	0.0310648
17.3241	0.01621	17.3241	0.015798	17.3241	0.0157373	17.3241	0.0163727	17.3241	0.015891	17.3241	0.0148742	17.3241	0.0261042	17.3241	0.0321549	17.3241	0.0300648	17.3241	0.0309532	17.3241	0.0303238	17.3241	0.0297628	17.3241	0.0308031
17.3471	0.01657	17.3471	0.016762	17.3471	0.0165206	17.3471	0.0160886	17.3471	0.0164912	17.3471	0.0142999	17.3471	0.0251326	17.3471	0.0322724	17.3471	0.0302794	17.3471	0.0312295	17.3471	0.0309232	17.3471	0.0307376	17.3471	0.0316534
17.3746	0.01618	17.3746	0.016413	17.3746	0.0159864	17.3746	0.0163431	17.3746	0.0152453	17.3746	0.0151492	17.3746	0.0268706	17.3746	0.0309384	17.3746	0.0297858	17.3746	0.0301368	17.3746	0.0293708	17.3746	0.0310813	17.3746	0.0306968
17.3856	0.0159	17.3856	0.015688	17.3856	0.0163356	17.3856	0.0163754	17.3856	0.0168216	17.3856	0.0146358	17.3856	0.0254869	17.3856	0.031508	17.3856	0.0290547	17.3856	0.030128	17.3856	0.0304722	17.3856	0.0313524	17.3856	0.0309302
17.4241	0.016	17.4241	0.016675	17.4241	0.0167354	17.4241	0.0170175	17.4241	0.0163862	17.4241	0.0143439	17.4241	0.0244101	17.4241	0.031325	17.4241	0.0300925	17.4241	0.0293498	17.4241	0.0305952	17.4241	0.0305689	17.4241	0.0310097
17.425	0.01592	17.425	0.016117	17.425	0.0161276	17.425	0.0160276	17.425	0.0158887	17.425	0.0146381	17.425	0.0255748	17.425	0.0312131	17.425	0.0298382	17.425	0.0304519	17.425	0.0300135	17.425	0.030551	17.425	0.0296049
17.4626	0.01624	17.4626	0.016438	17.4626	0.0160658	17.4626	0.0153937	17.4626	0.0158197	17.4626	0.0147178	17.4626	0.024962	17.4626	0.0326902	17.4626	0.0296842	17.4626	0.0297411	17.4626	0.0301848	17.4626	0.0302295	17.4626	0.031424
17.4755	0.01561	17.4755	0.016129	17.4755	0.0158564	17.4755	0.015496	17.4755	0.0160414	17.4755	0.0142108	17.4755	0.0272739	17.4755	0.0314243	17.4755	0.0298332	17.4755	0.0309343	17.4755	0.0301556	17.4755	0.0302921	17.4755	0.0300094
17.5012	0.01624	17.5012	0.01626	17.5012	0.0151628	17.5012	0.0157087	17.5012	0.0164972	17.5012	0.0145006	17.5012	0.0249745	17.5012	0.0308417	17.5012	0.0293966	17.5012	0.029462	17.5012	0.0307156	17.5012	0.0307944	17.5012	0.0304287
17.526	0.01604	17.526	0.016312	17.526	0.0162674	17.526	0.0159802	17.526	0.0163719	17.526	0.0148213	17.526	0.02537	17.526	0.0306136	17.526	0.0290586	17.526	0.0301323	17.526	0.0303783	17.526	0.0298077	17.526	0.0297782
17.5397	0.01635	17.5397	0.016154	17.5397	0.0166569	17.5397	0.0165178	17.5397	0.0165454	17.5397	0.0150434	17.5397	0.0248295	17.5397	0.0297142	17.5397	0.0295798	17.5397	0.0296578	17.5397	0.0302075	17.5397	0.0309688	17.5397	0.0307366
17.5765	0.01531	17.5765	0.015915	17.5765	0.0160168	17.5765	0.01596	17.5765	0.0158166	17.5765	0.0145365	17.5765	0.0253208	17.5765	0.0300743	17.5765	0.0286179	17.5765	0.0304854	17.5765	0.0292515	17.5765	0.0299001	17.5765	0.0297081
17.5782	0.0163	17.5782	0.016522	17.5782	0.0160936	17.5782	0.0158064	17.5782	0.0154711	17.5782	0.0138564	17.5782	0.0250559	17.5782	0.0305468	17.5782	0.0285452	17.5782	0.0301838	17.5782	0.0312705	17.5782	0.0309818	17.5782	0.0311484
17.6167	0.0157	17.6167	0.016759	17.6167	0.0152271	17.6167	0.0162096	17.6167	0.0153428	17.6167	0.0134867	17.6167	0.0243296	17.6167	0.0298956	17.6167	0.0291516	17.6167	0.0286176	17.6167	0.0285299	17.6167	0.0306482	17.6167	0.0293737
17.627	0.01528	17.627	0.015506	17.627	0.015828	17.627	0.0156163	17.627	0.0159476	17.627	0.0140673	17.627	0.0256302	17.627	0.0302221	17.627	0.0288874	17.627	0.0296084	17.627	0.0295809	17.627	0.0294186	17.627	0.0307632
17.6553	0.01519	17.6553	0.016198	17.6553	0.0157184	17.6553	0.0154953	17.6553	0.0160877	17.6553	0.0141443	17.6553	0.0244204	17.6553	0.0294257	17.6553	0.029315	17.6553	0.0293063	17.6553	0.0293837	17.6553	0.0304533	17.6553	0.0294804
17.6775	0.01555	17.6775	0.015702	17.6775	0.0151828	17.6775	0.0153563	17.6775	0.0164089	17.6775	0.0138497	17.6775	0.0242456	17.6775	0.0304671	17.6775	0.0280045	17.6775	0.0290244	17.6775	0.0286488	17.6775	0.0288386	17.6775	0.0296974
17.6938	0.01498	17.6938	0.016172	17.6938	0.0155387	17.6938	0.0159465	17.6938	0.0162798	17.6938	0.0142966	17.6938	0.0230921	17.6938	0.0298535	17.6938	0.0294211	17.6938	0.0282752	17.6938	0.0290647	17.6938	0.0298903	17.6938	0.02936
17.728	0.016	17.728	0.01547	17.728	0.0160281	17.728	0.0158053	17.728	0.0161809	17.728	0.0149476	17.728	0.0254652	17.728	0.0295038	17.728	0.0292374	17.728	0.0297136	17.728	0.0291171	17.728	0.0282447	17.728	0.0287319
17.7323	0.01549	17.7323	0.015324	17.7323	0.0168146	17.7323	0.0154349	17.7323	0.0158451	17.7323	0.0137804	17.7323	0.0235557	17.7323	0.0302472	17.7323	0.0284955	17.7323	0.0291157	17.7323	0.0285402	17.7323	0.0301304	17.7323	0.0291692
17.7785	0.01516	17.7785	0.015344	17.7785	0.0150608	17.7785	0.0153843	17.7785	0.015337	17.7785	0.0140652	17.7785	0.0247363	17.7785	0.0297993	17.7785	0.0275822	17.7785	0.02856	17.7785	0.0284915	17.7785	0.0288837	17.7785	0.0288066
17.829	0.01593	17.829	0.015738	17.829	0.0151558	17.829	0.0150575	17.829	0.015795	17.829	0.0140212	17.829	0.0246969	17.829	0.0300148	17.829	0.0287703	17.829	0.0280789	17.829	0.0283338	17.829	0.0286664	17.829	0.0292928
17.8795	0.01518	17.8795	0.015965	17.8795	0.0152812	17.8795	0.0155347	17.8795	0.015001	17.8795	0.0141638	17.8795	0.0250981	17.8795	0.0296699	17.8795	0.0282742	17.8795	0.0288859	17.8795	0.0281661	17.8795	0.0299677	17.8795	0.0282915
17.93	0.01467	17.93	0.015768	17.93	0.0148365	17.93	0.0154846	17.93	0.0149036	17.93	0.013987	17.93	0.0238032	17.93	0.0291067	17.93	0.0277946	17.93	0.0286735	17.93	0.0272336	17.93	0.0279425	17.93	0.0283513
17.9805	0.0153	17.9805	0.015598	17.9805	0.0155136	17.9805	0.014481	17.9805	0.0155531	17.9805	0.0142647	17.9805	0.0244901	17.9805	0.0284632	17.9805	0.0294654	17.9805	0.0278662	17.9805	0.0283504	17.9805	0.0286261	17.9805	0.029134
18.031	0.01537	18.031	0.015282	18.031	0.015167	18.031	0.015175	18.031	0.0150134	18.031	0.0145069	18.031	0.0240623	18.031	0.0280865	18.031	0.0284954	18.031	0.0291532	18.031	0.0282664	18.031	0.0284076	18.031	0.0275712
18.0815	0.01536	18.0815	0.015385	18.0815	0.0158065	18.0815	0.0160071	18.0815	0.015414	18.0815	0.0141337	18.0815	0.0238969	18.0815	0.0302014	18.0815	0.027507	18.0815	0.0283787	18.0815	0.0283527	18.0815	0.0287983	18.0815	0.0291232
18.132	0.01498	18.132	0.01547	18.132	0.0149564	18.132	0.014656	18.132	0.0153297	18.132	0.0140949	18.132	0.0254466	18.132	0.0292404	18.132	0.0283738	18.132	0.0279239	18.132	0.0272624	18.132	0.0279768	18.132	0.0281885
18.1825	0.01547	18.1825	0.015636	18.1825	0.015038	18.1825	0.0154027	18.1825	0.0154374	18.1825	0.014416	18.1825	0.0246154	18.1825	0.028169	18.1825	0.0277562	18.1825	0.028587	18.1825	0.0282224	18.1825	0.0279857	18.1825	0.0277219
18.2329	0.0153	18.2329	0.014748	18.2329	0.0149582	18.2329	0.0155572	18.2329	0.0154553	18.2329	0.0145139	18.2329	0.0226902	18.2329	0.0284389	18.2329	0.0272931	18.2329	0.0287232	18.2329	0.0282725	18.2329	0.0290382	18.2329	0.0283575
18.2834	0.0144	18.2834	0.014892	18.2834	0.0140994	18.2834	0.014866	18.2834	0.0149803	18.2834	0.0132618	18.2834	0.0244359	18.2834	0.0285246	18.2834	0.0280831	18.2834	0.0279956	18.2834	0.0272432	18.2834	0.0282524	18.2834	0.0280278
18.3339	0.01521	18.3339	0.015434	18.3339	0.0150059	18.3339	0.0149182	18.3339	0.0145755	18.3339	0.0144936	18.3339	0.0236559	18.3339	0.0281867	18.3339	0.0269545	18.3339	0.0290428	18.3339	0.0277017	18.3339	0.028673	18.3339	0.0279184
18.3844	0.01497	18.3844	0.015243	18.3844	0.0152345	18.3844	0.0154779	18.3844	0.0150959	18.3844	0.0138899	18.3844	0.0237052	18.3844	0.0275609	18.3844	0.0275329	18.3844	0.0282602	18.3844	0.0268528	18.3844	0.0265855	18.3844	0.0266193
18.4349	0.01511	18.4349	0.014669	18.4349	0.014802	18.4349	0.0149641	18.4349	0.0151698	18.4349	0.0137313	18.4349	0.0232858	18.4349	0.0273511	18.4349	0.0274099	18.4349	0.0273531	18.4349	0.0275881	18.4349	0.0279661	18.4349	0.0268821
18.4854	0.01545	18.4854	0.014914	18.4854	0.0149267	18.4854	0.0150863	18.4854	0.0154251	18.4854	0.0140153	18.4854	0.0235937	18.4854	0.0277687	18.4854	0.0270035	18.4854	0.0274761	18.4854	0.0281782	18.4854	0.0272662	18.4854	0.0267126
18.5359	0.01463	18.5359	0.014327	18.5359	0.0153873	18.5359	0.0147483	18.5359	0.0152045	18.5359	0.0136099	18.5359	0.0228922	18.5359	0.0263657	18.5359	0.0267512	18.5359	0.0287153	18.5359	0.0275519	18.5359	0.0279132	18.5359	0.0273961
18.5864	0.01487	18.5864	0.01507	18.5864	0.0144609	18.5864	0.0144326	18.5864	0.0157435	18.5864	0.0140336	18.5864	0.023377	18.5864	0.027382	18.5864	0.02691	18.5864	0.027672	18.5864	0.0282574	18.5864	0.0276094	18.5864	0.0278611
18.6369	0.01483	18.6369	0.014895	18.6369	0.0147157	18.6369	0.0148313	18.6369	0.0152459	18.6369	0.0138379	18.6369	0.0228856	18.6369	0.0275097	18.6369	0.0285245	18.6369	0.0272729	18.6369	0.0274543	18.6369	0.0275551	18.6369	0.0276044
18.6874	0.01441	18.6874	0.014415	18.6874	0.0149851	18.6874	0.015159	18.6874	0.0154156	18.6874	0.0137155	18.6874	0.0235499	18.6874	0.0267346	18.6874	0.0279192	18.6874	0.0284834	18.6874	0.0274304	18.6874	0.0286086	18.6874	0.0272443
18.7379	0.0147	18.7379	0.015269	18.7379	0.0151499	18.7379	0.0151983	18.7379	0.0152066	18.7379	0.0139909	18.7379	0.022506	18.7379	0.0264854	18.7379	0.0286012	18.7379	0.028247	18.7379	0.0280418	18.7379	0.0278026	18.7379	0.027631
18.7884	0.01419	18.7884	0.014931	18.7884	0.014751	18.7884	0.0153148	18.7884	0.0150846	18.7884	0.0138987	18.7884	0.0236164	18.7884	0.0262587	18.7884	0.0277906	18.7884	0.029196	18.7884	0.0275202	18.7884	0.0276967	18.7884	0.0274447
18.8389	0.01473	18.8389	0.014605	18.8389	0.0147781	18.8389	0.0153295	18.8389	0.0158307	18.8389	0.014243	18.8389	0.0226514	18.8389	0.0263836	18.8389	0.0285172	18.8389	0.029016	18.8389	0.0286682	18.8389	0.0269783	18.8389	0.027899
18.8894	0.01493	18.8894	0.015254	18.8894	0.0144644	18.8894	0.0151092	18.8894	0.0163252	18.8894	0.0141674	18.8894	0.0221728	18.8894	0.0264177	18.8894	0.0289552	18.8894	0.028852	18.8894	0.0282442	18.8894	0.0272166	18.8894	0.0283313
18.9399	0.01463	18.9399	0.014474	18.9399	0.0146309	18.9399	0.0156888	18.9399	0.0165226	18.9399	0.0148632	18.9399	0.0218304	18.9399	0.025963	18.9399	0.0295432	18.9399	0.0290436	18.9399	0.0291501	18.9399	0.0277772	18.9399	0.0274839
18.9904	0.01494	18.9904	0.015177	18.9904	0.0152262	18.9904	0.0154995	18.9904	0.0167857	18.9904	0.014726	18.9904	0.02254	18.9904	0.0267468	18.9904	0.0307657	18.9904	0.0298958	18.9904	0.0289284	18.9904	0.0277528	18.9904	0.0281852
19.0408	0.01466	19.0408	0.015078	19.0408	0.0148761	19.0408	0.0150795	19.0408	0.0170031	19.0408	0.0148829	19.0408	0.0221734	19.0408	0.0263437	19.0408	0.0306857	19.0408	0.0316776	19.0408	0.0293059	19.0408	0.0285731	19.0408	0.028235
19.0913	0.01463	19.0913	0.014837	19.0913	0.0157083	19.0913	0.0165402	19.0913	0.0174428	19.0913	0.0159072	19.0913	0.0222105	19.0913	0.0259189	19.0913	0.031017	19.0913	0.031846	19.0913	0.0289957	19.0913	0.0292438	19.0913	0.0283496
19.1418	0.01499	19.1418	0.014582	19.1418	0.0152767	19.1418	0.0170524	19.1418	0.0176517	19.1418	0.0166037	19.1418	0.0227922	19.1418	0.0269964	19.1418	0.0342504	19.1418	0.0328074	19.1418	0.0309917	19.1418	0.0304517	19.1418	0.0299087
19.1923	0.01555	19.1923	0.015473	19.1923	0.0158741	19.1923	0.0174013	19.1923	0.018287	19.1923	0.0170132	19.1923	0.0223594	19.1923	0.0255978	19.1923	0.0336822	19.1923	0.0331524	19.1923	0.0318841	19.1923	0.0306198	19.1923	0.0297763
19.2428	0.015	19.2428	0.015007	19.2428	0.0158822	19.2428	0.0178047	19.2428	0.0198873	19.2428	0.0173536	19.2428	0.0221336	19.2428	0.0257431	19.2428	0.0345279	19.2428	0.0359111	19.2428	0.0326508	19.2428	0.0310163	19.2428	0.030154
19.2933	0.01527	19.2933	0.01596	19.2933	0.0166539	19.2933	0.0190351	19.2933	0.0208559	19.2933	0.0161161	19.2933	0.0221242	19.2933	0.0263844	19.2933	0.0343445	19.2933	0.0357385	19.2933	0.0343064	19.2933	0.0316161	19.2933	0.0312246
19.3438	0.01593	19.3438	0.016302	19.3438	0.0169695	19.3438	0.0196234	19.3438	0.0210671	19.3438	0.0150807	19.3438	0.0211947	19.3438	0.0257898	19.3438	0.0350815	19.3438	0.0379032	19.3438	0.0354311	19.3438	0.0325491	19.3438	0.0311726
19.3943	0.01576	19.3943	0.016806	19.3943	0.017391	19.3943	0.0198541	19.3943	0.019673	19.3943	0.0153937	19.3943	0.0217146	19.3943	0.0260717	19.3943	0.0326805	19.3943	0.0365625	19.3943	0.0360478	19.3943	0.0342312	19.3943	0.0320362
19.4448	0.01643	19.4448	0.017505	19.4448	0.0187175	19.4448	0.0195279	19.4448	0.0186513	19.4448	0.0152891	19.4448	0.0223449	19.4448	0.0249889	19.4448	0.0338106	19.4448	0.0356226	19.4448	0.0361494	19.4448	0.0347346	19.4448	0.0341668
19.4953	0.01753	19.4953	0.019232	19.4953	0.01869	19.4953	0.0183737	19.4953	0.0182994	19.4953	0.0148692	19.4953	0.0217096	19.4953	0.0255528	19.4953	0.03306	19.4953	0.0343681	19.4953	0.03645	19.4953	0.0359823	19.4953	0.0342552
19.5458	0.01785	19.5458	0.019011	19.5458	0.0194285	19.5458	0.0181349	19.5458	0.0183068	19.5458	0.0142518	19.5458	0.0217659	19.5458	0.0248792	19.5458	0.031232	19.5458	0.0333239	19.5458	0.0354862	19.5458	0.0378504	19.5458	0.0363497
19.5963	0.01867	19.5963	0.019214	19.5963	0.0178086	19.5963	0.017496	19.5963	0.0170438	19.5963	0.0142244	19.5963	0.0212082	19.5963	0.0257567	19.5963	0.0304716	19.5963	0.0321876	19.5963	0.034837	19.5963	0.0367436	19.5963	0.0369822
19.6468	0.0184	19.6468	0.018471	19.6468	0.0169718	19.6468	0.0171673	19.6468	0.0166794	19.6468	0.0140336	19.6468	0.021972	19.6468	0.0256176	19.6468	0.0303415	19.6468	0.0308865	19.6468	0.0347289	19.6468	0.036243	19.6468	0.037831
19.6973	0.01845	19.6973	0.017177	19.6973	0.0165014	19.6973	0.0173576	19.6973	0.0169096	19.6973	0.0138787	19.6973	0.0214982	19.6973	0.0252584	19.6973	0.0300436	19.6973	0.0303856	19.6973	0.0326976	19.6973	0.0358757	19.6973	0.0362878
19.7478	0.01731	19.7478	0.01702	19.7478	0.0169593	19.7478	0.0160549	19.7478	0.0151671	19.7478	0.0138267	19.7478	0.0215244	19.7478	0.025994	19.7478	0.0284312	19.7478	0.0298328	19.7478	0.0320553	19.7478	0.0338299	19.7478	0.0339699
19.7982	0.0176	19.7982	0.015957	19.7982	0.0158018	19.7982	0.0152655	19.7982	0.0160038	19.7982	0.0142259	19.7982	0.0216512	19.7982	0.0256765	19.7982	0.0280413	19.7982	0.0297365	19.7982	0.0309699	19.7982	0.0320848	19.7982	0.0338485
19.8487	0.01585	19.8487	0.015307	19.8487	0.0161111	19.8487	0.0157479	19.8487	0.0154403	19.8487	0.0133103	19.8487	0.0207728	19.8487	0.0249873	19.8487	0.0273676	19.8487	0.0281318	19.8487	0.0300152	19.8487	0.0310599	19.8487	0.0324204
19.8992	0.01561	19.8992	0.015017	19.8992	0.0154684	19.8992	0.0159913	19.8992	0.0154866	19.8992	0.0134588	19.8992	0.020555	19.8992	0.0253038	19.8992	0.0267573	19.8992	0.0283206	19.8992	0.030352	19.8992	0.030422	19.8992	0.0314425
19.9497	0.0154	19.9497	0.015359	19.9497	0.0149795	19.9497	0.0157402	19.9497	0.0153977	19.9497	0.0134145	19.9497	0.0213464	19.9497	0.0251998	19.9497	0.0263864	19.9497	0.027606	19.9497	0.0289528	19.9497	0.0303255	19.9497	0.0301658
20.0002	0.0152	20.0002	0.014761	20.0002	0.0146773	20.0002	0.0154231	20.0002	0.0145073	20.0002	0.0132789	20.0002	0.0213936	20.0002	0.0248305	20.0002	0.0277312	20.0002	0.0280667	20.0002	0.0276977	20.0002	0.0287648	20.0002	0.030214
20.0507	0.01448	20.0507	0.015183	20.0507	0.0146557	20.0507	0.0154484	20.0507	0.0153192	20.0507	0.0130303	20.0507	0.0204768	20.0507	0.0252279	20.0507	0.0265223	20.0507	0.0270032	20.0507	0.0281249	20.0507	0.0279223	20.0507	0.0294889
20.1012	0.01498	20.1012	0.014607	20.1012	0.014143	20.1012	0.01423	20.1012	0.0153311	20.1012	0.0133011	20.1012	0.0205917	20.1012	0.0256559	20.1012	0.0254924	20.1012	0.0258971	20.1012	0.0269134	20.1012	0.0278388	20.1012	0.0278725
20.1517	0.01476	20.1517	0.014564	20.1517	0.0141198	20.1517	0.0146283	20.1517	0.0149866	20.1517	0.0132476	20.1517	0.0205608	20.1517	0.0254658	20.1517	0.0244189	20.1517	0.0268067	20.1517	0.0266648	20.1517	0.026288	20.1517	0.027944
20.2022	0.01474	20.2022	0.014763	20.2022	0.0144623	20.2022	0.0143643	20.2022	0.0143866	20.2022	0.0131453	20.2022	0.0213244	20.2022	0.0247817	20.2022	0.0261841	20.2022	0.0261459	20.2022	0.0262371	20.2022	0.027044	20.2022	0.0276772
20.2527	0.01396	20.2527	0.013693	20.2527	0.0142296	20.2527	0.0136666	20.2527	0.0137208	20.2527	0.0129564	20.2527	0.020106	20.2527	0.0250901	20.2527	0.0255069	20.2527	0.0259956	20.2527	0.0260382	20.2527	0.0258951	20.2527	0.0268755
20.3032	0.01339	20.3032	0.013939	20.3032	0.014586	20.3032	0.0142801	20.3032	0.0143625	20.3032	0.0125723	20.3032	0.0209924	20.3032	0.0251018	20.3032	0.0239938	20.3032	0.0258868	20.3032	0.0259235	20.3032	0.0260136	20.3032	0.0256822
20.3537	0.01421	20.3537	0.014156	20.3537	0.0142378	20.3537	0.0140765	20.3537	0.0142548	20.3537	0.0124419	20.3537	0.0210162	20.3537	0.0250757	20.3537	0.0257472	20.3537	0.0254678	20.3537	0.0253244	20.3537	0.0265966	20.3537	0.0256627
20.4042	0.01367	20.4042	0.014112	20.4042	0.0141106	20.4042	0.0139122	20.4042	0.0139897	20.4042	0.0123821	20.4042	0.020814	20.4042	0.0249407	20.4042	0.0246428	20.4042	0.0253042	20.4042	0.025707	20.4042	0.0252503	20.4042	0.0257502
20.4547	0.0137	20.4547	0.013743	20.4547	0.0139434	20.4547	0.0134522	20.4547	0.013725	20.4547	0.0125436	20.4547	0.0210564	20.4547	0.0237488	20.4547	0.0245758	20.4547	0.0238499	20.4547	0.0240059	20.4547	0.0257779	20.4547	0.0256238
20.5052	0.0137	20.5052	0.01363	20.5052	0.0136308	20.5052	0.0142247	20.5052	0.0134721	20.5052	0.0125672	20.5052	0.0210091	20.5052	0.0240218	20.5052	0.0248847	20.5052	0.0237878	20.5052	0.0243535	20.5052	0.0246533	20.5052	0.0249311
20.5557	0.01363	20.5557	0.013896	20.5557	0.013838	20.5557	0.0139097	20.5557	0.0139885	20.5557	0.0123458	20.5557	0.0208229	20.5557	0.0241846	20.5557	0.0248591	20.5557	0.0241629	20.5557	0.0241235	20.5557	0.0243859	20.5557	0.0247428
20.6061	0.01311	20.6061	0.01318	20.6061	0.0135554	20.6061	0.0137587	20.6061	0.0139258	20.6061	0.0131318	20.6061	0.0210824	20.6061	0.023518	20.6061	0.0227907	20.6061	0.0240313	20.6061	0.0241615	20.6061	0.0231908	20.6061	0.0244408
20.6566	0.0134	20.6566	0.013591	20.6566	0.0132749	20.6566	0.013737	20.6566	0.0137552	20.6566	0.012593	20.6566	0.0204003	20.6566	0.0238307	20.6566	0.0240964	20.6566	0.0238199	20.6566	0.0237708	20.6566	0.02388	20.6566	0.0247724
20.7071	0.01323	20.7071	0.013044	20.7071	0.014017	20.7071	0.0134173	20.7071	0.0138519	20.7071	0.0127523	20.7071	0.0204771	20.7071	0.0242791	20.7071	0.0240764	20.7071	0.0242569	20.7071	0.0239014	20.7071	0.0246896	20.7071	0.0242391
20.7576	0.01379	20.7576	0.013382	20.7576	0.0140784	20.7576	0.0135087	20.7576	0.013294	20.7576	0.012615	20.7576	0.021151	20.7576	0.0244507	20.7576	0.0239501	20.7576	0.0235574	20.7576	0.0233613	20.7576	0.0235135	20.7576	0.0238239
20.8081	0.01346	20.8081	0.01359	20.8081	0.0129671	20.8081	0.0139946	20.8081	0.0133811	20.8081	0.0125654	20.8081	0.0208923	20.8081	0.0236032	20.8081	0.0237983	20.8081	0.0241201	20.8081	0.0245815	20.8081	0.0242141	20.8081	0.0241712
20.8586	0.01312	20.8586	0.01358	20.8586	0.0136381	20.8586	0.0132446	20.8586	0.0133213	20.8586	0.0120523	20.8586	0.0204283	20.8586	0.0239163	20.8586	0.0232513	20.8586	0.0243556	20.8586	0.0233555	20.8586	0.0236023	20.8586	0.0233637
20.9091	0.01346	20.9091	0.013404	20.9091	0.013532	20.9091	0.013334	20.9091	0.0135675	20.9091	0.012222	20.9091	0.019994	20.9091	0.0231801	20.9091	0.0234229	20.9091	0.0231977	20.9091	0.0220634	20.9091	0.0229718	20.9091	0.0233777
20.9596	0.01309	20.9596	0.01291	20.9596	0.0132292	20.9596	0.0133316	20.9596	0.0127775	20.9596	0.012683	20.9596	0.0205874	20.9596	0.0241239	20.9596	0.0228783	20.9596	0.0239359	20.9596	0.023018	20.9596	0.0234418	20.9596	0.0228003
21.0101	0.01279	21.0101	0.01321	21.0101	0.0132948	21.0101	0.013839	21.0101	0.01374	21.0101	0.0126815	21.0101	0.0209262	21.0101	0.023627	21.0101	0.0232005	21.0101	0.023202	21.0101	0.0235516	21.0101	0.0230763	21.0101	0.0241196
21.0606	0.01293	21.0606	0.012865	21.0606	0.0131407	21.0606	0.0137064	21.0606	0.0131272	21.0606	0.0121334	21.0606	0.0207172	21.0606	0.0237721	21.0606	0.0227028	21.0606	0.0229418	21.0606	0.0229968	21.0606	0.0231123	21.0606	0.0232418
21.1111	0.01263	21.1111	0.012795	21.1111	0.0128637	21.1111	0.0133149	21.1111	0.0131614	21.1111	0.0120858	21.1111	0.0201075	21.1111	0.0237923	21.1111	0.0220496	21.1111	0.0228003	21.1111	0.0234683	21.1111	0.0227993	21.1111	0.0234989
21.1616	0.01298	21.1616	0.013193	21.1616	0.0124728	21.1616	0.0130713	21.1616	0.0127388	21.1616	0.0121015	21.1616	0.0202561	21.1616	0.0240032	21.1616	0.023804	21.1616	0.0227509	21.1616	0.0228339	21.1616	0.0229364	21.1616	0.0225127
21.2121	0.01254	21.2121	0.012973	21.2121	0.0127907	21.2121	0.0132878	21.2121	0.0133946	21.2121	0.0121141	21.2121	0.0194522	21.2121	0.0228506	21.2121	0.0230924	21.2121	0.0229276	21.2121	0.0224456	21.2121	0.0228614	21.2121	0.022974
21.2626	0.0129	21.2626	0.012707	21.2626	0.0127458	21.2626	0.0133421	21.2626	0.013544	21.2626	0.0118533	21.2626	0.0200293	21.2626	0.0235553	21.2626	0.022834	21.2626	0.0228681	21.2626	0.0222766	21.2626	0.0227862	21.2626	0.0231331
21.3131	0.01271	21.3131	0.013127	21.3131	0.0131464	21.3131	0.0128505	21.3131	0.0130252	21.3131	0.0121866	21.3131	0.0193501	21.3131	0.0226068	21.3131	0.0227565	21.3131	0.0226561	21.3131	0.0224699	21.3131	0.0229628	21.3131	0.022218
21.3636	0.01285	21.3636	0.012976	21.3636	0.0125975	21.3636	0.0134332	21.3636	0.0137209	21.3636	0.0124171	21.3636	0.0206437	21.3636	0.0230708	21.3636	0.0225565	21.3636	0.0229003	21.3636	0.0226408	21.3636	0.0222353	21.3636	0.0229868
21.414	0.01231	21.414	0.012884	21.414	0.0135197	21.414	0.012584	21.414	0.0132181	21.414	0.0125045	21.414	0.0202489	21.414	0.0236617	21.414	0.022496	21.414	0.0235318	21.414	0.0227917	21.414	0.022078	21.414	0.0220185
21.4645	0.01308	21.4645	0.012413	21.4645	0.013248	21.4645	0.0131535	21.4645	0.0133827	21.4645	0.0117023	21.4645	0.0203984	21.4645	0.0232727	21.4645	0.0215684	21.4645	0.0224952	21.4645	0.0220656	21.4645	0.0223045	21.4645	0.0221245
21.515	0.01247	21.515	0.012725	21.515	0.0126404	21.515	0.0126127	21.515	0.0136074	21.515	0.0121146	21.515	0.0209288	21.515	0.0228403	21.515	0.0225099	21.515	0.0225103	21.515	0.0219234	21.515	0.0229862	21.515	0.0220147
21.5655	0.01252	21.5655	0.012671	21.5655	0.0132859	21.5655	0.0125183	21.5655	0.0128955	21.5655	0.0120784	21.5655	0.0196545	21.5655	0.0239954	21.5655	0.0224612	21.5655	0.0223211	21.5655	0.0222543	21.5655	0.0215527	21.5655	0.0218015
21.616	0.01264	21.616	0.013065	21.616	0.0127656	21.616	0.012673	21.616	0.0123898	21.616	0.0125532	21.616	0.0196522	21.616	0.0228773	21.616	0.0218974	21.616	0.0227821	21.616	0.0227932	21.616	0.0220684	21.616	0.0220705
21.6665	0.01245	21.6665	0.012659	21.6665	0.0127584	21.6665	0.0125983	21.6665	0.0131165	21.6665	0.0120046	21.6665	0.0200199	21.6665	0.0229542	21.6665	0.0221387	21.6665	0.0228239	21.6665	0.0218127	21.6665	0.0225567	21.6665	0.0230401
21.717	0.01249	21.717	0.012864	21.717	0.0122444	21.717	0.0130932	21.717	0.013405	21.717	0.0113882	21.717	0.0192023	21.717	0.0223389	21.717	0.0221879	21.717	0.022156	21.717	0.0216907	21.717	0.0226518	21.717	0.022547
21.7675	0.01219	21.7675	0.013257	21.7675	0.0129474	21.7675	0.0128823	21.7675	0.0131784	21.7675	0.0118405	21.7675	0.0191947	21.7675	0.0229061	21.7675	0.0230368	21.7675	0.022696	21.7675	0.022124	21.7675	0.0217326	21.7675	0.0220209
21.818	0.01194	21.818	0.012535	21.818	0.0128346	21.818	0.013144	21.818	0.0128191	21.818	0.0122249	21.818	0.0200156	21.818	0.0232686	21.818	0.0231489	21.818	0.0218286	21.818	0.0215549	21.818	0.0215076	21.818	0.0216492
21.8685	0.01214	21.8685	0.013017	21.8685	0.0126239	21.8685	0.0127464	21.8685	0.0123939	21.8685	0.0121454	21.8685	0.0192324	21.8685	0.0227216	21.8685	0.0218329	21.8685	0.023046	21.8685	0.0222697	21.8685	0.0225101	21.8685	0.0232034
21.919	0.01221	21.919	0.012361	21.919	0.0126379	21.919	0.0124184	21.919	0.0129806	21.919	0.0126862	21.919	0.0199434	21.919	0.0222686	21.919	0.021758	21.919	0.022139	21.919	0.0213632	21.919	0.0224555	21.919	0.0223069
21.9695	0.01318	21.9695	0.012339	21.9695	0.0125068	21.9695	0.0126008	21.9695	0.0127311	21.9695	0.0121356	21.9695	0.0196774	21.9695	0.022633	21.9695	0.0222422	21.9695	0.0224666	21.9695	0.0216804	21.9695	0.0226216	21.9695	0.0222339
22.02	0.01227	22.02	0.013094	22.02	0.0123536	22.02	0.0126093	22.02	0.0127658	22.02	0.0122561	22.02	0.0200257	22.02	0.0228736	22.02	0.0224934	22.02	0.0221861	22.02	0.0213579	22.02	0.0217047	22.02	0.0218419
22.0705	0.01206	22.0705	0.012371	22.0705	0.0122579	22.0705	0.0126909	22.0705	0.0132451	22.0705	0.0119149	22.0705	0.0201574	22.0705	0.0224325	22.0705	0.0221016	22.0705	0.0235784	22.0705	0.0217633	22.0705	0.0223327	22.0705	0.0217394
22.121	0.01245	22.121	0.012108	22.121	0.0124023	22.121	0.012597	22.121	0.0128624	22.121	0.012341	22.121	0.0201901	22.121	0.0225028	22.121	0.0217383	22.121	0.0216493	22.121	0.0224112	22.121	0.0224577	22.121	0.0217783
22.1714	0.01197	22.1714	0.012186	22.1714	0.0126267	22.1714	0.0123437	22.1714	0.0129421	22.1714	0.0118438	22.1714	0.0188375	22.1714	0.0222297	22.1714	0.0224289	22.1714	0.0221192	22.1714	0.0216056	22.1714	0.0217799	22.1714	0.0219099
22.2219	0.01209	22.2219	0.012466	22.2219	0.0126495	22.2219	0.0129263	22.2219	0.0132019	22.2219	0.0120868	22.2219	0.0198352	22.2219	0.0220555	22.2219	0.021832	22.2219	0.0225193	22.2219	0.0221763	22.2219	0.0214514	22.2219	0.0219388
22.2724	0.01189	22.2724	0.012032	22.2724	0.0128235	22.2724	0.0127979	22.2724	0.0128637	22.2724	0.0121506	22.2724	0.0198196	22.2724	0.0223437	22.2724	0.0213331	22.2724	0.0227694	22.2724	0.0214241	22.2724	0.0219752	22.2724	0.0226007
22.3229	0.01208	22.3229	0.012118	22.3229	0.0127388	22.3229	0.0122799	22.3229	0.0129357	22.3229	0.0117431	22.3229	0.0194767	22.3229	0.0224808	22.3229	0.0213143	22.3229	0.0213874	22.3229	0.0214632	22.3229	0.0216394	22.3229	0.0218843
22.3734	0.01231	22.3734	0.012956	22.3734	0.0125708	22.3734	0.0123129	22.3734	0.0124043	22.3734	0.0113953	22.3734	0.0188424	22.3734	0.0217071	22.3734	0.0208674	22.3734	0.0218929	22.3734	0.0216316	22.3734	0.0219187	22.3734	0.0214451
22.4239	0.0118	22.4239	0.012166	22.4239	0.0122982	22.4239	0.0123762	22.4239	0.0123858	22.4239	0.0118002	22.4239	0.0192506	22.4239	0.021643	22.4239	0.0213753	22.4239	0.0217406	22.4239	0.0213037	22.4239	0.0217434	22.4239	0.0220072
22.4744	0.01213	22.4744	0.011981	22.4744	0.0124388	22.4744	0.0121952	22.4744	0.0129363	22.4744	0.0113991	22.4744	0.0189863	22.4744	0.0226489	22.4744	0.0217312	22.4744	0.0220483	22.4744	0.0215451	22.4744	0.021924	22.4744	0.0217656
22.5249	0.01216	22.5249	0.011838	22.5249	0.0125208	22.5249	0.01252	22.5249	0.0127013	22.5249	0.0118154	22.5249	0.0192307	22.5249	0.0219871	22.5249	0.0213587	22.5249	0.0212618	22.5249	0.0213067	22.5249	0.0214513	22.5249	0.0215548
22.5754	0.01248	22.5754	0.011776	22.5754	0.0127901	22.5754	0.012001	22.5754	0.0126331	22.5754	0.0119346	22.5754	0.0188145	22.5754	0.0220016	22.5754	0.0213786	22.5754	0.0226928	22.5754	0.0209746	22.5754	0.0215696	22.5754	0.0214503
22.6259	0.01268	22.6259	0.012047	22.6259	0.0123349	22.6259	0.0124239	22.6259	0.0126133	22.6259	0.0115332	22.6259	0.0195141	22.6259	0.0229578	22.6259	0.0208029	22.6259	0.0217903	22.6259	0.0211107	22.6259	0.0208719	22.6259	0.020827
22.6764	0.01192	22.6764	0.011825	22.6764	0.0121167	22.6764	0.0125847	22.6764	0.012217	22.6764	0.0120749	22.6764	0.0193147	22.6764	0.0220511	22.6764	0.0214336	22.6764	0.0214428	22.6764	0.0216172	22.6764	0.0217848	22.6764	0.0216207
22.7269	0.0119	22.7269	0.012426	22.7269	0.0124232	22.7269	0.0121224	22.7269	0.0124806	22.7269	0.011771	22.7269	0.0190905	22.7269	0.0219774	22.7269	0.0211859	22.7269	0.0214763	22.7269	0.0212001	22.7269	0.0209784	22.7269	0.0211652
22.7774	0.01198	22.7774	0.012357	22.7774	0.0118925	22.7774	0.0126927	22.7774	0.0126702	22.7774	0.0113761	22.7774	0.0193413	22.7774	0.0226314	22.7774	0.0212014	22.7774	0.0216569	22.7774	0.0209271	22.7774	0.0206086	22.7774	0.0204924
22.8279	0.0118	22.8279	0.013194	22.8279	0.012573	22.8279	0.0116818	22.8279	0.0119667	22.8279	0.0114908	22.8279	0.0192443	22.8279	0.0217551	22.8279	0.0202678	22.8279	0.0213769	22.8279	0.0200047	22.8279	0.0212442	22.8279	0.0208868
22.8784	0.01193	22.8784	0.012458	22.8784	0.0115833	22.8784	0.0118588	22.8784	0.0127294	22.8784	0.0121918	22.8784	0.0196134	22.8784	0.0215436	22.8784	0.0209963	22.8784	0.0215753	22.8784	0.0205091	22.8784	0.0208412	22.8784	0.0209165
22.9289	0.01161	22.9289	0.01196	22.9289	0.0120144	22.9289	0.0125926	22.9289	0.0123982	22.9289	0.0117584	22.9289	0.0183592	22.9289	0.022081	22.9289	0.0214692	22.9289	0.0208016	22.9289	0.019675	22.9289	0.0210476	22.9289	0.020775
22.9793	0.01188	22.9793	0.011738	22.9793	0.0117003	22.9793	0.0124728	22.9793	0.0125442	22.9793	0.0116619	22.9793	0.0184651	22.9793	0.0223618	22.9793	0.0207764	22.9793	0.0215308	22.9793	0.0209982	22.9793	0.0206937	22.9793	0.0203946
23.0298	0.01218	23.0298	0.012513	23.0298	0.011834	23.0298	0.0122298	23.0298	0.0121182	23.0298	0.0119131	23.0298	0.0193951	23.0298	0.021321	23.0298	0.0207355	23.0298	0.0210397	23.0298	0.0207351	23.0298	0.0213558	23.0298	0.0202579
23.0803	0.01207	23.0803	0.012245	23.0803	0.0123476	23.0803	0.0122882	23.0803	0.0122353	23.0803	0.0113081	23.0803	0.0190369	23.0803	0.0210378	23.0803	0.0208081	23.0803	0.0204254	23.0803	0.0212631	23.0803	0.0213522	23.0803	0.0204446
23.1308	0.01157	23.1308	0.012048	23.1308	0.0121966	23.1308	0.0119706	23.1308	0.0121469	23.1308	0.0111174	23.1308	0.0186963	23.1308	0.0207357	23.1308	0.0205843	23.1308	0.0205457	23.1308	0.0206621	23.1308	0.0211068	23.1308	0.0200432
23.1813	0.01174	23.1813	0.011737	23.1813	0.0117251	23.1813	0.0120243	23.1813	0.0123735	23.1813	0.0113669	23.1813	0.0177883	23.1813	0.0223097	23.1813	0.0212687	23.1813	0.0207348	23.1813	0.0205216	23.1813	0.0198665	23.1813	0.0210731
23.2318	0.01168	23.2318	0.012385	23.2318	0.0119644	23.2318	0.012661	23.2318	0.0117329	23.2318	0.011581	23.2318	0.0182388	23.2318	0.0208117	23.2318	0.0208979	23.2318	0.0209246	23.2318	0.0208545	23.2318	0.0207503	23.2318	0.0200148
