# Supplementary material for: Mechanically robust supramolecular polymer co-assemblies
Source: Nat Commun. 2022 Jan 18;13:356. doi: 10.1038/s41467-022-28017-0 (PMC8766479; doi:10.1038/s41467-022-28017-0)
Supplement: Supplementary file 3 — Source Data [file 41467_2022_28017_MOESM3_ESM.zip › NCOMMS-21-41006-T_Source Data/Supplementary Figure 35/Supplementary Figure 35a.xlsx]

## Sheet: Figure_S35a
TAB		TAB_0.5eq_Zn		TAB_1.0eq_Zn		TAB_1.5eq_Zn
Wavelength	Absorbance	Wavelength	Absorbance	Wavelength	Absorbance	Wavelength	Absorbance
[nm]	[-]	[nm]	[-]	[nm]	[-]	[nm]	[-]
250	0.792	250	0.73968	250	0.83875	250	0.89882
251	0.7683	251	0.70461	251	0.7926	251	0.84613
252	0.74029	252	0.6631	252	0.73812	252	0.78682
253	0.71625	253	0.62435	253	0.6893	253	0.73556
254	0.69223	254	0.5938	254	0.65271	254	0.69982
255	0.67297	255	0.57115	255	0.62925	255	0.67825
256	0.65829	256	0.55396	256	0.61467	256	0.66744
257	0.6478	257	0.5443	257	0.60816	257	0.6648
258	0.63772	258	0.53874	258	0.60697	258	0.66566
259	0.63242	259	0.53577	259	0.60912	259	0.66972
260	0.62772	260	0.5353	260	0.61173	260	0.67476
261	0.62526	261	0.53646	261	0.61504	261	0.68007
262	0.62634	262	0.53904	262	0.61759	262	0.68289
263	0.62858	263	0.54226	263	0.62172	263	0.68632
264	0.63091	264	0.54564	264	0.62313	264	0.68612
265	0.63373	265	0.54869	265	0.62356	265	0.68628
266	0.63823	266	0.55067	266	0.62369	266	0.68398
267	0.64278	267	0.55154	267	0.62094	267	0.68019
268	0.64627	268	0.55521	268	0.61796	268	0.67394
269	0.65058	269	0.55669	269	0.61523	269	0.66661
270	0.65612	270	0.55908	270	0.61099	270	0.66197
271	0.66066	271	0.5607	271	0.60705	271	0.65322
272	0.6673	272	0.56346	272	0.60333	272	0.64584
273	0.67417	273	0.56593	273	0.60078	273	0.64081
274	0.67999	274	0.56939	274	0.599	274	0.63613
275	0.68535	275	0.57367	275	0.59935	275	0.6321
276	0.69156	276	0.57798	276	0.59912	276	0.62944
277	0.69891	277	0.58418	277	0.60037	277	0.62867
278	0.70686	278	0.59191	278	0.60411	278	0.63101
279	0.71403	279	0.59931	279	0.60935	279	0.63371
280	0.72276	280	0.6089	280	0.61527	280	0.63811
281	0.73056	281	0.61913	281	0.62443	281	0.6442
282	0.73941	282	0.6286	282	0.63435	282	0.65122
283	0.75104	283	0.64182	283	0.64678	283	0.66282
284	0.7608	284	0.65563	284	0.65998	284	0.67511
285	0.77175	285	0.67019	285	0.67366	285	0.6882
286	0.7842	286	0.68645	286	0.69053	286	0.70333
287	0.79571	287	0.70263	287	0.70706	287	0.71878
288	0.8079	288	0.71966	288	0.72588	288	0.73663
289	0.82176	289	0.73547	289	0.74252	289	0.75354
290	0.83402	290	0.75254	290	0.76119	290	0.77109
291	0.84727	291	0.77078	291	0.7806	291	0.78972
292	0.8584	292	0.78839	292	0.79831	292	0.8083
293	0.86758	293	0.80362	293	0.81821	293	0.82751
294	0.88034	294	0.82017	294	0.83676	294	0.84524
295	0.89266	295	0.83619	295	0.85539	295	0.86398
296	0.90197	296	0.85365	296	0.87423	296	0.88159
297	0.91298	297	0.86968	297	0.89175	297	0.90021
298	0.92302	298	0.88508	298	0.90962	298	0.91614
299	0.93403	299	0.90085	299	0.92568	299	0.9303
300	0.94411	300	0.91397	300	0.94082	300	0.94428
301	0.95504	301	0.92711	301	0.95516	301	0.95623
302	0.96361	302	0.94101	302	0.96625	302	0.96419
303	0.97337	303	0.95323	303	0.97693	303	0.97168
304	0.9836	304	0.96384	304	0.98252	304	0.97654
305	0.98886	305	0.97284	305	0.98913	305	0.97898
306	0.96969	306	0.96577	306	0.97864	306	0.99141
307	0.97628	307	0.97206	307	0.98653	307	0.99369
308	0.98029	308	0.97745	308	0.98802	308	0.99637
309	0.98468	309	0.98301	309	0.99267	309	0.99948
310	0.98923	310	0.98877	310	0.99402	310	1.00178
311	0.9925	311	0.9915	311	0.99614	311	1.0027
312	0.99494	312	0.99293	312	0.99856	312	1.00359
313	0.99707	313	0.99789	313	1.00045	313	1.00365
314	1	314	1	314	1	314	1
315	0.9981	315	0.99991	315	0.99756	315	0.99661
316	1.00116	316	1	316	0.99581	316	0.99141
317	1.00237	317	1.00231	317	0.99265	317	0.98445
318	1.0047	318	1.00114	318	0.98844	318	0.97644
319	1.00524	319	1.00038	319	0.98242	319	0.96968
320	1.00511	320	0.99884	320	0.97531	320	0.96353
321	1.00474	321	0.99346	321	0.96884	321	0.95548
322	1.00511	322	0.98914	322	0.95904	322	0.94943
323	0.9975	323	0.97981	323	0.95136	323	0.94558
324	0.98649	324	0.96846	324	0.94327	324	0.94307
325	0.97794	325	0.9565	325	0.93669	325	0.93926
326	0.96785	326	0.94511	326	0.92885	326	0.94094
327	0.95359	327	0.92889	327	0.92096	327	0.94154
328	0.93929	328	0.91524	328	0.91582	328	0.94503
329	0.92552	329	0.90038	329	0.91137	329	0.94961
330	0.90804	330	0.88844	330	0.90481	330	0.95524
331	0.89471	331	0.87549	331	0.9042	331	0.9606
332	0.87976	332	0.86321	332	0.90241	332	0.97156
333	0.86883	333	0.85465	333	0.90266	333	0.98045
334	0.8581	334	0.84675	334	0.90327	334	0.99181
335	0.8472	335	0.83815	335	0.90783	335	1.00194
336	0.83408	336	0.83005	336	0.90946	336	1.01412
337	0.82632	337	0.82318	337	0.90968	337	1.02302
338	0.81131	338	0.8111	338	0.91011	338	1.03554
339	0.79545	339	0.79777	339	0.90707	339	1.04432
340	0.77546	340	0.78074	340	0.90272	340	1.04958
341	0.75074	341	0.75825	341	0.89378	341	1.05229
342	0.71866	342	0.7345	342	0.88222	342	1.05457
343	0.68359	343	0.70345	343	0.86942	343	1.05204
344	0.63729	344	0.67135	344	0.85229	344	1.0494
345	0.5884	345	0.63746	345	0.83204	345	1.04355
346	0.53402	346	0.60392	346	0.81523	346	1.03554
347	0.47981	347	0.57177	347	0.7964	347	1.02792
348	0.42416	348	0.54157	348	0.77803	348	1.01811
349	0.37234	349	0.51517	349	0.76261	349	1.01148
350	0.32635	350	0.49184	350	0.74837	350	1.00073
351	0.28295	351	0.47255	351	0.73746	351	0.99469
352	0.24501	352	0.45658	352	0.72993	352	0.98882
353	0.21761	353	0.44302	353	0.72101	353	0.97946
354	0.193	354	0.43185	354	0.71386	354	0.97321
355	0.17206	355	0.42255	355	0.70355	355	0.96339
356	0.15523	356	0.41172	356	0.69232	356	0.94685
357	0.14114	357	0.3984	357	0.67816	357	0.92562
358	0.12796	358	0.38717	358	0.66081	358	0.90081
359	0.12055	359	0.37462	359	0.6387	359	0.86704
360	0.11135	360	0.35758	360	0.61021	360	0.82587
361	0.10473	361	0.34133	361	0.57979	361	0.77917
362	0.0979	362	0.32126	362	0.54072	362	0.72485
363	0.08926	363	0.29758	363	0.49709	363	0.66873
364	0.084	364	0.2744	364	0.45172	364	0.60628
365	0.0747	365	0.24668	365	0.40018	365	0.54709
366	0.07002	366	0.22406	366	0.35405	366	0.48879
367	0.06403	367	0.19947	367	0.30933	367	0.42993
368	0.05822	368	0.1782	368	0.26551	368	0.37571
369	0.05296	369	0.15583	369	0.22911	369	0.32679
370	0.04796	370	0.13616	370	0.1952	370	0.27777
371	0.04363	371	0.11704	371	0.16562	371	0.2415
372	0.04001	372	0.10216	372	0.13822	372	0.20531
373	0.03975	373	0.08932	373	0.11534	373	0.17546
374	0.03462	374	0.07654	374	0.09708	374	0.15159
375	0.03199	375	0.06637	375	0.07982	375	0.12876
376	0.02937	376	0.05883	376	0.06635	376	0.10988
377	0.02814	377	0.05149	377	0.05877	377	0.09527
378	0.02564	378	0.04651	378	0.04716	378	0.08166
379	0.02394	379	0.03855	379	0.04112	379	0.07117
380	0.02144	380	0.03657	380	0.03642	380	0.05975
381	0.02167	381	0.03388	381	0.03159	381	0.05192
382	0.02232	382	0.03089	382	0.02946	382	0.04593
383	0.02146	383	0.02736	383	0.02522	383	0.04248
384	0.01911	384	0.02609	384	0.02272	384	0.03734
385	0.01952	385	0.02347	385	0.01986	385	0.03349
386	0.01749	386	0.02173	386	0.01861	386	0.03203
387	0.0198	387	0.02088	387	0.01656	387	0.02834
388	0.01463	388	0.01986	388	0.01555	388	0.02499
389	0.01681	389	0.01804	389	0.01313	389	0.023
390	0.01456	390	0.01592	390	0.01247	390	0.02235
391	0.01456	391	0.01555	391	0.01193	391	0.02025
392	0.01614	392	0.01641	392	0.01074	392	0.0182
393	0.01495	393	0.01444	393	0.00994	393	0.01898
394	0.01131	394	0.01523	394	0.00791	394	0.01295
395	0.01157	395	0.01448	395	0.00781	395	0.01204
396	0.01088	396	0.01408	396	0.00696	396	0.01241
397	0.01088	397	0.01277	397	0.00577	397	0.01182
398	0.00995	398	0.01275	398	0.00546	398	0.01055
399	0.0098	399	0.01197	399	0.00419	399	0.01029
400	0.00944	400	0.01137	400	0.00464	400	0.0093
401	0.0095	401	0.01065	401	0.0044	401	0.00855
402	0.00982	402	0.01007	402	0.00339	402	0.00914
403	0.00974	403	0.0099	403	0.003	403	0.009
404	0.00924	404	0.00948	404	0.00261	404	0.0089
405	0.00862	405	0.00879	405	0.00214	405	0.00825
406	0.00881	406	0.00859	406	0.0016	406	0.00821
407	0.00875	407	0.00765	407	0.00216	407	0.00763
408	0.00801	408	0.00792	408	0.00107	408	0.00736
409	0.00836	409	0.00739	409	0.00119	409	0.00732
410	0.00806	410	0.00705	410	0.00103	410	0.00698
411	0.00739	411	0.00585	411	0.00119	411	0.00678
412	0.00661	412	0.00585	412	0.000184869	412	0.00631
413	0.00737	413	0.00523	413	0.000184869	413	0.00603
414	0.00664	414	0.00494	414	-0.000349198	414	0.00587
415	0.00713	415	0.00465	415	-0.00101	415	0.00587
416	0.00655	416	0.00452	416	-0.00078056	416	0.00537
417	0.00711	417	0.00452	417	0.000123246	417	0.00563
418	0.00681	418	0.00383	418	-0.000164328	418	0.00563
419	0.00644	419	0.0038	419	-0.00078056	419	0.00484
420	0.00631	420	0.00354	420	-0.000903806	420	0.00496
421	0.00575	421	0.00296	421	-0.00142	421	0.00432
422	0.00573	422	0.00274	422	-0.00226	422	0.0048
423	0.00573	423	0.00273	423	-0.00195	423	0.00464
424	0.00608	424	0.00273	424	-0.00166	424	0.00432
425	0.00573	425	0.00263	425	-0.00191	425	0.00474
426	0.00556	426	0.00216	426	-0.00238	426	0.00426
427	0.00556	427	0.00196	427	-0.00207	427	0.00405
428	0.00487	428	0.00184	428	-0.00207	428	0.00438
429	0.00532	429	0.00169	429	-0.00216	429	0.00347
430	0.00517	430	0.00144	430	-0.00257	430	0.00367
431	0.00468	431	0.00127	431	-0.00275	431	0.00335
432	0.00448	432	0.000672238	432	-0.00251	432	0.00339
433	0.00437	433	0.00025436	433	-0.00263	433	0.00347
434	0.0048	434	0.000744913	434	-0.00304	434	0.00375
435	0.00437	435	0.000109012	435	-0.0032	435	0.00256
436	0.00476	436	5.45058e-05	436	-0.00294	436	0.00305
437	0.00394	437	0.000690407	437	-0.00267	437	0.00311
438	0.00407	438	0.000417878	438	-0.00273	438	0.00276
439	0.00381	439	0	439	-0.0031	439	0.00292
440	0.00362	440	-0.000363372	440	-0.00314	440	0.00274
441	0.00355	441	5.45058e-05	441	-0.0031	441	0.0028
442	0.00362	442	-0.000472384	442	-0.00329	442	0.0028
443	0.00343	443	-0.000744913	443	-0.0031	443	0.0021
444	0.00336	444	-0.00052689	444	-0.00267	444	0.0023
445	0.00315	445	-0.000617733	445	-0.00257	445	0.00204
446	0.00338	446	-0.000799419	446	-0.00314	446	0.00224
447	0.00287	447	-0.000563227	447	-0.0032	447	0.00218
448	0.00325	448	-0.00109	448	-0.00314	448	0.00182
449	0.00263	449	-0.00111	449	-0.003	449	0.00224
450	0.00319	450	-0.000944767	450	-0.003	450	0.00218
451	0.00239	451	-0.00109	451	-0.00314	451	0.00186
452	0.00256	452	-0.00105	452	-0.00273	452	0.00139
453	0.00295	453	-0.00125	453	-0.00263	453	0.00175
454	0.00274	454	-0.00131	454	-0.00333	454	0.00153
455	0.00224	455	-0.00142	455	-0.00322	455	0.00206
456	0.00274	456	-0.0012	456	-0.00286	456	0.00165
457	0.00263	457	-0.00147	457	-0.00308	457	0.00121
458	0.00256	458	-0.00147	458	-0.00273	458	0.00123
459	0.00218	459	-0.00147	459	-0.00238	459	0.00188
460	0.00168	460	-0.00167	460	-0.00269	460	0.00147
461	0.00226	461	-0.00154	461	-0.00269	461	0.00159
462	0.00239	462	-0.00127	462	-0.00255	462	0.00135
463	0.00218	463	-0.0012	463	-0.00288	463	0.00169
464	0.00164	464	-0.002	464	-0.00327	464	0.00147
465	0.00198	465	-0.00111	465	-0.00304	465	0.000927924
466	0.00256	466	-0.0012	466	-0.00269	466	0.00151
467	0.00168	467	-0.00138	467	-0.00273	467	0.00113
468	0.00164	468	-0.00162	468	-0.00273	468	0.00111
469	0.00118	469	-0.00154	469	-0.00249	469	0.00133
470	0.00138	470	-0.00125	470	-0.00292	470	0.000948097
471	0.00101	471	-0.00174	471	-0.00257	471	0.000403445
472	0.00118	472	-0.00153	472	-0.00191	472	0.000544651
473	0.00129	473	-0.00153	473	-0.00201	473	0.000766546
474	0.00121	474	-0.00169	474	-0.00201	474	0.000927924
475	0.00106	475	-0.00147	475	-0.00214	475	0.000766546
476	0.00108	476	-0.00142	476	-0.00156	476	0.000463962
477	0.00101	477	-0.00147	477	-0.00183	477	0.000766546
478	0.00121	478	-0.00111	478	-0.00162	478	0.000242067
479	0.00108	479	-0.0012	479	-0.00179	479	0.000363101
480	0.00162	480	-0.00078125	480	-0.0016	480	0.000363101
481	0.00125	481	-0.00136	481	-0.00189	481	0.000746374
482	0.00118	482	-0.00125	482	-0.00201	482	0.000584996
483	0.000667902	483	-0.000799419	483	-0.0016	483	0.000484135
484	0.000517085	484	-0.00111	484	-0.00109	484	0.000766546
485	0.000797173	485	-0.00127	485	-0.00123	485	0.00018155
486	0.000581721	486	-0.00102	486	-0.00144	486	0.000544651
487	0.000861809	487	-0.000690407	487	-0.00144	487	0.000302584
488	0.000861809	488	-0.0012	488	-0.00115	488	0.000221895
489	0.000517085	489	-0.000635901	489	-0.00125	489	0.000242067
490	0.000667902	490	-0.000690407	490	-0.00109	490	0.000403445
491	0.000883354	491	-0.000472384	491	-0.000821642	491	0.000544651
492	0.00049554	492	-0.000690407	492	-0.000842183	492	0
493	0.000301633	493	-0.00052689	493	-0.000636773	493	-0.000121034
494	0.000732538	494	-0.000581395	494	-0.000492985	494	0.00018155
495	0.000581721	495	-0.000218023	495	-0.000102705	495	0.000463962
496	0.00101	496	0.000199855	496	0.000123246	496	-0.000100861
497	0.000818718	497	-0.000109012	497	0.000123246	497	-0.000100861
498	0.000387814	498	-0.000472384	498	-0.000225952	498	-0.000282412
499	0.000258543	499	-0.000272529	499	0.000308116	499	-6.05168e-05
500	0.000236997	500	9.0843e-05	500	0.00059569	500	-0.000423618
	0		0
	0		0
	0		0
	0		0
	0		0
	0		0
	0		0
	0		0
	0		0
	0		0
	0		0
	0		0
	0		0
	0		0
	0		0
	0		0
	0		0
	0		0
	0		0
	0		0
	0		0
	0		0
	0		0
	0		0
	0		0
	0		0
	0		0
	0		0
	0		0
	0		0
	0		0
	0		0
	0		0
	0		0
	0		0
