# Supplementary material for: Mechanically robust supramolecular polymer co-assemblies
Source: Nat Commun. 2022 Jan 18;13:356. doi: 10.1038/s41467-022-28017-0 (PMC8766479; doi:10.1038/s41467-022-28017-0)
Supplement: Supplementary file 3 — Source Data [file 41467_2022_28017_MOESM3_ESM.zip › NCOMMS-21-41006-T_Source Data/Supplementary Figure 35/Supplementary Figure 35b.xlsx]

## Sheet: Figure_S35b
	Filter 390-320 nm			Filter 500-390 nm
Time		Temperature	Time		Temperature
	[s]	[°C]		[s]	[°C]
00:00:00.050000	-1.56	29.6	00:00:00.050000	0.05	23.8
00:00:00.100000	-1.51	23.3	00:00:00.100000	0.1	23.8
00:00:00.150000	-1.46	23.3	00:00:00.150000	0.15	23.8
00:00:00.200000	-1.41	23.2	00:00:00.200000	0.2	22.8
00:00:00.250000	-1.36	22.1	00:00:00.250000	0.25	22.9
00:00:00.300000	-1.31	22.1	00:00:00.300000	0.3	22.7
00:00:00.350000	-1.26	22	00:00:00.350000	0.35	22.8
00:00:00.400000	-1.21	22	00:00:00.400000	0.4	22.7
00:00:00.450000	-1.16	22	00:00:00.450000	0.45	22.7
00:00:00.500000	-1.11	22	00:00:00.500000	0.5	22.8
00:00:00.550000	-1.06	22	00:00:00.550000	0.55	22.7
00:00:00.600000	-1.01	22.1	00:00:00.600000	0.6	22.7
00:00:00.650000	-0.96	22.1	00:00:00.650000	0.65	22.7
00:00:00.700000	-0.91	22.2	00:00:00.700000	0.7	22.8
00:00:00.750000	-0.86	22.2	00:00:00.750000	0.75	22.8
00:00:00.800000	-0.81	22.2	00:00:00.800000	0.8	22.8
00:00:00.850000	-0.76	22.1	00:00:00.850000	0.85	22.8
00:00:00.900000	-0.71	22.2	00:00:00.900000	0.9	22.8
00:00:00.950000	-0.66	22.1	00:00:00.950000	0.95	22.9
00:00:01	-0.61	22.3	00:00:01	1	22.8
00:00:01.050000	-0.56	22	00:00:01.050000	1.05	22.7
00:00:01.100000	-0.51	22.1	00:00:01.100000	1.1	22.8
00:00:01.150000	-0.46	22.3	00:00:01.150000	1.15	22.7
00:00:01.200000	-0.41	22.2	00:00:01.200000	1.2	22.9
00:00:01.250000	-0.36	22.2	00:00:01.250000	1.25	22.7
00:00:01.300000	-0.31	22.1	00:00:01.300000	1.3	22.7
00:00:01.350000	-0.26	22	00:00:01.350000	1.35	22.7
00:00:01.400000	-0.21	22.2	00:00:01.400000	1.4	22.7
00:00:01.450000	-0.16	22.1	00:00:01.450000	1.45	22.7
00:00:01.500000	-0.11	22.2	00:00:01.500000	1.5	22.7
00:00:01.550000	-0.06	22	00:00:01.550000	1.55	22.8
00:00:01.600000	-0.01	22.1	00:00:01.600000	1.6	22.8
00:00:01.650000	0.04	22	00:00:01.650000	1.65	22.7
00:00:01.700000	0.09	22.1	00:00:01.700000	1.7	22.7
00:00:01.750000	0.14	22.2	00:00:01.750000	1.75	22.7
00:00:01.800000	0.19	22	00:00:01.800000	1.8	22.7
00:00:01.850000	0.24	22.1	00:00:01.850000	1.85	22.7
00:00:01.900000	0.29	22.1	00:00:01.900000	1.9	22.7
00:00:01.950000	0.34	22	00:00:01.950000	1.95	22.7
00:00:02	0.39	22.2	00:00:02	2	22.8
00:00:02.050000	0.44	22	00:00:02.050000	2.05	22.7
00:00:02.100000	0.49	22.2	00:00:02.100000	2.1	22.8
00:00:02.150000	0.54	22.2	00:00:02.150000	2.15	22.7
00:00:02.199000	0.589	22.2	00:00:02.199000	2.199	22.7
00:00:02.250000	0.64	22.2	00:00:02.250000	2.25	22.8
00:00:02.300000	0.69	22.1	00:00:02.300000	2.3	22.6
00:00:02.350000	0.74	22	00:00:02.350000	2.35	22.7
00:00:02.400000	0.79	22	00:00:02.400000	2.4	22.8
00:00:02.450000	0.84	22.1	00:00:02.450000	2.45	22.7
00:00:02.500000	0.89	22	00:00:02.500000	2.5	22.7
00:00:02.550000	0.94	22.1	00:00:02.550000	2.55	22.7
00:00:02.600000	0.99	22.2	00:00:02.600000	2.6	22.7
00:00:02.650000	1.04	22.1	00:00:02.650000	2.65	22.8
00:00:02.700000	1.09	22.1	00:00:02.700000	2.7	22.7
00:00:02.750000	1.14	22	00:00:02.750000	2.75	22.7
00:00:02.800000	1.19	22.1	00:00:02.800000	2.8	22.7
00:00:02.850000	1.24	22.1	00:00:02.850000	2.85	22.7
00:00:02.900000	1.29	22	00:00:02.900000	2.9	22.7
00:00:02.950000	1.34	21.9	00:00:02.950000	2.95	22.7
00:00:03	1.39	22.1	00:00:03	3	22.7
00:00:03.050000	1.44	22.1	00:00:03.050000	3.05	22.7
00:00:03.100000	1.49	22	00:00:03.100000	3.1	22.7
00:00:03.150000	1.54	22	00:00:03.150000	3.15	22.7
00:00:03.200000	1.59	22	00:00:03.200000	3.2	22.7
00:00:03.250000	1.64	22.3	00:00:03.250000	3.25	22.7
00:00:03.300000	1.69	22	00:00:03.300000	3.3	22.7
00:00:03.350000	1.74	22.1	00:00:03.350000	3.35	22.8
00:00:03.400000	1.79	22	00:00:03.400000	3.4	22.8
00:00:03.450000	1.84	22.2	00:00:03.450000	3.45	22.8
00:00:03.500000	1.89	21.9	00:00:03.500000	3.5	22.8
00:00:03.550000	1.94	22.1	00:00:03.550000	3.55	22.8
00:00:03.600000	1.99	22.2	00:00:03.600000	3.6	22.8
00:00:03.650000	2.04	22.1	00:00:03.650000	3.65	22.8
00:00:03.700000	2.09	22.1	00:00:03.700000	3.7	22.8
00:00:03.750000	2.14	22.1	00:00:03.750000	3.75	22.8
00:00:03.800000	2.19	22.1	00:00:03.800000	3.8	22.8
00:00:03.850000	2.24	22.1	00:00:03.850000	3.85	22.8
00:00:03.900000	2.29	22.1	00:00:03.900000	3.9	22.8
00:00:03.950000	2.34	22.1	00:00:03.950000	3.95	22.8
00:00:04	2.39	22.1	00:00:04	4	22.8
00:00:04.050000	2.44	22.1	00:00:04.050000	4.05	22.8
00:00:04.100000	2.49	22.1	00:00:04.100000	4.1	22.8
00:00:04.150000	2.54	22.1	00:00:04.150000	4.15	22.7
00:00:04.200000	2.59	22.1	00:00:04.200000	4.2	22.7
00:00:04.250000	2.64	22.1	00:00:04.250000	4.25	22.7
00:00:04.300000	2.69	22.1	00:00:04.300000	4.3	22.7
00:00:04.350000	2.74	22.1	00:00:04.350000	4.35	22.7
00:00:04.400000	2.79	22.1	00:00:04.400000	4.4	22.7
00:00:04.450000	2.84	22.1	00:00:04.450000	4.45	22.7
00:00:04.500000	2.89	22.1	00:00:04.500000	4.5	22.7
00:00:04.550000	2.94	22	00:00:04.550000	4.55	22.7
00:00:04.600000	2.99	22	00:00:04.600000	4.6	22.7
00:00:04.650000	3.04	22	00:00:04.650000	4.65	22.7
00:00:04.700000	3.09	22	00:00:04.700000	4.7	22.7
00:00:04.750000	3.14	22	00:00:04.750000	4.75	22.7
00:00:04.800000	3.19	22	00:00:04.800000	4.8	22.7
00:00:04.850000	3.24	22	00:00:04.850000	4.85	22.7
00:00:04.900000	3.29	22	00:00:04.900000	4.9	22.7
00:00:04.950000	3.34	22	00:00:04.950000	4.95	22.7
00:00:05	3.39	22	00:00:05	5	22.7
00:00:05.050000	3.44	22	00:00:05.050000	5.05	22.7
00:00:05.100000	3.49	22	00:00:05.100000	5.1	22.7
00:00:05.150000	3.54	22	00:00:05.150000	5.15	22.8
00:00:05.200000	3.59	22	00:00:05.200000	5.2	22.8
00:00:05.250000	3.64	22	00:00:05.250000	5.25	22.8
00:00:05.300000	3.69	22	00:00:05.300000	5.3	22.8
00:00:05.350000	3.74	22	00:00:05.350000	5.35	22.8
00:00:05.400000	3.79	22	00:00:05.400000	5.4	22.8
00:00:05.450000	3.84	22	00:00:05.450000	5.45	22.8
00:00:05.500000	3.89	22	00:00:05.500000	5.5	22.8
00:00:05.550000	3.94	22	00:00:05.550000	5.55	22.8
00:00:05.600000	3.99	22	00:00:05.600000	5.6	22.8
00:00:05.650000	4.04	22	00:00:05.650000	5.65	22.8
00:00:05.700000	4.09	22	00:00:05.700000	5.7	22.8
00:00:05.750000	4.14	22	00:00:05.750000	5.75	22.8
00:00:05.800000	4.19	22	00:00:05.800000	5.8	22.8
00:00:05.850000	4.24	22	00:00:05.850000	5.85	22.8
00:00:05.900000	4.29	22	00:00:05.900000	5.9	22.7
00:00:05.950000	4.34	22	00:00:05.950000	5.95	22.7
00:00:06	4.39	22	00:00:06	6	22.7
00:00:06.050000	4.44	22	00:00:06.050000	6.05	22.7
00:00:06.100000	4.49	22	00:00:06.100000	6.1	22.7
00:00:06.150000	4.54	22.2	00:00:06.150000	6.15	22.7
00:00:06.200000	4.59	22	00:00:06.200000	6.2	22.7
00:00:06.250000	4.64	22	00:00:06.250000	6.25	22.7
00:00:06.300000	4.69	22	00:00:06.300000	6.3	22.7
00:00:06.350000	4.74	22.1	00:00:06.350000	6.35	22.7
00:00:06.400000	4.79	22	00:00:06.400000	6.4	22.7
00:00:06.450000	4.84	22	00:00:06.450000	6.45	22.7
00:00:06.500000	4.89	22.1	00:00:06.500000	6.5	22.7
00:00:06.550000	4.94	22	00:00:06.550000	6.55	22.7
00:00:06.600000	4.99	22	00:00:06.600000	6.6	22.8
00:00:06.650000	5.04	22.1	00:00:06.650000	6.65	22.9
00:00:06.700000	5.09	22.1	00:00:06.700000	6.7	23
00:00:06.750000	5.14	22	00:00:06.750000	6.75	23.1
00:00:06.800000	5.19	22.1	00:00:06.800000	6.8	23.1
00:00:06.850000	5.24	22.1	00:00:06.850000	6.85	23.2
00:00:06.900000	5.29	22	00:00:06.900000	6.9	23.3
00:00:06.950000	5.34	22.1	00:00:06.950000	6.95	23.4
00:00:07	5.39	22	00:00:07	7	23.5
00:00:07.050000	5.44	22	00:00:07.050000	7.05	23.7
00:00:07.100000	5.49	22	00:00:07.100000	7.1	23.8
00:00:07.150000	5.54	22	00:00:07.150000	7.15	24
00:00:07.200000	5.59	22	00:00:07.200000	7.2	24.1
00:00:07.250000	5.64	22.1	00:00:07.250000	7.25	24.2
00:00:07.300000	5.69	22	00:00:07.300000	7.3	24.3
00:00:07.350000	5.74	21.9	00:00:07.350000	7.35	24.4
00:00:07.400000	5.79	22	00:00:07.400000	7.4	24.5
00:00:07.450000	5.84	22	00:00:07.450000	7.45	24.7
00:00:07.500000	5.89	22	00:00:07.500000	7.5	24.8
00:00:07.550000	5.94	22	00:00:07.550000	7.55	24.9
00:00:07.600000	5.99	21.9	00:00:07.600000	7.6	25
00:00:07.650000	6.04	22	00:00:07.650000	7.65	25.1
00:00:07.700000	6.09	22	00:00:07.700000	7.7	25.2
00:00:07.750000	6.14	22.2	00:00:07.750000	7.75	25.3
00:00:07.800000	6.19	22	00:00:07.800000	7.8	25.5
00:00:07.850000	6.24	21.9	00:00:07.850000	7.85	25.7
00:00:07.900000	6.29	21.9	00:00:07.900000	7.9	25.9
00:00:07.950000	6.34	22	00:00:07.950000	7.95	26
00:00:08	6.39	22	00:00:08	8	26
00:00:08.050000	6.44	22	00:00:08.050000	8.05	26.1
00:00:08.100000	6.49	21.9	00:00:08.100000	8.1	26.1
00:00:08.150000	6.54	21.9	00:00:08.150000	8.15	26.1
00:00:08.200000	6.59	23.3	00:00:08.200000	8.2	26.3
00:00:08.250000	6.64	26.7	00:00:08.250000	8.25	26.4
00:00:08.300000	6.69	29.6	00:00:08.300000	8.3	26.5
00:00:08.350000	6.74	32.6	00:00:08.350000	8.35	26.6
00:00:08.400000	6.79	32.6	00:00:08.400000	8.4	26.6
00:00:08.450000	6.84	38	00:00:08.450000	8.45	26.8
00:00:08.500000	6.89	40.6	00:00:08.500000	8.5	26.9
00:00:08.550000	6.94	43.2	00:00:08.550000	8.55	27
00:00:08.600000	6.99	45.8	00:00:08.600000	8.6	27.1
00:00:08.650000	7.04	45.8	00:00:08.650000	8.65	27.1
00:00:08.700000	7.09	50.8	00:00:08.700000	8.7	27.4
00:00:08.750000	7.14	53.2	00:00:08.750000	8.75	27.4
00:00:08.800000	7.19	55.5	00:00:08.800000	8.8	27.4
00:00:08.850000	7.24	58.6	00:00:08.850000	8.85	27.5
00:00:08.900000	7.29	58.6	00:00:08.900000	8.9	27.5
00:00:08.950000	7.34	63.1	00:00:08.950000	8.95	27.7
00:00:09	7.39	65.3	00:00:09	9	27.8
00:00:09.050000	7.44	67.5	00:00:09.050000	9.05	27.8
00:00:09.100000	7.49	69.5	00:00:09.100000	9.1	27.9
00:00:09.150000	7.54	69.5	00:00:09.150000	9.15	27.9
00:00:09.200000	7.59	73.8	00:00:09.200000	9.2	28.1
00:00:09.250000	7.64	75.8	00:00:09.250000	9.25	28.2
00:00:09.300000	7.69	77.8	00:00:09.300000	9.3	28.3
00:00:09.350000	7.74	79.8	00:00:09.350000	9.35	28.4
00:00:09.400000	7.79	79.8	00:00:09.400000	9.4	28.4
00:00:09.450000	7.84	83.9	00:00:09.450000	9.45	28.5
00:00:09.500000	7.89	85.9	00:00:09.500000	9.5	28.6
00:00:09.550000	7.94	87.9	00:00:09.550000	9.55	28.7
00:00:09.600000	7.99	89.7	00:00:09.600000	9.6	28.7
00:00:09.650000	8.04	91.6	00:00:09.650000	9.65	28.8
00:00:09.700000	8.09	93.5	00:00:09.700000	9.7	28.8
00:00:09.750000	8.14	95.8	00:00:09.750000	9.75	28.9
00:00:09.800000	8.19	97.3	00:00:09.800000	9.8	29
00:00:09.850000	8.24	99.1	00:00:09.850000	9.85	29
00:00:09.900000	8.29	100.7	00:00:09.900000	9.9	29.1
00:00:09.950000	8.34	102.5	00:00:09.950000	9.95	29.3
00:00:10	8.39	104.1	00:00:10	10	29.4
00:00:10.050000	8.44	105.7	00:00:10.050000	10.05	29.4
00:00:10.100000	8.49	107.2	00:00:10.100000	10.1	29.4
00:00:10.150000	8.54	108.8	00:00:10.150000	10.15	29.4
00:00:10.200000	8.59	110.2	00:00:10.200000	10.2	29.4
00:00:10.250000	8.64	111.9	00:00:10.250000	10.25	29.5
00:00:10.300000	8.69	113	00:00:10.300000	10.3	29.5
00:00:10.350000	8.74	114.4	00:00:10.350000	10.35	29.6
00:00:10.400000	8.79	115.9	00:00:10.400000	10.4	29.6
00:00:10.450000	8.84	117.4	00:00:10.450000	10.45	29.7
00:00:10.500000	8.89	118.9	00:00:10.500000	10.5	29.8
00:00:10.550000	8.94	120.2	00:00:10.550000	10.55	29.9
00:00:10.600000	8.99	121.6	00:00:10.600000	10.6	29.9
00:00:10.650000	9.04	122.9	00:00:10.650000	10.65	30
00:00:10.700000	9.09	124.2	00:00:10.700000	10.7	30
00:00:10.750000	9.14	125.6	00:00:10.750000	10.75	30
00:00:10.800000	9.19	126.9	00:00:10.800000	10.8	30
00:00:10.850000	9.24	128.1	00:00:10.850000	10.85	30
00:00:10.900000	9.29	129.4	00:00:10.900000	10.9	30.1
00:00:10.950000	9.34	130.6	00:00:10.950000	10.95	30.1
00:00:11	9.39	131.9	00:00:11	11	30.2
00:00:11.050000	9.44	133.1	00:00:11.050000	11.05	30.2
00:00:11.100000	9.49	134.2	00:00:11.100000	11.1	30.3
00:00:11.150000	9.54	135.4	00:00:11.150000	11.15	30.4
00:00:11.200000	9.59	136.7	00:00:11.200000	11.2	30.4
00:00:11.250000	9.64	137.8	00:00:11.250000	11.25	30.5
00:00:11.300000	9.69	139.2	00:00:11.300000	11.3	30.5
00:00:11.350000	9.74	140.3	00:00:11.350000	11.35	30.6
00:00:11.400000	9.79	141.5	00:00:11.400000	11.4	30.7
00:00:11.450000	9.84	142.5	00:00:11.450000	11.45	30.7
00:00:11.500000	9.89	143.6	00:00:11.500000	11.5	30.8
00:00:11.550000	9.94	144.6	00:00:11.550000	11.55	30.8
00:00:11.600000	9.99	145.7	00:00:11.600000	11.6	30.8
00:00:11.650000	10.04	146.7	00:00:11.650000	11.65	30.8
00:00:11.700000	10.09	147.7	00:00:11.700000	11.7	30.8
00:00:11.750000	10.14	148.7	00:00:11.750000	11.75	30.8
00:00:11.800000	10.19	150	00:00:11.800000	11.8	30.8
00:00:11.850000	10.24	150.5	00:00:11.850000	11.85	30.8
00:00:11.900000	10.29	151.5	00:00:11.900000	11.9	30.8
00:00:11.950000	10.34	152.4	00:00:11.950000	11.95	30.9
00:00:12	10.39	153.3	00:00:12	12	31
00:00:12.050000	10.44	154.1	00:00:12.050000	12.05	31
00:00:12.100000	10.49	155	00:00:12.100000	12.1	31.1
00:00:12.150000	10.54	155.8	00:00:12.150000	12.15	31.2
00:00:12.200000	10.59	156.7	00:00:12.200000	12.2	31.2
00:00:12.250000	10.64	157.4	00:00:12.250000	12.25	31.3
00:00:12.300000	10.69	158.2	00:00:12.300000	12.3	31.3
00:00:12.350000	10.74	159	00:00:12.350000	12.35	31.4
00:00:12.400000	10.79	159.6	00:00:12.400000	12.4	31.4
00:00:12.450000	10.84	160.4	00:00:12.450000	12.45	31.4
00:00:12.500000	10.89	161.3	00:00:12.500000	12.5	31.5
00:00:12.550000	10.94	162	00:00:12.550000	12.55	31.5
00:00:12.600000	10.99	162.9	00:00:12.600000	12.6	31.5
00:00:12.650000	11.04	163.6	00:00:12.650000	12.65	31.5
00:00:12.700000	11.09	164.5	00:00:12.700000	12.7	31.5
00:00:12.750000	11.14	165.2	00:00:12.750000	12.75	31.5
00:00:12.800000	11.19	165.9	00:00:12.800000	12.8	31.5
00:00:12.850000	11.24	166.6	00:00:12.850000	12.85	31.5
00:00:12.900000	11.29	167.4	00:00:12.900000	12.9	31.5
00:00:12.950000	11.34	168	00:00:12.950000	12.95	31.5
00:00:13	11.39	168.5	00:00:13	13	31.6
00:00:13.050000	11.44	169.2	00:00:13.050000	13.05	31.6
00:00:13.100000	11.49	169.9	00:00:13.100000	13.1	31.7
00:00:13.150000	11.54	170.7	00:00:13.150000	13.15	31.7
00:00:13.200000	11.59	171.3	00:00:13.200000	13.2	31.8
00:00:13.250000	11.64	172	00:00:13.250000	13.25	31.8
00:00:13.300000	11.69	172.6	00:00:13.300000	13.3	31.8
00:00:13.350000	11.74	173.1	00:00:13.350000	13.35	31.8
00:00:13.400000	11.79	173.5	00:00:13.400000	13.4	31.8
00:00:13.450000	11.84	174.1	00:00:13.450000	13.45	31.8
00:00:13.500000	11.89	174.7	00:00:13.500000	13.5	31.9
00:00:13.550000	11.94	175.3	00:00:13.550000	13.55	31.9
00:00:13.600000	11.99	175.9	00:00:13.600000	13.6	31.9
00:00:13.650000	12.04	176.5	00:00:13.650000	13.65	31.9
00:00:13.700000	12.09	177	00:00:13.700000	13.7	31.9
00:00:13.750000	12.14	177.5	00:00:13.750000	13.75	31.9
00:00:13.800000	12.19	178	00:00:13.800000	13.8	31.9
00:00:13.850000	12.24	178.5	00:00:13.850000	13.85	31.9
00:00:13.900000	12.29	179.2	00:00:13.900000	13.9	31.9
00:00:13.950000	12.34	179.5	00:00:13.950000	13.95	32
00:00:14	12.39	180.1	00:00:14	14	32
00:00:14.050000	12.44	180.4	00:00:14.050000	14.05	32
00:00:14.100000	12.49	180.9	00:00:14.100000	14.1	32
00:00:14.150000	12.54	181.3	00:00:14.150000	14.15	32
00:00:14.200000	12.59	181.7	00:00:14.200000	14.2	32
00:00:14.250000	12.64	182	00:00:14.250000	14.25	32
00:00:14.300000	12.69	182.4	00:00:14.300000	14.3	32
00:00:14.350000	12.74	182.8	00:00:14.350000	14.35	32
00:00:14.400000	12.79	183.1	00:00:14.400000	14.4	32.1
00:00:14.450000	12.84	183.4	00:00:14.450000	14.45	32.1
00:00:14.500000	12.89	183.7	00:00:14.500000	14.5	32.2
00:00:14.550000	12.94	184.1	00:00:14.550000	14.55	32.2
00:00:14.600000	12.99	184.4	00:00:14.600000	14.6	32.2
00:00:14.650000	13.04	184.8	00:00:14.650000	14.65	32.2
00:00:14.700000	13.09	185.2	00:00:14.700000	14.7	32.3
00:00:14.750000	13.14	185.5	00:00:14.750000	14.75	32.3
00:00:14.800000	13.19	185.9	00:00:14.800000	14.8	32.3
00:00:14.850000	13.24	186.2	00:00:14.850000	14.85	32.3
00:00:14.900000	13.29	186.6	00:00:14.900000	14.9	32.3
00:00:14.950000	13.34	186.8	00:00:14.950000	14.95	32.4
00:00:15	13.39	186.9	00:00:15	15	32.4
00:00:15.050000	13.44	187	00:00:15.050000	15.05	32.4
00:00:15.100000	13.49	187.2	00:00:15.100000	15.1	32.4
00:00:15.150000	13.54	187.3	00:00:15.150000	15.15	32.5
00:00:15.200000	13.59	187.5	00:00:15.200000	15.2	32.5
00:00:15.250000	13.64	187.6	00:00:15.250000	15.25	32.5
00:00:15.300000	13.69	187.8	00:00:15.300000	15.3	32.6
00:00:15.350000	13.74	188.1	00:00:15.350000	15.35	32.6
00:00:15.400000	13.79	188.1	00:00:15.400000	15.4	32.6
00:00:15.450000	13.84	188.3	00:00:15.450000	15.45	32.5
00:00:15.500000	13.89	188.7	00:00:15.500000	15.5	32.5
00:00:15.550000	13.94	188.8	00:00:15.550000	15.55	32.6
00:00:15.600000	13.99	189	00:00:15.600000	15.6	32.6
00:00:15.650000	14.04	189.1	00:00:15.650000	15.65	32.6
00:00:15.700000	14.09	189.3	00:00:15.700000	15.7	32.6
00:00:15.750000	14.14	189.5	00:00:15.750000	15.75	32.6
00:00:15.800000	14.19	189.5	00:00:15.800000	15.8	32.6
00:00:15.850000	14.24	189.6	00:00:15.850000	15.85	32.7
00:00:15.900000	14.29	189.8	00:00:15.900000	15.9	32.7
00:00:15.950000	14.34	190.1	00:00:15.950000	15.95	32.7
00:00:16	14.39	190.4	00:00:16	16	32.7
00:00:16.050000	14.44	190.8	00:00:16.050000	16.05	32.7
00:00:16.100000	14.49	191.1	00:00:16.100000	16.1	32.8
00:00:16.150000	14.54	191.4	00:00:16.150000	16.15	32.8
00:00:16.200000	14.59	191.5	00:00:16.200000	16.2	32.9
00:00:16.250000	14.64	191.5	00:00:16.250000	16.25	32.9
00:00:16.300000	14.69	192	00:00:16.300000	16.3	33
00:00:16.350000	14.74	192.3	00:00:16.350000	16.35	32.9
00:00:16.400000	14.79	192.6	00:00:16.400000	16.4	32.8
00:00:16.450000	14.84	192.9	00:00:16.450000	16.45	32.8
00:00:16.500000	14.89	192.9	00:00:16.500000	16.5	32.8
00:00:16.550000	14.94	193.3	00:00:16.550000	16.55	32.8
00:00:16.600000	14.99	193.4	00:00:16.600000	16.6	32.9
00:00:16.650000	15.04	193.6	00:00:16.650000	16.65	32.9
00:00:16.700000	15.09	193.8	00:00:16.700000	16.7	33
00:00:16.750000	15.14	193.8	00:00:16.750000	16.75	33
00:00:16.800000	15.19	194.3	00:00:16.800000	16.8	33
00:00:16.850000	15.24	194.5	00:00:16.850000	16.85	33
00:00:16.900000	15.29	194.8	00:00:16.900000	16.9	33
00:00:16.950000	15.34	195.1	00:00:16.950000	16.95	33
00:00:17	15.39	195.1	00:00:17	17	33
00:00:17.050000	15.44	195.6	00:00:17.050000	17.05	33
00:00:17.100000	15.49	195.8	00:00:17.100000	17.1	33
00:00:17.150000	15.54	196.1	00:00:17.150000	17.15	33
00:00:17.200000	15.59	196.4	00:00:17.200000	17.2	33
00:00:17.250000	15.64	196.4	00:00:17.250000	17.25	33
00:00:17.300000	15.69	196.8	00:00:17.300000	17.3	33
00:00:17.350000	15.74	197.2	00:00:17.350000	17.35	33
00:00:17.400000	15.79	197.4	00:00:17.400000	17.4	33
00:00:17.450000	15.84	197.7	00:00:17.450000	17.45	32.9
00:00:17.500000	15.89	197.7	00:00:17.500000	17.5	32.9
00:00:17.550000	15.94	198.3	00:00:17.550000	17.55	33
00:00:17.600000	15.99	198.5	00:00:17.600000	17.6	33.1
00:00:17.650000	16.04	198.7	00:00:17.650000	17.65	33.1
00:00:17.700000	16.09	199.1	00:00:17.700000	17.7	33
00:00:17.750000	16.14	199.1	00:00:17.750000	17.75	33
00:00:17.800000	16.19	199.7	00:00:17.800000	17.8	33
00:00:17.850000	16.24	200	00:00:17.850000	17.85	32.9
00:00:17.900000	16.29	200	00:00:17.900000	17.9	32.9
00:00:17.950000	16.34	200	00:00:17.950000	17.95	32.8
00:00:18	16.39	200	00:00:18	18	32.8
00:00:18.050000	16.44	200	00:00:18.050000	18.05	32.7
00:00:18.100000	16.49	200	00:00:18.100000	18.1	32.7
00:00:18.150000	16.54	200	00:00:18.150000	18.15	32.6
00:00:18.200000	16.59	201.8	00:00:18.200000	18.2	32.6
00:00:18.250000	16.64	201.8	00:00:18.250000	18.25	32.6
00:00:18.300000	16.69	202.5	00:00:18.300000	18.3	32.5
00:00:18.350000	16.74	202.7	00:00:18.350000	18.35	32.5
00:00:18.400000	16.79	203.1	00:00:18.400000	18.4	32.4
00:00:18.450000	16.84	203.5	00:00:18.450000	18.45	32.4
00:00:18.500000	16.89	203.5	00:00:18.500000	18.5	32.4
00:00:18.550000	16.94	203.9	00:00:18.550000	18.55	32.3
00:00:18.600000	16.99	204.1	00:00:18.600000	18.6	32.2
00:00:18.650000	17.04	204.5	00:00:18.650000	18.65	32.2
00:00:18.700000	17.09	204.7	00:00:18.700000	18.7	32.1
00:00:18.750000	17.14	204.7	00:00:18.750000	18.75	32.1
00:00:18.800000	17.19	205	00:00:18.800000	18.8	32
00:00:18.850000	17.24	205.2	00:00:18.850000	18.85	32
00:00:18.900000	17.29	205.4	00:00:18.900000	18.9	31.9
00:00:18.950000	17.34	205.5	00:00:18.950000	18.95	31.9
00:00:19	17.39	205.5	00:00:19	19	31.9
00:00:19.050000	17.44	205.8	00:00:19.050000	19.05	31.6
00:00:19.100000	17.49	206	00:00:19.100000	19.1	31.5
00:00:19.150000	17.54	206.2	00:00:19.150000	19.15	31.4
00:00:19.200000	17.59	206.5	00:00:19.200000	19.2	31.2
00:00:19.250000	17.64	206.6	00:00:19.250000	19.25	31.1
00:00:19.300000	17.69	206.7	00:00:19.300000	19.3	30.9
00:00:19.350000	17.74	206.9	00:00:19.350000	19.35	30.8
00:00:19.400000	17.79	207	00:00:19.400000	19.4	30.7
00:00:19.450000	17.84	207.1	00:00:19.450000	19.45	30.5
00:00:19.500000	17.89	207.3	00:00:19.500000	19.5	30.4
00:00:19.550000	17.94	207.4	00:00:19.550000	19.55	30.2
00:00:19.600000	17.99	207.5	00:00:19.600000	19.6	30.1
00:00:19.650000	18.04	207.7	00:00:19.650000	19.65	30
00:00:19.700000	18.09	207.9	00:00:19.700000	19.7	29.8
00:00:19.750000	18.14	207.9	00:00:19.750000	19.75	29.7
00:00:19.800000	18.19	208	00:00:19.800000	19.8	29.6
00:00:19.850000	18.24	208.1	00:00:19.850000	19.85	29.6
00:00:19.900000	18.29	208.2	00:00:19.900000	19.9	29.5
00:00:19.950000	18.34	208.3	00:00:19.950000	19.95	29.4
00:00:20	18.39	208.3	00:00:20	20	29.3
00:00:20.050000	18.44	208.3	00:00:20.050000	20.05	29.1
00:00:20.100000	18.49	208.5	00:00:20.100000	20.1	29
00:00:20.150000	18.54	208.7	00:00:20.150000	20.15	28.9
00:00:20.200000	18.59	205.9	00:00:20.200000	20.2	28.8
00:00:20.250000	18.64	202.6	00:00:20.250000	20.25	28.8
00:00:20.300000	18.69	200.3	00:00:20.300000	20.3	28.7
00:00:20.350000	18.74	198.2	00:00:20.350000	20.35	28.6
00:00:20.400000	18.79	196.1	00:00:20.400000	20.4	28.5
00:00:20.450000	18.84	194	00:00:20.450000	20.45	28.5
00:00:20.500000	18.89	191.9	00:00:20.500000	20.5	28.4
00:00:20.550000	18.94	189.8	00:00:20.550000	20.55	28.3
00:00:20.600000	18.99	187.9	00:00:20.600000	20.6	28.2
00:00:20.650000	19.04	185.8	00:00:20.650000	20.65	28.1
00:00:20.700000	19.09	183.9	00:00:20.700000	20.7	28.1
00:00:20.750000	19.14	182	00:00:20.750000	20.75	28
00:00:20.800000	19.19	180.1	00:00:20.800000	20.8	27.9
00:00:20.850000	19.24	178.3	00:00:20.850000	20.85	27.8
00:00:20.900000	19.29	176.3	00:00:20.900000	20.9	27.6
00:00:20.950000	19.34	174.5	00:00:20.950000	20.95	27.5
00:00:21	19.39	172.7	00:00:21	21	27.4
00:00:21.050000	19.44	170.9	00:00:21.050000	21.05	27.4
00:00:21.100000	19.49	169	00:00:21.100000	21.1	27.3
00:00:21.150000	19.54	167.2	00:00:21.150000	21.15	27.3
00:00:21.200000	19.59	165.2	00:00:21.200000	21.2	27.2
00:00:21.250000	19.64	163.4	00:00:21.250000	21.25	27.2
00:00:21.300000	19.69	161.7	00:00:21.300000	21.3	27.1
00:00:21.350000	19.74	160	00:00:21.350000	21.35	27.1
00:00:21.400000	19.79	158.3	00:00:21.400000	21.4	27
00:00:21.450000	19.84	156.7	00:00:21.450000	21.45	27
00:00:21.500000	19.89	155.1	00:00:21.500000	21.5	26.9
00:00:21.550000	19.94	153.5	00:00:21.550000	21.55	26.9
00:00:21.600000	19.99	152	00:00:21.600000	21.6	26.8
00:00:21.650000	20.04	150.4	00:00:21.650000	21.65	26.8
00:00:21.700000	20.09	148.7	00:00:21.700000	21.7	26.7
00:00:21.750000	20.14	147.9	00:00:21.750000	21.75	26.7
00:00:21.800000	20.19	145.9	00:00:21.800000	21.8	26.6
00:00:21.850000	20.24	144.2	00:00:21.850000	21.85	26.6
00:00:21.900000	20.29	142.7	00:00:21.900000	21.9	26.6
00:00:21.950000	20.34	141.3	00:00:21.950000	21.95	26.5
00:00:22	20.39	139.8	00:00:22	22	26.5
00:00:22.050000	20.44	138.3	00:00:22.050000	22.05	26.4
00:00:22.100000	20.49	136.6	00:00:22.100000	22.1	26.2
00:00:22.150000	20.54	136	00:00:22.150000	22.15	26.1
00:00:22.200000	20.59	134.6	00:00:22.200000	22.2	26.1
00:00:22.250000	20.64	132.8	00:00:22.250000	22.25	26.1
00:00:22.300000	20.69	131.5	00:00:22.300000	22.3	26.1
00:00:22.350000	20.74	130.1	00:00:22.350000	22.35	26
00:00:22.400000	20.79	128.8	00:00:22.400000	22.4	26
00:00:22.450000	20.84	127.5	00:00:22.450000	22.45	26
00:00:22.500000	20.89	126.1	00:00:22.500000	22.5	25.9
00:00:22.550000	20.94	124.8	00:00:22.550000	22.55	25.9
00:00:22.600000	20.99	123.6	00:00:22.600000	22.6	25.8
00:00:22.650000	21.04	122.1	00:00:22.650000	22.65	25.7
00:00:22.700000	21.09	120.9	00:00:22.700000	22.7	25.7
00:00:22.750000	21.14	119.5	00:00:22.750000	22.75	25.6
00:00:22.800000	21.19	118.4	00:00:22.800000	22.8	25.6
00:00:22.850000	21.24	117.2	00:00:22.850000	22.85	25.6
00:00:22.900000	21.29	115.9	00:00:22.900000	22.9	25.5
00:00:22.950000	21.34	114.6	00:00:22.950000	22.95	25.5
00:00:23	21.39	113.4	00:00:23	23	25.4
00:00:23.050000	21.44	112.3	00:00:23.050000	23.05	25.4
00:00:23.100000	21.49	111.1	00:00:23.100000	23.1	25.4
00:00:23.150000	21.54	110.1	00:00:23.150000	23.15	25.3
00:00:23.200000	21.59	108.7	00:00:23.200000	23.2	25.3
00:00:23.250000	21.64	107.6	00:00:23.250000	23.25	25.3
00:00:23.300000	21.69	106.6	00:00:23.300000	23.3	25.4
00:00:23.350000	21.74	105.5	00:00:23.350000	23.35	25.4
00:00:23.400000	21.79	104.4	00:00:23.400000	23.4	25.4
00:00:23.450000	21.84	103.4	00:00:23.450000	23.45	25.3
00:00:23.500000	21.89	102.3	00:00:23.500000	23.5	25.2
00:00:23.550000	21.94	101.2	00:00:23.550000	23.55	25.1
00:00:23.600000	21.99	100.2	00:00:23.600000	23.6	25
00:00:23.650000	22.04	99.1	00:00:23.650000	23.65	25
00:00:23.700000	22.09	98.1	00:00:23.700000	23.7	25
00:00:23.750000	22.14	97.1	00:00:23.750000	23.75	25
00:00:23.800000	22.19	96.1	00:00:23.800000	23.8	25
00:00:23.850000	22.24	95.3	00:00:23.850000	23.85	25
00:00:23.900000	22.29	94.4	00:00:23.900000	23.9	25
00:00:23.950000	22.34	93.4	00:00:23.950000	23.95	25
00:00:24	22.39	92.4	00:00:24	24	25
00:00:24.050000	22.44	91.4	00:00:24.050000	24.05	25
00:00:24.100000	22.49	90.7	00:00:24.100000	24.1	24.9
00:00:24.150000	22.54	89.6	00:00:24.150000	24.15	24.9
00:00:24.200000	22.59	88.6	00:00:24.200000	24.2	24.8
00:00:24.250000	22.64	87.8	00:00:24.250000	24.25	24.8
00:00:24.300000	22.69	86.8	00:00:24.300000	24.3	24.7
00:00:24.350000	22.74	86.1	00:00:24.350000	24.35	24.7
00:00:24.400000	22.79	85.3	00:00:24.400000	24.4	24.6
00:00:24.450000	22.84	84.4	00:00:24.450000	24.45	24.6
00:00:24.500000	22.89	83.6	00:00:24.500000	24.5	24.5
00:00:24.550000	22.94	82.8	00:00:24.550000	24.55	24.5
00:00:24.600000	22.99	82	00:00:24.600000	24.6	24.6
00:00:24.650000	23.04	81.2	00:00:24.650000	24.65	24.6
00:00:24.700000	23.09	80.4	00:00:24.700000	24.7	24.6
00:00:24.750000	23.14	79.6	00:00:24.750000	24.75	24.5
00:00:24.800000	23.19	78.8	00:00:24.800000	24.8	24.5
00:00:24.850000	23.24	78.1	00:00:24.850000	24.85	24.5
00:00:24.900000	23.29	77.3	00:00:24.900000	24.9	24.5
00:00:24.950000	23.34	76.6	00:00:24.950000	24.95	24.5
00:00:25	23.39	75.7	00:00:25	25	24.5
00:00:25.050000	23.44	75	00:00:25.050000	25.05	24.4
00:00:25.100000	23.49	74.3	00:00:25.100000	25.1	24.4
00:00:25.150000	23.54	73.6	00:00:25.150000	25.15	24.3
00:00:25.200000	23.59	72.7	00:00:25.200000	25.2	24.3
00:00:25.250000	23.64	72.2	00:00:25.250000	25.25	24.3
00:00:25.300000	23.69	71.7	00:00:25.300000	25.3	24.2
00:00:25.350000	23.74	70.9	00:00:25.350000	25.35	24.2
00:00:25.400000	23.79	70.3	00:00:25.400000	25.4	24.2
00:00:25.450000	23.84	69.5	00:00:25.450000	25.45	24.2
00:00:25.500000	23.89	68.9	00:00:25.500000	25.5	24.1
00:00:25.550000	23.94	68.3	00:00:25.550000	25.55	24.1
00:00:25.600000	23.99	67.5	00:00:25.600000	25.6	24.1
00:00:25.650000	24.04	66.9	00:00:25.650000	25.65	24.1
00:00:25.700000	24.09	66.4	00:00:25.700000	25.7	24.1
00:00:25.750000	24.14	65.8	00:00:25.750000	25.75	24
00:00:25.800000	24.19	65.2	00:00:25.800000	25.8	24
00:00:25.850000	24.24	64.8	00:00:25.850000	25.85	24
00:00:25.900000	24.29	64.2	00:00:25.900000	25.9	24
00:00:25.950000	24.34	63.6	00:00:25.950000	25.95	24
00:00:26	24.39	62.9	00:00:26	26	24
00:00:26.050000	24.44	62.3	00:00:26.050000	26.05	24
00:00:26.100000	24.49	61.7	00:00:26.100000	26.1	24
00:00:26.150000	24.54	61.2	00:00:26.150000	26.15	24
00:00:26.200000	24.59	60.7	00:00:26.200000	26.2	24
00:00:26.250000	24.64	60	00:00:26.250000	26.25	23.9
00:00:26.300000	24.69	59.4	00:00:26.300000	26.3	23.9
00:00:26.350000	24.74	58.8	00:00:26.350000	26.35	23.9
00:00:26.400000	24.79	58.2	00:00:26.400000	26.4	23.9
00:00:26.450000	24.84	57.7	00:00:26.450000	26.45	23.9
00:00:26.500000	24.89	57.2	00:00:26.500000	26.5	23.9
00:00:26.550000	24.94	56.5	00:00:26.550000	26.55	23.9
00:00:26.600000	24.99	56	00:00:26.600000	26.6	23.9
00:00:26.650000	25.04	55.5	00:00:26.650000	26.65	23.9
00:00:26.700000	25.09	55.1	00:00:26.700000	26.7	23.9
00:00:26.750000	25.14	54.6	00:00:26.750000	26.75	23.9
00:00:26.800000	25.19	54.1	00:00:26.800000	26.8	23.9
00:00:26.850000	25.24	53.8	00:00:26.850000	26.85	23.8
00:00:26.900000	25.29	53.3	00:00:26.900000	26.9	23.8
00:00:26.950000	25.34	52.8	00:00:26.950000	26.95	23.7
00:00:27	25.39	52.4	00:00:27	27	23.8
00:00:27.050000	25.44	51.9	00:00:27.050000	27.05	23.9
00:00:27.100000	25.49	51.5	00:00:27.100000	27.1	23.8
00:00:27.150000	25.54	51	00:00:27.150000	27.15	23.7
00:00:27.200000	25.59	50.6	00:00:27.200000	27.2	23.6
00:00:27.250000	25.64	50.2	00:00:27.250000	27.25	23.6
00:00:27.300000	25.69	49.8	00:00:27.300000	27.3	23.6
00:00:27.350000	25.74	49.1	00:00:27.350000	27.35	23.6
00:00:27.400000	25.79	48.9	00:00:27.400000	27.4	23.6
00:00:27.450000	25.84	48.5	00:00:27.450000	27.45	23.6
00:00:27.500000	25.89	48	00:00:27.500000	27.5	23.6
00:00:27.550000	25.94	47.8	00:00:27.550000	27.55	23.6
00:00:27.600000	25.99	47.4	00:00:27.600000	27.6	23.6
00:00:27.650000	26.04	47.1	00:00:27.650000	27.65	23.6
00:00:27.700000	26.09	46.7	00:00:27.700000	27.7	23.6
00:00:27.750000	26.14	46.3	00:00:27.750000	27.75	23.6
00:00:27.800000	26.19	46	00:00:27.800000	27.8	23.6
00:00:27.850000	26.24	45.8	00:00:27.850000	27.85	23.6
00:00:27.900000	26.29	45.4	00:00:27.900000	27.9	23.5
00:00:27.950000	26.34	45.1	00:00:27.950000	27.95	23.5
00:00:28	26.39	44.8	00:00:28	28	23.5
00:00:28.050000	26.44	44.5	00:00:28.050000	28.05	23.5
00:00:28.100000	26.49	44.1	00:00:28.100000	28.1	23.6
00:00:28.150000	26.54	43.8	00:00:28.150000	28.15	23.6
00:00:28.200000	26.59	43.7	00:00:28.200000	28.2	23.6
00:00:28.250000	26.64	43.2	00:00:28.250000	28.25	23.6
00:00:28.300000	26.69	42.9	00:00:28.300000	28.3	23.6
00:00:28.350000	26.74	42.6	00:00:28.350000	28.35	23.5
00:00:28.400000	26.79	42.3	00:00:28.400000	28.4	23.5
00:00:28.450000	26.84	42.2	00:00:28.450000	28.45	23.5
00:00:28.500000	26.89	42	00:00:28.500000	28.5	23.4
00:00:28.550000	26.94	41.6	00:00:28.550000	28.55	23.4
00:00:28.600000	26.99	41.1	00:00:28.600000	28.6	23.5
00:00:28.650000	27.04	41.1	00:00:28.650000	28.65	23.5
00:00:28.700000	27.09	40.8	00:00:28.700000	28.7	23.4
00:00:28.750000	27.14	40.7	00:00:28.750000	28.75	23.4
00:00:28.800000	27.19	40.3	00:00:28.800000	28.8	23.3
00:00:28.850000	27.24	40.1	00:00:28.850000	28.85	23.4
00:00:28.900000	27.29	39.8	00:00:28.900000	28.9	23.5
00:00:28.950000	27.34	39.6	00:00:28.950000	28.95	23.6
00:00:29	27.39	39.3	00:00:29	29	23.5
00:00:29.050000	27.44	39.1	00:00:29.050000	29.05	23.4
00:00:29.100000	27.49	38.9	00:00:29.100000	29.1	23.4
00:00:29.150000	27.54	38.7	00:00:29.150000	29.15	23.3
00:00:29.200000	27.59	38.5	00:00:29.200000	29.2	23.3
00:00:29.250000	27.64	38.1	00:00:29.250000	29.25	23.4
00:00:29.300000	27.69	37.9	00:00:29.300000	29.3	23.5
00:00:29.350000	27.74	37.9	00:00:29.350000	29.35	23.6
00:00:29.400000	27.79	37.7	00:00:29.400000	29.4	23.5
00:00:29.450000	27.84	37.3	00:00:29.450000	29.45	23.4
00:00:29.500000	27.89	37	00:00:29.500000	29.5	23.4
00:00:29.550000	27.94	36.8	00:00:29.550000	29.55	23.4
00:00:29.600000	27.99	36.8	00:00:29.600000	29.6	23.4
00:00:29.650000	28.04	36.5	00:00:29.650000	29.65	23.3
00:00:29.700000	28.09	36.4	00:00:29.700000	29.7	23.3
00:00:29.750000	28.14	36	00:00:29.750000	29.75	23.3
00:00:29.800000	28.19	36	00:00:29.800000	29.8	23.3
00:00:29.850000	28.24	35.9	00:00:29.850000	29.85	23.3
00:00:29.900000	28.29	35.9	00:00:29.900000	29.9	23.3
00:00:29.950000	28.34	35.9	00:00:29.950000	29.95	23.3
00:00:30	28.39	35.9	00:00:30	30	23.3
00:00:30.050000	28.44	35.9	00:00:30.050000	30.05	23.3
00:00:30.100000	28.49	35.9	00:00:30.100000	30.1	23.3
00:00:30.150000	28.54	34.7	00:00:30.150000	30.15	23.3
00:00:30.200000	28.59	34.6	00:00:30.200000	30.2	23.3
00:00:30.250000	28.64	34.5	00:00:30.250000	30.25	23.3
00:00:30.300000	28.69	34.3	00:00:30.300000	30.3	23.3
00:00:30.350000	28.74	34.1	00:00:30.350000	30.35	23.3
00:00:30.400000	28.79	33.8	00:00:30.400000	30.4	23.3
00:00:30.450000	28.84	33.6	00:00:30.450000	30.45	23.3
00:00:30.500000	28.89	33.5	00:00:30.500000	30.5	23.3
00:00:30.550000	28.94	33.2	00:00:30.550000	30.55	23.3
00:00:30.600000	28.99	33.1	00:00:30.600000	30.6	23.3
00:00:30.650000	29.04	33	00:00:30.650000	30.65	23.3
00:00:30.700000	29.09	32.8	00:00:30.700000	30.7	23.3
00:00:30.750000	29.14	32.6	00:00:30.750000	30.75	23.3
00:00:30.800000	29.19	32.4	00:00:30.800000	30.8	23.3
00:00:30.850000	29.24	32.3	00:00:30.850000	30.85	23.2
00:00:30.900000	29.29	32.2	00:00:30.900000	30.9	23.2
00:00:30.950000	29.34	32.1	00:00:30.950000	30.95	23.1
00:00:31	29.39	31.9	00:00:31	31	23.2
00:00:31.050000	29.44	31.7	00:00:31.050000	31.05	23.2
00:00:31.100000	29.49	31.5	00:00:31.100000	31.1	23.2
00:00:31.150000	29.54	31.4	00:00:31.150000	31.15	23.3
00:00:31.200000	29.59	31.5	00:00:31.200000	31.2	23.3
00:00:31.250000	29.64	31.3	00:00:31.250000	31.25	23.3
00:00:31.300000	29.69	31	00:00:31.300000	31.3	23.2
00:00:31.350000	29.74	31	00:00:31.350000	31.35	23.2
00:00:31.400000	29.79	30.8	00:00:31.400000	31.4	23.3
00:00:31.450000	29.84	30.8	00:00:31.450000	31.45	23.4
00:00:31.500000	29.89	30.8	00:00:31.500000	31.5	23.4
00:00:31.550000	29.94	30.5	00:00:31.550000	31.55	23.3
00:00:31.600000	29.99	30.4	00:00:31.600000	31.6	23.3
00:00:31.650000	30.04	30.3	00:00:31.650000	31.65	23.2
00:00:31.700000	30.09	30.1	00:00:31.700000	31.7	23.2
00:00:31.750000	30.14	29.9	00:00:31.750000	31.75	23.1
00:00:31.800000	30.19	29.8	00:00:31.800000	31.8	23.1
00:00:31.850000	30.24	29.7	00:00:31.850000	31.85	23.1
00:00:31.900000	30.29	29.6	00:00:31.900000	31.9	23.1
00:00:31.950000	30.34	29.6	00:00:31.950000	31.95	23.1
00:00:32	30.39	29.3	00:00:32	32	23.1
00:00:32.050000	30.44	29.4	00:00:32.050000	32.05	23.1
00:00:32.100000	30.49	29.2	00:00:32.100000	32.1	23.1
00:00:32.150000	30.54	29.2	00:00:32.150000	32.15	23.1
00:00:32.199000	30.589	29.2	00:00:32.199000	32.199	23.1
00:00:32.250000	30.64	28.9	00:00:32.250000	32.25	23.1
00:00:32.300000	30.69	28.8	00:00:32.300000	32.3	23.1
00:00:32.350000	30.74	28.6	00:00:32.350000	32.35	23.1
00:00:32.400000	30.79	28.4	00:00:32.400000	32.4	23.1
00:00:32.449000	30.839	28.4	00:00:32.449000	32.449	23.1
00:00:32.500000	30.89	28.4	00:00:32.500000	32.5	23.1
00:00:32.550000	30.94	28.2	00:00:32.550000	32.55	23.1
00:00:32.600000	30.99	28.2	00:00:32.600000	32.6	23.1
00:00:32.650000	31.04	28	00:00:32.650000	32.65	23.1
00:00:32.699000	31.089	28	00:00:32.699000	32.699	23.1
00:00:32.750000	31.14	27.9	00:00:32.750000	32.75	23.2
00:00:32.800000	31.19	27.8	00:00:32.800000	32.8	23.2
00:00:32.850000	31.24	27.8	00:00:32.850000	32.85	23.2
00:00:32.900000	31.29	27.7	00:00:32.900000	32.9	23.1
00:00:32.949000	31.339	27.7	00:00:32.949000	32.949	23.1
00:00:33	31.39	27.4	00:00:33	33	23.2
00:00:33.050000	31.44	27.4	00:00:33.050000	33.05	23.2
00:00:33.100000	31.49	27.3	00:00:33.100000	33.1	23.2
00:00:33.150000	31.54	27.2	00:00:33.150000	33.15	23.2
00:00:33.199000	31.589	27.2	00:00:33.199000	33.199	23.2
00:00:33.250000	31.64	27.2	00:00:33.250000	33.25	23.1
00:00:33.300000	31.69	27	00:00:33.300000	33.3	23.1
00:00:33.350000	31.74	27	00:00:33.350000	33.35	23.1
00:00:33.400000	31.79	26.9	00:00:33.400000	33.4	23
00:00:33.449000	31.839	26.9	00:00:33.449000	33.449	23
00:00:33.500000	31.89	26.7	00:00:33.500000	33.5	23
00:00:33.550000	31.94	26.9	00:00:33.550000	33.55	23.1
00:00:33.600000	31.99	26.9	00:00:33.600000	33.6	23.1
00:00:33.650000	32.04	26.4	00:00:33.650000	33.65	23.1
00:00:33.699000	32.089	26.4	00:00:33.699000	33.699	23.1
00:00:33.750000	32.14	26.7	00:00:33.750000	33.75	23
00:00:33.800000	32.19	26.4	00:00:33.800000	33.8	23
00:00:33.850000	32.24	26.4	00:00:33.850000	33.85	23
00:00:33.900000	32.29	26.3	00:00:33.900000	33.9	23
00:00:33.949000	32.339	26.3	00:00:33.949000	33.949	23
00:00:34	32.39	26.1	00:00:34	34	23.1
00:00:34.050000	32.44	26.1	00:00:34.050000	34.05	23.1
00:00:34.100000	32.49	26.2	00:00:34.100000	34.1	23.1
00:00:34.150000	32.54	26.1	00:00:34.150000	34.15	23.1
00:00:34.199000	32.589	26.1	00:00:34.199000	34.199	23.1
00:00:34.250000	32.64	26.1	00:00:34.250000	34.25	23.1
00:00:34.300000	32.69	25.9	00:00:34.300000	34.3	23
00:00:34.350000	32.74	25.8	00:00:34.350000	34.35	23
00:00:34.400000	32.79	25.9	00:00:34.400000	34.4	23
00:00:34.449000	32.839	25.9	00:00:34.449000	34.449	23
00:00:34.500000	32.89	25.7	00:00:34.500000	34.5	23
00:00:34.550000	32.94	25.8	00:00:34.550000	34.55	22.9
00:00:34.600000	32.99	25.7	00:00:34.600000	34.6	22.9
00:00:34.650000	33.04	25.4	00:00:34.650000	34.65	22.9
00:00:34.699000	33.089	25.4	00:00:34.699000	34.699	22.9
00:00:34.750000	33.14	25.4	00:00:34.750000	34.75	23
00:00:34.800000	33.19	25.5	00:00:34.800000	34.8	23
00:00:34.850000	33.24	25.5	00:00:34.850000	34.85	23
00:00:34.900000	33.29	25.3	00:00:34.900000	34.9	23
00:00:34.949000	33.339	25.3	00:00:34.949000	34.949	23
00:00:35	33.39	25.3	00:00:35	35	23.1
00:00:35.050000	33.44	25.3	00:00:35.050000	35.05	23.1
00:00:35.100000	33.49	25.2	00:00:35.100000	35.1	23.1
00:00:35.150000	33.54	25.3	00:00:35.150000	35.15	23.1
00:00:35.199000	33.589	25.3	00:00:35.199000	35.199	23.1
00:00:35.250000	33.64	25	00:00:35.250000	35.25	23.1
00:00:35.300000	33.69	25.2	00:00:35.300000	35.3	23.1
00:00:35.350000	33.74	24.9	00:00:35.350000	35.35	23.1
00:00:35.400000	33.79	24.9	00:00:35.400000	35.4	23.1
00:00:35.449000	33.839	24.9	00:00:35.449000	35.449	23.1
00:00:35.500000	33.89	25	00:00:35.500000	35.5	23
00:00:35.550000	33.94	24.8	00:00:35.550000	35.55	23
00:00:35.600000	33.99	24.8	00:00:35.600000	35.6	23
00:00:35.650000	34.04	24.8	00:00:35.650000	35.65	23
00:00:35.699000	34.089	24.8	00:00:35.699000	35.699	23
00:00:35.750000	34.14	24.5	00:00:35.750000	35.75	23
00:00:35.800000	34.19	24.8	00:00:35.800000	35.8	23
00:00:35.850000	34.24	24.5	00:00:35.850000	35.85	23
00:00:35.900000	34.29	24.5	00:00:35.900000	35.9	23
00:00:35.949000	34.339	24.5	00:00:35.949000	35.949	23
00:00:36	34.39	24.8	00:00:36	36	23
00:00:36.050000	34.44	24.5	00:00:36.050000	36.05	23
00:00:36.100000	34.49	24.5	00:00:36.100000	36.1	22.9
00:00:36.150000	34.54	24.5	00:00:36.150000	36.15	22.9
00:00:36.199000	34.589	24.5	00:00:36.199000	36.199	22.9
00:00:36.250000	34.64	24.5	00:00:36.250000	36.25	23
00:00:36.300000	34.69	24.3	00:00:36.300000	36.3	23
00:00:36.350000	34.74	24.4	00:00:36.350000	36.35	23
00:00:36.400000	34.79	24.3	00:00:36.400000	36.4	23
00:00:36.449000	34.839	24.3	00:00:36.449000	36.449	23
00:00:36.500000	34.89	24.3	00:00:36.500000	36.5	23
00:00:36.550000	34.94	24.2	00:00:36.550000	36.55	23
00:00:36.600000	34.99	23.9	00:00:36.600000	36.6	23
00:00:36.650000	35.04	24	00:00:36.650000	36.65	23
00:00:36.699000	35.089	24	00:00:36.699000	36.699	23
00:00:36.750000	35.14	24	00:00:36.750000	36.75	23
00:00:36.800000	35.19	24	00:00:36.800000	36.8	23
00:00:36.850000	35.24	24	00:00:36.850000	36.85	23
00:00:36.900000	35.29	24.2	00:00:36.900000	36.9	23
00:00:36.949000	35.339	24.2	00:00:36.949000	36.949	23
00:00:37	35.39	23.9	00:00:37	37	23
00:00:37.050000	35.44	24	00:00:37.050000	37.05	23
00:00:37.100000	35.49	23.9	00:00:37.100000	37.1	23
00:00:37.150000	35.54	23.9	00:00:37.150000	37.15	22.9
00:00:37.199000	35.589	23.9	00:00:37.199000	37.199	22.9
00:00:37.250000	35.64	23.8	00:00:37.250000	37.25	22.9
00:00:37.300000	35.69	23.8	00:00:37.300000	37.3	22.9
00:00:37.350000	35.74	23.7	00:00:37.350000	37.35	22.9
00:00:37.400000	35.79	23.7	00:00:37.400000	37.4	22.9
00:00:37.449000	35.839	23.7	00:00:37.449000	37.449	22.9
00:00:37.500000	35.89	23.6	00:00:37.500000	37.5	22.9
00:00:37.550000	35.94	23.8	00:00:37.550000	37.55	22.9
00:00:37.600000	35.99	23.7	00:00:37.600000	37.6	23
00:00:37.650000	36.04	23.6	00:00:37.650000	37.65	23
00:00:37.699000	36.089	23.6	00:00:37.699000	37.699	23
00:00:37.750000	36.14	23.6	00:00:37.750000	37.75	23
00:00:37.800000	36.19	23.6	00:00:37.800000	37.8	23
00:00:37.850000	36.24	23.6	00:00:37.850000	37.85	23
00:00:37.900000	36.29	23.5	00:00:37.900000	37.9	23
00:00:37.949000	36.339	23.5	00:00:37.949000	37.949	23
00:00:38	36.39	23.5	00:00:38	38	23
00:00:38.050000	36.44	23.4	00:00:38.050000	38.05	23
00:00:38.100000	36.49	23.7	00:00:38.100000	38.1	22.9
00:00:38.150000	36.54	23.4	00:00:38.150000	38.15	22.9
00:00:38.199000	36.589	23.4	00:00:38.199000	38.199	22.9
00:00:38.250000	36.64	23.4	00:00:38.250000	38.25	23
00:00:38.300000	36.69	23.3	00:00:38.300000	38.3	23
00:00:38.350000	36.74	23.5	00:00:38.350000	38.35	22.9
00:00:38.400000	36.79	23.4	00:00:38.400000	38.4	22.9
00:00:38.450000	36.84	23.4	00:00:38.450000	38.45	23
00:00:38.500000	36.89	23.4	00:00:38.500000	38.5	23.1
00:00:38.550000	36.94	23.3	00:00:38.550000	38.55	23.2
00:00:38.600000	36.99	23.3	00:00:38.600000	38.6	23
00:00:38.650000	37.04	23.3	00:00:38.650000	38.65	22.8
00:00:38.700000	37.09	23.3	00:00:38.700000	38.7	22.8
00:00:38.750000	37.14	23.4	00:00:38.750000	38.75	22.9
00:00:38.800000	37.19	23.3	00:00:38.800000	38.8	22.9
00:00:38.850000	37.24	23.3	00:00:38.850000	38.85	22.9
00:00:38.900000	37.29	23.1	00:00:38.900000	38.9	23
00:00:38.950000	37.34	23.1	00:00:38.950000	38.95	23
00:00:39	37.39	23.3	00:00:39	39	23
00:00:39.050000	37.44	23.1	00:00:39.050000	39.05	23
00:00:39.100000	37.49	23	00:00:39.100000	39.1	22.9
00:00:39.150000	37.54	23	00:00:39.150000	39.15	22.9
00:00:39.200000	37.59	23.3	00:00:39.200000	39.2	22.9
00:00:39.250000	37.64	23	00:00:39.250000	39.25	22.9
00:00:39.300000	37.69	23.1	00:00:39.300000	39.3	22.9
00:00:39.350000	37.74	23.1	00:00:39.350000	39.35	22.9
00:00:39.400000	37.79	23.2	00:00:39.400000	39.4	23.1
00:00:39.450000	37.84	23	00:00:39.450000	39.45	23.2
00:00:39.500000	37.89	23.1	00:00:39.500000	39.5	23.1
00:00:39.550000	37.94	23	00:00:39.550000	39.55	23
00:00:39.600000	37.99	23.3	00:00:39.600000	39.6	22.9
00:00:39.650000	38.04	23	00:00:39.650000	39.65	22.9
00:00:39.700000	38.09	23	00:00:39.700000	39.7	23
00:00:39.750000	38.14	23	00:00:39.750000	39.75	23
00:00:39.800000	38.19	23	00:00:39.800000	39.8	23
00:00:39.850000	38.24	23	00:00:39.850000	39.85	22.9
00:00:39.900000	38.29	23.2	00:00:39.900000	39.9	22.9
00:00:39.950000	38.34	22.8	00:00:39.950000	39.95	23
00:00:40	38.39	22.9	00:00:40	40	23
00:00:40.050000	38.44	23	00:00:40.050000	40.05	23
00:00:40.100000	38.49	22.9	00:00:40.100000	40.1	23.1
00:00:40.150000	38.54	22.9	00:00:40.150000	40.15	23.1
00:00:40.200000	38.59	22.8	00:00:40.200000	40.2	23.1
00:00:40.250000	38.64	22.7	00:00:40.250000	40.25	23
00:00:40.300000	38.69	22.8	00:00:40.300000	40.3	23
00:00:40.350000	38.74	23	00:00:40.350000	40.35	22.9
00:00:40.400000	38.79	22.9	00:00:40.400000	40.4	22.9
00:00:40.450000	38.84	22.8	00:00:40.450000	40.45	23
00:00:40.500000	38.89	22.8	00:00:40.500000	40.5	23
00:00:40.550000	38.94	22.7	00:00:40.550000	40.55	23
00:00:40.600000	38.99	22.7	00:00:40.600000	40.6	23
00:00:40.650000	39.04	22.8	00:00:40.650000	40.65	23
00:00:40.700000	39.09	22.7	00:00:40.700000	40.7	23
00:00:40.750000	39.14	22.6	00:00:40.750000	40.75	23
00:00:40.800000	39.19	22.7	00:00:40.800000	40.8	22.9
00:00:40.850000	39.24	22.7	00:00:40.850000	40.85	22.9
00:00:40.900000	39.29	23	00:00:40.900000	40.9	22.9
00:00:40.950000	39.34	22.7	00:00:40.950000	40.95	22.9
00:00:41	39.39	22.5	00:00:41	41	22.9
00:00:41.050000	39.44	22.7	00:00:41.050000	41.05	22.9
00:00:41.100000	39.49	22.5	00:00:41.100000	41.1	22.9
00:00:41.150000	39.54	22.6	00:00:41.150000	41.15	22.9
00:00:41.200000	39.59	22.5	00:00:41.200000	41.2	22.9
00:00:41.250000	39.64	22.6	00:00:41.250000	41.25	22.9
00:00:41.300000	39.69	22.5	00:00:41.300000	41.3	22.8
00:00:41.350000	39.74	22.6	00:00:41.350000	41.35	22.8
00:00:41.400000	39.79	22.5	00:00:41.400000	41.4	22.9
00:00:41.450000	39.84	22.6	00:00:41.450000	41.45	22.9
00:00:41.500000	39.89	22.5	00:00:41.500000	41.5	22.9
00:00:41.550000	39.94	22.6	00:00:41.550000	41.55	22.9
00:00:41.600000	39.99	22.5	00:00:41.600000	41.6	22.9
00:00:41.650000	40.04	22.5	00:00:41.650000	41.65	22.9
00:00:41.700000	40.09	22.5	00:00:41.700000	41.7	22.9
00:00:41.750000	40.14	22.5	00:00:41.750000	41.75	22.9
00:00:41.800000	40.19	22.5	00:00:41.800000	41.8	22.9
00:00:41.850000	40.24	22.5	00:00:41.850000	41.85	22.9
00:00:41.900000	40.29	22.5	00:00:41.900000	41.9	22.9
00:00:41.950000	40.34	22.4	00:00:41.950000	41.95	22.9
00:00:42	40.39	22.6	00:00:42	42	22.9
00:00:42.050000	40.44	22.4	00:00:42.050000	42.05	22.9
00:00:42.100000	40.49	22.4	00:00:42.100000	42.1	22.9
00:00:42.150000	40.54	22.5	00:00:42.150000	42.15	22.9
00:00:42.200000	40.59	22.4	00:00:42.200000	42.2	22.9
00:00:42.250000	40.64	22.5	00:00:42.250000	42.25	22.9
00:00:42.300000	40.69	22.3	00:00:42.300000	42.3	22.9
00:00:42.350000	40.74	22.4	00:00:42.350000	42.35	22.9
00:00:42.400000	40.79	22.3	00:00:42.400000	42.4	22.9
00:00:42.450000	40.84	22.4	00:00:42.450000	42.45	22.9
00:00:42.500000	40.89	22.3	00:00:42.500000	42.5	22.9
00:00:42.550000	40.94	22.4	00:00:42.550000	42.55	22.9
00:00:42.600000	40.99	22.5	00:00:42.600000	42.6	23
00:00:42.650000	41.04	22.4	00:00:42.650000	42.65	23
00:00:42.700000	41.09	22.4	00:00:42.700000	42.7	23
00:00:42.750000	41.14	22.4	00:00:42.750000	42.75	23
00:00:42.800000	41.19	22.4	00:00:42.800000	42.8	23
00:00:42.850000	41.24	22.3	00:00:42.850000	42.85	23
00:00:42.900000	41.29	22.3	00:00:42.900000	42.9	22.9
00:00:42.950000	41.34	22.3	00:00:42.950000	42.95	22.9
00:00:43	41.39	22.3	00:00:43	43	22.9
00:00:43.050000	41.44	22.4	00:00:43.050000	43.05	22.9
00:00:43.100000	41.49	22.3	00:00:43.100000	43.1	22.9
00:00:43.150000	41.54	22.5	00:00:43.150000	43.15	22.9
00:00:43.200000	41.59	22.4	00:00:43.200000	43.2	22.9
00:00:43.250000	41.64	22.3	00:00:43.250000	43.25	23
00:00:43.300000	41.69	22.5	00:00:43.300000	43.3	23
00:00:43.350000	41.74	22.5	00:00:43.350000	43.35	22.8
00:00:43.400000	41.79	22.3	00:00:43.400000	43.4	22.8
00:00:43.450000	41.84	22.2	00:00:43.450000	43.45	22.8
00:00:43.500000	41.89	22.2	00:00:43.500000	43.5	22.8
00:00:43.550000	41.94	22.3	00:00:43.550000	43.55	22.8
00:00:43.600000	41.99	22.2	00:00:43.600000	43.6	22.8
00:00:43.650000	42.04	22.3	00:00:43.650000	43.65	22.8
00:00:43.700000	42.09	22.2	00:00:43.700000	43.7	22.8
00:00:43.750000	42.14	22.3	00:00:43.750000	43.75	22.7
00:00:43.800000	42.19	22.2	00:00:43.800000	43.8	22.8
00:00:43.850000	42.24	22.2	00:00:43.850000	43.85	22.8
00:00:43.900000	42.29	22.2	00:00:43.900000	43.9	22.8
00:00:43.950000	42.34	22.2	00:00:43.950000	43.95	22.7
00:00:44	42.39	22.2	00:00:44	44	22.7
00:00:44.050000	42.44	22.2	00:00:44.050000	44.05	22.7
00:00:44.100000	42.49	22.2	00:00:44.100000	44.1	22.8
00:00:44.150000	42.54	22.7	00:00:44.150000	44.15	22.8
00:00:44.200000	42.59	22.4	00:00:44.200000	44.2	22.8
00:00:44.250000	42.64	22.5	00:00:44.250000	44.25	22.8
00:00:44.300000	42.69	22.6	00:00:44.300000	44.3	22.8
00:00:44.350000	42.74	22.6	00:00:44.350000	44.35	22.8
00:00:44.400000	42.79	22.7	00:00:44.400000	44.4	22.8
00:00:44.450000	42.84	22.4	00:00:44.450000	44.45	22.9
00:00:44.500000	42.89	22.5	00:00:44.500000	44.5	22.8
00:00:44.550000	42.94	22.6	00:00:44.550000	44.55	22.8
00:00:44.600000	42.99	22.5	00:00:44.600000	44.6	22.8
00:00:44.650000	43.04	22.4	00:00:44.650000	44.65	22.7
00:00:44.700000	43.09	22.4	00:00:44.700000	44.7	22.7
00:00:44.750000	43.14	22.4	00:00:44.750000	44.75	22.7
00:00:44.800000	43.19	22.5	00:00:44.800000	44.8	22.7
00:00:44.850000	43.24	22.6	00:00:44.850000	44.85	22.7
00:00:44.900000	43.29	22.4	00:00:44.900000	44.9	22.8
00:00:44.950000	43.34	22.5	00:00:44.950000	44.95	22.8
00:00:45	43.39	22.5	00:00:45	45	22.7
00:00:45.050000	43.44	22.4	00:00:45.050000	45.05	22.7
00:00:45.100000	43.49	22.3	00:00:45.100000	45.1	22.7
00:00:45.150000	43.54	22.5	00:00:45.150000	45.15	22.9
00:00:45.200000	43.59	22.5	00:00:45.200000	45.2	22.7
00:00:45.250000	43.64	22.4	00:00:45.250000	45.25	22.7
00:00:45.300000	43.69	22.6	00:00:45.300000	45.3	22.7
00:00:45.350000	43.74	22.4	00:00:45.350000	45.35	22.8
00:00:45.400000	43.79	22.6	00:00:45.400000	45.4	22.7
00:00:45.450000	43.84	22.3	00:00:45.450000	45.45	22.8
00:00:45.500000	43.89	22.3	00:00:45.500000	45.5	22.7
00:00:45.550000	43.94	22.3	00:00:45.550000	45.55	22.7
00:00:45.600000	43.99	22.4	00:00:45.600000	45.6	22.7
00:00:45.650000	44.04	22.3	00:00:45.650000	45.65	22.8
00:00:45.700000	44.09	22.6	00:00:45.700000	45.7	22.7
00:00:45.750000	44.14	22.3	00:00:45.750000	45.75	22.7
00:00:45.800000	44.19	22.3	00:00:45.800000	45.8	22.8
00:00:45.850000	44.24	22.4	00:00:45.850000	45.85	22.7
00:00:45.900000	44.29	22.4	00:00:45.900000	45.9	22.7
00:00:45.950000	44.34	22.4	00:00:45.950000	45.95	22.8
00:00:46	44.39	22.3	00:00:46	46	22.7
00:00:46.050000	44.44	22.3	00:00:46.050000	46.05	22.7
00:00:46.100000	44.49	22.3	00:00:46.100000	46.1	22.7
00:00:46.150000	44.54	22.3	00:00:46.150000	46.15	22.8
00:00:46.200000	44.59	22.6	00:00:46.200000	46.2	22.7
00:00:46.250000	44.64	22.3	00:00:46.250000	46.25	22.8
00:00:46.300000	44.69	22.2	00:00:46.300000	46.3	22.7
00:00:46.350000	44.74	22.3	00:00:46.350000	46.35	22.7
00:00:46.400000	44.79	22.3	00:00:46.400000	46.4	22.8
00:00:46.450000	44.84	22.3	00:00:46.450000	46.45	22.7
00:00:46.500000	44.89	22.3	00:00:46.500000	46.5	22.8
00:00:46.550000	44.94	22.3	00:00:46.550000	46.55	22.8
00:00:46.600000	44.99	22.3	00:00:46.600000	46.6	22.7
00:00:46.650000	45.04	22.5	00:00:46.650000	46.65	22.7
00:00:46.700000	45.09	22.4	00:00:46.700000	46.7	22.7
00:00:46.750000	45.14	22.2	00:00:46.750000	46.75	22.8
00:00:46.800000	45.19	22.3	00:00:46.800000	46.8	22.7
00:00:46.850000	45.24	22.3	00:00:46.850000	46.85	22.8
00:00:46.900000	45.29	22.3	00:00:46.900000	46.9	22.8
00:00:46.950000	45.34	22.3	00:00:46.950000	46.95	22.7
00:00:47	45.39	22.3	00:00:47	47	22.7
00:00:47.050000	45.44	22.3	00:00:47.050000	47.05	22.8
00:00:47.100000	45.49	22.3	00:00:47.100000	47.1	22.9
00:00:47.150000	45.54	22.2	00:00:47.150000	47.15	22.7
00:00:47.200000	45.59	22.2	00:00:47.200000	47.2	22.7
00:00:47.250000	45.64	22.4	00:00:47.250000	47.25	22.7
00:00:47.300000	45.69	22.2	00:00:47.300000	47.3	22.8
00:00:47.350000	45.74	22.3	00:00:47.350000	47.35	22.8
00:00:47.400000	45.79	22.3	00:00:47.400000	47.4	22.7
00:00:47.450000	45.84	22.3	00:00:47.450000	47.45	22.7
00:00:47.500000	45.89	22.3	00:00:47.500000	47.5	23
00:00:47.550000	45.94	22.3	00:00:47.550000	47.55	22.7
00:00:47.600000	45.99	22.2	00:00:47.600000	47.6	22.7
00:00:47.650000	46.04	22.3	00:00:47.650000	47.65	22.9
00:00:47.700000	46.09	22.3	00:00:47.700000	47.7	22.8
00:00:47.750000	46.14	22.3	00:00:47.750000	47.75	22.9
00:00:47.800000	46.19	22.3	00:00:47.800000	47.8	22.8
00:00:47.850000	46.24	22.4	00:00:47.850000	47.85	22.8
00:00:47.900000	46.29	22.4	00:00:47.900000	47.9	22.9
00:00:47.950000	46.34	22.2	00:00:47.950000	47.95	22.7
00:00:48	46.39	22.3	00:00:48	48	22.7
00:00:48.050000	46.44	22.3	00:00:48.050000	48.05	22.9
00:00:48.100000	46.49	22.3	00:00:48.100000	48.1	22.7
00:00:48.150000	46.54	22.3	00:00:48.150000	48.15	22.8
00:00:48.200000	46.59	22.3	00:00:48.200000	48.2	22.7
00:00:48.250000	46.64	22.2	00:00:48.250000	48.25	22.8
00:00:48.300000	46.69	22.3	00:00:48.300000	48.3	22.7
00:00:48.350000	46.74	22.3	00:00:48.350000	48.35	22.9
00:00:48.400000	46.79	22.3	00:00:48.400000	48.4	22.8
00:00:48.450000	46.84	22.3	00:00:48.450000	48.45	22.7
00:00:48.500000	46.89	22.2	00:00:48.500000	48.5	22.9
00:00:48.550000	46.94	22.2	00:00:48.550000	48.55	22.8
00:00:48.600000	46.99	22.2	00:00:48.600000	48.6	22.9
00:00:48.650000	47.04	22.4	00:00:48.650000	48.65	22.9
00:00:48.700000	47.09	22.3	00:00:48.700000	48.7	22.9
00:00:48.750000	47.14	22.3	00:00:48.750000	48.75	22.7
00:00:48.800000	47.19	22.4	00:00:48.800000	48.8	22.7
00:00:48.850000	47.24	22.3	00:00:48.850000	48.85	22.7
00:00:48.900000	47.29	22.3	00:00:48.900000	48.9	23
00:00:48.950000	47.34	22.1	00:00:48.950000	48.95	22.8
00:00:49	47.39	22.3	00:00:49	49	22.8
00:00:49.050000	47.44	22.2	00:00:49.050000	49.05	22.7
00:00:49.100000	47.49	22.3	00:00:49.100000	49.1	22.8
00:00:49.150000	47.54	22.3	00:00:49.150000	49.15	22.8
00:00:49.200000	47.59	22.2	00:00:49.200000	49.2	22.8
00:00:49.250000	47.64	22.3	00:00:49.250000	49.25	22.7
00:00:49.300000	47.69	22.4	00:00:49.300000	49.3	22.7
00:00:49.350000	47.74	22.4	00:00:49.350000	49.35	22.7
00:00:49.400000	47.79	22.1	00:00:49.400000	49.4	22.8
00:00:49.450000	47.84	22.3	00:00:49.450000	49.45	22.8
00:00:49.500000	47.89	22.3	00:00:49.500000	49.5	22.7
00:00:49.550000	47.94	22.3	00:00:49.550000	49.55	22.8
00:00:49.600000	47.99	22.3	00:00:49.600000	49.6	22.7
00:00:49.650000	48.04	22.3	00:00:49.650000	49.65	22.8
00:00:49.700000	48.09	22.3	00:00:49.700000	49.7	22.9
00:00:49.750000	48.14	22.1	00:00:49.750000	49.75	22.8
00:00:49.800000	48.19	22.4	00:00:49.800000	49.8	22.8
00:00:49.850000	48.24	22.2	00:00:49.850000	49.85	22.8
00:00:49.900000	48.29	22.2	00:00:49.900000	49.9	22.7
00:00:49.950000	48.34	22.2	00:00:49.950000	49.95	22.7
00:00:50	48.39	22.3	00:00:50	50	22.7
00:00:50.050000	48.44	22.4	00:00:50.050000	50.05	22.7
00:00:50.100000	48.49	22.1	00:00:50.100000	50.1	22.8
00:00:50.150000	48.54	22.4	00:00:50.150000	50.15	22.7
00:00:50.200000	48.59	22.3	00:00:50.200000	50.2	22.7
00:00:50.250000	48.64	22.3	00:00:50.250000	50.25	22.8
00:00:50.300000	48.69	22.2	00:00:50.300000	50.3	22.7
00:00:50.350000	48.74	22.3	00:00:50.350000	50.35	22.8
00:00:50.400000	48.79	22.2	00:00:50.400000	50.4	22.8
00:00:50.450000	48.84	22.1	00:00:50.450000	50.45	22.7
00:00:50.500000	48.89	22.2	00:00:50.500000	50.5	22.7
00:00:50.550000	48.94	22.3	00:00:50.550000	50.55	22.7
00:00:50.600000	48.99	22.3	00:00:50.600000	50.6	22.7
00:00:50.650000	49.04	22.2	00:00:50.650000	50.65	22.7
00:00:50.700000	49.09	22.3	00:00:50.700000	50.7	22.8
00:00:50.750000	49.14	22.3	00:00:50.750000	50.75	22.7
00:00:50.800000	49.19	22.3	00:00:50.800000	50.8	22.7
00:00:50.850000	49.24	22.4	00:00:50.850000	50.85	22.8
00:00:50.900000	49.29	22.3	00:00:50.900000	50.9	22.9
00:00:50.950000	49.34	22.1	00:00:50.950000	50.95	22.7
00:00:51	49.39	22.3	00:00:51	51	22.7
00:00:51.050000	49.44	22.3	00:00:51.050000	51.05	22.7
00:00:51.100000	49.49	22.2	00:00:51.100000	51.1	22.7
00:00:51.150000	49.54	22.2	00:00:51.150000	51.15	22.7
00:00:51.200000	49.59	22.4	00:00:51.200000	51.2	22.7
00:00:51.250000	49.64	22.3	00:00:51.250000	51.25	22.7
00:00:51.300000	49.69	22.3	00:00:51.300000	51.3	22.7
00:00:51.350000	49.74	22.2	00:00:51.350000	51.35	22.7
00:00:51.400000	49.79	22.2	00:00:51.400000	51.4	22.7
00:00:51.450000	49.84	22	00:00:51.450000	51.45	22.7
00:00:51.500000	49.89	22.2	00:00:51.500000	51.5	22.7
00:00:51.550000	49.94	22.4	00:00:51.550000	51.55	22.7
00:00:51.600000	49.99	22.2	00:00:51.600000	51.6	22.7
00:00:51.650000	50.04	22.3	00:00:51.650000	51.65	22.7
00:00:51.700000	50.09	22.1	00:00:51.700000	51.7	22.7
00:00:51.750000	50.14	22.1	00:00:51.750000	51.75	22.7
00:00:51.800000	50.19	22	00:00:51.800000	51.8	22.7
00:00:51.850000	50.24	22.2	00:00:51.850000	51.85	22.8
00:00:51.900000	50.29	22.1	00:00:51.900000	51.9	22.7
00:00:51.950000	50.34	22.3	00:00:51.950000	51.95	22.7
00:00:52	50.39	22.3	00:00:52	52	22.7
00:00:52.050000	50.44	22.1	00:00:52.050000	52.05	22.8
00:00:52.100000	50.49	22.1	00:00:52.100000	52.1	22.7
00:00:52.150000	50.54	22.1	00:00:52.150000	52.15	22.7
00:00:52.200000	50.59	22.3	00:00:52.200000	52.2	22.8
00:00:52.250000	50.64	22.2	00:00:52.250000	52.25	22.7
00:00:52.300000	50.69	22.2	00:00:52.300000	52.3	22.7
00:00:52.350000	50.74	22.1	00:00:52.350000	52.35	22.7
00:00:52.400000	50.79	22.2	00:00:52.400000	52.4	22.8
00:00:52.450000	50.84	22.4	00:00:52.450000	52.45	22.9
00:00:52.500000	50.89	22.2	00:00:52.500000	52.5	22.7
00:00:52.550000	50.94	22.3	00:00:52.550000	52.55	22.7
00:00:52.600000	50.99	22.2	00:00:52.600000	52.6	22.7
00:00:52.650000	51.04	22.1	00:00:52.650000	52.65	22.7
00:00:52.700000	51.09	22.2	00:00:52.700000	52.7	22.7
00:00:52.750000	51.14	22.2	00:00:52.750000	52.75	22.8
00:00:52.800000	51.19	22.3	00:00:52.800000	52.8	22.8
00:00:52.850000	51.24	22.1	00:00:52.850000	52.85	22.9
00:00:52.900000	51.29	22.1	00:00:52.900000	52.9	22.9
00:00:52.950000	51.34	22.2	00:00:52.950000	52.95	22.7
00:00:53	51.39	22.3	00:00:53	53	22.7
00:00:53.050000	51.44	22.2	00:00:53.050000	53.05	22.9
00:00:53.100000	51.49	22.1	00:00:53.100000	53.1	22.8
00:00:53.150000	51.54	22.1	00:00:53.150000	53.15	22.8
00:00:53.200000	51.59	22.3	00:00:53.200000	53.2	22.8
00:00:53.250000	51.64	22.1	00:00:53.250000	53.25	22.8
00:00:53.300000	51.69	22.1	00:00:53.300000	53.3	22.7
00:00:53.350000	51.74	22.1	00:00:53.350000	53.35	22.9
00:00:53.400000	51.79	22	00:00:53.400000	53.4	22.7
00:00:53.450000	51.84	22.2	00:00:53.450000	53.45	23
00:00:53.500000	51.89	22.3	00:00:53.500000	53.5	22.7
00:00:53.550000	51.94	22.2	00:00:53.550000	53.55	22.7
00:00:53.600000	51.99	22.3	00:00:53.600000	53.6	22.7
00:00:53.650000	52.04	22.2	00:00:53.650000	53.65	22.7
00:00:53.700000	52.09	22.2	00:00:53.700000	53.7	22.8
00:00:53.750000	52.14	22.2	00:00:53.750000	53.75	22.7
00:00:53.800000	52.19	22.3	00:00:53.800000	53.8	22.7
00:00:53.850000	52.24	22.2	00:00:53.850000	53.85	22.7
00:00:53.900000	52.29	22	00:00:53.900000	53.9	22.9
00:00:53.950000	52.34	22.1	00:00:53.950000	53.95	22.7
00:00:54	52.39	22.2	00:00:54	54	22.8
00:00:54.050000	52.44	22.2	00:00:54.050000	54.05	22.7
00:00:54.100000	52.49	22.1	00:00:54.100000	54.1	22.7
00:00:54.150000	52.54	22.1	00:00:54.150000	54.15	22.7
00:00:54.200000	52.59	22.1	00:00:54.200000	54.2	22.7
00:00:54.250000	52.64	22.2	00:00:54.250000	54.25	22.8
00:00:54.300000	52.69	22.1	00:00:54.300000	54.3	22.8
00:00:54.350000	52.74	22.2	00:00:54.350000	54.35	22.8
00:00:54.400000	52.79	22.2	00:00:54.400000	54.4	22.7
---------------------------------			00:00:54.450000	54.45	22.8
End			00:00:54.500000	54.5	22.9
			00:00:54.550000	54.55	22.7
			00:00:54.600000	54.6	23
			00:00:54.650000	54.65	22.9
			00:00:54.700000	54.7	22.9
			00:00:54.750000	54.75	22.8
			00:00:54.800000	54.8	22.7
			00:00:54.850000	54.85	22.8
			00:00:54.900000	54.9	22.7
			00:00:54.950000	54.95	22.7
			00:00:55	55	22.7
			00:00:55.050000	55.05	22.8
			00:00:55.100000	55.1	22.7
			00:00:55.150000	55.15	22.7
			00:00:55.200000	55.2	22.7
			00:00:55.250000	55.25	22.7
			00:00:55.300000	55.3	22.7
			00:00:55.350000	55.35	22.8
			00:00:55.400000	55.4	22.8
			00:00:55.450000	55.45	22.7
			00:00:55.500000	55.5	22.9
			00:00:55.550000	55.55	22.8
			00:00:55.600000	55.6	22.9
			00:00:55.650000	55.65	22.8
			00:00:55.700000	55.7	23
			00:00:55.750000	55.75	22.7
			00:00:55.800000	55.8	22.7
			00:00:55.850000	55.85	22.8
			00:00:55.900000	55.9	22.8
			00:00:55.950000	55.95	22.8
			00:00:56	56	22.9
			00:00:56.050000	56.05	22.7
			00:00:56.100000	56.1	22.7
			00:00:56.150000	56.15	22.9
			00:00:56.200000	56.2	22.9
			00:00:56.250000	56.25	22.8
			00:00:56.300000	56.3	22.7
			00:00:56.350000	56.35	22.8
			00:00:56.400000	56.4	22.7
			00:00:56.450000	56.45	22.7
			00:00:56.500000	56.5	22.7
			00:00:56.550000	56.55	22.7
			00:00:56.600000	56.6	22.7
			00:00:56.650000	56.65	22.7
			00:00:56.700000	56.7	22.7
			00:00:56.750000	56.75	22.9
			00:00:56.800000	56.8	22.7
			00:00:56.850000	56.85	22.7
			00:00:56.900000	56.9	22.9
			00:00:56.950000	56.95	22.8
			00:00:57	57	22.9
			00:00:57.050000	57.05	22.8
			00:00:57.100000	57.1	22.9
			00:00:57.150000	57.15	22.9
			00:00:57.200000	57.2	22.8
			00:00:57.250000	57.25	22.7
			00:00:57.300000	57.3	22.8
			00:00:57.350000	57.35	22.9
			00:00:57.400000	57.4	22.7
			00:00:57.450000	57.45	22.7
			00:00:57.500000	57.5	22.8
			00:00:57.550000	57.55	22.8
			00:00:57.600000	57.6	22.8
			00:00:57.650000	57.65	22.7
			00:00:57.700000	57.7	22.8
			00:00:57.750000	57.75	22.8
			00:00:57.800000	57.8	22.7
			00:00:57.850000	57.85	22.7
			00:00:57.900000	57.9	22.7
			00:00:57.950000	57.95	22.8
			00:00:58	58	22.9
			00:00:58.050000	58.05	22.8
			00:00:58.100000	58.1	22.8
			00:00:58.150000	58.15	22.8
			00:00:58.200000	58.2	22.8
			00:00:58.250000	58.25	22.9
			00:00:58.300000	58.3	22.8
			00:00:58.350000	58.35	22.7
			00:00:58.400000	58.4	22.8
			00:00:58.450000	58.45	22.7
			00:00:58.500000	58.5	22.7
			00:00:58.550000	58.55	22.7
			00:00:58.600000	58.6	22.7
			00:00:58.650000	58.65	22.8
			00:00:58.700000	58.7	22.7
			00:00:58.750000	58.75	22.7
			00:00:58.800000	58.8	22.7
			00:00:58.850000	58.85	22.7
			00:00:58.900000	58.9	22.7
			00:00:58.950000	58.95	22.7
			00:00:59	59	22.7
			00:00:59.050000	59.05	22.7
			00:00:59.100000	59.1	22.8
			00:00:59.150000	59.15	22.7
			00:00:59.200000	59.2	22.7
			00:00:59.250000	59.25	22.7
			00:00:59.300000	59.3	22.7
			00:00:59.350000	59.35	22.7
			00:00:59.400000	59.4	22.9
			00:00:59.450000	59.45	22.7
			00:00:59.500000	59.5	22.8
			00:00:59.550000	59.55	22.7
			00:00:59.600000	59.6	22.7
			00:00:59.650000	59.65	22.7
			00:00:59.700000	59.7	22.7
			00:00:59.750000	59.75	22.8
			00:00:59.800000	59.8	22.7
			00:00:59.850000	59.85	22.7
			00:00:59.900000	59.9	22.7
			00:00:59.950000	59.95	22.7
			00:01:00	60	22.7
			00:01:00.050000	60.05	22.7
			00:01:00.100000	60.1	22.9
			00:01:00.150000	60.15	22.7
			00:01:00.200000	60.2	22.6
			00:01:00.250000	60.25	22.7
			00:01:00.300000	60.3	22.8
			00:01:00.350000	60.35	22.6
			00:01:00.400000	60.4	22.7
			00:01:00.450000	60.45	22.7
			00:01:00.500000	60.5	22.6
			00:01:00.550000	60.55	22.6
			00:01:00.600000	60.6	22.7
			00:01:00.650000	60.65	22.7
			00:01:00.700000	60.7	22.7
			00:01:00.750000	60.75	22.6
			00:01:00.800000	60.8	22.7
			00:01:00.850000	60.85	22.7
			00:01:00.900000	60.9	22.6
			00:01:00.950000	60.95	22.7
			00:01:01	61	22.7
			00:01:01.050000	61.05	22.6
			00:01:01.100000	61.1	22.7
			00:01:01.150000	61.15	22.6
			00:01:01.200000	61.2	22.7
			00:01:01.250000	61.25	22.7
			00:01:01.300000	61.3	22.7
			00:01:01.350000	61.35	22.7
			00:01:01.400000	61.4	22.7
			00:01:01.450000	61.45	22.7
			00:01:01.500000	61.5	22.7
			00:01:01.550000	61.55	22.8
			00:01:01.600000	61.6	22.7
			00:01:01.650000	61.65	22.7
			00:01:01.700000	61.7	22.7
			00:01:01.750000	61.75	22.6
			00:01:01.800000	61.8	22.7
			00:01:01.850000	61.85	22.7
			00:01:01.900000	61.9	22.6
			00:01:01.950000	61.95	22.7
			00:01:02	62	22.7
			00:01:02.050000	62.05	22.7
			00:01:02.100000	62.1	22.7
			00:01:02.150000	62.15	22.7
			00:01:02.200000	62.2	22.7
			00:01:02.250000	62.25	22.7
			00:01:02.300000	62.3	22.7
			00:01:02.350000	62.35	22.7
			00:01:02.400000	62.4	22.7
			00:01:02.450000	62.45	22.7
			00:01:02.500000	62.5	22.8
			00:01:02.550000	62.55	22.7
			00:01:02.600000	62.6	22.7
			00:01:02.650000	62.65	22.7
			00:01:02.700000	62.7	22.7
			00:01:02.750000	62.75	22.7
			00:01:02.800000	62.8	22.7
			00:01:02.850000	62.85	22.7
			00:01:02.900000	62.9	22.7
			00:01:02.950000	62.95	22.7
			00:01:03	63	22.7
			00:01:03.050000	63.05	22.7
			00:01:03.100000	63.1	22.7
			00:01:03.150000	63.15	22.7
			00:01:03.200000	63.2	22.6
			00:01:03.250000	63.25	22.7
			00:01:03.300000	63.3	22.7
			00:01:03.350000	63.35	22.7
			00:01:03.400000	63.4	22.6
			00:01:03.450000	63.45	22.9
			00:01:03.500000	63.5	22.7
			00:01:03.550000	63.55	22.7
			00:01:03.600000	63.6	22.7
			00:01:03.650000	63.65	22.7
			00:01:03.700000	63.7	22.7
			00:01:03.750000	63.75	22.6
			00:01:03.800000	63.8	22.7
			00:01:03.850000	63.85	22.7
			00:01:03.900000	63.9	22.7
			00:01:03.950000	63.95	22.7
			00:01:04	64	22.7
			00:01:04.050000	64.05	22.7
			00:01:04.100000	64.1	22.7
			00:01:04.150000	64.15	22.8
			00:01:04.200000	64.2	22.6
			00:01:04.250000	64.25	22.7
			00:01:04.300000	64.3	22.6
			00:01:04.350000	64.35	22.6
			00:01:04.400000	64.4	22.7
			00:01:04.450000	64.45	22.7
			00:01:04.500000	64.5	22.8
			00:01:04.550000	64.55	22.7
			00:01:04.600000	64.6	22.7
			00:01:04.650000	64.65	22.7
			00:01:04.700000	64.7	22.7
			00:01:04.750000	64.75	22.7
			00:01:04.800000	64.8	22.7
			00:01:04.850000	64.85	22.7
			00:01:04.900000	64.9	22.7
			00:01:04.950000	64.95	22.7
			00:01:05	65	22.7
			00:01:05.050000	65.05	22.7
			00:01:05.100000	65.1	22.7
			00:01:05.150000	65.15	22.7
			00:01:05.200000	65.2	22.6
			00:01:05.250000	65.25	22.8
			00:01:05.300000	65.3	22.7
			00:01:05.350000	65.35	22.7
			00:01:05.400000	65.4	22.7
			00:01:05.450000	65.45	22.6
			00:01:05.500000	65.5	22.6
			00:01:05.550000	65.55	22.7
			00:01:05.600000	65.6	22.7
			00:01:05.650000	65.65	22.7
			00:01:05.700000	65.7	22.7
			00:01:05.750000	65.75	22.7
			00:01:05.800000	65.8	22.7
