# Supplementary material for: Mechanically robust supramolecular polymer co-assemblies
Source: Nat Commun. 2022 Jan 18;13:356. doi: 10.1038/s41467-022-28017-0 (PMC8766479; doi:10.1038/s41467-022-28017-0)
Supplement: Supplementary file 3 — Source Data [file 41467_2022_28017_MOESM3_ESM.zip › NCOMMS-21-41006-T_Source Data/Table 1/Table 1.xlsx]

## Sheet: TAB_Zn
TAB:Zn	Strain	Stress	Toughness 10^4		Strain	Stress	Toughness 10^4		Strain	Stress	Toughness 10^4		Strain	Stress	Toughness 10^4		Strain	Stress	Toughness 10^4		Strain	Stress	Toughness 10^4		Strain	Stress	Toughness 10^4
	[%]	[MPa]	10^4 [J m-3]		[%]	[MPa]	10^4 [J m-3]		[%]	[MPa]	10^4 [J m-3]		[%]	[MPa]	10^4 [J m-3]		[%]	[MPa]	10^4 [J m-3]		[%]	[MPa]	10^4 [J m-3]		[%]	[MPa]	10^4 [J m-3]
	-0.009438	0.001485			-0.006402	0.001679			-0.008322	0.001564			-0.008888	0.001746			-0.009624	0.001564			-0.005224	0.002035			-0.004741	0.002131
	0.1916	2.008	0.201991		0.1644	1.951	0.166761		0.1761	1.893	0.1747		0.1637	1.931	0.166784		0.1709	2.209	0.19953		0.1654	1.973	0.168494		0.1649	2.106	0.178813
	0.2075	2.181	0.0333025		0.1803	2.124	0.0323962		0.192	2.062	0.0314422		0.1796	2.102	0.0320623		0.1868	2.399	0.0366336		0.1731	2.056	0.0155117		0.1725	2.192	0.0163324
	0.2241	2.365	0.0377318		0.1971	2.302	0.0371784		0.2088	2.237	0.0361116		0.1962	2.285	0.0364121		0.2034	2.596	0.0414585		0.1813	2.147	0.0172323		0.1807	2.289	0.0183721
	0.2409	2.546	0.0412524		0.2137	2.477	0.0396657		0.2254	2.413	0.038595		0.213	2.464	0.0398916		0.2201	2.794	0.0450065		0.1897	2.24	0.0184254		0.1891	2.386	0.019635
	0.2575	2.727	0.0437659		0.2304	2.653	0.0428355		0.2422	2.586	0.0419916		0.2296	2.643	0.0423881		0.2369	2.988	0.0485688		0.198	2.331	0.0189697		0.1975	2.483	0.0204498
	0.2743	2.907	0.0473256		0.2471	2.828	0.0457663		0.2589	2.759	0.0446308		0.2465	2.812	0.0460947		0.2536	3.183	0.0515278		0.2065	2.423	0.0202045		0.2059	2.578	0.0212562
	0.2909	3.086	0.0497419		0.2638	3.002	0.0486805		0.2756	2.931	0.0475115		0.263	2.984	0.047817		0.2703	3.371	0.0547259		0.2147	2.512	0.0202335		0.2142	2.673	0.0217917			Young's Modulus	Strain at break	max stress	Toughness
	0.3077	3.265	0.0533484		0.2805	3.173	0.0515613		0.2923	3.101	0.0503672		0.2797	3.159	0.051294		0.2869	3.561	0.0575356		0.223	2.604	0.0212314		0.2226	2.768	0.0228522			[GPa]	[%]	[MPa]	10^4 [J m-3]
	0.3243	3.441	0.0556598		0.2972	3.344	0.0544169		0.309	3.271	0.0532062		0.2963	3.333	0.0538836		0.3036	3.752	0.0610635		0.2314	2.693	0.0222474		0.2309	2.863	0.0233687			1.0317	0.4079	4.309	0.888236
	0.3411	3.618	0.0592956		0.3139	3.511	0.0572392		0.3258	3.437	0.0563472		0.3131	3.506	0.0574476		0.3203	3.938	0.0642115		0.2398	2.784	0.0230034		0.2394	2.956	0.0247308			1.11964	0.3974	4.326	0.904046
	0.3578	3.791	0.0618651		0.3306	3.678	0.0600281		0.3424	3.604	0.0584403		0.3297	3.677	0.0596189		0.337	4.125	0.0673261		0.2482	2.872	0.0237552		0.2476	3.05	0.0246246			1.03162	0.4093	4.23	0.895078
	0.3745	3.966	0.0647709		0.3473	3.842	0.062792		0.3599	3.759	0.0644263		0.3464	3.849	0.0628421		0.354	4.302	0.0716295		0.2564	2.962	0.0239194		0.256	3.143	0.0260106			1.09154	0.4131	4.493	0.974936
	0.3912	4.137	0.06766		0.364	4.007	0.0655391		0.376	3.911	0.0617435		0.3631	4.015	0.0656644		0.3703	4.476	0.0715407		0.2648	3.051	0.0252546		0.2643	3.237	0.026477			1.19737	0.4204	5.005	1.10832
	0.4079	4.309	0.0705241		0.3807	4.168	0.0682612		0.3927	4.072	0.066658		0.3798	4.181	0.0684366		0.3871	4.658	0.0767256		0.2731	3.14	0.0256927		0.2728	3.328	0.0279013			1.11893	0.4151	4.559	0.992343
					0.3974	4.326	0.0709249		0.4093	4.23	0.0689066		0.3966	4.331	0.0715008		0.4039	4.83	0.0796992		0.2816	3.227	0.0270598		0.281	3.42	0.0276668			1.18732	0.3647	4.321	0.824572
													0.4131	4.493	0.072798		0.4204	5.005	0.0811388		0.2898	3.315	0.0268222		0.2894	3.512	0.0291144
																					0.2982	3.403	0.0282156		0.2977	3.604	0.0295314		Average	1.11116	0.403986	4.46329	0.941076
																					0.3065	3.49	0.0286059		0.3062	3.694	0.0310165		Standard dev	0.0663184	0.0187365	0.264832	0.0927346
																					0.3151	3.577	0.0303881		0.3144	3.785	0.0306639
																					0.3232	3.662	0.0293179		0.3228	3.875	0.032172
																					0.3316	3.75	0.0311304		0.3311	3.966	0.0325402
																					0.3399	3.836	0.0314819		0.3395	4.055	0.0336882
																					0.3484	3.922	0.0329715		0.3478	4.145	0.03403
																					0.3576	4.001	0.0364458		0.3563	4.233	0.0356065
																					0.3656	4.066	0.032268		0.3647	4.321	0.0359268
																					0.3735	4.144	0.0324295
																					0.3818	4.228	0.0347438
																					0.3902	4.31	0.0358596
																					0.3984	4.393	0.0356823
																					0.4068	4.476	0.0372498
																					0.4151	4.559	0.0374953

## Sheet: TAB_BKB_90_10
TAB:BKB 90:10	Strain	Stress	Toughness 10^4		Strain	Stress	Toughness 10^4		Strain	Stress	Toughness 10^4		Strain	Stress	Toughness 10^4
	[%]	[MPa]	10^4 [J m-3]		[%]	[MPa]	10^4 [J m-3]		[%]	[MPa]	10^4 [J m-3]		[%]	[MPa]	10^4 [J m-3]
	-0.008004	0.002535			-0.008272	0.002534			0.008969	0.1213			-0.007296	0.002595
	0.02515	0.201	0.003374		0.1817	2.085	0.198287		0.03853	0.4585	0.00856973		0.1783	2.06	0.191405
	0.05388	0.5009	0.0100828		0.2143	2.45	0.0739205		0.07135	0.8573	0.0215923		0.2109	2.41	0.072861
	0.08566	0.8779	0.0219091		0.2478	2.819	0.0882558		0.1048	1.261	0.0354286		0.2444	2.764	0.0866645
	0.1188	1.275	0.0356736		0.2813	3.183	0.100533		0.1382	1.661	0.0487974		0.2778	3.113	0.0981459
	0.1523	1.671	0.0493455		0.3148	3.542	0.112644		0.1716	2.057	0.0620906		0.3112	3.458	0.109736
	0.1858	2.064	0.0625613		0.3483	3.896	0.124586		0.2051	2.449	0.0754755		0.3445	3.798	0.120812
	0.2192	2.452	0.0754172		0.3818	4.245	0.136362		0.2385	2.837	0.0882762		0.378	4.136	0.132895			Young's Modulus	Strain at break	max stress	Toughness
	0.2527	2.837	0.0885907		0.4153	4.587	0.147936		0.272	3.221	0.101472		0.4114	4.469	0.143703			[GPa]	[%]	[MPa]	10^4 [J m-3]
	0.2862	3.217	0.101405		0.4489	4.922	0.159751		0.3054	3.601	0.113927		0.4447	4.799	0.154312			1.09564	0.6217	6.737	2.13411
	0.3197	3.593	0.114067		0.4825	5.249	0.170873		0.3389	3.977	0.126931		0.4782	5.125	0.166227			1.09557	0.7836	7.99	3.31576
	0.3532	3.964	0.12658		0.516	5.571	0.181235		0.3723	4.35	0.139061		0.5116	5.448	0.176569			1.17387	0.6401	7.13	2.36441
	0.3868	4.331	0.139356		0.5494	5.888	0.191365		0.4058	4.716	0.151855		0.545	5.766	0.187274			1.08491	0.7456	7.579	2.98156
	0.4203	4.692	0.151135		0.5828	6.203	0.20192		0.4394	5.076	0.164506		0.5784	6.077	0.197778
	0.4538	5.049	0.163162		0.6163	6.514	0.21301		0.4729	5.427	0.175925		0.6118	6.386	0.208132		Average	1.1125	0.69775	7.359	2.69896
	0.4874	5.4	0.175543		0.6497	6.82	0.222678		0.5064	5.771	0.187566		0.6453	6.691	0.21904		Standard dev	0.0412215	0.0790927	0.64084	0.545066
	0.5211	5.744	0.187776		0.6832	7.123	0.233545		0.5397	6.113	0.197869		0.6786	6.991	0.227805
	0.5546	6.08	0.198052		0.7169	7.421	0.245066		0.5731	6.455	0.209886		0.7121	7.288	0.239173
	0.5882	6.411	0.209849		0.7504	7.702	0.25331		0.6065	6.794	0.221258		0.7456	7.579	0.249022
	0.6217	6.737	0.220229		0.7836	7.99	0.260487		0.6401	7.13	0.233923

## Sheet: TAB_BKB_80_20
TAB:BKB 80:20	Strain	Stress	Toughness 10^4		Strain	Stress	Toughness 10^4		Strain	Stress	Toughness 10^4
	[%]	[MPa]	10^4 [J m-3]		[%]	[MPa]	10^4 [J m-3]		[%]	[MPa]	10^4 [J m-3]
	-0.01185	0.005475			-0.009301	0.004891			-0.008253	0.004901
	0.02662	0.2605	0.00511603		0.02764	0.3019	0.00566658		0.02771	0.3228	0.00589256
	0.05862	0.5573	0.0130848		0.06003	0.6209	0.0149447		0.06035	0.6512	0.0158957
	0.0919	0.8681	0.0237187		0.09359	0.9433	0.0262473		0.09387	0.982	0.0273724
	0.1254	1.177	0.0342554		0.127	1.26	0.0368061		0.1273	1.303	0.0381938
	0.1587	1.482	0.0442723		0.1605	1.569	0.0473857		0.1608	1.619	0.0489435
	0.1922	1.784	0.0547055		0.1939	1.876	0.0575315		0.1942	1.93	0.0592683
	0.2255	2.083	0.0643855		0.2273	2.18	0.0677352		0.2276	2.237	0.0695889				Young's Modulus	Strain at break	max stress	Toughness
	0.259	2.381	0.074772		0.2607	2.48	0.077822		0.2611	2.54	0.0800148				[GPa]	[%]	[MPa]	10^4 [J m-3]
	0.2924	2.677	0.0844686		0.2941	2.776	0.0877752		0.2945	2.837	0.0897959				0.904671	1.294	10.32	7.0717
	0.3259	2.968	0.0945538		0.3276	3.068	0.097887		0.328	3.131	0.099964				0.922156	1.199	9.773	6.2432
	0.3593	3.258	0.103974		0.3609	3.359	0.10701		0.3613	3.419	0.109057				0.942389	1.263	10.38	6.97904
	0.3927	3.542	0.11356		0.3944	3.644	0.1173		0.3947	3.705	0.118971
	0.4261	3.824	0.123012		0.4278	3.927	0.126436		0.4281	3.989	0.12849			Average	0.923072	1.252	10.1577	6.76464
	0.4596	4.101	0.132744		0.4612	4.205	0.135804		0.4615	4.269	0.137909			Standard dev	0.0188756	0.0484458	0.334479	0.453955
	0.493	4.377	0.141583		0.4946	4.482	0.145073		0.4949	4.549	0.147261
	0.5264	4.648	0.150717		0.5279	4.756	0.153813		0.5282	4.824	0.15606
	0.5598	4.918	0.159752		0.5614	5.029	0.163899		0.5617	5.099	0.16621
	0.5932	5.185	0.16872		0.5947	5.298	0.171945		0.595	5.371	0.174325
	0.6266	5.45	0.177605		0.6281	5.566	0.181429		0.6284	5.64	0.183884
	0.6599	5.713	0.185864		0.6614	5.832	0.189777		0.6618	5.909	0.192868
	0.6934	5.974	0.195757		0.6949	6.095	0.199777		0.6952	6.173	0.201769
	0.7267	6.232	0.20323		0.7282	6.357	0.207326		0.7286	6.437	0.210587
	0.7602	6.489	0.213077		0.7617	6.615	0.217281		0.7619	6.698	0.218698
	0.7936	6.744	0.220991		0.795	6.872	0.224559		0.7953	6.958	0.228055
	0.827	6.995	0.229441		0.8284	7.126	0.233767		0.8288	7.214	0.237381
	0.8604	7.246	0.237825		0.8618	7.381	0.242267		0.862	7.466	0.243688
	0.8937	7.494	0.245421		0.8951	7.631	0.24995		0.8954	7.723	0.253656
	0.9272	7.741	0.255186		0.9285	7.881	0.25905		0.9287	7.975	0.261372
	0.9605	7.986	0.261855		0.9618	8.129	0.266566		0.9622	8.225	0.27135
	0.9939	8.228	0.270774		0.9953	8.374	0.276425		0.9955	8.471	0.277988
	1.027	8.469	0.276335		1.029	8.618	0.286315		1.029	8.715	0.287865
	1.061	8.708	0.292009		1.062	8.858	0.288354		1.062	8.96	0.291638
	1.094	8.945	0.291275		1.095	9.098	0.296274		1.096	9.202	0.308754
	1.127	9.179	0.299046		1.129	9.333	0.313327		1.129	9.442	0.307626
	1.161	9.412	0.316047		1.162	9.568	0.311866		1.162	9.678	0.31548
	1.194	9.642	0.314391		1.199	9.773	0.357809		1.196	9.915	0.333081
	1.228	9.871	0.331721						1.229	10.15	0.331073
	1.261	10.1	0.329521						1.263	10.38	0.34901
	1.294	10.32	0.33693

## Sheet: TAB_BKB_70_30
TAB:BKB 70:30	Strain	Stress	Toughness 10^4		Strain	Stress	Toughness 10^4		Strain	Stress	Toughness 10^4		Strain	Stress	Toughness 10^4
	[%]	[MPa]	10^4 [J m-3]		[%]	[Mpa]	10^4 [J m-3]		[%]	[MPa]	10^4 [J m-3]		[%]	[MPa]	10^4 [J m-3]
	-0.006815	0.004425			-0.008125	0.004767			-0.008463	0.004476			-0.007166	0.004117
	0.02403	0.1155	0.00184954		0.02402	0.1259	0.00210015		0.02403	0.09981	0.00169428		0.02665	0.2257	0.00388575
	0.05144	0.2986	0.00567524		0.05224	0.3199	0.00629024		0.05231	0.2415	0.00482612		0.05885	0.482	0.011394
	0.08255	0.5356	0.012976		0.08374	0.5628	0.0139025		0.0819	0.4355	0.0100162		0.09208	0.7471	0.0204215
	0.1152	0.7912	0.02166		0.1164	0.8232	0.0226334		0.1133	0.6607	0.0172103		0.1256	1.011	0.0294658
	0.1485	1.051	0.0306726		0.1496	1.089	0.0317425		0.1456	0.9025	0.0252457		0.159	1.273	0.0381428
	0.1819	1.311	0.0394454		0.1829	1.357	0.0407259		0.1785	1.152	0.0337965		0.1923	1.532	0.0467032
	0.2154	1.568	0.0482233		0.2163	1.623	0.049766		0.2117	1.405	0.0424462		0.2257	1.789	0.0554607			Young's Modulus	Strain at break	max stress	Toughness
	0.2488	1.825	0.0566631		0.2497	1.889	0.0586504		0.245	1.658	0.0509989		0.2592	2.045	0.0642195			[GPa]	[%]	[MPa]	10^4 [J m-3]
	0.2824	2.079	0.0655872		0.2831	2.154	0.0675181		0.2783	1.913	0.0594571		0.2925	2.299	0.0723276			0.759331	1.587	10.73	8.90086
	0.3158	2.331	0.073647		0.3166	2.418	0.076581		0.3116	2.166	0.0679153		0.3259	2.55	0.0809783			0.78341	1.593	11.25	9.36633
	0.3492	2.582	0.0820471		0.35	2.679	0.0851199		0.3451	2.419	0.0767988		0.3594	2.801	0.0896292			0.7185	1.651	11.13	9.49969
	0.3827	2.83	0.090651		0.3834	2.94	0.0938373		0.3786	2.67	0.0852407		0.3927	3.049	0.0974025			0.779876	1.595	10.9	9.21008
	0.4161	3.078	0.0986636		0.4169	3.198	0.102811		0.4122	2.92	0.093912		0.4261	3.296	0.105961
	0.4496	3.323	0.107217		0.4503	3.455	0.111105		0.4453	3.169	0.100773		0.4595	3.541	0.114178		Average	0.760279	1.6065	11.0025	9.24424
	0.483	3.567	0.115063		0.4837	3.71	0.119656		0.4788	3.418	0.110332		0.4929	3.785	0.122344		Standard dev	0.0298075	0.0298608	0.232576	0.257707
	0.5165	3.81	0.123565		0.5172	3.965	0.128556		0.5123	3.664	0.118623		0.5262	4.026	0.130053
	0.55	4.05	0.131655		0.5506	4.217	0.136639		0.5458	3.91	0.126864		0.5596	4.266	0.138476
	0.5834	4.289	0.139261		0.5841	4.468	0.145474		0.5793	4.153	0.135055		0.5931	4.505	0.146914
	0.6168	4.527	0.147227		0.6175	4.717	0.15339		0.6127	4.396	0.142768		0.6264	4.742	0.153963
	0.6503	4.763	0.155607		0.651	4.966	0.16219		0.6461	4.636	0.150834		0.6599	4.975	0.16276
	0.6838	4.997	0.16348		0.6847	5.211	0.171482		0.6797	4.876	0.159802		0.6931	5.207	0.169021
	0.7172	5.23	0.170791		0.7182	5.446	0.178505		0.7132	5.113	0.167316		0.7265	5.441	0.177822
	0.7506	5.461	0.17854		0.7509	5.69	0.182074		0.7465	5.349	0.174192		0.7599	5.672	0.185587
	0.7841	5.691	0.186796		0.7844	5.937	0.194752		0.78	5.584	0.183128		0.7934	5.9	0.193831
	0.8176	5.919	0.194467		0.818	6.18	0.203566		0.8138	5.816	0.19266		0.8267	6.128	0.200266
	0.851	6.145	0.201469		0.8515	6.42	0.21105		0.8469	6.047	0.196333		0.8601	6.353	0.208433
	0.8844	6.37	0.209		0.8849	6.657	0.218386		0.8804	6.279	0.20646		0.8936	6.578	0.216594
	0.9181	6.594	0.218443		0.9184	6.893	0.226962		0.9138	6.509	0.21356		0.9268	6.8	0.222075
	0.9515	6.811	0.223863		0.9519	7.126	0.234818		0.9478	6.734	0.225131		0.9603	7.021	0.231502
	0.9845	7.033	0.228426		0.9853	7.358	0.241883		0.9807	6.957	0.225217		0.9937	7.241	0.238175
	1.018	7.254	0.239307		1.019	7.59	0.251874		1.014	7.183	0.235431		1.027	7.459	0.244755
	1.052	7.473	0.250359		1.052	7.82	0.254265		1.048	7.407	0.24803		1.06	7.675	0.249711
	1.085	7.689	0.250173		1.086	8.048	0.269756		1.081	7.626	0.248044		1.094	7.889	0.264588
	1.119	7.903	0.265064		1.119	8.274	0.269313		1.115	7.847	0.263041		1.127	8.101	0.263835
	1.152	8.116	0.264313		1.153	8.498	0.285124		1.148	8.065	0.262548		1.161	8.312	0.279021
	1.186	8.327	0.279531		1.186	8.72	0.284097		1.182	8.282	0.277899		1.194	8.521	0.277744
	1.219	8.536	0.27824		1.219	8.942	0.291423		1.215	8.497	0.276854		1.227	8.728	0.284609
	1.252	8.744	0.28512		1.253	9.161	0.307751		1.249	8.709	0.292502		1.261	8.934	0.300254
	1.286	8.949	0.300781		1.286	9.378	0.305894		1.282	8.92	0.290878		1.294	9.135	0.298139
	1.319	9.154	0.298699		1.32	9.592	0.32249		1.316	9.13	0.30685		1.327	9.335	0.304755
	1.353	9.356	0.31467		1.353	9.806	0.320067		1.349	9.337	0.304705		1.361	9.539	0.320858
	1.386	9.558	0.312081		1.387	10.02	0.337042		1.383	9.544	0.320977		1.394	9.74	0.318103
	1.42	9.759	0.328389		1.42	10.23	0.334125		1.416	9.748	0.318318		1.428	9.939	0.334543
	1.453	9.958	0.325331		1.453	10.44	0.341055		1.449	9.953	0.325067		1.461	10.14	0.331304
	1.487	10.15	0.341836		1.487	10.64	0.35836		1.483	10.15	0.341751		1.494	10.33	0.337755
	1.52	10.35	0.33825		1.521	10.85	0.36533		1.517	10.35	0.3485		1.528	10.52	0.35445
	1.554	10.54	0.35513		1.554	11.05	0.36135		1.55	10.55	0.34485		1.561	10.71	0.350295
	1.587	10.73	0.350955		1.593	11.25	0.43485		1.584	10.74	0.36193		1.595	10.9	0.36737
									1.617	10.94	0.35772
									1.651	11.13	0.37519
					1.125	48.94
					1.125	49.12
					1.125	49.34
					1.125	49.59
					1.125	49.86
					1.125	50.17
					1.125	50.51
					1.125	50.87

## Sheet: TAB_BKB_60_40
TAB:BKB 60:40	Strain	Stress	Toughness 10^4		Strain	Stress	Toughness 10^4		Strain	Stress	Toughness 10^4		Strain	Stress	Toughness 10^4
	[%]	[MPa]	10^4 [J m-3]		[%]	[MPa]	10^4 [J m-3]		[%]	[MPa]	10^4 [J m-3]		[%]	[MPa]	10^4 [J m-3]
	0.006409	0.0246			-0.004607	0.004894			0.005587	0.02988			-0.001193	0.004021
	0.03391	0.07346	0.00134837		0.0256	0.03717	0.000635314		0.03259	0.09974	0.00175006		-0.002384	0.004021
	0.06302	0.1445	0.00317241		0.05399	0.08437	0.00172526		0.06221	0.202	0.00446877		-0.003646	0.004021
	0.09151	0.2388	0.00546011		0.08533	0.1463	0.0036146		0.09245	0.3303	0.00804838		-0.004817	0.004221
	0.1206	0.3565	0.00865864		0.1135	0.2242	0.00521849		0.1238	0.478	0.0126701		0.02537	0.06776	0.00108645
	0.1504	0.4944	0.0126784		0.1423	0.3226	0.00787392		0.156	0.6379	0.017966		0.0544	0.1587	0.00328707
	0.1814	0.6469	0.0176901		0.1717	0.4391	0.011197		0.1886	0.8046	0.0235127		0.08447	0.2804	0.00660187
	0.2132	0.8094	0.0231552		0.2019	0.5711	0.015254		0.2215	0.9755	0.0292826		0.1155	0.4215	0.01089			Young's Modulus	Strain at break	max stress	Toughness
	0.2455	0.9783	0.0288714		0.2329	0.7149	0.019933		0.2549	1.148	0.0354625		0.1473	0.58	0.0159238			[GPa]	[%]	[MPa]	10^4 [J m-3]
	0.2784	1.151	0.035027		0.2645	0.8674	0.0250003		0.2879	1.321	0.0407385		0.1797	0.7483	0.0215185			0.426373	5.112	15.57	50.7515
	0.3114	1.325	0.040854		0.2966	1.026	0.0303891		0.3215	1.494	0.047292		0.2124	0.9229	0.0273241			0.379391	5.042	15.23	47.9953
	0.3446	1.501	0.0469116		0.3292	1.189	0.0361045		0.3549	1.667	0.0527887		0.2455	1.101	0.0334955			0.463457	6.274	15.75	67.3763
	0.3781	1.677	0.0532315		0.3621	1.355	0.0418488		0.3881	1.839	0.0581996		0.2786	1.281	0.0394221			0.486595	5.774	16.28	62.7538
	0.4114	1.852	0.0587578		0.3951	1.522	0.0474705		0.4216	2.011	0.0644875		0.3119	1.462	0.0456709
	0.4448	2.027	0.0647793		0.4283	1.69	0.0533192		0.4551	2.183	0.0702495		0.3453	1.644	0.0518702		Average	0.438954	5.5505	15.7075	57.2192
	0.4783	2.202	0.0708358		0.4616	1.859	0.0590908		0.4884	2.354	0.075541		0.3785	1.825	0.0575854		Standard dev	0.0468191	0.584311	0.438359	9.32218
	0.5117	2.376	0.0764526		0.4949	2.028	0.0647185		0.5214	2.525	0.0805035		0.412	2.006	0.0641692
	0.5452	2.549	0.0824937		0.5283	2.197	0.0705575		0.5547	2.698	0.0869629		0.4453	2.187	0.0698134
	0.5788	2.721	0.088536		0.5617	2.366	0.0762021		0.5884	2.87	0.0938208		0.4787	2.367	0.0760518
	0.6124	2.893	0.0943152		0.5952	2.534	0.082075		0.6226	3.039	0.101044		0.5122	2.546	0.0822927
	0.6456	3.063	0.0988696		0.6287	2.702	0.087703		0.6567	3.197	0.106324		0.5455	2.725	0.0877621
	0.6791	3.234	0.105475		0.6622	2.869	0.0933142		0.6886	3.362	0.104616		0.5791	2.902	0.0945336
	0.7126	3.404	0.111186		0.6956	3.035	0.0985968		0.7221	3.531	0.115458		0.6124	3.08	0.0996003
	0.7462	3.572	0.117197		0.7292	3.201	0.104765		0.7558	3.697	0.121792		0.6459	3.256	0.106128
	0.7797	3.74	0.122476		0.7627	3.366	0.109997		0.7895	3.861	0.127352		0.6794	3.431	0.112007
	0.8132	3.906	0.128071		0.7962	3.531	0.115525		0.823	4.023	0.132057		0.7128	3.605	0.117501
	0.8467	4.072	0.133631		0.8298	3.694	0.12138		0.8565	4.183	0.137451		0.7463	3.778	0.123665
	0.8802	4.237	0.139176		0.8633	3.857	0.126479		0.8899	4.342	0.142367		0.7798	3.95	0.129444
	0.9137	4.401	0.144686		0.8967	4.019	0.131529		0.9234	4.501	0.14812		0.8132	4.121	0.134786
	0.9472	4.564	0.150164		0.9304	4.18	0.138153		0.9569	4.658	0.153413		0.8467	4.291	0.140901
	0.9807	4.726	0.155607		0.964	4.34	0.143136		0.9903	4.815	0.158199		0.88	4.46	0.145704
	1.014	4.888	0.160073		0.9974	4.499	0.147611		1.024	4.97	0.164877		0.9137	4.628	0.153133
	1.048	5.048	0.168912		1.031	4.657	0.153821		1.057	5.125	0.166567		0.947	4.795	0.156893
	1.081	5.208	0.169224		1.065	4.815	0.161024		1.091	5.278	0.176851		0.9805	4.961	0.163413
	1.115	5.366	0.179758		1.098	4.972	0.161486		1.124	5.431	0.176699		1.014	5.126	0.168957
	1.148	5.524	0.179685		1.132	5.127	0.171683		1.158	5.582	0.187221		1.047	5.289	0.171847
	1.182	5.68	0.190468		1.165	5.282	0.171749		1.191	5.732	0.186681		1.081	5.452	0.182597
	1.215	5.836	0.190014		1.199	5.437	0.182223		1.225	5.881	0.197421		1.116	5.609	0.193568
	1.249	5.991	0.201059		1.232	5.59	0.181945		1.258	6.029	0.196515		1.15	5.751	0.19312
	1.282	6.144	0.200227		1.266	5.742	0.192644		1.292	6.176	0.207485		1.181	5.909	0.18073
	1.316	6.297	0.211497		1.299	5.893	0.191977		1.325	6.321	0.2062		1.214	6.075	0.197736
	1.349	6.448	0.210292		1.333	6.043	0.202912		1.359	6.466	0.217379		1.247	6.241	0.203214
	1.383	6.599	0.221799		1.367	6.193	0.208012		1.392	6.609	0.215737		1.281	6.403	0.214948
	1.416	6.749	0.220242		1.4	6.341	0.206811		1.426	6.751	0.22712		1.315	6.562	0.220405
	1.45	6.898	0.231999		1.434	6.489	0.21811		1.459	6.892	0.22511		1.349	6.715	0.225709
	1.484	7.046	0.237048		1.467	6.635	0.216546		1.492	7.033	0.229762		1.382	6.87	0.224152
	1.517	7.193	0.234943		1.501	6.78	0.228055		1.526	7.172	0.241485		1.415	7.02	0.229185
	1.551	7.339	0.247044		1.534	6.925	0.226133		1.559	7.309	0.238936		1.449	7.174	0.241298
	1.584	7.484	0.24458		1.568	7.068	0.237881		1.593	7.446	0.250835		1.482	7.326	0.23925
	1.618	7.627	0.256887		1.602	7.21	0.242726		1.626	7.581	0.247945		1.516	7.476	0.251634
	1.651	7.77	0.25405		1.635	7.352	0.240273		1.66	7.715	0.260032		1.549	7.625	0.249166
	1.685	7.913	0.266611		1.669	7.492	0.252348		1.694	7.848	0.264571		1.583	7.773	0.261766
	1.718	8.053	0.263439		1.702	7.631	0.249529		1.727	7.979	0.261146		1.616	7.919	0.258918
	1.752	8.193	0.276182		1.736	7.769	0.2618		1.76	8.11	0.265468		1.65	8.063	0.271694
	1.785	8.332	0.272662		1.77	7.906	0.266475		1.794	8.24	0.27795		1.683	8.208	0.268472
	1.819	8.47	0.285634		1.803	8.042	0.263142		1.827	8.368	0.274032		1.717	8.35	0.281486
	1.852	8.607	0.281771		1.837	8.176	0.275706		1.861	8.495	0.286671		1.75	8.492	0.277893
	1.886	8.742	0.294933		1.871	8.309	0.280245		1.894	8.621	0.282414		1.784	8.633	0.291125
	1.919	8.877	0.290714		1.904	8.441	0.276375		1.928	8.745	0.295222		1.817	8.772	0.287182
	1.953	9.01	0.304079		1.938	8.573	0.289238		1.961	8.868	0.290615		1.851	8.91	0.300594
	1.987	9.142	0.308584		1.971	8.702	0.285038		1.995	8.989	0.303569		1.884	9.047	0.29629
	2.02	9.274	0.303864		2.005	8.831	0.298061		2.028	9.11	0.298633		1.918	9.183	0.30991
	2.054	9.404	0.317526		2.039	8.958	0.302413		2.062	9.229	0.311763		1.951	9.318	0.305267
	2.087	9.532	0.312444		2.072	9.084	0.297693		2.095	9.347	0.306504		1.985	9.451	0.319073
	2.121	9.66	0.326264		2.106	9.209	0.310981		2.129	9.465	0.319804		2.018	9.583	0.314061
	2.154	9.787	0.320875		2.139	9.332	0.305926		2.162	9.581	0.314259		2.051	9.715	0.318417
	2.188	9.913	0.3349		2.173	9.455	0.319379		2.196	9.695	0.327692		2.085	9.845	0.33252
	2.222	10.04	0.339201		2.207	9.576	0.323527		2.229	9.807	0.321783		2.119	9.972	0.336889
	2.255	10.16	0.3333		2.241	9.695	0.327607		2.263	9.919	0.335342		2.152	10.1	0.331188
	2.289	10.28	0.34748		2.274	9.813	0.321882		2.296	10.03	0.329158		2.186	10.22	0.34544
	2.322	10.4	0.34122		2.308	9.93	0.335631		2.33	10.14	0.34289		2.219	10.34	0.33924
	2.356	10.52	0.35564		2.341	10.05	0.32967		2.363	10.25	0.336435		2.253	10.46	0.3536
	2.389	10.64	0.34914		2.375	10.16	0.34357		2.397	10.35	0.3502		2.286	10.59	0.347325
	2.423	10.76	0.3638		2.409	10.27	0.34731		2.43	10.46	0.343365		2.32	10.7	0.36193
	2.457	10.87	0.36771		2.442	10.39	0.34089		2.464	10.56	0.35734		2.353	10.82	0.35508
	2.49	10.99	0.36069		2.476	10.5	0.35513		2.497	10.66	0.35013		2.386	10.94	0.35904
	2.524	11.1	0.37553		2.51	10.61	0.35887		2.531	10.77	0.36431		2.42	11.05	0.37383
	2.558	11.21	0.37927		2.543	10.72	0.351945		2.565	10.87	0.36788		2.454	11.16	0.37757
	2.591	11.32	0.371745		2.577	10.82	0.36618		2.598	10.97	0.36036		2.487	11.27	0.370095
	2.625	11.42	0.38658		2.61	10.93	0.358875		2.632	11.06	0.37451		2.521	11.38	0.38505
	2.659	11.53	0.39015		2.644	11.04	0.37349		2.665	11.16	0.36663		2.554	11.49	0.377355
	2.692	11.63	0.38214		2.678	11.14	0.37706		2.699	11.25	0.38097		2.588	11.59	0.39236
	2.726	11.73	0.39712		2.712	11.24	0.38046		2.732	11.35	0.3729		2.623	11.69	0.4074
	2.76	11.83	0.40052		2.745	11.34	0.37257		2.766	11.44	0.38743		2.655	11.79	0.37568
	2.794	11.93	0.40392		2.779	11.44	0.38726		2.799	11.53	0.379005		2.688	11.9	0.390885
	2.827	12.03	0.39534		2.812	11.54	0.37917		2.833	11.62	0.39355		2.722	12	0.4063
	2.861	12.12	0.41055		2.846	11.63	0.39389		2.866	11.71	0.384945		2.756	12.1	0.4097
	2.895	12.21	0.41361		2.88	11.73	0.39712		2.9	11.79	0.3995		2.789	12.19	0.400785
	2.928	12.3	0.404415		2.913	11.82	0.388575		2.933	11.88	0.390555		2.823	12.29	0.41616
	2.962	12.39	0.41973		2.947	11.91	0.40341		2.967	11.96	0.40528		2.856	12.38	0.407055
	2.995	12.48	0.410355		2.981	12.01	0.40664		3	12.04	0.396		2.89	12.47	0.42245
	3.029	12.57	0.42585		3.014	12.09	0.39765		3.034	12.13	0.41089		2.923	12.56	0.412995
	3.063	12.65	0.42874		3.048	12.18	0.41259		3.067	12.2	0.401445		2.957	12.65	0.42857
	3.096	12.74	0.418935		3.082	12.27	0.41565		3.101	12.28	0.41616		2.99	12.74	0.418935
	3.13	12.82	0.43452		3.115	12.36	0.406395		3.134	12.36	0.40656		3.024	12.83	0.43469
	3.164	12.9	0.43724		3.149	12.44	0.4216		3.168	12.44	0.4216		3.057	12.91	0.42471
	3.197	12.98	0.42702		3.183	12.52	0.42432		3.201	12.51	0.411675		3.091	12.99	0.4403
	3.231	13.05	0.44251		3.216	12.6	0.41448		3.235	12.58	0.42653		3.124	13.07	0.42999
	3.264	13.13	0.43197		3.25	12.68	0.42976		3.268	12.66	0.41646		3.158	13.16	0.44591
	3.298	13.21	0.44778		3.284	12.76	0.43248		3.302	12.73	0.43163		3.191	13.23	0.435435
	3.332	13.28	0.45033		3.317	12.84	0.4224		3.335	12.8	0.421245		3.225	13.31	0.45118
	3.365	13.35	0.439395		3.351	12.92	0.43792		3.369	12.86	0.43622		3.258	13.39	0.44055
	3.399	13.42	0.45509		3.385	12.99	0.44047		3.402	12.93	0.425535		3.292	13.46	0.45645
	3.433	13.49	0.45747		3.418	13.07	0.42999		3.436	13	0.44081		3.325	13.54	0.4455
	3.466	13.56	0.446325		3.452	13.14	0.44557		3.469	13.06	0.42999		3.359	13.61	0.46155
	3.5	13.62	0.46206		3.486	13.21	0.44795		3.503	13.13	0.44523		3.392	13.68	0.450285
	3.533	13.69	0.450615		3.519	13.28	0.437085		3.536	13.19	0.43428		3.426	13.75	0.46631
	3.567	13.75	0.46648		3.553	13.35	0.45271		3.57	13.25	0.44948		3.459	13.82	0.454905
	3.6	13.82	0.454905		3.586	13.42	0.441705		3.603	13.31	0.43824		3.493	13.88	0.4709
	3.634	13.88	0.4709		3.62	13.49	0.45747		3.637	13.37	0.45356		3.526	13.95	0.459195
	3.668	13.94	0.47294		3.654	13.55	0.45968		3.67	13.43	0.4422		3.56	14.01	0.47532
	3.701	14	0.46101		3.687	13.62	0.448305		3.703	13.48	0.444015		3.593	14.07	0.46332
	3.735	14.05	0.47685		3.721	13.68	0.4641		3.737	13.54	0.45934		3.627	14.14	0.47957
	3.768	14.11	0.46464		3.754	13.74	0.45243		3.77	13.6	0.44781		3.66	14.2	0.46761
	3.802	14.17	0.48076		3.788	13.8	0.46818		3.804	13.65	0.46325		3.694	14.26	0.48382
	3.835	14.22	0.468435		3.822	13.86	0.47022		3.837	13.7	0.451275		3.727	14.32	0.47157
	3.869	14.28	0.4845		3.855	13.92	0.45837		3.871	13.76	0.46682		3.761	14.37	0.48773
	3.902	14.33	0.472065		3.889	13.98	0.4743		3.904	13.81	0.454905		3.794	14.43	0.4752
	3.936	14.38	0.48807		3.922	14.04	0.46233		3.938	13.86	0.47039		3.828	14.48	0.49147
	3.97	14.43	0.48977		3.956	14.09	0.47821		3.971	13.91	0.458205		3.861	14.54	0.47883
	4.003	14.48	0.477015		3.99	14.15	0.48008		4.005	13.96	0.47379		3.895	14.59	0.49521
	4.037	14.53	0.49317		4.023	14.2	0.467775		4.038	14	0.46134		3.928	14.64	0.482295
	4.07	14.58	0.480315		4.057	14.25	0.48365		4.071	14.05	0.462825		3.961	14.69	0.483945
	4.104	14.62	0.4964		4.09	14.31	0.47124		4.105	14.1	0.47855		3.993	14.74	0.47088
	4.137	14.67	0.483285		4.124	14.36	0.48739		4.138	14.14	0.46596		4.027	14.79	0.50201
	4.171	14.71	0.49946		4.158	14.4	0.48892		4.172	14.19	0.48161		4.06	14.84	0.488895
	4.204	14.76	0.486255		4.191	14.45	0.476025		4.205	14.23	0.46893		4.093	14.88	0.49038
	4.238	14.8	0.50252		4.224	14.5	0.477675		4.239	14.27	0.4845		4.127	14.93	0.50677
	4.271	14.84	0.48906		4.258	14.55	0.49385		4.272	14.31	0.47157		4.16	14.98	0.493515
	4.305	14.88	0.50524		4.292	14.59	0.49538		4.305	14.35	0.47289		4.194	15.02	0.51
	4.338	14.92	0.4917		4.325	14.64	0.482295		4.339	14.39	0.48858		4.227	15.06	0.49632
	4.372	14.96	0.50796		4.359	14.68	0.49844		4.372	14.43	0.47553		4.261	15.11	0.51289
	4.405	15	0.49434		4.392	14.73	0.485265		4.406	14.47	0.4913		4.294	15.15	0.49929
	4.439	15.04	0.51068		4.426	14.77	0.5015		4.44	14.51	0.49266		4.328	15.19	0.51578
	4.472	15.08	0.49698		4.459	14.81	0.48807		4.473	14.55	0.47949		4.361	15.23	0.50193
	4.505	15.11	0.498135		4.493	14.85	0.50422		4.506	14.58	0.480645		4.394	15.27	0.50325
	4.539	15.15	0.51442		4.526	14.89	0.49071		4.54	14.62	0.4964		4.428	15.31	0.51986
	4.572	15.18	0.500445		4.56	14.93	0.50694		4.573	14.66	0.48312		4.461	15.34	0.505725
	4.606	15.22	0.5168		4.594	14.97	0.5083		4.606	14.69	0.484275		4.495	15.38	0.52224
	4.639	15.25	0.502755		4.627	15	0.494505		4.64	14.72	0.49997		4.528	15.42	0.5082
	4.673	15.29	0.51918		4.661	15.04	0.51068		4.673	14.76	0.48642		4.562	15.45	0.52479
	4.706	15.32	0.505065		4.698	15.07	0.557035		4.707	14.79	0.50235		4.595	15.48	0.510345
	4.74	15.35	0.52139		4.73	15.09	0.48256		4.74	14.82	0.488565		4.628	15.52	0.5115
	4.773	15.38	0.507045		4.762	15.12	0.48336		4.773	14.85	0.489555		4.662	15.55	0.52819
	4.807	15.41	0.52343		4.794	15.15	0.48432		4.807	14.88	0.50541		4.696	15.58	0.52921
	4.84	15.44	0.509025		4.828	15.19	0.51578		4.84	14.91	0.491535		4.729	15.61	0.514635
	4.874	15.47	0.52547		4.863	15.22	0.532175		4.874	14.94	0.50745		4.762	15.64	0.515625
	4.907	15.5	0.511005		4.9	15.23	0.563325		4.907	14.97	0.493515		4.796	15.68	0.53244
	4.941	15.53	0.52751		4.938	15.23	0.57874		4.941	15	0.50949		4.829	15.7	0.51777
	4.974	15.55	0.51282		4.981	15.21	0.65446		4.974	15.03	0.495495		4.862	15.73	0.518595
	5.011	15.57	0.57572		5.042	15.11	0.92476		5.007	15.06	0.496485		4.896	15.76	0.53533
	5.112	15.53	1.57055						5.041	15.08	0.51238		4.929	15.79	0.520575
									5.074	15.11	0.498135		4.963	15.82	0.53737
									5.107	15.14	0.499125		4.996	15.84	0.52239
									5.141	15.16	0.5151		5.029	15.87	0.523215
									5.174	15.19	0.500775		5.063	15.9	0.54009
									5.208	15.21	0.5168		5.096	15.92	0.52503
									5.241	15.24	0.502425		5.13	15.94	0.54162
									5.274	15.26	0.50325		5.163	15.97	0.526515
									5.308	15.28	0.51918		5.196	15.99	0.52734
									5.341	15.31	0.504735		5.23	16.01	0.544
									5.375	15.33	0.52088		5.263	16.04	0.528825
									5.408	15.35	0.50622		5.297	16.06	0.5457
									5.441	15.37	0.50688		5.33	16.08	0.53031
									5.475	15.4	0.52309		5.363	16.1	0.53097
									5.508	15.42	0.50853		5.397	16.12	0.54774
									5.542	15.43	0.52445		5.43	16.14	0.53229
									5.574	15.45	0.49408		5.463	16.16	0.53295
									5.608	15.48	0.52581		5.497	16.18	0.54978
									5.642	15.5	0.52666		5.53	16.2	0.53427
									5.675	15.52	0.51183		5.564	16.22	0.55114
									5.708	15.53	0.512325		5.597	16.24	0.53559
									5.741	15.55	0.51282		5.631	16.25	0.55233
									5.774	15.57	0.51348		5.664	16.27	0.53658
									5.807	15.59	0.51414		5.699	16.28	0.569625
									5.84	15.6	0.514635		5.735	16.27	0.5859
									5.874	15.62	0.53074		5.774	16.24	0.633945
									5.907	15.64	0.51579
									5.94	15.65	0.516285
									5.974	15.67	0.53244
									6.007	15.69	0.51744
									6.041	15.7	0.53363
									6.074	15.72	0.51843
									6.107	15.73	0.518925
									6.141	15.74	0.53499
									6.174	15.75	0.519585
									6.216	15.74	0.66129
									6.274	15.62	0.90944
					1.125	48.94
					1.125	49.12
					1.125	49.34
					1.125	49.59
					1.125	49.86
					1.125	50.17
					1.125	50.51
					1.125	50.87

## Sheet: TAB_BKB_50_50
TAB:BKB 50:50	Strain	Stress	Toughness 10^4		Strain	Stress	Toughness 10^4		Strain	Stress	Toughness 10^4		Strain	Stress	Toughness 10^4		Strain	Stress	Toughness 10^4		Strain	Stress	Toughness 10^4
	[%]	[MPa]	10^4 [J m-3]		[%]	[MPa]	10^4 [J m-3]		[%]	[MPa]	10^4 [J m-3]		[%]	[MPa]	10^4 [J m-3]		[%]	[MPa]	10^4 [J m-3]		[%]	[MPa]	10^4 [J m-3]
	-0.002966	0.00358			-0.003415	0.003598			-0.005572				-0.006166	0.003575			-0.003684	0.003461			0.01634	0.0647
	0.02337	0.02837	0.000420718		0.02634	0.06041	0.000952279		0.0261	0.04072	0.000644842		0.02568	0.04149	0.00071757		0.02275	0.05537	0.000777569		0.04845	0.1747	0.00384357
	0.04883	0.07157	0.00127224		0.05752	0.1317	0.00299499		0.05656	0.08952	0.00198356		0.05607	0.09264	0.00203811		0.05775	0.1125	0.00293773		0.08172	0.2921	0.00776522
	0.07525	0.1362	0.00274464		0.08999	0.2127	0.00559133		0.08787	0.1498	0.00374655		0.08752	0.1546	0.00388785		0.08738	0.181	0.0043482		0.1151	0.4101	0.0117197
	0.1031	0.2189	0.00494477		0.1226	0.3006	0.00836936		0.1193	0.2201	0.00581298		0.1193	0.2253	0.00603661		0.1196	0.2608	0.0071174		0.1484	0.5275	0.015611
	0.1327	0.3151	0.0079032		0.1553	0.3931	0.011342		0.151	0.2993	0.00823249		0.1515	0.303	0.00850563		0.1521	0.346	0.0098605		0.1817	0.6449	0.0195205
	0.1638	0.4199	0.0114292		0.1883	0.4893	0.0145596		0.1832	0.3853	0.0110221		0.1839	0.3857	0.0111569		0.185	0.4346	0.0128409		0.2151	0.7618	0.0234919
	0.1958	0.5298	0.0151952		0.2215	0.5874	0.0178732		0.2158	0.4762	0.0140424		0.2166	0.4723	0.0140283		0.2181	0.5251	0.015883		0.2485	0.8779	0.027383			Young's Modulus	Strain at break	max stress	Toughness
	0.2283	0.6428	0.0190548		0.2547	0.6869	0.0211534		0.2487	0.57	0.01721		0.2495	0.5613	0.0170027		0.2511	0.6173	0.0188496		0.2818	0.9935	0.0311588			[GPa]	[%]	[MPa]	10^4 [J m-3]
	0.2613	0.7575	0.0231049		0.2878	0.7876	0.024403		0.2817	0.6658	0.0203907		0.2825	0.6523	0.0200244		0.2843	0.7106	0.0220431		0.3152	1.109	0.0351117			0.311485	10.47	11.39	91.3773
	0.2945	0.8729	0.0270646		0.3212	0.8888	0.0279959		0.3147	0.7632	0.0235785		0.3157	0.7446	0.0231885		0.3177	0.8044	0.0253005		0.3486	1.223	0.0389444			0.280943	10.97	10.96	91.136
	0.3277	0.9887	0.0309026		0.3546	0.9897	0.031371		0.348	0.8616	0.0270529		0.3489	0.8379	0.0262695		0.351	0.8981	0.0283466		0.3819	1.337	0.042624			0.25034	12.5	11.03	106.637
	0.3611	1.104	0.0349481		0.3878	1.091	0.0345396		0.3813	0.9602	0.030333		0.3822	0.9314	0.0294588		0.3843	0.9918	0.0314668		0.4153	1.451	0.0465596			0.242435	10.75	10.56	85.0021
	0.3946	1.22	0.038927		0.4211	1.192	0.0380119		0.4146	1.059	0.0336197		0.4154	1.025	0.0324762		0.4176	1.086	0.0345954		0.4487	1.564	0.0503505			0.253952	10.23	10.08	77.1752
	0.4279	1.335	0.0425407		0.4547	1.293	0.041748		0.4479	1.158	0.036913		0.4487	1.119	0.0356976		0.4511	1.179	0.0379387		0.482	1.675	0.0539293			0.349428	9.064	11.18	75.3695
	0.4614	1.45	0.0466487		0.488	1.393	0.0447219		0.4812	1.257	0.0402097		0.4821	1.214	0.0389611		0.4844	1.272	0.0408091		0.5153	1.787	0.0576423
	0.4949	1.565	0.0505013		0.5213	1.494	0.0480685		0.5147	1.355	0.043751		0.5154	1.308	0.0419913		0.5177	1.365	0.0439061		0.5487	1.898	0.0615395		Average	0.28143	10.664	10.8667	87.7828
	0.5284	1.679	0.054337		0.5547	1.594	0.0515696		0.548	1.454	0.0467698		0.5487	1.402	0.0451215		0.5511	1.459	0.0471608		0.5821	2.009	0.0652469		Standard dev	0.0418797	1.11874	0.473357	11.4366
	0.5618	1.793	0.0579824		0.5884	1.692	0.0553691		0.5813	1.552	0.0500499		0.5821	1.496	0.0483966		0.5845	1.552	0.0502837		0.6154	2.119	0.0687312
	0.5953	1.906	0.0619583		0.6214	1.791	0.0574695		0.6148	1.651	0.0536502		0.6155	1.59	0.0515362		0.6179	1.644	0.0533732		0.6488	2.229	0.0726116
	0.6289	2.019	0.06594		0.6547	1.891	0.0613053		0.6481	1.748	0.0565933		0.649	1.683	0.0548227		0.6513	1.736	0.056446		0.6822	2.338	0.0762689
	0.6623	2.131	0.069305		0.6883	1.989	0.065184		0.6816	1.846	0.0601995		0.6823	1.776	0.0575923		0.6847	1.828	0.0595188		0.7155	2.446	0.0796536
	0.6958	2.243	0.0732645		0.7218	2.087	0.068273		0.715	1.943	0.0632763		0.7157	1.869	0.0608715		0.7181	1.92	0.0625916		0.7489	2.553	0.0834833
	0.7294	2.354	0.0772296		0.755	2.184	0.0708986		0.7484	2.039	0.0664994		0.7491	1.961	0.063961		0.7515	2.011	0.0656477		0.7823	2.66	0.0870571
	0.7629	2.465	0.0807182		0.7884	2.281	0.0745655		0.7818	2.135	0.0697058		0.7826	2.054	0.0672512		0.7848	2.102	0.0684815		0.8156	2.767	0.0903595
	0.7964	2.575	0.08442		0.8218	2.377	0.0777886		0.8153	2.231	0.0731305		0.8159	2.145	0.0699133		0.8182	2.192	0.0717098		0.849	2.873	0.094188
	0.8299	2.685	0.088105		0.8554	2.472	0.0814632		0.8487	2.326	0.0761019		0.8492	2.237	0.0729603		0.8517	2.282	0.0749395		0.8824	2.978	0.0977117
	0.8635	2.794	0.0920472		0.8887	2.568	0.083916		0.8821	2.421	0.0792749		0.8827	2.328	0.0764638		0.8851	2.372	0.0777218		0.9157	3.082	0.100899
	0.897	2.902	0.095408		0.922	2.662	0.0870795		0.9155	2.515	0.0824312		0.9161	2.419	0.0792749		0.9184	2.461	0.0804694		0.9491	3.187	0.104692
	0.9305	3.01	0.099026		0.9556	2.756	0.0910224		0.949	2.609	0.085827		0.9497	2.509	0.0827904		0.9519	2.55	0.0839342		0.9824	3.29	0.107842
	0.9642	3.118	0.103257		0.9888	2.85	0.0930596		0.9824	2.702	0.0886937		0.9829	2.599	0.0847928		0.9853	2.638	0.0866396		1.016	3.391	0.112241
	0.9977	3.224	0.106229		1.022	2.943	0.0961638		1.016	2.794	0.0923328		1.016	2.689	0.0875164		1.019	2.726	0.0903834		1.049	3.494	0.113602
	1.031	3.33	0.109124		1.056	3.036	0.101643		1.049	2.886	0.09372		1.05	2.778	0.092939		1.052	2.814	0.09141		1.083	3.596	0.12053
	1.065	3.435	0.115005		1.089	3.127	0.101689		1.083	2.978	0.099688		1.083	2.867	0.0931425		1.086	2.901	0.097155		1.116	3.696	0.120318
	1.098	3.54	0.115088		1.123	3.219	0.107882		1.116	3.069	0.0997755		1.117	2.955	0.098974		1.119	2.987	0.097152		1.149	3.796	0.123618
	1.132	3.644	0.122128		1.156	3.31	0.107728		1.15	3.159	0.105876		1.15	3.042	0.0989505		1.152	3.073	0.09999		1.183	3.895	0.130747
	1.165	3.747	0.121952		1.189	3.4	0.110715		1.183	3.248	0.105716		1.183	3.13	0.101838		1.186	3.158	0.105927		1.216	3.994	0.130168
	1.199	3.85	0.129149		1.223	3.49	0.11713		1.217	3.337	0.111945		1.217	3.218	0.107916		1.219	3.244	0.105633		1.249	4.091	0.133403
	1.233	3.952	0.132634		1.256	3.579	0.116638		1.25	3.425	0.111573		1.25	3.304	0.107613		1.253	3.328	0.111724		1.283	4.188	0.140743
	1.266	4.053	0.132082		1.289	3.668	0.119575		1.284	3.513	0.117946		1.284	3.39	0.113798		1.286	3.412	0.11121		1.316	4.285	0.139805
	1.3	4.153	0.139502		1.323	3.755	0.126191		1.317	3.6	0.117364		1.317	3.476	0.113289		1.319	3.496	0.113982		1.35	4.379	0.147288
	1.333	4.253	0.138699		1.356	3.843	0.125367		1.35	3.687	0.120236		1.351	3.561	0.119629		1.353	3.579	0.120275		1.383	4.474	0.146074
	1.367	4.352	0.146285		1.39	3.929	0.132124		1.384	3.773	0.12682		1.384	3.645	0.118899		1.386	3.662	0.119476		1.416	4.568	0.149193
	1.401	4.45	0.149634		1.423	4.015	0.131076		1.417	3.858	0.125912		1.417	3.729	0.121671		1.42	3.744	0.125902		1.45	4.661	0.156893
	1.434	4.547	0.14845		1.457	4.101	0.137972		1.451	3.942	0.1326		1.451	3.813	0.128214		1.453	3.825	0.124889		1.483	4.752	0.155315
	1.468	4.643	0.15623		1.49	4.186	0.136735		1.484	4.026	0.131472		1.484	3.896	0.127198		1.487	3.907	0.131444		1.516	4.844	0.158334
	1.502	4.739	0.159494		1.524	4.27	0.143752		1.518	4.11	0.138312		1.518	3.978	0.133858		1.52	3.987	0.130251		1.55	4.934	0.166226
	1.535	4.833	0.157938		1.557	4.354	0.142296		1.551	4.193	0.136999		1.551	4.06	0.132627		1.554	4.066	0.136901		1.583	5.024	0.164307
	1.569	4.927	0.16592		1.59	4.437	0.145052		1.585	4.275	0.143956		1.585	4.141	0.139417		1.587	4.145	0.135481		1.616	5.112	0.167244
	1.602	5.02	0.164126		1.624	4.519	0.152252		1.618	4.356	0.142412		1.618	4.221	0.137973		1.62	4.224	0.138089		1.65	5.2	0.175304
	1.636	5.112	0.172244		1.657	4.6	0.150463		1.652	4.437	0.149481		1.652	4.301	0.144874		1.654	4.302	0.144942		1.683	5.287	0.173036
	1.67	5.203	0.175355		1.691	4.681	0.157777		1.685	4.517	0.147741		1.685	4.38	0.143237		1.687	4.379	0.143237		1.717	5.373	0.18122
	1.703	5.293	0.173184		1.724	4.762	0.155809		1.718	4.597	0.150381		1.719	4.459	0.150263		1.721	4.455	0.150178		1.75	5.458	0.178711
	1.737	5.383	0.181492		1.757	4.841	0.158449		1.752	4.675	0.157624		1.752	4.537	0.148434		1.754	4.531	0.148269		1.783	5.542	0.1815
	1.771	5.471	0.184518		1.791	4.92	0.165937		1.785	4.753	0.155562		1.785	4.615	0.151008		1.788	4.606	0.155329		1.817	5.625	0.189839
	1.804	5.558	0.181979		1.824	4.998	0.163647		1.819	4.831	0.162928		1.819	4.691	0.158202		1.821	4.681	0.153235		1.85	5.707	0.186978
	1.838	5.644	0.190434		1.858	5.076	0.171258		1.852	4.907	0.160677		1.852	4.767	0.156057		1.855	4.754	0.160395		1.884	5.788	0.195415
	1.872	5.73	0.193358		1.891	5.153	0.168778		1.886	4.983	0.16813		1.886	4.842	0.163353		1.888	4.827	0.158086		1.917	5.868	0.192324
	1.905	5.814	0.190476		1.925	5.229	0.176494		1.919	5.059	0.165693		1.919	4.917	0.161024		1.921	4.9	0.160496		1.95	5.948	0.194964
	1.939	5.898	0.199104		1.958	5.304	0.173794		1.953	5.133	0.173264		1.953	4.991	0.168436		1.955	4.972	0.167824		1.984	6.027	0.203575
	1.973	5.98	0.201926		1.991	5.379	0.17627		1.986	5.207	0.17061		1.985	5.063	0.160864		1.988	5.043	0.165247		2.017	6.104	0.200161
	2.006	6.062	0.198693		2.025	5.453	0.184144		2.02	5.281	0.178296		2.018	5.133	0.168234		2.022	5.112	0.172635		2.05	6.181	0.202702
	2.04	6.142	0.207468		2.058	5.527	0.18117		2.053	5.353	0.175461		2.052	5.205	0.175746		2.055	5.182	0.169851		2.084	6.256	0.211429
	2.074	6.222	0.210188		2.092	5.599	0.189142		2.087	5.425	0.183226		2.085	5.276	0.172936		2.089	5.25	0.177344		2.117	6.331	0.207685
	2.107	6.3	0.206613		2.125	5.671	0.185955		2.12	5.496	0.180196		2.118	5.347	0.175279		2.122	5.318	0.174372		2.151	6.404	0.216495
	2.141	6.377	0.215509		2.158	5.741	0.188298		2.154	5.566	0.188054		2.152	5.417	0.182988		2.156	5.385	0.181951		2.184	6.477	0.212537
	2.175	6.453	0.21811		2.192	5.812	0.196401		2.187	5.636	0.184833		2.186	5.486	0.185351		2.189	5.451	0.178794		2.217	6.549	0.214929
	2.208	6.529	0.214203		2.225	5.882	0.192951		2.221	5.704	0.19278		2.219	5.554	0.18216		2.223	5.516	0.186439		2.251	6.62	0.223873
	2.242	6.603	0.223244		2.259	5.95	0.201144		2.254	5.773	0.18937		2.252	5.621	0.184387		2.256	5.581	0.1831		2.284	6.69	0.219615
	2.276	6.676	0.225743		2.292	6.018	0.197472		2.288	5.84	0.197421		2.286	5.688	0.192253		2.29	5.645	0.190842		2.317	6.759	0.221909
	2.31	6.748	0.228208		2.326	6.085	0.205751		2.321	5.906	0.193809		2.319	5.754	0.188793		2.323	5.708	0.187324		2.351	6.827	0.230962
	2.343	6.819	0.223855		2.359	6.152	0.20191		2.355	5.972	0.201926		2.353	5.819	0.196741		2.357	5.769	0.195109		2.384	6.894	0.226396
	2.377	6.89	0.233053		2.392	6.217	0.204088		2.388	6.038	0.198165		2.386	5.883	0.193083		2.39	5.831	0.1914		2.418	6.96	0.235518
	2.411	6.959	0.235433		2.426	6.282	0.212483		2.422	6.102	0.20638		2.42	5.947	0.20111		2.424	5.892	0.199291		2.451	7.026	0.230769
	2.444	7.027	0.230769		2.459	6.346	0.208362		2.455	6.166	0.202422		2.453	6.01	0.19729		2.457	5.952	0.195426		2.484	7.09	0.232914
	2.478	7.094	0.240057		2.493	6.409	0.216835		2.489	6.228	0.210698		2.487	6.071	0.205377		2.49	6.011	0.19739		2.518	7.154	0.242148
	2.512	7.16	0.242318		2.526	6.472	0.212536		2.522	6.29	0.206547		2.52	6.132	0.201349		2.524	6.069	0.20536		2.551	7.217	0.237122
	2.545	7.226	0.237369		2.56	6.533	0.221085		2.556	6.351	0.214897		2.554	6.194	0.209542		2.557	6.127	0.201234		2.585	7.278	0.246415
	2.579	7.29	0.246772		2.593	6.594	0.216595		2.589	6.412	0.210589		2.587	6.254	0.205392		2.591	6.183	0.20927		2.618	7.339	0.24118
	2.613	7.353	0.248931		2.626	6.654	0.218592		2.622	6.472	0.212586		2.621	6.313	0.213639		2.624	6.239	0.204963		2.651	7.399	0.243177
	2.646	7.415	0.243672		2.66	6.714	0.227256		2.656	6.532	0.221068		2.654	6.372	0.209302		2.658	6.295	0.213078		2.685	7.458	0.252569
	2.68	7.476	0.253147		2.693	6.772	0.222519		2.689	6.59	0.216513		2.688	6.43	0.217634		2.691	6.349	0.208626		2.718	7.517	0.247087
	2.714	7.537	0.255221		2.727	6.83	0.231234		2.723	6.648	0.225046		2.721	6.487	0.21313		2.725	6.403	0.216784		2.751	7.574	0.249001
	2.747	7.596	0.249694		2.76	6.887	0.22633		2.756	6.705	0.220324		2.755	6.543	0.22151		2.758	6.456	0.212173		2.785	7.632	0.258502
	2.781	7.655	0.259267		2.794	6.943	0.23511		2.79	6.761	0.228922		2.788	6.599	0.216843		2.792	6.508	0.220388		2.818	7.689	0.252796
	2.815	7.712	0.261239		2.827	6.999	0.230043		2.823	6.817	0.224037		2.822	6.653	0.225284		2.825	6.56	0.215622		2.852	7.744	0.262361
	2.848	7.769	0.255436		2.861	7.054	0.238901		2.857	6.872	0.232713		2.855	6.707	0.22044		2.859	6.61	0.22389		2.885	7.798	0.256443
	2.882	7.824	0.265081		2.894	7.107	0.233656		2.89	6.926	0.227667		2.889	6.761	0.228956		2.892	6.66	0.218955		2.918	7.852	0.258225
	2.916	7.879	0.266951		2.928	7.161	0.242556		2.924	6.979	0.236385		2.922	6.813	0.223971		2.926	6.71	0.22729		2.952	7.904	0.267852
	2.949	7.933	0.260898		2.961	7.213	0.237171		2.957	7.031	0.231165		2.956	6.866	0.232543		2.959	6.758	0.222222		2.985	7.956	0.26169
	2.983	7.986	0.270623		2.994	7.265	0.238887		2.991	7.084	0.239955		2.989	6.917	0.227419		2.993	6.806	0.230588		3.018	8.007	0.263389
	3.016	8.039	0.264412		3.028	7.316	0.247877		3.024	7.135	0.234613		3.023	6.967	0.236028		3.026	6.853	0.225373		3.052	8.057	0.273088
	3.05	8.09	0.274193		3.061	7.367	0.242269		3.058	7.186	0.243457		3.056	7.017	0.230736		3.059	6.9	0.226925		3.085	8.106	0.266689
	3.084	8.141	0.275927		3.095	7.417	0.251328		3.091	7.236	0.237963		3.089	7.066	0.232369		3.093	6.945	0.235365		3.119	8.155	0.276437
	3.117	8.191	0.269478		3.128	7.465	0.245553		3.125	7.285	0.246857		3.123	7.115	0.241077		3.126	6.991	0.229944		3.152	8.203	0.269907
	3.151	8.241	0.279344		3.161	7.514	0.247153		3.158	7.333	0.241197		3.156	7.163	0.235587		3.16	7.035	0.238442		3.185	8.25	0.271474
	3.184	8.29	0.272762		3.195	7.562	0.256292		3.192	7.38	0.250121		3.19	7.21	0.244341		3.193	7.079	0.232881		3.219	8.296	0.281282
	3.218	8.338	0.282676		3.228	7.609	0.250322		3.225	7.427	0.244315		3.223	7.257	0.238705		3.227	7.122	0.241417		3.252	8.341	0.27451
	3.252	8.384	0.284274		3.262	7.656	0.259505		3.258	7.475	0.245883		3.257	7.303	0.24752		3.26	7.165	0.235735		3.285	8.386	0.275996
	3.285	8.43	0.277431		3.295	7.702	0.253407		3.292	7.521	0.254932		3.29	7.348	0.241741		3.294	7.207	0.244324		3.319	8.43	0.285872
	3.319	8.475	0.287385		3.329	7.747	0.262633		3.325	7.566	0.248936		3.324	7.392	0.25058		3.327	7.248	0.238507		3.352	8.473	0.278899
	3.353	8.52	0.288915		3.362	7.792	0.256393		3.359	7.611	0.258009		3.357	7.436	0.244662		3.36	7.288	0.239844		3.385	8.516	0.280318
	3.386	8.563	0.281869		3.395	7.836	0.257862		3.392	7.655	0.251889		3.391	7.479	0.253555		3.394	7.329	0.248489		3.419	8.558	0.290258
	3.42	8.606	0.291873		3.429	7.882	0.267206		3.426	7.699	0.261018		3.424	7.522	0.247516		3.427	7.368	0.2425		3.452	8.6	0.283107
	3.453	8.648	0.284691		3.462	7.924	0.260799		3.459	7.742	0.254776		3.458	7.565	0.256479		3.461	7.407	0.251175		3.486	8.64	0.29308
	3.487	8.689	0.294729		3.496	7.967	0.270147		3.493	7.784	0.263942		3.491	7.607	0.250338		3.494	7.446	0.245075		3.519	8.68	0.28578
	3.52	8.73	0.287413		3.529	8.009	0.263604		3.526	7.826	0.257565		3.525	7.648	0.259335		3.528	7.483	0.253793		3.552	8.719	0.287083
	3.554	8.77	0.2975		3.562	8.05	0.264973		3.56	7.868	0.266798		3.558	7.688	0.253044		3.561	7.52	0.247549		3.586	8.758	0.297109
	3.588	8.809	0.298843		3.596	8.091	0.274397		3.593	7.908	0.260304		3.591	7.728	0.254364		3.594	7.558	0.248787		3.619	8.796	0.289641
	3.621	8.848	0.29134		3.629	8.13	0.267646		3.626	7.949	0.26164		3.625	7.768	0.263432		3.628	7.596	0.257618		3.652	8.834	0.290895
	3.655	8.886	0.301478		3.663	8.17	0.2771		3.66	7.988	0.270929		3.658	7.806	0.256971		3.661	7.631	0.251245		3.686	8.871	0.300985
	3.688	8.924	0.293865		3.696	8.208	0.270237		3.693	8.027	0.264247		3.692	7.845	0.266067		3.695	7.667	0.260066		3.719	8.907	0.293337
	3.722	8.96	0.304028		3.729	8.246	0.271491		3.727	8.066	0.273581		3.725	7.882	0.259495		3.728	7.701	0.253572		3.753	8.943	0.30345
	3.755	8.996	0.296274		3.763	8.284	0.28101		3.76	8.106	0.266838		3.759	7.92	0.268634		3.762	7.735	0.262412		3.786	8.978	0.295696
	3.789	9.031	0.306459		3.796	8.321	0.273982		3.794	8.144	0.27625		3.792	7.956	0.261954		3.795	7.769	0.255816		3.819	9.013	0.296851
	3.822	9.066	0.2986		3.83	8.358	0.283543		3.827	8.181	0.269362		3.825	7.993	0.263159		3.829	7.802	0.264707		3.853	9.047	0.30702
	3.856	9.101	0.308839		3.863	8.394	0.276408		3.861	8.218	0.278783		3.859	8.029	0.272374		3.862	7.835	0.25801		3.886	9.08	0.299095
	3.89	9.134	0.309995		3.897	8.429	0.285991		3.894	8.254	0.271788		3.892	8.064	0.265534		3.895	7.867	0.259083		3.919	9.113	0.300184
	3.923	9.167	0.301966		3.93	8.464	0.278735		3.927	8.29	0.272976		3.926	8.098	0.274754		3.929	7.898	0.268005		3.953	9.146	0.310403
	3.956	9.199	0.303039		3.963	8.498	0.279873		3.961	8.325	0.282455		3.959	8.132	0.267795		3.962	7.929	0.261146		3.986	9.178	0.302346
	3.988	9.231	0.29488		3.997	8.53	0.289476		3.994	8.359	0.275286		3.992	8.167	0.268933		3.996	7.96	0.270113		4.019	9.209	0.303385
	4.022	9.262	0.314381		4.03	8.564	0.282051		4.028	8.393	0.284784		4.026	8.202	0.278273		4.029	7.99	0.263175		4.053	9.241	0.31365
	4.055	9.293	0.306157		4.064	8.598	0.291754		4.061	8.427	0.27753		4.059	8.235	0.271211		4.062	8.02	0.264165		4.086	9.271	0.305448
	4.089	9.324	0.316489		4.097	8.63	0.284262		4.095	8.459	0.287062		4.093	8.267	0.280534		4.096	8.049	0.273173		4.119	9.301	0.306438
	4.122	9.354	0.308187		4.13	8.662	0.285318		4.128	8.492	0.279692		4.126	8.299	0.273339		4.129	8.078	0.266095		4.153	9.331	0.316744
	4.156	9.383	0.318529		4.164	8.694	0.295052		4.161	8.524	0.280764		4.16	8.33	0.282693		4.163	8.107	0.275145		4.186	9.36	0.308402
	4.189	9.412	0.310118		4.197	8.724	0.287397		4.195	8.555	0.290343		4.193	8.361	0.275401		4.196	8.135	0.267993		4.22	9.389	0.318733
	4.223	9.441	0.320501		4.23	8.755	0.288404		4.229	8.585	0.29138		4.227	8.392	0.284801		4.229	8.163	0.268917		4.253	9.417	0.310299
	4.256	9.469	0.312015		4.264	8.785	0.29818		4.261	8.616	0.275216		4.26	8.422	0.277431		4.263	8.19	0.278001		4.286	9.445	0.311223
	4.29	9.497	0.322422		4.298	8.814	0.299183		4.295	8.647	0.293471		4.293	8.452	0.278421		4.296	8.217	0.270716		4.32	9.472	0.321589
	4.323	9.524	0.313847		4.33	8.842	0.282496		4.328	8.677	0.285846		4.327	8.481	0.287861		4.33	8.244	0.279837		4.353	9.499	0.313021
	4.357	9.551	0.324275		4.364	8.872	0.301138		4.362	8.707	0.295528		4.36	8.51	0.280352		4.363	8.269	0.272465		4.386	9.526	0.313913
	4.39	9.577	0.315612		4.397	8.9	0.293238		4.395	8.736	0.287809		4.394	8.538	0.289816		4.396	8.295	0.273306		4.42	9.552	0.324326
	4.424	9.603	0.32606		4.431	8.928	0.303076		4.429	8.765	0.297517		4.427	8.566	0.282216		4.43	8.32	0.282455		4.453	9.578	0.315645
	4.457	9.629	0.317328		4.464	8.955	0.29507		4.462	8.793	0.289707		4.46	8.594	0.28314		4.463	8.345	0.274973		4.486	9.604	0.316503
	4.491	9.654	0.327811		4.497	8.983	0.295977		4.495	8.821	0.290631		4.494	8.621	0.292655		4.497	8.37	0.284155		4.52	9.629	0.326961
	4.524	9.679	0.318995		4.531	9.009	0.305864		4.529	8.848	0.300373		4.527	8.648	0.284939		4.53	8.394	0.276606		4.553	9.654	0.31817
	4.558	9.703	0.329494		4.564	9.035	0.297726		4.562	8.876	0.292446		4.561	8.675	0.294491		4.563	8.418	0.277398		4.586	9.678	0.318978
	4.591	9.727	0.320595		4.598	9.061	0.307632		4.596	8.902	0.302226		4.594	8.701	0.286704		4.597	8.442	0.28662		4.62	9.702	0.32946
	4.625	9.751	0.331126		4.631	9.087	0.299442		4.629	8.929	0.294211		4.627	8.727	0.287562		4.63	8.466	0.278982		4.653	9.726	0.320562
	4.658	9.775	0.322179		4.664	9.113	0.3003		4.662	8.955	0.295086		4.661	8.752	0.297143		4.664	8.488	0.288218		4.686	9.749	0.321338
	4.691	9.798	0.322954		4.698	9.138	0.310267		4.696	8.981	0.304912		4.694	8.778	0.289245		4.697	8.511	0.280484		4.72	9.772	0.331857
	4.725	9.82	0.333506		4.731	9.163	0.301966		4.729	9.006	0.296786		4.728	8.802	0.29886		4.73	8.534	0.281243		4.753	9.794	0.322839
	4.758	9.843	0.32444		4.764	9.187	0.302775		4.763	9.031	0.306629		4.761	8.827	0.290879		4.764	8.556	0.29053		4.787	9.817	0.333387
	4.792	9.865	0.335036		4.798	9.211	0.312766		4.796	9.056	0.298436		4.794	8.851	0.291687		4.797	8.577	0.282694		4.82	9.838	0.324308
	4.825	9.886	0.325892		4.831	9.235	0.304359		4.829	9.081	0.29926		4.828	8.875	0.301342		4.831	8.599	0.291992		4.853	9.86	0.325017
	4.859	9.908	0.336498		4.865	9.257	0.314364		4.863	9.105	0.309162		4.861	8.899	0.293271		4.864	8.62	0.284113		4.887	9.882	0.335614
	4.892	9.929	0.327311		4.898	9.281	0.305877		4.896	9.129	0.300861		4.895	8.922	0.302957		4.897	8.641	0.284807		4.92	9.903	0.326453
	4.925	9.949	0.327987		4.931	9.304	0.306653		4.93	9.152	0.310777		4.928	8.945	0.294806		4.931	8.661	0.294134		4.953	9.923	0.327129
	4.959	9.97	0.338623		4.965	9.327	0.316727		4.963	9.175	0.302396		4.962	8.967	0.304504		4.964	8.682	0.28616		4.987	9.944	0.337739
	4.992	9.99	0.32934		4.998	9.349	0.308154		4.996	9.198	0.303155		4.995	8.989	0.296274		4.997	8.702	0.286836		5.02	9.964	0.328482
	5.026	10.01	0.34		5.032	9.371	0.31824		5.03	9.221	0.313123		5.028	9.011	0.297		5.031	8.722	0.296208		5.053	9.985	0.329159
	5.059	10.03	0.33066		5.065	9.393	0.309606		5.063	9.243	0.304656		5.062	9.033	0.306748		5.064	8.741	0.28814		5.087	10	0.339745
	5.093	10.05	0.34136		5.098	9.414	0.310315		5.097	9.265	0.314636		5.095	9.054	0.298435		5.097	8.76	0.288767		5.12	10.02	0.33033
	5.126	10.07	0.33198		5.132	9.435	0.320433		5.13	9.287	0.306108		5.128	9.075	0.299129		5.131	8.78	0.29818		5.153	10.04	0.33099
	5.16	10.09	0.34272		5.165	9.456	0.311702		5.163	9.308	0.306818		5.162	9.096	0.308907		5.164	8.799	0.290053		5.187	10.06	0.3417
	5.193	10.11	0.3333		5.198	9.476	0.312378		5.197	9.33	0.316846		5.195	9.117	0.300515		5.198	8.817	0.299472		5.22	10.08	0.33231
	5.226	10.12	0.333795		5.232	9.497	0.322541		5.23	9.35	0.30822		5.228	9.137	0.301191		5.231	8.835	0.291258		5.253	10.1	0.33297
	5.26	10.14	0.34442		5.265	9.517	0.313731		5.263	9.371	0.308896		5.262	9.157	0.310998		5.264	8.853	0.291852		5.287	10.12	0.34374
	5.293	10.16	0.33495		5.298	9.536	0.314375		5.297	9.392	0.318971		5.295	9.177	0.302511		5.298	8.871	0.301308		5.32	10.13	0.334125
	5.327	10.18	0.34578		5.332	9.556	0.324564		5.33	9.412	0.310266		5.329	9.196	0.312341		5.331	8.889	0.29304		5.353	10.15	0.33462
	5.36	10.19	0.336105		5.365	9.575	0.315662		5.364	9.432	0.320348		5.362	9.216	0.303798		5.365	8.907	0.302532		5.387	10.17	0.34544
	5.393	10.21	0.3366		5.398	9.594	0.316288		5.397	9.451	0.31157		5.395	9.235	0.304441		5.398	8.924	0.294211		5.42	10.19	0.33594
	5.427	10.23	0.34748		5.432	9.612	0.326502		5.43	9.471	0.312213		5.429	9.254	0.314313		5.431	8.94	0.294756		5.453	10.2	0.336435
	5.46	10.24	0.337755		5.465	9.631	0.317509		5.464	9.49	0.322337		5.462	9.272	0.305679		5.465	8.957	0.304249		5.487	10.22	0.34714
	5.494	10.26	0.3485		5.499	9.649	0.32776		5.497	9.509	0.313483		5.496	9.29	0.315554		5.498	8.974	0.295862		5.52	10.24	0.33759
	5.527	10.28	0.33891		5.532	9.667	0.318714		5.531	9.527	0.323612		5.529	9.308	0.306867		5.531	8.99	0.296406		5.553	10.25	0.338085
	5.56	10.29	0.339405		5.565	9.684	0.319292		5.564	9.545	0.314688		5.562	9.326	0.307461		5.565	9.006	0.305932		5.587	10.27	0.34884
	5.594	10.31	0.3502		5.599	9.702	0.329562		5.597	9.564	0.315299		5.596	9.344	0.31739		5.598	9.022	0.297462		5.62	10.28	0.339075
	5.627	10.32	0.340395		5.632	9.719	0.320446		5.631	9.581	0.325465		5.629	9.361	0.308632		5.631	9.038	0.29799		5.653	10.3	0.33957
	5.661	10.34	0.35122		5.665	9.736	0.321008		5.664	9.599	0.31647		5.662	9.378	0.309194		5.665	9.053	0.307547		5.687	10.32	0.35054
	5.694	10.35	0.341385		5.699	9.753	0.331313		5.697	9.617	0.317064		5.696	9.396	0.319158		5.698	9.068	0.298997		5.72	10.33	0.340725
	5.727	10.37	0.34188		5.732	9.769	0.322113		5.731	9.634	0.327267		5.729	9.412	0.310332		5.732	9.084	0.308584		5.753	10.35	0.34122
	5.761	10.38	0.35275		5.765	9.786	0.322657		5.764	9.651	0.318203		5.763	9.429	0.320297		5.765	9.098	0.300003		5.787	10.36	0.35207
	5.794	10.4	0.34287		5.799	9.802	0.332996		5.798	9.668	0.328423		5.796	9.446	0.311438		5.798	9.113	0.300482		5.82	10.38	0.34221
	5.828	10.41	0.35377		5.832	9.818	0.32373		5.831	9.684	0.319308		5.829	9.462	0.311982		5.832	9.128	0.310097		5.853	10.39	0.342705
	5.861	10.43	0.34386		5.865	9.834	0.324258		5.864	9.701	0.319852		5.863	9.478	0.32198		5.865	9.142	0.301455		5.887	10.4	0.35343
	5.894	10.44	0.344355		5.899	9.85	0.334628		5.898	9.717	0.330106		5.896	9.494	0.313038		5.898	9.157	0.301933		5.92	10.42	0.34353
	5.928	10.46	0.3553		5.932	9.866	0.325314		5.931	9.733	0.320925		5.929	9.51	0.313566		5.932	9.171	0.311576		5.953	10.43	0.344025
	5.961	10.47	0.345345		5.966	9.881	0.335699		5.964	9.749	0.321453		5.963	9.525	0.323595		5.965	9.185	0.302874		5.987	10.45	0.35496
	5.995	10.48	0.35615		5.999	9.896	0.32632		5.998	9.765	0.331738		5.996	9.54	0.314573		5.998	9.199	0.303336		6.019	10.46	0.33456
	6.028	10.5	0.34617		6.032	9.911	0.326816		6.031	9.781	0.322509		6.03	9.555	0.324615		6.032	9.212	0.312987		6.052	10.47	0.345345
	6.061	10.51	0.346665		6.066	9.926	0.337229		6.064	9.796	0.323021		6.063	9.57	0.315562		6.065	9.225	0.304211		6.085	10.49	0.34584
	6.095	10.52	0.35751		6.099	9.941	0.327806		6.098	9.811	0.333319		6.096	9.585	0.316058		6.098	9.238	0.304639		6.119	10.5	0.35683
	6.128	10.53	0.347325		6.132	9.955	0.328284		6.131	9.826	0.324011		6.13	9.6	0.326145		6.132	9.252	0.31433		6.152	10.51	0.346665
	6.162	10.55	0.35836		6.166	9.969	0.338708		6.165	9.841	0.334339		6.163	9.614	0.317031		6.165	9.265	0.305531		6.185	10.53	0.34716
	6.195	10.56	0.348315		6.199	9.983	0.329208		6.198	9.856	0.325001		6.196	9.628	0.317493		6.199	9.278	0.315231		6.219	10.54	0.35819
	6.228	10.57	0.348645		6.232	9.997	0.32967		6.231	9.87	0.325479		6.23	9.642	0.32759		6.232	9.29	0.306372		6.252	10.55	0.347985
	6.262	10.58	0.35955		6.266	10.01	0.340119		6.265	9.885	0.335835		6.263	9.656	0.318417		6.265	9.303	0.306784		6.285	10.56	0.348315
	6.295	10.6	0.34947		6.299	10.02	0.330495		6.298	9.899	0.326436		6.296	9.67	0.318879		6.299	9.315	0.316506		6.319	10.57	0.35921
	6.328	10.61	0.349965		6.332	10.04	0.33099		6.331	9.913	0.326898		6.33	9.683	0.329001		6.332	9.327	0.307593		6.352	10.59	0.34914
	6.362	10.62	0.36091		6.366	10.05	0.34153		6.365	9.927	0.33728		6.363	9.697	0.31977		6.365	9.34	0.308006		6.385	10.6	0.349635
	6.395	10.63	0.350625		6.399	10.06	0.331815		6.398	9.941	0.327822		6.397	9.71	0.329919		6.399	9.352	0.317764		6.419	10.61	0.36057
	6.429	10.64	0.36159		6.432	10.08	0.33231		6.432	9.955	0.338232		6.43	9.723	0.320644		6.432	9.363	0.308798		6.452	10.62	0.350295
	6.462	10.65	0.351285		6.466	10.09	0.34289		6.465	9.968	0.328729		6.463	9.736	0.321074		6.465	9.375	0.309177		6.485	10.63	0.350625
	6.495	10.67	0.35178		6.499	10.1	0.333135		6.498	9.982	0.329175		6.497	9.749	0.331245		6.499	9.387	0.318954		6.519	10.64	0.36159
	6.529	10.68	0.36295		6.533	10.12	0.34374		6.532	9.995	0.339609		6.53	9.762	0.321932		6.532	9.398	0.309953		6.552	10.66	0.35145
	6.562	10.69	0.352605		6.566	10.13	0.334125		6.565	10.01	0.330083		6.563	9.774	0.322344		6.565	9.409	0.310316		6.585	10.67	0.351945
	6.595	10.7	0.352935		6.599	10.14	0.334455		6.598	10.02	0.330495		6.597	9.787	0.332537		6.599	9.421	0.32011		6.619	10.68	0.36295
	6.629	10.71	0.36397		6.633	10.15	0.34493		6.632	10.03	0.34085		6.63	9.799	0.323169		6.632	9.432	0.311074		6.652	10.69	0.352605
	6.662	10.72	0.353595		6.666	10.16	0.335115		6.665	10.05	0.33132		6.663	9.81	0.323549		6.666	9.443	0.320875		6.685	10.7	0.352935
	6.696	10.73	0.36465		6.699	10.18	0.33561		6.698	10.06	0.331815		6.697	9.822	0.333744		6.699	9.453	0.311784		6.719	10.71	0.36397
	6.729	10.74	0.354255		6.733	10.19	0.34629		6.732	10.07	0.34221		6.73	9.834	0.324324		6.732	9.464	0.312131		6.752	10.72	0.353595
	6.762	10.75	0.354585		6.766	10.2	0.336435		6.765	10.08	0.332475		6.763	9.846	0.32472		6.766	9.475	0.321963		6.785	10.73	0.353925
	6.796	10.76	0.36567		6.799	10.21	0.336765		6.798	10.1	0.33297		6.797	9.857	0.334951		6.799	9.485	0.31284		6.819	10.74	0.36499
	6.829	10.77	0.355245		6.833	10.22	0.34731		6.832	10.11	0.34357		6.83	9.869	0.325479		6.832	9.496	0.313186		6.852	10.75	0.354585
	6.862	10.78	0.355575		6.866	10.23	0.337425		6.865	10.12	0.333795		6.864	9.88	0.335733		6.866	9.506	0.323034		6.885	10.76	0.354915
	6.896	10.79	0.36669		6.899	10.24	0.337755		6.898	10.13	0.334125		6.897	9.892	0.326238		6.899	9.517	0.31388		6.919	10.77	0.36601
	6.929	10.8	0.356235		6.933	10.25	0.34833		6.932	10.14	0.34459		6.93	9.903	0.326617		6.932	9.527	0.314226		6.952	10.78	0.355575
	6.962	10.81	0.356565		6.966	10.27	0.33858		6.965	10.15	0.334785		6.964	9.914	0.336889		6.966	9.536	0.324071		6.985	10.79	0.355905
	6.996	10.82	0.36771		6.999	10.28	0.339075		6.999	10.16	0.34527		6.997	9.925	0.327343		6.999	9.546	0.314853		7.019	10.8	0.36703
	7.029	10.83	0.357225		7.033	10.29	0.34969		7.032	10.18	0.33561		7.03	9.935	0.32769		7.032	9.556	0.315183		7.052	10.81	0.356565
	7.063	10.84	0.36839		7.066	10.3	0.339735		7.065	10.19	0.336105		7.064	9.946	0.337977		7.066	9.565	0.325057		7.085	10.82	0.356895
	7.096	10.85	0.357885		7.099	10.31	0.340065		7.099	10.2	0.34663		7.097	9.957	0.3284		7.099	9.575	0.31581		7.119	10.83	0.36805
	7.129	10.86	0.358215		7.133	10.32	0.35071		7.132	10.21	0.336765		7.13	9.967	0.328746		7.132	9.584	0.316123		7.152	10.84	0.357555
	7.163	10.87	0.36941		7.166	10.33	0.340725		7.165	10.22	0.337095		7.164	9.978	0.339065		7.166	9.594	0.326026		7.185	10.85	0.357885
	7.196	10.87	0.35871		7.2	10.34	0.35139		7.199	10.23	0.34765		7.197	9.988	0.329439		7.199	9.603	0.31675		7.219	10.86	0.36907
	7.229	10.88	0.358875		7.233	10.35	0.341385		7.232	10.24	0.337755		7.23	9.998	0.329769		7.232	9.612	0.317048		7.252	10.87	0.358545
	7.263	10.89	0.37009		7.266	10.36	0.341715		7.265	10.25	0.338085		7.264	10.01	0.340136		7.266	9.621	0.326961		7.285	10.87	0.35871
	7.296	10.9	0.359535		7.299	10.37	0.342045		7.299	10.26	0.34867		7.297	10.02	0.330495		7.299	9.63	0.317642		7.319	10.88	0.36975
	7.329	10.91	0.359865		7.333	10.38	0.35275		7.332	10.27	0.338745		7.331	10.03	0.34085		7.332	9.639	0.317938		7.352	10.89	0.359205
	7.363	10.92	0.37111		7.366	10.39	0.342705		7.365	10.28	0.339075		7.364	10.04	0.331155		7.366	9.647	0.327862		7.385	10.9	0.359535
	7.396	10.93	0.360525		7.399	10.4	0.343035		7.399	10.29	0.34969		7.397	10.05	0.331485		7.399	9.656	0.3185		7.419	10.91	0.37077
	7.43	10.93	0.37162		7.433	10.41	0.35377		7.432	10.3	0.339735		7.43	10.06	0.331815		7.433	9.665	0.328457		7.452	10.92	0.360195
	7.463	10.94	0.360855		7.466	10.42	0.343695		7.465	10.31	0.340065		7.464	10.07	0.34221		7.466	9.673	0.319077		7.485	10.93	0.360525
	7.496	10.95	0.361185		7.5	10.42	0.35428		7.499	10.32	0.35071		7.497	10.08	0.332475		7.499	9.681	0.319341		7.519	10.93	0.37162
	7.53	10.96	0.37247		7.533	10.43	0.344025		7.532	10.33	0.340725		7.531	10.08	0.34272		7.533	9.69	0.329307		7.552	10.94	0.360855
	7.563	10.97	0.361845		7.566	10.44	0.344355		7.566	10.34	0.35139		7.564	10.09	0.332805		7.566	9.698	0.319902		7.585	10.95	0.361185
	7.597	10.97	0.37298		7.6	10.45	0.35513		7.599	10.35	0.341385		7.597	10.1	0.333135		7.599	9.706	0.320166		7.619	10.96	0.37247
	7.63	10.98	0.362175		7.633	10.46	0.345015		7.632	10.36	0.341715		7.631	10.11	0.34357		7.633	9.714	0.33014		7.652	10.97	0.361845
	7.663	10.99	0.362505		7.666	10.47	0.345345		7.666	10.37	0.35241		7.664	10.12	0.333795		7.666	9.722	0.320694		7.685	10.97	0.36201
	7.696	11	0.362835		7.7	10.48	0.35615		7.699	10.38	0.342375		7.697	10.13	0.334125		7.699	9.73	0.320958		7.719	10.98	0.37315
	7.73	11	0.374		7.733	10.49	0.346005		7.732	10.39	0.342705		7.731	10.14	0.34459		7.733	9.738	0.330956		7.752	10.99	0.362505
	7.763	11.01	0.363165		7.766	10.49	0.34617		7.766	10.39	0.35326		7.764	10.15	0.334785		7.766	9.746	0.321486		7.785	11	0.362835
	7.797	11.02	0.37451		7.8	10.5	0.35683		7.799	10.4	0.343035		7.797	10.16	0.335115		7.799	9.753	0.321734		7.819	11	0.374
	7.83	11.03	0.363825		7.833	10.51	0.346665		7.832	10.41	0.343365		7.831	10.16	0.34544		7.833	9.761	0.331738		7.852	11.01	0.363165
	7.863	11.03	0.36399		7.866	10.52	0.346995		7.866	10.42	0.35411		7.864	10.17	0.335445		7.866	9.768	0.322228		7.885	11.02	0.363495
	7.897	11.04	0.37519		7.9	10.53	0.35785		7.899	10.43	0.344025		7.897	10.18	0.335775		7.899	9.776	0.322476		7.919	11.03	0.37485
	7.93	11.05	0.364485		7.933	10.53	0.34749		7.932	10.44	0.344355		7.931	10.19	0.34629		7.933	9.782	0.332486		7.952	11.03	0.36399
	7.963	11.05	0.36465		7.966	10.54	0.347655		7.966	10.45	0.35513		7.964	10.2	0.336435		7.966	9.788	0.322905		7.985	11.04	0.364155
	7.997	11.06	0.37587		8	10.55	0.35853		7.999	10.46	0.345015		7.997	10.2	0.3366		7.999	9.796	0.323136		8.019	11.05	0.37553
	8.03	11.07	0.365145		8.033	10.56	0.348315		8.032	10.46	0.34518		8.031	10.21	0.34697		8.033	9.804	0.3332		8.052	11.05	0.36465
	8.063	11.07	0.36531		8.066	10.57	0.348645		8.066	10.47	0.35581		8.064	10.22	0.337095		8.066	9.811	0.323648		8.085	11.06	0.364815
	8.097	11.08	0.37655		8.1	10.57	0.35938		8.099	10.48	0.345675		8.097	10.23	0.337425		8.099	9.819	0.323895		8.119	11.07	0.37621
	8.13	11.09	0.365805		8.133	10.58	0.348975		8.132	10.49	0.346005		8.131	10.24	0.34799		8.133	9.826	0.333965		8.152	11.07	0.36531
	8.163	11.09	0.36597		8.166	10.59	0.349305		8.166	10.5	0.35683		8.164	10.24	0.33792		8.166	9.833	0.324374		8.185	11.08	0.365475
	8.197	11.1	0.37723		8.2	10.6	0.36023		8.199	10.5	0.3465		8.198	10.25	0.34833		8.2	9.84	0.334441		8.219	11.09	0.37689
	8.23	11.11	0.366465		8.233	10.6	0.3498		8.232	10.51	0.346665		8.231	10.26	0.338415		8.233	9.847	0.324836		8.252	11.09	0.36597
	8.264	11.11	0.37774		8.267	10.61	0.36057		8.266	10.52	0.35751		8.264	10.27	0.338745		8.266	9.854	0.325066		8.285	11.1	0.366135
	8.297	11.12	0.366795		8.3	10.62	0.350295		8.299	10.53	0.347325		8.298	10.27	0.34918		8.3	9.86	0.335138		8.319	11.11	0.37757
	8.33	11.13	0.367125		8.333	10.62	0.35046		8.333	10.53	0.35802		8.331	10.28	0.339075		8.333	9.867	0.325495		8.352	11.11	0.36663
	8.364	11.13	0.37842		8.367	10.63	0.36125		8.366	10.54	0.347655		8.364	10.29	0.339405		8.366	9.874	0.325726		8.385	11.12	0.366795
	8.397	11.14	0.367455		8.4	10.64	0.350955		8.399	10.55	0.347985		8.398	10.29	0.34986		8.4	9.88	0.335818		8.419	11.12	0.37808
	8.43	11.14	0.36762		8.433	10.65	0.351285		8.433	10.56	0.35887		8.431	10.3	0.339735		8.433	9.886	0.326139		8.452	11.13	0.367125
	8.464	11.15	0.37893		8.466	10.65	0.35145		8.466	10.56	0.34848		8.465	10.31	0.35037		8.466	9.893	0.326353		8.485	11.14	0.367455
	8.497	11.16	0.368115		8.5	10.66	0.36227		8.499	10.57	0.348645		8.498	10.31	0.34023		8.5	9.899	0.336464		8.519	11.14	0.37876
	8.53	11.16	0.36828		8.533	10.67	0.351945		8.533	10.58	0.35955		8.531	10.32	0.340395		8.533	9.905	0.326766		8.552	11.15	0.367785
	8.564	11.17	0.37961		8.567	10.67	0.36278		8.566	10.59	0.349305		8.564	10.33	0.340725		8.566	9.911	0.326964		8.586	11.15	0.3791
	8.597	11.17	0.36861		8.6	10.68	0.352275		8.599	10.59	0.34947		8.598	10.34	0.35139		8.6	9.917	0.337076		8.619	11.16	0.368115
	8.631	11.18	0.37995		8.633	10.69	0.352605		8.633	10.6	0.36023		8.631	10.34	0.34122		8.633	9.923	0.32736		8.652	11.16	0.36828
	8.664	11.18	0.36894		8.667	10.69	0.36346		8.666	10.61	0.349965		8.665	10.35	0.35173		8.666	9.929	0.327558		8.686	11.17	0.37961
	8.697	11.19	0.369105		8.7	10.7	0.352935		8.699	10.61	0.35013		8.698	10.35	0.34155		8.7	9.935	0.337688		8.719	11.17	0.36861
	8.731	11.19	0.38046		8.733	10.71	0.353265		8.733	10.62	0.36091		8.731	10.36	0.341715		8.733	9.94	0.327938		8.752	11.18	0.368775
	8.764	11.2	0.369435		8.767	10.71	0.36414		8.766	10.63	0.350625		8.765	10.37	0.35241		8.766	9.946	0.328119		8.786	11.18	0.38012
	8.797	11.21	0.369765		8.8	10.72	0.353595		8.799	10.63	0.35079		8.798	10.37	0.34221		8.8	9.952	0.338266		8.819	11.18	0.36894
	8.831	11.21	0.38114		8.833	10.72	0.35376		8.833	10.64	0.36159		8.831	10.38	0.342375		8.833	9.958	0.328515		8.853	11.17	0.37995
	8.864	11.22	0.370095		8.867	10.73	0.36465		8.866	10.65	0.351285		8.865	10.39	0.35309		8.867	9.963	0.338657		8.887	11.16	0.37961
	8.897	11.22	0.37026		8.9	10.74	0.354255		8.9	10.65	0.3621		8.898	10.39	0.34287		8.9	9.969	0.328878		8.921	11.14	0.3791
	8.931	11.23	0.38165		8.933	10.74	0.35442		8.933	10.66	0.351615		8.931	10.4	0.343035		8.933	9.975	0.329076		8.962	11.03	0.454485
	8.965	11.23	0.38182		8.967	10.75	0.36533		8.966	10.67	0.351945		8.965	10.4	0.3536		8.967	9.98	0.339235		9.001	10.79	0.42549
	8.997	11.23	0.35936		9	10.75	0.35475		9	10.67	0.36278		8.998	10.41	0.343365		9	9.985	0.329422		9.064	10.29	0.66402
	9.031	11.24	0.38199		9.033	10.76	0.354915		9.033	10.68	0.352275		9.031	10.42	0.343695		9.033	9.99	0.329587
	9.064	11.25	0.371085		9.067	10.77	0.36601		9.066	10.69	0.352605		9.065	10.42	0.35428		9.067	9.996	0.339762
	9.097	11.25	0.37125		9.1	10.77	0.35541		9.1	10.69	0.36346		9.098	10.43	0.344025		9.1	10	0.329934
	9.131	11.26	0.38267		9.134	10.78	0.36635		9.133	10.7	0.352935		9.132	10.43	0.35462		9.133	10.01	0.330165
	9.164	11.26	0.37158		9.167	10.78	0.35574		9.166	10.7	0.3531		9.165	10.44	0.344355		9.167	10.01	0.34034
	9.198	11.27	0.38301		9.2	10.79	0.355905		9.2	10.71	0.36397		9.198	10.44	0.34452		9.2	10.02	0.330495
	9.231	11.27	0.37191		9.234	10.79	0.36686		9.233	10.72	0.353595		9.232	10.45	0.35513		9.233	10.02	0.33066
	9.264	11.28	0.372075		9.267	10.8	0.356235		9.266	10.72	0.35376		9.265	10.45	0.34485		9.267	10.02	0.34068
	9.298	11.28	0.38352		9.3	10.8	0.3564		9.3	10.73	0.36465		9.298	10.46	0.345015		9.3	10.03	0.330825
	9.331	11.28	0.37224		9.334	10.81	0.36737		9.333	10.73	0.35409		9.332	10.46	0.35564		9.333	10.03	0.33099
	9.364	11.29	0.372405		9.367	10.81	0.35673		9.367	10.74	0.36499		9.365	10.47	0.345345		9.367	10.04	0.34119
	9.398	11.29	0.38386		9.4	10.82	0.356895		9.4	10.75	0.354585		9.398	10.48	0.345675		9.4	10.04	0.33132
	9.431	11.3	0.372735		9.434	10.83	0.36805		9.433	10.75	0.35475		9.432	10.48	0.35632		9.434	10.05	0.34153
	9.464	11.3	0.3729		9.467	10.83	0.35739		9.467	10.76	0.36567		9.465	10.49	0.346005		9.467	10.05	0.33165
	9.498	11.31	0.38437		9.5	10.84	0.357555		9.5	10.76	0.35508		9.498	10.49	0.34617		9.5	10.06	0.331815
	9.531	11.31	0.37323		9.534	10.84	0.36856		9.533	10.77	0.355245		9.532	10.5	0.35683		9.534	10.06	0.34204
	9.565	11.31	0.38454		9.567	10.84	0.35772		9.567	10.77	0.36618		9.565	10.5	0.3465		9.567	10.06	0.33198
	9.598	11.32	0.373395		9.6	10.85	0.357885		9.6	10.78	0.355575		9.599	10.5	0.357		9.6	10.07	0.332145
	9.631	11.32	0.37356		9.634	10.85	0.3689		9.633	10.78	0.35574		9.632	10.51	0.346665		9.634	10.07	0.34238
	9.665	11.33	0.38505		9.667	10.86	0.358215		9.667	10.79	0.36669		9.665	10.51	0.34683		9.667	10.07	0.33231
	9.698	11.33	0.37389		9.7	10.86	0.35838		9.7	10.79	0.35607		9.698	10.52	0.346995		9.701	10.08	0.34255
	9.731	11.33	0.37389		9.734	10.87	0.36941		9.733	10.8	0.356235		9.732	10.52	0.35768		9.734	10.08	0.33264
	9.765	11.34	0.38539		9.767	10.87	0.35871		9.767	10.8	0.3672		9.765	10.53	0.347325		9.768	10.08	0.34272
	9.798	11.34	0.37422		9.8	10.88	0.358875		9.8	10.81	0.356565		9.799	10.53	0.35802		9.801	10.08	0.33264
	9.831	11.35	0.374385		9.834	10.88	0.36992		9.833	10.81	0.35673		9.832	10.54	0.347655		9.835	10.08	0.34272
	9.865	11.35	0.3859		9.867	10.89	0.359205		9.867	10.82	0.36771		9.865	10.54	0.34782		9.868	10.07	0.332475
	9.898	11.35	0.37455		9.901	10.89	0.37026		9.9	10.83	0.357225		9.899	10.54	0.35836		9.903	10.07	0.35245
	9.932	11.36	0.38607		9.934	10.9	0.359535		9.933	10.83	0.35739		9.932	10.55	0.347985		9.94	10.05	0.37222
	9.965	11.36	0.37488		9.967	10.9	0.3597		9.967	10.84	0.36839		9.966	10.55	0.3587		9.979	10	0.390975
	9.998	11.36	0.37488		10	10.9	0.3597		10	10.84	0.35772		9.999	10.55	0.34815		10.05	9.854	0.704817
	10.03	11.37	0.36368		10.03	10.91	0.32715		10.03	10.84	0.3252		10.03	10.55	0.32705		10.18	9.346	1.248
	10.07	11.37	0.4548		10.07	10.91	0.4364		10.07	10.85	0.4338		10.07	10.56	0.4222		10.23	8.407	0.443825
	10.1	11.37	0.3411		10.1	10.92	0.32745		10.1	10.85	0.3255		10.1	10.56	0.3168
	10.13	11.38	0.34125		10.13	10.92	0.3276		10.13	10.86	0.32565		10.13	10.56	0.3168
	10.17	11.38	0.4552		10.17	10.92	0.4368		10.17	10.86	0.4344		10.17	10.56	0.4224
	10.2	11.38	0.3414		10.2	10.93	0.32775		10.2	10.87	0.32595		10.2	10.56	0.3168
	10.23	11.39	0.34155		10.23	10.93	0.3279		10.23	10.87	0.3261		10.24	10.55	0.4222
	10.27	11.39	0.4556		10.27	10.93	0.4372		10.27	10.88	0.435		10.28	10.49	0.4208
	10.3	11.39	0.3417		10.3	10.94	0.32805		10.3	10.88	0.3264		10.31	10.42	0.31365
	10.33	11.39	0.3417		10.33	10.94	0.3282		10.33	10.89	0.32655		10.34	10.36	0.3117
	10.37	11.39	0.4556		10.37	10.94	0.4376		10.37	10.89	0.4356		10.38	10.29	0.413
	10.4	11.39	0.3417		10.4	10.95	0.32835		10.4	10.9	0.32685		10.43	10.19	0.512
	10.47	11.37	0.7966		10.43	10.95	0.3285		10.43	10.9	0.327		10.47	10.03	0.4044
					10.47	10.95	0.438		10.47	10.9	0.436		10.75	9.458	2.72832
					10.5	10.95	0.3285		10.5	10.91	0.32715
					10.53	10.96	0.32865		10.53	10.91	0.3273
					10.57	10.96	0.4384		10.57	10.92	0.4366
					10.6	10.96	0.3288		10.6	10.92	0.3276
					10.63	10.95	0.32865		10.63	10.93	0.32775
					10.67	10.95	0.438		10.67	10.93	0.4372
					10.7	10.95	0.3285		10.7	10.93	0.3279
					10.73	10.94	0.32835		10.73	10.94	0.32805
					10.77	10.92	0.4372		10.77	10.94	0.4376
					10.81	10.86	0.4356		10.8	10.95	0.32835
					10.97	10.43	1.7032		10.83	10.95	0.3285
									10.87	10.95	0.438
									10.9	10.96	0.32865
									10.93	10.96	0.3288
									10.97	10.96	0.4384
									11	10.97	0.32895
									11.03	10.97	0.3291
									11.07	10.98	0.439
									11.1	10.98	0.3294
									11.13	10.98	0.3294
									11.17	10.99	0.4394
									11.2	10.99	0.3297
									11.23	10.99	0.3297
									11.27	11	0.4398
									11.3	11	0.33
									11.33	11	0.33
									11.37	11.01	0.4402
									11.4	11.01	0.3303
									11.43	11.01	0.3303
									11.47	11.01	0.4404
									11.5	11.02	0.33045
									11.53	11.02	0.3306
									11.57	11.02	0.4408
									11.6	11.02	0.3306
									11.63	11.03	0.33075
									11.67	11.03	0.4412
									11.7	11.03	0.3309
									11.73	11.03	0.3309
									11.77	11.03	0.4412
									11.8	11.03	0.3309
									11.83	11.03	0.3309
									11.87	11.03	0.4412
									11.9	11.03	0.3309
									11.93	11.03	0.3309
									11.97	11.03	0.4412
									12	11.03	0.3309
									12.03	11.03	0.3309
									12.07	11.02	0.441
									12.1	11.01	0.33045
									12.14	10.99	0.44
									12.17	10.96	0.32925
									12.21	10.93	0.4378
									12.24	10.9	0.32745
									12.27	10.87	0.32655
									12.31	10.83	0.434
									12.34	10.8	0.32445
									12.38	10.75	0.431
									12.41	10.69	0.3216
									12.45	10.61	0.426
									12.5	10.48	0.52725
					1.125	48.94
					1.125	49.12
					1.125	49.34
					1.125	49.59
					1.125	49.86
					1.125	50.17
					1.125	50.51
					1.125	50.87

## Sheet: TAB_BKB_40_60
TAB:BKB 40:60	Strain	Stress	Toughness 10^4		Strain	Stress	Toughness 10^4		Strain	Stress	Toughness 10^4
	[%]	[MPa]	10^4 [J m-3]		[%]	[MPa]	10^4 [J m-3]		[%]	[MPa]	10^4 [J m-3]
	0.01132	0.03826			-0.006056	0.002064			0.01085	0.04362
	0.04294	0.09625	0.0021266		0.02727	0.0588	0.00101418		0.04335	0.1116	0.00252233
	0.0763	0.1568	0.00422087		0.05984	0.1204	0.00291827		0.07678	0.1788	0.00485404
	0.1097	0.2171	0.00624413		0.09324	0.1829	0.00506511		0.1102	0.2456	0.00709172
	0.143	0.2766	0.0082201		0.1266	0.2446	0.0071307		0.1436	0.3113	0.00930023
	0.1765	0.3359	0.0102594		0.16	0.3066	0.00920504		0.177	0.3772	0.0114979
	0.2099	0.3945	0.0121977		0.1934	0.3677	0.0112608		0.2104	0.4418	0.0136773
	0.2433	0.4529	0.0141516		0.2268	0.4282	0.0132915		0.2437	0.5065	0.0157892			Young's Modulus	Strain at break	max stress	Toughness
	0.2766	0.5106	0.0160423		0.2601	0.4883	0.0152597		0.2772	0.5701	0.0180331			[GPa]	[%]	[MPa]	10^4 [J m-3]
	0.31	0.5683	0.0180176		0.2937	0.5476	0.0174031		0.3106	0.6333	0.0200968			0.177461	40.02	8.695	273.713
	0.3434	0.6253	0.0199331		0.327	0.6063	0.0192124		0.344	0.6956	0.0221926			0.183463	42.08	9.093	301.258
	0.3768	0.6819	0.0218302		0.3604	0.6643	0.021219		0.3774	0.7573	0.0242634			0.196724	46.54	9.265	344.997
	0.4102	0.7384	0.023719		0.3938	0.7223	0.0231562		0.4108	0.8188	0.0263209
	0.4435	0.7947	0.0255261		0.4272	0.7794	0.0250784		0.4442	0.8791	0.0283549		Average	0.185883	42.88	9.01767	306.656
	0.4769	0.8503	0.0274715		0.4606	0.8366	0.0269872		0.4776	0.9393	0.0303673		Standard dev	0.00985688	3.33281	0.292372	35.9473
	0.5103	0.9058	0.0293269		0.4939	0.8928	0.0287945		0.5109	0.9985	0.0322644
	0.5437	0.961	0.0311756		0.5274	0.9491	0.0308518		0.5443	1.058	0.0343435
	0.577	1.016	0.032917		0.5607	1.005	0.0325358		0.5777	1.116	0.0363058
	0.6104	1.07	0.0348362		0.5941	1.06	0.0344855		0.6111	1.175	0.0382597
	0.6439	1.124	0.0367495		0.6274	1.115	0.0362137		0.6445	1.232	0.0401969
	0.6772	1.178	0.0383283		0.6609	1.17	0.0382738		0.6778	1.29	0.0419913
	0.7106	1.231	0.0402303		0.6942	1.224	0.0398601		0.7114	1.347	0.0443016
	0.7439	1.284	0.0418747		0.7277	1.278	0.0419085		0.7446	1.403	0.04565
	0.7774	1.336	0.043885		0.7611	1.331	0.0435703		0.778	1.459	0.0477954
	0.8107	1.388	0.0453546		0.7944	1.383	0.0451881		0.8113	1.515	0.0495171
	0.8441	1.439	0.0472109		0.8278	1.436	0.0470773		0.8448	1.571	0.0516905
	0.8775	1.49	0.0489143		0.8612	1.488	0.0488308		0.8781	1.625	0.0532134
	0.9109	1.541	0.0506177		0.8946	1.54	0.0505676		0.9115	1.68	0.0551935
	0.9442	1.592	0.0521644		0.9279	1.591	0.0521312		0.9449	1.734	0.0570138
	0.9777	1.642	0.0541695		0.9613	1.642	0.0539911		0.9783	1.787	0.0588007
	1.011	1.691	0.0554944		0.9946	1.692	0.0555111		1.012	1.84	0.061115
	1.044	1.74	0.0566115		1.028	1.742	0.0573478		1.045	1.893	0.0615945
	1.078	1.789	0.059993		1.061	1.792	0.058311		1.078	1.945	0.063327
	1.111	1.837	0.059829		1.095	1.84	0.061744		1.112	1.997	0.067014
	1.145	1.885	0.063274		1.128	1.889	0.0615285		1.145	2.048	0.0667425
	1.178	1.931	0.062964		1.162	1.937	0.065042		1.179	2.099	0.070499
	1.211	1.978	0.0644985		1.195	1.984	0.0646965		1.212	2.149	0.070092
	1.245	2.024	0.068034		1.228	2.031			1.245	2.199	0.071742
	1.278	2.068	0.067518		1.262	2.078	0.069853		1.279	2.248	0.075599
	1.312	2.113	0.071077		1.295	2.124	0.069333		1.312	2.297
	1.345	2.159			1.329	2.169	0.072981		1.346	2.345	0.078914
	1.379	2.203	0.074154		1.362	2.214	0.0723195		1.379	2.393	0.078177
	1.412	2.246	0.0734085		1.395	2.259	0.0738045		1.412	2.44	0.0797445
	1.445	2.289	0.0748275		1.429	2.303	0.077554		1.446	2.486	0.083742
	1.479	2.331	0.07854		1.462	2.346	0.0767085		1.479	2.532	0.082797
	1.512	2.373	0.077616		1.496	2.389	0.080495		1.513	2.578	0.08687
	1.546	2.414	0.081379		1.529	2.431	0.07953		1.546	2.622	0.0858
	1.579	2.454	0.080322		1.562	2.473	0.080916		1.579	2.667	0.0872685
	1.612	2.494	0.081642		1.596	2.514	0.084779		1.613	2.711	0.091426
	1.646	2.534	0.085476		1.629	2.555	0.0836385		1.646	2.754	0.0901725
	1.679	2.572	0.084249		1.663	2.594	0.087533		1.679	2.796	0.091575
	1.713	2.611	0.088111		1.696	2.634	0.086262		1.713	2.839	0.095795
	1.746	2.648	0.0867735		1.729	2.673	0.0875655		1.746	2.88	0.0943635
	1.779	2.685	0.0879945		1.763	2.711	0.091528		1.78	2.921	0.098617
	1.813	2.722	0.091919		1.796	2.749	0.09009		1.813	2.962	0.0970695
	1.846	2.758	0.09042		1.83	2.786	0.094095		1.846	3.002	0.098406
	1.88	2.794	0.094384		1.863	2.823	0.0925485		1.88	3.041	0.102731
	1.913	2.829	0.0927795		1.896	2.859	0.093753		1.913	3.08	0.100997
	1.946	2.863	0.093918		1.93	2.895	0.097818		1.947	3.118	0.105366
	1.98	2.897	0.09792		1.963	2.93	0.0961125		1.98	3.156	0.103521
	2.013	2.93	0.0961455		1.997	2.965	0.100215		2.013	3.193	0.104758
	2.047	2.963	0.100181		2.03	2.999	0.098406		2.047	3.23	0.109191
	2.08	2.994	0.0982905		2.063	3.033	0.099528		2.08	3.266	0.107184
	2.113	3.026	0.09933		2.097	3.066	0.103683		2.114	3.302	0.111656
	2.147	3.058	0.103428		2.13	3.099	0.101722		2.147	3.337	0.109543
	2.18	3.089	0.101426		2.164	3.131	0.10591		2.18	3.372	0.110699
	2.214	3.12	0.105553		2.197	3.163	0.103851		2.214	3.406	0.115226
	2.247	3.15	0.103455		2.23	3.194	0.10489		2.247	3.439	0.112942
	2.28	3.179	0.104428		2.264	3.225	0.109123		2.281	3.472	0.117487
	2.314	3.209	0.108596		2.297	3.255	0.10692		2.314	3.505	0.11512
	2.347	3.237	0.106359		2.331	3.285	0.11118		2.347	3.537	0.116193
	2.381	3.266	0.110551		2.364	3.315	0.1089		2.381	3.568	0.120785
	2.414	3.293	0.108224		2.397	3.344	0.109873		2.414	3.599	0.118256
	2.447	3.321	0.109131		2.431	3.372	0.114172		2.447	3.63	0.119278
	2.481	3.348	0.113373		2.464	3.4	0.111738		2.481	3.66	0.12393
	2.514	3.374	0.110913		2.498	3.428	0.116076		2.514	3.69	0.121275
	2.547	3.4	0.111771		2.531	3.456	0.113586		2.548	3.719	0.125953
	2.581	3.426	0.116042		2.564	3.483	0.114493		2.581	3.747	0.123189
	2.614	3.452	0.113487		2.598	3.51	0.118881		2.615	3.776	0.127891
	2.648	3.477	0.117793		2.631	3.536	0.116259		2.648	3.804	0.12507
	2.681	3.501	0.115137		2.664	3.562	0.117117		2.681	3.831	0.125977
	2.714	3.526	0.115945		2.698	3.587	0.121533		2.715	3.858	0.130713
	2.748	3.55	0.120292		2.731	3.612	0.118783		2.748	3.885	0.12776
	2.781	3.573	0.117529		2.764	3.637	0.119608		2.781	3.911	0.128634
	2.815	3.597	0.12189		2.798	3.662	0.124083		2.815	3.937	0.133416
	2.848	3.62	0.11908		2.831	3.686	0.121242		2.848	3.962	0.130333
	2.881	3.643	0.119839		2.865	3.709	0.125715		2.881	3.987	0.131158
	2.915	3.665	0.124236		2.898	3.733	0.122793		2.915	4.012	0.135983
	2.948	3.688	0.121324		2.931	3.756	0.123568		2.948	4.036	0.132792
	2.981	3.709	0.12205		2.965	3.779	0.128095		2.982	4.06	0.137632
	3.015	3.731	0.12648		2.998	3.802	0.125087		3.015	4.084	0.134376
	3.048	3.752	0.123469		3.032	3.824	0.129642		3.048	4.107	0.135151
	3.082	3.773	0.127925		3.065	3.846	0.126555		3.082	4.13	0.140029
	3.115	3.794	0.124856		3.098	3.868	0.127281		3.115	4.153	0.13667
	3.148	3.815	0.125548		3.132	3.889	0.131869		3.149	4.175	0.141576
	3.182	3.835	0.13005		3.165	3.91	0.128683		3.182	4.197	0.138138
	3.215	3.855	0.126885		3.198	3.931	0.129376		3.215	4.218	0.138847
	3.248	3.875	0.127545		3.232	3.952	0.134011		3.249	4.24	0.143786
	3.282	3.894	0.132073		3.265	3.972	0.130746		3.282	4.261	0.140266
	3.315	3.914	0.128832		3.298	3.992	0.131406		3.315	4.282	0.140959
	3.348	3.933	0.129475		3.332	4.012	0.136068		3.349	4.302	0.145928
	3.382	3.952	0.134045		3.365	4.032	0.132726		3.382	4.322	0.142296
	3.415	3.97	0.130713		3.399	4.051	0.137411		3.415	4.343	0.142972
	3.449	3.989	0.135303		3.432	4.069	0.13398		3.449	4.362	0.147985
	3.482	4.007	0.131934		3.465	4.089	0.134607		3.482	4.382	0.144276
	3.515	4.025	0.132528		3.499	4.108	0.139349		3.516	4.401	0.149311
	3.549	4.043	0.137156		3.532	4.126	0.135861		3.549	4.42	0.145546
	3.582	4.06	0.133699		3.565	4.145	0.136471		3.582	4.439	0.146173
	3.615	4.078	0.134277		3.599	4.163	0.141236		3.616	4.458	0.151249
	3.649	4.095	0.138941		3.632	4.181	0.137676		3.649	4.476	0.147411
	3.682	4.112	0.135415		3.665	4.199	0.13827		3.682	4.494	0.148005
	3.715	4.129	0.135976		3.699	4.217	0.143072		3.716	4.512	0.153102
	3.749	4.146	0.140675		3.732	4.234	0.139442		3.749	4.529	0.149176
	3.782	4.163	0.137098		3.766	4.252	0.144262		3.782	4.547	0.149754
	3.815	4.179	0.137643		3.799	4.269	0.140596		3.816	4.564	0.154887
	3.849	4.196	0.142375		3.832	4.286	0.141157		3.849	4.581	0.150893
	3.882	4.212	0.138732		3.866	4.303	0.146013		3.882	4.598	0.151453
	3.915	4.228	0.13926		3.899	4.319	0.142263		3.916	4.615	0.156621
	3.949	4.243	0.144007		3.932	4.336	0.142807		3.949	4.631	0.152559
	3.982	4.259	0.140283		3.966	4.352	0.147696		3.982	4.648	0.153104
	4.016	4.274	0.145061		3.999	4.368	0.14388		4.016	4.664	0.158304
	4.049	4.29	0.141306		4.032	4.384	0.144408		4.049	4.68	0.154176
	4.082	4.305	0.141817		4.066	4.4	0.149328		4.083	4.696	0.159392
	4.116	4.32	0.146625		4.099	4.416	0.145464		4.116	4.712	0.155232
	4.149	4.336	0.142824		4.132	4.432	0.145992		4.149	4.727	0.155744
	4.182	4.351	0.143336		4.166	4.447	0.150943		4.183	4.743	0.16099
	4.216	4.365	0.148172		4.199	4.463	0.147015		4.216	4.758	0.156767
	4.249	4.38	0.144292		4.232	4.478	0.147527		4.249	4.773	0.157261
	4.282	4.395	0.144788		4.266	4.493	0.152507		4.283	4.788	0.162537
	4.316	4.409	0.149668		4.299	4.508	0.148517		4.316	4.803	0.158251
	4.349	4.423	0.145728		4.333	4.523	0.153527		4.349	4.818	0.158747
	4.382	4.438	0.146206		4.366	4.538	0.149506		4.383	4.832	0.16405
	4.416	4.452	0.15113		4.399	4.552	0.149985		4.416	4.847	0.159704
	4.449	4.465	0.14713		4.432	4.567	0.150464		4.449	4.861	0.160182
	4.482	4.479	0.147576		4.466	4.581	0.155516		4.483	4.875	0.165512
	4.516	4.493	0.152524		4.499	4.595	0.151404		4.516	4.889	0.161106
	4.549	4.507	0.1485		4.533	4.609	0.156468		4.549	4.903	0.161568
	4.582	4.52	0.148945		4.566	4.623	0.152328		4.583	4.917	0.16694
	4.616	4.534	0.153918		4.599	4.637	0.15279		4.616	4.93	0.162475
	4.649	4.547	0.149837		4.633	4.651	0.157896		4.649	4.944	0.162921
	4.683	4.56	0.154819		4.666	4.664	0.153698		4.683	4.957	0.168317
	4.716	4.573	0.150695		4.699	4.678	0.154143		4.716	4.97	0.163796
	4.749	4.586	0.151123		4.733	4.692	0.15929		4.75	4.983	0.169201
	4.783	4.599	0.156145		4.766	4.705	0.155051		4.783	4.996	0.164654
	4.816	4.612	0.151981		4.799	4.718	0.15548		4.816	5.008	0.165066
	4.849	4.625	0.152411		4.833	4.731	0.160633		4.849	5.021	0.165479
	4.883	4.637	0.157454		4.866	4.745	0.156354		4.883	5.034	0.170935
	4.916	4.65	0.153236		4.899	4.757	0.156783		4.916	5.046	0.16632
	4.949	4.663	0.153664		4.933	4.771	0.161976		4.95	5.059	0.171785
	4.983	4.675	0.158746		4.966	4.783	0.157641		4.983	5.071	0.167145
	5.016	4.688	0.15449		4.999	4.796	0.158053		5.016	5.084	0.167558
	5.049	4.699	0.154886		5.033	4.809	0.163285		5.05	5.096	0.17306
	5.083	4.712	0.159987		5.066	4.821	0.158895		5.083	5.108	0.168366
	5.116	4.724	0.155694		5.099	4.834	0.159308		5.116	5.12	0.168762
	5.149	4.736	0.15609		5.133	4.846	0.16456		5.15	5.132	0.174284
	5.183	4.748	0.161228		5.166	4.859	0.160133		5.183	5.144	0.169554
	5.216	4.76	0.156882		5.199	4.871	0.160545		5.216	5.156	0.16995
	5.249	4.772	0.157278		5.233	4.883	0.165818		5.25	5.168	0.175508
	5.283	4.784	0.162452		5.266	4.895	0.161337		5.283	5.179	0.170726
	5.316	4.795	0.158053		5.299	4.908	0.16175		5.316	5.191	0.171105
	5.349	4.807	0.158433		5.333	4.92	0.167076		5.35	5.202	0.176681
	5.383	4.819	0.163642		5.366	4.932	0.162558		5.383	5.213	0.171848
	5.416	4.83	0.159209		5.399	4.943	0.162938		5.416	5.224	0.172211
	5.449	4.842	0.159588		5.433	4.955	0.168266		5.45	5.235	0.177803
	5.483	4.853	0.164815		5.466	4.967	0.163713		5.483	5.246	0.172936
	5.516	4.864	0.160331		5.5	4.978	0.169065		5.516	5.257	0.1733
	5.549	4.876	0.16071		5.533	4.99	0.164472		5.55	5.268	0.178925
	5.583	4.887	0.165971		5.566	5.001	0.164851		5.583	5.279	0.174026
	5.616	4.898	0.161452		5.6	5.012	0.170221		5.616	5.29	0.174388
	5.649	4.909	0.161816		5.633	5.023	0.165578		5.65	5.3	0.18003
	5.683	4.92	0.167093		5.666	5.034	0.165941		5.683	5.311	0.175081
	5.716	4.931	0.162542		5.699	5.045	0.166303		5.716	5.322	0.175445
	5.749	4.941	0.162888		5.733	5.057	0.171734		5.75	5.332	0.181118
	5.783	4.953	0.168198		5.766	5.068	0.167063		5.783	5.343	0.176138
	5.816	4.963	0.163614		5.799	5.079	0.167426		5.816	5.353	0.176484
	5.849	4.974	0.163961		5.833	5.09	0.172873		5.85	5.364	0.182189
	5.883	4.984	0.169286		5.866	5.101	0.168151		5.883	5.374	0.177177
	5.916	4.995	0.164654		5.9	5.112	0.173621		5.916	5.384	0.177507
	5.949	5.006	0.165016		5.933	5.123	0.168877		5.95	5.394	0.183226
	5.983	5.016	0.170374		5.966	5.134	0.169241		5.983	5.404	0.178167
	6.016	5.026	0.165693		6	5.144	0.174726		6.016	5.414	0.178497
	6.049	5.037	0.16604		6.033	5.155	0.169934		6.05	5.424	0.184246
	6.083	5.047	0.171428		6.066	5.166	0.170296		6.083	5.434	0.179157
	6.116	5.057	0.166716		6.1	5.176	0.175814		6.116	5.444	0.179487
	6.15	5.068	0.172125		6.133	5.186	0.170973		6.15	5.453	0.185249
	6.183	5.078	0.167409		6.166	5.197	0.17132		6.183	5.463	0.180114
	6.216	5.088	0.167739		6.2	5.207	0.176868		6.216	5.472	0.180428
	6.249	5.098	0.168069		6.233	5.217	0.171996		6.248	5.482	0.175264
	6.283	5.108	0.173502		6.266	5.228	0.172343		6.281	5.491	0.181054
	6.316	5.118	0.168729		6.3	5.238	0.177922		6.315	5.5	0.186847
	6.349	5.128	0.169059		6.333	5.248	0.173019		6.348	5.51	0.181665
	6.383	5.138	0.174522		6.366	5.258	0.173349		6.381	5.519	0.181979
	6.416	5.148	0.169719		6.4	5.268	0.178942		6.415	5.529	0.187816
	6.45	5.157	0.175185		6.433	5.278	0.174009		6.448	5.538	0.182606
	6.483	5.167	0.170346		6.466	5.289	0.174356		6.481	5.547	0.182902
	6.516	5.177	0.170676		6.5	5.298	0.179979		6.515	5.556	0.188751
	6.549	5.186	0.17099		6.533	5.308	0.174999		6.548	5.565	0.183497
	6.581	5.196	0.166112		6.566	5.318	0.175329		6.582	5.574	0.189363
	6.615	5.205	0.176817		6.6	5.328	0.180982		6.615	5.583	0.184091
	6.648	5.215	0.17193		6.633	5.338	0.175989		6.648	5.593	0.184404
	6.681	5.224	0.172244		6.666	5.348	0.176319		6.681	5.601	0.184701
	6.715	5.233	0.177769		6.7	5.358	0.182002		6.715	5.61	0.190587
	6.748	5.242	0.172838		6.733	5.367	0.176962		6.748	5.619	0.185279
	6.781	5.251	0.173134		6.766	5.377	0.177276		6.781	5.628	0.185575
	6.815	5.261	0.178704		6.8	5.386	0.182971		6.815	5.637	0.191505
	6.848	5.27	0.173761		6.833	5.396	0.177903		6.848	5.646	0.186169
	6.881	5.278	0.174042		6.866	5.405	0.178216		6.882	5.654	0.1921
	6.915	5.288	0.179622		6.9	5.415	0.18394		6.915	5.663	0.186731
	6.948	5.297	0.174653		6.933	5.424	0.178843		6.948	5.672	0.187028
	6.981	5.306	0.174949		6.966	5.433	0.179141		6.981	5.68	0.187308
	7.015	5.315	0.180557		7	5.443	0.184892		7.015	5.689	0.193273
	7.048	5.324	0.175544		7.033	5.452	0.179768		7.048	5.697	0.187869
	7.081	5.333	0.175841		7.066	5.461	0.180064		7.081	5.706	0.18815
	7.115	5.342	0.181475		7.1	5.47	0.185827		7.115	5.714	0.19414
	7.148	5.351	0.176434		7.133	5.48	0.180675		7.148	5.723	0.18871
	7.181	5.36	0.176732		7.166	5.489	0.180989		7.182	5.731	0.194718
	7.214	5.369	0.177029		7.2	5.498	0.186779		7.215	5.739	0.189255
	7.248	5.378	0.182699		7.233	5.507	0.181582		7.248	5.748	0.189536
	7.281	5.387	0.177622		7.266	5.516	0.18188		7.281	5.756	0.189816
	7.315	5.395	0.183294		7.3	5.524	0.18768		7.315	5.764	0.19584
	7.348	5.404	0.178183		7.333	5.533	0.182441		7.348	5.772	0.190344
	7.381	5.413	0.178481		7.366	5.542	0.182737		7.382	5.781	0.196401
	7.415	5.421	0.184178		7.4	5.551	0.188581		7.415	5.789	0.190905
	7.448	5.43	0.179042		7.433	5.56	0.183331		7.448	5.797	0.191169
	7.481	5.438	0.179322		7.466	5.568	0.183612		7.482	5.805	0.197234
	7.515	5.447	0.185045		7.5	5.577	0.189465		7.515	5.813	0.191697
	7.548	5.455	0.179883		7.533	5.586	0.18419		7.548	5.821	0.191961
	7.581	5.464	0.180164		7.566	5.595	0.184486		7.582	5.829	0.19805
	7.615	5.473	0.185929		7.6	5.603	0.190366		7.615	5.837	0.192489
	7.648	5.481	0.180741		7.633	5.612	0.185048		7.648	5.845	0.192753
	7.681	5.489	0.181005		7.666	5.62	0.185328		7.682	5.853	0.198866
	7.715	5.497	0.186762		7.7	5.629	0.191233		7.715	5.86	0.193264
	7.748	5.506	0.18155		7.733	5.637	0.185889		7.748	5.868	0.193512
	7.781	5.514	0.18183		7.766	5.646	0.18617		7.781	5.876	0.193776
	7.815	5.522	0.187612		7.8	5.654	0.1921		7.815	5.884	0.19992
	7.848	5.53	0.182358		7.833	5.663	0.186731		7.848	5.891	0.194287
	7.881	5.538	0.182622		7.866	5.671	0.187011		7.881	5.899	0.194535
	7.915	5.546	0.188428		7.9	5.679	0.19295		7.915	5.906	0.200685
	7.948	5.554	0.18315		7.933	5.688	0.187555		7.948	5.914	0.19503
	7.981	5.562	0.183414		7.966	5.696	0.187836		7.982	5.922	0.201212
	8.015	5.57	0.189244		8	5.704	0.1938		8.015	5.929	0.195542
	8.048	5.578	0.183942		8.033	5.713	0.18838		8.048	5.937	0.195789
	8.081	5.586	0.184206		8.066	5.721	0.188661		8.082	5.944	0.201977
	8.115	5.594	0.19006		8.1	5.729	0.19465		8.115	5.952	0.196284
	8.148	5.602	0.184734		8.133	5.737	0.189189		8.148	5.959	0.196531
	8.181	5.61	0.184998		8.166	5.745	0.189453		8.182	5.967	0.202742
	8.215	5.618	0.190876		8.2	5.753	0.195466		8.215	5.973	0.19701
	8.248	5.625	0.185509		8.233	5.761	0.189981		8.248	5.981	0.197241
	8.281	5.633	0.185757		8.266	5.769	0.190245		8.282	5.988	0.203473
	8.315	5.641	0.191658		8.3	5.777	0.196282		8.315	5.996	0.197736
	8.348	5.648	0.186269		8.333	5.785	0.190773		8.348	6.003	0.197984
	8.381	5.656	0.186516		8.366	5.793	0.191037		8.382	6.01	0.204221
	8.415	5.663	0.192423		8.4	5.801	0.197098		8.415	6.017	0.198445
	8.448	5.671	0.187011		8.433	5.809	0.191565		8.448	6.024	0.198677
	8.481	5.679	0.187275		8.466	5.817	0.191829		8.482	6.032	0.204952
	8.515	5.686	0.193205		8.5	5.825	0.197914		8.515	6.039	0.199172
	8.548	5.693	0.187753		8.533	5.833	0.192357		8.548	6.046	0.199402
	8.581	5.7	0.187984		8.567	5.84	0.198441		8.582	6.053	0.205683
	8.615	5.708	0.193936		8.6	5.848	0.192852		8.615	6.06	0.199864
	8.648	5.715	0.188479		8.633	5.856	0.193116		8.648	6.067	0.200095
	8.681	5.722	0.18871		8.667	5.863	0.199223		8.682	6.074	0.206397
	8.715	5.73	0.194684		8.7	5.871	0.193611		8.715	6.081	0.200557
	8.748	5.737	0.189205		8.733	5.879	0.193875		8.748	6.088	0.200788
	8.782	5.744	0.195177		8.767	5.887	0.200022		8.782	6.095	0.207111
	8.815	5.751	0.189667		8.8	5.894	0.194387		8.815	6.101	0.201234
	8.848	5.758	0.189899		8.833	5.901	0.194617		8.848	6.109	0.201465
	8.882	5.765	0.195891		8.867	5.909	0.20077		8.882	6.115	0.207808
	8.915	5.773	0.190377		8.9	5.917	0.195129		8.915	6.122	0.20191
	8.948	5.779	0.190608		8.933	5.924	0.195376		8.948	6.129	0.202142
	8.982	5.786	0.196605		8.967	5.932	0.201552		8.982	6.136	0.208505
	9.015	5.793	0.191054		9	5.939	0.195871		9.015	6.142	0.202587
	9.048	5.799	0.191268		9.033	5.947	0.196119		9.048	6.149	0.202801
	9.082	5.806	0.197285		9.067	5.954	0.202317		9.082	6.156	0.209185
	9.115	5.813	0.191713		9.1	5.962	0.196614		9.115	6.162	0.203247
	9.148	5.819	0.191928		9.133	5.969	0.196861		9.149	6.169	0.209627
	9.182	5.826	0.197965		9.167	5.976	0.203065		9.182	6.175	0.203676
	9.215	5.833	0.192373		9.2	5.984	0.19734		9.215	6.182	0.20389
	9.248	5.839	0.192588		9.233	5.991	0.197588		9.249	6.189	0.210307
	9.282	5.846	0.198645		9.267	5.999	0.20383		9.282	6.195	0.204336
	9.315	5.852	0.193017		9.3	6.006	0.198083		9.315	6.202	0.20455
	9.348	5.859	0.193232		9.333	6.013	0.198313		9.349	6.208	0.21097
	9.382	5.866	0.199325		9.367	6.02	0.204561		9.382	6.215	0.204979
	9.415	5.872	0.193677		9.4	6.027	0.198775		9.415	6.221	0.205194
	9.448	5.879	0.193892		9.433	6.034	0.199006		9.449	6.228	0.211633
	9.482	5.885	0.199988		9.467	6.042	0.205292		9.482	6.234	0.205623
	9.515	5.892	0.194321		9.5	6.049	0.199501		9.515	6.24	0.205821
	9.549	5.898	0.20043		9.533	6.056	0.199732		9.549	6.246	0.212262
	9.582	5.905	0.19475		9.567	6.063	0.206023		9.582	6.253	0.206234
	9.615	5.911	0.194964		9.6	6.07	0.200194		9.615	6.259	0.206448
	9.649	5.918	0.201093		9.633	6.077	0.200425		9.649	6.266	0.212925
	9.682	5.924	0.195393		9.667	6.084	0.206737		9.682	6.272	0.206877
	9.715	5.931	0.195607		9.7	6.092	0.200904		9.715	6.278	0.207075
	9.749	5.937	0.201756		9.734	6.098	0.20723		9.749	6.285	0.213571
	9.782	5.944	0.196036		9.767	6.106	0.201366		9.782	6.291	0.207504
	9.815	5.95	0.196251		9.8	6.113	0.201614		9.815	6.297	0.207702
	9.849	5.957	0.202419		9.834	6.12	0.207961		9.849	6.303	0.2142
	9.882	5.963	0.19668		9.867	6.126	0.202059		9.882	6.309	0.208098
	9.915	5.97	0.196894		9.9	6.133	0.202273		9.915	6.315	0.208296
	9.949	5.976	0.203082		9.934	6.14	0.208641		9.949	6.321	0.214812
	9.982	5.983	0.197323		9.967	6.147	0.202736		9.982	6.327	0.208692
	10.02	5.989	0.227468		10	6.154	0.202966		10.02	6.334	0.240559
	10.05	5.995	0.17976		10.03	6.161	0.184725		10.05	6.34	0.19011
	10.08	6.001	0.17994		10.07	6.168	0.24658		10.08	6.346	0.19029
	10.12	6.008	0.24018		10.1	6.174	0.18513		10.12	6.352	0.25396
	10.15	6.014	0.18033		10.13	6.181	0.185325		10.15	6.358	0.19065
	10.18	6.02	0.18051		10.17	6.188	0.24738		10.18	6.364	0.19083
	10.22	6.027	0.24094		10.2	6.195	0.185745		10.22	6.37	0.25468
	10.25	6.033	0.1809		10.23	6.201	0.18594		10.25	6.376	0.19119
	10.28	6.04	0.181095		10.27	6.208	0.24818		10.28	6.382	0.19137
	10.32	6.046	0.24172		10.3	6.215	0.186345		10.32	6.388	0.2554
	10.35	6.052	0.18147		10.33	6.222	0.186555		10.35	6.394	0.19173
	10.38	6.058	0.18165		10.37	6.228	0.249		10.38	6.4	0.19191
	10.42	6.064	0.24244		10.4	6.235	0.186945		10.42	6.405	0.2561
	10.45	6.07	0.18201		10.43	6.241	0.18714		10.45	6.411	0.19224
	10.48	6.076	0.18219		10.47	6.248	0.24978		10.48	6.417	0.19242
	10.52	6.082	0.24316		10.5	6.255	0.187545		10.52	6.423	0.2568
	10.55	6.088	0.18255		10.53	6.261	0.18774		10.55	6.429	0.19278
	10.58	6.094	0.18273		10.57	6.267	0.25056		10.58	6.434	0.192945
	10.62	6.101	0.2439		10.6	6.273	0.1881		10.62	6.44	0.25748
	10.65	6.107	0.18312		10.63	6.28	0.188295		10.65	6.446	0.19329
	10.68	6.113	0.1833		10.67	6.286	0.25132		10.68	6.452	0.19347
	10.72	6.119	0.24464		10.7	6.293	0.188685		10.72	6.458	0.2582
	10.75	6.125	0.18366		10.73	6.299	0.18888		10.75	6.463	0.193815
	10.78	6.131	0.18384		10.77	6.305	0.25208		10.78	6.469	0.19398
	10.82	6.137	0.24536		10.8	6.312	0.189255		10.82	6.475	0.25888
	10.85	6.142	0.184185		10.83	6.318	0.18945		10.85	6.481	0.19434
	10.88	6.148	0.18435		10.87	6.325	0.25286		10.88	6.487	0.19452
	10.92	6.154	0.24604		10.9	6.331	0.18984		10.92	6.493	0.2596
	10.95	6.161	0.184725		10.93	6.338	0.190035		10.95	6.498	0.194865
	10.98	6.167	0.18492		10.97	6.344	0.25364		10.98	6.504	0.19503
	11.02	6.173	0.2468		11	6.35	0.19041		11.02	6.509	0.26026
	11.05	6.179	0.18528		11.03	6.357	0.190605		11.05	6.515	0.19536
	11.08	6.185	0.18546		11.07	6.363	0.2544		11.08	6.521	0.19554
	11.12	6.191	0.24752		11.1	6.369	0.19098		11.12	6.526	0.26094
	11.15	6.197	0.18582		11.13	6.376	0.191175		11.15	6.532	0.19587
	11.18	6.203	0.186		11.17	6.382	0.25516		11.18	6.538	0.19605
	11.22	6.209	0.24824		11.2	6.388	0.19155		11.22	6.543	0.26162
	11.25	6.215	0.18636		11.23	6.394	0.19173		11.25	6.548	0.196365
	11.28	6.221	0.18654		11.27	6.401	0.2559		11.28	6.554	0.19653
	11.32	6.227	0.24896		11.3	6.407	0.19212		11.32	6.56	0.26228
	11.35	6.233	0.1869		11.33	6.413	0.1923		11.35	6.565	0.196875
	11.38	6.238	0.187065		11.37	6.419	0.25664		11.38	6.571	0.19704
	11.42	6.244	0.24964		11.4	6.425	0.19266		11.42	6.576	0.26294
	11.45	6.25	0.18741		11.43	6.432	0.192855		11.45	6.582	0.19737
	11.48	6.256	0.18759		11.47	6.438	0.2574		11.48	6.587	0.197535
	11.52	6.261	0.25034		11.5	6.444	0.19323		11.52	6.593	0.2636
	11.55	6.267	0.18792		11.53	6.45	0.19341		11.55	6.598	0.197865
	11.58	6.272	0.188085		11.57	6.456	0.25812		11.58	6.603	0.198015
	11.62	6.278	0.251		11.6	6.462	0.19377		11.62	6.609	0.26424
	11.65	6.284	0.18843		11.63	6.468	0.19395		11.65	6.614	0.198345
	11.68	6.289	0.188595		11.67	6.474	0.25884		11.68	6.619	0.198495
	11.72	6.295	0.25168		11.7	6.48	0.19431		11.72	6.625	0.26488
	11.75	6.3	0.188925		11.73	6.486	0.19449		11.75	6.63	0.198825
	11.78	6.306	0.18909		11.77	6.492	0.25956		11.78	6.635	0.198975
	11.82	6.312	0.25236		11.8	6.498	0.19485		11.82	6.641	0.26552
	11.85	6.318	0.18945		11.83	6.504	0.19503		11.85	6.646	0.199305
	11.88	6.323	0.189615		11.87	6.511	0.2603		11.88	6.652	0.19947
	11.92	6.329	0.25304		11.9	6.517	0.19542		11.92	6.657	0.26618
	11.95	6.335	0.18996		11.93	6.523	0.1956		11.95	6.662	0.199785
	11.98	6.34	0.190125		11.97	6.528	0.26102		11.98	6.667	0.199935
	12.02	6.346	0.25372		12	6.534	0.19593		12.02	6.673	0.2668
	12.05	6.352	0.19047		12.03	6.541	0.196125		12.05	6.678	0.200265
	12.08	6.357	0.190635		12.07	6.546	0.26174		12.08	6.684	0.20043
	12.12	6.362	0.25438		12.1	6.552	0.19647		12.12	6.689	0.26746
	12.15	6.369	0.190965		12.13	6.558	0.19665		12.15	6.694	0.200745
	12.18	6.374	0.191145		12.17	6.564	0.26244		12.18	6.699	0.200895
	12.22	6.379	0.25506		12.2	6.57	0.19701		12.22	6.705	0.26808
	12.25	6.385	0.19146		12.23	6.576	0.19719		12.25	6.71	0.201225
	12.28	6.391	0.19164		12.27	6.581	0.26314		12.28	6.715	0.201375
	12.32	6.396	0.25574		12.3	6.587	0.19752		12.32	6.72	0.2687
	12.35	6.402	0.19197		12.33	6.593	0.1977		12.35	6.725	0.201675
	12.38	6.408	0.19215		12.37	6.598	0.26382		12.38	6.731	0.20184
	12.42	6.414	0.25644		12.4	6.604	0.19803		12.42	6.736	0.26934
	12.45	6.419	0.192495		12.43	6.609	0.198195		12.45	6.741	0.202155
	12.48	6.424	0.192645		12.47	6.614	0.26446		12.48	6.746	0.202305
	12.52	6.43	0.25708		12.5	6.621	0.198525		12.52	6.751	0.26994
	12.55	6.435	0.192975		12.53	6.627	0.19872		12.55	6.756	0.202605
	12.58	6.441	0.19314		12.57	6.633	0.2652		12.58	6.761	0.202755
	12.62	6.446	0.25774		12.6	6.639	0.19908		12.62	6.766	0.27054
	12.65	6.452	0.19347		12.63	6.644	0.199245		12.65	6.771	0.203055
	12.68	6.457	0.193635		12.67	6.65	0.26588		12.68	6.776	0.203205
	12.72	6.463	0.2584		12.7	6.656	0.19959		12.72	6.781	0.27114
	12.75	6.468	0.193965		12.73	6.661	0.199755		12.75	6.786	0.203505
	12.78	6.473	0.194115		12.77	6.667	0.26656		12.78	6.79	0.20364
	12.82	6.479	0.25904		12.8	6.672	0.200085		12.82	6.796	0.27172
	12.85	6.484	0.194445		12.83	6.678	0.20025		12.85	6.8	0.20394
	12.88	6.489	0.194595		12.87	6.684	0.26724		12.88	6.805	0.204075
	12.92	6.495	0.25968		12.9	6.69	0.20061		12.92	6.81	0.2723
	12.95	6.5	0.194925		12.93	6.695	0.200775		12.95	6.815	0.204375
	12.98	6.505	0.195075		12.97	6.7	0.2679		12.98	6.82	0.204525
	13.02	6.51	0.2603		13	6.706	0.20109		13.02	6.825	0.2729
	13.05	6.516	0.19539		13.03	6.712	0.20127		13.05	6.83	0.204825
	13.08	6.521	0.195555		13.07	6.717	0.26858		13.08	6.835	0.204975
	13.12	6.526	0.26094		13.1	6.723	0.2016		13.12	6.84	0.2735
	13.15	6.531	0.195855		13.13	6.728	0.201765		13.15	6.845	0.205275
	13.18	6.536	0.196005		13.17	6.734	0.26924		13.18	6.85	0.205425
	13.22	6.542	0.26156		13.2	6.739	0.202095		13.22	6.855	0.2741
	13.25	6.547	0.196335		13.23	6.745	0.20226		13.25	6.859	0.20571
	13.28	6.552	0.196485		13.27	6.751	0.26992		13.28	6.864	0.205845
	13.32	6.557	0.26218		13.3	6.756	0.202605		13.32	6.869	0.27466
	13.35	6.562	0.196785		13.33	6.761	0.202755		13.35	6.874	0.206145
	13.38	6.567	0.196935		13.37	6.767	0.27056		13.38	6.879	0.206295
	13.42	6.572	0.26278		13.4	6.772	0.203085		13.42	6.883	0.27524
	13.45	6.577	0.197235		13.43	6.777	0.203235		13.45	6.888	0.206565
	13.48	6.582	0.197385		13.47	6.783	0.2712		13.48	6.893	0.206715
	13.52	6.587	0.26338		13.5	6.788	0.203565		13.52	6.897	0.2758
	13.55	6.592	0.197685		13.53	6.793	0.203715		13.55	6.902	0.206985
	13.58	6.597	0.197835		13.57	6.799	0.27184		13.58	6.907	0.207135
	13.62	6.602	0.26398		13.6	6.804	0.204045		13.62	6.912	0.27638
	13.65	6.607	0.198135		13.63	6.81	0.20421		13.65	6.916	0.20742
	13.68	6.612	0.198285		13.67	6.815	0.2725		13.68	6.921	0.207555
	13.72	6.617	0.26458		13.7	6.82	0.204525		13.72	6.926	0.27694
	13.75	6.621	0.19857		13.73	6.825	0.204675		13.75	6.93	0.20784
	13.78	6.627	0.19872		13.77	6.831	0.27312		13.78	6.935	0.207975
	13.82	6.632	0.26518		13.8	6.836	0.205005		13.82	6.94	0.2775
	13.85	6.636	0.19902		13.83	6.841	0.205155		13.85	6.944	0.20826
	13.88	6.642	0.19917		13.87	6.847	0.27376		13.88	6.949	0.208395
	13.92	6.647	0.26578		13.9	6.852	0.205485		13.92	6.954	0.27806
	13.95	6.652	0.199485		13.93	6.855	0.205605		13.95	6.958	0.20868
	13.98	6.657	0.199635		13.97	6.862	0.27434		13.98	6.963	0.208815
	14.02	6.662	0.26638		14	6.867	0.205935		14.02	6.968	0.27862
	14.05	6.667	0.199935		14.03	6.872	0.206085		14.05	6.973	0.209115
	14.08	6.671	0.20007		14.07	6.878	0.275		14.08	6.977	0.20925
	14.12	6.676	0.26694		14.1	6.883	0.206415		14.12	6.982	0.27918
	14.15	6.68	0.20034		14.13	6.888	0.206565		14.15	6.986	0.20952
	14.18	6.686	0.20049		14.17	6.894	0.27564		14.18	6.991	0.209655
	14.22	6.691	0.26754		14.2	6.899	0.206895		14.22	6.996	0.27974
	14.25	6.696	0.200805		14.23	6.904	0.207045		14.25	7	0.20994
	14.28	6.7	0.20094		14.27	6.909	0.27626		14.28	7.005	0.210075
	14.32	6.705	0.2681		14.3	6.914	0.207345		14.32	7.009	0.28028
	14.35	6.71	0.201225		14.33	6.919	0.207495		14.35	7.014	0.210345
	14.38	6.715	0.201375		14.37	6.925	0.27688		14.38	7.019	0.210495
	14.42	6.72	0.2687		14.4	6.929	0.20781		14.42	7.023	0.28084
	14.45	6.725	0.201675		14.43	6.934	0.207945		14.45	7.028	0.210765
	14.48	6.729	0.20181		14.47	6.939	0.27746		14.48	7.032	0.2109
	14.52	6.734	0.26926		14.5	6.945	0.20826		14.52	7.037	0.28138
	14.55	6.739	0.202095		14.53	6.95	0.208425		14.55	7.041	0.21117
	14.58	6.744	0.202245		14.57	6.955	0.2781		14.58	7.046	0.211305
	14.62	6.748	0.26984		14.6	6.96	0.208725		14.62	7.05	0.28192
	14.65	6.753	0.202515		14.63	6.965	0.208875		14.65	7.055	0.211575
	14.68	6.757	0.20265		14.67	6.97	0.2787		14.68	7.059	0.21171
	14.72	6.762	0.27038		14.7	6.975	0.209175		14.72	7.063	0.28244
	14.75	6.767	0.202935		14.73	6.98	0.209325		14.75	7.068	0.211965
	14.78	6.772	0.203085		14.77	6.985	0.2793		14.78	7.072	0.2121
	14.82	6.777	0.27098		14.8	6.99	0.209625		14.82	7.077	0.28298
	14.85	6.781	0.20337		14.83	6.994	0.20976		14.85	7.081	0.21237
	14.88	6.786	0.203505		14.87	6.999	0.27986		14.88	7.086	0.212505
	14.92	6.79	0.27152		14.9	7.005	0.21006		14.92	7.09	0.28352
	14.95	6.795	0.203775		14.93	7.009	0.21021		14.95	7.094	0.21276
	14.98	6.799	0.20391		14.97	7.014	0.28046		14.98	7.099	0.212895
	15.02	6.804	0.27206		15	7.019	0.210495		15.02	7.103	0.28404
	15.05	6.809	0.204195		15.03	7.024	0.210645		15.05	7.108	0.213165
	15.08	6.813	0.20433		15.07	7.029	0.28106		15.08	7.112	0.2133
	15.12	6.818	0.27262		15.1	7.034	0.210945		15.12	7.116	0.28456
	15.15	6.822	0.2046		15.13	7.039	0.211095		15.15	7.121	0.213555
	15.18	6.827	0.204735		15.17	7.044	0.28166		15.18	7.125	0.21369
	15.22	6.831	0.27316		15.2	7.048	0.21138		15.22	7.129	0.28508
	15.25	6.836	0.205005		15.23	7.053	0.211515		15.25	7.134	0.213945
	15.28	6.841	0.205155		15.27	7.058	0.28222		15.28	7.138	0.21408
	15.32	6.845	0.27372		15.3	7.063	0.211815		15.32	7.142	0.2856
	15.35	6.849	0.20541		15.33	7.068	0.211965		15.35	7.147	0.214335
	15.38	6.854	0.205545		15.37	7.073	0.28282		15.38	7.151	0.21447
	15.42	6.858	0.27424		15.4	7.077	0.21225		15.42	7.155	0.28612
	15.45	6.863	0.205815		15.44	7.082	0.28318		15.45	7.159	0.21471
	15.48	6.867	0.20595		15.47	7.087	0.212535		15.48	7.164	0.214845
	15.52	6.871	0.27476		15.5	7.092	0.212685		15.52	7.168	0.28664
	15.55	6.876	0.206205		15.54	7.097	0.28378		15.55	7.172	0.2151
	15.58	6.88	0.20634		15.57	7.101	0.21297		15.58	7.176	0.21522
	15.62	6.885	0.2753		15.6	7.106	0.213105		15.62	7.181	0.28714
	15.65	6.889	0.20661		15.64	7.11	0.28432		15.65	7.185	0.21549
	15.68	6.894	0.206745		15.67	7.115	0.213375		15.68	7.189	0.21561
	15.72	6.898	0.27584		15.7	7.12	0.213525		15.72	7.194	0.28766
	15.75	6.903	0.207015		15.74	7.125	0.2849		15.75	7.198	0.21588
	15.78	6.907	0.20715		15.77	7.129	0.21381		15.78	7.202	0.216
	15.82	6.911	0.27636		15.8	7.134	0.213945		15.82	7.206	0.28816
	15.85	6.916	0.207405		15.84	7.139	0.28546		15.85	7.21	0.21624
	15.88	6.921	0.207555		15.87	7.143	0.21423		15.88	7.215	0.216375
	15.92	6.925	0.27692		15.9	7.148	0.214365		15.92	7.219	0.28868
	15.95	6.93	0.207825		15.94	7.153	0.28602		15.95	7.223	0.21663
	15.98	6.934	0.20796		15.97	7.158	0.214665		15.98	7.227	0.21675
	16.02	6.938	0.27744		16	7.162	0.2148		16.02	7.231	0.28916
	16.05	6.942	0.2082		16.04	7.167	0.28658		16.05	7.235	0.21699
	16.08	6.947	0.208335		16.07	7.172	0.215085		16.08	7.239	0.21711
	16.12	6.951	0.27796		16.1	7.176	0.21522		16.12	7.244	0.28966
	16.15	6.955	0.20859		16.14	7.181	0.28714		16.15	7.248	0.21738
	16.18	6.96	0.208725		16.17	7.186	0.215505		16.18	7.252	0.2175
	16.22	6.964	0.27848		16.2	7.19	0.21564		16.22	7.256	0.29016
	16.25	6.968	0.20898		16.24	7.195	0.2877		16.25	7.26	0.21774
	16.28	6.973	0.209115		16.27	7.199	0.21591		16.28	7.264	0.21786
	16.32	6.977	0.279		16.3	7.204	0.216045		16.32	7.268	0.29064
	16.35	6.981	0.20937		16.34	7.209	0.28826		16.35	7.273	0.218115
	16.38	6.986	0.209505		16.37	7.213	0.21633		16.38	7.277	0.21825
	16.42	6.99	0.27952		16.4	7.218	0.216465		16.42	7.281	0.29116
	16.45	6.994	0.20976		16.44	7.222	0.2888		16.45	7.285	0.21849
	16.48	6.999	0.209895		16.47	7.227	0.216735		16.48	7.289	0.21861
	16.52	7.003	0.28004		16.5	7.231	0.21687		16.52	7.293	0.29164
	16.55	7.007	0.21015		16.54	7.236	0.28934		16.55	7.297	0.21885
	16.58	7.011	0.21027		16.57	7.24	0.21714		16.58	7.301	0.21897
	16.62	7.016	0.28054		16.6	7.245	0.217275		16.62	7.305	0.29212
	16.65	7.02	0.21054		16.64	7.249	0.28988		16.65	7.31	0.219225
	16.68	7.024	0.21066		16.67	7.254	0.217545		16.68	7.313	0.219345
	16.72	7.028	0.28104		16.7	7.258	0.21768		16.72	7.318	0.29262
	16.75	7.033	0.210915		16.74	7.263	0.29042		16.75	7.321	0.219585
	16.78	7.037	0.21105		16.77	7.267	0.21795		16.78	7.326	0.219705
	16.82	7.041	0.28156		16.8	7.272	0.218085		16.82	7.329	0.2931
	16.85	7.045	0.21129		16.84	7.276	0.29096		16.85	7.334	0.219945
	16.88	7.05	0.211425		16.87	7.28	0.21834		16.88	7.338	0.22008
	16.92	7.054	0.28208		16.9	7.285	0.218475		16.92	7.342	0.2936
	16.95	7.058	0.21168		16.94	7.289	0.29148		16.95	7.346	0.22032
	16.98	7.062	0.2118		16.97	7.294	0.218745		16.98	7.349	0.220425
	17.02	7.066	0.28256		17	7.298	0.21888		17.02	7.354	0.29406
	17.05	7.071	0.212055		17.04	7.302	0.292		17.05	7.357	0.220665
	17.08	7.075	0.21219		17.07	7.307	0.219135		17.08	7.362	0.220785
	17.12	7.079	0.28308		17.1	7.311	0.21927		17.12	7.365	0.29454
	17.15	7.083	0.21243		17.14	7.316	0.29254		17.15	7.37	0.221025
	17.18	7.087	0.21255		17.17	7.32	0.21954		17.18	7.373	0.221145
	17.22	7.091	0.28356		17.2	7.324	0.21966		17.22	7.377	0.295
	17.25	7.095	0.21279		17.24	7.329	0.29306		17.25	7.381	0.22137
	17.28	7.1	0.212925		17.27	7.333	0.21993		17.28	7.385	0.22149
	17.32	7.104	0.28408		17.3	7.337	0.22005		17.32	7.389	0.29548
	17.35	7.108	0.21318		17.34	7.342	0.29358		17.35	7.393	0.22173
	17.38	7.112	0.2133		17.37	7.346	0.22032		17.38	7.397	0.22185
	17.42	7.116	0.28456		17.4	7.35	0.22044		17.42	7.4	0.29594
	17.45	7.12	0.21354		17.44	7.355	0.2941		17.45	7.404	0.22206
	17.48	7.124	0.21366		17.47	7.359	0.22071		17.48	7.408	0.22218
	17.52	7.128	0.28504		17.5	7.363	0.22083		17.52	7.412	0.2964
	17.55	7.132	0.2139		17.54	7.367	0.2946		17.55	7.416	0.22242
	17.58	7.136	0.21402		17.57	7.372	0.221085		17.58	7.42	0.22254
	17.62	7.14	0.28552		17.6	7.376	0.22122		17.62	7.424	0.29688
	17.65	7.144	0.21426		17.64	7.38	0.29512		17.65	7.428	0.22278
	17.68	7.148	0.21438		17.67	7.385	0.221475		17.68	7.431	0.222885
	17.72	7.152	0.286		17.7	7.389	0.22161		17.72	7.435	0.29732
	17.75	7.156	0.21462		17.74	7.393	0.29564		17.75	7.439	0.22311
	17.78	7.16	0.21474		17.77	7.397	0.22185		17.78	7.442	0.223215
	17.82	7.164	0.28648		17.8	7.402	0.221985		17.82	7.446	0.29776
	17.85	7.168	0.21498		17.84	7.406	0.29616		17.85	7.45	0.22344
	17.88	7.172	0.2151		17.87	7.41	0.22224		17.88	7.454	0.22356
	17.92	7.175	0.28694		17.9	7.414	0.22236		17.92	7.458	0.29824
	17.95	7.179	0.21531		17.94	7.418	0.29664		17.95	7.462	0.2238
	17.98	7.183	0.21543		17.97	7.422	0.2226		17.98	7.465	0.223905
	18.02	7.187	0.2874		18	7.427	0.222735		18.02	7.469	0.29868
	18.05	7.191	0.21567		18.04	7.431	0.29716		18.05	7.473	0.22413
	18.08	7.196	0.215805		18.07	7.435	0.22299		18.08	7.476	0.224235
	18.12	7.2	0.28792		18.1	7.439	0.22311		18.12	7.48	0.29912
	18.15	7.204	0.21606		18.14	7.443	0.29764		18.15	7.484	0.22446
	18.18	7.208	0.21618		18.17	7.447	0.22335		18.18	7.488	0.22458
	18.22	7.211	0.28838		18.2	7.451	0.22347		18.22	7.491	0.29958
	18.25	7.215	0.21639		18.24	7.455	0.29812		18.25	7.495	0.22479
	18.28	7.219	0.21651		18.27	7.459	0.22371		18.28	7.499	0.22491
	18.32	7.223	0.28884		18.3	7.463	0.22383		18.32	7.502	0.30002
	18.35	7.227	0.21675		18.34	7.467	0.2986		18.35	7.506	0.22512
	18.38	7.231	0.21687		18.37	7.471	0.22407		18.38	7.51	0.22524
	18.42	7.235	0.28932		18.4	7.475	0.22419		18.42	7.514	0.30048
	18.45	7.239	0.21711		18.44	7.479	0.29908		18.45	7.517	0.225465
	18.48	7.242	0.217215		18.47	7.483	0.22443		18.48	7.521	0.22557
	18.52	7.247	0.28978		18.5	7.487	0.22455		18.52	7.524	0.3009
	18.55	7.251	0.21747		18.54	7.492	0.29958		18.55	7.528	0.22578
	18.58	7.255	0.21759		18.57	7.496	0.22482		18.58	7.532	0.2259
	18.62	7.259	0.29028		18.6	7.5	0.22494		18.62	7.535	0.30134
	18.65	7.263	0.21783		18.64	7.504	0.30008		18.65	7.539	0.22611
	18.68	7.267	0.21795		18.67	7.508	0.22518		18.68	7.543	0.22623
	18.72	7.27	0.29074		18.7	7.512	0.2253		18.72	7.547	0.3018
	18.75	7.274	0.21816		18.74	7.516	0.30056		18.75	7.55	0.226455
	18.78	7.278	0.21828		18.77	7.52	0.22554		18.78	7.554	0.22656
	18.82	7.282	0.2912		18.8	7.524	0.22566		18.82	7.557	0.30222
	18.85	7.286	0.21852		18.84	7.528	0.30104		18.85	7.561	0.22677
	18.88	7.29	0.21864		18.87	7.532	0.2259		18.88	7.564	0.226875
	18.92	7.294	0.29168		18.9	7.536	0.22602		18.92	7.568	0.30264
	18.95	7.298	0.21888		18.94	7.539	0.3015		18.95	7.572	0.2271
	18.98	7.301	0.218985		18.97	7.543	0.22623		18.98	7.576	0.22722
	19.02	7.305	0.29212		19	7.547	0.22635		19.02	7.579	0.3031
	19.05	7.309	0.21921		19.04	7.551	0.30196		19.05	7.583	0.22743
	19.08	7.313	0.21933		19.07	7.555	0.22659		19.08	7.586	0.227535
	19.12	7.317	0.2926		19.1	7.558	0.226695		19.12	7.59	0.30352
	19.15	7.321	0.21957		19.14	7.563	0.30242		19.15	7.594	0.22776
	19.18	7.324	0.219675		19.17	7.567	0.22695		19.18	7.597	0.227865
	19.22	7.328	0.29304		19.2	7.571	0.22707		19.22	7.601	0.30396
	19.25	7.332	0.2199		19.24	7.574	0.3029		19.25	7.604	0.228075
	19.28	7.334	0.21999		19.27	7.578	0.22728		19.28	7.608	0.22818
	19.32	7.339	0.29346		19.3	7.582	0.2274		19.32	7.611	0.30438
	19.35	7.342	0.220215		19.34	7.586	0.30336		19.35	7.615	0.22839
	19.38	7.346	0.22032		19.37	7.59	0.22764		19.38	7.619	0.22851
	19.42	7.35	0.29392		19.4	7.594	0.22776		19.42	7.622	0.30482
	19.45	7.352	0.22053		19.44	7.597	0.30382		19.45	7.626	0.22872
	19.48	7.356	0.22062		19.47	7.601	0.22797		19.48	7.629	0.228825
	19.52	7.359	0.2943		19.5	7.605	0.22809		19.52	7.633	0.30524
	19.55	7.364	0.220845		19.54	7.609	0.30428		19.55	7.636	0.229035
	19.58	7.367	0.220965		19.57	7.613	0.22833		19.58	7.64	0.22914
	19.62	7.371	0.29476		19.6	7.617	0.22845		19.62	7.643	0.30566
	19.65	7.375	0.22119		19.64	7.618	0.3047		19.65	7.647	0.22935
	19.68	7.379	0.22131		19.67	7.624	0.22863		19.68	7.65	0.229455
	19.72	7.383	0.29524		19.7	7.628	0.22878		19.72	7.654	0.30608
	19.75	7.387	0.22155		19.74	7.632	0.3052		19.75	7.658	0.22968
	19.78	7.39	0.221655		19.77	7.636	0.22902		19.78	7.661	0.229785
	19.82	7.394	0.29568		19.8	7.639	0.229125		19.82	7.664	0.3065
	19.85	7.398	0.22188		19.84	7.643	0.30564		19.85	7.668	0.22998
	19.88	7.4	0.22197		19.87	7.647	0.22935		19.88	7.671	0.230085
	19.92	7.405	0.2961		19.9	7.651	0.22947		19.92	7.675	0.30692
	19.95	7.408	0.222195		19.94	7.655	0.30612		19.95	7.678	0.230295
	19.98	7.412	0.2223		19.97	7.658	0.229695		19.98	7.682	0.2304
	20.02	7.416	0.29656		20	7.662	0.2298		20.02	7.685	0.30734
	20.05	7.419	0.222525		20.04	7.666	0.30656		20.05	7.689	0.23061
	20.08	7.423	0.22263		20.07	7.67	0.23004		20.08	7.692	0.230715
	20.12	7.427	0.297		20.1	7.673	0.230145		20.12	7.696	0.30776
	20.15	7.43	0.222855		20.14	7.677	0.307		20.15	7.699	0.230925
	20.18	7.434	0.22296		20.17	7.681	0.23037		20.18	7.703	0.23103
	20.22	7.438	0.29744		20.2	7.685	0.23049		20.22	7.706	0.30818
	20.25	7.441	0.223185		20.24	7.688	0.30746		20.25	7.709	0.231225
	20.28	7.444	0.223275		20.27	7.692	0.2307		20.28	7.713	0.23133
	20.32	7.448	0.29784		20.3	7.696	0.23082		20.32	7.716	0.30858
	20.35	7.452	0.2235		20.34	7.699	0.3079		20.35	7.72	0.23154
	20.38	7.455	0.223605		20.37	7.703	0.23103		20.38	7.723	0.231645
	20.42	7.459	0.29828		20.4	7.707	0.23115		20.42	7.726	0.30898
	20.45	7.462	0.223815		20.44	7.711	0.30836		20.45	7.73	0.23184
	20.48	7.466	0.22392		20.47	7.714	0.231375		20.48	7.733	0.231945
	20.52	7.469	0.2987		20.5	7.718	0.23148		20.52	7.737	0.3094
	20.55	7.473	0.22413		20.54	7.721	0.30878		20.55	7.74	0.232155
	20.58	7.476	0.224235		20.57	7.725	0.23169		20.58	7.743	0.232245
	20.62	7.48	0.29912		20.6	7.729	0.23181		20.62	7.747	0.3098
	20.65	7.483	0.224445		20.64	7.732	0.30922		20.65	7.75	0.232455
	20.68	7.487	0.22455		20.67	7.736	0.23202		20.68	7.753	0.232545
	20.72	7.49	0.29954		20.7	7.739	0.232125		20.72	7.757	0.3102
	20.75	7.493	0.224745		20.74	7.743	0.30964		20.75	7.76	0.232755
	20.78	7.497	0.22485		20.77	7.747	0.23235		20.78	7.764	0.23286
	20.82	7.5	0.29994		20.8	7.75	0.232455		20.82	7.767	0.31062
	20.85	7.504	0.22506		20.84	7.754	0.31008		20.85	7.77	0.233055
	20.88	7.507	0.225165		20.87	7.758	0.23268		20.88	7.774	0.23316
	20.92	7.51	0.30034		20.9	7.761	0.232785		20.92	7.777	0.31102
	20.95	7.514	0.22536		20.94	7.765	0.31052		20.95	7.78	0.233355
	20.98	7.517	0.225465		20.97	7.769	0.23301		20.98	7.784	0.23346
	21.02	7.52	0.30074		21	7.772	0.233115		21.02	7.787	0.31142
	21.05	7.524	0.22566		21.04	7.776	0.31096		21.05	7.79	0.233655
	21.08	7.527	0.225765		21.07	7.779	0.233325		21.08	7.793	0.233745
	21.12	7.531	0.30116		21.1	7.783	0.23343		21.12	7.797	0.3118
	21.15	7.534	0.225975		21.14	7.786	0.31138		21.15	7.8	0.233955
	21.18	7.537	0.226065		21.17	7.79	0.23364		21.18	7.804	0.23406
	21.22	7.541	0.30156		21.2	7.794	0.23376		21.22	7.807	0.31222
	21.25	7.544	0.226275		21.24	7.797	0.31182		21.25	7.81	0.234255
	21.28	7.548	0.22638		21.27	7.8	0.233955		21.28	7.813	0.234345
	21.32	7.549	0.30194		21.3	7.804	0.23406		21.32	7.816	0.31258
	21.35	7.553	0.22653		21.34	7.807	0.31222		21.35	7.82	0.23454
	21.38	7.557	0.22665		21.37	7.811	0.23427		21.38	7.823	0.234645
	21.42	7.561	0.30236		21.4	7.814	0.234375		21.42	7.827	0.313
	21.45	7.564	0.226875		21.44	7.818	0.31264		21.45	7.83	0.234855
	21.48	7.568	0.22698		21.47	7.822	0.2346		21.48	7.833	0.234945
	21.52	7.571	0.30278		21.5	7.825	0.234705		21.52	7.836	0.31338
	21.55	7.575	0.22719		21.54	7.829	0.31308		21.55	7.839	0.235125
	21.58	7.578	0.227295		21.57	7.832	0.234915		21.58	7.843	0.23523
	21.62	7.581	0.30318		21.6	7.835	0.235005		21.62	7.846	0.31378
	21.65	7.585	0.22749		21.64	7.838	0.31346		21.65	7.849	0.235425
	21.68	7.588	0.227595		21.67	7.842	0.2352		21.68	7.852	0.235515
	21.72	7.591	0.30358		21.7	7.846	0.23532		21.72	7.856	0.31416
	21.75	7.595	0.22779		21.74	7.849	0.3139		21.75	7.859	0.235725
	21.78	7.598	0.227895		21.77	7.853	0.23553		21.78	7.862	0.235815
	21.82	7.601	0.30398		21.8	7.856	0.235635		21.82	7.865	0.31454
	21.85	7.604	0.228075		21.84	7.859	0.3143		21.85	7.868	0.235995
	21.88	7.607	0.228165		21.87	7.863	0.23583		21.89	7.872	0.3148
	21.92	7.61	0.30434		21.9	7.866	0.235935		21.92	7.875	0.236205
	21.95	7.614	0.22836		21.94	7.87	0.31472		21.95	7.878	0.236295
	21.98	7.617	0.228465		21.97	7.873	0.236145		21.98	7.881	0.236385
	22.02	7.62	0.30474		22	7.876	0.236235		22.02	7.884	0.3153
	22.05	7.624	0.22866		22.03	7.88	0.23634		22.05	7.887	0.236565
	22.08	7.627	0.228765		22.07	7.883	0.31526		22.08	7.891	0.23667
	22.12	7.63	0.30514		22.1	7.886	0.236535		22.12	7.894	0.3157
	22.15	7.633	0.228945		22.13	7.89	0.23664		22.15	7.897	0.236865
	22.18	7.636	0.229035		22.17	7.893	0.31566		22.19	7.9	0.31594
	22.22	7.639	0.3055		22.2	7.896	0.236835		22.22	7.903	0.237045
	22.25	7.643	0.22923		22.23	7.9	0.23694		22.25	7.906	0.237135
	22.29	7.646	0.30578		22.27	7.903	0.31606		22.29	7.909	0.3163
	22.32	7.649	0.229425		22.3	7.907	0.23715		22.32	7.913	0.23733
	22.35	7.652	0.229515		22.34	7.91	0.31634		22.35	7.916	0.237435
	22.38	7.655	0.229605		22.37	7.913	0.237345		22.39	7.919	0.3167
	22.42	7.659	0.30628		22.4	7.917	0.23745		22.42	7.922	0.237615
	22.45	7.662	0.229815		22.44	7.92	0.31674		22.45	7.925	0.237705
	22.49	7.665	0.30654		22.47	7.923	0.237645		22.49	7.928	0.31706
	22.52	7.668	0.229995		22.5	7.927	0.23775		22.52	7.931	0.237885
	22.55	7.671	0.230085		22.54	7.93	0.31714		22.55	7.934	0.237975
	22.59	7.674	0.3069		22.57	7.933	0.237945		22.59	7.937	0.31742
	22.62	7.677	0.230265		22.6	7.937	0.23805		22.62	7.94	0.238155
	22.65	7.68	0.230355		22.64	7.94	0.31754		22.65	7.943	0.238245
	22.69	7.683	0.30726		22.67	7.943	0.238245		22.69	7.947	0.3178
	22.72	7.686	0.230535		22.7	7.947	0.23835		22.72	7.949	0.23844
	22.75	7.689	0.230625		22.74	7.95	0.31794		22.75	7.952	0.238515
	22.79	7.693	0.30764		22.77	7.953	0.238545		22.79	7.954	0.31812
	22.82	7.696	0.230835		22.8	7.956	0.238635		22.82	7.958	0.23868
	22.85	7.699	0.230925		22.84	7.959	0.3183		22.85	7.962	0.2388
	22.89	7.702	0.30802		22.87	7.962	0.238815		22.89	7.965	0.31854
	22.92	7.705	0.231105		22.9	7.966	0.23892		22.92	7.968	0.238995
	22.95	7.707	0.23118		22.94	7.969	0.3187		22.95	7.971	0.239085
	22.99	7.711	0.30836		22.97	7.972	0.239115		22.99	7.974	0.3189
	23.02	7.714	0.231375		23	7.975	0.239205		23.02	7.977	0.239265
	23.05	7.717	0.231465		23.04	7.978	0.31906		23.05	7.98	0.239355
	23.09	7.72	0.30874		23.07	7.982	0.2394		23.09	7.983	0.31926
	23.12	7.723	0.231645		23.1	7.985	0.239505		23.12	7.986	0.239535
	23.15	7.726	0.231735		23.14	7.988	0.31946		23.15	7.989	0.239625
	23.19	7.729	0.3091		23.17	7.991	0.239685		23.19	7.992	0.31962
	23.22	7.732	0.231915		23.2	7.995	0.23979		23.22	7.996	0.23982
	23.25	7.735	0.232005		23.24	7.998	0.31986		23.25	7.998	0.23991
	23.29	7.738	0.30946		23.27	8.001	0.239985		23.29	8.001	0.31998
	23.32	7.741	0.232185		23.3	8.004	0.240075		23.32	8.005	0.24009
	23.35	7.744	0.232275		23.34	8.007	0.32022		23.35	8.008	0.240195
	23.39	7.747	0.30982		23.37	8.01	0.240255		23.39	8.01	0.32036
	23.42	7.75	0.232455		23.4	8.013	0.240345		23.42	8.013	0.240345
	23.45	7.753	0.232545		23.44	8.017	0.3206		23.45	8.016	0.240435
	23.49	7.755	0.31016		23.47	8.02	0.240555		23.49	8.019	0.3207
	23.52	7.758	0.232695		23.5	8.023	0.240645		23.52	8.022	0.240615
	23.55	7.761	0.232785		23.54	8.025	0.32096		23.55	8.026	0.24072
	23.59	7.763	0.31048		23.57	8.029	0.24081		23.59	8.029	0.3211
	23.62	7.766	0.232935		23.6	8.033	0.24093		23.62	8.032	0.240915
	23.65	7.768	0.23301		23.64	8.036	0.32138		23.65	8.035	0.241005
	23.69	7.772	0.3108		23.67	8.039	0.241125		23.69	8.038	0.32146
	23.72	7.774	0.23319		23.7	8.042	0.241215		23.72	8.041	0.241185
	23.75	7.777	0.233265		23.74	8.045	0.32174		23.75	8.044	0.241275
	23.79	7.781	0.31116		23.77	8.048	0.241395		23.79	8.047	0.32182
	23.82	7.784	0.233475		23.8	8.052	0.2415		23.82	8.049	0.24144
	23.85	7.787	0.233565		23.84	8.055	0.32214		23.85	8.053	0.24153
	23.89	7.79	0.31154		23.87	8.058	0.241695		23.89	8.056	0.32218
	23.92	7.793	0.233745		23.9	8.061	0.241785		23.92	8.059	0.241725
	23.95	7.796	0.233835		23.94	8.064	0.3225		23.95	8.062	0.241815
	23.99	7.799	0.3119		23.97	8.066	0.24195		23.99	8.064	0.32252
	24.02	7.802	0.234015		24	8.07	0.24204		24.02	8.067	0.241965
	24.05	7.804	0.23409		24.04	8.073	0.32286		24.05	8.07	0.242055
	24.09	7.807	0.31222		24.07	8.076	0.242235		24.09	8.073	0.32286
	24.12	7.811	0.23427		24.1	8.079	0.242325		24.12	8.076	0.242235
	24.15	7.813	0.23436		24.14	8.082	0.32322		24.15	8.079	0.242325
	24.19	7.816	0.31258		24.17	8.085	0.242505		24.19	8.082	0.32322
	24.22	7.819	0.234525		24.2	8.088	0.242595		24.22	8.085	0.242505
	24.25	7.822	0.234615		24.24	8.091	0.32358		24.25	8.087	0.24258
	24.29	7.825	0.31294		24.27	8.094	0.242775		24.29	8.09	0.32354
	24.32	7.828	0.234795		24.3	8.097	0.242865		24.32	8.093	0.242745
	24.35	7.831	0.234885		24.34	8.1	0.32394		24.35	8.096	0.242835
	24.39	7.834	0.3133		24.37	8.103	0.243045		24.39	8.099	0.3239
	24.42	7.837	0.235065		24.4	8.106	0.243135		24.42	8.102	0.243015
	24.45	7.84	0.235155		24.44	8.109	0.3243		24.45	8.104	0.24309
	24.49	7.843	0.31366		24.47	8.112	0.243315		24.49	8.107	0.32422
	24.52	7.845	0.23532		24.5	8.115	0.243405		24.52	8.11	0.243255
	24.55	7.848	0.235395		24.54	8.118	0.32466		24.55	8.113	0.243345
	24.59	7.851	0.31398		24.57	8.121	0.243585		24.59	8.116	0.32458
	24.62	7.854	0.235575		24.6	8.124	0.243675		24.62	8.119	0.243525
	24.65	7.856	0.23565		24.64	8.127	0.32502		24.65	8.122	0.243615
	24.69	7.859	0.3143		24.67	8.131	0.24387		24.69	8.124	0.32492
	24.72	7.862	0.235815		24.7	8.133	0.24396		24.72	8.127	0.243765
	24.75	7.865	0.235905		24.74	8.137	0.3254		24.75	8.13	0.243855
	24.79	7.868	0.31466		24.77	8.14	0.244155		24.79	8.133	0.32526
	24.82	7.871	0.236085		24.8	8.143	0.244245		24.82	8.136	0.244035
	24.85	7.873	0.23616		24.84	8.145	0.32576		24.85	8.138	0.24411
	24.89	7.876	0.31498		24.87	8.148	0.244395		24.89	8.141	0.32558
	24.92	7.879	0.236325		24.9	8.151	0.244485		24.92	8.144	0.244275
	24.95	7.882	0.236415		24.94	8.154	0.3261		24.95	8.147	0.244365
	24.99	7.884	0.31532		24.97	8.157	0.244665		24.99	8.15	0.32594
	25.02	7.887	0.236565		25	8.16	0.244755		25.02	8.153	0.244545
	25.05	7.89	0.236655		25.04	8.161	0.32642		25.05	8.155	0.24462
	25.09	7.893	0.31566		25.07	8.165	0.24489		25.09	8.158	0.32626
	25.12	7.896	0.236835		25.1	8.169	0.24501		25.12	8.161	0.244785
	25.15	7.899	0.236925		25.14	8.172	0.32682		25.15	8.163	0.24486
	25.19	7.901	0.316		25.17	8.175	0.245205		25.19	8.166	0.32658
	25.22	7.904	0.237075		25.2	8.178	0.245295		25.22	8.169	0.245025
	25.25	7.907	0.237165		25.24	8.18	0.32716		25.25	8.172	0.245115
	25.29	7.909	0.31632		25.27	8.183	0.245445		25.29	8.175	0.32694
	25.32	7.912	0.237315		25.3	8.186	0.245535		25.32	8.178	0.245295
	25.35	7.915	0.237405		25.34	8.189	0.3275		25.35	8.18	0.24537
	25.39	7.918	0.31666		25.37	8.191	0.2457		25.39	8.183	0.32726
	25.42	7.92	0.23757		25.4	8.193	0.24576		25.42	8.186	0.245535
	25.45	7.923	0.237645		25.44	8.197	0.3278		25.45	8.188	0.24561
	25.49	7.926	0.31698		25.47	8.2	0.245955		25.49	8.191	0.32758
	25.52	7.928	0.23781		25.5	8.203	0.246045		25.52	8.194	0.245775
	25.55	7.931	0.237885		25.54	8.206	0.32818		25.55	8.197	0.245865
	25.59	7.934	0.3173		25.57	8.209	0.246225		25.59	8.199	0.32792
	25.62	7.937	0.238065		25.6	8.212	0.246315		25.62	8.202	0.246015
	25.65	7.939	0.23814		25.64	8.215	0.32854		25.65	8.205	0.246105
	25.69	7.942	0.31762		25.67	8.217	0.24648		25.69	8.208	0.32826
	25.72	7.945	0.238305		25.7	8.22	0.246555		25.72	8.21	0.24627
	25.75	7.948	0.238395		25.74	8.223	0.32886		25.75	8.213	0.246345
	25.79	7.95	0.31796		25.77	8.226	0.246735		25.79	8.216	0.32858
	25.82	7.953	0.238545		25.8	8.229	0.246825		25.82	8.218	0.24651
	25.85	7.955	0.23862		25.84	8.232	0.32922		25.85	8.221	0.246585
	25.89	7.958	0.31826		25.87	8.235	0.247005		25.89	8.224	0.3289
	25.92	7.96	0.23877		25.9	8.238	0.247095		25.92	8.227	0.246765
	25.95	7.963	0.238845		25.94	8.24	0.32956		25.95	8.229	0.24684
	25.99	7.965	0.31856		25.97	8.243	0.247245		25.99	8.232	0.32922
	26.02	7.968	0.238995		26	8.246	0.247335		26.02	8.235	0.247005
	26.05	7.971	0.239085		26.04	8.248	0.32988		26.05	8.238	0.247095
	26.09	7.973	0.31888		26.07	8.251	0.247485		26.09	8.24	0.32956
	26.12	7.976	0.239235		26.1	8.254	0.247575		26.12	8.243	0.247245
	26.15	7.979	0.239325		26.14	8.257	0.33022		26.15	8.245	0.24732
	26.19	7.981	0.3192		26.17	8.26	0.247755		26.19	8.248	0.32986
	26.22	7.983	0.23946		26.2	8.263	0.247845		26.22	8.251	0.247485
	26.25	7.986	0.239535		26.24	8.265	0.33056		26.25	8.254	0.247575
	26.29	7.988	0.31948		26.27	8.268	0.247995		26.29	8.256	0.3302
	26.32	7.991	0.239685		26.3	8.271	0.248085		26.32	8.259	0.247725
	26.35	7.994	0.239775		26.34	8.273	0.33088		26.35	8.262	0.247815
	26.39	7.996	0.3198		26.37	8.276	0.248235		26.39	8.264	0.33052
	26.42	7.999	0.239925		26.4	8.279	0.248325		26.42	8.267	0.247965
	26.45	8.001	0.24		26.44	8.282	0.33122		26.45	8.27	0.248055
	26.49	8.004	0.3201		26.47	8.284	0.24849		26.49	8.272	0.33084
	26.52	8.006	0.24015		26.5	8.287	0.248565		26.52	8.275	0.248205
	26.55	8.008	0.24021		26.54	8.29	0.33154		26.55	8.277	0.24828
	26.59	8.011	0.32038		26.57	8.292	0.24873		26.59	8.28	0.33114
	26.62	8.014	0.240375		26.6	8.295	0.248805		26.62	8.283	0.248445
	26.65	8.016	0.24045		26.64	8.298	0.33186		26.65	8.286	0.248535
	26.69	8.019	0.3207		26.67	8.3	0.24897		26.69	8.288	0.33148
	26.72	8.022	0.240615		26.7	8.303	0.249045		26.72	8.291	0.248685
	26.75	8.024	0.24069		26.74	8.306	0.33218		26.75	8.293	0.24876
	26.79	8.027	0.32102		26.77	8.309	0.249225		26.79	8.296	0.33178
	26.82	8.029	0.24084		26.8	8.311	0.2493		26.82	8.298	0.24891
	26.85	8.031	0.2409		26.84	8.314	0.3325		26.85	8.301	0.248985
	26.89	8.033	0.32128		26.87	8.317	0.249465		26.89	8.304	0.3321
	26.92	8.036	0.241035		26.9	8.319	0.24954		26.92	8.306	0.24915
	26.95	8.039	0.241125		26.94	8.322	0.33282		26.95	8.309	0.249225
	26.99	8.041	0.3216		26.97	8.325	0.249705		26.99	8.311	0.3324
	27.02	8.044	0.241275		27	8.327	0.24978		27.02	8.314	0.249375
	27.05	8.046	0.24135		27.04	8.33	0.33314		27.05	8.317	0.249465
	27.09	8.049	0.3219		27.07	8.333	0.249945		27.09	8.319	0.33272
	27.12	8.051	0.2415		27.1	8.335	0.25002		27.12	8.322	0.249615
	27.15	8.054	0.241575		27.14	8.338	0.33346		27.15	8.324	0.24969
	27.19	8.056	0.3222		27.17	8.341	0.250185		27.19	8.327	0.33302
	27.22	8.059	0.241725		27.2	8.344	0.250275		27.22	8.33	0.249855
	27.25	8.061	0.2418		27.24	8.346	0.3338		27.25	8.332	0.24993
	27.29	8.063	0.32248		27.27	8.349	0.250425		27.29	8.335	0.33334
	27.32	8.066	0.241935		27.3	8.352	0.250515		27.32	8.337	0.25008
	27.35	8.068	0.24201		27.34	8.354	0.33412		27.35	8.34	0.250155
	27.39	8.07	0.32276		27.37	8.357	0.250665		27.39	8.342	0.33364
	27.42	8.073	0.242145		27.4	8.36	0.250755		27.42	8.345	0.250305
	27.45	8.075	0.24222		27.44	8.363	0.33446		27.45	8.348	0.250395
	27.49	8.078	0.32306		27.47	8.365	0.25092		27.49	8.35	0.33396
	27.52	8.08	0.24237		27.5	8.368	0.250995		27.52	8.353	0.250545
	27.55	8.083	0.242445		27.54	8.371	0.33478		27.55	8.355	0.25062
	27.59	8.085	0.32336		27.57	8.373	0.25116		27.59	8.358	0.33426
	27.62	8.088	0.242595		27.6	8.376	0.251235		27.62	8.36	0.25077
	27.65	8.091	0.242685		27.64	8.378	0.33508		27.65	8.363	0.250845
	27.69	8.093	0.32368		27.67	8.381	0.251385		27.69	8.365	0.33456
	27.72	8.096	0.242835		27.7	8.383	0.25146		27.72	8.367	0.25098
	27.75	8.098	0.24291		27.74	8.386	0.33538		27.75	8.37	0.251055
	27.79	8.101	0.32398		27.77	8.388	0.25161		27.79	8.373	0.33486
	27.82	8.103	0.24306		27.8	8.391	0.251685		27.82	8.375	0.25122
	27.85	8.106	0.243135		27.84	8.393	0.33568		27.85	8.378	0.251295
	27.89	8.108	0.32428		27.87	8.396	0.251835		27.89	8.38	0.33516
	27.92	8.111	0.243285		27.9	8.399	0.251925		27.92	8.383	0.251445
	27.95	8.113	0.24336		27.94	8.401	0.336		27.95	8.385	0.25152
	27.99	8.116	0.32458		27.97	8.404	0.252075		27.99	8.388	0.33546
	28.02	8.118	0.24351		28	8.406	0.25215		28.02	8.39	0.25167
	28.05	8.121	0.243585		28.04	8.409	0.3363		28.05	8.392	0.25173
	28.09	8.123	0.32488		28.07	8.411	0.2523		28.09	8.395	0.33574
	28.12	8.126	0.243735		28.1	8.414	0.252375		28.12	8.397	0.25188
	28.15	8.128	0.24381		28.14	8.416	0.3366		28.15	8.4	0.251955
	28.19	8.13	0.32516		28.17	8.419	0.252525		28.19	8.402	0.33604
	28.22	8.132	0.24393		28.2	8.422	0.252615		28.22	8.405	0.252105
	28.25	8.135	0.244005		28.24	8.424	0.33692		28.25	8.407	0.25218
	28.29	8.137	0.32544		28.27	8.427	0.252765		28.28	8.41	0.252255
	28.32	8.139	0.24414		28.3	8.429	0.25284		28.32	8.412	0.33644
	28.35	8.141	0.2442		28.34	8.432	0.33722		28.35	8.415	0.252405
	28.39	8.144	0.3257		28.37	8.434	0.25299		28.38	8.417	0.25248
	28.42	8.146	0.24435		28.4	8.437	0.253065		28.42	8.419	0.33672
	28.45	8.149	0.244425		28.44	8.439	0.33752		28.45	8.421	0.2526
	28.49	8.151	0.326		28.47	8.442	0.253215		28.48	8.424	0.252675
	28.52	8.154	0.244575		28.5	8.444	0.25329		28.52	8.426	0.337
	28.55	8.156	0.24465		28.54	8.447	0.33782		28.55	8.429	0.252825
	28.58	8.158	0.24471		28.57	8.449	0.25344		28.58	8.431	0.2529
	28.62	8.161	0.32638		28.6	8.452	0.253515		28.62	8.434	0.3373
	28.65	8.163	0.24486		28.64	8.454	0.33812		28.65	8.436	0.25305
	28.68	8.165	0.24492		28.67	8.457	0.253665		28.68	8.438	0.25311
	28.72	8.167	0.32664		28.7	8.459	0.25374		28.72	8.441	0.33758
	28.75	8.169	0.24504		28.74	8.461	0.3384		28.75	8.443	0.25326
	28.78	8.171	0.2451		28.77	8.464	0.253875		28.78	8.446	0.253335
	28.82	8.174	0.3269		28.8	8.466	0.25395		28.82	8.448	0.33788
	28.85	8.176	0.24525		28.84	8.468	0.33868		28.85	8.45	0.25347
	28.88	8.179	0.245325		28.87	8.471	0.254085		28.88	8.452	0.25353
	28.92	8.181	0.3272		28.9	8.473	0.25416		28.92	8.455	0.33814
	28.95	8.184	0.245475		28.94	8.475	0.33896		28.95	8.457	0.25368
	28.98	8.186	0.24555		28.97	8.478	0.254295		28.98	8.46	0.253755
	29.02	8.188	0.32748		29	8.481	0.254385		29.02	8.462	0.33844
	29.05	8.191	0.245685		29.04	8.483	0.33928		29.05	8.465	0.253905
	29.08	8.193	0.24576		29.07	8.485	0.25452		29.08	8.467	0.25398
	29.12	8.196	0.32778		29.1	8.488	0.254595		29.12	8.469	0.33872
	29.15	8.198	0.24591		29.14	8.49	0.33956		29.15	8.472	0.254115
	29.18	8.2	0.24597		29.17	8.492	0.25473		29.18	8.474	0.25419
	29.22	8.202	0.32804		29.2	8.495	0.254805		29.22	8.476	0.339
	29.25	8.205	0.246105		29.24	8.497	0.33984		29.25	8.479	0.254325
	29.28	8.207	0.24618		29.27	8.5	0.254955		29.28	8.481	0.2544
	29.32	8.209	0.32832		29.3	8.502	0.25503		29.32	8.484	0.3393
	29.35	8.212	0.246315		29.34	8.504	0.34012		29.35	8.486	0.25455
	29.38	8.214	0.24639		29.37	8.507	0.255165		29.39	8.488	0.33948
	29.42	8.216	0.3286		29.4	8.509	0.25524		29.42	8.49	0.25467
	29.45	8.219	0.246525		29.44	8.512	0.34042		29.45	8.493	0.254745
	29.48	8.221	0.2466		29.47	8.514	0.25539		29.49	8.495	0.33976
	29.52	8.223	0.32888		29.5	8.517	0.255465		29.52	8.498	0.254895
	29.55	8.225	0.24672		29.54	8.519	0.34072		29.55	8.5	0.25497
	29.59	8.227	0.32904		29.57	8.521	0.2556		29.59	8.502	0.34004
	29.62	8.229	0.24684		29.6	8.523	0.25566		29.62	8.504	0.25509
	29.65	8.231	0.2469		29.64	8.526	0.34098		29.65	8.507	0.255165
	29.69	8.233	0.32928		29.67	8.528	0.25581		29.69	8.509	0.34032
	29.72	8.236	0.247035		29.7	8.53	0.25587		29.72	8.511	0.2553
	29.75	8.238	0.24711		29.74	8.533	0.34126		29.75	8.514	0.255375
	29.79	8.24	0.32956		29.77	8.535	0.25602		29.79	8.516	0.3406
	29.82	8.242	0.24723		29.8	8.538	0.256095		29.82	8.518	0.25551
	29.85	8.245	0.247305		29.84	8.54	0.34156		29.85	8.52	0.25557
	29.89	8.247	0.32984		29.87	8.542	0.25623		29.89	8.523	0.34086
	29.92	8.249	0.24744		29.9	8.545	0.256305		29.92	8.525	0.25572
	29.95	8.251	0.2475		29.94	8.547	0.34184		29.95	8.527	0.25578
	29.99	8.254	0.3301		29.97	8.549	0.25644		29.99	8.53	0.34114
	30.02	8.256	0.24765		30	8.552	0.256515		30.02	8.532	0.25593
	30.05	8.258	0.24771		30.04	8.554	0.34212		30.05	8.534	0.25599
	30.09	8.26	0.33036		30.07	8.556	0.25665		30.09	8.536	0.3414
	30.12	8.262	0.24783		30.1	8.558	0.25671		30.12	8.539	0.256125
	30.15	8.265	0.247905		30.14	8.56	0.34236		30.15	8.541	0.2562
	30.19	8.267	0.33064		30.17	8.563	0.256845		30.19	8.543	0.34168
	30.22	8.27	0.248055		30.2	8.565	0.25692		30.22	8.545	0.25632
	30.25	8.272	0.24813		30.24	8.567	0.34264		30.25	8.548	0.256395
	30.29	8.274	0.33092		30.27	8.569	0.25704		30.29	8.55	0.34196
	30.32	8.276	0.24825		30.3	8.572	0.257115		30.32	8.552	0.25653
	30.35	8.278	0.24831		30.34	8.574	0.34292		30.35	8.555	0.256605
	30.39	8.28	0.33116		30.37	8.577	0.257265		30.39	8.557	0.34224
	30.42	8.282	0.24843		30.4	8.579	0.25734		30.42	8.559	0.25674
	30.45	8.284	0.24849		30.44	8.581	0.3432		30.45	8.561	0.2568
	30.49	8.287	0.33142		30.47	8.583	0.25746		30.49	8.564	0.3425
	30.52	8.289	0.24864		30.5	8.586	0.257535		30.52	8.566	0.25695
	30.55	8.291	0.2487		30.54	8.588	0.34348		30.55	8.568	0.25701
	30.59	8.293	0.33168		30.57	8.59	0.25767		30.59	8.57	0.34276
	30.62	8.295	0.24882		30.6	8.592	0.25773		30.62	8.573	0.257145
	30.65	8.297	0.24888		30.64	8.595	0.34374		30.65	8.575	0.25722
	30.69	8.299	0.33192		30.67	8.597	0.25788		30.69	8.577	0.34304
	30.72	8.301	0.249		30.7	8.599	0.25794		30.72	8.58	0.257355
	30.75	8.304	0.249075		30.74	8.601	0.344		30.75	8.582	0.25743
	30.79	8.306	0.3322		30.77	8.603	0.25806		30.79	8.584	0.34332
	30.82	8.308	0.24921		30.8	8.606	0.258135		30.82	8.587	0.257565
	30.85	8.31	0.24927		30.84	8.608	0.34428		30.85	8.589	0.25764
	30.89	8.312	0.33244		30.87	8.61	0.25827		30.89	8.591	0.3436
	30.92	8.314	0.24939		30.9	8.612	0.25833		30.92	8.593	0.25776
	30.95	8.316	0.24945		30.94	8.614	0.34452		30.95	8.595	0.25782
	30.99	8.318	0.33268		30.97	8.617	0.258465		30.99	8.597	0.34384
	31.02	8.32	0.24957		31	8.619	0.25854		31.02	8.599	0.25794
	31.05	8.322	0.24963		31.04	8.621	0.3448		31.05	8.602	0.258015
	31.09	8.324	0.33292		31.07	8.623	0.25866		31.09	8.604	0.34412
	31.12	8.326	0.24975		31.1	8.625	0.25872		31.12	8.606	0.25815
	31.15	8.328	0.24981		31.14	8.627	0.34504		31.15	8.609	0.258225
	31.19	8.331	0.33318		31.17	8.63	0.258855		31.19	8.611	0.3444
	31.22	8.333	0.24996		31.2	8.632	0.25893		31.22	8.613	0.25836
	31.25	8.335	0.25002		31.24	8.634	0.34532		31.25	8.615	0.25842
	31.29	8.337	0.33344		31.27	8.636	0.25905		31.29	8.618	0.34466
	31.32	8.338	0.250125		31.3	8.638	0.25911		31.32	8.62	0.25857
	31.35	8.34	0.25017		31.34	8.641	0.34558		31.35	8.622	0.25863
	31.39	8.342	0.33364		31.37	8.643	0.25926		31.39	8.624	0.34492
	31.42	8.344	0.25029		31.4	8.645	0.25932		31.42	8.626	0.25875
	31.45	8.346	0.25035		31.44	8.647	0.34584		31.45	8.629	0.258825
	31.49	8.348	0.33388		31.47	8.649	0.25944		31.49	8.631	0.3452
	31.52	8.35	0.25047		31.5	8.651	0.2595		31.52	8.633	0.25896
	31.55	8.352	0.25053		31.54	8.653	0.34608		31.55	8.635	0.25902
	31.59	8.354	0.33412		31.57	8.656	0.259635		31.59	8.638	0.34546
	31.62	8.356	0.25065		31.6	8.658	0.25971		31.62	8.64	0.25917
	31.65	8.358	0.25071		31.64	8.66	0.34636		31.65	8.642	0.25923
	31.69	8.36	0.33436		31.67	8.662	0.25983		31.69	8.644	0.34572
	31.72	8.362	0.25083		31.7	8.664	0.25989		31.72	8.646	0.25935
	31.75	8.363	0.250875		31.74	8.666	0.3466		31.75	8.648	0.25941
	31.79	8.365	0.33456		31.77	8.669	0.260025		31.79	8.65	0.34596
	31.82	8.367	0.25098		31.8	8.671	0.2601		31.82	8.652	0.25953
	31.85	8.369	0.25104		31.84	8.673	0.34688		31.85	8.655	0.259605
	31.89	8.371	0.3348		31.87	8.675	0.26022		31.89	8.657	0.34624
	31.92	8.373	0.25116		31.9	8.677	0.26028		31.92	8.659	0.25974
	31.95	8.375	0.25122		31.94	8.68	0.34714		31.95	8.661	0.2598
	31.99	8.377	0.33504		31.97	8.682	0.26043		31.99	8.663	0.34648
	32.02	8.379	0.25134		32	8.684	0.26049		32.02	8.665	0.25992
	32.05	8.381	0.2514		32.04	8.686	0.3474		32.05	8.667	0.25998
	32.09	8.383	0.33528		32.07	8.688	0.26061		32.09	8.669	0.34672
	32.12	8.385	0.25152		32.1	8.69	0.26067		32.12	8.671	0.2601
	32.15	8.388	0.251595		32.14	8.692	0.34764		32.15	8.674	0.260175
	32.19	8.39	0.33556		32.17	8.694	0.26079		32.19	8.676	0.347
	32.22	8.392	0.25173		32.2	8.695	0.260835		32.22	8.678	0.26031
	32.25	8.394	0.25179		32.24	8.697	0.34784		32.25	8.68	0.26037
	32.29	8.396	0.3358		32.27	8.7	0.260955		32.29	8.681	0.34722
	32.32	8.398	0.25191		32.3	8.702	0.26103		32.32	8.684	0.260475
	32.35	8.399	0.251955		32.34	8.705	0.34814		32.35	8.685	0.260535
	32.39	8.401	0.336		32.37	8.706	0.261165		32.39	8.688	0.34746
	32.42	8.403	0.25206		32.4	8.708	0.26121		32.42	8.69	0.26067
	32.45	8.405	0.25212		32.44	8.711	0.34838		32.45	8.692	0.26073
	32.49	8.407	0.33624		32.47	8.713	0.26136		32.49	8.694	0.34772
	32.52	8.409	0.25224		32.5	8.715	0.26142		32.52	8.696	0.26085
	32.55	8.411	0.2523		32.54	8.716	0.34862		32.55	8.698	0.26091
	32.59	8.412	0.33646		32.57	8.719	0.261525		32.59	8.7	0.34796
	32.62	8.414	0.25239		32.6	8.721	0.2616		32.62	8.703	0.261045
	32.65	8.416	0.25245		32.64	8.723	0.34888		32.65	8.704	0.261105
	32.69	8.418	0.33668		32.67	8.725	0.26172		32.69	8.707	0.34822
	32.72	8.42	0.25257		32.7	8.727	0.26178		32.72	8.708	0.261225
	32.75	8.421	0.252615		32.74	8.729	0.34912		32.75	8.711	0.261285
	32.79	8.423	0.33688		32.77	8.731	0.2619		32.79	8.713	0.34848
	32.82	8.425	0.25272		32.8	8.733	0.26196		32.82	8.715	0.26142
	32.85	8.427	0.25278		32.84	8.735	0.34936		32.85	8.717	0.26148
	32.89	8.429	0.33712		32.87	8.737	0.26208		32.89	8.719	0.34872
	32.92	8.43	0.252885		32.9	8.739	0.26214		32.92	8.721	0.2616
	32.95	8.432	0.25293		32.94	8.741	0.3496		32.95	8.723	0.26166
	32.99	8.434	0.33732		32.97	8.743	0.26226		32.99	8.725	0.34896
	33.02	8.436	0.25305		33	8.745	0.26232		33.02	8.727	0.26178
	33.05	8.438	0.25311		33.04	8.747	0.34984		33.05	8.729	0.26184
	33.09	8.439	0.33754		33.07	8.749	0.26244		33.09	8.731	0.3492
	33.12	8.44	0.253185		33.1	8.751	0.2625		33.12	8.733	0.26196
	33.15	8.442	0.25323		33.14	8.753	0.35008		33.15	8.735	0.26202
	33.19	8.444	0.33772		33.17	8.755	0.26262		33.19	8.737	0.34944
	33.22	8.445	0.253335		33.2	8.757	0.26268		33.22	8.739	0.26214
	33.25	8.447	0.25338		33.24	8.759	0.35032		33.25	8.741	0.2622
	33.29	8.449	0.33792		33.27	8.761	0.2628		33.29	8.743	0.34968
	33.32	8.451	0.2535		33.3	8.763	0.26286		33.32	8.745	0.26232
	33.35	8.453	0.25356		33.34	8.765	0.35056		33.35	8.747	0.26238
	33.39	8.455	0.33816		33.37	8.767	0.26298		33.39	8.749	0.34992
	33.42	8.456	0.253665		33.4	8.769	0.26304		33.42	8.751	0.2625
	33.45	8.458	0.25371		33.44	8.771	0.3508		33.45	8.753	0.26256
	33.49	8.46	0.33836		33.47	8.773	0.26316		33.49	8.755	0.35016
	33.52	8.462	0.25383		33.5	8.775	0.26322		33.52	8.757	0.26268
	33.55	8.463	0.253875		33.54	8.777	0.35104		33.55	8.759	0.26274
	33.59	8.465	0.33856		33.57	8.779	0.26334		33.59	8.762	0.35042
	33.62	8.467	0.25398		33.6	8.781	0.2634		33.62	8.763	0.262875
	33.65	8.468	0.254025		33.64	8.783	0.35128		33.65	8.765	0.26292
	33.69	8.47	0.33876		33.67	8.785	0.26352		33.69	8.767	0.35064
	33.72	8.472	0.25413		33.7	8.786	0.263565		33.72	8.769	0.26304
	33.75	8.474	0.25419		33.74	8.788	0.35148		33.75	8.771	0.2631
	33.79	8.475	0.33898		33.77	8.79	0.26367		33.79	8.773	0.35088
	33.82	8.477	0.25428		33.8	8.792	0.26373		33.82	8.775	0.26322
	33.85	8.479	0.25434		33.84	8.794	0.35172		33.85	8.777	0.26328
	33.89	8.48	0.33918		33.87	8.796	0.26385		33.89	8.779	0.35112
	33.92	8.482	0.25443		33.9	8.798	0.26391		33.92	8.781	0.2634
	33.95	8.484	0.25449		33.94	8.8	0.35196		33.95	8.783	0.26346
	33.99	8.486	0.3394		33.97	8.802	0.26403		33.99	8.785	0.35136
	34.02	8.487	0.254595		34	8.804	0.26409		34.02	8.787	0.26358
	34.05	8.489	0.25464		34.04	8.806	0.3522		34.05	8.789	0.26364
	34.09	8.49	0.33958		34.07	8.808	0.26421		34.09	8.791	0.3516
	34.12	8.491	0.254715		34.1	8.81	0.26427		34.12	8.793	0.26376
	34.15	8.493	0.25476		34.14	8.812	0.35244		34.15	8.795	0.26382
	34.19	8.495	0.33976		34.17	8.813	0.264375		34.19	8.797	0.35184
	34.22	8.497	0.25488		34.2	8.815	0.26442		34.22	8.799	0.26394
	34.25	8.498	0.254925		34.24	8.817	0.35264		34.25	8.801	0.264
	34.29	8.5	0.33996		34.27	8.819	0.26454		34.29	8.803	0.35208
	34.32	8.502	0.25503		34.3	8.821	0.2646		34.32	8.805	0.26412
	34.35	8.504	0.25509		34.34	8.823	0.35288		34.35	8.807	0.26418
	34.39	8.506	0.3402		34.37	8.824	0.264705		34.39	8.809	0.35232
	34.42	8.507	0.255195		34.4	8.827	0.264765		34.42	8.811	0.2643
	34.45	8.509	0.25524		34.44	8.829	0.35312		34.45	8.813	0.26436
	34.49	8.51	0.34038		34.47	8.831	0.2649		34.49	8.815	0.35256
	34.52	8.512	0.25533		34.5	8.833	0.26496		34.52	8.817	0.26448
	34.55	8.513	0.255375		34.54	8.835	0.35336		34.55	8.818	0.264525
	34.59	8.515	0.34056		34.57	8.836	0.265065		34.59	8.82	0.35276
	34.62	8.516	0.255465		34.6	8.838	0.26511		34.62	8.822	0.26463
	34.65	8.518	0.25551		34.64	8.84	0.35356		34.65	8.824	0.26469
	34.69	8.519	0.34074		34.67	8.842	0.26523		34.69	8.826	0.353
	34.72	8.521	0.2556		34.7	8.844	0.26529		34.72	8.828	0.26481
	34.75	8.523	0.25566		34.74	8.846	0.3538		34.75	8.83	0.26487
	34.79	8.525	0.34096		34.77	8.847	0.265395		34.79	8.831	0.35322
	34.82	8.526	0.255765		34.8	8.849	0.26544		34.82	8.834	0.264975
	34.85	8.528	0.25581		34.84	8.851	0.354		34.85	8.835	0.265035
	34.89	8.53	0.34116		34.87	8.852	0.265545		34.89	8.837	0.35344
	34.92	8.531	0.255915		34.9	8.854	0.26559		34.92	8.839	0.26514
	34.95	8.533	0.25596		34.94	8.856	0.3542		34.95	8.841	0.2652
	34.99	8.535	0.34136		34.97	8.858	0.26571		34.99	8.843	0.35368
	35.02	8.536	0.256065		35	8.86	0.26577		35.02	8.845	0.26532
	35.05	8.538	0.25611		35.04	8.861	0.35442		35.05	8.847	0.26538
	35.09	8.539	0.34154		35.07	8.863	0.26586		35.09	8.849	0.35392
	35.12	8.541	0.2562		35.1	8.865	0.26592		35.12	8.851	0.2655
	35.15	8.542	0.256245		35.14	8.867	0.35464		35.15	8.852	0.265545
	35.19	8.544	0.34172		35.17	8.869	0.26604		35.19	8.854	0.35412
	35.22	8.545	0.256335		35.2	8.871	0.2661		35.22	8.856	0.26565
	35.25	8.547	0.25638		35.24	8.872	0.35486		35.25	8.858	0.26571
	35.29	8.548	0.3419		35.27	8.874	0.26619		35.29	8.86	0.35436
	35.32	8.55	0.25647		35.3	8.876	0.26625		35.32	8.862	0.26583
	35.35	8.551	0.256515		35.34	8.878	0.35508		35.35	8.864	0.26589
	35.39	8.553	0.34208		35.37	8.879	0.266355		35.39	8.865	0.35458
	35.42	8.555	0.25662		35.4	8.881	0.2664		35.42	8.868	0.265995
	35.45	8.556	0.256665		35.44	8.883	0.35528		35.45	8.869	0.266055
	35.49	8.557	0.34226		35.47	8.884	0.266505		35.49	8.871	0.3548
	35.52	8.559	0.25674		35.5	8.886	0.26655		35.52	8.873	0.26616
	35.55	8.561	0.2568		35.54	8.887	0.35546		35.55	8.875	0.26622
	35.59	8.562	0.34246		35.57	8.889	0.26664		35.59	8.877	0.35504
	35.62	8.564	0.25689		35.6	8.891	0.2667		35.62	8.879	0.26634
	35.65	8.565	0.256935		35.64	8.893	0.35568		35.65	8.881	0.2664
	35.69	8.567	0.34264		35.67	8.895	0.26682		35.69	8.883	0.35528
	35.72	8.568	0.257025		35.7	8.897	0.26688		35.72	8.884	0.266505
	35.75	8.57	0.25707		35.74	8.899	0.35592		35.75	8.886	0.26655
	35.79	8.571	0.34282		35.77	8.901	0.267		35.79	8.888	0.35548
	35.82	8.572	0.257145		35.8	8.902	0.267045		35.82	8.89	0.26667
	35.85	8.574	0.25719		35.84	8.904	0.35612		35.85	8.892	0.26673
	35.89	8.575	0.34298		35.87	8.906	0.26715		35.89	8.893	0.3557
	35.92	8.577	0.25728		35.9	8.908	0.26721		35.92	8.895	0.26682
	35.95	8.578	0.257325		35.94	8.91	0.35636		35.95	8.897	0.26688
	35.99	8.58	0.34316		35.97	8.911	0.267315		35.99	8.899	0.35592
	36.02	8.581	0.257415		36	8.913	0.26736		36.02	8.9	0.266985
	36.05	8.582	0.257445		36.04	8.915	0.35656		36.05	8.902	0.26703
	36.09	8.584	0.34332		36.07	8.917	0.26748		36.09	8.904	0.35612
	36.12	8.585	0.257535		36.1	8.918	0.267525		36.12	8.906	0.26715
	36.15	8.587	0.25758		36.14	8.92	0.35676		36.15	8.908	0.26721
	36.19	8.588	0.3435		36.17	8.922	0.26763		36.19	8.909	0.35634
	36.22	8.589	0.257655		36.2	8.924	0.26769		36.22	8.911	0.2673
	36.25	8.591	0.2577		36.24	8.925	0.35698		36.25	8.913	0.26736
	36.29	8.592	0.34366		36.27	8.927	0.26778		36.29	8.915	0.35656
	36.32	8.594	0.25779		36.3	8.929	0.26784		36.32	8.916	0.267465
	36.35	8.595	0.257835		36.34	8.93	0.35718		36.35	8.918	0.26751
	36.39	8.596	0.34382		36.37	8.932	0.26793		36.39	8.92	0.35676
	36.42	8.598	0.25791		36.4	8.934	0.26799		36.42	8.922	0.26763
	36.45	8.599	0.257955		36.44	8.936	0.3574		36.45	8.924	0.26769
	36.49	8.6	0.34398		36.47	8.937	0.268095		36.49	8.925	0.35698
	36.52	8.602	0.25803		36.5	8.939	0.26814		36.52	8.927	0.26778
	36.55	8.603	0.258075		36.54	8.941	0.3576		36.55	8.929	0.26784
	36.59	8.604	0.34414		36.57	8.943	0.26826		36.59	8.931	0.3572
	36.62	8.606	0.25815		36.6	8.944	0.268305		36.62	8.932	0.267945
	36.65	8.607	0.258195		36.64	8.946	0.3578		36.65	8.934	0.26799
	36.69	8.608	0.3443		36.67	8.948	0.26841		36.69	8.936	0.3574
	36.72	8.609	0.258255		36.7	8.949	0.268455		36.72	8.938	0.26811
	36.75	8.611	0.2583		36.74	8.951	0.358		36.75	8.94	0.26817
	36.79	8.612	0.34446		36.77	8.953	0.26856		36.79	8.941	0.35762
	36.82	8.614	0.25839		36.8	8.955	0.26862		36.82	8.943	0.26826
	36.85	8.615	0.258435		36.84	8.957	0.35824		36.85	8.944	0.268305
	36.89	8.616	0.34462		36.87	8.958	0.268725		36.89	8.946	0.3578
	36.92	8.618	0.25851		36.9	8.96	0.26877		36.92	8.948	0.26841
	36.95	8.619	0.258555		36.94	8.962	0.35844		36.95	8.95	0.26847
	36.99	8.621	0.3448		36.97	8.964	0.26889		36.99	8.951	0.35802
	37.02	8.622	0.258645		37.01	8.965	0.35858		37.02	8.953	0.26856
	37.05	8.624	0.25869		37.04	8.967	0.26898		37.05	8.955	0.26862
	37.09	8.625	0.34498		37.07	8.969	0.26904		37.09	8.957	0.35824
	37.12	8.626	0.258765		37.11	8.971	0.3588		37.12	8.958	0.268725
	37.15	8.628	0.25881		37.14	8.972	0.269145		37.15	8.96	0.26877
	37.19	8.629	0.34514		37.17	8.973	0.269175		37.19	8.962	0.35844
	37.22	8.63	0.258885		37.21	8.975	0.35896		37.22	8.963	0.268875
	37.25	8.631	0.258915		37.24	8.977	0.26928		37.25	8.965	0.26892
	37.29	8.633	0.34528		37.27	8.978	0.269325		37.29	8.967	0.35864
	37.32	8.634	0.259005		37.31	8.98	0.35916		37.32	8.969	0.26904
	37.35	8.635	0.259035		37.34	8.982	0.26943		37.35	8.97	0.269085
	37.39	8.637	0.34544		37.37	8.983	0.269475		37.39	8.972	0.35884
	37.42	8.638	0.259125		37.41	8.985	0.35936		37.42	8.973	0.269175
	37.45	8.639	0.259155		37.44	8.986	0.269565		37.45	8.975	0.26922
	37.49	8.641	0.3456		37.47	8.988	0.26961		37.49	8.977	0.35904
	37.52	8.643	0.25926		37.51	8.989	0.35954		37.52	8.978	0.269325
	37.55	8.644	0.259305		37.54	8.991	0.2697		37.55	8.98	0.26937
	37.59	8.645	0.34578		37.57	8.992	0.269745		37.59	8.982	0.35924
	37.62	8.647	0.25938		37.61	8.994	0.35972		37.62	8.983	0.269475
	37.65	8.648	0.259425		37.64	8.996	0.26985		37.65	8.985	0.26952
	37.69	8.65	0.34596		37.67	8.997	0.269895		37.69	8.987	0.35944
	37.72	8.651	0.259515		37.71	8.999	0.35992		37.72	8.988	0.269625
	37.75	8.653	0.25956		37.74	9	0.269985		37.75	8.99	0.26967
	37.79	8.654	0.34614		37.77	9.002	0.27003		37.79	8.992	0.35964
	37.82	8.655	0.259635		37.81	9.004	0.36012		37.82	8.993	0.269775
	37.85	8.657	0.25968		37.84	9.005	0.270135		37.85	8.995	0.26982
	37.89	8.658	0.3463		37.87	9.006	0.270165		37.89	8.997	0.35984
	37.92	8.659	0.259755		37.91	9.008	0.36028		37.92	8.999	0.26994
	37.95	8.66	0.259785		37.94	9.01	0.27027		37.95	9	0.269985
	37.99	8.661	0.34642		37.97	9.011	0.270315		37.99	9.002	0.36004
	38.02	8.663	0.25986		38.01	9.013	0.36048		38.02	9.003	0.270075
	38.05	8.664	0.259905		38.04	9.014	0.270405		38.05	9.005	0.27012
	38.09	8.665	0.34658		38.07	9.016	0.27045		38.09	9.006	0.36022
	38.12	8.666	0.259965		38.11	9.018	0.36068		38.12	9.008	0.27021
	38.15	8.667	0.259995		38.14	9.019	0.270555		38.15	9.01	0.27027
	38.19	8.669	0.34672		38.17	9.021	0.2706		38.19	9.011	0.36042
	38.22	8.67	0.260085		38.21	9.023	0.36088		38.22	9.013	0.27036
	38.25	8.671	0.260115		38.24	9.024	0.270705		38.25	9.015	0.27042
	38.29	8.672	0.34686		38.27	9.026	0.27075		38.29	9.016	0.36062
	38.32	8.673	0.260175		38.31	9.027	0.36106		38.32	9.018	0.27051
	38.35	8.674	0.260205		38.34	9.029	0.27084		38.35	9.02	0.27057
	38.39	8.676	0.347		38.37	9.03	0.270885		38.39	9.021	0.36082
	38.42	8.678	0.26031		38.41	9.032	0.36124		38.42	9.023	0.27066
	38.45	8.679	0.260355		38.44	9.033	0.270975		38.45	9.024	0.270705
	38.49	8.68	0.34718		38.47	9.035	0.27102		38.49	9.026	0.361
	38.52	8.681	0.260415		38.51	9.036	0.36142		38.52	9.028	0.27081
	38.55	8.683	0.26046		38.54	9.038	0.27111		38.55	9.029	0.270855
	38.59	8.683	0.34732		38.57	9.039	0.271155		38.59	9.031	0.3612
	38.62	8.685	0.26052		38.61	9.04	0.36158		38.62	9.033	0.27096
	38.65	8.686	0.260565		38.64	9.042	0.27123		38.65	9.035	0.27102
	38.69	8.686	0.34744		38.67	9.043	0.271275		38.69	9.036	0.36142
	38.72	8.687	0.260595		38.71	9.045	0.36176		38.72	9.038	0.27111
	38.75	8.688	0.260625		38.74	9.046	0.271365		38.75	9.04	0.27117
	38.79	8.688	0.34752		38.77	9.048	0.27141		38.79	9.041	0.36162
	38.82	8.688	0.26064		38.81	9.05	0.36196		38.82	9.043	0.27126
	38.85	8.689	0.260655		38.84	9.051	0.271515		38.85	9.045	0.27132
	38.89	8.689	0.34756		38.87	9.053	0.27156		38.89	9.046	0.36182
	38.92	8.689	0.26067		38.91	9.054	0.36214		38.92	9.048	0.27141
	38.95	8.69	0.260685		38.94	9.056	0.27165		38.95	9.05	0.27147
	38.99	8.69	0.3476		38.97	9.057	0.271695		38.99	9.051	0.36202
	39.02	8.69	0.2607		39.01	9.059	0.36232		39.02	9.053	0.27156
	39.05	8.691	0.260715		39.04	9.06	0.271785		39.05	9.054	0.271605
	39.09	8.691	0.34764		39.07	9.062	0.27183		39.09	9.056	0.3622
	39.12	8.692	0.260745		39.11	9.063	0.3625		39.12	9.057	0.271695
	39.15	8.692	0.26076		39.14	9.064	0.271905		39.15	9.059	0.27174
	39.19	8.693	0.3477		39.17	9.065	0.271935		39.19	9.059	0.36236
	39.22	8.693	0.26079		39.21	9.067	0.36264		39.22	9.061	0.2718
	39.25	8.693	0.26079		39.24	9.068	0.272025		39.25	9.063	0.27186
	39.29	8.694	0.34774		39.27	9.069	0.272055		39.29	9.065	0.36256
	39.32	8.694	0.26082		39.31	9.071	0.3628		39.32	9.066	0.271965
	39.35	8.694	0.26082		39.34	9.072	0.272145		39.35	9.068	0.27201
	39.39	8.694	0.34776		39.37	9.073	0.272175		39.39	9.07	0.36276
	39.42	8.694	0.26082		39.41	9.074	0.36294		39.42	9.071	0.272115
	39.45	8.695	0.260835		39.44	9.075	0.272235		39.45	9.073	0.27216
	39.49	8.695	0.3478		39.47	9.076	0.272265		39.49	9.074	0.36294
	39.52	8.695	0.26085		39.51	9.077	0.36306		39.52	9.076	0.27225
	39.55	8.695	0.26085		39.54	9.078	0.272325		39.55	9.078	0.27231
	39.59	8.695	0.3478		39.57	9.08	0.27237		39.59	9.079	0.36314
	39.62	8.694	0.260835		39.61	9.081	0.36322		39.62	9.081	0.2724
	39.65	8.694	0.26082		39.64	9.082	0.272445		39.65	9.082	0.272445
	39.69	8.694	0.34776		39.67	9.083	0.272475		39.69	9.083	0.3633
	39.72	8.693	0.260805		39.71	9.084	0.36334		39.72	9.085	0.27252
	39.75	8.692	0.260775		39.74	9.085	0.272535		39.75	9.087	0.27258
	39.79	8.691	0.34766		39.77	9.086	0.272565		39.79	9.088	0.3635
	39.82	8.689	0.2607		39.81	9.088	0.36348		39.82	9.09	0.27267
	39.85	8.687	0.26064		39.84	9.089	0.272655		39.85	9.091	0.272715
	39.89	8.683	0.3474		39.87	9.09	0.272685		39.89	9.093	0.36368
	39.95	8.548	0.51693		39.91	9.09	0.3636		39.92	9.094	0.272805
	39.97	8.396	0.16944		39.94	9.091	0.272715		39.95	9.096	0.27285
	40.02	8.228	0.4156		39.97	9.092	0.272745		39.99	9.097	0.36386
					40.01	9.092	0.36368		40.02	9.099	0.27294
					40.04	9.092	0.27276		40.05	9.1	0.272985
					40.07	9.092	0.27276		40.09	9.102	0.36404
					40.11	9.092	0.36368		40.12	9.104	0.27309
					40.14	9.092	0.27276		40.15	9.105	0.273135
					40.17	9.093	0.272775		40.19	9.107	0.36424
					40.21	9.093	0.36372		40.22	9.108	0.273225
					40.24	9.093	0.27279		40.25	9.11	0.27327
					40.27	9.093	0.27279		40.29	9.111	0.36442
					40.31	9.093	0.36372		40.32	9.113	0.27336
					40.34	9.093	0.27279		40.35	9.115	0.27342
					40.37	9.093	0.27279		40.39	9.116	0.36462
					40.41	9.093	0.36372		40.42	9.118	0.27351
					40.44	9.092	0.272775		40.45	9.119	0.273555
					40.47	9.092	0.27276		40.49	9.12	0.36478
					40.51	9.092	0.36368		40.52	9.122	0.27363
					40.54	9.091	0.272745		40.55	9.123	0.273675
					40.57	9.089	0.2727		40.59	9.125	0.36496
					40.61	9.089	0.36356		40.62	9.126	0.273765
					40.64	9.087	0.27264		40.65	9.128	0.27381
					40.67	9.086	0.272595		40.69	9.129	0.36514
					40.71	9.083	0.36338		40.72	9.131	0.2739
					40.74	9.079	0.27243		40.75	9.132	0.273945
					40.77	9.072	0.272265		40.79	9.133	0.3653
					40.81	9.065	0.36274		40.82	9.135	0.27402
					40.84	9.057	0.27183		40.85	9.136	0.274065
					40.87	9.05	0.271605		40.89	9.138	0.36548
					40.91	9.042	0.36184		40.92	9.139	0.274155
					40.94	9.034	0.27114		40.95	9.141	0.2742
					40.97	9.026	0.2709		40.99	9.142	0.36566
					41.01	9.017	0.36086		41.02	9.144	0.27429
					41.04	9.008	0.270375		41.05	9.145	0.274335
					41.07	8.998	0.27009		41.09	9.146	0.36582
					41.11	8.989	0.35974		41.12	9.148	0.27441
					41.14	8.979	0.26952		41.15	9.149	0.274455
					41.17	8.969	0.26922		41.19	9.151	0.366
					41.21	8.959	0.35856		41.22	9.152	0.274545
					41.24	8.947	0.26859		41.25	9.154	0.27459
					41.27	8.936	0.268245		41.29	9.155	0.36618
					41.31	8.924	0.3572		41.32	9.157	0.27468
					41.34	8.912	0.26754		41.35	9.158	0.274725
					41.37	8.899	0.267165		41.39	9.16	0.36636
					41.41	8.886	0.3557		41.42	9.161	0.274815
					41.44	8.872	0.26637		41.45	9.163	0.27486
					41.47	8.858	0.26595		41.49	9.164	0.36654
					41.51	8.842	0.354		41.52	9.166	0.27495
					41.54	8.826	0.26502		41.55	9.167	0.274995
					41.58	8.808	0.35268		41.59	9.169	0.36672
					41.61	8.789	0.263955		41.62	9.17	0.275085
					41.64	8.767	0.26334		41.65	9.171	0.275115
					41.68	8.74	0.35014		41.69	9.173	0.36688
					41.71	8.708	0.26172		41.72	9.174	0.275205
					41.74	8.673	0.260715		41.75	9.176	0.27525
					41.78	8.633	0.34612		41.79	9.177	0.36706
					41.81	8.588	0.258315		41.82	9.178	0.275325
					41.85	8.541	0.34258		41.85	9.179	0.275355
					41.88	8.487	0.25542		41.89	9.181	0.3672
					41.92	8.42	0.33814		41.92	9.182	0.275445
					41.95	8.341	0.251415		41.95	9.184	0.27549
					41.99	8.241	0.33164		41.99	9.185	0.36738
					42.03	8.087	0.32656		42.02	9.186	0.275565
					42.08	7.864	0.398775		42.05	9.188	0.27561
									42.09	9.189	0.36754
									42.12	9.19	0.275685
									42.15	9.192	0.27573
									42.19	9.193	0.3677
									42.22	9.194	0.275805
									42.25	9.196	0.27585
									42.29	9.197	0.36786
									42.32	9.199	0.27594
									42.35	9.2	0.275985
									42.39	9.201	0.36802
									42.42	9.203	0.27606
									42.45	9.204	0.276105
									42.49	9.205	0.36818
									42.52	9.206	0.276165
									42.55	9.208	0.27621
									42.59	9.209	0.36834
									42.62	9.211	0.2763
									42.65	9.212	0.276345
									42.69	9.213	0.3685
									42.72	9.215	0.27642
									42.75	9.216	0.276465
									42.79	9.217	0.36866
									42.82	9.219	0.27654
									42.85	9.22	0.276585
									42.89	9.221	0.36882
									42.92	9.223	0.27666
									42.95	9.224	0.276705
									42.99	9.225	0.36898
									43.02	9.226	0.276765
									43.05	9.228	0.27681
									43.09	9.229	0.36914
									43.12	9.23	0.276885
									43.15	9.231	0.276915
									43.19	9.232	0.36926
									43.22	9.233	0.276975
									43.25	9.234	0.277005
									43.29	9.236	0.3694
									43.32	9.236	0.27708
									43.35	9.238	0.27711
									43.39	9.238	0.36952
									43.42	9.24	0.27717
									43.45	9.24	0.2772
									43.49	9.242	0.36964
									43.52	9.243	0.277275
									43.55	9.244	0.277305
									43.59	9.245	0.36978
									43.62	9.246	0.277365
									43.65	9.247	0.277395
									43.69	9.248	0.3699
									43.72	9.249	0.277455
									43.75	9.249	0.27747
									43.79	9.25	0.36998
									43.82	9.251	0.277515
									43.85	9.252	0.277545
									43.89	9.253	0.3701
									43.92	9.254	0.277605
									43.95	9.255	0.277635
									43.99	9.255	0.3702
									44.02	9.257	0.27768
									44.05	9.257	0.27771
									44.09	9.258	0.3703
									44.12	9.259	0.277755
									44.15	9.259	0.27777
									44.19	9.26	0.37038
									44.22	9.261	0.277815
									44.26	9.261	0.37044
									44.29	9.261	0.27783
									44.32	9.262	0.277845
									44.36	9.262	0.37048
									44.39	9.263	0.277875
									44.42	9.263	0.27789
									44.46	9.264	0.37054
									44.49	9.264	0.27792
									44.52	9.265	0.277935
									44.56	9.265	0.3706
									44.59	9.265	0.27795
									44.62	9.265	0.27795
									44.66	9.265	0.3706
									44.69	9.265	0.27795
									44.72	9.264	0.277935
									44.76	9.261	0.3705
									44.79	9.257	0.27777
									44.82	9.254	0.277665
									44.86	9.251	0.3701
									44.89	9.247	0.27747
									44.92	9.243	0.27735
									44.96	9.239	0.36964
									44.99	9.234	0.277095
									45.02	9.229	0.276945
									45.06	9.225	0.36908
									45.09	9.22	0.276675
									45.12	9.215	0.276525
									45.16	9.21	0.3685
									45.19	9.205	0.276225
									45.22	9.2	0.276075
									45.26	9.195	0.3679
									45.29	9.189	0.27576
									45.32	9.183	0.27558
									45.36	9.177	0.3672
									45.39	9.17	0.275205
									45.42	9.163	0.274995
									45.46	9.155	0.36636
									45.49	9.147	0.27453
									45.52	9.138	0.274275
									45.56	9.128	0.36532
									45.59	9.116	0.27366
									45.62	9.104	0.2733
									45.66	9.092	0.36392
									45.69	9.078	0.27255
									45.72	9.065	0.272145
									45.76	9.049	0.36228
									45.79	9.034	0.271245
									45.82	9.017	0.270765
									45.86	8.999	0.36032
									45.89	8.971	0.26955
									45.93	8.939	0.3582
									45.96	8.904	0.267645
									45.99	8.86	0.26646
									46.03	8.809	0.35338
									46.06	8.754	0.263445
									46.1	8.685	0.34878
									46.15	8.514	0.429975
									46.17	8.299	0.16813
									46.2	8.149	0.24672
									46.24	8.007	0.32312
									46.27	7.882	0.238335
									46.3	7.756	0.23457
									46.34	7.626	0.30764
									46.37	7.502	0.22692
									46.41	7.365	0.29734
									46.45	7.181	0.29092
									46.49	6.899	0.2816
									46.54	6.529	0.3357

## Sheet: TAB_BKB_30_70
TAB:BKB 30:70	Strain	Stress	Toughness 10^4		Strain	Stress	Toughness 10^4		Strain	Stress	Toughness 10^4
	[%]	[MPa]	10^4 [J m-3]		[%]	[MPa]	10^4 [J m-3]		[%]	[MPa]	10^4 [J m-3]
	0.0269	0.02383			0.006961	0.008773			0.02708	0.02849
	0.05893	0.04857	0.00115949		0.03733	0.03208	0.000620332		0.05958	0.05763	0.00139945
	0.09196	0.0748	0.00203746		0.0702	0.05812	0.00148244		0.0931	0.08688	0.00242199
	0.1251	0.1018	0.00292626		0.1032	0.0854	0.00236808		0.1265	0.1157	0.00338309
	0.1581	0.1296	0.0038181		0.1362	0.1137	0.00328515		0.1598	0.1444	0.00433066
	0.1912	0.1581	0.00476144		0.1694	0.1429	0.00425956		0.1933	0.1729	0.00531478
	0.2245	0.1873	0.00575091		0.2023	0.1722	0.0051834		0.2266	0.2013	0.00623043
	0.2576	0.2166	0.00668454		0.2356	0.2028	0.00624375		0.26	0.2295	0.00719436			Young's Modulus	Strain at break	max stress	Toughness
	0.2909	0.2466	0.00771228		0.2688	0.2336	0.00724424		0.2934	0.2576	0.00813457			[GPa]	[%]	[MPa]	10^4 [J m-3]
	0.3241	0.2767	0.00868678		0.3022	0.2645	0.00831827		0.3268	0.2855	0.00906977			0.0860316	57.83	6.097	287.368
	0.3574	0.307	0.0097186		0.3354	0.2955	0.009296		0.3601	0.3133	0.00997002			0.0883752	58.53	6.372	302.417
	0.3907	0.3375	0.0107309		0.3687	0.3265	0.0103563		0.3935	0.3411	0.0109285			0.08575	57.87	6.238	286.042
	0.4239	0.3683	0.0117163		0.402	0.3578	0.0113936		0.4269	0.3688	0.0118553
	0.4572	0.3993	0.0127805		0.4352	0.3891	0.0123985		0.4602	0.3963	0.0127389		Average	0.0867189	58.0767	6.23567	291.942
	0.4904	0.4304	0.013773		0.4687	0.4206	0.0135625		0.4936	0.424	0.013699		Standard dev	0.00144126	0.393107	0.137515	9.09533
	0.5238	0.4617	0.0148981		0.5019	0.4521	0.0144868		0.527	0.4512	0.0146158
	0.5571	0.4929	0.0158941		0.5353	0.4837	0.0156279		0.5604	0.4786	0.0155277
	0.5905	0.524	0.0169822		0.5686	0.5151	0.01663		0.5937	0.5056	0.0163869
	0.6238	0.5553	0.0179703		0.602	0.5464	0.017727		0.6271	0.5327	0.0173396
	0.6571	0.5866	0.0190126		0.6353	0.5778	0.0187179		0.6604	0.5597	0.0181885
	0.6905	0.6179	0.0201151		0.6686	0.6092	0.0197635		0.6938	0.5866	0.0191432
	0.7237	0.6492	0.0210339		0.702	0.6406	0.0208717		0.7274	0.6132	0.0201566
	0.7572	0.6805	0.0222725		0.7353	0.6719	0.0218531		0.7604	0.6398	0.0206745
	0.7905	0.7116	0.0231785		0.7687	0.7033	0.0229658		0.7938	0.6667	0.0218185
	0.8239	0.7426	0.0242851		0.8021	0.7345	0.0240113		0.8273	0.6932	0.0227783
	0.8572	0.7735	0.0252431		0.8355	0.7655	0.02505		0.8607	0.7196	0.0235938
	0.8905	0.8045	0.0262737		0.8688	0.7965	0.0260073		0.894	0.7458	0.0243989
	0.924	0.8353	0.0274667		0.902	0.8275	0.0269584		0.9273	0.7723	0.0252764
	0.9573	0.8662	0.02833		0.9355	0.8585	0.0282405		0.9608	0.7984	0.0263092
	0.9907	0.8968	0.0294421		0.9688	0.8894	0.0291025		0.994	0.8248	0.0269451
	1.024	0.9272	0.0303696		1.002	0.9201	0.0300377		1.027	0.8509	0.027649
	1.057	0.9575	0.0310975		1.036	0.9509	0.031807		1.061	0.8768	0.0293709
	1.091	0.9877	0.0330684		1.069	0.9815	0.0318846		1.094	0.9026	0.0293601
	1.124	1.018	0.0330941		1.102	1.012	0.0328928		1.128	0.9283	0.0311253
	1.158	1.048	0.035122		1.136	1.042	0.034918		1.161	0.9537	0.031053
	1.191	1.078	0.035079		1.169	1.073	0.0348975		1.194	0.9794	0.0318961
	1.224	1.108	0.036069		1.202	1.103	0.035904		1.228	1.005	0.0337348
	1.258	1.137	0.038165		1.236	1.133	0.038012		1.261	1.03	0.0335775
	1.291	1.167	0.038016		1.269	1.163	0.037884		1.294	1.056	0.034419
	1.324	1.196	0.0389895		1.303	1.193	0.040052		1.328	1.081	0.036329
	1.358	1.225	0.041157		1.336	1.222	0.0398475		1.361	1.106	0.0360855
	1.391	1.255	0.04092		1.369	1.252	0.040821		1.395	1.131	0.038029
	1.425	1.283	0.043146		1.403	1.281	0.043061		1.428	1.156	0.0377355
	1.458	1.312	0.0428175		1.436	1.311	0.042768		1.461	1.18	0.038544
	1.491	1.341	0.0437745		1.469	1.34	0.0437415		1.495	1.205	0.040545
	1.525	1.369	0.04607		1.503	1.369	0.046053		1.528	1.23	0.0401775
	1.558	1.398	0.0456555		1.536	1.398	0.0456555		1.561	1.254	0.040986
	1.592	1.426	0.048008		1.57	1.427	0.048025		1.595	1.279	0.043061
	1.625	1.454	0.04752		1.603	1.455	0.047553		1.628	1.303	0.042603
	1.658	1.481	0.0484275		1.636	1.484	0.0484935		1.661	1.327	0.043395
	1.692	1.509	0.05083		1.67	1.512	0.050932		1.695	1.351	0.045526
	1.725	1.536	0.0502425		1.703	1.54	0.050358		1.728	1.375	0.044979
	1.759	1.563	0.052683		1.736	1.568	0.051282		1.762	1.399	0.047158
	1.792	1.59	0.0520245		1.77	1.595	0.053771		1.795	1.422	0.0465465
	1.825	1.617	0.0529155		1.803	1.623	0.053097		1.828	1.446	0.047322
	1.859	1.643	0.05542		1.837	1.65	0.055641		1.862	1.469	0.049555
	1.892	1.67	0.0546645		1.87	1.677	0.0548955		1.895	1.493	0.048873
	1.926	1.696	0.057222		1.903	1.704	0.0557865		1.929	1.516	0.051153
	1.959	1.722	0.056397		1.937	1.731	0.058395		1.962	1.539	0.0504075
	1.992	1.748	0.057255		1.97	1.757	0.057552		1.995	1.562	0.0511665
	2.026	1.773	0.059857		2.004	1.784	0.060197		2.029	1.584	0.053482
	2.059	1.798	0.0589215		2.037	1.81	0.059301		2.062	1.607	0.0526515
	2.093	1.823	0.061557		2.071	1.836	0.061982		2.095	1.629	0.053394
	2.126	1.848	0.0605715		2.104	1.861	0.0610005		2.129	1.652	0.055777
	2.159	1.872	0.06138		2.137	1.887	0.061842		2.162	1.674	0.054879
	2.193	1.896	0.064056		2.171	1.912	0.064583		2.195	1.696	0.055605
	2.226	1.92	0.062964		2.204	1.937	0.0635085		2.229	1.718	0.058038
	2.26	1.944	0.065688		2.238	1.961	0.066266		2.262	1.74	0.057057
	2.293	1.968	0.064548		2.271	1.986	0.0651255		2.296	1.761	0.059517
	2.327	1.991	0.067303		2.304	2.01	0.065934		2.329	1.783	0.058476
	2.36	2.014	0.0660825		2.338	2.035	0.068765		2.362	1.804	0.0591855
	2.393	2.037	0.0668415		2.371	2.058	0.0675345		2.396	1.825	0.061693
	2.427	2.059	0.069632		2.405	2.082	0.07038		2.429	1.846	0.0605715
	2.46	2.082	0.0683265		2.438	2.105	0.0690855		2.463	1.867	0.063121
	2.494	2.104	0.071162		2.471	2.128	0.0698445		2.496	1.888	0.0619575
	2.527	2.126	0.069795		2.505	2.151	0.072743		2.529	1.908	0.062634
	2.56	2.148	0.070521		2.538	2.174	0.0713625		2.563	1.929	0.065229
	2.594	2.169	0.073389		2.572	2.197	0.074307		2.596	1.949	0.063987
	2.627	2.19	0.0719235		2.605	2.219	0.072864		2.629	1.969	0.064647
	2.661	2.211	0.074817		2.638	2.241	0.07359		2.663	1.989	0.067286
	2.694	2.232	0.0733095		2.672	2.263	0.076568		2.696	2.008	0.0659505
	2.727	2.252	0.073986		2.705	2.284	0.0750255		2.73	2.028	0.068612
	2.761	2.272	0.076908		2.739	2.306	0.07803		2.763	2.047	0.0672375
	2.794	2.292	0.075306		2.772	2.327	0.0764445		2.796	2.067	0.067881
	2.828	2.312	0.078268		2.806	2.347	0.079458		2.83	2.086	0.070601
	2.861	2.331	0.0766095		2.839	2.368	0.0777975		2.863	2.105	0.0691515
	2.894	2.351	0.077253		2.872	2.388	0.078474		2.897	2.123	0.071876
	2.928	2.37	0.080257		2.906	2.409	0.081549		2.93	2.142	0.0703725
	2.961	2.389	0.0785235		2.939	2.428	0.0798105		2.963	2.16	0.070983
	2.995	2.407	0.081532		2.973	2.448	0.082892		2.997	2.178	0.073746
	3.028	2.426	0.0797445		3.006	2.468	0.081114		3.03	2.196	0.072171
	3.062	2.444	0.08279		3.039	2.487	0.0817575		3.064	2.214	0.07497
	3.095	2.462	0.080949		3.073	2.506	0.084881		3.097	2.232	0.073359
	3.128	2.479	0.0815265		3.106	2.525	0.0830115		3.13	2.25	0.073953
	3.162	2.497	0.084592		3.14	2.543	0.086156		3.164	2.267	0.076789
	3.195	2.513	0.082665		3.173	2.561	0.084216		3.197	2.285	0.075108
	3.228	2.53	0.0832095		3.207	2.579	0.08738		3.23	2.302	0.0756855
	3.262	2.548	0.086326		3.24	2.597	0.085404		3.264	2.318	0.07854
	3.295	2.565	0.0843645		3.273	2.615	0.085998		3.297	2.335	0.0767745
	3.329	2.582	0.087499		3.307	2.633	0.089216		3.331	2.352	0.079679
	3.362	2.598	0.08547		3.34	2.65	0.0871695		3.364	2.368	0.07788
	3.395	2.614	0.085998		3.373	2.667	0.0877305		3.397	2.384	0.078408
	3.429	2.63	0.089148		3.407	2.684	0.090967		3.431	2.4	0.081328
	3.462	2.646	0.087054		3.44	2.701	0.0888525		3.464	2.416	0.079464
	3.496	2.661	0.090219		3.474	2.717	0.092106		3.498	2.432	0.082416
	3.529	2.677	0.088077		3.507	2.733	0.089925		3.531	2.448	0.08052
	3.563	2.692	0.091273		3.541	2.749	0.093194		3.564	2.463	0.0810315
	3.596	2.707	0.0890835		3.574	2.765	0.090981		3.598	2.479	0.084014
	3.629	2.722	0.0895785		3.607	2.781	0.091509		3.631	2.494	0.0820545
	3.663	2.737	0.092803		3.641	2.796	0.094809		3.664	2.509	0.0825495
	3.696	2.751	0.090552		3.674	2.812	0.092532		3.698	2.524	0.085561
	3.73	2.765	0.093772		3.708	2.827	0.095863		3.731	2.539	0.0835395
	3.763	2.779	0.091476		3.741	2.842	0.0935385		3.765	2.553	0.086564
	3.796	2.794	0.0919545		3.774	2.857	0.0940335		3.798	2.568	0.0844965
	3.83	2.807	0.095217		3.808	2.871	0.097376		3.831	2.582	0.084975
	3.863	2.821	0.092862		3.841	2.885	0.094974		3.865	2.596	0.088026
	3.897	2.835	0.096152		3.874	2.9	0.0954525		3.898	2.611	0.0859155
	3.93	2.848	0.0937695		3.908	2.914	0.098838		3.932	2.624	0.088995
	3.963	2.861	0.0941985		3.941	2.928	0.096393		3.965	2.638	0.086823
	3.997	2.874	0.097495		3.975	2.942	0.09979		3.998	2.652	0.087285
	4.03	2.887	0.0950565		4.008	2.955	0.0973005		4.032	2.665	0.090389
	4.063	2.9	0.0954855		4.042	2.969	0.100708		4.065	2.679	0.088176
	4.097	2.912	0.098804		4.075	2.982	0.0981915		4.098	2.692	0.0886215
	4.13	2.925	0.0963105		4.108	2.995	0.0986205		4.132	2.705	0.091749
	4.163	2.937	0.096723		4.142	3.008	0.102051		4.165	2.718	0.0894795
	4.197	2.949	0.100062		4.175	3.021	0.0994785		4.199	2.731	0.092633
	4.23	2.961	0.097515		4.208	3.033	0.099891		4.232	2.743	0.090321
	4.264	2.973	0.100878		4.242	3.046	0.103343		4.265	2.756	0.0907335
	4.297	2.985	0.098307		4.275	3.058	0.100716		4.299	2.769	0.093925
	4.33	2.997	0.098703		4.308	3.071	0.101128		4.332	2.781	0.091575
	4.364	3.008	0.102085		4.342	3.083	0.104618		4.365	2.793	0.091971
	4.397	3.019	0.0994455		4.375	3.094	0.101921		4.399	2.805	0.095166
	4.431	3.031	0.10285		4.409	3.106	0.1054		4.432	2.817	0.092763
	4.464	3.042	0.100205		4.442	3.118	0.102696		4.466	2.829	0.095982
	4.497	3.053	0.100567		4.475	3.13	0.103092		4.499	2.841	0.093555
	4.531	3.063	0.103972		4.509	3.141	0.106607		4.532	2.853	0.093951
	4.564	3.074	0.101261		4.542	3.153	0.103851		4.566	2.864	0.097189
	4.597	3.085	0.101624		4.575	3.164	0.104231		4.599	2.876	0.09471
	4.631	3.095	0.10506		4.609	3.175	0.107763		4.632	2.887	0.0950895
	4.664	3.106	0.102316		4.642	3.186	0.104957		4.666	2.898	0.098345
	4.698	3.116	0.105774		4.676	3.197	0.108511		4.699	2.909	0.0958155
	4.731	3.126	0.102993		4.709	3.208	0.105682		4.732	2.92	0.0961785
	4.764	3.136	0.103323		4.742	3.218	0.106029		4.766	2.931	0.099467
	4.798	3.147	0.106811		4.776	3.229	0.109599		4.799	2.942	0.0969045
	4.831	3.156	0.104		4.809	3.239	0.106722		4.833	2.953	0.100215
	4.864	3.166	0.104313		4.843	3.25	0.110313		4.866	2.963	0.097614
	4.898	3.176	0.107814		4.876	3.26	0.107415		4.899	2.974	0.0979605
	4.931	3.186	0.104973		4.909	3.27	0.107745		4.933	2.984	0.101286
	4.964	3.195	0.105287		4.943	3.28	0.11135		4.966	2.994	0.098637
	4.998	3.205	0.1088		4.976	3.29	0.108405		4.999	3.005	0.0989835
	5.031	3.214	0.105913		5.009	3.3	0.108735		5.033	3.015	0.10234
	5.064	3.223	0.106211		5.043	3.309	0.112353		5.066	3.025	0.09966
	5.098	3.233	0.109752		5.076	3.319	0.109362		5.1	3.035	0.10302
	5.131	3.241	0.106821		5.109	3.328	0.109676		5.133	3.044	0.100304
	5.165	3.251	0.110364		5.143	3.338	0.113322		5.166	3.054	0.100617
	5.198	3.26	0.107432		5.176	3.347	0.110303		5.2	3.064	0.104006
	5.231	3.268	0.107712		5.209	3.357	0.110616		5.233	3.074	0.101277
	5.265	3.277	0.111265		5.243	3.366	0.114291		5.266	3.083	0.101591
	5.298	3.286	0.10829		5.276	3.375	0.111226		5.3	3.093	0.104992
	5.331	3.294	0.10857		5.31	3.384	0.114903		5.333	3.102	0.102218
	5.365	3.303	0.112149		5.343	3.393	0.111821		5.366	3.111	0.102514
	5.398	3.312	0.109147		5.376	3.402	0.112118		5.4	3.121	0.105944
	5.431	3.32	0.109428		5.41	3.411	0.115821		5.433	3.13	0.103141
	5.465	3.328	0.113016		5.443	3.419	0.112695		5.467	3.139	0.106573
	5.498	3.337	0.109973		5.476	3.428	0.112976		5.5	3.148	0.103736
	5.531	3.345	0.110253		5.51	3.436	0.116688		5.533	3.157	0.104033
	5.565	3.353	0.113866		5.543	3.445	0.113537		5.567	3.166	0.107491
	5.598	3.361	0.110781		5.576	3.453	0.113817		5.6	3.174	0.10461
	5.632	3.369	0.11441		5.61	3.462	0.117555		5.633	3.183	0.104891
	5.665	3.377	0.111309		5.643	3.47	0.114378		5.667	3.192	0.108375
	5.698	3.385	0.111573		5.676	3.478	0.114642		5.7	3.2	0.105468
	5.732	3.393	0.115226		5.71	3.486	0.118388		5.733	3.209	0.105748
	5.765	3.401	0.112101		5.743	3.494	0.11517		5.767	3.217	0.109242
	5.798	3.408	0.112349		5.777	3.502	0.118932		5.8	3.225	0.106293
	5.832	3.416	0.116008		5.81	3.51	0.115698		5.833	3.234	0.106574
	5.865	3.424	0.11286		5.843	3.518	0.115962		5.867	3.242	0.110092
	5.898	3.431	0.113107		5.877	3.526	0.119748		5.9	3.25	0.107118
	5.932	3.439	0.11679		5.91	3.534	0.11649		5.933	3.258	0.107382
	5.965	3.446	0.113602		5.943	3.541	0.116737		5.967	3.266	0.110908
	5.998	3.453	0.113834		5.976	3.549	0.116985		6	3.274	0.10791
	6.032	3.461	0.117538		6.008	3.556	0.11368		6.033	3.282	0.108174
	6.065	3.468	0.114329		6.042	3.564	0.12104		6.067	3.29	0.111724
	6.098	3.475	0.114559		6.075	3.571	0.117728		6.1	3.297	0.108685
	6.132	3.482	0.118269		6.108	3.579	0.117975		6.134	3.305	0.112234
	6.165	3.489	0.115022		6.142	3.586	0.121805		6.167	3.313	0.109197
	6.198	3.496	0.115253		6.175	3.593	0.118453		6.2	3.321	0.109461
	6.232	3.503	0.118983		6.208	3.601	0.118701		6.234	3.328	0.113033
	6.265	3.51	0.115714		6.242	3.608	0.122553		6.267	3.336	0.109956
	6.299	3.517	0.119459		6.275	3.615	0.11918		6.3	3.343	0.110203
	6.332	3.524	0.116176		6.308	3.622	0.11941		6.334	3.351	0.113798
	6.365	3.53	0.116391		6.342	3.629	0.123267		6.367	3.358	0.110699
	6.399	3.537	0.120139		6.375	3.636	0.119873		6.4	3.365	0.11093
	6.432	3.544	0.116837		6.409	3.643	0.123743		6.434	3.373	0.114546
	6.465	3.551	0.117067		6.442	3.65	0.120335		6.467	3.379	0.111408
	6.499	3.557	0.120836		6.475	3.657	0.120565		6.5	3.387	0.111639
	6.532	3.564	0.117497		6.509	3.664	0.124457		6.534	3.394	0.115277
	6.565	3.57	0.117711		6.542	3.67	0.121011		6.567	3.401	0.112118
	6.599	3.577	0.121499		6.575	3.677	0.121226		6.601	3.408	0.115753
	6.632	3.583	0.11814		6.609	3.684	0.125137		6.634	3.415	0.11258
	6.665	3.589	0.118338		6.642	3.69	0.121671		6.667	3.422	0.11281
	6.699	3.596	0.122145		6.675	3.697	0.121885		6.701	3.428	0.11645
	6.732	3.602	0.118767		6.709	3.703	0.1258		6.734	3.435	0.11324
	6.765	3.608	0.118965		6.742	3.71	0.122315		6.767	3.442	0.113471
	6.799	3.614	0.122774		6.775	3.716	0.122529		6.801	3.449	0.117147
	6.832	3.621	0.119377		6.809	3.723	0.126463		6.834	3.455	0.113916
	6.865	3.627	0.119592		6.842	3.729	0.122958		6.867	3.462	0.114131
	6.899	3.633	0.12342		6.875	3.736	0.123173		6.901	3.469	0.117827
	6.932	3.639	0.119988		6.909	3.742	0.127126		6.934	3.475	0.114576
	6.965	3.645	0.120186		6.942	3.748	0.123585		6.967	3.481	0.114774
	6.999	3.651	0.124032		6.975	3.754	0.123783		7.001	3.488	0.118473
	7.032	3.657	0.120582		7.009	3.761	0.127755		7.034	3.494	0.115203
	7.066	3.663	0.12444		7.042	3.767	0.124212		7.067	3.501	0.115418
	7.099	3.669	0.120978		7.075	3.773	0.12441		7.101	3.507	0.119136
	7.132	3.675	0.121176		7.109	3.779	0.128384		7.134	3.513	0.11583
	7.165	3.681	0.121374		7.142	3.785	0.124806		7.167	3.52	0.116044
	7.199	3.686	0.125239		7.175	3.791	0.125004		7.201	3.526	0.119782
	7.232	3.692	0.121737		7.209	3.797	0.128996		7.234	3.532	0.116457
	7.266	3.697	0.125613		7.242	3.803	0.1254		7.267	3.538	0.116655
	7.299	3.703	0.1221		7.276	3.809	0.129404		7.301	3.544	0.120394
	7.332	3.709	0.122298		7.309	3.815	0.125796		7.334	3.551	0.117067
	7.366	3.714	0.126191		7.342	3.821	0.125994		7.368	3.557	0.120836
	7.399	3.72	0.122661		7.375	3.827	0.126192		7.401	3.562	0.117463
	7.432	3.725	0.122843		7.409	3.832	0.130203		7.434	3.568	0.117645
	7.466	3.731	0.126752		7.442	3.838	0.126555		7.468	3.575	0.121431
	7.499	3.736	0.123205		7.475	3.844	0.126753		7.501	3.58	0.118058
	7.532	3.742	0.123387		7.509	3.849	0.130781		7.535	3.585	0.121805
	7.566	3.747	0.127313		7.542	3.855	0.127116		7.567	3.591	0.114816
	7.599	3.753	0.12375		7.576	3.861	0.131172		7.601	3.597	0.122196
	7.632	3.758	0.123931		7.609	3.866	0.127496		7.634	3.603	0.1188
	7.666	3.763	0.127857		7.642	3.872	0.127677		7.668	3.609	0.122604
	7.699	3.769	0.124278		7.676	3.877	0.131733		7.701	3.615	0.119196
	7.732	3.774	0.12446		7.709	3.883	0.12804		7.734	3.621	0.119394
	7.766	3.779	0.128401		7.742	3.888	0.128222		7.768	3.626	0.123199
	7.799	3.784	0.12479		7.776	3.893	0.132277		7.801	3.632	0.119757
	7.832	3.79	0.124971		7.809	3.899	0.128568		7.835	3.637	0.123573
	7.866	3.795	0.128945		7.842	3.904	0.128749		7.868	3.643	0.12012
	7.899	3.799	0.125301		7.876	3.91	0.132838		7.901	3.648	0.120301
	7.932	3.804	0.12545		7.909	3.915	0.129112		7.935	3.654	0.124134
	7.966	3.81	0.129438		7.942	3.92	0.129278		7.968	3.659	0.120665
	7.999	3.815	0.125812		7.976	3.926	0.133382		8.001	3.665	0.120846
	8.032	3.82	0.125978		8.009	3.931	0.129641		8.035	3.67	0.124695
	8.066	3.825	0.129965		8.042	3.936	0.129805		8.067	3.676	0.117536
	8.099	3.83	0.126307		8.076	3.942	0.133926		8.1	3.681	0.12139
	8.132	3.835	0.126472		8.109	3.947	0.130168		8.133	3.686	0.121555
	8.166	3.84	0.130475		8.142	3.952	0.130333		8.166	3.691	0.121721
	8.199	3.845	0.126802		8.176	3.957	0.134453		8.2	3.697	0.125596
	8.233	3.85	0.130815		8.209	3.962	0.130663		8.233	3.702	0.122084
	8.266	3.855	0.127132		8.242	3.968	0.130845		8.266	3.707	0.122248
	8.299	3.86	0.127297		8.276	3.973	0.134997		8.3	3.713	0.12614
	8.332	3.864	0.127446		8.309	3.977	0.131175		8.333	3.718	0.122611
	8.366	3.869	0.131461		8.342	3.982	0.131324		8.366	3.723	0.122776
	8.399	3.874	0.127759		8.376	3.988	0.13549		8.4	3.728	0.126667
	8.433	3.879	0.131801		8.409	3.993	0.131687		8.433	3.733	0.123106
	8.466	3.884	0.128089		8.442	3.998	0.131851		8.467	3.738	0.127007
	8.499	3.888	0.128238		8.476	4.003	0.136017		8.5	3.743	0.123436
	8.532	3.893	0.128386		8.509	4.008	0.132181		8.533	3.748	0.123601
	8.566	3.898	0.132447		8.542	4.013	0.132346		8.567	3.754	0.127534
	8.599	3.902	0.1287		8.576	4.018	0.136527		8.6	3.759	0.123964
	8.633	3.907	0.132753		8.609	4.023	0.132676		8.633	3.763	0.124113
	8.666	3.912	0.129014		8.643	4.027	0.13685		8.667	3.768	0.128027
	8.699	3.916	0.129162		8.676	4.032	0.132973		8.7	3.773	0.124426
	8.733	3.921	0.133229		8.709	4.037	0.133138		8.733	3.778	0.124592
	8.766	3.926	0.129475		8.743	4.042	0.137343		8.767	3.783	0.128537
	8.799	3.93	0.129624		8.776	4.047	0.133468		8.8	3.788	0.124922
	8.833	3.934	0.133688		8.809	4.051	0.133617		8.833	3.793	0.125086
	8.866	3.939	0.129904		8.843	4.056	0.137819		8.867	3.797	0.12903
	8.899	3.944	0.130069		8.876	4.061	0.13393		8.9	3.802	0.125383
	8.933	3.948	0.134164		8.909	4.065	0.134079		8.933	3.807	0.125548
	8.967	3.951	0.134283		8.943	4.07	0.138295		8.967	3.812	0.129523
	8.999	3.954	0.12648		8.976	4.075	0.134393		9	3.817	0.125878
	9.032	3.96	0.130581		9.009	4.079	0.134541		9.033	3.821	0.126027
	9.066	3.965	0.134725		9.043	4.084	0.138771		9.067	3.826	0.129999
	9.099	3.97	0.130927		9.076	4.088	0.134838		9.1	3.831	0.12634
	9.133	3.974	0.135048		9.109	4.093	0.134986		9.134	3.835	0.130322
	9.166	3.979	0.131225		9.143	4.097	0.13923		9.167	3.84	0.126637
	9.199	3.983	0.131373		9.176	4.102	0.135283		9.2	3.844	0.126786
	9.233	3.987	0.13549		9.209	4.107	0.135448		9.234	3.849	0.130781
	9.266	3.992	0.131653		9.243	4.111	0.139706		9.267	3.854	0.127099
	9.3	3.996	0.135796		9.276	4.115	0.135729		9.3	3.858	0.127248
	9.333	4	0.131934		9.309	4.12	0.135877		9.334	3.863	0.131257
	9.366	4.005	0.132082		9.343	4.124	0.140148		9.367	3.867	0.127545
	9.4	4.009	0.136238		9.376	4.129	0.136174		9.4	3.872	0.127693
	9.433	4.013	0.132363		9.409	4.133	0.136323		9.434	3.876	0.131716
	9.466	4.017	0.132495		9.443	4.138	0.140607		9.467	3.88	0.127974
	9.5	4.021	0.136646		9.476	4.142	0.13662		9.5	3.885	0.128122
	9.533	4.025	0.132759		9.51	4.146	0.140896		9.534	3.89	0.132175
	9.566	4.029	0.132891		9.543	4.151	0.1369		9.567	3.894	0.128436
	9.6	4.033	0.137054		9.576	4.155	0.137049		9.601	3.898	0.132464
	9.633	4.038	0.133171		9.61	4.159	0.141338		9.634	3.903	0.128716
	9.666	4.042	0.13332		9.643	4.164	0.13733		9.667	3.907	0.128865
	9.7	4.046	0.137496		9.676	4.168	0.137478		9.701	3.911	0.132906
	9.733	4.05	0.133584		9.71	4.172	0.14178		9.734	3.916	0.129145
	9.766	4.054	0.133716		9.743	4.177	0.137758		9.767	3.92	0.129294
	9.8	4.058	0.137904		9.776	4.181	0.137907		9.801	3.924	0.133348
	9.833	4.062	0.13398		9.81	4.185	0.142222		9.834	3.928	0.129558
	9.866	4.066	0.134112		9.843	4.19	0.138187		9.867	3.933	0.129707
	9.9	4.07	0.138312		9.876	4.194	0.138336		9.901	3.937	0.13379
	9.933	4.074	0.134376		9.91	4.198	0.142664		9.934	3.941	0.129987
	9.966	4.078	0.134508		9.943	4.202	0.1386		9.967	3.945	0.130119
	10	4.082	0.13872		9.976	4.206	0.138732		10	3.949	0.130251
	10.03	4.086	0.12252		10.01	4.21	0.143072		10.03	3.954	0.118545
	10.07	4.089	0.1635		10.04	4.214	0.12636		10.07	3.958	0.15824
	10.1	4.093	0.12273		10.08	4.218	0.16864		10.1	3.962	0.1188
	10.13	4.097	0.12285		10.11	4.223	0.126615		10.13	3.966	0.11892
	10.16	4.101	0.12297		10.14	4.227	0.12675		10.17	3.97	0.15872
	10.2	4.105	0.16412		10.18	4.231	0.16916		10.2	3.974	0.11916
	10.23	4.109	0.12321		10.21	4.235	0.12699		10.23	3.978	0.11928
	10.26	4.113	0.12333		10.24	4.239	0.12711		10.27	3.982	0.1592
	10.3	4.116	0.16458		10.28	4.243	0.16964		10.3	3.986	0.11952
	10.33	4.12	0.12354		10.31	4.247	0.12735		10.33	3.99	0.11964
	10.36	4.124	0.12366		10.34	4.251	0.12747		10.37	3.994	0.15968
	10.4	4.128	0.16504		10.38	4.255	0.17012		10.4	3.998	0.11988
	10.43	4.131	0.123885		10.41	4.259	0.12771		10.43	4.002	0.12
	10.46	4.135	0.12399		10.44	4.263	0.12783		10.47	4.006	0.16016
	10.5	4.139	0.16548		10.48	4.267	0.1706		10.5	4.01	0.12024
	10.53	4.142	0.124215		10.51	4.271	0.12807		10.53	4.014	0.12036
	10.57	4.146	0.16576		10.54	4.275	0.12819		10.57	4.018	0.16064
	10.6	4.15	0.12444		10.58	4.278	0.17106		10.6	4.022	0.1206
	10.63	4.153	0.124545		10.61	4.282	0.1284		10.63	4.026	0.12072
	10.67	4.157	0.1662		10.64	4.286	0.12852		10.67	4.029	0.1611
	10.7	4.161	0.12477		10.68	4.29	0.17152		10.7	4.033	0.12093
	10.73	4.164	0.124875		10.71	4.294	0.12876		10.73	4.037	0.12105
	10.77	4.168	0.16664		10.74	4.298	0.12888		10.77	4.041	0.16156
	10.8	4.172	0.1251		10.78	4.302	0.172		10.8	4.045	0.12129
	10.83	4.175	0.125205		10.81	4.305	0.129105		10.83	4.049	0.12141
	10.87	4.179	0.16708		10.84	4.309	0.12921		10.87	4.053	0.16204
	10.9	4.182	0.125415		10.88	4.313	0.17244		10.9	4.057	0.12165
	10.93	4.186	0.12552		10.91	4.316	0.129435		10.93	4.06	0.121755
	10.97	4.19	0.16752		10.94	4.32	0.12954		10.97	4.064	0.16248
	11	4.193	0.125745		10.98	4.324	0.17288		11	4.068	0.12198
	11.03	4.197	0.12585		11.01	4.328	0.12978		11.03	4.072	0.1221
	11.07	4.2	0.16794		11.04	4.331	0.129885		11.07	4.076	0.16296
	11.1	4.204	0.12606		11.08	4.335	0.17332		11.1	4.079	0.122325
	11.13	4.207	0.126165		11.11	4.339	0.13011		11.13	4.083	0.12243
	11.17	4.211	0.16836		11.14	4.342	0.130215		11.17	4.087	0.1634
	11.2	4.214	0.126375		11.18	4.346	0.17376		11.2	4.09	0.122655
	11.23	4.218	0.12648		11.21	4.35	0.13044		11.23	4.094	0.12276
	11.27	4.221	0.16878		11.24	4.353	0.130545		11.27	4.098	0.16384
	11.3	4.224	0.126675		11.28	4.357	0.1742		11.3	4.101	0.122985
	11.33	4.228	0.12678		11.31	4.361	0.13077		11.33	4.105	0.12309
	11.37	4.231	0.16918		11.34	4.364	0.130875		11.37	4.108	0.16426
	11.4	4.235	0.12699		11.38	4.368	0.17464		11.4	4.112	0.1233
	11.43	4.238	0.127095		11.41	4.371	0.131085		11.43	4.116	0.12342
	11.47	4.242	0.1696		11.44	4.375	0.13119		11.47	4.119	0.1647
	11.5	4.245	0.127305		11.48	4.379	0.17508		11.5	4.123	0.12363
	11.53	4.248	0.127395		11.51	4.382	0.131415		11.53	4.127	0.12375
	11.57	4.252	0.17		11.54	4.386	0.13152		11.57	4.13	0.16514
	11.6	4.255	0.127605		11.58	4.389	0.1755		11.6	4.134	0.12396
	11.63	4.258	0.127695		11.61	4.393	0.13173		11.64	4.137	0.16542
	11.67	4.262	0.1704		11.64	4.396	0.131835		11.67	4.141	0.12417
	11.7	4.265	0.127905		11.68	4.4	0.17592		11.7	4.145	0.12429
	11.73	4.268	0.127995		11.71	4.404	0.13206		11.74	4.148	0.16586
	11.77	4.271	0.17078		11.74	4.407	0.132165		11.77	4.152	0.1245
	11.8	4.275	0.12819		11.78	4.411	0.17636		11.8	4.155	0.124605
	11.83	4.278	0.128295		11.81	4.414	0.132375		11.84	4.159	0.16628
	11.87	4.281	0.17118		11.84	4.418	0.13248		11.87	4.162	0.124815
	11.9	4.284	0.128475		11.88	4.421	0.17678		11.9	4.166	0.12492
	11.93	4.287	0.128565		11.91	4.424	0.132675		11.94	4.169	0.1667
	11.97	4.291	0.17156		11.94	4.428	0.13278		11.97	4.173	0.12513
	12	4.294	0.128775		11.98	4.431	0.17718		12	4.176	0.125235
	12.03	4.297	0.128865		12.01	4.435	0.13299		12.04	4.179	0.1671
	12.07	4.3	0.17194		12.04	4.438	0.133095		12.07	4.183	0.12543
	12.1	4.303	0.129045		12.08	4.442	0.1776		12.1	4.186	0.125535
	12.13	4.307	0.12915		12.11	4.445	0.133305		12.14	4.19	0.16752
	12.17	4.31	0.17234		12.14	4.448	0.133395		12.17	4.193	0.125745
	12.2	4.313	0.129345		12.18	4.452	0.178		12.2	4.197	0.12585
	12.23	4.316	0.129435		12.21	4.455	0.133605		12.24	4.2	0.16794
	12.27	4.319	0.1727		12.24	4.458	0.133695		12.27	4.204	0.12606
	12.3	4.323	0.12963		12.28	4.462	0.1784		12.3	4.207	0.126165
	12.33	4.326	0.129735		12.31	4.465	0.133905		12.34	4.21	0.16834
	12.37	4.329	0.1731		12.34	4.469	0.13401		12.37	4.213	0.126345
	12.4	4.332	0.129915		12.38	4.472	0.17882		12.4	4.217	0.12645
	12.43	4.335	0.130005		12.41	4.475	0.134205		12.44	4.22	0.16874
	12.47	4.338	0.17346		12.44	4.479	0.13431		12.47	4.223	0.126645
	12.5	4.341	0.130185		12.48	4.482	0.17922		12.5	4.227	0.12675
	12.53	4.345	0.13029		12.51	4.485	0.134505		12.54	4.23	0.16914
	12.57	4.348	0.17386		12.54	4.489	0.13461		12.57	4.233	0.126945
	12.6	4.351	0.130485		12.58	4.492	0.17962		12.6	4.236	0.127035
	12.63	4.354	0.130575		12.61	4.495	0.134805		12.64	4.24	0.16952
	12.67	4.357	0.17422		12.64	4.498	0.134895		12.67	4.243	0.127245
	12.7	4.36	0.130755		12.68	4.502	0.18		12.7	4.246	0.127335
	12.73	4.363	0.130845		12.71	4.505	0.135105		12.74	4.25	0.16992
	12.77	4.366	0.17458		12.74	4.508	0.135195		12.77	4.253	0.127545
	12.8	4.37	0.13104		12.78	4.511	0.18038		12.8	4.256	0.127635
	12.83	4.373	0.131145		12.81	4.514	0.135375		12.84	4.259	0.1703
	12.87	4.376	0.17498		12.84	4.518	0.13548		12.87	4.263	0.12783
	12.9	4.379	0.131325		12.88	4.521	0.18078		12.9	4.266	0.127935
	12.93	4.382	0.131415		12.91	4.524	0.135675		12.94	4.269	0.1707
	12.97	4.385	0.17534		12.94	4.527	0.135765		12.97	4.272	0.128115
	13	4.388	0.131595		12.98	4.531	0.18116		13	4.276	0.12822
	13.03	4.391	0.131685		13.01	4.534	0.135975		13.04	4.279	0.1711
	13.07	4.394	0.1757		13.04	4.537	0.136065		13.07	4.282	0.128415
	13.1	4.397	0.131865		13.08	4.54	0.18154		13.1	4.285	0.128505
	13.13	4.4	0.131955		13.11	4.543	0.136245		13.14	4.288	0.17146
	13.17	4.403	0.17606		13.14	4.546	0.136335		13.17	4.292	0.1287
	13.2	4.406	0.132135		13.18	4.549	0.1819		13.2	4.295	0.128805
	13.23	4.409	0.132225		13.21	4.552	0.136515		13.24	4.298	0.17186
	13.27	4.413	0.17644		13.24	4.555	0.136605		13.27	4.301	0.128985
	13.3	4.416	0.132435		13.28	4.558	0.18226		13.3	4.304	0.129075
	13.33	4.419	0.132525		13.31	4.561	0.136785		13.34	4.308	0.17224
	13.37	4.422	0.17682		13.34	4.564	0.136875		13.37	4.311	0.129285
	13.4	4.425	0.132705		13.38	4.567	0.18262		13.4	4.314	0.129375
	13.43	4.428	0.132795		13.41	4.57	0.137055		13.44	4.317	0.17262
	13.47	4.431	0.17718		13.44	4.574	0.13716		13.47	4.32	0.129555
	13.5	4.433	0.13296		13.48	4.577	0.18302		13.5	4.323	0.129645
	13.53	4.436	0.133035		13.51	4.58	0.137355		13.54	4.326	0.17298
	13.57	4.439	0.1775		13.54	4.583	0.137445		13.57	4.329	0.129825
	13.6	4.442	0.133215		13.58	4.586	0.18338		13.6	4.332	0.129915
	13.63	4.445	0.133305		13.61	4.589	0.137625		13.64	4.335	0.17334
	13.67	4.448	0.17786		13.64	4.592	0.137715		13.67	4.338	0.130095
	13.7	4.451	0.133485		13.68	4.595	0.18374		13.7	4.341	0.130185
	13.73	4.454	0.133575		13.71	4.598	0.137895		13.74	4.344	0.1737
	13.77	4.457	0.17822		13.74	4.601	0.137985		13.77	4.347	0.130365
	13.8	4.46	0.133755		13.78	4.604	0.1841		13.8	4.35	0.130455
	13.83	4.463	0.133845		13.81	4.607	0.138165		13.84	4.353	0.17406
	13.87	4.465	0.17856		13.84	4.61	0.138255		13.87	4.356	0.130635
	13.9	4.468	0.133995		13.88	4.613	0.18446		13.9	4.36	0.13074
	13.93	4.471	0.134085		13.91	4.616	0.138435		13.94	4.362	0.17444
	13.97	4.474	0.1789		13.94	4.619	0.138525		13.97	4.365	0.130905
	14	4.477	0.134265		13.98	4.622	0.18482		14	4.368	0.130995
	14.03	4.48	0.134355		14.01	4.625	0.138705		14.04	4.371	0.17478
	14.07	4.483	0.17926		14.04	4.628	0.138795		14.07	4.374	0.131175
	14.1	4.485	0.13452		14.08	4.631	0.18518		14.1	4.377	0.131265
	14.13	4.488	0.134595		14.11	4.634	0.138975		14.14	4.38	0.17514
	14.17	4.491	0.17958		14.14	4.637	0.139065		14.17	4.383	0.131445
	14.2	4.494	0.134775		14.18	4.64	0.18554		14.2	4.386	0.131535
	14.23	4.497	0.134865		14.21	4.643	0.139245		14.24	4.389	0.1755
	14.27	4.5	0.17994		14.24	4.645	0.13932		14.27	4.392	0.131715
	14.3	4.502	0.13503		14.28	4.648	0.18586		14.3	4.395	0.131805
	14.33	4.505	0.135105		14.31	4.651	0.139485		14.34	4.398	0.17586
	14.37	4.508	0.18026		14.34	4.654	0.139575		14.37	4.401	0.131985
	14.4	4.51	0.13527		14.38	4.657	0.18622		14.4	4.404	0.132075
	14.43	4.513	0.135345		14.41	4.66	0.139755		14.44	4.407	0.17622
	14.47	4.516	0.18058		14.44	4.663	0.139845		14.47	4.41	0.132255
	14.5	4.519	0.135525		14.48	4.666	0.18658		14.5	4.413	0.132345
	14.53	4.522	0.135615		14.51	4.668	0.14001		14.54	4.415	0.17656
	14.57	4.525	0.18094		14.54	4.671	0.140085		14.57	4.418	0.132495
	14.6	4.527	0.13578		14.58	4.674	0.1869		14.6	4.421	0.132585
	14.63	4.53	0.135855		14.61	4.677	0.140265		14.64	4.424	0.1769
	14.67	4.533	0.18126		14.64	4.68	0.140355		14.67	4.427	0.132765
	14.7	4.536	0.136035		14.68	4.683	0.18726		14.7	4.43	0.132855
	14.73	4.538	0.13611		14.71	4.686	0.140535		14.74	4.433	0.17726
	14.77	4.541	0.18158		14.74	4.689	0.140625		14.77	4.436	0.133035
	14.8	4.544	0.136275		14.78	4.691	0.1876		14.8	4.438	0.13311
	14.83	4.546	0.13635		14.81	4.694	0.140775		14.84	4.442	0.1776
	14.87	4.549	0.1819		14.84	4.697	0.140865		14.87	4.445	0.133305
	14.9	4.552	0.136515		14.88	4.7	0.18794		14.9	4.448	0.133395
	14.93	4.555	0.136605		14.91	4.703	0.141045		14.94	4.451	0.17798
	14.97	4.557	0.18224		14.94	4.705	0.14112		14.97	4.454	0.133575
	15	4.56	0.136755		14.98	4.708	0.18826		15	4.457	0.133665
	15.03	4.563	0.136845		15.01	4.711	0.141285		15.04	4.459	0.17832
	15.07	4.566	0.18258		15.04	4.714	0.141375		15.07	4.462	0.133815
	15.1	4.569	0.137025		15.08	4.717	0.18862		15.1	4.465	0.133905
	15.13	4.572	0.137115		15.11	4.719	0.14154		15.14	4.468	0.17866
	15.17	4.575	0.18294		15.14	4.722	0.141615		15.17	4.47	0.13407
	15.2	4.577	0.13728		15.18	4.725	0.18894		15.2	4.473	0.134145
	15.23	4.58	0.137355		15.21	4.728	0.141795		15.24	4.476	0.17898
	15.27	4.583	0.18326		15.24	4.73	0.14187		15.27	4.479	0.134325
	15.3	4.585	0.13752		15.28	4.733	0.18926		15.3	4.481	0.1344
	15.33	4.588	0.137595		15.31	4.736	0.142035		15.34	4.484	0.1793
	15.37	4.591	0.18358		15.34	4.738	0.14211		15.37	4.487	0.134565
	15.4	4.593	0.13776		15.38	4.741	0.18958		15.4	4.49	0.134655
	15.43	4.595	0.13782		15.41	4.744	0.142275		15.44	4.492	0.17964
	15.47	4.598	0.18386		15.44	4.747	0.142365		15.47	4.495	0.134805
	15.5	4.601	0.137985		15.48	4.75	0.18994		15.5	4.498	0.134895
	15.53	4.603	0.13806		15.51	4.752	0.14253		15.54	4.5	0.17996
	15.57	4.606	0.18418		15.54	4.755	0.142605		15.57	4.503	0.135045
	15.6	4.608	0.13821		15.58	4.758	0.19026		15.6	4.506	0.135135
	15.63	4.611	0.138285		15.61	4.76	0.14277		15.64	4.508	0.18028
	15.67	4.613	0.18448		15.64	4.763	0.142845		15.67	4.511	0.135285
	15.7	4.616	0.138435		15.68	4.765	0.19056		15.7	4.514	0.135375
	15.73	4.618	0.13851		15.71	4.768	0.142995		15.74	4.516	0.1806
	15.77	4.621	0.18478		15.74	4.771	0.143085		15.77	4.519	0.135525
	15.8	4.623	0.13866		15.78	4.773	0.19088		15.8	4.521	0.1356
	15.83	4.626	0.138735		15.81	4.776	0.143235		15.84	4.524	0.1809
	15.87	4.629	0.1851		15.84	4.779	0.143325		15.87	4.527	0.135765
	15.9	4.631	0.1389		15.88	4.781	0.1912		15.9	4.529	0.13584
	15.93	4.634	0.138975		15.91	4.784	0.143475		15.94	4.532	0.18122
	15.97	4.636	0.1854		15.94	4.787	0.143565		15.97	4.535	0.136005
	16	4.639	0.139125		15.98	4.791	0.19156		16	4.537	0.13608
	16.03	4.641	0.1392		16.01	4.793	0.14376		16.04	4.54	0.18154
	16.07	4.644	0.1857		16.04	4.796	0.143835		16.07	4.543	0.136245
	16.1	4.646	0.13935		16.08	4.799	0.1919		16.1	4.545	0.13632
	16.13	4.649	0.139425		16.11	4.801	0.144		16.14	4.548	0.18186
	16.17	4.651	0.186		16.14	4.804	0.144075		16.17	4.55	0.13647
	16.2	4.654	0.139575		16.18	4.807	0.19222		16.2	4.553	0.136545
	16.23	4.656	0.13965		16.21	4.809	0.14424		16.24	4.556	0.18218
	16.27	4.659	0.1863		16.24	4.812	0.144315		16.27	4.558	0.13671
	16.3	4.661	0.1398		16.28	4.814	0.19252		16.3	4.561	0.136785
	16.33	4.664	0.139875		16.31	4.816	0.14445		16.34	4.564	0.1825
	16.37	4.666	0.1866		16.34	4.819	0.144525		16.37	4.566	0.13695
	16.4	4.669	0.140025		16.38	4.822	0.19282		16.4	4.569	0.137025
	16.43	4.671	0.1401		16.41	4.824	0.14469		16.44	4.572	0.18282
	16.47	4.673	0.18688		16.44	4.827	0.144765		16.47	4.574	0.13719
	16.5	4.676	0.140235		16.48	4.83	0.19314		16.5	4.577	0.137265
	16.53	4.678	0.14031		16.51	4.832	0.14493		16.54	4.579	0.18312
	16.57	4.681	0.18718		16.55	4.835	0.19334		16.57	4.582	0.137415
	16.6	4.683	0.14046		16.58	4.837	0.14508		16.6	4.584	0.13749
	16.63	4.686	0.140535		16.61	4.839	0.14514		16.64	4.587	0.18342
	16.67	4.688	0.18748		16.65	4.842	0.19362		16.67	4.59	0.137655
	16.7	4.691	0.140685		16.68	4.844	0.14529		16.7	4.592	0.13773
	16.73	4.693	0.14076		16.71	4.847	0.145365		16.74	4.595	0.18374
	16.77	4.695	0.18776		16.75	4.849	0.19392		16.77	4.597	0.13788
	16.8	4.698	0.140895		16.78	4.852	0.145515		16.8	4.6	0.137955
	16.83	4.7	0.14097		16.81	4.854	0.14559		16.84	4.602	0.18404
	16.87	4.702	0.18804		16.85	4.857	0.19422		16.87	4.605	0.138105
	16.9	4.704	0.14109		16.88	4.859	0.14574		16.9	4.607	0.13818
	16.93	4.707	0.141165		16.91	4.862	0.145815		16.94	4.61	0.18434
	16.97	4.709	0.18832		16.95	4.864	0.19452		16.97	4.612	0.13833
	17	4.712	0.141315		16.98	4.867	0.145965		17	4.615	0.138405
	17.03	4.714	0.14139		17.01	4.869	0.14604		17.04	4.618	0.18466
	17.07	4.716	0.1886		17.05	4.871	0.1948		17.07	4.62	0.13857
	17.1	4.719	0.141525		17.08	4.874	0.146175		17.1	4.622	0.13863
	17.13	4.721	0.1416		17.11	4.876	0.14625		17.14	4.625	0.18494
	17.17	4.723	0.18888		17.15	4.879	0.1951		17.17	4.627	0.13878
	17.2	4.726	0.141735		17.18	4.881	0.1464		17.2	4.63	0.138855
	17.23	4.728	0.14181		17.21	4.884	0.146475		17.24	4.632	0.18524
	17.27	4.73	0.18916		17.25	4.886	0.1954		17.27	4.635	0.139005
	17.3	4.733	0.141945		17.28	4.888	0.14661		17.3	4.637	0.13908
	17.33	4.735	0.14202		17.31	4.891	0.146685		17.34	4.64	0.18554
	17.37	4.737	0.18944		17.35	4.893	0.19568		17.37	4.642	0.13923
	17.4	4.74	0.142155		17.38	4.896	0.146835		17.4	4.645	0.139305
	17.43	4.742	0.14223		17.41	4.898	0.14691		17.44	4.647	0.18584
	17.47	4.744	0.18972		17.45	4.901	0.19598		17.47	4.65	0.139455
	17.5	4.747	0.142365		17.48	4.903	0.14706		17.5	4.652	0.13953
	17.53	4.749	0.14244		17.51	4.905	0.14712		17.54	4.655	0.18614
	17.57	4.751	0.19		17.55	4.908	0.19626		17.57	4.657	0.13968
	17.6	4.753	0.14256		17.58	4.91	0.14727		17.6	4.66	0.139755
	17.63	4.755	0.14262		17.61	4.913	0.147345		17.64	4.662	0.18644
	17.67	4.758	0.19026		17.65	4.915	0.19656		17.67	4.664	0.13989
	17.7	4.76	0.14277		17.68	4.917	0.14748		17.7	4.667	0.139965
	17.73	4.762	0.14283		17.71	4.92	0.147555		17.74	4.669	0.18672
	17.77	4.765	0.19054		17.75	4.922	0.19684		17.77	4.672	0.140115
	17.8	4.767	0.14298		17.78	4.925	0.147705		17.8	4.674	0.14019
	17.83	4.769	0.14304		17.81	4.927	0.14778		17.84	4.677	0.18702
	17.87	4.772	0.19082		17.85	4.929	0.19712		17.87	4.679	0.14034
	17.9	4.774	0.14319		17.88	4.931	0.1479		17.9	4.681	0.1404
	17.93	4.776	0.14325		17.91	4.934	0.147975		17.94	4.684	0.1873
	17.97	4.778	0.19108		17.95	4.936	0.1974		17.97	4.686	0.14055
	18	4.78	0.14337		17.98	4.939	0.148125		18	4.689	0.140625
	18.03	4.783	0.143445		18.01	4.941	0.1482		18.04	4.691	0.1876
	18.07	4.785	0.19136		18.05	4.943	0.19768		18.07	4.693	0.14076
	18.1	4.787	0.14358		18.08	4.946	0.148335		18.1	4.696	0.140835
	18.13	4.789	0.14364		18.11	4.948	0.14841		18.14	4.698	0.18788
	18.17	4.792	0.19162		18.15	4.951	0.19798		18.17	4.701	0.140985
	18.2	4.794	0.14379		18.18	4.953	0.14856		18.21	4.703	0.18808
	18.23	4.796	0.14385		18.21	4.955	0.14862		18.24	4.705	0.14112
	18.27	4.798	0.19188		18.25	4.957	0.19824		18.27	4.708	0.141195
	18.3	4.8	0.14397		18.28	4.96	0.148755		18.31	4.71	0.18836
	18.33	4.802	0.14403		18.31	4.962	0.14883		18.34	4.713	0.141345
	18.37	4.805	0.19214		18.35	4.964	0.19852		18.37	4.715	0.14142
	18.4	4.807	0.14418		18.38	4.967	0.148965		18.41	4.717	0.18864
	18.43	4.809	0.14424		18.41	4.969	0.14904		18.44	4.72	0.141555
	18.47	4.811	0.1924		18.45	4.971	0.1988		18.47	4.722	0.14163
	18.5	4.813	0.14436		18.48	4.974	0.149175		18.51	4.724	0.18892
	18.53	4.815	0.14442		18.51	4.976	0.14925		18.54	4.727	0.141765
	18.57	4.817	0.19264		18.55	4.978	0.19908		18.57	4.729	0.14184
	18.6	4.819	0.14454		18.58	4.981	0.149385		18.61	4.731	0.1892
	18.63	4.821	0.1446		18.61	4.983	0.14946		18.64	4.733	0.14196
	18.67	4.824	0.1929		18.65	4.985	0.19936		18.67	4.736	0.142035
	18.7	4.826	0.14475		18.68	4.987	0.14958		18.71	4.738	0.18948
	18.73	4.828	0.14481		18.71	4.99	0.149655		18.74	4.74	0.14217
	18.77	4.83	0.19316		18.75	4.992	0.19964		18.77	4.743	0.142245
	18.8	4.832	0.14493		18.78	4.994	0.14979		18.81	4.745	0.18976
	18.83	4.834	0.14499		18.81	4.997	0.149865		18.84	4.747	0.14238
	18.87	4.836	0.1934		18.85	4.999	0.19992		18.87	4.75	0.142455
	18.9	4.838	0.14511		18.88	5.001	0.15		18.91	4.752	0.19004
	18.93	4.84	0.14517		18.91	5.003	0.15006		18.94	4.754	0.14259
	18.97	4.843	0.19366		18.95	5.006	0.20018		18.97	4.757	0.142665
	19	4.845	0.14532		18.98	5.008	0.15021		19.01	4.759	0.19032
	19.03	4.847	0.14538		19.01	5.01	0.15027		19.04	4.761	0.1428
	19.07	4.849	0.19392		19.05	5.012	0.20044		19.07	4.764	0.142875
	19.1	4.851	0.1455		19.08	5.015	0.150405		19.11	4.766	0.1906
	19.13	4.853	0.14556		19.11	5.017	0.15048		19.14	4.768	0.14301
	19.17	4.855	0.19416		19.15	5.019	0.20072		19.17	4.771	0.143085
	19.2	4.857	0.14568		19.18	5.021	0.1506		19.21	4.773	0.19088
	19.23	4.859	0.14574		19.21	5.024	0.150675		19.24	4.775	0.14322
	19.27	4.861	0.1944		19.25	5.026	0.201		19.27	4.777	0.14328
	19.3	4.863	0.14586		19.28	5.028	0.15081		19.31	4.78	0.19114
	19.33	4.865	0.14592		19.31	5.03	0.15087		19.34	4.782	0.14343
	19.37	4.867	0.19464		19.35	5.033	0.20126		19.37	4.784	0.14349
	19.4	4.869	0.14604		19.38	5.035	0.15102		19.41	4.786	0.1914
	19.43	4.871	0.1461		19.41	5.037	0.15108		19.44	4.789	0.143625
	19.47	4.873	0.19488		19.45	5.039	0.20152		19.47	4.791	0.1437
	19.5	4.876	0.146235		19.48	5.041	0.1512		19.51	4.793	0.19168
	19.53	4.878	0.14631		19.51	5.044	0.151275		19.54	4.795	0.14382
	19.57	4.88	0.19516		19.55	5.046	0.2018		19.57	4.798	0.143895
	19.6	4.882	0.14643		19.58	5.048	0.15141		19.61	4.8	0.19196
	19.63	4.884	0.14649		19.61	5.05	0.15147		19.64	4.802	0.14403
	19.67	4.886	0.1954		19.65	5.052	0.20204		19.67	4.805	0.144105
	19.7	4.888	0.14661		19.68	5.055	0.151605		19.71	4.807	0.19224
	19.73	4.89	0.14667		19.71	5.057	0.15168		19.74	4.809	0.14424
	19.77	4.892	0.19564		19.75	5.059	0.20232		19.77	4.811	0.1443
	19.8	4.894	0.14679		19.78	5.061	0.1518		19.81	4.813	0.19248
	19.83	4.896	0.14685		19.81	5.063	0.15186		19.84	4.815	0.14442
	19.87	4.898	0.19588		19.85	5.065	0.20256		19.87	4.818	0.144495
	19.9	4.9	0.14697		19.88	5.067	0.15198		19.91	4.82	0.19276
	19.93	4.902	0.14703		19.91	5.07	0.152055		19.94	4.822	0.14463
	19.97	4.903	0.1961		19.95	5.072	0.20284		19.97	4.824	0.14469
	20	4.905	0.14712		19.98	5.074	0.15219		20.01	4.827	0.19302
	20.03	4.908	0.147195		20.01	5.076	0.15225		20.04	4.829	0.14484
	20.07	4.91	0.19636		20.05	5.078	0.20308		20.07	4.831	0.1449
	20.1	4.912	0.14733		20.08	5.08	0.15237		20.11	4.833	0.19328
	20.13	4.914	0.14739		20.11	5.083	0.152445		20.14	4.835	0.14502
	20.17	4.916	0.1966		20.15	5.085	0.20336		20.17	4.837	0.14508
	20.2	4.918	0.14751		20.18	5.087	0.15258		20.21	4.839	0.19352
	20.23	4.92	0.14757		20.21	5.089	0.15264		20.24	4.842	0.145215
	20.27	4.922	0.19684		20.25	5.091	0.2036		20.27	4.844	0.14529
	20.3	4.924	0.14769		20.28	5.093	0.15276		20.31	4.846	0.1938
	20.33	4.926	0.14775		20.31	5.095	0.15282		20.34	4.848	0.14541
	20.37	4.928	0.19708		20.35	5.097	0.20384		20.37	4.851	0.145485
	20.4	4.93	0.14787		20.38	5.099	0.15294		20.41	4.853	0.19408
	20.43	4.932	0.14793		20.41	5.101	0.153		20.44	4.855	0.14562
	20.47	4.934	0.19732		20.45	5.103	0.20408		20.47	4.857	0.14568
	20.5	4.936	0.14805		20.48	5.105	0.15312		20.51	4.859	0.19432
	20.53	4.938	0.14811		20.51	5.107	0.15318		20.54	4.861	0.1458
	20.57	4.94	0.19756		20.55	5.11	0.20434		20.57	4.863	0.14586
	20.6	4.942	0.14823		20.58	5.112	0.15333		20.61	4.865	0.19456
	20.63	4.944	0.14829		20.61	5.114	0.15339		20.64	4.868	0.145995
	20.67	4.946	0.1978		20.65	5.116	0.2046		20.67	4.87	0.14607
	20.7	4.948	0.14841		20.68	5.118	0.15351		20.71	4.872	0.19484
	20.73	4.949	0.148455		20.71	5.12	0.15357		20.74	4.874	0.14619
	20.77	4.951	0.198		20.75	5.122	0.20484		20.77	4.876	0.14625
	20.8	4.953	0.14856		20.78	5.124	0.15369		20.81	4.878	0.19508
	20.83	4.955	0.14862		20.81	5.126	0.15375		20.84	4.881	0.146385
	20.87	4.957	0.19824		20.85	5.127	0.20506		20.87	4.883	0.14646
	20.9	4.959	0.14874		20.88	5.129	0.15384		20.91	4.885	0.19536
	20.93	4.961	0.1488		20.91	5.131	0.1539		20.94	4.887	0.14658
	20.97	4.963	0.19848		20.95	5.133	0.20528		20.97	4.889	0.14664
	21	4.965	0.14892		20.98	5.135	0.15402		21.01	4.891	0.1956
	21.03	4.967	0.14898		21.01	5.138	0.154095		21.04	4.893	0.14676
	21.07	4.968	0.1987		21.05	5.14	0.20556		21.07	4.895	0.14682
	21.1	4.97	0.14907		21.08	5.142	0.15423		21.11	4.897	0.19584
	21.13	4.972	0.14913		21.11	5.144	0.15429		21.14	4.899	0.14694
	21.17	4.974	0.19892		21.15	5.146	0.2058		21.17	4.901	0.147
	21.2	4.976	0.14925		21.18	5.148	0.15441		21.21	4.904	0.1961
	21.23	4.978	0.14931		21.21	5.15	0.15447		21.24	4.906	0.14715
	21.27	4.98	0.19916		21.25	5.152	0.20604		21.27	4.908	0.14721
	21.3	4.981	0.149415		21.28	5.154	0.15459		21.31	4.91	0.19636
	21.33	4.983	0.14946		21.31	5.156	0.15465		21.34	4.912	0.14733
	21.37	4.985	0.19936		21.35	5.158	0.20628		21.37	4.914	0.14739
	21.4	4.987	0.14958		21.38	5.16	0.15477		21.41	4.916	0.1966
	21.43	4.989	0.14964		21.41	5.162	0.15483		21.44	4.918	0.14751
	21.47	4.991	0.1996		21.45	5.164	0.20652		21.47	4.92	0.14757
	21.5	4.993	0.14976		21.48	5.166	0.15495		21.51	4.922	0.19684
	21.53	4.994	0.149805		21.51	5.168	0.15501		21.54	4.924	0.14769
	21.57	4.996	0.1998		21.55	5.17	0.20676		21.57	4.927	0.147765
	21.6	4.998	0.14991		21.58	5.172	0.15513		21.61	4.929	0.19712
	21.63	5	0.14997		21.61	5.174	0.15519		21.64	4.931	0.1479
	21.67	5.002	0.20004		21.65	5.176	0.207		21.67	4.933	0.14796
	21.7	5.004	0.15009		21.68	5.178	0.15531		21.71	4.935	0.19736
	21.73	5.006	0.15015		21.71	5.18	0.15537		21.74	4.937	0.14808
	21.77	5.007	0.20026		21.75	5.182	0.20724		21.77	4.939	0.14814
	21.8	5.009	0.15024		21.78	5.184	0.15549		21.81	4.941	0.1976
	21.83	5.011	0.1503		21.81	5.186	0.15555		21.84	4.943	0.14826
	21.87	5.013	0.20048		21.85	5.188	0.20748		21.87	4.945	0.14832
	21.9	5.015	0.15042		21.88	5.19	0.15567		21.91	4.947	0.19784
	21.93	5.017	0.15048		21.91	5.192	0.15573		21.94	4.949	0.14844
	21.97	5.018	0.2007		21.95	5.194	0.20772		21.97	4.951	0.1485
	22	5.02	0.15057		21.98	5.196	0.15585		22.01	4.953	0.19808
	22.03	5.022	0.15063		22.01	5.198	0.15591		22.04	4.955	0.14862
	22.07	5.024	0.20092		22.05	5.2	0.20796		22.07	4.957	0.14868
	22.1	5.025	0.150735		22.08	5.202	0.15603		22.11	4.959	0.19832
	22.13	5.027	0.15078		22.11	5.204	0.15609		22.14	4.961	0.1488
	22.17	5.029	0.20112		22.15	5.206	0.2082		22.17	4.963	0.14886
	22.2	5.031	0.1509		22.18	5.207	0.156195		22.21	4.965	0.19856
	22.23	5.033	0.15096		22.21	5.209	0.15624		22.24	4.967	0.14898
	22.27	5.035	0.20136		22.25	5.211	0.2084		22.27	4.969	0.14904
	22.3	5.037	0.15108		22.28	5.213	0.15636		22.31	4.971	0.1988
	22.33	5.038	0.151125		22.31	5.215	0.15642		22.34	4.973	0.14916
	22.37	5.04	0.20156		22.35	5.217	0.20864		22.37	4.975	0.14922
	22.4	5.042	0.15123		22.38	5.219	0.15654		22.41	4.977	0.19904
	22.43	5.044	0.15129		22.41	5.221	0.1566		22.44	4.979	0.14934
	22.47	5.046	0.2018		22.45	5.223	0.20888		22.47	4.981	0.1494
	22.5	5.048	0.15141		22.48	5.225	0.15672		22.51	4.983	0.19928
	22.53	5.049	0.151455		22.51	5.227	0.15678		22.54	4.985	0.14952
	22.57	5.051	0.202		22.55	5.229	0.20912		22.57	4.987	0.14958
	22.6	5.053	0.15156		22.58	5.231	0.1569		22.61	4.989	0.19952
	22.63	5.055	0.15162		22.61	5.232	0.156945		22.64	4.99	0.149685
	22.67	5.056	0.20222		22.65	5.234	0.20932		22.67	4.992	0.14973
	22.7	5.058	0.15171		22.68	5.236	0.15705		22.71	4.994	0.19972
	22.73	5.06	0.15177		22.71	5.238	0.15711		22.74	4.996	0.14985
	22.77	5.062	0.20244		22.75	5.24	0.20956		22.77	4.998	0.14991
	22.8	5.064	0.15189		22.78	5.242	0.15723		22.81	5	0.19996
	22.83	5.065	0.151935		22.81	5.244	0.15729		22.84	5.002	0.15003
	22.87	5.067	0.20264		22.85	5.246	0.2098		22.87	5.004	0.15009
	22.9	5.069	0.15204		22.88	5.248	0.15741		22.91	5.006	0.2002
	22.93	5.071	0.1521		22.91	5.25	0.15747		22.94	5.008	0.15021
	22.97	5.072	0.20286		22.95	5.252	0.21004		22.97	5.01	0.15027
	23	5.074	0.15219		22.98	5.253	0.157575		23.01	5.012	0.20044
	23.04	5.076	0.203		23.01	5.255	0.15762		23.04	5.014	0.15039
	23.07	5.078	0.15231		23.05	5.257	0.21024		23.07	5.016	0.15045
	23.1	5.079	0.152355		23.08	5.259	0.15774		23.11	5.018	0.20068
	23.13	5.081	0.1524		23.11	5.261	0.1578		23.14	5.02	0.15057
	23.17	5.083	0.20328		23.15	5.263	0.21048		23.17	5.022	0.15063
	23.2	5.085	0.15252		23.18	5.265	0.15792		23.21	5.024	0.20092
	23.23	5.086	0.152565		23.21	5.267	0.15798		23.24	5.025	0.150735
	23.27	5.088	0.20348		23.25	5.269	0.21072		23.27	5.027	0.15078
	23.3	5.09	0.15267		23.28	5.27	0.158085		23.31	5.029	0.20112
	23.34	5.092	0.20364		23.31	5.272	0.15813		23.34	5.031	0.1509
	23.37	5.093	0.152775		23.35	5.274	0.21092		23.37	5.033	0.15096
	23.4	5.095	0.15282		23.38	5.276	0.15825		23.41	5.035	0.20136
	23.44	5.097	0.20384		23.41	5.278	0.15831		23.44	5.037	0.15108
	23.47	5.099	0.15294		23.45	5.28	0.21116		23.47	5.039	0.15114
	23.5	5.1	0.152985		23.48	5.282	0.15843		23.51	5.041	0.2016
	23.54	5.102	0.20404		23.51	5.284	0.15849		23.54	5.043	0.15126
	23.57	5.103	0.153075		23.55	5.286	0.2114		23.57	5.044	0.151305
	23.6	5.105	0.15312		23.58	5.287	0.158595		23.61	5.046	0.2018
	23.64	5.107	0.20424		23.61	5.289	0.15864		23.64	5.048	0.15141
	23.67	5.109	0.15324		23.65	5.291	0.2116		23.67	5.05	0.15147
	23.7	5.11	0.153285		23.68	5.293	0.15876		23.71	5.052	0.20204
	23.74	5.112	0.20444		23.71	5.295	0.15882		23.74	5.054	0.15159
	23.77	5.114	0.15339		23.75	5.297	0.21184		23.77	5.056	0.15165
	23.8	5.115	0.153435		23.78	5.298	0.158925		23.81	5.058	0.20228
	23.84	5.117	0.20464		23.81	5.3	0.15897		23.84	5.06	0.15177
	23.87	5.119	0.15354		23.85	5.302	0.21204		23.87	5.061	0.151815
	23.9	5.121	0.1536		23.88	5.304	0.15909		23.91	5.063	0.20248
	23.94	5.122	0.20486		23.91	5.306	0.15915		23.94	5.065	0.15192
	23.97	5.124	0.15369		23.95	5.308	0.21228		23.97	5.067	0.15198
	24	5.126	0.15375		23.98	5.309	0.159255		24.01	5.069	0.20272
	24.04	5.127	0.20506		24.01	5.311	0.1593		24.04	5.071	0.1521
	24.07	5.129	0.15384		24.05	5.313	0.21248		24.07	5.072	0.152145
	24.1	5.131	0.1539		24.08	5.315	0.15942		24.11	5.074	0.20292
	24.14	5.132	0.20526		24.11	5.317	0.15948		24.14	5.076	0.15225
	24.17	5.134	0.15399		24.15	5.318	0.2127		24.17	5.078	0.15231
	24.2	5.136	0.15405		24.18	5.32	0.15957		24.21	5.08	0.20316
	24.24	5.138	0.20548		24.21	5.322	0.15963		24.24	5.082	0.15243
	24.27	5.139	0.154155		24.25	5.324	0.21292		24.27	5.084	0.15249
	24.3	5.141	0.1542		24.28	5.325	0.159735		24.31	5.086	0.2034
	24.34	5.143	0.20568		24.31	5.327	0.15978		24.34	5.088	0.15261
	24.37	5.144	0.154305		24.35	5.329	0.21312		24.37	5.09	0.15267
	24.4	5.146	0.15435		24.38	5.331	0.1599		24.41	5.092	0.20364
	24.44	5.148	0.20588		24.41	5.333	0.15996		24.44	5.093	0.152775
	24.47	5.15	0.15447		24.45	5.334	0.21334		24.47	5.095	0.15282
	24.5	5.151	0.154515		24.48	5.336	0.16005		24.51	5.097	0.20384
	24.54	5.153	0.20608		24.51	5.338	0.16011		24.54	5.099	0.15294
	24.57	5.154	0.154605		24.55	5.34	0.21356		24.57	5.101	0.153
	24.6	5.156	0.15465		24.58	5.342	0.16023		24.61	5.103	0.20408
	24.64	5.158	0.20628		24.61	5.343	0.160275		24.64	5.104	0.153105
	24.67	5.159	0.154755		24.65	5.345	0.21376		24.67	5.106	0.15315
	24.7	5.161	0.1548		24.68	5.347	0.16038		24.71	5.108	0.20428
	24.74	5.163	0.20648		24.71	5.349	0.16044		24.74	5.11	0.15327
	24.77	5.164	0.154905		24.75	5.351	0.214		24.77	5.112	0.15333
	24.8	5.166	0.15495		24.78	5.352	0.160545		24.81	5.114	0.20452
	24.84	5.168	0.20668		24.81	5.354	0.16059		24.84	5.115	0.153435
	24.87	5.169	0.155055		24.85	5.356	0.2142		24.87	5.117	0.15348
	24.9	5.171	0.1551		24.88	5.358	0.16071		24.91	5.119	0.20472
	24.94	5.173	0.20688		24.91	5.359	0.160755		24.94	5.121	0.1536
	24.97	5.175	0.15522		24.95	5.361	0.2144		24.97	5.123	0.15366
	25	5.176	0.155265		24.98	5.363	0.16086		25.01	5.125	0.20496
	25.04	5.178	0.20708		25.01	5.365	0.16092		25.04	5.126	0.153765
	25.07	5.18	0.15537		25.05	5.367	0.21464		25.07	5.128	0.15381
	25.1	5.181	0.155415		25.08	5.368	0.161025		25.11	5.13	0.20516
	25.14	5.183	0.20728		25.11	5.37	0.16107		25.14	5.132	0.15393
	25.17	5.184	0.155505		25.15	5.372	0.21484		25.18	5.134	0.20532
	25.2	5.186	0.15555		25.18	5.373	0.161175		25.21	5.136	0.15405
	25.24	5.188	0.20748		25.21	5.375	0.16122		25.24	5.138	0.15411
	25.27	5.189	0.155655		25.25	5.377	0.21504		25.28	5.139	0.20554
	25.3	5.191	0.1557		25.28	5.378	0.161325		25.31	5.141	0.1542
	25.34	5.193	0.20768		25.31	5.38	0.16137		25.34	5.143	0.15426
	25.37	5.194	0.155805		25.35	5.382	0.21524		25.38	5.145	0.20576
	25.4	5.196	0.15585		25.38	5.384	0.16149		25.41	5.147	0.15438
	25.44	5.198	0.20788		25.41	5.385	0.161535		25.44	5.149	0.15444
	25.47	5.199	0.155955		25.45	5.387	0.21544		25.48	5.15	0.20598
	25.5	5.201	0.156		25.48	5.389	0.16164		25.51	5.152	0.15453
	25.54	5.202	0.20806		25.51	5.391	0.1617		25.54	5.154	0.15459
	25.57	5.204	0.15609		25.55	5.392	0.21566		25.58	5.156	0.2062
	25.6	5.206	0.15615		25.58	5.394	0.16179		25.61	5.157	0.154695
	25.64	5.207	0.20826		25.61	5.396	0.16185		25.64	5.159	0.15474
	25.67	5.208	0.156225		25.65	5.397	0.21586		25.68	5.161	0.2064
	25.7	5.21	0.15627		25.68	5.399	0.16194		25.71	5.163	0.15486
	25.74	5.212	0.20844		25.71	5.401	0.162		25.74	5.165	0.15492
	25.77	5.213	0.156375		25.75	5.403	0.21608		25.78	5.167	0.20664
	25.8	5.215	0.15642		25.78	5.404	0.162105		25.81	5.169	0.15504
	25.84	5.216	0.20862		25.81	5.406	0.16215		25.84	5.17	0.155085
	25.87	5.218	0.15651		25.85	5.408	0.21628		25.88	5.172	0.20684
	25.9	5.22	0.15657		25.88	5.409	0.162255		25.91	5.174	0.15519
	25.94	5.221	0.20882		25.91	5.411	0.1623		25.94	5.176	0.15525
	25.97	5.223	0.15666		25.95	5.413	0.21648		25.98	5.177	0.20706
	26	5.225	0.15672		25.98	5.414	0.162405		26.01	5.179	0.15534
	26.04	5.226	0.20902		26.01	5.416	0.16245		26.04	5.181	0.1554
	26.07	5.228	0.15681		26.05	5.418	0.21668		26.08	5.183	0.20728
	26.1	5.229	0.156855		26.08	5.419	0.162555		26.11	5.185	0.15552
	26.14	5.231	0.2092		26.11	5.421	0.1626		26.14	5.187	0.15558
	26.17	5.233	0.15696		26.15	5.423	0.21688		26.18	5.188	0.2075
	26.2	5.234	0.157005		26.18	5.425	0.16272		26.21	5.19	0.15567
	26.24	5.236	0.2094		26.21	5.426	0.162765		26.24	5.192	0.15573
	26.27	5.237	0.157095		26.25	5.428	0.21708		26.28	5.194	0.20772
	26.3	5.239	0.15714		26.28	5.43	0.16287		26.31	5.196	0.15585
	26.34	5.24	0.20958		26.31	5.431	0.162915		26.34	5.197	0.155895
	26.37	5.242	0.15723		26.35	5.433	0.21728		26.38	5.199	0.20792
	26.4	5.243	0.157275		26.38	5.434	0.163005		26.41	5.201	0.156
	26.44	5.245	0.20976		26.41	5.436	0.16305		26.44	5.202	0.156045
	26.47	5.247	0.15738		26.45	5.438	0.21748		26.48	5.204	0.20812
	26.5	5.248	0.157425		26.48	5.439	0.163155		26.51	5.206	0.15615
	26.54	5.25	0.20996		26.51	5.441	0.1632		26.54	5.208	0.15621
	26.57	5.251	0.157515		26.55	5.443	0.21768		26.58	5.209	0.20834
	26.6	5.253	0.15756		26.58	5.444	0.163305		26.61	5.211	0.1563
	26.64	5.254	0.21014		26.61	5.446	0.16335		26.64	5.213	0.15636
	26.67	5.256	0.15765		26.65	5.447	0.21786		26.68	5.215	0.20856
	26.7	5.258	0.15771		26.68	5.449	0.16344		26.71	5.216	0.156465
	26.74	5.259	0.21034		26.71	5.451	0.1635		26.74	5.218	0.15651
	26.77	5.261	0.1578		26.75	5.452	0.21806		26.78	5.22	0.20876
	26.8	5.262	0.157845		26.78	5.454	0.16359		26.81	5.222	0.15663
	26.84	5.264	0.21052		26.81	5.456	0.16365		26.84	5.223	0.156675
	26.87	5.265	0.157935		26.85	5.457	0.21826		26.88	5.225	0.20896
	26.9	5.267	0.15798		26.88	5.459	0.16374		26.91	5.227	0.15678
	26.94	5.268	0.2107		26.91	5.46	0.163785		26.94	5.228	0.156825
	26.97	5.27	0.15807		26.95	5.462	0.21844		26.98	5.23	0.20916
	27	5.271	0.158115		26.98	5.464	0.16389		27.01	5.232	0.15693
	27.04	5.273	0.21088		27.01	5.465	0.163935		27.04	5.234	0.15699
	27.07	5.275	0.15822		27.05	5.467	0.21864		27.08	5.235	0.20938
	27.1	5.276	0.158265		27.08	5.468	0.164025		27.11	5.237	0.15708
	27.14	5.278	0.21108		27.11	5.47	0.16407		27.14	5.239	0.15714
	27.17	5.279	0.158355		27.15	5.472	0.21884		27.18	5.241	0.2096
	27.2	5.281	0.1584		27.18	5.473	0.164175		27.21	5.242	0.157245
	27.24	5.282	0.21126		27.21	5.475	0.16422		27.24	5.244	0.15729
	27.27	5.284	0.15849		27.25	5.476	0.21902		27.28	5.246	0.2098
	27.3	5.286	0.15855		27.28	5.478	0.16431		27.31	5.246	0.15738
	27.34	5.287	0.21146		27.31	5.48	0.16437		27.34	5.248	0.15741
	27.37	5.289	0.15864		27.35	5.481	0.21922		27.38	5.249	0.20994
	27.4	5.29	0.158685		27.38	5.483	0.16446		27.41	5.251	0.1575
	27.44	5.292	0.21164		27.41	5.484	0.164505		27.44	5.253	0.15756
	27.47	5.293	0.158775		27.45	5.486	0.2194		27.48	5.254	0.21014
	27.5	5.295	0.15882		27.48	5.487	0.164595		27.51	5.256	0.15765
	27.54	5.296	0.21182		27.51	5.489	0.16464		27.54	5.258	0.15771
	27.57	5.298	0.15891		27.55	5.49	0.21958		27.58	5.259	0.21034
	27.6	5.299	0.158955		27.58	5.492	0.16473		27.61	5.261	0.1578
	27.64	5.301	0.212		27.61	5.493	0.164775		27.64	5.263	0.15786
	27.67	5.302	0.159045		27.65	5.495	0.21976		27.68	5.264	0.21054
	27.7	5.304	0.15909		27.68	5.497	0.16488		27.71	5.266	0.15795
	27.74	5.305	0.21218		27.71	5.498	0.164925		27.74	5.268	0.15801
	27.77	5.307	0.15918		27.75	5.5	0.21996		27.78	5.269	0.21074
	27.8	5.308	0.159225		27.78	5.501	0.165015		27.81	5.271	0.1581
	27.84	5.31	0.21236		27.81	5.503	0.16506		27.84	5.273	0.15816
	27.87	5.311	0.159315		27.85	5.505	0.22016		27.88	5.274	0.21094
	27.9	5.313	0.15936		27.88	5.506	0.165165		27.91	5.276	0.15825
	27.94	5.314	0.21254		27.91	5.508	0.16521		27.94	5.278	0.15831
	27.97	5.316	0.15945		27.95	5.51	0.22036		27.98	5.279	0.21114
	28	5.317	0.159495		27.98	5.511	0.165315		28.01	5.281	0.1584
	28.04	5.319	0.21272		28.01	5.513	0.16536		28.04	5.282	0.158445
	28.07	5.32	0.159585		28.05	5.514	0.22054		28.08	5.284	0.21132
	28.1	5.322	0.15963		28.08	5.516	0.16545		28.11	5.286	0.15855
	28.14	5.323	0.2129		28.11	5.518	0.16551		28.14	5.287	0.158595
	28.17	5.325	0.15972		28.15	5.519	0.22074		28.18	5.289	0.21152
	28.2	5.326	0.159765		28.18	5.521	0.1656		28.21	5.291	0.1587
	28.24	5.328	0.21308		28.21	5.522	0.165645		28.24	5.292	0.158745
	28.27	5.329	0.159855		28.25	5.524	0.22092		28.28	5.294	0.21172
	28.3	5.331	0.1599		28.28	5.526	0.16575		28.31	5.296	0.15885
	28.34	5.332	0.21326		28.31	5.527	0.165795		28.34	5.297	0.158895
	28.37	5.334	0.15999		28.35	5.529	0.22112		28.37	5.299	0.15894
	28.4	5.335	0.160035		28.38	5.531	0.1659		28.41	5.301	0.212
	28.44	5.337	0.21344		28.41	5.532	0.165945		28.44	5.303	0.15906
	28.47	5.338	0.160125		28.45	5.534	0.22132		28.47	5.304	0.159105
	28.5	5.34	0.16017		28.48	5.535	0.166035		28.51	5.306	0.2122
	28.54	5.341	0.21362		28.51	5.537	0.16608		28.54	5.307	0.159195
	28.57	5.342	0.160245		28.55	5.538	0.2215		28.58	5.309	0.21232
	28.6	5.344	0.16029		28.58	5.54	0.16617		28.61	5.311	0.1593
	28.64	5.345	0.21378		28.61	5.542	0.16623		28.64	5.312	0.159345
	28.67	5.347	0.16038		28.65	5.543	0.2217		28.68	5.314	0.21252
	28.7	5.348	0.160425		28.68	5.545	0.16632		28.71	5.316	0.15945
	28.74	5.35	0.21396		28.71	5.546	0.166365		28.74	5.317	0.159495
	28.77	5.351	0.160515		28.75	5.548	0.22188		28.78	5.319	0.21272
	28.8	5.353	0.16056		28.78	5.549	0.166455		28.81	5.321	0.1596
	28.84	5.354	0.21414		28.81	5.551	0.1665		28.84	5.322	0.159645
	28.87	5.355	0.160635		28.85	5.552	0.22206		28.88	5.324	0.21292
	28.9	5.357	0.16068		28.88	5.554	0.16659		28.91	5.326	0.15975
	28.94	5.358	0.2143		28.91	5.555	0.166635		28.94	5.328	0.15981
	28.97	5.36	0.16077		28.95	5.557	0.22224		28.98	5.329	0.21314
	29	5.361	0.160815		28.98	5.558	0.166725		29.01	5.331	0.1599
	29.04	5.362	0.21446		29.01	5.56	0.16677		29.04	5.332	0.159945
	29.07	5.364	0.16089		29.05	5.561	0.22242		29.08	5.334	0.21332
	29.1	5.365	0.160935		29.08	5.562	0.166845		29.11	5.336	0.16005
	29.14	5.367	0.21464		29.11	5.564	0.16689		29.14	5.337	0.160095
	29.17	5.368	0.161025		29.15	5.565	0.22258		29.18	5.339	0.21352
	29.2	5.37	0.16107		29.18	5.567	0.16698		29.21	5.341	0.1602
	29.24	5.371	0.21482		29.21	5.568	0.167025		29.24	5.342	0.160245
	29.27	5.372	0.161145		29.25	5.57	0.22276		29.28	5.344	0.21372
	29.3	5.374	0.16119		29.28	5.571	0.167115		29.31	5.346	0.16035
	29.34	5.375	0.21498		29.31	5.573	0.16716		29.34	5.347	0.160395
	29.37	5.376	0.161265		29.35	5.574	0.22294		29.38	5.349	0.21392
	29.4	5.378	0.16131		29.38	5.575	0.167235		29.41	5.35	0.160485
	29.44	5.379	0.21514		29.41	5.577	0.16728		29.44	5.352	0.16053
	29.47	5.381	0.1614		29.45	5.578	0.2231		29.48	5.354	0.21412
	29.5	5.382	0.161445		29.48	5.58	0.16737		29.51	5.355	0.160635
	29.54	5.384	0.21532		29.51	5.581	0.167415		29.54	5.357	0.16068
	29.57	5.385	0.161535		29.55	5.583	0.22328		29.58	5.359	0.21432
	29.6	5.387	0.16158		29.58	5.584	0.167505		29.61	5.36	0.160785
	29.64	5.388	0.2155		29.61	5.586	0.16755		29.64	5.362	0.16083
	29.67	5.389	0.161655		29.65	5.587	0.22346		29.68	5.363	0.2145
	29.7	5.391	0.1617		29.68	5.589	0.16764		29.71	5.365	0.16092
	29.74	5.392	0.21566		29.71	5.59	0.167685		29.74	5.366	0.160965
	29.77	5.394	0.16179		29.75	5.592	0.22364		29.78	5.368	0.21468
	29.8	5.395	0.161835		29.78	5.593	0.167775		29.81	5.37	0.16107
	29.84	5.396	0.21582		29.81	5.595	0.16782		29.84	5.371	0.161115
	29.87	5.398	0.16191		29.85	5.596	0.22382		29.88	5.373	0.21488
	29.9	5.399	0.161955		29.88	5.598	0.16791		29.91	5.375	0.16122
	29.94	5.4	0.21598		29.91	5.599	0.167955		29.94	5.376	0.161265
	29.97	5.402	0.16203		29.95	5.601	0.224		29.98	5.378	0.21508
	30	5.403	0.162075		29.98	5.602	0.168045		30.01	5.379	0.161355
	30.04	5.404	0.21614		30.01	5.604	0.16809		30.04	5.381	0.1614
	30.07	5.406	0.16215		30.05	5.605	0.22418		30.08	5.383	0.21528
	30.1	5.407	0.162195		30.08	5.606	0.168165		30.11	5.384	0.161505
	30.14	5.409	0.21632		30.11	5.608	0.16821		30.14	5.386	0.16155
	30.17	5.41	0.162285		30.15	5.609	0.22434		30.18	5.387	0.21546
	30.2	5.411	0.162315		30.18	5.611	0.1683		30.21	5.389	0.16164
	30.24	5.413	0.21648		30.21	5.612	0.168345		30.24	5.39	0.161685
	30.27	5.414	0.162405		30.25	5.614	0.22452		30.28	5.392	0.21564
	30.3	5.415	0.162435		30.28	5.615	0.168435		30.31	5.394	0.16179
	30.33	5.417	0.16248		30.31	5.617	0.16848		30.34	5.395	0.161835
	30.37	5.418	0.2167		30.35	5.618	0.2247		30.38	5.397	0.21584
	30.4	5.42	0.16257		30.38	5.62	0.16857		30.41	5.398	0.161925
	30.44	5.421	0.21682		30.41	5.621	0.168615		30.44	5.4	0.16197
	30.47	5.422	0.162645		30.45	5.623	0.22488		30.48	5.402	0.21604
	30.5	5.423	0.162675		30.48	5.624	0.168705		30.51	5.403	0.162075
	30.54	5.425	0.21696		30.51	5.625	0.168735		30.54	5.405	0.16212
	30.57	5.426	0.162765		30.55	5.627	0.22504		30.58	5.406	0.21622
	30.6	5.427	0.162795		30.58	5.628	0.168825		30.61	5.408	0.16221
	30.64	5.429	0.21712		30.61	5.63	0.16887		30.64	5.41	0.16227
	30.67	5.43	0.162885		30.65	5.631	0.22522		30.68	5.411	0.21642
	30.7	5.431	0.162915		30.68	5.632	0.168945		30.71	5.413	0.16236
	30.74	5.433	0.21728		30.71	5.634	0.16899		30.74	5.414	0.162405
	30.77	5.434	0.163005		30.75	5.635	0.22538		30.78	5.416	0.2166
	30.8	5.436	0.16305		30.78	5.637	0.16908		30.81	5.417	0.162495
	30.84	5.437	0.21746		30.81	5.638	0.169125		30.84	5.419	0.16254
	30.87	5.438	0.163125		30.85	5.64	0.22556		30.88	5.42	0.21678
	30.9	5.44	0.16317		30.88	5.641	0.169215		30.91	5.422	0.16263
	30.94	5.441	0.21762		30.91	5.642	0.169245		30.94	5.423	0.162675
	30.97	5.443	0.16326		30.95	5.644	0.22572		30.98	5.425	0.21696
	31	5.444	0.163305		30.98	5.645	0.169335		31.01	5.426	0.162765
	31.04	5.445	0.21778		31.01	5.647	0.16938		31.04	5.428	0.16281
	31.07	5.447	0.16338		31.05	5.648	0.2259		31.08	5.429	0.21714
	31.1	5.448	0.163425		31.08	5.649	0.169455		31.11	5.431	0.1629
	31.14	5.449	0.21794		31.11	5.651	0.1695		31.14	5.432	0.162945
	31.17	5.451	0.1635		31.15	5.652	0.22606		31.18	5.434	0.21732
	31.2	5.452	0.163545		31.18	5.654	0.16959		31.21	5.435	0.163035
	31.24	5.453	0.2181		31.21	5.655	0.169635		31.24	5.437	0.16308
	31.27	5.454	0.163605		31.25	5.656	0.22622		31.28	5.438	0.2175
	31.3	5.456	0.16365		31.28	5.658	0.16971		31.31	5.44	0.16317
	31.34	5.457	0.21826		31.31	5.659	0.169755		31.34	5.441	0.163215
	31.37	5.458	0.163725		31.35	5.66	0.22638		31.38	5.443	0.21768
	31.4	5.46	0.16377		31.38	5.662	0.16983		31.41	5.444	0.163305
	31.44	5.461	0.21842		31.41	5.663	0.169875		31.44	5.446	0.16335
	31.47	5.463	0.16386		31.45	5.664	0.22654		31.48	5.447	0.21786
	31.5	5.464	0.163905		31.48	5.666	0.16995		31.51	5.449	0.16344
	31.54	5.465	0.21858		31.51	5.667	0.169995		31.54	5.45	0.163485
	31.57	5.467	0.16398		31.55	5.668	0.2267		31.58	5.452	0.21804
	31.6	5.468	0.164025		31.58	5.67	0.17007		31.61	5.453	0.163575
	31.64	5.469	0.21874		31.61	5.671	0.170115		31.64	5.455	0.16362
	31.67	5.471	0.1641		31.65	5.673	0.22688		31.68	5.457	0.21824
	31.7	5.472	0.164145		31.68	5.674	0.170205		31.71	5.458	0.163725
	31.74	5.473	0.2189		31.71	5.675	0.170235		31.74	5.459	0.163755
	31.77	5.475	0.16422		31.75	5.677	0.22704		31.78	5.461	0.2184
	31.8	5.476	0.164265		31.78	5.678	0.170325		31.81	5.463	0.16386
	31.84	5.477	0.21906		31.81	5.68	0.17037		31.84	5.464	0.163905
	31.87	5.479	0.16434		31.85	5.681	0.22722		31.88	5.465	0.21858
	31.9	5.48	0.164385		31.88	5.682	0.170445		31.91	5.467	0.16398
	31.94	5.481	0.21922		31.91	5.684	0.17049		31.94	5.468	0.164025
	31.97	5.482	0.164445		31.95	5.685	0.22738		31.98	5.47	0.21876
	32	5.484	0.16449		31.98	5.687	0.17058		32.01	5.471	0.164115
	32.04	5.485	0.21938		32.01	5.688	0.170625		32.04	5.473	0.16416
	32.07	5.486	0.164565		32.05	5.689	0.22754		32.08	5.474	0.21894
	32.1	5.488	0.16461		32.08	5.691	0.1707		32.11	5.476	0.16425
	32.14	5.489	0.21954		32.11	5.692	0.170745		32.14	5.477	0.164295
	32.17	5.49	0.164685		32.15	5.693	0.2277		32.18	5.479	0.21912
	32.2	5.491	0.164715		32.18	5.695	0.17082		32.21	5.48	0.164385
	32.24	5.493	0.21968		32.21	5.696	0.170865		32.24	5.482	0.16443
	32.27	5.494	0.164805		32.25	5.698	0.22788		32.28	5.483	0.2193
	32.3	5.495	0.164835		32.28	5.699	0.170955		32.31	5.485	0.16452
	32.34	5.497	0.21984		32.31	5.7	0.170985		32.34	5.486	0.164565
	32.37	5.498	0.164925		32.35	5.702	0.22804		32.38	5.488	0.21948
	32.4	5.499	0.164955		32.38	5.703	0.171075		32.41	5.489	0.164655
	32.44	5.5	0.21998		32.41	5.705	0.17112		32.44	5.491	0.1647
	32.47	5.502	0.16503		32.45	5.706	0.22822		32.48	5.492	0.21966
	32.5	5.503	0.165075		32.48	5.707	0.171195		32.51	5.493	0.164775
	32.54	5.504	0.22014		32.51	5.709	0.17124		32.54	5.495	0.16482
	32.57	5.505	0.165135		32.55	5.71	0.22838		32.58	5.496	0.21982
	32.6	5.507	0.16518		32.58	5.711	0.171315		32.61	5.498	0.16491
	32.64	5.508	0.2203		32.61	5.713	0.17136		32.64	5.499	0.164955
	32.67	5.509	0.165255		32.65	5.714	0.22854		32.68	5.501	0.22
	32.7	5.51	0.165285		32.68	5.715	0.171435		32.71	5.502	0.165045
	32.74	5.512	0.22044		32.71	5.716	0.171465		32.74	5.503	0.165075
	32.77	5.513	0.165375		32.75	5.718	0.22868		32.78	5.505	0.22016
	32.8	5.514	0.165405		32.78	5.719	0.171555		32.81	5.506	0.165165
	32.84	5.515	0.22058		32.81	5.72	0.171585		32.84	5.508	0.16521
	32.87	5.517	0.16548		32.85	5.722	0.22884		32.88	5.509	0.22034
	32.9	5.518	0.165525		32.88	5.723	0.171675		32.91	5.511	0.1653
	32.94	5.519	0.22074		32.91	5.724	0.171705		32.94	5.512	0.165345
	32.97	5.52	0.165585		32.95	5.726	0.229		32.98	5.513	0.2205
	33	5.521	0.165615		32.98	5.727	0.171795		33.01	5.515	0.16542
	33.04	5.523	0.22088		33.01	5.728	0.171825		33.04	5.516	0.165465
	33.07	5.524	0.165705		33.05	5.73	0.22916		33.08	5.518	0.22068
	33.1	5.525	0.165735		33.08	5.731	0.171915		33.11	5.519	0.165555
	33.14	5.526	0.22102		33.11	5.732	0.171945		33.14	5.52	0.165585
	33.17	5.528	0.16581		33.15	5.734	0.22932		33.18	5.522	0.22084
	33.2	5.529	0.165855		33.18	5.735	0.172035		33.21	5.523	0.165675
	33.24	5.53	0.22118		33.21	5.736	0.172065		33.24	5.525	0.16572
	33.27	5.531	0.165915		33.25	5.737	0.22946		33.28	5.526	0.22102
	33.3	5.532	0.165945		33.28	5.739	0.17214		33.31	5.528	0.16581
	33.34	5.533	0.2213		33.31	5.74	0.172185		33.34	5.529	0.165855
	33.37	5.535	0.16602		33.35	5.741	0.22962		33.38	5.53	0.22118
	33.4	5.536	0.166065		33.38	5.742	0.172245		33.41	5.532	0.16593
	33.44	5.537	0.22146		33.41	5.744	0.17229		33.44	5.533	0.165975
	33.47	5.539	0.16614		33.45	5.745	0.22978		33.48	5.535	0.22136
	33.5	5.54	0.166185		33.48	5.746	0.172365		33.51	5.536	0.166065
	33.54	5.541	0.22162		33.51	5.747	0.172395		33.54	5.538	0.16611
	33.57	5.542	0.166245		33.55	5.749	0.22992		33.58	5.539	0.22154
	33.6	5.544	0.16629		33.58	5.75	0.172485		33.61	5.54	0.166185
	33.64	5.545	0.22178		33.61	5.751	0.172515		33.64	5.542	0.16623
	33.67	5.546	0.166365		33.65	5.753	0.23008		33.68	5.543	0.2217
	33.7	5.547	0.166395		33.68	5.754	0.172605		33.71	5.545	0.16632
	33.74	5.548	0.2219		33.71	5.755	0.172635		33.74	5.546	0.166365
	33.77	5.549	0.166455		33.75	5.756	0.23022		33.78	5.548	0.22188
	33.8	5.551	0.1665		33.78	5.758	0.17271		33.81	5.549	0.166455
	33.84	5.552	0.22206		33.81	5.759	0.172755		33.84	5.55	0.166485
	33.87	5.553	0.166575		33.85	5.76	0.23038		33.88	5.552	0.22204
	33.9	5.554	0.166605		33.88	5.761	0.172815		33.91	5.553	0.166575
	33.94	5.556	0.2222		33.91	5.763	0.17286		33.94	5.555	0.16662
	33.97	5.557	0.166695		33.95	5.764	0.23054		33.98	5.556	0.22222
	34	5.558	0.166725		33.98	5.765	0.172935		34.01	5.558	0.16671
	34.04	5.559	0.22234		34.01	5.767	0.17298		34.04	5.559	0.166755
	34.07	5.56	0.166785		34.05	5.768	0.2307		34.08	5.56	0.22238
	34.1	5.561	0.166815		34.08	5.769	0.173055		34.11	5.562	0.16683
	34.14	5.562	0.22246		34.11	5.77	0.173085		34.14	5.563	0.166875
	34.17	5.563	0.166875		34.15	5.772	0.23084		34.18	5.565	0.22256
	34.2	5.565	0.16692		34.18	5.773	0.173175		34.21	5.566	0.166965
	34.24	5.566	0.22262		34.21	5.774	0.173205		34.24	5.567	0.166995
	34.27	5.567	0.166995		34.25	5.775	0.23098		34.28	5.569	0.22272
	34.3	5.568	0.167025		34.28	5.776	0.173265		34.31	5.57	0.167085
	34.34	5.57	0.22276		34.31	5.778	0.17331		34.34	5.572	0.16713
	34.37	5.571	0.167115		34.35	5.779	0.23114		34.38	5.573	0.2229
	34.4	5.572	0.167145		34.38	5.78	0.173385		34.41	5.574	0.167205
	34.44	5.573	0.2229		34.41	5.781	0.173415		34.44	5.576	0.16725
	34.47	5.574	0.167205		34.45	5.783	0.23128		34.48	5.577	0.22306
	34.5	5.576	0.16725		34.48	5.784	0.173505		34.51	5.578	0.167325
	34.54	5.577	0.22306		34.51	5.785	0.173535		34.54	5.58	0.16737
	34.57	5.578	0.167325		34.55	5.787	0.23144		34.58	5.581	0.22322
	34.6	5.579	0.167355		34.58	5.788	0.173625		34.61	5.583	0.16746
	34.64	5.581	0.2232		34.61	5.789	0.173655		34.64	5.584	0.167505
	34.67	5.582	0.167445		34.65	5.79	0.23158		34.68	5.585	0.22338
	34.7	5.583	0.167475		34.68	5.792	0.17373		34.71	5.587	0.16758
	34.74	5.584	0.22334		34.71	5.793	0.173775		34.74	5.588	0.167625
	34.77	5.585	0.167535		34.75	5.794	0.23174		34.78	5.59	0.22356
	34.8	5.586	0.167565		34.78	5.795	0.173835		34.81	5.591	0.167715
	34.84	5.587	0.22346		34.81	5.797	0.17388		34.84	5.592	0.167745
	34.87	5.588	0.167625		34.85	5.798	0.2319		34.88	5.594	0.22372
	34.9	5.59	0.16767		34.88	5.799	0.173955		34.91	5.595	0.167835
	34.94	5.591	0.22362		34.91	5.8	0.173985		34.94	5.597	0.16788
	34.97	5.592	0.167745		34.95	5.802	0.23204		34.98	5.598	0.2239
	35	5.593	0.167775		34.98	5.803	0.174075		35.01	5.599	0.167955
	35.04	5.594	0.22374		35.01	5.804	0.174105		35.04	5.601	0.168
	35.07	5.595	0.167835		35.05	5.806	0.2322		35.08	5.602	0.22406
	35.1	5.597	0.16788		35.08	5.807	0.174195		35.11	5.603	0.168075
	35.14	5.598	0.2239		35.11	5.808	0.174225		35.14	5.605	0.16812
	35.17	5.599	0.167955		35.15	5.81	0.23236		35.18	5.606	0.22422
	35.2	5.6	0.167985		35.18	5.811	0.174315		35.21	5.607	0.168195
	35.24	5.601	0.22402		35.21	5.812	0.174345		35.24	5.609	0.16824
	35.27	5.603	0.16806		35.25	5.813	0.2325		35.28	5.61	0.22438
	35.3	5.604	0.168105		35.28	5.815	0.17442		35.31	5.611	0.168315
	35.34	5.605	0.22418		35.31	5.816	0.174465		35.34	5.613	0.16836
	35.37	5.606	0.168165		35.35	5.817	0.23266		35.38	5.614	0.22454
	35.4	5.607	0.168195		35.38	5.818	0.174525		35.41	5.616	0.16845
	35.44	5.609	0.22432		35.41	5.82	0.17457		35.44	5.617	0.168495
	35.47	5.61	0.168285		35.45	5.821	0.23282		35.48	5.618	0.2247
	35.5	5.611	0.168315		35.48	5.822	0.174645		35.51	5.62	0.16857
	35.54	5.612	0.22446		35.51	5.823	0.174675		35.54	5.621	0.168615
	35.57	5.613	0.168375		35.55	5.825	0.23296		35.58	5.622	0.22486
	35.6	5.614	0.168405		35.58	5.826	0.174765		35.61	5.623	0.168675
	35.64	5.615	0.22458		35.61	5.827	0.174795		35.64	5.625	0.16872
	35.67	5.616	0.168465		35.65	5.829	0.23312		35.68	5.626	0.22502
	35.7	5.617	0.168495		35.68	5.83	0.174885		35.71	5.627	0.168795
	35.74	5.618	0.2247		35.71	5.831	0.174915		35.75	5.629	0.22512
	35.77	5.62	0.16857		35.75	5.832	0.23326		35.78	5.63	0.168885
	35.8	5.621	0.168615		35.78	5.833	0.174975		35.81	5.631	0.168915
	35.84	5.622	0.22486		35.81	5.835	0.17502		35.85	5.633	0.22528
	35.87	5.623	0.168675		35.85	5.836	0.23342		35.88	5.634	0.169005
	35.9	5.624	0.168705		35.88	5.837	0.175095		35.91	5.636	0.16905
	35.94	5.626	0.225		35.91	5.838	0.175125		35.95	5.637	0.22546
	35.97	5.627	0.168795		35.95	5.84	0.23356		35.98	5.638	0.169125
	36	5.628	0.168825		35.98	5.841	0.175215		36.01	5.64	0.16917
	36.04	5.629	0.22514		36.01	5.842	0.175245		36.05	5.641	0.22562
	36.07	5.63	0.168885		36.05	5.843	0.2337		36.08	5.642	0.169245
	36.1	5.631	0.168915		36.08	5.845	0.17532		36.11	5.644	0.16929
	36.14	5.633	0.22528		36.11	5.846	0.175365		36.15	5.645	0.22578
	36.17	5.634	0.169005		36.15	5.847	0.23386		36.18	5.646	0.169365
	36.2	5.635	0.169035		36.18	5.848	0.175425		36.21	5.648	0.16941
	36.24	5.636	0.22542		36.21	5.85	0.17547		36.25	5.649	0.22594
	36.27	5.637	0.169095		36.25	5.851	0.23402		36.28	5.65	0.169485
	36.3	5.638	0.169125		36.28	5.852	0.175545		36.31	5.652	0.16953
	36.34	5.639	0.22554		36.31	5.853	0.175575		36.35	5.653	0.2261
	36.37	5.641	0.1692		36.35	5.854	0.23414		36.38	5.654	0.169605
	36.4	5.642	0.169245		36.38	5.856	0.17565		36.41	5.656	0.16965
	36.44	5.643	0.2257		36.41	5.857	0.175695		36.45	5.657	0.22626
	36.47	5.644	0.169305		36.45	5.858	0.2343		36.48	5.658	0.169725
	36.5	5.645	0.169335		36.48	5.859	0.175755		36.51	5.66	0.16977
	36.54	5.646	0.22582		36.51	5.86	0.175785		36.55	5.661	0.22642
	36.57	5.647	0.169395		36.55	5.862	0.23444		36.58	5.662	0.169845
	36.6	5.648	0.169425		36.58	5.863	0.175875		36.61	5.664	0.16989
	36.64	5.65	0.22596		36.61	5.864	0.175905		36.65	5.665	0.22658
	36.67	5.651	0.169515		36.65	5.865	0.23458		36.68	5.666	0.169965
	36.7	5.652	0.169545		36.68	5.867	0.17598		36.71	5.668	0.17001
	36.74	5.653	0.2261		36.71	5.868	0.176025		36.75	5.669	0.22674
	36.77	5.655	0.16962		36.75	5.869	0.23474		36.78	5.67	0.170085
	36.8	5.656	0.169665		36.78	5.87	0.176085		36.81	5.672	0.17013
	36.84	5.657	0.22626		36.81	5.871	0.176115		36.85	5.673	0.2269
	36.87	5.658	0.169725		36.85	5.873	0.23488		36.88	5.674	0.170205
	36.9	5.659	0.169755		36.88	5.874	0.176205		36.91	5.676	0.17025
	36.94	5.66	0.22638		36.91	5.875	0.176235		36.95	5.677	0.22706
	36.97	5.661	0.169815		36.95	5.876	0.23502		36.98	5.678	0.170325
	37	5.663	0.16986		36.98	5.877	0.176295		37.01	5.679	0.170355
	37.04	5.664	0.22654		37.01	5.879	0.17634		37.05	5.681	0.2272
	37.07	5.665	0.169935		37.05	5.88	0.23518		37.08	5.682	0.170445
	37.1	5.666	0.169965		37.08	5.881	0.176415		37.11	5.683	0.170475
	37.14	5.667	0.22666		37.11	5.882	0.176445		37.15	5.685	0.22736
	37.17	5.668	0.170025		37.15	5.883	0.2353		37.18	5.686	0.170565
	37.2	5.669	0.170055		37.18	5.884	0.176505		37.21	5.687	0.170595
	37.24	5.67	0.22678		37.21	5.885	0.176535		37.25	5.689	0.22752
	37.27	5.671	0.170115		37.25	5.886	0.23542		37.28	5.69	0.170685
	37.3	5.672	0.170145		37.28	5.888	0.17661		37.31	5.691	0.170715
	37.34	5.673	0.2269		37.31	5.889	0.176655		37.35	5.693	0.22768
	37.37	5.674	0.170205		37.35	5.89	0.23558		37.38	5.694	0.170805
	37.4	5.675	0.170235		37.38	5.891	0.176715		37.41	5.695	0.170835
	37.44	5.676	0.22702		37.41	5.892	0.176745		37.45	5.697	0.22784
	37.47	5.677	0.170295		37.45	5.893	0.2357		37.48	5.698	0.170925
	37.5	5.679	0.17034		37.48	5.894	0.176805		37.51	5.699	0.170955
	37.54	5.68	0.22718		37.51	5.895	0.176835		37.55	5.7	0.22798
	37.57	5.681	0.170415		37.55	5.897	0.23584		37.58	5.702	0.17103
	37.6	5.682	0.170445		37.58	5.898	0.176925		37.61	5.703	0.171075
	37.64	5.683	0.2273		37.61	5.899	0.176955		37.65	5.704	0.22814
	37.67	5.684	0.170505		37.65	5.9	0.23598		37.68	5.705	0.171135
	37.7	5.685	0.170535		37.68	5.901	0.177015		37.71	5.707	0.17118
	37.74	5.686	0.22742		37.71	5.902	0.177045		37.75	5.708	0.2283
	37.77	5.687	0.170595		37.75	5.904	0.23612		37.78	5.709	0.171255
	37.8	5.688	0.170625		37.78	5.905	0.177135		37.81	5.71	0.171285
	37.84	5.689	0.22754		37.82	5.906	0.23622		37.85	5.712	0.22844
	37.87	5.69	0.170685		37.85	5.907	0.177195		37.88	5.713	0.171375
	37.9	5.691	0.170715		37.88	5.908	0.177225		37.91	5.714	0.171405
	37.94	5.692	0.22766		37.92	5.909	0.23634		37.95	5.716	0.2286
	37.97	5.693	0.170775		37.95	5.911	0.1773		37.98	5.717	0.171495
	38	5.694	0.170805		37.98	5.912	0.177345		38.01	5.718	0.171525
	38.04	5.695	0.22778		38.02	5.913	0.2365		38.05	5.72	0.22876
	38.07	5.697	0.17088		38.05	5.914	0.177405		38.08	5.721	0.171615
	38.1	5.697	0.17091		38.08	5.915	0.177435		38.11	5.722	0.171645
	38.14	5.699	0.22792		38.12	5.916	0.23662		38.15	5.724	0.22892
	38.17	5.7	0.170985		38.15	5.918	0.17751		38.18	5.725	0.171735
	38.2	5.701	0.171015		38.18	5.919	0.177555		38.21	5.726	0.171765
	38.24	5.702	0.22806		38.22	5.92	0.23678		38.25	5.727	0.22906
	38.27	5.703	0.171075		38.25	5.921	0.177615		38.28	5.729	0.17184
	38.3	5.704	0.171105		38.28	5.922	0.177645		38.31	5.73	0.171885
	38.34	5.705	0.22818		38.32	5.923	0.2369		38.35	5.731	0.22922
	38.37	5.706	0.171165		38.35	5.924	0.177705		38.38	5.732	0.171945
	38.4	5.707	0.171195		38.38	5.926	0.17775		38.41	5.734	0.17199
	38.44	5.708	0.2283		38.42	5.927	0.23706		38.45	5.735	0.22938
	38.47	5.709	0.171255		38.45	5.928	0.177825		38.48	5.736	0.172065
	38.5	5.71	0.171285		38.48	5.929	0.177855		38.51	5.737	0.172095
	38.54	5.711	0.22842		38.52	5.93	0.23718		38.55	5.739	0.22952
	38.57	5.712	0.171345		38.55	5.931	0.177915		38.58	5.74	0.172185
	38.6	5.713	0.171375		38.58	5.932	0.177945		38.61	5.741	0.172215
	38.64	5.714	0.22854		38.62	5.933	0.2373		38.65	5.742	0.22966
	38.67	5.715	0.171435		38.65	5.935	0.17802		38.68	5.744	0.17229
	38.7	5.716	0.171465		38.68	5.936	0.178065		38.71	5.745	0.172335
	38.74	5.717	0.22866		38.72	5.937	0.23746		38.75	5.746	0.22982
	38.77	5.718	0.171525		38.75	5.938	0.178125		38.78	5.747	0.172395
	38.8	5.719	0.171555		38.78	5.939	0.178155		38.81	5.749	0.17244
	38.84	5.72	0.22878		38.82	5.94	0.23758		38.85	5.75	0.22998
	38.87	5.721	0.171615		38.85	5.941	0.178215		38.88	5.751	0.172515
	38.9	5.722	0.171645		38.88	5.942	0.178245		38.91	5.752	0.172545
	38.94	5.723	0.2289		38.92	5.943	0.2377		38.95	5.754	0.23012
	38.97	5.724	0.171705		38.95	5.944	0.178305		38.98	5.755	0.172635
	39	5.725	0.171735		38.98	5.945	0.178335		39.01	5.756	0.172665
	39.04	5.726	0.22902		39.02	5.946	0.23782		39.05	5.757	0.23026
	39.07	5.727	0.171795		39.05	5.947	0.178395		39.08	5.759	0.17274
	39.1	5.728	0.171825		39.08	5.948	0.178425		39.11	5.76	0.172785
	39.14	5.729	0.22914		39.12	5.949	0.23794		39.15	5.761	0.23042
	39.17	5.73	0.171885		39.15	5.95	0.178485		39.18	5.762	0.172845
	39.2	5.731	0.171915		39.18	5.951	0.178515		39.21	5.764	0.17289
	39.24	5.732	0.22926		39.22	5.952	0.23806		39.25	5.765	0.23058
	39.27	5.733	0.171975		39.25	5.953	0.178575		39.28	5.766	0.172965
	39.3	5.734	0.172005		39.28	5.954	0.178605		39.31	5.767	0.172995
	39.34	5.735	0.22938		39.32	5.955	0.23818		39.35	5.769	0.23072
	39.37	5.736	0.172065		39.35	5.956	0.178665		39.38	5.77	0.173085
	39.4	5.737	0.172095		39.38	5.957	0.178695		39.41	5.771	0.173115
	39.44	5.738	0.2295		39.42	5.958	0.2383		39.45	5.772	0.23086
	39.47	5.739	0.172155		39.45	5.959	0.178755		39.48	5.774	0.17319
	39.5	5.74	0.172185		39.48	5.961	0.1788		39.51	5.775	0.173235
	39.54	5.741	0.22962		39.52	5.962	0.23846		39.55	5.776	0.23102
	39.57	5.742	0.172245		39.55	5.963	0.178875		39.58	5.778	0.17331
	39.6	5.743	0.172275		39.58	5.964	0.178905		39.61	5.779	0.173355
	39.64	5.744	0.22974		39.62	5.965	0.23858		39.65	5.78	0.23118
	39.67	5.745	0.172335		39.65	5.966	0.178965		39.68	5.781	0.173415
	39.7	5.746	0.172365		39.68	5.967	0.178995		39.71	5.782	0.173445
	39.74	5.747	0.22986		39.72	5.968	0.2387		39.75	5.783	0.2313
	39.77	5.748	0.172425		39.75	5.969	0.179055		39.78	5.785	0.17352
	39.8	5.749	0.172455		39.78	5.97	0.179085		39.81	5.786	0.173565
	39.84	5.75	0.22998		39.82	5.971	0.23882		39.85	5.787	0.23146
	39.87	5.751	0.172515		39.85	5.972	0.179145		39.88	5.788	0.173625
	39.9	5.752	0.172545		39.88	5.973	0.179175		39.91	5.789	0.173655
	39.94	5.754	0.23012		39.92	5.974	0.23894		39.95	5.791	0.2316
	39.97	5.755	0.172635		39.95	5.976	0.17925		39.98	5.792	0.173745
	40	5.756	0.172665		39.98	5.977	0.179295		40.01	5.793	0.173775
	40.04	5.757	0.23026		40.02	5.978	0.2391		40.05	5.794	0.23174
	40.07	5.758	0.172725		40.05	5.979	0.179355		40.08	5.795	0.173835
	40.1	5.759	0.172755		40.08	5.98	0.179385		40.11	5.797	0.17388
	40.14	5.76	0.23038		40.12	5.981	0.23922		40.15	5.798	0.2319
	40.17	5.761	0.172815		40.15	5.982	0.179445		40.18	5.799	0.173955
	40.2	5.762	0.172845		40.18	5.983	0.179475		40.21	5.8	0.173985
	40.24	5.763	0.2305		40.22	5.984	0.23934		40.25	5.802	0.23204
	40.27	5.764	0.172905		40.25	5.985	0.179535		40.28	5.803	0.174075
	40.3	5.765	0.172935		40.28	5.986	0.179565		40.31	5.804	0.174105
	40.34	5.766	0.23062		40.32	5.987	0.23946		40.35	5.805	0.23218
	40.37	5.767	0.172995		40.35	5.988	0.179625		40.38	5.807	0.17418
	40.4	5.768	0.173025		40.38	5.989	0.179655		40.41	5.808	0.174225
	40.44	5.769	0.23074		40.42	5.99	0.23958		40.45	5.809	0.23234
	40.47	5.77	0.173085		40.45	5.991	0.179715		40.48	5.81	0.174285
	40.5	5.771	0.173115		40.48	5.993	0.17976		40.51	5.811	0.174315
	40.54	5.772	0.23086		40.52	5.994	0.23974		40.55	5.813	0.23248
	40.57	5.773	0.173175		40.55	5.995	0.179835		40.58	5.814	0.174405
	40.6	5.774	0.173205		40.58	5.996	0.179865		40.61	5.815	0.174435
	40.64	5.775	0.23098		40.62	5.997	0.23986		40.65	5.816	0.23262
	40.67	5.776	0.173265		40.65	5.998	0.179925		40.68	5.817	0.174495
	40.7	5.777	0.173295		40.68	5.999	0.179955		40.71	5.819	0.17454
	40.74	5.778	0.2311		40.72	6	0.23998		40.75	5.82	0.23278
	40.77	5.779	0.173355		40.75	6.001	0.180015		40.78	5.821	0.174615
	40.8	5.78	0.173385		40.78	6.002	0.180045		40.81	5.822	0.174645
	40.84	5.781	0.23122		40.82	6.003	0.2401		40.85	5.823	0.2329
	40.87	5.782	0.173445		40.85	6.004	0.180105		40.88	5.825	0.17472
	40.9	5.783	0.173475		40.88	6.005	0.180135		40.91	5.826	0.174765
	40.94	5.784	0.23134		40.92	6.006	0.24022		40.95	5.827	0.23306
	40.97	5.785	0.173535		40.95	6.007	0.180195		40.98	5.828	0.174825
	41	5.786	0.173565		40.98	6.008	0.180225		41.01	5.83	0.17487
	41.04	5.787	0.23146		41.02	6.009	0.24034		41.05	5.831	0.23322
	41.07	5.788	0.173625		41.05	6.01	0.180285		41.08	5.832	0.174945
	41.1	5.789	0.173655		41.08	6.011	0.180315		41.11	5.833	0.174975
	41.14	5.79	0.23158		41.12	6.012	0.24046		41.15	5.834	0.23334
	41.17	5.791	0.173715		41.15	6.013	0.180375		41.18	5.835	0.175035
	41.2	5.792	0.173745		41.18	6.014	0.180405		41.21	5.836	0.175065
	41.24	5.793	0.2317		41.22	6.015	0.24058		41.25	5.838	0.23348
	41.27	5.794	0.173805		41.25	6.016	0.180465		41.28	5.839	0.175155
	41.3	5.795	0.173835		41.28	6.017	0.180495		41.31	5.84	0.175185
	41.34	5.796	0.23182		41.32	6.018	0.2407		41.35	5.841	0.23362
	41.37	5.797	0.173895		41.35	6.019	0.180555		41.38	5.842	0.175245
	41.4	5.797	0.17391		41.38	6.02	0.180585		41.41	5.843	0.175275
	41.44	5.798	0.2319		41.42	6.021	0.24082		41.45	5.844	0.23374
	41.47	5.799	0.173955		41.45	6.022	0.180645		41.48	5.846	0.17535
	41.5	5.8	0.173985		41.48	6.023	0.180675		41.51	5.847	0.175395
	41.54	5.801	0.23202		41.52	6.024	0.24094		41.55	5.848	0.2339
	41.57	5.802	0.174045		41.55	6.025	0.180735		41.58	5.849	0.175455
	41.6	5.803	0.174075		41.58	6.026	0.180765		41.61	5.85	0.175485
	41.64	5.804	0.23214		41.62	6.027	0.24106		41.65	5.851	0.23402
	41.67	5.804	0.17412		41.65	6.028	0.180825		41.68	5.852	0.175545
	41.7	5.805	0.174135		41.68	6.029	0.180855		41.71	5.854	0.17559
	41.74	5.806	0.23222		41.72	6.03	0.24118		41.75	5.855	0.23418
	41.77	5.807	0.174195		41.75	6.031	0.180915		41.78	5.856	0.175665
	41.8	5.808	0.174225		41.78	6.032	0.180945		41.81	5.857	0.175695
	41.84	5.809	0.23234		41.82	6.033	0.2413		41.85	5.858	0.2343
	41.87	5.81	0.174285		41.85	6.034	0.181005		41.88	5.859	0.175755
	41.9	5.811	0.174315		41.88	6.035	0.181035		41.91	5.86	0.175785
	41.94	5.812	0.23246		41.92	6.036	0.24142		41.95	5.862	0.23444
	41.97	5.813	0.174375		41.95	6.037	0.181095		41.98	5.863	0.175875
	42	5.813	0.17439		41.98	6.038	0.181125		42.01	5.864	0.175905
	42.04	5.814	0.23254		42.02	6.039	0.24154		42.05	5.865	0.23458
	42.07	5.815	0.174435		42.05	6.04	0.181185		42.08	5.866	0.175965
	42.1	5.816	0.174465		42.08	6.041	0.181215		42.11	5.867	0.175995
	42.14	5.817	0.23266		42.12	6.042	0.24166		42.15	5.868	0.2347
	42.17	5.818	0.174525		42.15	6.043	0.181275		42.18	5.869	0.176055
	42.2	5.819	0.174555		42.18	6.044	0.181305		42.21	5.87	0.176085
	42.24	5.82	0.23278		42.22	6.045	0.24178		42.25	5.872	0.23484
	42.27	5.821	0.174615		42.25	6.046	0.181365		42.28	5.873	0.176175
	42.3	5.822	0.174645		42.28	6.047	0.181395		42.31	5.874	0.176205
	42.34	5.823	0.2329		42.32	6.048	0.2419		42.35	5.875	0.23498
	42.37	5.824	0.174705		42.35	6.049	0.181455		42.38	5.876	0.176265
	42.4	5.824	0.17472		42.38	6.05	0.181485		42.41	5.877	0.176295
	42.44	5.825	0.23298		42.42	6.051	0.24202		42.45	5.879	0.23512
	42.47	5.826	0.174765		42.45	6.052	0.181545		42.48	5.88	0.176385
	42.5	5.827	0.174795		42.48	6.053	0.181575		42.51	5.881	0.176415
	42.54	5.828	0.2331		42.52	6.054	0.24214		42.55	5.882	0.23526
	42.57	5.829	0.174855		42.55	6.055	0.181635		42.58	5.883	0.176475
	42.6	5.83	0.174885		42.58	6.056	0.181665		42.61	5.884	0.176505
	42.64	5.831	0.23322		42.62	6.057	0.24226		42.65	5.885	0.23538
	42.67	5.832	0.174945		42.65	6.058	0.181725		42.68	5.886	0.176565
	42.7	5.833	0.174975		42.68	6.059	0.181755		42.71	5.888	0.17661
	42.74	5.834	0.23334		42.72	6.06	0.24238		42.75	5.889	0.23554
	42.77	5.835	0.175035		42.75	6.061	0.181815		42.78	5.89	0.176685
	42.8	5.836	0.175065		42.78	6.062	0.181845		42.81	5.891	0.176715
	42.84	5.837	0.23346		42.82	6.063	0.2425		42.85	5.892	0.23566
	42.87	5.838	0.175125		42.85	6.064	0.181905		42.88	5.893	0.176775
	42.9	5.839	0.175155		42.88	6.065	0.181935		42.92	5.894	0.23574
	42.94	5.84	0.23358		42.92	6.066	0.24262		42.95	5.895	0.176835
	42.97	5.841	0.175215		42.95	6.067	0.181995		42.98	5.896	0.176865
	43	5.841	0.17523		42.98	6.068	0.182025		43.02	5.897	0.23586
	43.04	5.842	0.23366		43.02	6.069	0.24274		43.05	5.898	0.176925
	43.07	5.843	0.175275		43.05	6.07	0.182085		43.08	5.9	0.17697
	43.1	5.844	0.175305		43.08	6.071	0.182115		43.12	5.901	0.23602
	43.14	5.845	0.23378		43.12	6.072	0.24286		43.15	5.902	0.177045
	43.17	5.846	0.175365		43.15	6.073	0.182175		43.18	5.903	0.177075
	43.2	5.847	0.175395		43.18	6.074	0.182205		43.22	5.904	0.23614
	43.24	5.848	0.2339		43.22	6.075	0.24298		43.25	5.905	0.177135
	43.27	5.849	0.175455		43.25	6.076	0.182265		43.28	5.906	0.177165
	43.3	5.85	0.175485		43.28	6.077	0.182295		43.32	5.907	0.23626
	43.34	5.851	0.23402		43.32	6.078	0.2431		43.35	5.909	0.17724
	43.37	5.852	0.175545		43.35	6.079	0.182355		43.38	5.91	0.177285
	43.4	5.853	0.175575		43.38	6.08	0.182385		43.42	5.911	0.23642
	43.44	5.853	0.23412		43.42	6.081	0.24322		43.45	5.912	0.177345
	43.47	5.854	0.175605		43.45	6.082	0.182445		43.48	5.913	0.177375
	43.5	5.855	0.175635		43.48	6.083	0.182475		43.52	5.914	0.23654
	43.54	5.856	0.23422		43.52	6.084	0.24334		43.55	5.915	0.177435
	43.57	5.857	0.175695		43.55	6.085	0.182535		43.58	5.916	0.177465
	43.6	5.858	0.175725		43.58	6.086	0.182565		43.62	5.917	0.23666
	43.64	5.859	0.23434		43.62	6.087	0.24346		43.65	5.918	0.177525
	43.67	5.86	0.175785		43.65	6.088	0.182625		43.68	5.919	0.177555
	43.7	5.86	0.1758		43.68	6.089	0.182655		43.72	5.92	0.23678
	43.74	5.861	0.23442		43.72	6.09	0.24358		43.75	5.921	0.177615
	43.77	5.862	0.175845		43.75	6.091	0.182715		43.78	5.923	0.17766
	43.8	5.863	0.175875		43.78	6.092	0.182745		43.82	5.924	0.23694
	43.84	5.864	0.23454		43.82	6.093	0.2437		43.85	5.925	0.177735
	43.87	5.865	0.175935		43.85	6.094	0.182805		43.88	5.926	0.177765
	43.9	5.866	0.175965		43.88	6.095	0.182835		43.92	5.927	0.23706
	43.94	5.867	0.23466		43.92	6.095	0.2438		43.95	5.928	0.177825
	43.97	5.868	0.176025		43.95	6.096	0.182865		43.98	5.929	0.177855
	44	5.869	0.176055		43.98	6.097	0.182895		44.02	5.93	0.23718
	44.04	5.87	0.23478		44.02	6.098	0.2439		44.05	5.931	0.177915
	44.07	5.871	0.176115		44.05	6.099	0.182955		44.08	5.933	0.17796
	44.1	5.871	0.17613		44.08	6.1	0.182985		44.12	5.934	0.23734
	44.14	5.872	0.23486		44.12	6.102	0.24404		44.15	5.935	0.178035
	44.17	5.873	0.176175		44.15	6.102	0.18306		44.18	5.936	0.178065
	44.2	5.874	0.176205		44.18	6.103	0.183075		44.22	5.937	0.23746
	44.24	5.875	0.23498		44.22	6.104	0.24414		44.25	5.938	0.178125
	44.27	5.876	0.176265		44.25	6.105	0.183135		44.28	5.939	0.178155
	44.3	5.877	0.176295		44.28	6.106	0.183165		44.32	5.94	0.23758
	44.34	5.877	0.23508		44.32	6.107	0.24426		44.35	5.941	0.178215
	44.37	5.878	0.176325		44.35	6.108	0.183225		44.38	5.942	0.178245
	44.4	5.879	0.176355		44.38	6.109	0.183255		44.42	5.943	0.2377
	44.44	5.88	0.23518		44.42	6.11	0.24438		44.45	5.944	0.178305
	44.47	5.881	0.176415		44.45	6.111	0.183315		44.48	5.945	0.178335
	44.5	5.882	0.176445		44.48	6.112	0.183345		44.52	5.946	0.23782
	44.54	5.882	0.23528		44.52	6.113	0.2445		44.55	5.947	0.178395
	44.57	5.883	0.176475		44.55	6.114	0.183405		44.58	5.948	0.178425
	44.6	5.884	0.176505		44.58	6.115	0.183435		44.62	5.95	0.23796
	44.64	5.885	0.23538		44.62	6.116	0.24462		44.65	5.951	0.178515
	44.67	5.886	0.176565		44.65	6.117	0.183495		44.68	5.952	0.178545
	44.7	5.886	0.17658		44.68	6.118	0.183525		44.72	5.953	0.2381
	44.74	5.887	0.23546		44.72	6.119	0.24474		44.75	5.954	0.178605
	44.77	5.888	0.176625		44.75	6.12	0.183585		44.78	5.955	0.178635
	44.8	5.889	0.176655		44.78	6.121	0.183615		44.82	5.956	0.23822
	44.84	5.889	0.23556		44.82	6.122	0.24486		44.85	5.957	0.178695
	44.87	5.89	0.176685		44.85	6.123	0.183675		44.88	5.958	0.178725
	44.9	5.891	0.176715		44.88	6.124	0.183705		44.92	5.959	0.23834
	44.94	5.892	0.23566		44.92	6.125	0.24498		44.95	5.96	0.178785
	44.97	5.893	0.176775		44.95	6.125	0.18375		44.98	5.961	0.178815
	45	5.894	0.176805		44.98	6.126	0.183765		45.02	5.963	0.23848
	45.04	5.894	0.23576		45.02	6.127	0.24506		45.05	5.964	0.178905
	45.07	5.895	0.176835		45.05	6.128	0.183825		45.08	5.965	0.178935
	45.11	5.896	0.23582		45.08	6.129	0.183855		45.12	5.966	0.23862
	45.14	5.897	0.176895		45.12	6.13	0.24518		45.15	5.967	0.178995
	45.17	5.898	0.176925		45.15	6.131	0.183915		45.18	5.968	0.179025
	45.21	5.898	0.23592		45.18	6.132	0.183945		45.22	5.969	0.23874
	45.24	5.899	0.176955		45.22	6.133	0.2453		45.25	5.97	0.179085
	45.27	5.9	0.176985		45.25	6.134	0.184005		45.28	5.971	0.179115
	45.31	5.901	0.23602		45.28	6.135	0.184035		45.32	5.972	0.23886
	45.34	5.902	0.177045		45.32	6.136	0.24542		45.35	5.973	0.179175
	45.37	5.902	0.17706		45.35	6.137	0.184095		45.38	5.974	0.179205
	45.41	5.903	0.2361		45.38	6.138	0.184125		45.42	5.975	0.23898
	45.44	5.904	0.177105		45.42	6.139	0.24554		45.45	5.976	0.179265
	45.47	5.905	0.177135		45.45	6.14	0.184185		45.48	5.977	0.179295
	45.51	5.905	0.2362		45.48	6.141	0.184215		45.52	5.978	0.2391
	45.54	5.906	0.177165		45.52	6.142	0.24566		45.55	5.979	0.179355
	45.57	5.907	0.177195		45.55	6.143	0.184275		45.58	5.98	0.179385
	45.61	5.908	0.2363		45.58	6.143	0.18429		45.62	5.981	0.23922
	45.64	5.909	0.177255		45.62	6.144	0.24574		45.65	5.982	0.179445
	45.67	5.91	0.177285		45.65	6.145	0.184335		45.68	5.983	0.179475
	45.71	5.91	0.2364		45.68	6.146	0.184365		45.72	5.984	0.23934
	45.74	5.911	0.177315		45.72	6.147	0.24586		45.75	5.985	0.179535
	45.77	5.912	0.177345		45.75	6.148	0.184425		45.78	5.986	0.179565
	45.81	5.913	0.2365		45.78	6.149	0.184455		45.82	5.987	0.23946
	45.84	5.914	0.177405		45.82	6.15	0.24598		45.85	5.988	0.179625
	45.87	5.915	0.177435		45.85	6.151	0.184515		45.88	5.99	0.17967
	45.91	5.915	0.2366		45.88	6.151	0.18453		45.92	5.991	0.23962
	45.94	5.916	0.177465		45.92	6.152	0.24606		45.95	5.992	0.179745
	45.97	5.917	0.177495		45.95	6.153	0.184575		45.98	5.993	0.179775
	46.01	5.918	0.2367		45.98	6.154	0.184605		46.02	5.994	0.23974
	46.04	5.919	0.177555		46.02	6.155	0.24618		46.05	5.995	0.179835
	46.07	5.92	0.177585		46.05	6.156	0.184665		46.08	5.996	0.179865
	46.11	5.92	0.2368		46.08	6.157	0.184695		46.12	5.997	0.23986
	46.14	5.921	0.177615		46.12	6.158	0.2463		46.15	5.998	0.179925
	46.17	5.922	0.177645		46.15	6.159	0.184755		46.18	5.999	0.179955
	46.21	5.923	0.2369		46.18	6.159	0.18477		46.22	6	0.23998
	46.24	5.924	0.177705		46.22	6.16	0.24638		46.25	6.001	0.180015
	46.27	5.925	0.177735		46.25	6.161	0.184815		46.28	6.002	0.180045
	46.31	5.926	0.23702		46.28	6.162	0.184845		46.32	6.003	0.2401
	46.34	5.926	0.17778		46.32	6.163	0.2465		46.35	6.004	0.180105
	46.37	5.927	0.177795		46.35	6.164	0.184905		46.38	6.005	0.180135
	46.41	5.928	0.2371		46.38	6.165	0.184935		46.42	6.006	0.24022
	46.44	5.929	0.177855		46.42	6.166	0.24662		46.45	6.007	0.180195
	46.47	5.93	0.177885		46.45	6.166	0.18498		46.48	6.008	0.180225
	46.51	5.931	0.23722		46.48	6.167	0.184995		46.52	6.009	0.24034
	46.54	5.931	0.17793		46.52	6.168	0.2467		46.55	6.01	0.180285
	46.57	5.932	0.177945		46.55	6.169	0.185055		46.58	6.011	0.180315
	46.61	5.933	0.2373		46.58	6.17	0.185085		46.62	6.012	0.24046
	46.64	5.934	0.178005		46.62	6.171	0.24682		46.65	6.013	0.180375
	46.67	5.935	0.178035		46.65	6.172	0.185145		46.68	6.014	0.180405
	46.71	5.935	0.2374		46.68	6.172	0.18516		46.72	6.015	0.24058
	46.74	5.936	0.178065		46.72	6.173	0.2469		46.75	6.016	0.180465
	46.77	5.937	0.178095		46.75	6.174	0.185205		46.78	6.017	0.180495
	46.81	5.938	0.2375		46.78	6.175	0.185235		46.82	6.018	0.2407
	46.84	5.938	0.17814		46.82	6.176	0.24702		46.85	6.019	0.180555
	46.87	5.939	0.178155		46.85	6.177	0.185295		46.88	6.02	0.180585
	46.91	5.94	0.23758		46.88	6.178	0.185325		46.92	6.021	0.24082
	46.94	5.941	0.178215		46.92	6.179	0.24714		46.95	6.022	0.180645
	46.97	5.941	0.17823		46.95	6.179	0.18537		46.98	6.023	0.180675
	47.01	5.942	0.23766		46.98	6.18	0.185385		47.02	6.024	0.24094
	47.04	5.943	0.178275		47.02	6.181	0.24722		47.05	6.025	0.180735
	47.07	5.944	0.178305		47.05	6.182	0.185445		47.08	6.026	0.180765
	47.11	5.944	0.23776		47.08	6.183	0.185475		47.12	6.027	0.24106
	47.14	5.945	0.178335		47.12	6.184	0.24734		47.15	6.028	0.180825
	47.17	5.946	0.178365		47.15	6.185	0.185535		47.18	6.029	0.180855
	47.21	5.947	0.23786		47.18	6.186	0.185565		47.22	6.03	0.24118
	47.24	5.947	0.17841		47.22	6.187	0.24746		47.25	6.031	0.180915
	47.27	5.948	0.178425		47.25	6.188	0.185625		47.28	6.032	0.180945
	47.31	5.949	0.23794		47.28	6.188	0.18564		47.32	6.033	0.2413
	47.34	5.95	0.178485		47.32	6.189	0.24754		47.35	6.034	0.181005
	47.37	5.95	0.1785		47.35	6.19	0.185685		47.38	6.035	0.181035
	47.41	5.951	0.23802		47.38	6.191	0.185715		47.42	6.036	0.24142
	47.44	5.952	0.178545		47.42	6.192	0.24766		47.45	6.037	0.181095
	47.47	5.953	0.178575		47.45	6.193	0.185775		47.48	6.038	0.181125
	47.51	5.953	0.23812		47.48	6.194	0.185805		47.52	6.039	0.24154
	47.54	5.954	0.178605		47.52	6.194	0.24776		47.55	6.04	0.181185
	47.57	5.955	0.178635		47.55	6.195	0.185835		47.58	6.041	0.181215
	47.61	5.956	0.23822		47.58	6.196	0.185865		47.62	6.042	0.24166
	47.64	5.956	0.17868		47.62	6.197	0.24786		47.65	6.043	0.181275
	47.67	5.957	0.178695		47.65	6.198	0.185925		47.68	6.044	0.181305
	47.71	5.958	0.2383		47.68	6.199	0.185955		47.72	6.045	0.24178
	47.74	5.959	0.178755		47.72	6.2	0.24798		47.75	6.046	0.181365
	47.77	5.959	0.17877		47.75	6.2	0.186		47.78	6.047	0.181395
	47.81	5.96	0.23838		47.78	6.201	0.186015		47.82	6.048	0.2419
	47.84	5.961	0.178815		47.82	6.202	0.24806		47.85	6.049	0.181455
	47.87	5.962	0.178845		47.85	6.203	0.186075		47.88	6.05	0.181485
	47.91	5.963	0.2385		47.88	6.204	0.186105		47.92	6.051	0.24202
	47.94	5.963	0.17889		47.92	6.205	0.24818		47.95	6.052	0.181545
	47.97	5.964	0.178905		47.95	6.205	0.18615		47.98	6.053	0.181575
	48.01	5.965	0.23858		47.98	6.206	0.186165		48.02	6.054	0.24214
	48.04	5.966	0.178965		48.02	6.207	0.24826		48.05	6.055	0.181635
	48.07	5.967	0.178995		48.05	6.208	0.186225		48.08	6.056	0.181665
	48.11	5.967	0.23868		48.08	6.209	0.186255		48.12	6.057	0.24226
	48.14	5.968	0.179025		48.12	6.21	0.24838		48.15	6.058	0.181725
	48.17	5.969	0.179055		48.15	6.211	0.186315		48.18	6.059	0.181755
	48.21	5.97	0.23878		48.18	6.212	0.186345		48.22	6.06	0.24238
	48.24	5.971	0.179115		48.22	6.212	0.24848		48.25	6.061	0.181815
	48.27	5.971	0.17913		48.25	6.213	0.186375		48.28	6.062	0.181845
	48.31	5.972	0.23886		48.28	6.214	0.186405		48.32	6.063	0.2425
	48.34	5.973	0.179175		48.32	6.215	0.24858		48.35	6.064	0.181905
	48.37	5.974	0.179205		48.35	6.216	0.186465		48.38	6.065	0.181935
	48.41	5.975	0.23898		48.38	6.217	0.186495		48.42	6.066	0.24262
	48.44	5.975	0.17925		48.42	6.218	0.2487		48.45	6.066	0.18198
	48.47	5.976	0.179265		48.45	6.219	0.186555		48.48	6.067	0.181995
	48.51	5.977	0.23906		48.48	6.219	0.18657		48.52	6.068	0.2427
	48.54	5.978	0.179325		48.52	6.22	0.24878		48.55	6.07	0.18207
	48.57	5.979	0.179355		48.55	6.221	0.186615		48.58	6.07	0.1821
	48.61	5.979	0.23916		48.58	6.222	0.186645		48.62	6.071	0.24282
	48.64	5.98	0.179385		48.62	6.223	0.2489		48.65	6.072	0.182145
	48.67	5.981	0.179415		48.65	6.224	0.186705		48.68	6.073	0.182175
	48.71	5.982	0.23926		48.68	6.225	0.186735		48.72	6.074	0.24294
	48.74	5.982	0.17946		48.72	6.225	0.249		48.75	6.075	0.182235
	48.77	5.983	0.179475		48.75	6.226	0.186765		48.78	6.076	0.182265
	48.81	5.984	0.23934		48.78	6.227	0.186795		48.82	6.077	0.24306
	48.84	5.985	0.179535		48.82	6.228	0.2491		48.85	6.078	0.182325
	48.87	5.985	0.17955		48.85	6.229	0.186855		48.88	6.079	0.182355
	48.91	5.986	0.23942		48.88	6.23	0.186885		48.92	6.08	0.24318
	48.94	5.987	0.179595		48.92	6.23	0.2492		48.95	6.081	0.182415
	48.97	5.988	0.179625		48.95	6.231	0.186915		48.98	6.082	0.182445
	49.01	5.989	0.23954		48.98	6.232	0.186945		49.02	6.083	0.2433
	49.04	5.989	0.17967		49.02	6.233	0.2493		49.05	6.084	0.182505
	49.07	5.99	0.179685		49.05	6.233	0.18699		49.08	6.085	0.182535
	49.11	5.991	0.23962		49.08	6.234	0.187005		49.12	6.086	0.24342
	49.14	5.992	0.179745		49.12	6.235	0.24938		49.15	6.087	0.182595
	49.17	5.992	0.17976		49.15	6.236	0.187065		49.18	6.088	0.182625
	49.21	5.993	0.2397		49.18	6.237	0.187095		49.22	6.089	0.24354
	49.24	5.994	0.179805		49.22	6.238	0.2495		49.25	6.09	0.182685
	49.27	5.994	0.17982		49.25	6.238	0.18714		49.28	6.091	0.182715
	49.31	5.995	0.23978		49.28	6.239	0.187155		49.32	6.092	0.24366
	49.34	5.995	0.17985		49.32	6.24	0.24958		49.35	6.093	0.182775
	49.37	5.996	0.179865		49.35	6.241	0.187215		49.38	6.094	0.182805
	49.41	5.997	0.23986		49.38	6.242	0.187245		49.42	6.094	0.24376
	49.44	5.997	0.17991		49.42	6.242	0.24968		49.45	6.095	0.182835
	49.47	5.998	0.179925		49.45	6.243	0.187275		49.48	6.096	0.182865
	49.51	5.999	0.23994		49.48	6.244	0.187305		49.52	6.097	0.24386
	49.54	5.999	0.17997		49.52	6.245	0.24978		49.55	6.098	0.182925
	49.57	6	0.179985		49.55	6.245	0.18735		49.58	6.099	0.182955
	49.61	6	0.24		49.58	6.246	0.187365		49.62	6.1	0.24398
	49.64	6.001	0.180015		49.62	6.247	0.24986		49.65	6.101	0.183015
	49.67	6.002	0.180045		49.65	6.248	0.187425		49.68	6.102	0.183045
	49.71	6.003	0.2401		49.68	6.249	0.187455		49.72	6.103	0.2441
	49.74	6.003	0.18009		49.72	6.25	0.24998		49.75	6.104	0.183105
	49.77	6.004	0.180105		49.75	6.25	0.1875		49.78	6.105	0.183135
	49.81	6.004	0.24016		49.78	6.251	0.187515		49.82	6.106	0.24422
	49.84	6.005	0.180135		49.82	6.252	0.25006		49.85	6.107	0.183195
	49.87	6.006	0.180165		49.85	6.253	0.187575		49.88	6.108	0.183225
	49.91	6.006	0.24024		49.88	6.254	0.187605		49.92	6.109	0.24434
	49.94	6.007	0.180195		49.92	6.255	0.25018		49.95	6.109	0.18327
	49.97	6.008	0.180225		49.95	6.255	0.18765		49.98	6.11	0.183285
	50.01	6.008	0.24032		49.98	6.256	0.187665		50.02	6.111	0.24442
	50.04	6.009	0.180255		50.02	6.257	0.25026		50.05	6.112	0.183345
	50.07	6.01	0.180285		50.05	6.258	0.187725		50.08	6.113	0.183375
	50.11	6.01	0.2404		50.08	6.259	0.187755		50.12	6.114	0.24454
	50.14	6.011	0.180315		50.12	6.26	0.25038		50.15	6.115	0.183435
	50.17	6.012	0.180345		50.15	6.261	0.187815		50.18	6.116	0.183465
	50.21	6.013	0.2405		50.18	6.261	0.18783		50.22	6.117	0.24466
	50.24	6.013	0.18039		50.22	6.262	0.25046		50.25	6.118	0.183525
	50.27	6.014	0.180405		50.25	6.263	0.187875		50.28	6.119	0.183555
	50.31	6.015	0.24058		50.28	6.264	0.187905		50.32	6.12	0.24478
	50.34	6.015	0.18045		50.32	6.265	0.25058		50.35	6.121	0.183615
	50.37	6.016	0.180465		50.35	6.265	0.18795		50.38	6.121	0.18363
	50.41	6.017	0.24066		50.38	6.266	0.187965		50.42	6.122	0.24486
	50.44	6.018	0.180525		50.42	6.267	0.25066		50.45	6.123	0.183675
	50.47	6.018	0.18054		50.45	6.268	0.188025		50.48	6.124	0.183705
	50.51	6.019	0.24074		50.48	6.269	0.188055		50.52	6.125	0.24498
	50.54	6.02	0.180585		50.52	6.269	0.25076		50.55	6.126	0.183765
	50.57	6.021	0.180615		50.55	6.27	0.188085		50.58	6.127	0.183795
	50.6	6.021	0.18063		50.58	6.271	0.188115		50.62	6.128	0.2451
	50.64	6.022	0.24086		50.62	6.272	0.25086		50.65	6.129	0.183855
	50.67	6.023	0.180675		50.65	6.273	0.188175		50.68	6.13	0.183885
	50.7	6.023	0.18069		50.68	6.273	0.18819		50.72	6.131	0.24522
	50.74	6.024	0.24094		50.72	6.274	0.25094		50.75	6.131	0.18393
	50.77	6.025	0.180735		50.75	6.275	0.188235		50.78	6.132	0.183945
	50.8	6.026	0.180765		50.78	6.276	0.188265		50.82	6.133	0.2453
	50.84	6.026	0.24104		50.82	6.277	0.25106		50.85	6.134	0.184005
	50.87	6.027	0.180795		50.85	6.278	0.188325		50.88	6.135	0.184035
	50.9	6.028	0.180825		50.88	6.278	0.18834		50.92	6.136	0.24542
	50.94	6.028	0.24112		50.92	6.279	0.25114		50.95	6.137	0.184095
	50.97	6.029	0.180855		50.95	6.28	0.188385		50.98	6.138	0.184125
	51	6.03	0.180885		50.98	6.281	0.188415		51.02	6.138	0.24552
	51.04	6.031	0.24122		51.02	6.282	0.25126		51.05	6.139	0.184155
	51.07	6.031	0.18093		51.05	6.283	0.188475		51.08	6.14	0.184185
	51.1	6.032	0.180945		51.08	6.283	0.18849		51.12	6.141	0.24562
	51.14	6.033	0.2413		51.12	6.284	0.25134		51.15	6.142	0.184245
	51.17	6.033	0.18099		51.15	6.285	0.188535		51.18	6.143	0.184275
	51.2	6.034	0.181005		51.18	6.286	0.188565		51.22	6.144	0.24574
	51.24	6.035	0.24138		51.22	6.287	0.25146		51.25	6.145	0.184335
	51.27	6.035	0.18105		51.25	6.287	0.18861		51.28	6.146	0.184365
	51.3	6.036	0.181065		51.28	6.288	0.188625		51.32	6.146	0.24584
	51.34	6.037	0.24146		51.32	6.289	0.25154		51.35	6.147	0.184395
	51.37	6.037	0.18111		51.35	6.29	0.188685		51.38	6.148	0.184425
	51.4	6.038	0.181125		51.38	6.291	0.188715		51.42	6.149	0.24594
	51.44	6.039	0.24154		51.42	6.291	0.25164		51.45	6.15	0.184485
	51.47	6.039	0.18117		51.45	6.292	0.188745		51.48	6.151	0.184515
	51.5	6.04	0.181185		51.48	6.293	0.188775		51.52	6.152	0.24606
	51.54	6.04	0.2416		51.52	6.294	0.25174		51.55	6.153	0.184575
	51.57	6.041	0.181215		51.55	6.294	0.18882		51.58	6.153	0.18459
	51.6	6.042	0.181245		51.58	6.295	0.188835		51.62	6.154	0.24614
	51.64	6.042	0.24168		51.62	6.296	0.25182		51.65	6.155	0.184635
	51.67	6.043	0.181275		51.65	6.297	0.188895		51.68	6.156	0.184665
	51.7	6.043	0.18129		51.68	6.297	0.18891		51.72	6.157	0.24626
	51.74	6.044	0.24174		51.72	6.298	0.2519		51.75	6.158	0.184725
	51.77	6.044	0.18132		51.75	6.299	0.188955		51.78	6.159	0.184755
	51.8	6.045	0.181335		51.78	6.3	0.188985		51.82	6.159	0.24636
	51.84	6.045	0.2418		51.82	6.301	0.25202		51.85	6.16	0.184785
	51.87	6.046	0.181365		51.85	6.301	0.18903		51.88	6.161	0.184815
	51.9	6.046	0.18138		51.88	6.302	0.189045		51.92	6.162	0.24646
	51.94	6.046	0.24184		51.92	6.303	0.2521		51.95	6.163	0.184875
	51.97	6.046	0.18138		51.95	6.304	0.189105		51.98	6.164	0.184905
	52.01	6.046	0.24184		51.98	6.304	0.18912		52.02	6.164	0.24656
	52.04	6.046	0.18138		52.02	6.305	0.25218		52.05	6.165	0.184935
	52.07	6.045	0.181365		52.05	6.306	0.189165		52.08	6.166	0.184965
	52.11	6.043	0.24176		52.08	6.307	0.189195		52.12	6.167	0.24666
	52.14	6.042	0.181275		52.12	6.307	0.25228		52.15	6.168	0.185025
	52.17	6.04	0.18123		52.15	6.308	0.189225		52.18	6.169	0.185055
	52.21	6.038	0.24156		52.18	6.309	0.189255		52.22	6.169	0.24676
	52.24	6.038	0.18114		52.22	6.31	0.25238		52.25	6.17	0.185085
	52.27	6.037	0.181125		52.25	6.31	0.1893		52.28	6.171	0.185115
	52.3	6.037	0.18111		52.28	6.311	0.189315		52.32	6.172	0.24686
	52.34	6.038	0.2415		52.32	6.312	0.25246		52.35	6.173	0.185175
	52.37	6.039	0.181155		52.35	6.313	0.189375		52.38	6.174	0.185205
	52.4	6.04	0.181185		52.38	6.313	0.18939		52.42	6.175	0.24698
	52.44	6.041	0.24162		52.42	6.314	0.25254		52.45	6.175	0.18525
	52.47	6.042	0.181245		52.45	6.315	0.189435		52.48	6.176	0.185265
	52.5	6.043	0.181275		52.48	6.316	0.189465		52.52	6.177	0.24706
	52.54	6.044	0.24174		52.52	6.316	0.25264		52.55	6.178	0.185325
	52.57	6.045	0.181335		52.55	6.317	0.189495		52.58	6.179	0.185355
	52.6	6.046	0.181365		52.58	6.318	0.189525		52.62	6.179	0.24716
	52.64	6.047	0.24186		52.62	6.318	0.25272		52.65	6.18	0.185385
	52.67	6.048	0.181425		52.65	6.319	0.189555		52.68	6.181	0.185415
	52.7	6.049	0.181455		52.68	6.32	0.189585		52.72	6.182	0.24726
	52.74	6.05	0.24198		52.72	6.321	0.25282		52.75	6.183	0.185475
	52.77	6.051	0.181515		52.75	6.321	0.18963		52.78	6.184	0.185505
	52.8	6.052	0.181545		52.78	6.322	0.189645		52.82	6.184	0.24736
	52.84	6.053	0.2421		52.82	6.323	0.2529		52.85	6.185	0.185535
	52.87	6.054	0.181605		52.85	6.323	0.18969		52.88	6.186	0.185565
	52.9	6.055	0.181635		52.88	6.324	0.189705		52.92	6.187	0.24746
	52.94	6.056	0.24222		52.92	6.325	0.25298		52.95	6.188	0.185625
	52.97	6.056	0.18168		52.95	6.326	0.189765		52.98	6.188	0.18564
	53.01	6.057	0.24226		52.98	6.326	0.18978		53.02	6.189	0.24754
	53.04	6.058	0.181725		53.02	6.327	0.25306		53.05	6.19	0.185685
	53.07	6.059	0.181755		53.05	6.328	0.189825		53.08	6.191	0.185715
	53.11	6.06	0.24238		53.08	6.329	0.189855		53.12	6.192	0.24766
	53.14	6.061	0.181815		53.12	6.329	0.25316		53.15	6.192	0.18576
	53.17	6.062	0.181845		53.15	6.33	0.189885		53.18	6.193	0.185775
	53.21	6.063	0.2425		53.18	6.331	0.189915		53.22	6.194	0.24774
	53.24	6.063	0.18189		53.22	6.332	0.25326		53.25	6.195	0.185835
	53.27	6.064	0.181905		53.25	6.332	0.18996		53.28	6.195	0.18585
	53.31	6.065	0.24258		53.28	6.333	0.189975		53.32	6.196	0.24782
	53.34	6.066	0.181965		53.32	6.334	0.25334		53.35	6.197	0.185895
	53.37	6.066	0.18198		53.35	6.334	0.19002		53.38	6.198	0.185925
	53.41	6.067	0.24266		53.38	6.335	0.190035		53.42	6.199	0.24794
	53.44	6.068	0.182025		53.42	6.336	0.25342		53.45	6.2	0.185985
	53.47	6.069	0.182055		53.45	6.337	0.190095		53.49	6.2	0.248
	53.51	6.07	0.24278		53.48	6.337	0.19011		53.52	6.201	0.186015
	53.54	6.07	0.1821		53.52	6.338	0.2535		53.55	6.202	0.186045
	53.57	6.071	0.182115		53.55	6.339	0.190155		53.59	6.203	0.2481
	53.61	6.072	0.24286		53.58	6.339	0.19017		53.62	6.203	0.18609
	53.64	6.072	0.18216		53.62	6.34	0.25358		53.65	6.204	0.186105
	53.67	6.073	0.182175		53.65	6.341	0.190215		53.69	6.205	0.24818
	53.71	6.074	0.24294		53.68	6.341	0.19023		53.72	6.206	0.186165
	53.74	6.075	0.182235		53.72	6.342	0.25366		53.75	6.206	0.18618
	53.77	6.075	0.18225		53.75	6.343	0.190275		53.79	6.207	0.24826
	53.81	6.076	0.24302		53.78	6.343	0.19029		53.82	6.208	0.186225
	53.84	6.077	0.182295		53.82	6.344	0.25374		53.85	6.209	0.186255
	53.87	6.077	0.18231		53.85	6.345	0.190335		53.89	6.21	0.24838
	53.91	6.078	0.2431		53.88	6.346	0.190365		53.92	6.21	0.1863
	53.94	6.078	0.18234		53.92	6.346	0.25384		53.95	6.211	0.186315
	53.97	6.079	0.182355		53.95	6.347	0.190395		53.99	6.212	0.24846
	54.01	6.08	0.24318		53.98	6.347	0.19041		54.02	6.212	0.18636
	54.04	6.08	0.1824		54.02	6.348	0.2539		54.05	6.213	0.186375
	54.07	6.081	0.182415		54.05	6.349	0.190455		54.09	6.214	0.24854
	54.11	6.082	0.24326		54.08	6.349	0.19047		54.12	6.214	0.18642
	54.14	6.082	0.18246		54.12	6.35	0.25398		54.15	6.215	0.186435
	54.17	6.083	0.182475		54.15	6.351	0.190515		54.19	6.216	0.24862
	54.21	6.083	0.24332		54.18	6.351	0.19053		54.22	6.217	0.186495
	54.24	6.084	0.182505		54.22	6.352	0.25406		54.25	6.217	0.18651
	54.27	6.084	0.18252		54.25	6.353	0.190575		54.29	6.218	0.2487
	54.31	6.085	0.24338		54.28	6.353	0.19059		54.32	6.219	0.186555
	54.34	6.085	0.18255		54.32	6.354	0.25414		54.35	6.219	0.18657
	54.37	6.086	0.182565		54.35	6.355	0.190635		54.39	6.22	0.24878
	54.41	6.087	0.24346		54.38	6.355	0.19065		54.42	6.221	0.186615
	54.44	6.087	0.18261		54.42	6.356	0.25422		54.45	6.221	0.18663
	54.47	6.087	0.18261		54.45	6.357	0.190695		54.49	6.222	0.24886
	54.51	6.088	0.2435		54.48	6.357	0.19071		54.52	6.223	0.186675
	54.54	6.088	0.18264		54.52	6.358	0.2543		54.55	6.223	0.18669
	54.57	6.089	0.182655		54.55	6.359	0.190755		54.59	6.224	0.24894
	54.61	6.089	0.24356		54.58	6.359	0.19077		54.62	6.225	0.186735
	54.64	6.09	0.182685		54.62	6.36	0.25438		54.65	6.225	0.18675
	54.67	6.09	0.1827		54.65	6.36	0.1908		54.69	6.226	0.24902
	54.71	6.091	0.24362		54.68	6.361	0.190815		54.72	6.227	0.186795
	54.74	6.091	0.18273		54.72	6.362	0.25446		54.75	6.228	0.186825
	54.77	6.091	0.18273		54.75	6.362	0.19086		54.79	6.228	0.24912
	54.81	6.092	0.24366		54.78	6.363	0.190875		54.82	6.229	0.186855
	54.84	6.092	0.18276		54.82	6.364	0.25454		54.85	6.229	0.18687
	54.87	6.092	0.18276		54.85	6.364	0.19092		54.89	6.23	0.24918
	54.91	6.093	0.2437		54.88	6.365	0.190935		54.92	6.231	0.186915
	54.94	6.093	0.18279		54.92	6.365	0.2546		54.95	6.231	0.18693
	54.97	6.093	0.18279		54.95	6.366	0.190965		54.99	6.232	0.24926
	55.01	6.093	0.24372		54.98	6.367	0.190995		55.02	6.233	0.186975
	55.04	6.093	0.18279		55.02	6.367	0.25468		55.05	6.233	0.18699
	55.07	6.093	0.18279		55.05	6.368	0.191025		55.09	6.234	0.24934
	55.11	6.093	0.24372		55.08	6.368	0.19104		55.12	6.234	0.18702
	55.14	6.093	0.18279		55.12	6.369	0.25474		55.15	6.235	0.187035
	55.17	6.093	0.18279		55.15	6.369	0.19107		55.19	6.235	0.2494
	55.21	6.092	0.2437		55.18	6.37	0.191085		55.22	6.236	0.187065
	55.24	6.091	0.182745		55.22	6.37	0.2548		55.25	6.236	0.18708
	55.27	6.09	0.182715		55.25	6.371	0.191115		55.29	6.236	0.24944
	55.31	6.089	0.24358		55.28	6.371	0.19113		55.32	6.237	0.187095
	55.34	6.089	0.18267		55.32	6.372	0.25486		55.35	6.237	0.18711
	55.37	6.088	0.182655		55.35	6.372	0.19116		55.39	6.237	0.24948
	55.41	6.088	0.24352		55.38	6.371	0.191145		55.42	6.237	0.18711
	55.44	6.088	0.18264		55.42	6.371	0.25484		55.45	6.238	0.187125
	55.47	6.088	0.18264		55.45	6.371	0.19113		55.49	6.238	0.24952
	55.51	6.089	0.24354		55.48	6.371	0.19113		55.52	6.238	0.18714
	55.54	6.089	0.18267		55.52	6.37	0.25482		55.55	6.238	0.18714
	55.57	6.09	0.182685		55.55	6.37	0.1911		55.59	6.238	0.24952
	55.61	6.09	0.2436		55.58	6.37	0.1911		55.62	6.238	0.18714
	55.64	6.091	0.182715		55.62	6.37	0.2548		55.65	6.238	0.18714
	55.67	6.091	0.18273		55.65	6.37	0.1911		55.69	6.238	0.24952
	55.71	6.092	0.24366		55.68	6.369	0.191085		55.72	6.238	0.18714
	55.74	6.092	0.18276		55.72	6.369	0.25476		55.75	6.237	0.187125
	55.77	6.093	0.182775		55.75	6.369	0.19107		55.79	6.237	0.24948
	55.81	6.093	0.24372		55.78	6.369	0.19107		55.82	6.236	0.187095
	55.84	6.094	0.182805		55.82	6.369	0.25476		55.85	6.235	0.187065
	55.87	6.094	0.18282		55.85	6.369	0.19107		55.89	6.234	0.24938
	55.91	6.095	0.24378		55.88	6.369	0.19107		55.92	6.232	0.18699
	55.94	6.095	0.18285		55.92	6.369	0.25476		55.96	6.229	0.24922
	55.97	6.095	0.18285		55.95	6.369	0.19107		55.99	6.213	0.18663
	56.01	6.096	0.24382		55.98	6.369	0.19107		56.02	6.203	0.18624
	56.04	6.096	0.18288		56.02	6.369	0.25476		56.05	6.196	0.185985
	56.07	6.096	0.18288		56.05	6.369	0.19107		56.09	6.191	0.24774
	56.11	6.097	0.24386		56.08	6.369	0.19107		56.12	6.187	0.18567
	56.14	6.097	0.18291		56.12	6.369	0.25476		56.15	6.183	0.18555
	56.17	6.097	0.18291		56.15	6.368	0.191055		56.19	6.179	0.24724
	56.21	6.097	0.24388		56.18	6.368	0.19104		56.22	6.175	0.18531
	56.24	6.097	0.18291		56.22	6.368	0.25472		56.25	6.171	0.18519
	56.27	6.097	0.18291		56.25	6.367	0.191025		56.29	6.168	0.24678
	56.31	6.097	0.24388		56.28	6.367	0.19101		56.32	6.165	0.184995
	56.34	6.096	0.182895		56.32	6.366	0.25466		56.35	6.162	0.184905
	56.37	6.094	0.18285		56.35	6.365	0.190965		56.39	6.159	0.24642
	56.41	6.093	0.24374		56.38	6.365	0.19095		56.42	6.156	0.184725
	56.44	6.092	0.182775		56.42	6.364	0.25458		56.45	6.153	0.184635
	56.47	6.091	0.182745		56.45	6.363	0.190905		56.49	6.15	0.24606
	56.51	6.09	0.24362		56.48	6.362	0.190875		56.52	6.147	0.184455
	56.54	6.088	0.18267		56.52	6.361	0.25446		56.55	6.144	0.184365
	56.57	6.086	0.18261		56.55	6.361	0.19083		56.59	6.141	0.2457
	56.61	6.084	0.2434		56.58	6.36	0.190815		56.62	6.137	0.18417
	56.64	6.082	0.18249		56.62	6.359	0.25438		56.65	6.134	0.184065
	56.67	6.08	0.18243		56.65	6.358	0.190755		56.69	6.13	0.24528
	56.71	6.078	0.24316		56.68	6.357	0.190725		56.72	6.126	0.18384
	56.74	6.075	0.182295		56.72	6.356	0.25426		56.75	6.121	0.183705
	56.77	6.073	0.18222		56.75	6.355	0.190665		56.79	6.117	0.24476
	56.81	6.071	0.24288		56.78	6.354	0.190635		56.82	6.113	0.18345
	56.84	6.069	0.1821		56.82	6.353	0.25414		56.85	6.11	0.183345
	56.87	6.066	0.182025		56.85	6.352	0.190575		56.89	6.106	0.24432
	56.91	6.063	0.24258		56.88	6.351	0.190545		56.92	6.102	0.18312
	56.94	6.061	0.18186		56.92	6.35	0.25402		56.95	6.098	0.183
	56.97	6.058	0.181785		56.95	6.348	0.19047		56.99	6.094	0.24384
	57.01	6.055	0.24226		56.99	6.346	0.25388		57.02	6.09	0.18276
	57.04	6.052	0.181605		57.02	6.344	0.19035		57.05	6.087	0.182655
	57.07	6.048	0.1815		57.05	6.341	0.190275		57.09	6.083	0.2434
	57.11	6.045	0.24186		57.09	6.339	0.2536		57.12	6.079	0.18243
	57.14	6.041	0.18129		57.12	6.336	0.190125		57.15	6.076	0.182325
	57.17	6.037	0.18117		57.15	6.333	0.190035		57.19	6.071	0.24294
	57.21	6.033	0.2414		57.19	6.329	0.25324		57.22	6.067	0.18207
	57.24	6.029	0.18093		57.22	6.325	0.18981		57.25	6.063	0.18195
	57.27	6.024	0.180795		57.25	6.321	0.18969		57.29	6.06	0.24246
	57.31	6.019	0.24086		57.29	6.317	0.25276		57.32	6.055	0.181725
	57.34	6.013	0.18048		57.32	6.313	0.18945		57.35	6.051	0.18159
	57.38	6.006	0.24038		57.35	6.309	0.18933		57.39	6.047	0.24196
	57.41	5.999	0.180075		57.39	6.306	0.2523		57.42	6.042	0.181335
	57.44	5.991	0.17985		57.42	6.302	0.18912		57.45	6.038	0.1812
	57.48	5.981	0.23944		57.45	6.299	0.189015		57.49	6.033	0.24142
	57.51	5.969	0.17925		57.49	6.294	0.25186		57.52	6.027	0.1809
	57.54	5.955	0.17886		57.52	6.291	0.188775		57.56	6.022	0.24098
	57.58	5.941	0.23792		57.55	6.287	0.18867		57.59	6.014	0.18054
	57.61	5.92	0.177915		57.59	6.284	0.25142		57.62	6.006	0.1803
	57.65	5.89	0.2362		57.62	6.281	0.188475		57.66	5.997	0.24006
	57.68	5.857	0.176205		57.65	6.278	0.188385		57.69	5.985	0.17973
	57.72	5.818	0.2335		57.69	6.275	0.25106		57.73	5.962	0.23894
	57.76	5.775	0.23186		57.72	6.272	0.188205		57.77	5.927	0.23778
	57.79	5.723	0.17247		57.75	6.269	0.188115		57.83	5.814	0.35223
	57.83	5.652	0.2275		57.79	6.266	0.2507		57.87	5.665	0.22958
					57.82	6.263	0.187935
					57.85	6.26	0.187845
					57.89	6.257	0.25034
					57.92	6.254	0.187665
					57.95	6.251	0.187575
					57.99	6.247	0.24996
					58.02	6.242	0.187335
					58.05	6.235	0.187155
					58.09	6.228	0.24926
					58.12	6.218	0.18669
					58.16	6.207	0.2485
					58.19	6.196	0.186045
					58.22	6.183	0.185685
					58.26	6.168	0.24702
					58.29	6.149	0.184755
					58.33	6.125	0.24548
					58.36	6.098	0.183345
					58.39	6.069	0.182505
					58.43	6.038	0.24214
					58.48	5.989	0.300675
					58.53	5.887	0.2969

## Sheet: TAB_BKB_20_80
TAB:BKB 20:80	Strain	Stress	Toughness 10^4		Strain	Stress	Toughness 10^4		Strain	Stress	Toughness 10^4
	[%]	[MPa]	10^4 [J m-3]		[%]	[MPa]	10^4 [J m-3]		[%]	[MPa]	10^4 [J m-3]
	0.02657	0.01175			0.0261	0.01863			0.0268	0.01868
	0.05847	0.02262	0.000548201		0.05791	0.03809	0.000902132		0.05857	0.03762	0.000894325
	0.09137	0.0343	0.000936334		0.09041	0.05975	0.0015899		0.09156	0.05799	0.00157709
	0.1243	0.04643	0.00132922		0.1234	0.08249	0.00234625		0.1246	0.07933	0.00226853
	0.1568	0.0595	0.00172136		0.1566	0.1058	0.00312561		0.1576	0.1013	0.00298039
	0.1898	0.07323	0.00219005		0.1897	0.1296	0.00389587		0.191	0.1234	0.00375249
	0.2223	0.08766	0.00261446		0.223	0.1537	0.00471694		0.2243	0.1458	0.00448218
	0.2554	0.1029	0.00315377		0.2562	0.1779	0.00550456		0.2573	0.1683	0.00518265			Young's Modulus	Strain at break	max stress	Toughness
	0.2882	0.1184	0.00362932		0.2893	0.2024	0.00629397		0.2908	0.1909	0.0060166			[GPa]	[%]	[MPa]	10^4 [J m-3]
	0.3211	0.1347	0.00416349		0.3228	0.227	0.00719245		0.324	0.2136	0.0067147			0.0517262	129.3	4.931	566.528
	0.3541	0.1513	0.004719		0.356	0.2517	0.00794642		0.3574	0.2364	0.007515			0.0706487	120.7	5.007	544.916
	0.3871	0.1686	0.00527835		0.3894	0.2764	0.00881927		0.3907	0.2592	0.00825174			0.0655855	123.7	5.085	564.136
	0.4202	0.186	0.00586863		0.4226	0.3011	0.0095865		0.424	0.282	0.00901098
	0.4533	0.2038	0.00645119		0.4559	0.326	0.0104412		0.4575	0.305	0.00983225		Average	0.0626535	124.567	5.00767	558.526
	0.4863	0.2219	0.00702405		0.4894	0.3507	0.0113347		0.4905	0.3278	0.0104412		Standard dev	0.00979604	4.36501	0.0770022	11.8477
	0.5198	0.2403	0.00774185		0.5227	0.3755	0.0120912		0.524	0.3507	0.0113649
	0.5527	0.2586	0.0082069		0.556	0.4003	0.0129171		0.5574	0.3736	0.0120958
	0.586	0.2772	0.00892107		0.5894	0.4249	0.0137808		0.5907	0.3963	0.0128188
	0.6191	0.2962	0.00948977		0.6226	0.4498	0.01452		0.624	0.4191	0.0135764
	0.6526	0.315	0.0102376		0.656	0.4745	0.0154358		0.6575	0.4417	0.0144184
	0.6859	0.334	0.0108058		0.6894	0.4992	0.0162608		0.6907	0.4645	0.0150429
	0.719	0.353	0.0113699		0.7228	0.5239	0.0170858		0.724	0.4873	0.0158475
	0.7525	0.3722	0.0121471		0.756	0.5484	0.0178002		0.7575	0.5099	0.0167031
	0.7856	0.3912	0.0126343		0.7894	0.5731	0.018729		0.7908	0.5326	0.0173576
	0.8191	0.4103	0.0134251		0.8229	0.5976	0.0196092		0.8242	0.5552	0.0181663
	0.8521	0.4296	0.0138583		0.8563	0.6218	0.020364		0.8575	0.5776	0.0188611
	0.8856	0.4488	0.0147132		0.8896	0.6462	0.0211122		0.8908	0.6	0.019607
	0.9189	0.4681	0.0152664		0.9228	0.6703	0.0218539		0.9243	0.6226	0.0204785
	0.9521	0.4874	0.0158613		0.9563	0.6946	0.0228621		0.9575	0.6448	0.0210388
	0.9857	0.5067	0.0167009		0.9898	0.7188	0.0236744		0.991	0.667	0.0219726
	1.019	0.5259	0.0171928		1.023	0.7427	0.0242609		1.024	0.6892	0.0223773
	1.052	0.5453	0.0176748		1.056	0.7668	0.0249068		1.058	0.7111	0.0238051
	1.085	0.5648	0.0183166		1.09	0.7906	0.0264758		1.091	0.7332	0.0238309
	1.119	0.584	0.0195296		1.123	0.8145	0.0264841		1.124	0.7552	0.0245586
	1.152	0.6032	0.0195888		1.157	0.8383	0.0280976		1.158	0.777	0.0260474
	1.186	0.6224	0.0208352		1.19	0.8619	0.0280533		1.191	0.7988	0.0260007
	1.219	0.6417	0.0208577		1.223	0.8854	0.0288305		1.225	0.8205	0.0275281
	1.252	0.6607	0.0214896		1.257	0.9088	0.0305014		1.258	0.8422	0.0274345
	1.286	0.6798	0.0227885		1.29	0.9321	0.0303749		1.291	0.8637	0.0281473
	1.319	0.699	0.0227502		1.323	0.9554	0.0311437		1.325	0.8852	0.0297313
	1.352	0.718	0.0233805		1.357	0.9784	0.0328746		1.358	0.9065	0.0295631
	1.386	0.737	0.024735		1.39	1.001	0.0326601		1.391	0.9278	0.0302659
	1.419	0.756	0.0246345		1.424	1.024	0.034425		1.425	0.9489	0.0319039
	1.453	0.7749	0.0260253		1.457	1.047	0.0341715		1.458	0.9699	0.0316602
	1.486	0.7937	0.0258819		1.49	1.07	0.0349305		1.491	0.991	0.0323549
	1.519	0.8126	0.0265039		1.524	1.092	0.036754		1.525	1.012	0.034051
	1.553	0.8315	0.0279497		1.557	1.114	0.036399		1.558	1.033	0.0337425
	1.586	0.8501	0.0277464		1.591	1.137	0.038267		1.592	1.053	0.035462
	1.619	0.8688	0.0283618		1.624	1.159	0.037884		1.625	1.074	0.0350955
	1.653	0.8873	0.0298537		1.657	1.181	0.03861		1.658	1.094	0.035772
	1.686	0.9059	0.0295878		1.691	1.202	0.040511		1.692	1.115	0.037553
	1.72	0.9242	0.0311117		1.724	1.224	0.040029		1.725	1.135	0.037125
	1.753	0.9425	0.0308005		1.757	1.246	0.040755		1.759	1.155	0.03893
	1.786	0.9608	0.0314045		1.791	1.267	0.042721		1.792	1.175	0.038445
	1.82	0.979	0.0329766		1.824	1.288	0.0421575		1.825	1.195	0.039105
	1.853	0.9971	0.0326056		1.858	1.309	0.044149		1.859	1.214	0.040953
	1.887	1.015	0.0342057		1.891	1.33	0.0435435		1.892	1.234	0.040392
	1.92	1.033	0.033792		1.925	1.351	0.045577		1.926	1.253	0.042279
	1.953	1.051	0.034386		1.958	1.371	0.044913		1.959	1.273	0.041679
	1.987	1.069	0.03604		1.991	1.392	0.0455895		1.992	1.292	0.0423225
	2.02	1.087	0.035574		2.025	1.412	0.047668		2.026	1.311	0.044251
	2.054	1.105	0.037264		2.059	1.431	0.048331		2.059	1.33	0.0435765
	2.087	1.122	0.0367455		2.092	1.451	0.047553		2.093	1.349	0.045543
	2.12	1.14	0.037323		2.125	1.471	0.048213		2.126	1.367	0.044814
	2.154	1.157	0.039049		2.159	1.49	0.050337		2.159	1.386	0.0454245
	2.187	1.174	0.0384615		2.192	1.51	0.0495		2.193	1.404	0.04743
	2.221	1.192	0.040222		2.225	1.529	0.0501435		2.226	1.422	0.046629
	2.254	1.209	0.0396165		2.259	1.548	0.052309		2.259	1.44	0.047223
	2.287	1.226	0.0401775		2.292	1.567	0.0513975		2.293	1.458	0.049266
	2.321	1.242	0.041956		2.326	1.586	0.053601		2.326	1.475	0.0483945
	2.354	1.259	0.0412665		2.359	1.604	0.052635		2.36	1.493	0.050456
	2.388	1.276	0.043095		2.392	1.622	0.053229		2.393	1.51	0.0495495
	2.421	1.293	0.0423885		2.426	1.64	0.055454		2.427	1.527	0.051629
	2.455	1.309	0.044234		2.459	1.658	0.054417		2.46	1.544	0.0506715
	2.488	1.325	0.043461		2.493	1.676	0.056678		2.493	1.561	0.0512325
	2.521	1.341	0.043989		2.526	1.693	0.0555885		2.527	1.578	0.053363
	2.555	1.358	0.045883		2.56	1.711	0.057868		2.56	1.594	0.052338
	2.588	1.374	0.045078		2.593	1.728	0.0567435		2.594	1.611	0.054485
	2.622	1.39	0.046988		2.626	1.745	0.0573045		2.627	1.627	0.053427
	2.655	1.406	0.046134		2.66	1.762	0.059619		2.66	1.644	0.0539715
	2.688	1.421	0.0466455		2.693	1.778	0.05841		2.694	1.66	0.056168
	2.722	1.437	0.048586		2.727	1.794	0.060724		2.727	1.676	0.055044
	2.755	1.452	0.0476685		2.76	1.811	0.0594825		2.761	1.691	0.057239
	2.789	1.467	0.049623		2.794	1.827	0.061846		2.794	1.707	0.056067
	2.822	1.482	0.0486585		2.827	1.843	0.060555		2.827	1.722	0.0565785
	2.856	1.497	0.050643		2.86	1.858	0.0610665		2.861	1.737	0.058803
	2.889	1.512	0.0496485		2.894	1.874	0.063444		2.894	1.752	0.0575685
	2.923	1.527	0.051663		2.927	1.889	0.0620895		2.928	1.767	0.059823
	2.956	1.542	0.0506385		2.961	1.904	0.064481		2.961	1.782	0.0585585
	2.989	1.557	0.0511335		2.994	1.919	0.0630795		2.994	1.797	0.0590535
	3.023	1.571	0.053176		3.027	1.934	0.0635745		3.028	1.811	0.061336
	3.056	1.585	0.052074		3.061	1.949	0.066011		3.061	1.825	0.059994
	3.09	1.6	0.054145		3.094	1.963	0.064548		3.095	1.84	0.062305
	3.123	1.614	0.053031		3.128	1.978	0.066997		3.128	1.853	0.0609345
	3.156	1.628	0.053493		3.161	1.992	0.065505		3.161	1.867	0.06138
	3.19	1.642	0.05559		3.194	2.006	0.065967		3.195	1.881	0.063716
	3.223	1.656	0.054417		3.228	2.02	0.068442		3.228	1.895	0.062304
	3.257	1.669	0.056525		3.261	2.033	0.0668745		3.262	1.908	0.064651
	3.29	1.683	0.055308		3.295	2.047	0.06936		3.295	1.922	0.063195
	3.324	1.696	0.057443		3.328	2.06	0.0677655		3.328	1.935	0.0636405
	3.357	1.71	0.056199		3.362	2.074	0.070278		3.362	1.948	0.066011
	3.391	1.723	0.058361		3.395	2.087	0.0686565		3.395	1.961	0.0644985
	3.424	1.736	0.0570735		3.428	2.1	0.0690855		3.429	1.973	0.066878
	3.457	1.749	0.0575025		3.462	2.113	0.071621		3.462	1.986	0.0653235
	3.491	1.762	0.059687		3.495	2.125	0.069927		3.495	1.999	0.0657525
	3.524	1.774	0.058344		3.529	2.138	0.072471		3.529	2.011	0.06817
	3.558	1.787	0.060537		3.562	2.15	0.070752		3.562	2.024	0.0665775
	3.591	1.799	0.059169		3.595	2.162	0.071148		3.596	2.036	0.06902
	3.625	1.812	0.061387		3.629	2.174	0.073712		3.629	2.048	0.067386
	3.658	1.824	0.059994		3.662	2.186	0.07194		3.662	2.06	0.067782
	3.691	1.837	0.0604065		3.695	2.198	0.072336		3.696	2.072	0.070244
	3.725	1.848	0.062645		3.729	2.21	0.074936		3.729	2.084	0.068574
	3.758	1.86	0.061182		3.762	2.221	0.0731115		3.763	2.095	0.071043
	3.792	1.872	0.063444		3.796	2.233	0.075718		3.796	2.106	0.0693165
	3.825	1.884	0.061974		3.829	2.244	0.0738705		3.829	2.118	0.069696
	3.858	1.896	0.06237		3.862	2.256	0.07425		3.863	2.129	0.072199
	3.892	1.907	0.064651		3.896	2.267	0.076891		3.896	2.14	0.0704385
	3.925	1.919	0.063129		3.929	2.278	0.0749925		3.929	2.152	0.070818
	3.959	1.93	0.065433		3.963	2.289	0.077639		3.963	2.162	0.073338
	3.992	1.941	0.0638715		3.996	2.299	0.075702		3.996	2.173	0.0715275
	4.025	1.952	0.0642345		4.029	2.31	0.0760485		4.03	2.184	0.074069
	4.059	1.964	0.066572		4.063	2.321	0.078727		4.063	2.195	0.0722535
	4.093	1.974	0.066946		4.096	2.331	0.076758		4.096	2.205	0.0726
	4.126	1.985	0.0653235		4.129	2.341	0.077088		4.13	2.216	0.075157
	4.159	1.996	0.0656865		4.163	2.352	0.079781		4.163	2.226	0.073293
	4.193	2.007	0.068051		4.196	2.362	0.077781		4.196	2.236	0.073623
	4.226	2.017	0.066396		4.23	2.372	0.080478		4.23	2.246	0.076194
	4.259	2.028	0.0667425		4.263	2.382	0.078441		4.263	2.256	0.074283
	4.293	2.038	0.069122		4.297	2.391	0.081141		4.297	2.266	0.076874
	4.326	2.048	0.067419		4.33	2.401	0.079068		4.33	2.276	0.074943
	4.36	2.059	0.069819		4.363	2.411	0.079398		4.363	2.286	0.075273
	4.393	2.069	0.068112		4.397	2.42	0.082127		4.397	2.295	0.077877
	4.426	2.079	0.068442		4.43	2.43	0.080025		4.43	2.305	0.0759
	4.46	2.089	0.070856		4.463	2.439	0.0803385		4.463	2.315	0.07623
	4.493	2.099	0.069102		4.497	2.449	0.083096		4.497	2.324	0.078863
	4.527	2.108	0.071519		4.53	2.458	0.0809655		4.53	2.333	0.0768405
	4.56	2.118	0.069729		4.563	2.467	0.0812625		4.563	2.343	0.077154
	4.593	2.128	0.070059		4.597	2.476	0.084031		4.597	2.352	0.079815
	4.627	2.137	0.072505		4.63	2.485	0.0818565		4.63	2.361	0.0777645
	4.66	2.147	0.070686		4.663	2.493	0.082137		4.664	2.37	0.080427
	4.693	2.156	0.0709995		4.697	2.502	0.084915		4.697	2.379	0.0783585
	4.727	2.166	0.073474		4.73	2.511	0.0827145		4.73	2.388	0.0786555
	4.76	2.175	0.0716265		4.764	2.519	0.08551		4.764	2.396	0.081328
	4.794	2.184	0.074103		4.797	2.528	0.0832755		4.797	2.405	0.0792165
	4.827	2.193	0.0722205		4.83	2.536	0.083556		4.831	2.414	0.081923
	4.861	2.202	0.074715		4.864	2.545	0.086377		4.864	2.422	0.079794
	4.894	2.211	0.0728145		4.897	2.553	0.084117		4.897	2.431	0.0800745
	4.927	2.22	0.0731115		4.93	2.561	0.084381		4.931	2.439	0.08279
	4.961	2.228	0.075616		4.964	2.57	0.087227		4.964	2.448	0.0806355
	4.994	2.237	0.0736725		4.997	2.578	0.084942		4.997	2.456	0.080916
	5.028	2.245	0.076194		5.031	2.585	0.087771		5.03	2.464	0.08118
	5.061	2.254	0.0742335		5.064	2.594	0.0854535		5.064	2.472	0.083912
	5.094	2.263	0.0745305		5.097	2.601	0.0857175		5.097	2.48	0.081708
	5.128	2.271	0.077078		5.131	2.609	0.08857		5.131	2.488	0.084456
	5.161	2.279	0.075075		5.164	2.617	0.086229		5.164	2.496	0.082236
	5.194	2.287	0.075339		5.197	2.625	0.086493		5.197	2.504	0.0825
	5.228	2.296	0.077911		5.231	2.632	0.089369		5.231	2.512	0.085272
	5.261	2.304	0.0759		5.264	2.64	0.086988		5.264	2.52	0.083028
	5.295	2.312	0.078472		5.297	2.647	0.0872355		5.297	2.527	0.0832755
	5.328	2.32	0.076428		5.331	2.654	0.090117		5.331	2.535	0.086054
	5.361	2.328	0.076692		5.364	2.662	0.087714		5.364	2.543	0.083787
	5.395	2.336	0.079288		5.398	2.669	0.090627		5.398	2.55	0.086581
	5.428	2.344	0.07722		5.431	2.676	0.0881925		5.431	2.558	0.084282
	5.461	2.352	0.077484		5.464	2.684	0.08844		5.464	2.565	0.0845295
	5.495	2.36	0.080104		5.498	2.691	0.091375		5.498	2.573	0.087346
	5.528	2.367	0.0779955		5.531	2.698	0.0889185		5.531	2.58	0.0850245
	5.562	2.375	0.080614		5.564	2.705	0.0891495		5.564	2.587	0.0852555
	5.595	2.382	0.0784905		5.598	2.712	0.092089		5.598	2.594	0.088077
	5.628	2.39	0.078738		5.631	2.719	0.0896115		5.631	2.602	0.085734
	5.662	2.397	0.081379		5.664	2.725	0.089826		5.664	2.608	0.085965
	5.695	2.405	0.079233		5.698	2.732	0.092769		5.698	2.615	0.088791
	5.728	2.412	0.0794805		5.731	2.739	0.0902715		5.731	2.622	0.0864105
	5.762	2.419	0.082127		5.764	2.746	0.0905025		5.764	2.629	0.0866415
	5.795	2.427	0.079959		5.798	2.753	0.093483		5.798	2.636	0.089505
	5.828	2.434	0.0802065		5.831	2.759	0.090948		5.831	2.643	0.0871035
	5.862	2.441	0.082875		5.865	2.765	0.093908		5.864	2.65	0.0873345
	5.895	2.448	0.0806685		5.898	2.772	0.0913605		5.898	2.657	0.090219
	5.929	2.455	0.083351		5.931	2.778	0.091575		5.931	2.664	0.0877965
	5.962	2.462	0.0811305		5.965	2.785	0.094571		5.965	2.67	0.090678
	5.995	2.469	0.0813615		5.998	2.791	0.092004		5.998	2.677	0.0882255
	6.029	2.476	0.084065		6.031	2.798	0.0922185		6.031	2.683	0.08844
	6.062	2.483	0.0818235		6.065	2.804	0.095234		6.065	2.69	0.091341
	6.095	2.49	0.0820545		6.098	2.81	0.092631		6.098	2.696	0.088869
	6.129	2.497	0.084779		6.131	2.817	0.0928455		6.131	2.703	0.0890835
	6.162	2.503	0.0825		6.165	2.823	0.09588		6.165	2.709	0.092004
	6.196	2.51	0.085221		6.198	2.829	0.093258		6.198	2.715	0.089496
	6.229	2.516	0.082929		6.231	2.835	0.093456		6.231	2.722	0.0897105
	6.262	2.523	0.0831435		6.265	2.841	0.096492		6.265	2.728	0.09265
	6.296	2.53	0.085901		6.298	2.847	0.093852		6.298	2.734	0.090123
	6.329	2.536	0.083589		6.331	2.853	0.09405		6.331	2.74	0.090321
	6.362	2.543	0.0838035		6.365	2.859	0.097104		6.365	2.746	0.093262
	6.396	2.549	0.086564		6.398	2.864	0.0944295		6.398	2.753	0.0907335
	6.429	2.555	0.084216		6.431	2.87	0.094611		6.431	2.759	0.090948
	6.462	2.562	0.0844305		6.465	2.876	0.097682		6.465	2.765	0.093908
	6.496	2.568	0.08721		6.498	2.882	0.095007		6.498	2.771	0.091344
	6.529	2.574	0.084843		6.532	2.888	0.09809		6.531	2.777	0.091542
	6.562	2.58	0.085041		6.565	2.893	0.0953865		6.565	2.783	0.09452
	6.596	2.587	0.087839		6.598	2.899	0.095568		6.598	2.789	0.091938
	6.629	2.593	0.08547		6.631	2.905	0.095766		6.632	2.795	0.094928
	6.663	2.599	0.088264		6.665	2.91	0.098855		6.665	2.8	0.0923175
	6.696	2.605	0.085866		6.698	2.916	0.096129		6.698	2.806	0.092499
	6.729	2.611	0.086064		6.731	2.921	0.0963105		6.732	2.812	0.095506
	6.763	2.617	0.088876		6.765	2.927	0.099416		6.765	2.818	0.092895
	6.796	2.623	0.08646		6.798	2.933	0.09669		6.798	2.823	0.0930765
	6.829	2.629	0.086658		6.832	2.938	0.099807		6.832	2.829	0.096084
	6.863	2.635	0.089488		6.865	2.943	0.0970365		6.865	2.835	0.093456
	6.896	2.64	0.0870375		6.898	2.949	0.097218		6.898	2.84	0.0936375
	6.93	2.646	0.089862		6.932	2.954	0.100351		6.932	2.846	0.096662
	6.963	2.652	0.087417		6.965	2.959	0.0975645		6.965	2.852	0.094017
	6.996	2.658	0.087615		6.998	2.965	0.097746		6.998	2.857	0.0941985
	7.03	2.664	0.090474		7.032	2.97	0.100895		7.032	2.863	0.09724
	7.063	2.669	0.0879945		7.065	2.975	0.0980925		7.065	2.868	0.0945615
	7.096	2.675	0.088176		7.098	2.98	0.0982575		7.098	2.873	0.0947265
	7.13	2.681	0.091052		7.132	2.985	0.101405		7.132	2.879	0.097784
	7.163	2.686	0.0885555		7.165	2.991	0.098604		7.165	2.884	0.0950895
	7.196	2.692	0.088737		7.198	2.996	0.0987855		7.198	2.889	0.0952545
	7.23	2.697	0.091613		7.232	3.001	0.101949		7.232	2.895	0.098328
	7.263	2.703	0.0891		7.265	3.006	0.0991155		7.265	2.9	0.0956175
	7.297	2.708	0.091987		7.298	3.011	0.0992805		7.298	2.905	0.0957825
	7.33	2.714	0.089463		7.332	3.016	0.102459		7.332	2.911	0.098872
	7.363	2.719	0.0896445		7.365	3.021	0.0996105		7.365	2.916	0.0961455
	7.396	2.724	0.0898095		7.398	3.026	0.0997755		7.398	2.921	0.0963105
	7.43	2.73	0.092718		7.432	3.031	0.102969		7.432	2.926	0.099399
	7.463	2.735	0.0901725		7.465	3.036	0.100105		7.465	2.931	0.0966405
	7.497	2.74	0.093075		7.498	3.041	0.100271		7.499	2.936	0.099739
	7.53	2.745	0.0905025		7.532	3.046	0.103479		7.532	2.941	0.0969705
	7.563	2.751	0.090684		7.565	3.05	0.100584		7.565	2.946	0.0971355
	7.597	2.756	0.093619		7.598	3.055	0.100732		7.599	2.951	0.100249
	7.63	2.761	0.0910305		7.632	3.06	0.103955		7.632	2.956	0.0974655
	7.663	2.766	0.0911955		7.665	3.065	0.101063		7.665	2.961	0.0976305
	7.697	2.771	0.094129		7.699	3.07	0.104295		7.698	2.966	0.0977955
	7.73	2.776	0.0915255		7.732	3.074	0.101376		7.732	2.971	0.100929
	7.763	2.781	0.0916905		7.765	3.079	0.101524		7.765	2.976	0.0981255
	7.797	2.787	0.094656		7.799	3.084	0.104771		7.799	2.981	0.101269
	7.83	2.792	0.0920535		7.832	3.088	0.101838		7.832	2.986	0.0984555
	7.863	2.797	0.0922185		7.865	3.093	0.101987		7.865	2.991	0.0986205
	7.897	2.801	0.095166		7.899	3.097	0.10523		7.899	2.995	0.101762
	7.93	2.806	0.0925155		7.932	3.102	0.102284		7.932	3	0.0989175
	7.963	2.811	0.0926805		7.965	3.106	0.102432		7.965	3.005	0.0990825
	7.997	2.816	0.095659		7.999	3.111	0.105689		7.999	3.01	0.102255
	8.03	2.821	0.0930105		8.032	3.115	0.102729		8.032	3.014	0.099396
	8.063	2.826	0.0931755		8.065	3.12	0.102877		8.065	3.019	0.0995445
	8.097	2.831	0.096169		8.099	3.125	0.106165		8.099	3.024	0.102731
	8.13	2.836	0.0935055		8.132	3.129	0.103191		8.132	3.028	0.099858
	8.164	2.84	0.096492		8.165	3.133	0.103323		8.165	3.033	0.100006
	8.197	2.845	0.0938025		8.199	3.137	0.10659		8.199	3.038	0.103207
	8.23	2.85	0.0939675		8.232	3.142	0.103603		8.232	3.042	0.10032
	8.264	2.854	0.096968		8.265	3.146	0.103752		8.265	3.047	0.100469
	8.297	2.859	0.0942645		8.299	3.151	0.107049		8.299	3.051	0.103666
	8.33	2.864	0.0944295		8.332	3.155	0.104049		8.332	3.056	0.100766
	8.364	2.868	0.097444		8.365	3.159	0.104181		8.365	3.06	0.100914
	8.397	2.873	0.0947265		8.399	3.163	0.107474		8.399	3.065	0.104125
	8.43	2.878	0.0948915		8.432	3.168	0.104462		8.432	3.069	0.101211
	8.464	2.882	0.09792		8.465	3.172	0.10461		8.466	3.074	0.104431
	8.497	2.887	0.0951885		8.499	3.176	0.107916		8.499	3.078	0.101508
	8.531	2.891	0.098226		8.532	3.18	0.104874		8.532	3.082	0.10164
	8.564	2.896	0.0954855		8.565	3.185	0.105022		8.566	3.087	0.104873
	8.597	2.9	0.095634		8.599	3.189	0.108358		8.599	3.091	0.101937
	8.631	2.905	0.098685		8.632	3.193	0.105303		8.632	3.095	0.102069
	8.664	2.909	0.095931		8.666	3.197	0.10863		8.666	3.1	0.105315
	8.697	2.913	0.096063		8.699	3.201	0.105567		8.699	3.104	0.102366
	8.731	2.918	0.099127		8.732	3.205	0.105699		8.731	3.108	0.099392
	8.764	2.922	0.09636		8.766	3.209	0.109038		8.764	3.113	0.102646
	8.797	2.926	0.096492		8.799	3.213	0.105963		8.797	3.117	0.102795
	8.831	2.931	0.099569		8.832	3.217	0.106095		8.831	3.121	0.106046
	8.864	2.935	0.096789		8.866	3.221	0.109446		8.864	3.125	0.103059
	8.898	2.939	0.099858		8.899	3.225	0.106359		8.897	3.129	0.103191
	8.931	2.944	0.0970695		8.932	3.229	0.106491		8.931	3.134	0.106471
	8.964	2.948	0.097218		8.966	3.233	0.109854		8.964	3.138	0.103488
	8.998	2.952	0.1003		8.999	3.237	0.106755		8.997	3.142	0.10362
	9.031	2.956	0.097482		9.032	3.241	0.106887		9.031	3.146	0.106896
	9.064	2.961	0.0976305		9.066	3.245	0.110262		9.064	3.15	0.103884
	9.098	2.965	0.100742		9.099	3.249	0.107151		9.097	3.154	0.104016
	9.131	2.969	0.097911		9.132	3.253	0.107283		9.131	3.158	0.107304
	9.164	2.973	0.098043		9.166	3.257	0.11067		9.164	3.163	0.104296
	9.198	2.977	0.10115		9.199	3.261	0.107547		9.197	3.167	0.104445
	9.231	2.981	0.098307		9.232	3.264	0.107662		9.231	3.171	0.107746
	9.264	2.985	0.098439		9.266	3.268	0.111044		9.264	3.175	0.104709
	9.298	2.989	0.101558		9.299	3.272	0.10791		9.298	3.179	0.108018
	9.331	2.994	0.0987195		9.333	3.276	0.111316		9.331	3.183	0.104973
	9.364	2.998	0.098868		9.366	3.28	0.108174		9.364	3.187	0.105105
	9.398	3.002	0.102		9.399	3.283	0.108289		9.398	3.191	0.108426
	9.431	3.006	0.099132		9.433	3.287	0.11169		9.431	3.195	0.105369
	9.465	3.009	0.102255		9.466	3.291	0.108537		9.464	3.199	0.105501
	9.498	3.013	0.099363		9.499	3.295	0.108669		9.498	3.203	0.108834
	9.531	3.017	0.099495		9.533	3.298	0.112081		9.531	3.207	0.105765
	9.565	3.021	0.102646		9.566	3.302	0.1089		9.564	3.21	0.10588
	9.598	3.025	0.099759		9.599	3.306	0.109032		9.598	3.214	0.109208
	9.631	3.029	0.099891		9.633	3.31	0.112472		9.631	3.218	0.106128
	9.665	3.033	0.103054		9.666	3.313	0.10928		9.664	3.222	0.10626
	9.698	3.037	0.100155		9.699	3.317	0.109395		9.698	3.226	0.109616
	9.731	3.041	0.100287		9.733	3.32	0.112829		9.731	3.23	0.106524
	9.765	3.044	0.103445		9.766	3.324	0.109626		9.764	3.234	0.106656
	9.798	3.048	0.100518		9.799	3.328	0.109758		9.798	3.237	0.110007
	9.831	3.052	0.10065		9.833	3.331	0.113203		9.831	3.241	0.106887
	9.865	3.056	0.103836		9.866	3.335	0.109989		9.865	3.245	0.110262
	9.898	3.06	0.100914		9.899	3.338	0.110104		9.898	3.248	0.107134
	9.931	3.064	0.101046		9.933	3.342	0.11356		9.931	3.252	0.10725
	9.965	3.067	0.104227		9.966	3.345	0.110335		9.964	3.256	0.107382
	9.998	3.071	0.101277		10	3.349	0.113798		9.998	3.26	0.110772
	10.03	3.074	0.09832		10.03	3.352	0.100515		10.03	3.263	0.104368
	10.06	3.078	0.09228		10.07	3.356	0.13416		10.06	3.267	0.09795
	10.1	3.082	0.1232		10.1	3.359	0.100725		10.1	3.271	0.13076
	10.13	3.086	0.09252		10.13	3.363	0.10083		10.13	3.274	0.098175
	10.16	3.09	0.09264		10.17	3.366	0.13458		10.16	3.278	0.09828
	10.2	3.093	0.12366		10.2	3.37	0.10104		10.2	3.282	0.1312
	10.23	3.097	0.09285		10.23	3.373	0.101145		10.23	3.285	0.098505
	10.26	3.1	0.092955		10.27	3.377	0.135		10.26	3.289	0.09861
	10.3	3.104	0.12408		10.3	3.38	0.101355		10.3	3.292	0.13162
	10.33	3.107	0.093165		10.33	3.383	0.101445		10.33	3.296	0.09882
	10.36	3.111	0.09327		10.37	3.387	0.1354		10.36	3.3	0.09894
	10.4	3.115	0.12452		10.4	3.39	0.101655		10.4	3.303	0.13206
	10.43	3.118	0.093495		10.43	3.393	0.101745		10.43	3.307	0.09915
	10.47	3.122	0.1248		10.47	3.397	0.1358		10.46	3.31	0.099255
	10.5	3.125	0.093705		10.5	3.4	0.101955		10.5	3.314	0.13248
	10.53	3.129	0.09381		10.53	3.403	0.102045		10.53	3.317	0.099465
	10.57	3.132	0.12522		10.57	3.407	0.1362		10.56	3.321	0.09957
	10.6	3.136	0.09402		10.6	3.41	0.102255		10.6	3.324	0.1329
	10.63	3.139	0.094125		10.63	3.413	0.102345		10.63	3.328	0.09978
	10.67	3.143	0.12564		10.67	3.417	0.1366		10.66	3.331	0.099885
	10.7	3.146	0.094335		10.7	3.42	0.102555		10.7	3.335	0.13332
	10.73	3.15	0.09444		10.73	3.423	0.102645		10.73	3.338	0.100095
	10.77	3.153	0.12606		10.77	3.426	0.13698		10.76	3.341	0.100185
	10.8	3.156	0.094635		10.8	3.43	0.10284		10.8	3.345	0.13372
	10.83	3.16	0.09474		10.83	3.433	0.102945		10.83	3.348	0.100395
	10.87	3.163	0.12646		10.87	3.436	0.13738		10.86	3.352	0.1005
	10.9	3.167	0.09495		10.9	3.439	0.103125		10.9	3.355	0.13414
	10.93	3.17	0.095055		10.93	3.443	0.10323		10.93	3.358	0.100695
	10.97	3.173	0.12686		10.97	3.446	0.13778		10.96	3.362	0.1008
	11	3.176	0.095235		11	3.449	0.103425		11	3.365	0.13454
	11.03	3.18	0.09534		11.03	3.452	0.103515		11.03	3.369	0.10101
	11.07	3.183	0.12726		11.07	3.455	0.13814		11.06	3.372	0.101115
	11.1	3.187	0.09555		11.1	3.458	0.103695		11.1	3.375	0.13494
	11.13	3.19	0.095655		11.13	3.462	0.1038		11.13	3.378	0.101295
	11.17	3.193	0.12766		11.17	3.465	0.13854		11.16	3.382	0.1014
	11.2	3.197	0.09585		11.2	3.468	0.103995		11.2	3.385	0.13534
	11.23	3.2	0.095955		11.23	3.471	0.104085		11.23	3.388	0.101595
	11.27	3.203	0.12806		11.27	3.474	0.1389		11.26	3.391	0.101685
	11.3	3.206	0.096135		11.3	3.477	0.104265		11.3	3.395	0.13572
	11.33	3.21	0.09624		11.33	3.48	0.104355		11.33	3.398	0.101895
	11.37	3.213	0.12846		11.37	3.483	0.13926		11.36	3.401	0.101985
	11.4	3.216	0.096435		11.4	3.486	0.104535		11.4	3.404	0.1361
	11.43	3.22	0.09654		11.43	3.489	0.104625		11.43	3.408	0.10218
	11.47	3.223	0.12886		11.47	3.492	0.13962		11.46	3.411	0.102285
	11.5	3.226	0.096735		11.5	3.496	0.10482		11.5	3.414	0.1365
	11.53	3.229	0.096825		11.53	3.499	0.104925		11.53	3.417	0.102465
	11.57	3.232	0.12922		11.57	3.502	0.14002		11.57	3.421	0.13676
	11.6	3.235	0.097005		11.6	3.504	0.10509		11.6	3.424	0.102675
	11.63	3.238	0.097095		11.63	3.507	0.105165		11.63	3.427	0.102765
	11.67	3.242	0.1296		11.67	3.51	0.14034		11.67	3.43	0.13714
	11.7	3.245	0.097305		11.7	3.513	0.105345		11.7	3.433	0.102945
	11.73	3.248	0.097395		11.73	3.516	0.105435		11.73	3.436	0.103035
	11.77	3.251	0.12998		11.77	3.519	0.1407		11.77	3.439	0.1375
	11.8	3.254	0.097575		11.8	3.522	0.105615		11.8	3.442	0.103215
	11.83	3.257	0.097665		11.83	3.525	0.105705		11.83	3.446	0.10332
	11.87	3.26	0.13034		11.87	3.528	0.14106		11.87	3.449	0.1379
	11.9	3.263	0.097845		11.9	3.531	0.105885		11.9	3.452	0.103515
	11.93	3.266	0.097935		11.93	3.534	0.105975		11.93	3.455	0.103605
	11.97	3.269	0.1307		11.97	3.537	0.14142		11.97	3.458	0.13826
	12	3.272	0.098115		12	3.54	0.106155		12	3.461	0.103785
	12.03	3.275	0.098205		12.03	3.543	0.106245		12.03	3.464	0.103875
	12.07	3.278	0.13106		12.07	3.545	0.14176		12.07	3.467	0.13862
	12.1	3.281	0.098385		12.1	3.548	0.106395		12.1	3.47	0.104055
	12.13	3.285	0.09849		12.13	3.551	0.106485		12.13	3.473	0.104145
	12.17	3.288	0.13146		12.17	3.554	0.1421		12.17	3.476	0.13898
	12.2	3.291	0.098685		12.2	3.557	0.106665		12.2	3.479	0.104325
	12.23	3.294	0.098775		12.23	3.56	0.106755		12.23	3.482	0.104415
	12.27	3.297	0.13182		12.27	3.563	0.14246		12.27	3.485	0.13934
	12.3	3.3	0.098955		12.3	3.566	0.106935		12.3	3.488	0.104595
	12.33	3.302	0.09903		12.33	3.568	0.10701		12.33	3.491	0.104685
	12.37	3.305	0.13214		12.37	3.571	0.14278		12.37	3.494	0.1397
	12.4	3.308	0.099195		12.4	3.574	0.107175		12.4	3.497	0.104865
	12.43	3.311	0.099285		12.43	3.576	0.10725		12.43	3.5	0.104955
	12.47	3.314	0.1325		12.47	3.579	0.1431		12.47	3.503	0.14006
	12.5	3.317	0.099465		12.5	3.582	0.107415		12.5	3.506	0.105135
	12.53	3.32	0.099555		12.53	3.585	0.107505		12.53	3.509	0.105225
	12.57	3.323	0.13286		12.57	3.588	0.14346		12.57	3.512	0.14042
	12.6	3.326	0.099735		12.6	3.59	0.10767		12.6	3.515	0.105405
	12.63	3.328	0.09981		12.63	3.593	0.107745		12.63	3.518	0.105495
	12.67	3.331	0.13318		12.67	3.596	0.14378		12.67	3.521	0.14078
	12.7	3.334	0.099975		12.7	3.598	0.10791		12.7	3.524	0.105675
	12.73	3.337	0.100065		12.73	3.601	0.107985		12.73	3.526	0.10575
	12.77	3.34	0.13354		12.77	3.604	0.1441		12.77	3.529	0.1411
	12.8	3.342	0.10023		12.8	3.606	0.10815		12.8	3.532	0.105915
	12.83	3.345	0.100305		12.83	3.609	0.108225		12.83	3.535	0.106005
	12.87	3.348	0.13386		12.87	3.612	0.14442		12.87	3.538	0.14146
	12.9	3.351	0.100485		12.9	3.614	0.10839		12.9	3.541	0.106185
	12.93	3.354	0.100575		12.93	3.617	0.108465		12.93	3.544	0.106275
	12.97	3.357	0.13422		12.97	3.62	0.14474		12.97	3.546	0.1418
	13	3.359	0.10074		13	3.623	0.108645		13	3.549	0.106425
	13.03	3.362	0.100815		13.03	3.625	0.10872		13.03	3.552	0.106515
	13.07	3.365	0.13454		13.07	3.628	0.14506		13.07	3.555	0.14214
	13.1	3.368	0.100995		13.1	3.63	0.10887		13.1	3.558	0.106695
	13.13	3.37	0.10107		13.13	3.633	0.108945		13.13	3.561	0.106785
	13.17	3.373	0.13486		13.17	3.635	0.14536		13.17	3.563	0.14248
	13.2	3.376	0.101235		13.2	3.638	0.109095		13.2	3.566	0.106935
	13.23	3.379	0.101325		13.23	3.641	0.109185		13.23	3.569	0.107025
	13.27	3.381	0.1352		13.27	3.643	0.14568		13.27	3.572	0.14282
	13.3	3.384	0.101475		13.3	3.646	0.109335		13.3	3.574	0.10719
	13.33	3.387	0.101565		13.33	3.648	0.10941		13.33	3.577	0.107265
	13.37	3.39	0.13554		13.37	3.651	0.14598		13.37	3.58	0.14314
	13.4	3.392	0.10173		13.4	3.654	0.109575		13.4	3.583	0.107445
	13.43	3.395	0.101805		13.43	3.656	0.10965		13.43	3.585	0.10752
	13.47	3.398	0.13586		13.47	3.659	0.1463		13.47	3.588	0.14346
	13.5	3.4	0.10197		13.5	3.661	0.1098		13.5	3.591	0.107685
	13.53	3.403	0.102045		13.53	3.664	0.109875		13.53	3.594	0.107775
	13.57	3.406	0.13618		13.57	3.666	0.1466		13.57	3.596	0.1438
	13.6	3.408	0.10221		13.6	3.669	0.110025		13.6	3.599	0.107925
	13.63	3.411	0.102285		13.63	3.671	0.1101		13.63	3.602	0.108015
	13.67	3.414	0.1365		13.67	3.674	0.1469		13.67	3.604	0.14412
	13.7	3.416	0.10245		13.7	3.676	0.11025		13.7	3.607	0.108165
	13.73	3.419	0.102525		13.73	3.679	0.110325		13.73	3.61	0.108255
	13.77	3.422	0.13682		13.77	3.681	0.1472		13.77	3.612	0.14444
	13.8	3.424	0.10269		13.8	3.684	0.110475		13.8	3.615	0.108405
	13.83	3.427	0.102765		13.83	3.686	0.11055		13.83	3.618	0.108495
	13.87	3.429	0.13712		13.87	3.689	0.1475		13.87	3.62	0.14476
	13.9	3.432	0.102915		13.9	3.691	0.1107		13.9	3.623	0.108645
	13.93	3.435	0.103005		13.93	3.694	0.110775		13.93	3.626	0.108735
	13.97	3.437	0.13744		13.97	3.696	0.1478		13.97	3.628	0.14508
	14	3.439	0.10314		14	3.698	0.11091		14	3.631	0.108885
	14.03	3.442	0.103215		14.03	3.701	0.110985		14.03	3.633	0.10896
	14.07	3.445	0.13774		14.07	3.703	0.14808		14.07	3.636	0.14538
	14.1	3.447	0.10338		14.1	3.706	0.111135		14.1	3.638	0.10911
	14.13	3.45	0.103455		14.13	3.708	0.11121		14.13	3.641	0.109185
	14.17	3.452	0.13804		14.17	3.711	0.14838		14.17	3.644	0.1457
	14.2	3.455	0.103605		14.2	3.713	0.11136		14.2	3.646	0.10935
	14.23	3.457	0.10368		14.23	3.716	0.111435		14.23	3.649	0.109425
	14.27	3.46	0.13834		14.27	3.718	0.14868		14.27	3.651	0.146
	14.3	3.462	0.10383		14.3	3.72	0.11157		14.3	3.654	0.109575
	14.33	3.465	0.103905		14.33	3.723	0.111645		14.33	3.656	0.10965
	14.37	3.467	0.13864		14.37	3.725	0.14896		14.37	3.659	0.1463
	14.4	3.47	0.104055		14.4	3.727	0.11178		14.4	3.662	0.109815
	14.43	3.472	0.10413		14.43	3.73	0.111855		14.43	3.664	0.10989
	14.47	3.475	0.13894		14.47	3.732	0.14924		14.47	3.667	0.14662
	14.5	3.477	0.10428		14.5	3.734	0.11199		14.5	3.669	0.11004
	14.53	3.48	0.104355		14.53	3.737	0.112065		14.53	3.672	0.110115
	14.57	3.482	0.13924		14.57	3.739	0.14952		14.57	3.674	0.14692
	14.6	3.485	0.104505		14.6	3.741	0.1122		14.6	3.677	0.110265
	14.63	3.487	0.10458		14.63	3.744	0.112275		14.63	3.679	0.11034
	14.67	3.49	0.13954		14.67	3.746	0.1498		14.67	3.682	0.14722
	14.7	3.492	0.10473		14.7	3.748	0.11241		14.7	3.684	0.11049
	14.73	3.495	0.104805		14.73	3.751	0.112485		14.73	3.687	0.110565
	14.77	3.497	0.13984		14.77	3.753	0.15008		14.77	3.689	0.14752
	14.8	3.5	0.104955		14.8	3.755	0.11262		14.8	3.692	0.110715
	14.83	3.502	0.10503		14.83	3.757	0.11268		14.83	3.694	0.11079
	14.87	3.504	0.14012		14.87	3.76	0.15034		14.87	3.696	0.1478
	14.9	3.506	0.10515		14.9	3.762	0.11283		14.9	3.699	0.110925
	14.93	3.509	0.105225		14.93	3.764	0.11289		14.93	3.701	0.111
	14.97	3.511	0.1404		14.97	3.766	0.1506		14.97	3.704	0.1481
	15	3.514	0.105375		15	3.769	0.113025		15	3.706	0.11115
	15.03	3.516	0.10545		15.03	3.771	0.1131		15.03	3.709	0.111225
	15.07	3.518	0.14068		15.07	3.773	0.15088		15.07	3.711	0.1484
	15.1	3.521	0.105585		15.1	3.776	0.113235		15.1	3.714	0.111375
	15.13	3.523	0.10566		15.13	3.778	0.11331		15.13	3.716	0.11145
	15.17	3.526	0.14098		15.17	3.78	0.15116		15.17	3.718	0.14868
	15.2	3.528	0.10581		15.2	3.782	0.11343		15.2	3.721	0.111585
	15.23	3.53	0.10587		15.23	3.785	0.113505		15.23	3.723	0.11166
	15.27	3.533	0.14126		15.27	3.787	0.15144		15.27	3.725	0.14896
	15.3	3.535	0.10602		15.3	3.789	0.11364		15.3	3.728	0.111795
	15.33	3.537	0.10608		15.33	3.791	0.1137		15.33	3.73	0.11187
	15.37	3.539	0.14152		15.37	3.793	0.15168		15.37	3.732	0.14924
	15.4	3.542	0.106215		15.4	3.796	0.113835		15.4	3.735	0.112005
	15.43	3.544	0.10629		15.43	3.798	0.11391		15.43	3.737	0.11208
	15.47	3.546	0.1418		15.47	3.8	0.15196		15.47	3.739	0.14952
	15.5	3.549	0.106425		15.5	3.802	0.11403		15.5	3.742	0.112215
	15.53	3.551	0.1065		15.53	3.805	0.114105		15.53	3.744	0.11229
	15.57	3.553	0.14208		15.57	3.807	0.15224		15.57	3.747	0.14982
	15.6	3.556	0.106635		15.6	3.809	0.11424		15.6	3.749	0.11244
	15.63	3.558	0.10671		15.63	3.811	0.1143		15.63	3.751	0.1125
	15.67	3.56	0.14236		15.67	3.813	0.15248		15.67	3.754	0.1501
	15.7	3.562	0.10683		15.7	3.815	0.11442		15.7	3.756	0.11265
	15.73	3.565	0.106905		15.73	3.817	0.11448		15.73	3.758	0.11271
	15.77	3.567	0.14264		15.77	3.819	0.15272		15.77	3.76	0.15036
	15.8	3.569	0.10704		15.8	3.822	0.114615		15.8	3.763	0.112845
	15.83	3.571	0.1071		15.83	3.824	0.11469		15.83	3.765	0.11292
	15.87	3.573	0.14288		15.87	3.826	0.153		15.87	3.767	0.15064
	15.9	3.575	0.10722		15.9	3.828	0.11481		15.9	3.77	0.113055
	15.93	3.578	0.107295		15.93	3.83	0.11487		15.93	3.772	0.11313
	15.97	3.58	0.14316		15.97	3.832	0.15324		15.97	3.774	0.15092
	16	3.582	0.10743		16	3.834	0.11499		16	3.776	0.11325
	16.03	3.584	0.10749		16.03	3.836	0.11505		16.03	3.779	0.113325
	16.07	3.586	0.1434		16.07	3.839	0.1535		16.07	3.781	0.1512
	16.1	3.589	0.107625		16.1	3.841	0.1152		16.1	3.783	0.11346
	16.13	3.591	0.1077		16.13	3.843	0.11526		16.13	3.785	0.11352
	16.17	3.593	0.14368		16.17	3.845	0.15376		16.17	3.788	0.15146
	16.2	3.595	0.10782		16.2	3.847	0.11538		16.2	3.79	0.11367
	16.23	3.597	0.10788		16.23	3.849	0.11544		16.23	3.792	0.11373
	16.27	3.6	0.14394		16.27	3.851	0.154		16.27	3.794	0.15172
	16.3	3.602	0.10803		16.3	3.853	0.11556		16.3	3.797	0.113865
	16.33	3.604	0.10809		16.33	3.855	0.11562		16.33	3.799	0.11394
	16.37	3.606	0.1442		16.37	3.857	0.15424		16.37	3.801	0.152
	16.4	3.608	0.10821		16.4	3.859	0.11574		16.4	3.803	0.11406
	16.43	3.61	0.10827		16.43	3.861	0.1158		16.43	3.806	0.114135
	16.47	3.612	0.14444		16.47	3.863	0.15448		16.47	3.808	0.15228
	16.5	3.614	0.10839		16.5	3.865	0.11592		16.5	3.81	0.11427
	16.53	3.616	0.10845		16.53	3.868	0.115995		16.53	3.812	0.11433
	16.57	3.619	0.1447		16.57	3.869	0.15474		16.57	3.814	0.15252
	16.6	3.621	0.1086		16.6	3.872	0.116115		16.6	3.817	0.114465
	16.63	3.623	0.10866		16.63	3.874	0.11619		16.63	3.819	0.11454
	16.67	3.625	0.14496		16.67	3.876	0.155		16.67	3.821	0.1528
	16.7	3.627	0.10878		16.7	3.877	0.116295		16.7	3.823	0.11466
	16.73	3.629	0.10884		16.73	3.879	0.11634		16.73	3.825	0.11472
	16.77	3.631	0.1452		16.77	3.881	0.1552		16.77	3.827	0.15304
	16.8	3.633	0.10896		16.8	3.883	0.11646		16.8	3.829	0.11484
	16.83	3.635	0.10902		16.83	3.885	0.11652		16.83	3.831	0.1149
	16.87	3.637	0.14544		16.87	3.887	0.15544		16.87	3.833	0.15328
	16.9	3.639	0.10914		16.9	3.889	0.11664		16.9	3.836	0.115035
	16.93	3.641	0.1092		16.93	3.891	0.1167		16.93	3.838	0.11511
	16.97	3.644	0.1457		16.97	3.893	0.15568		16.97	3.84	0.15356
	17	3.646	0.10935		17	3.895	0.11682		17	3.842	0.11523
	17.03	3.648	0.10941		17.03	3.897	0.11688		17.03	3.844	0.11529
	17.07	3.65	0.14596		17.07	3.899	0.15592		17.07	3.846	0.1538
	17.1	3.652	0.10953		17.1	3.901	0.117		17.1	3.848	0.11541
	17.13	3.654	0.10959		17.14	3.903	0.15608		17.13	3.85	0.11547
	17.17	3.656	0.1462		17.17	3.905	0.11712		17.17	3.853	0.15406
	17.2	3.658	0.10971		17.2	3.907	0.11718		17.2	3.855	0.11562
	17.23	3.66	0.10977		17.24	3.909	0.15632		17.23	3.857	0.11568
	17.27	3.662	0.14644		17.27	3.911	0.1173		17.27	3.859	0.15432
	17.3	3.664	0.10989		17.3	3.913	0.11736		17.3	3.861	0.1158
	17.33	3.666	0.10995		17.34	3.915	0.15656		17.33	3.863	0.11586
	17.37	3.668	0.14668		17.37	3.917	0.11748		17.37	3.865	0.15456
	17.4	3.67	0.11007		17.4	3.919	0.11754		17.4	3.867	0.11598
	17.43	3.672	0.11013		17.44	3.921	0.1568		17.43	3.869	0.11604
	17.47	3.674	0.14692		17.47	3.923	0.11766		17.47	3.871	0.1548
	17.5	3.676	0.11025		17.5	3.924	0.117705		17.5	3.873	0.11616
	17.53	3.678	0.11031		17.53	3.926	0.11775		17.53	3.875	0.11622
	17.57	3.68	0.14716		17.57	3.928	0.15708		17.57	3.877	0.15504
	17.6	3.682	0.11043		17.6	3.93	0.11787		17.6	3.88	0.116355
	17.63	3.684	0.11049		17.63	3.932	0.11793		17.63	3.882	0.11643
	17.67	3.686	0.1474		17.67	3.934	0.15732		17.67	3.884	0.15532
	17.7	3.688	0.11061		17.7	3.936	0.11805		17.7	3.886	0.11655
	17.73	3.69	0.11067		17.73	3.938	0.11811		17.73	3.887	0.116595
	17.77	3.692	0.14764		17.77	3.939	0.15754		17.77	3.889	0.15552
	17.8	3.694	0.11079		17.8	3.941	0.1182		17.8	3.891	0.1167
	17.83	3.696	0.11085		17.83	3.943	0.11826		17.83	3.893	0.11676
	17.87	3.698	0.14788		17.87	3.945	0.15776		17.87	3.895	0.15576
	17.9	3.7	0.11097		17.9	3.947	0.11838		17.9	3.897	0.11688
	17.93	3.702	0.11103		17.93	3.949	0.11844		17.93	3.899	0.11694
	17.97	3.704	0.14812		17.97	3.95	0.15798		17.97	3.901	0.156
	18	3.706	0.11115		18	3.952	0.11853		18	3.903	0.11706
	18.03	3.707	0.111195		18.03	3.954	0.11859		18.03	3.905	0.11712
	18.07	3.709	0.14832		18.07	3.956	0.1582		18.07	3.907	0.15624
	18.1	3.711	0.1113		18.1	3.958	0.11871		18.1	3.909	0.11724
	18.13	3.713	0.11136		18.13	3.96	0.11877		18.13	3.911	0.1173
	18.17	3.715	0.14856		18.17	3.961	0.15842		18.17	3.913	0.15648
	18.2	3.717	0.11148		18.2	3.963	0.11886		18.2	3.915	0.11742
	18.23	3.719	0.11154		18.23	3.965	0.11892		18.23	3.917	0.11748
	18.27	3.721	0.1488		18.27	3.967	0.15864		18.27	3.919	0.15672
	18.3	3.723	0.11166		18.3	3.969	0.11904		18.3	3.921	0.1176
	18.33	3.725	0.11172		18.33	3.97	0.119085		18.33	3.923	0.11766
	18.37	3.727	0.14904		18.37	3.972	0.15884		18.37	3.925	0.15696
	18.4	3.729	0.11184		18.4	3.974	0.11919		18.4	3.927	0.11778
	18.43	3.731	0.1119		18.43	3.976	0.11925		18.43	3.929	0.11784
	18.47	3.732	0.14926		18.47	3.977	0.15906		18.47	3.931	0.1572
	18.5	3.734	0.11199		18.5	3.979	0.11934		18.5	3.933	0.11796
	18.53	3.736	0.11205		18.53	3.981	0.1194		18.53	3.935	0.11802
	18.57	3.738	0.14948		18.57	3.983	0.15928		18.57	3.937	0.15744
	18.6	3.74	0.11217		18.6	3.985	0.11952		18.6	3.938	0.118125
	18.63	3.742	0.11223		18.63	3.986	0.119565		18.63	3.94	0.11817
	18.67	3.744	0.14972		18.67	3.988	0.15948		18.67	3.942	0.15764
	18.7	3.746	0.11235		18.7	3.99	0.11967		18.7	3.944	0.11829
	18.73	3.748	0.11241		18.73	3.992	0.11973		18.73	3.946	0.11835
	18.77	3.749	0.14994		18.77	3.994	0.15972		18.77	3.948	0.15788
	18.8	3.751	0.1125		18.8	3.995	0.119835		18.8	3.95	0.11847
	18.83	3.753	0.11256		18.83	3.997	0.11988		18.83	3.951	0.118515
	18.87	3.755	0.15016		18.87	3.999	0.15992		18.87	3.953	0.15808
	18.9	3.757	0.11268		18.9	4	0.119985		18.9	3.955	0.11862
	18.93	3.759	0.11274		18.93	4.002	0.12003		18.93	3.957	0.11868
	18.97	3.76	0.15038		18.97	4.004	0.16012		18.97	3.959	0.15832
	19	3.762	0.11283		19	4.005	0.120135		19	3.961	0.1188
	19.03	3.764	0.11289		19.03	4.007	0.12018		19.03	3.963	0.11886
	19.07	3.766	0.1506		19.07	4.009	0.16032		19.07	3.965	0.15856
	19.1	3.768	0.11301		19.1	4.011	0.1203		19.1	3.966	0.118965
	19.13	3.769	0.113055		19.13	4.012	0.120345		19.13	3.968	0.11901
	19.17	3.771	0.1508		19.17	4.014	0.16052		19.17	3.97	0.15876
	19.2	3.773	0.11316		19.2	4.016	0.12045		19.2	3.972	0.11913
	19.23	3.775	0.11322		19.23	4.017	0.120495		19.23	3.974	0.11919
	19.27	3.776	0.15102		19.27	4.019	0.16072		19.27	3.976	0.159
	19.3	3.778	0.11331		19.3	4.021	0.1206		19.3	3.978	0.11931
	19.33	3.78	0.11337		19.33	4.022	0.120645		19.33	3.979	0.119355
	19.37	3.782	0.15124		19.37	4.024	0.16092		19.37	3.981	0.1592
	19.4	3.784	0.11349		19.4	4.026	0.12075		19.4	3.983	0.11946
	19.43	3.785	0.113535		19.43	4.027	0.120795		19.43	3.985	0.11952
	19.47	3.787	0.15144		19.47	4.029	0.16112		19.47	3.986	0.15942
	19.5	3.789	0.11364		19.5	4.031	0.1209		19.5	3.988	0.11961
	19.53	3.791	0.1137		19.53	4.032	0.120945		19.53	3.99	0.11967
	19.57	3.792	0.15166		19.57	4.034	0.16132		19.57	3.992	0.15964
	19.6	3.794	0.11379		19.6	4.036	0.12105		19.6	3.994	0.11979
	19.63	3.796	0.11385		19.63	4.037	0.121095		19.63	3.996	0.11985
	19.67	3.798	0.15188		19.67	4.039	0.16152		19.67	3.997	0.15986
	19.7	3.799	0.113955		19.7	4.041	0.1212		19.7	3.999	0.11994
	19.73	3.801	0.114		19.73	4.042	0.121245		19.73	4.001	0.12
	19.77	3.803	0.15208		19.77	4.044	0.16172		19.77	4.003	0.16008
	19.8	3.804	0.114105		19.8	4.046	0.12135		19.8	4.005	0.12012
	19.83	3.806	0.11415		19.83	4.047	0.121395		19.83	4.007	0.12018
	19.87	3.808	0.15228		19.87	4.049	0.16192		19.87	4.008	0.1603
	19.9	3.809	0.114255		19.9	4.051	0.1215		19.9	4.01	0.12027
	19.93	3.811	0.1143		19.93	4.052	0.121545		19.93	4.012	0.12033
	19.97	3.813	0.15248		19.97	4.054	0.16212		19.97	4.013	0.1605
	20	3.815	0.11442		20	4.056	0.12165		20	4.015	0.12042
	20.03	3.816	0.114465		20.03	4.057	0.121695		20.03	4.017	0.12048
	20.07	3.818	0.15268		20.07	4.059	0.16232		20.07	4.018	0.1607
	20.1	3.82	0.11457		20.1	4.06	0.121785		20.1	4.02	0.12057
	20.13	3.821	0.114615		20.13	4.062	0.12183		20.13	4.022	0.12063
	20.17	3.823	0.15288		20.17	4.064	0.16252		20.17	4.024	0.16092
	20.2	3.825	0.11472		20.2	4.065	0.121935		20.2	4.025	0.120735
	20.23	3.827	0.11478		20.23	4.067	0.12198		20.23	4.027	0.12078
	20.27	3.828	0.1531		20.27	4.068	0.1627		20.27	4.029	0.16112
	20.3	3.83	0.11487		20.3	4.07	0.12207		20.3	4.03	0.120885
	20.33	3.832	0.11493		20.33	4.071	0.122115		20.33	4.032	0.12093
	20.37	3.833	0.1533		20.37	4.073	0.16288		20.37	4.034	0.16132
	20.4	3.835	0.11502		20.4	4.075	0.12222		20.4	4.036	0.12105
	20.43	3.837	0.11508		20.43	4.076	0.122265		20.43	4.037	0.121095
	20.47	3.838	0.1535		20.47	4.078	0.16308		20.47	4.039	0.16152
	20.5	3.84	0.11517		20.5	4.079	0.122355		20.5	4.041	0.1212
	20.53	3.841	0.115215		20.53	4.081	0.1224		20.53	4.042	0.121245
	20.57	3.843	0.15368		20.57	4.082	0.16326		20.57	4.044	0.16172
	20.6	3.845	0.11532		20.6	4.084	0.12249		20.6	4.046	0.12135
	20.63	3.846	0.115365		20.63	4.086	0.12255		20.63	4.047	0.121395
	20.67	3.848	0.15388		20.67	4.087	0.16346		20.67	4.049	0.16192
	20.7	3.85	0.11547		20.7	4.089	0.12264		20.7	4.051	0.1215
	20.73	3.851	0.115515		20.73	4.09	0.122685		20.73	4.053	0.12156
	20.77	3.853	0.15408		20.77	4.092	0.16364		20.77	4.054	0.16214
	20.8	3.855	0.11562		20.8	4.093	0.122775		20.8	4.056	0.12165
	20.83	3.856	0.115665		20.83	4.095	0.12282		20.83	4.058	0.12171
	20.87	3.858	0.15428		20.87	4.096	0.16382		20.87	4.059	0.16234
	20.9	3.86	0.11577		20.9	4.098	0.12291		20.9	4.061	0.1218
	20.93	3.861	0.115815		20.93	4.099	0.122955		20.93	4.063	0.12186
	20.97	3.863	0.15448		20.97	4.101	0.164		20.97	4.064	0.16254
	21	3.864	0.115905		21	4.102	0.123045		21	4.066	0.12195
	21.03	3.866	0.11595		21.03	4.104	0.12309		21.03	4.068	0.12201
	21.07	3.868	0.15468		21.07	4.105	0.16418		21.07	4.069	0.16274
	21.1	3.869	0.116055		21.1	4.107	0.12318		21.1	4.071	0.1221
	21.13	3.871	0.1161		21.13	4.108	0.123225		21.13	4.073	0.12216
	21.17	3.872	0.15486		21.17	4.11	0.16436		21.17	4.074	0.16294
	21.2	3.874	0.11619		21.2	4.112	0.12333		21.2	4.076	0.12225
	21.23	3.876	0.11625		21.23	4.113	0.123375		21.23	4.078	0.12231
	21.27	3.877	0.15506		21.27	4.115	0.16456		21.27	4.079	0.16314
	21.3	3.879	0.11634		21.3	4.116	0.123465		21.3	4.081	0.1224
	21.33	3.88	0.116385		21.33	4.118	0.12351		21.33	4.082	0.122445
	21.37	3.882	0.15524		21.37	4.119	0.16474		21.37	4.084	0.16332
	21.4	3.884	0.11649		21.4	4.121	0.1236		21.4	4.086	0.12255
	21.43	3.885	0.116535		21.43	4.122	0.123645		21.43	4.087	0.122595
	21.47	3.887	0.15544		21.47	4.124	0.16492		21.47	4.089	0.16352
	21.5	3.888	0.116625		21.5	4.125	0.123735		21.5	4.09	0.122685
	21.53	3.89	0.11667		21.53	4.126	0.123765		21.53	4.092	0.12273
	21.57	3.892	0.15564		21.57	4.128	0.16508		21.57	4.094	0.16372
	21.6	3.893	0.116775		21.6	4.129	0.123855		21.6	4.095	0.122835
	21.63	3.895	0.11682		21.63	4.131	0.1239		21.63	4.097	0.12288
	21.67	3.896	0.15582		21.67	4.132	0.16526		21.67	4.099	0.16392
	21.7	3.898	0.11691		21.7	4.134	0.12399		21.7	4.1	0.122985
	21.73	3.899	0.116955		21.73	4.135	0.124035		21.73	4.102	0.12303
	21.77	3.901	0.156		21.77	4.137	0.16544		21.77	4.103	0.1641
	21.8	3.902	0.117045		21.8	4.138	0.124125		21.8	4.105	0.12312
	21.83	3.904	0.11709		21.83	4.139	0.124155		21.83	4.107	0.12318
	21.87	3.905	0.15618		21.87	4.141	0.1656		21.87	4.108	0.1643
	21.9	3.907	0.11718		21.9	4.142	0.124245		21.9	4.11	0.12327
	21.93	3.908	0.117225		21.93	4.144	0.12429		21.93	4.111	0.123315
	21.97	3.91	0.15636		21.97	4.145	0.16578		21.97	4.113	0.16448
	22	3.911	0.117315		22	4.147	0.12438		22	4.114	0.123405
	22.03	3.913	0.11736		22.03	4.148	0.124425		22.03	4.116	0.12345
	22.07	3.914	0.15654		22.07	4.15	0.16596		22.07	4.117	0.16466
	22.1	3.916	0.11745		22.1	4.151	0.124515		22.1	4.119	0.12354
	22.13	3.917	0.117495		22.13	4.153	0.12456		22.13	4.121	0.1236
	22.17	3.919	0.15672		22.17	4.154	0.16614		22.17	4.122	0.16486
	22.2	3.921	0.1176		22.2	4.155	0.124635		22.2	4.124	0.12369
	22.23	3.922	0.117645		22.23	4.157	0.12468		22.23	4.126	0.12375
	22.27	3.923	0.1569		22.27	4.158	0.1663		22.27	4.127	0.16506
	22.3	3.925	0.11772		22.3	4.16	0.12477		22.3	4.129	0.12384
	22.33	3.926	0.117765		22.33	4.161	0.124815		22.33	4.13	0.123885
	22.37	3.928	0.15708		22.37	4.162	0.16646		22.37	4.132	0.16524
	22.4	3.929	0.117855		22.4	4.164	0.12489		22.4	4.133	0.123975
	22.43	3.931	0.1179		22.43	4.165	0.124935		22.43	4.135	0.12402
	22.47	3.932	0.15726		22.47	4.167	0.16664		22.47	4.136	0.16542
	22.5	3.934	0.11799		22.5	4.168	0.125025		22.5	4.138	0.12411
	22.53	3.935	0.118035		22.53	4.169	0.125055		22.53	4.14	0.12417
	22.57	3.937	0.15744		22.57	4.171	0.1668		22.57	4.141	0.16562
	22.6	3.938	0.118125		22.6	4.172	0.125145		22.6	4.142	0.124245
	22.63	3.94	0.11817		22.63	4.174	0.12519		22.63	4.144	0.12429
	22.67	3.941	0.15762		22.67	4.175	0.16698		22.67	4.145	0.16578
	22.7	3.943	0.11826		22.7	4.177	0.12528		22.7	4.147	0.12438
	22.73	3.944	0.118305		22.73	4.178	0.125325		22.73	4.148	0.124425
	22.77	3.946	0.1578		22.77	4.179	0.16714		22.77	4.15	0.16596
	22.8	3.947	0.118395		22.8	4.181	0.1254		22.8	4.151	0.124515
	22.83	3.949	0.11844		22.83	4.182	0.125445		22.83	4.153	0.12456
	22.87	3.95	0.15798		22.87	4.184	0.16732		22.87	4.154	0.16614
	22.9	3.951	0.118515		22.9	4.185	0.125535		22.9	4.156	0.12465
	22.93	3.953	0.11856		22.93	4.186	0.125565		22.93	4.157	0.124695
	22.97	3.954	0.15814		22.97	4.188	0.16748		22.97	4.159	0.16632
	23	3.956	0.11865		23	4.189	0.125655		23	4.16	0.124785
	23.03	3.957	0.118695		23.04	4.19	0.16758		23.03	4.162	0.12483
	23.07	3.959	0.15832		23.07	4.191	0.125715		23.07	4.163	0.1665
	23.1	3.96	0.118785		23.1	4.193	0.12576		23.1	4.165	0.12492
	23.13	3.962	0.11883		23.13	4.194	0.125805		23.13	4.166	0.124965
	23.17	3.963	0.1585		23.17	4.196	0.1678		23.17	4.168	0.16668
	23.2	3.965	0.11892		23.2	4.197	0.125895		23.2	4.169	0.125055
	23.23	3.966	0.118965		23.23	4.198	0.125925		23.24	4.171	0.1668
	23.27	3.967	0.15866		23.27	4.2	0.16796		23.27	4.172	0.125145
	23.3	3.969	0.11904		23.3	4.201	0.126015		23.3	4.174	0.12519
	23.33	3.97	0.119085		23.33	4.202	0.126045		23.33	4.175	0.125235
	23.37	3.971	0.15882		23.37	4.204	0.16812		23.37	4.177	0.16704
	23.4	3.973	0.11916		23.4	4.205	0.126135		23.4	4.178	0.125325
	23.43	3.974	0.119205		23.43	4.206	0.126165		23.43	4.18	0.12537
	23.47	3.975	0.15898		23.47	4.208	0.16828		23.47	4.181	0.16722
	23.5	3.977	0.11928		23.5	4.209	0.126255		23.5	4.182	0.125445
	23.53	3.978	0.119325		23.54	4.21	0.16838		23.54	4.184	0.16732
	23.57	3.98	0.15916		23.57	4.212	0.12633		23.57	4.185	0.125535
	23.6	3.981	0.119415		23.6	4.213	0.126375		23.6	4.187	0.12558
	23.63	3.983	0.11946		23.64	4.214	0.16854		23.64	4.188	0.1675
	23.67	3.984	0.15934		23.67	4.216	0.12645		23.67	4.19	0.12567
	23.7	3.985	0.119535		23.7	4.217	0.126495		23.7	4.191	0.125715
	23.73	3.987	0.11958		23.74	4.218	0.1687		23.74	4.193	0.16768
	23.77	3.988	0.1595		23.77	4.219	0.126555		23.77	4.194	0.125805
	23.8	3.99	0.11967		23.8	4.221	0.1266		23.8	4.196	0.12585
	23.83	3.991	0.119715		23.84	4.222	0.16886		23.84	4.197	0.16786
	23.87	3.992	0.15966		23.87	4.223	0.126675		23.87	4.198	0.125925
	23.9	3.994	0.11979		23.9	4.224	0.126705		23.9	4.2	0.12597
	23.93	3.995	0.119835		23.94	4.226	0.169		23.94	4.201	0.16802
	23.97	3.997	0.15984		23.97	4.227	0.126795		23.97	4.203	0.12606
	24	3.998	0.119925		24	4.228	0.126825		24	4.204	0.126105
	24.03	3.999	0.119955		24.04	4.23	0.16916		24.04	4.205	0.16818
	24.07	4.001	0.16		24.07	4.231	0.126915		24.07	4.207	0.12618
	24.1	4.002	0.120045		24.1	4.232	0.126945		24.1	4.208	0.126225
	24.13	4.003	0.120075		24.14	4.234	0.16932		24.14	4.209	0.16834
	24.17	4.005	0.16016		24.17	4.235	0.127035		24.17	4.211	0.1263
	24.2	4.006	0.120165		24.2	4.236	0.127065		24.2	4.212	0.126345
	24.23	4.007	0.120195		24.24	4.237	0.16946		24.24	4.213	0.1685
	24.27	4.009	0.16032		24.27	4.239	0.12714		24.27	4.215	0.12642
	24.3	4.01	0.120285		24.3	4.24	0.127185		24.3	4.216	0.126465
	24.33	4.011	0.120315		24.34	4.241	0.16962		24.34	4.218	0.16868
	24.37	4.013	0.16048		24.37	4.243	0.12726		24.37	4.219	0.126555
	24.4	4.014	0.120405		24.4	4.244	0.127305		24.4	4.221	0.1266
	24.43	4.016	0.12045		24.44	4.245	0.16978		24.44	4.222	0.16886
	24.47	4.017	0.16066		24.47	4.246	0.127365		24.47	4.223	0.126675
	24.5	4.018	0.120525		24.5	4.248	0.12741		24.5	4.225	0.12672
	24.53	4.02	0.12057		24.54	4.249	0.16994		24.54	4.226	0.16902
	24.57	4.021	0.16082		24.57	4.25	0.127485		24.57	4.228	0.12681
	24.6	4.022	0.120645		24.6	4.251	0.127515		24.6	4.229	0.126855
	24.63	4.024	0.12069		24.64	4.252	0.17006		24.64	4.23	0.16918
	24.67	4.025	0.16098		24.67	4.253	0.127575		24.67	4.232	0.12693
	24.7	4.026	0.120765		24.7	4.255	0.12762		24.7	4.233	0.126975
	24.73	4.028	0.12081		24.74	4.256	0.17022		24.74	4.234	0.16934
	24.77	4.029	0.16114		24.77	4.257	0.127695		24.77	4.236	0.12705
	24.8	4.03	0.120885		24.8	4.258	0.127725		24.8	4.237	0.127095
	24.83	4.032	0.12093		24.84	4.26	0.17036		24.84	4.238	0.1695
	24.87	4.033	0.1613		24.87	4.261	0.127815		24.87	4.24	0.12717
	24.9	4.034	0.121005		24.9	4.262	0.127845		24.9	4.241	0.127215
	24.93	4.035	0.121035		24.94	4.263	0.1705		24.94	4.242	0.16966
	24.97	4.037	0.16144		24.97	4.265	0.12792		24.97	4.244	0.12729
	25	4.038	0.121125		25	4.266	0.127965		25	4.245	0.127335
	25.03	4.039	0.121155		25.04	4.267	0.17066		25.04	4.246	0.16982
	25.07	4.04	0.16158		25.07	4.268	0.128025		25.07	4.248	0.12741
	25.1	4.042	0.12123		25.1	4.27	0.12807		25.1	4.249	0.127455
	25.13	4.043	0.121275		25.14	4.271	0.17082		25.14	4.25	0.16998
	25.17	4.044	0.16174		25.17	4.272	0.128145		25.17	4.252	0.12753
	25.2	4.046	0.12135		25.2	4.273	0.128175		25.2	4.253	0.127575
	25.23	4.047	0.121395		25.24	4.274	0.17094		25.24	4.255	0.17016
	25.27	4.048	0.1619		25.27	4.276	0.12825		25.27	4.256	0.127665
	25.3	4.05	0.12147		25.3	4.277	0.128295		25.3	4.257	0.127695
	25.34	4.051	0.16202		25.34	4.278	0.1711		25.34	4.259	0.17032
	25.37	4.052	0.121545		25.37	4.279	0.128355		25.37	4.26	0.127785
	25.4	4.053	0.121575		25.4	4.28	0.128385		25.4	4.261	0.127815
	25.44	4.055	0.16216		25.44	4.282	0.17124		25.44	4.263	0.17048
	25.47	4.056	0.121665		25.47	4.283	0.128475		25.47	4.264	0.127905
	25.5	4.057	0.121695		25.5	4.284	0.128505		25.5	4.265	0.127935
	25.54	4.059	0.16232		25.54	4.285	0.17138		25.54	4.267	0.17064
	25.57	4.06	0.121785		25.57	4.286	0.128565		25.57	4.268	0.128025
	25.6	4.061	0.121815		25.6	4.287	0.128595		25.6	4.269	0.128055
	25.64	4.062	0.16246		25.64	4.289	0.17152		25.64	4.27	0.17078
	25.67	4.064	0.12189		25.67	4.29	0.128685		25.67	4.272	0.12813
	25.7	4.065	0.121935		25.7	4.291	0.128715		25.7	4.273	0.128175
	25.74	4.066	0.16262		25.74	4.292	0.17166		25.74	4.274	0.17094
	25.77	4.067	0.121995		25.77	4.293	0.128775		25.77	4.275	0.128235
	25.8	4.068	0.122025		25.8	4.295	0.12882		25.8	4.277	0.12828
	25.84	4.07	0.16276		25.84	4.296	0.17182		25.84	4.278	0.1711
	25.87	4.071	0.122115		25.87	4.297	0.128895		25.87	4.279	0.128355
	25.9	4.072	0.122145		25.9	4.298	0.128925		25.9	4.281	0.1284
	25.94	4.073	0.1629		25.94	4.299	0.17194		25.94	4.282	0.17126
	25.97	4.074	0.122205		25.97	4.3	0.128985		25.97	4.283	0.128475
	26	4.076	0.12225		26	4.302	0.12903		26	4.285	0.12852
	26.04	4.077	0.16306		26.04	4.303	0.1721		26.04	4.286	0.17142
	26.07	4.078	0.122325		26.07	4.304	0.129105		26.07	4.287	0.128595
	26.1	4.08	0.12237		26.1	4.305	0.129135		26.1	4.288	0.128625
	26.14	4.081	0.16322		26.14	4.306	0.17222		26.14	4.29	0.17156
	26.17	4.082	0.122445		26.17	4.307	0.129195		26.17	4.291	0.128715
	26.2	4.083	0.122475		26.2	4.308	0.129225		26.2	4.292	0.128745
	26.24	4.085	0.16336		26.24	4.31	0.17236		26.24	4.294	0.17172
	26.27	4.086	0.122565		26.27	4.311	0.129315		26.27	4.295	0.128835
	26.3	4.087	0.122595		26.3	4.312	0.129345		26.3	4.296	0.128865
	26.34	4.088	0.1635		26.34	4.313	0.1725		26.34	4.297	0.17186
	26.37	4.09	0.12267		26.37	4.314	0.129405		26.37	4.299	0.12894
	26.4	4.091	0.122715		26.4	4.315	0.129435		26.4	4.3	0.128985
	26.44	4.092	0.16366		26.44	4.316	0.17262		26.44	4.301	0.17202
	26.47	4.093	0.122775		26.47	4.317	0.129495		26.47	4.302	0.129045
	26.5	4.094	0.122805		26.5	4.318	0.129525		26.5	4.303	0.129075
	26.54	4.096	0.1638		26.54	4.32	0.17276		26.54	4.305	0.17216
	26.57	4.097	0.122895		26.57	4.321	0.129615		26.57	4.306	0.129165
	26.6	4.098	0.122925		26.6	4.322	0.129645		26.6	4.307	0.129195
	26.64	4.099	0.16394		26.64	4.323	0.1729		26.64	4.308	0.1723
	26.67	4.1	0.122985		26.67	4.324	0.129705		26.67	4.31	0.12927
	26.7	4.102	0.12303		26.7	4.325	0.129735		26.7	4.311	0.129315
	26.74	4.103	0.1641		26.74	4.326	0.17302		26.74	4.312	0.17246
	26.77	4.104	0.123105		26.77	4.327	0.129795		26.77	4.314	0.12939
	26.8	4.105	0.123135		26.8	4.329	0.12984		26.8	4.315	0.129435
	26.84	4.106	0.16422		26.84	4.33	0.17318		26.84	4.316	0.17262
	26.87	4.107	0.123195		26.87	4.331	0.129915		26.87	4.317	0.129495
	26.9	4.108	0.123225		26.9	4.332	0.129945		26.9	4.319	0.12954
	26.94	4.11	0.16436		26.94	4.333	0.1733		26.94	4.32	0.17278
	26.97	4.111	0.123315		26.97	4.334	0.130005		26.97	4.321	0.129615
	27	4.112	0.123345		27	4.335	0.130035		27	4.322	0.129645
	27.04	4.113	0.1645		27.04	4.336	0.17342		27.04	4.324	0.17292
	27.07	4.114	0.123405		27.07	4.338	0.13011		27.07	4.325	0.129735
	27.1	4.116	0.12345		27.1	4.339	0.130155		27.1	4.326	0.129765
	27.14	4.117	0.16466		27.14	4.34	0.17358		27.14	4.327	0.17306
	27.17	4.118	0.123525		27.17	4.341	0.130215		27.17	4.328	0.129825
	27.2	4.119	0.123555		27.2	4.342	0.130245		27.2	4.33	0.12987
	27.24	4.12	0.16478		27.24	4.343	0.1737		27.24	4.331	0.17322
	27.27	4.121	0.123615		27.27	4.344	0.130305		27.27	4.332	0.129945
	27.3	4.122	0.123645		27.3	4.345	0.130335		27.3	4.333	0.129975
	27.34	4.124	0.16492		27.34	4.346	0.17382		27.34	4.334	0.17334
	27.37	4.125	0.123735		27.37	4.347	0.130395		27.37	4.335	0.130035
	27.4	4.126	0.123765		27.4	4.348	0.130425		27.4	4.337	0.13008
	27.44	4.127	0.16506		27.44	4.349	0.17394		27.44	4.338	0.1735
	27.47	4.128	0.123825		27.47	4.35	0.130485		27.47	4.339	0.130155
	27.5	4.129	0.123855		27.5	4.351	0.130515		27.5	4.34	0.130185
	27.54	4.13	0.16518		27.54	4.353	0.17408		27.54	4.341	0.17362
	27.57	4.132	0.12393		27.57	4.354	0.130605		27.57	4.342	0.130245
	27.6	4.133	0.123975		27.6	4.355	0.130635		27.6	4.344	0.13029
	27.64	4.134	0.16534		27.64	4.356	0.17422		27.64	4.345	0.17378
	27.67	4.135	0.124035		27.67	4.357	0.130695		27.67	4.346	0.130365
	27.7	4.136	0.124065		27.7	4.358	0.130725		27.7	4.347	0.130395
	27.74	4.137	0.16546		27.74	4.359	0.17434		27.74	4.348	0.1739
	27.77	4.138	0.124125		27.77	4.36	0.130785		27.77	4.35	0.13047
	27.8	4.139	0.124155		27.8	4.361	0.130815		27.8	4.351	0.130515
	27.84	4.14	0.16558		27.84	4.362	0.17446		27.84	4.352	0.17406
	27.87	4.142	0.12423		27.87	4.363	0.130875		27.87	4.353	0.130575
	27.9	4.143	0.124275		27.9	4.364	0.130905		27.9	4.354	0.130605
	27.94	4.144	0.16574		27.94	4.365	0.17458		27.94	4.355	0.17418
	27.97	4.145	0.124335		27.97	4.366	0.130965		27.97	4.357	0.13068
	28	4.146	0.124365		28	4.368	0.13101		28	4.358	0.130725
	28.04	4.147	0.16586		28.04	4.369	0.17474		28.04	4.359	0.17434
	28.07	4.149	0.12444		28.07	4.37	0.131085		28.07	4.36	0.130785
	28.1	4.15	0.124485		28.1	4.371	0.131115		28.1	4.361	0.130815
	28.14	4.151	0.16602		28.14	4.372	0.17486		28.14	4.362	0.17446
	28.17	4.152	0.124545		28.17	4.373	0.131175		28.17	4.363	0.130875
	28.2	4.153	0.124575		28.2	4.374	0.131205		28.2	4.364	0.130905
	28.24	4.154	0.16614		28.24	4.375	0.17498		28.24	4.366	0.1746
	28.27	4.155	0.124635		28.27	4.376	0.131265		28.27	4.367	0.130995
	28.3	4.156	0.124665		28.3	4.377	0.131295		28.3	4.368	0.131025
	28.34	4.157	0.16626		28.34	4.378	0.1751		28.34	4.369	0.17474
	28.37	4.159	0.12474		28.37	4.379	0.131355		28.37	4.37	0.131085
	28.4	4.16	0.124785		28.4	4.38	0.131385		28.4	4.371	0.131115
	28.44	4.161	0.16642		28.44	4.381	0.17522		28.44	4.372	0.17486
	28.47	4.162	0.124845		28.47	4.382	0.131445		28.47	4.373	0.131175
	28.5	4.163	0.124875		28.5	4.383	0.131475		28.5	4.375	0.13122
	28.54	4.164	0.16654		28.54	4.384	0.17534		28.54	4.376	0.17502
	28.57	4.165	0.124935		28.57	4.385	0.131535		28.57	4.377	0.131295
	28.6	4.166	0.124965		28.6	4.386	0.131565		28.6	4.378	0.131325
	28.64	4.167	0.16666		28.64	4.387	0.17546		28.64	4.379	0.17514
	28.67	4.168	0.125025		28.67	4.388	0.131625		28.67	4.38	0.131385
	28.7	4.169	0.125055		28.7	4.389	0.131655		28.7	4.381	0.131415
	28.74	4.171	0.1668		28.74	4.39	0.17558		28.74	4.382	0.17526
	28.77	4.172	0.125145		28.77	4.391	0.131715		28.77	4.384	0.13149
	28.8	4.173	0.125175		28.8	4.392	0.131745		28.8	4.385	0.131535
	28.84	4.174	0.16694		28.84	4.393	0.1757		28.84	4.386	0.17542
	28.87	4.175	0.125235		28.87	4.394	0.131805		28.87	4.387	0.131595
	28.9	4.176	0.125265		28.9	4.395	0.131835		28.9	4.388	0.131625
	28.94	4.177	0.16706		28.94	4.396	0.17582		28.94	4.389	0.17554
	28.97	4.178	0.125325		28.97	4.397	0.131895		28.97	4.39	0.131685
	29	4.179	0.125355		29	4.398	0.131925		29	4.391	0.131715
	29.04	4.18	0.16718		29.04	4.399	0.17594		29.04	4.393	0.17568
	29.07	4.181	0.125415		29.07	4.4	0.131985		29.07	4.394	0.131805
	29.1	4.182	0.125445		29.1	4.401	0.132015		29.1	4.395	0.131835
	29.14	4.183	0.1673		29.14	4.402	0.17606		29.14	4.396	0.17582
	29.17	4.184	0.125505		29.17	4.403	0.132075		29.17	4.397	0.131895
	29.2	4.186	0.12555		29.2	4.404	0.132105		29.2	4.398	0.131925
	29.24	4.187	0.16746		29.24	4.405	0.17618		29.24	4.399	0.17594
	29.27	4.188	0.125625		29.27	4.406	0.132165		29.27	4.4	0.131985
	29.3	4.189	0.125655		29.3	4.406	0.13218		29.3	4.401	0.132015
	29.34	4.19	0.16758		29.34	4.407	0.17626		29.34	4.402	0.17606
	29.37	4.191	0.125715		29.37	4.408	0.132225		29.37	4.403	0.132075
	29.4	4.192	0.125745		29.4	4.409	0.132255		29.4	4.404	0.132105
	29.44	4.193	0.1677		29.44	4.41	0.17638		29.44	4.405	0.17618
	29.47	4.194	0.125805		29.47	4.411	0.132315		29.47	4.406	0.132165
	29.5	4.195	0.125835		29.5	4.412	0.132345		29.5	4.408	0.13221
	29.54	4.196	0.16782		29.54	4.413	0.1765		29.54	4.409	0.17634
	29.57	4.197	0.125895		29.57	4.414	0.132405		29.57	4.41	0.132285
	29.6	4.198	0.125925		29.6	4.415	0.132435		29.6	4.411	0.132315
	29.64	4.199	0.16794		29.64	4.416	0.17662		29.64	4.412	0.17646
	29.67	4.2	0.125985		29.67	4.417	0.132495		29.67	4.413	0.132375
	29.7	4.201	0.126015		29.7	4.418	0.132525		29.7	4.414	0.132405
	29.74	4.202	0.16806		29.74	4.419	0.17674		29.74	4.415	0.17658
	29.77	4.203	0.126075		29.77	4.42	0.132585		29.77	4.416	0.132465
	29.8	4.204	0.126105		29.8	4.421	0.132615		29.8	4.417	0.132495
	29.84	4.205	0.16818		29.84	4.422	0.17686		29.84	4.418	0.1767
	29.87	4.206	0.126165		29.87	4.423	0.132675		29.87	4.419	0.132555
	29.9	4.207	0.126195		29.9	4.424	0.132705		29.9	4.421	0.1326
	29.94	4.208	0.1683		29.94	4.425	0.17698		29.94	4.422	0.17686
	29.97	4.209	0.126255		29.97	4.426	0.132765		29.97	4.423	0.132675
	30	4.21	0.126285		30	4.427	0.132795		30	4.424	0.132705
	30.04	4.211	0.16842		30.04	4.428	0.1771		30.04	4.425	0.17698
	30.07	4.212	0.126345		30.07	4.428	0.13284		30.07	4.426	0.132765
	30.1	4.213	0.126375		30.1	4.429	0.132855		30.1	4.427	0.132795
	30.14	4.214	0.16854		30.14	4.43	0.17718		30.14	4.428	0.1771
	30.17	4.215	0.126435		30.17	4.431	0.132915		30.17	4.429	0.132855
	30.2	4.216	0.126465		30.2	4.432	0.132945		30.2	4.43	0.132885
	30.24	4.217	0.16866		30.24	4.433	0.1773		30.24	4.431	0.17722
	30.27	4.218	0.126525		30.27	4.434	0.133005		30.27	4.432	0.132945
	30.3	4.219	0.126555		30.3	4.435	0.133035		30.3	4.433	0.132975
	30.34	4.22	0.16878		30.34	4.436	0.17742		30.34	4.434	0.17734
	30.37	4.221	0.126615		30.37	4.437	0.133095		30.37	4.435	0.133035
	30.4	4.222	0.126645		30.4	4.437	0.13311		30.4	4.436	0.133065
	30.44	4.223	0.1689		30.44	4.438	0.1775		30.44	4.437	0.17746
	30.47	4.224	0.126705		30.47	4.439	0.133155		30.47	4.438	0.133125
	30.5	4.225	0.126735		30.5	4.44	0.133185		30.5	4.439	0.133155
	30.54	4.226	0.16902		30.54	4.441	0.17762		30.54	4.44	0.17758
	30.57	4.227	0.126795		30.57	4.442	0.133245		30.57	4.441	0.133215
	30.6	4.228	0.126825		30.6	4.443	0.133275		30.6	4.442	0.133245
	30.64	4.229	0.16914		30.64	4.444	0.17774		30.64	4.443	0.1777
	30.67	4.23	0.126885		30.67	4.445	0.133335		30.67	4.444	0.133305
	30.7	4.231	0.126915		30.7	4.445	0.13335		30.7	4.445	0.133335
	30.74	4.232	0.16926		30.74	4.446	0.17782		30.74	4.446	0.17782
	30.77	4.233	0.126975		30.77	4.447	0.133395		30.77	4.447	0.133395
	30.8	4.234	0.127005		30.8	4.448	0.133425		30.8	4.449	0.13344
	30.84	4.235	0.16938		30.84	4.449	0.17794		30.84	4.45	0.17798
	30.87	4.236	0.127065		30.87	4.45	0.133485		30.87	4.451	0.133515
	30.9	4.237	0.127095		30.9	4.451	0.133515		30.9	4.452	0.133545
	30.94	4.238	0.1695		30.94	4.452	0.17806		30.94	4.453	0.1781
	30.97	4.239	0.127155		30.97	4.453	0.133575		30.97	4.454	0.133605
	31	4.24	0.127185		31	4.454	0.133605		31	4.455	0.133635
	31.04	4.241	0.16962		31.04	4.455	0.17818		31.04	4.456	0.17822
	31.07	4.242	0.127245		31.07	4.455	0.13365		31.07	4.457	0.133695
	31.1	4.243	0.127275		31.1	4.456	0.133665		31.1	4.458	0.133725
	31.14	4.244	0.16974		31.14	4.457	0.17826		31.14	4.459	0.17834
	31.17	4.245	0.127335		31.17	4.458	0.133725		31.17	4.46	0.133785
	31.2	4.246	0.127365		31.2	4.459	0.133755		31.2	4.461	0.133815
	31.24	4.247	0.16986		31.24	4.46	0.17838		31.24	4.462	0.17846
	31.27	4.248	0.127425		31.27	4.461	0.133815		31.27	4.463	0.133875
	31.3	4.249	0.127455		31.3	4.462	0.133845		31.3	4.464	0.133905
	31.34	4.25	0.16998		31.34	4.462	0.17848		31.34	4.464	0.17856
	31.37	4.25	0.1275		31.37	4.463	0.133875		31.37	4.465	0.133935
	31.4	4.251	0.127515		31.4	4.464	0.133905		31.4	4.466	0.133965
	31.44	4.252	0.17006		31.44	4.465	0.17858		31.44	4.467	0.17866
	31.47	4.253	0.127575		31.47	4.466	0.133965		31.47	4.468	0.134025
	31.5	4.254	0.127605		31.5	4.467	0.133995		31.5	4.469	0.134055
	31.54	4.255	0.17018		31.54	4.468	0.1787		31.54	4.47	0.17878
	31.57	4.256	0.127665		31.57	4.469	0.134055		31.57	4.471	0.134115
	31.6	4.257	0.127695		31.6	4.469	0.13407		31.6	4.472	0.134145
	31.64	4.258	0.1703		31.64	4.47	0.17878		31.64	4.473	0.1789
	31.67	4.259	0.127755		31.67	4.471	0.134115		31.67	4.474	0.134205
	31.7	4.26	0.127785		31.7	4.472	0.134145		31.7	4.475	0.134235
	31.74	4.261	0.17042		31.74	4.473	0.1789		31.74	4.476	0.17902
	31.77	4.262	0.127845		31.77	4.474	0.134205		31.77	4.477	0.134295
	31.8	4.263	0.127875		31.8	4.474	0.13422		31.8	4.478	0.134325
	31.84	4.264	0.17054		31.84	4.475	0.17898		31.84	4.479	0.17914
	31.87	4.265	0.127935		31.87	4.476	0.134265		31.87	4.48	0.134385
	31.9	4.266	0.127965		31.9	4.477	0.134295		31.9	4.481	0.134415
	31.94	4.267	0.17066		31.94	4.478	0.1791		31.94	4.482	0.17926
	31.97	4.268	0.128025		31.97	4.479	0.134355		31.97	4.483	0.134475
	32	4.269	0.128055		32	4.48	0.134385		32	4.484	0.134505
	32.04	4.269	0.17076		32.04	4.48	0.1792		32.04	4.485	0.17938
	32.07	4.27	0.128085		32.07	4.481	0.134415		32.07	4.486	0.134565
	32.1	4.271	0.128115		32.1	4.482	0.134445		32.1	4.487	0.134595
	32.14	4.272	0.17086		32.14	4.483	0.1793		32.14	4.488	0.1795
	32.17	4.273	0.128175		32.17	4.484	0.134505		32.17	4.489	0.134655
	32.2	4.274	0.128205		32.2	4.485	0.134535		32.2	4.49	0.134685
	32.24	4.275	0.17098		32.24	4.485	0.1794		32.24	4.491	0.17962
	32.27	4.276	0.128265		32.27	4.486	0.134565		32.27	4.492	0.134745
	32.3	4.277	0.128295		32.3	4.487	0.134595		32.3	4.493	0.134775
	32.34	4.278	0.1711		32.34	4.488	0.1795		32.34	4.494	0.17974
	32.37	4.279	0.128355		32.37	4.489	0.134655		32.37	4.494	0.13482
	32.4	4.28	0.128385		32.4	4.49	0.134685		32.4	4.495	0.134835
	32.44	4.281	0.17122		32.44	4.491	0.17962		32.44	4.496	0.17982
	32.47	4.282	0.128445		32.47	4.491	0.13473		32.47	4.497	0.134895
	32.5	4.283	0.128475		32.5	4.492	0.134745		32.5	4.498	0.134925
	32.54	4.283	0.17132		32.54	4.493	0.1797		32.54	4.499	0.17994
	32.57	4.284	0.128505		32.57	4.494	0.134805		32.57	4.5	0.134985
	32.6	4.285	0.128535		32.6	4.495	0.134835		32.6	4.501	0.135015
	32.64	4.286	0.17142		32.64	4.495	0.1798		32.64	4.502	0.18006
	32.67	4.287	0.128595		32.67	4.496	0.134865		32.67	4.503	0.135075
	32.7	4.288	0.128625		32.7	4.497	0.134895		32.7	4.504	0.135105
	32.74	4.289	0.17154		32.74	4.498	0.1799		32.74	4.505	0.18018
	32.77	4.29	0.128685		32.77	4.499	0.134955		32.77	4.506	0.135165
	32.8	4.291	0.128715		32.8	4.499	0.13497		32.8	4.506	0.13518
	32.84	4.292	0.17166		32.84	4.5	0.17998		32.84	4.507	0.18026
	32.87	4.293	0.128775		32.87	4.501	0.135015		32.87	4.508	0.135225
	32.9	4.294	0.128805		32.9	4.502	0.135045		32.9	4.509	0.135255
	32.94	4.294	0.17176		32.94	4.502	0.18008		32.94	4.51	0.18038
	32.97	4.295	0.128835		32.97	4.503	0.135075		32.97	4.511	0.135315
	33	4.296	0.128865		33	4.504	0.135105		33	4.512	0.135345
	33.04	4.297	0.17186		33.04	4.505	0.18018		33.04	4.513	0.1805
	33.07	4.298	0.128925		33.07	4.505	0.13515		33.07	4.514	0.135405
	33.1	4.299	0.128955		33.1	4.506	0.135165		33.1	4.515	0.135435
	33.14	4.3	0.17198		33.14	4.507	0.18026		33.14	4.516	0.18062
	33.17	4.301	0.129015		33.17	4.508	0.135225		33.17	4.517	0.135495
	33.2	4.301	0.12903		33.2	4.508	0.13524		33.2	4.518	0.135525
	33.24	4.302	0.17206		33.24	4.509	0.18034		33.24	4.519	0.18074
	33.27	4.303	0.129075		33.27	4.51	0.135285		33.27	4.519	0.13557
	33.3	4.304	0.129105		33.3	4.511	0.135315		33.3	4.52	0.135585
	33.34	4.305	0.17218		33.34	4.512	0.18046		33.34	4.521	0.18082
	33.37	4.306	0.129165		33.37	4.512	0.13536		33.37	4.522	0.135645
	33.4	4.306	0.12918		33.4	4.513	0.135375		33.4	4.523	0.135675
	33.44	4.307	0.17226		33.44	4.514	0.18054		33.44	4.524	0.18094
	33.47	4.308	0.129225		33.47	4.515	0.135435		33.47	4.525	0.135735
	33.5	4.309	0.129255		33.5	4.516	0.135465		33.5	4.526	0.135765
	33.54	4.31	0.17238		33.54	4.516	0.18064		33.54	4.526	0.18104
	33.57	4.311	0.129315		33.57	4.517	0.135495		33.57	4.527	0.135795
	33.6	4.312	0.129345		33.6	4.518	0.135525		33.6	4.528	0.135825
	33.64	4.313	0.1725		33.64	4.519	0.18074		33.64	4.529	0.18114
	33.67	4.313	0.12939		33.67	4.519	0.13557		33.67	4.53	0.135885
	33.7	4.314	0.129405		33.7	4.52	0.135585		33.7	4.531	0.135915
	33.74	4.315	0.17258		33.74	4.521	0.18082		33.74	4.532	0.18126
	33.77	4.316	0.129465		33.77	4.522	0.135645		33.77	4.532	0.13596
	33.8	4.317	0.129495		33.8	4.522	0.13566		33.8	4.533	0.135975
	33.84	4.318	0.1727		33.84	4.523	0.1809		33.84	4.534	0.18134
	33.87	4.319	0.129555		33.87	4.524	0.135705		33.87	4.535	0.136035
	33.9	4.32	0.129585		33.9	4.525	0.135735		33.9	4.536	0.136065
	33.94	4.32	0.1728		33.94	4.525	0.181		33.94	4.537	0.18146
	33.97	4.321	0.129615		33.97	4.526	0.135765		33.97	4.538	0.136125
	34	4.322	0.129645		34	4.527	0.135795		34	4.539	0.136155
	34.04	4.323	0.1729		34.04	4.528	0.1811		34.04	4.54	0.18158
	34.07	4.324	0.129705		34.07	4.528	0.13584		34.07	4.54	0.1362
	34.1	4.325	0.129735		34.1	4.529	0.135855		34.1	4.541	0.136215
	34.14	4.326	0.17302		34.14	4.53	0.18118		34.14	4.542	0.18166
	34.17	4.326	0.12978		34.17	4.531	0.135915		34.17	4.543	0.136275
	34.2	4.327	0.129795		34.2	4.531	0.13593		34.2	4.544	0.136305
	34.24	4.328	0.1731		34.24	4.532	0.18126		34.24	4.545	0.18178
	34.27	4.329	0.129855		34.27	4.533	0.135975		34.27	4.546	0.136365
	34.3	4.33	0.129885		34.3	4.534	0.136005		34.3	4.547	0.136395
	34.34	4.331	0.17322		34.34	4.534	0.18136		34.34	4.547	0.18188
	34.37	4.331	0.12993		34.37	4.535	0.136035		34.37	4.548	0.136425
	34.4	4.332	0.129945		34.4	4.536	0.136065		34.4	4.549	0.136455
	34.44	4.333	0.1733		34.44	4.537	0.18146		34.44	4.55	0.18198
	34.47	4.334	0.130005		34.47	4.537	0.13611		34.47	4.551	0.136515
	34.5	4.335	0.130035		34.5	4.538	0.136125		34.5	4.552	0.136545
	34.54	4.336	0.17342		34.54	4.539	0.18154		34.54	4.553	0.1821
	34.57	4.336	0.13008		34.57	4.54	0.136185		34.57	4.553	0.13659
	34.6	4.337	0.130095		34.6	4.54	0.1362		34.6	4.554	0.136605
	34.64	4.338	0.1735		34.64	4.541	0.18162		34.64	4.555	0.18218
	34.67	4.339	0.130155		34.67	4.542	0.136245		34.67	4.556	0.136665
	34.7	4.339	0.13017		34.7	4.543	0.136275		34.7	4.557	0.136695
	34.74	4.34	0.17358		34.74	4.543	0.18172		34.74	4.558	0.1823
	34.77	4.341	0.130215		34.77	4.544	0.136305		34.77	4.558	0.13674
	34.8	4.342	0.130245		34.8	4.545	0.136335		34.8	4.559	0.136755
	34.84	4.343	0.1737		34.84	4.546	0.18182		34.84	4.56	0.18238
	34.87	4.343	0.13029		34.87	4.546	0.13638		34.87	4.561	0.136815
	34.9	4.344	0.130305		34.9	4.547	0.136395		34.9	4.562	0.136845
	34.94	4.345	0.17378		34.94	4.548	0.1819		34.94	4.563	0.1825
	34.97	4.346	0.130365		34.97	4.549	0.136455		34.97	4.564	0.136905
	35	4.347	0.130395		35	4.549	0.13647		35	4.564	0.13692
	35.04	4.347	0.17388		35.04	4.55	0.18198		35.04	4.565	0.18258
	35.07	4.348	0.130425		35.07	4.551	0.136515		35.07	4.566	0.136965
	35.1	4.349	0.130455		35.1	4.552	0.136545		35.1	4.567	0.136995
	35.14	4.35	0.17398		35.14	4.552	0.18208		35.14	4.568	0.1827
	35.17	4.351	0.130515		35.17	4.553	0.136575		35.17	4.569	0.137055
	35.2	4.352	0.130545		35.2	4.554	0.136605		35.2	4.569	0.13707
	35.24	4.352	0.17408		35.24	4.554	0.18216		35.24	4.57	0.18278
	35.27	4.353	0.130575		35.27	4.555	0.136635		35.27	4.571	0.137115
	35.3	4.354	0.130605		35.3	4.556	0.136665		35.3	4.572	0.137145
	35.34	4.355	0.17418		35.34	4.557	0.18226		35.34	4.573	0.1829
	35.37	4.356	0.130665		35.37	4.557	0.13671		35.37	4.574	0.137205
	35.4	4.356	0.13068		35.4	4.558	0.136725		35.4	4.574	0.13722
	35.44	4.357	0.17426		35.44	4.559	0.18234		35.44	4.575	0.18298
	35.47	4.358	0.130725		35.47	4.559	0.13677		35.47	4.576	0.137265
	35.5	4.359	0.130755		35.5	4.56	0.136785		35.5	4.577	0.137295
	35.54	4.36	0.17438		35.54	4.561	0.18242		35.54	4.578	0.1831
	35.57	4.36	0.1308		35.57	4.561	0.13683		35.57	4.578	0.13734
	35.6	4.361	0.130815		35.6	4.562	0.136845		35.6	4.579	0.137355
	35.64	4.362	0.17446		35.64	4.563	0.1825		35.64	4.58	0.18318
	35.67	4.363	0.130875		35.67	4.563	0.13689		35.67	4.581	0.137415
	35.7	4.364	0.130905		35.7	4.564	0.136905		35.7	4.582	0.137445
	35.74	4.364	0.17456		35.74	4.565	0.18258		35.74	4.583	0.1833
	35.77	4.365	0.130935		35.77	4.565	0.13695		35.77	4.583	0.13749
	35.8	4.366	0.130965		35.8	4.566	0.136965		35.8	4.584	0.137505
	35.84	4.367	0.17466		35.84	4.567	0.18266		35.84	4.585	0.18338
	35.87	4.367	0.13101		35.87	4.568	0.137025		35.87	4.586	0.137565
	35.9	4.368	0.131025		35.9	4.568	0.13704		35.9	4.587	0.137595
	35.94	4.369	0.17474		35.94	4.569	0.18274		35.94	4.587	0.18348
	35.97	4.37	0.131085		35.97	4.57	0.137085		35.97	4.588	0.137625
	36	4.37	0.1311		36	4.57	0.1371		36	4.589	0.137655
	36.04	4.371	0.17482		36.04	4.571	0.18282		36.04	4.59	0.18358
	36.07	4.372	0.131145		36.07	4.572	0.137145		36.07	4.59	0.1377
	36.1	4.373	0.131175		36.1	4.572	0.13716		36.1	4.591	0.137715
	36.14	4.373	0.17492		36.14	4.573	0.1829		36.14	4.592	0.18366
	36.17	4.374	0.131205		36.17	4.574	0.137205		36.17	4.593	0.137775
	36.2	4.375	0.131235		36.2	4.575	0.137235		36.2	4.593	0.13779
	36.24	4.376	0.17502		36.24	4.575	0.183		36.24	4.594	0.18374
	36.27	4.376	0.13128		36.27	4.576	0.137265		36.27	4.595	0.137835
	36.3	4.377	0.131295		36.3	4.577	0.137295		36.3	4.596	0.137865
	36.34	4.378	0.1751		36.34	4.577	0.18308		36.34	4.597	0.18386
	36.37	4.379	0.131355		36.37	4.578	0.137325		36.37	4.597	0.13791
	36.4	4.379	0.13137		36.4	4.579	0.137355		36.4	4.598	0.137925
	36.44	4.38	0.17518		36.44	4.579	0.18316		36.44	4.599	0.18394
	36.47	4.381	0.131415		36.47	4.58	0.137385		36.47	4.6	0.137985
	36.5	4.382	0.131445		36.5	4.581	0.137415		36.5	4.601	0.138015
	36.54	4.382	0.17528		36.54	4.581	0.18324		36.54	4.601	0.18404
	36.57	4.383	0.131475		36.57	4.582	0.137445		36.57	4.602	0.138045
	36.6	4.384	0.131505		36.6	4.583	0.137475		36.6	4.603	0.138075
	36.64	4.385	0.17538		36.64	4.583	0.18332		36.64	4.604	0.18414
	36.67	4.385	0.13155		36.67	4.584	0.137505		36.67	4.604	0.13812
	36.7	4.386	0.131565		36.7	4.585	0.137535		36.7	4.605	0.138135
	36.74	4.387	0.17546		36.74	4.585	0.1834		36.74	4.606	0.18422
	36.77	4.388	0.131625		36.77	4.586	0.137565		36.77	4.607	0.138195
	36.8	4.388	0.13164		36.8	4.587	0.137595		36.8	4.608	0.138225
	36.84	4.389	0.17554		36.84	4.587	0.18348		36.84	4.608	0.18432
	36.87	4.39	0.131685		36.87	4.588	0.137625		36.87	4.609	0.138255
	36.9	4.391	0.131715		36.9	4.589	0.137655		36.9	4.61	0.138285
	36.94	4.391	0.17564		36.94	4.589	0.18356		36.94	4.611	0.18442
	36.97	4.392	0.131745		36.97	4.59	0.137685		36.97	4.612	0.138345
	37	4.393	0.131775		37	4.59	0.1377		37	4.612	0.13836
	37.04	4.394	0.17574		37.04	4.591	0.18362		37.04	4.613	0.1845
	37.07	4.394	0.13182		37.07	4.592	0.137745		37.07	4.614	0.138405
	37.1	4.395	0.131835		37.1	4.592	0.13776		37.1	4.615	0.138435
	37.14	4.396	0.17582		37.14	4.593	0.1837		37.14	4.615	0.1846
	37.17	4.397	0.131895		37.17	4.593	0.13779		37.17	4.616	0.138465
	37.2	4.397	0.13191		37.2	4.594	0.137805		37.2	4.617	0.138495
	37.24	4.398	0.1759		37.24	4.595	0.18378		37.24	4.618	0.1847
	37.27	4.399	0.131955		37.27	4.595	0.13785		37.27	4.618	0.13854
	37.3	4.399	0.13197		37.31	4.596	0.18382		37.3	4.619	0.138555
	37.34	4.4	0.17598		37.34	4.596	0.13788		37.34	4.62	0.18478
	37.37	4.401	0.132015		37.37	4.597	0.137895		37.37	4.621	0.138615
	37.4	4.402	0.132045		37.41	4.598	0.1839		37.4	4.621	0.13863
	37.44	4.402	0.17608		37.44	4.598	0.13794		37.44	4.622	0.18486
	37.47	4.403	0.132075		37.47	4.599	0.137955		37.47	4.623	0.138675
	37.5	4.404	0.132105		37.51	4.599	0.18396		37.5	4.624	0.138705
	37.54	4.404	0.17616		37.54	4.6	0.137985		37.54	4.624	0.18496
	37.57	4.405	0.132135		37.57	4.601	0.138015		37.57	4.625	0.138735
	37.6	4.406	0.132165		37.61	4.601	0.18404		37.6	4.626	0.138765
	37.64	4.406	0.17624		37.64	4.602	0.138045		37.64	4.627	0.18506
	37.67	4.407	0.132195		37.67	4.603	0.138075		37.67	4.627	0.13881
	37.7	4.408	0.132225		37.71	4.603	0.18412		37.7	4.628	0.138825
	37.74	4.408	0.17632		37.74	4.604	0.138105		37.74	4.629	0.18514
	37.77	4.409	0.132255		37.77	4.604	0.13812		37.77	4.63	0.138885
	37.8	4.41	0.132285		37.81	4.605	0.18418		37.8	4.63	0.1389
	37.84	4.411	0.17642		37.84	4.606	0.138165		37.84	4.631	0.18522
	37.87	4.411	0.13233		37.87	4.606	0.13818		37.87	4.632	0.138945
	37.9	4.412	0.132345		37.91	4.607	0.18426		37.9	4.633	0.138975
	37.94	4.413	0.1765		37.94	4.608	0.138225		37.94	4.633	0.18532
	37.97	4.414	0.132405		37.97	4.608	0.13824		37.97	4.634	0.139005
	38	4.414	0.13242		38.01	4.609	0.18434		38	4.635	0.139035
	38.04	4.415	0.17658		38.04	4.61	0.138285		38.04	4.636	0.18542
	38.07	4.416	0.132465		38.07	4.61	0.1383		38.07	4.636	0.13908
	38.1	4.416	0.13248		38.11	4.611	0.18442		38.1	4.637	0.139095
	38.14	4.417	0.17666		38.14	4.611	0.13833		38.14	4.638	0.1855
	38.17	4.418	0.132525		38.17	4.612	0.138345		38.17	4.639	0.139155
	38.2	4.419	0.132555		38.21	4.613	0.1845		38.2	4.639	0.13917
	38.24	4.419	0.17676		38.24	4.613	0.13839		38.24	4.64	0.18558
	38.27	4.42	0.132585		38.27	4.614	0.138405		38.27	4.641	0.139215
	38.3	4.421	0.132615		38.31	4.615	0.18458		38.3	4.642	0.139245
	38.34	4.421	0.17684		38.34	4.615	0.13845		38.34	4.642	0.18568
	38.37	4.422	0.132645		38.37	4.616	0.138465		38.37	4.643	0.139275
	38.4	4.423	0.132675		38.41	4.616	0.18464		38.4	4.644	0.139305
	38.44	4.423	0.17692		38.44	4.617	0.138495		38.44	4.645	0.18578
	38.47	4.424	0.132705		38.47	4.618	0.138525		38.47	4.645	0.13935
	38.5	4.425	0.132735		38.51	4.618	0.18472		38.5	4.646	0.139365
	38.54	4.425	0.177		38.54	4.619	0.138555		38.54	4.647	0.18586
	38.57	4.426	0.132765		38.57	4.619	0.13857		38.57	4.648	0.139425
	38.6	4.427	0.132795		38.61	4.62	0.18478		38.6	4.648	0.13944
	38.64	4.428	0.1771		38.64	4.621	0.138615		38.64	4.649	0.18594
	38.67	4.428	0.13284		38.67	4.621	0.13863		38.67	4.65	0.139485
	38.7	4.429	0.132855		38.71	4.622	0.18486		38.7	4.65	0.1395
	38.74	4.43	0.17718		38.74	4.622	0.13866		38.74	4.651	0.18602
	38.77	4.43	0.1329		38.77	4.623	0.138675		38.77	4.652	0.139545
	38.8	4.431	0.132915		38.81	4.624	0.18494		38.8	4.652	0.13956
	38.84	4.432	0.17726		38.84	4.624	0.13872		38.84	4.653	0.1861
	38.87	4.432	0.13296		38.87	4.625	0.138735		38.87	4.654	0.139605
	38.9	4.433	0.132975		38.91	4.625	0.185		38.9	4.654	0.13962
	38.94	4.434	0.17734		38.94	4.626	0.138765		38.94	4.655	0.18618
	38.97	4.434	0.13302		38.97	4.626	0.13878		38.97	4.656	0.139665
	39	4.435	0.133035		39.01	4.627	0.18506		39	4.656	0.13968
	39.04	4.436	0.17742		39.04	4.628	0.138825		39.04	4.657	0.18626
	39.07	4.436	0.13308		39.07	4.628	0.13884		39.07	4.658	0.139725
	39.1	4.437	0.133095		39.11	4.629	0.18514		39.1	4.658	0.13974
	39.14	4.438	0.1775		39.14	4.629	0.13887		39.14	4.659	0.18634
	39.17	4.438	0.13314		39.17	4.63	0.138885		39.17	4.66	0.139785
	39.2	4.439	0.133155		39.21	4.63	0.1852		39.2	4.66	0.1398
	39.24	4.44	0.17758		39.24	4.631	0.138915		39.24	4.661	0.18642
	39.27	4.44	0.1332		39.27	4.632	0.138945		39.27	4.662	0.139845
	39.3	4.441	0.133215		39.31	4.632	0.18528		39.3	4.662	0.13986
	39.34	4.441	0.17764		39.34	4.633	0.138975		39.34	4.663	0.1865
	39.37	4.442	0.133245		39.37	4.633	0.13899		39.37	4.664	0.139905
	39.4	4.443	0.133275		39.41	4.634	0.18534		39.4	4.664	0.13992
	39.44	4.444	0.17774		39.44	4.635	0.139035		39.44	4.665	0.18658
	39.47	4.444	0.13332		39.47	4.635	0.13905		39.47	4.666	0.139965
	39.5	4.445	0.133335		39.5	4.636	0.139065		39.5	4.667	0.139995
	39.54	4.446	0.17782		39.54	4.636	0.18544		39.54	4.667	0.18668
	39.57	4.446	0.13338		39.57	4.637	0.139095		39.57	4.668	0.140025
	39.6	4.447	0.133395		39.6	4.638	0.139125		39.6	4.669	0.140055
	39.64	4.448	0.1779		39.64	4.638	0.18552		39.64	4.669	0.18676
	39.67	4.448	0.13344		39.67	4.639	0.139155		39.67	4.67	0.140085
	39.7	4.449	0.133455		39.7	4.639	0.13917		39.7	4.671	0.140115
	39.74	4.45	0.17798		39.74	4.64	0.18558		39.74	4.671	0.18684
	39.77	4.45	0.1335		39.77	4.641	0.139215		39.77	4.672	0.140145
	39.8	4.451	0.133515		39.8	4.641	0.13923		39.8	4.673	0.140175
	39.84	4.452	0.17806		39.84	4.642	0.18566		39.84	4.673	0.18692
	39.87	4.452	0.13356		39.87	4.642	0.13926		39.87	4.674	0.140205
	39.9	4.453	0.133575		39.9	4.643	0.139275		39.9	4.675	0.140235
	39.94	4.454	0.17814		39.94	4.644	0.18574		39.94	4.675	0.187
	39.97	4.454	0.13362		39.97	4.644	0.13932		39.97	4.676	0.140265
	40	4.455	0.133635		40	4.645	0.139335		40	4.677	0.140295
	40.04	4.455	0.1782		40.04	4.645	0.1858		40.04	4.678	0.1871
	40.07	4.456	0.133665		40.07	4.646	0.139365		40.07	4.678	0.14034
	40.1	4.457	0.133695		40.1	4.647	0.139395		40.1	4.679	0.140355
	40.14	4.457	0.17828		40.14	4.647	0.18588		40.14	4.68	0.18718
	40.17	4.458	0.133725		40.17	4.648	0.139425		40.17	4.68	0.1404
	40.2	4.459	0.133755		40.2	4.648	0.13944		40.2	4.681	0.140415
	40.24	4.459	0.17836		40.24	4.649	0.18594		40.24	4.682	0.18726
	40.27	4.46	0.133785		40.27	4.649	0.13947		40.27	4.682	0.14046
	40.3	4.461	0.133815		40.3	4.65	0.139485		40.3	4.683	0.140475
	40.34	4.461	0.17844		40.34	4.65	0.186		40.34	4.683	0.18732
	40.37	4.462	0.133845		40.37	4.651	0.139515		40.37	4.684	0.140505
	40.4	4.462	0.13386		40.4	4.652	0.139545		40.4	4.685	0.140535
	40.44	4.463	0.1785		40.44	4.652	0.18608		40.44	4.685	0.1874
	40.47	4.464	0.133905		40.47	4.653	0.139575		40.47	4.686	0.140565
	40.5	4.464	0.13392		40.5	4.653	0.13959		40.5	4.687	0.140595
	40.54	4.465	0.17858		40.54	4.654	0.18614		40.54	4.687	0.18748
	40.57	4.466	0.133965		40.57	4.654	0.13962		40.57	4.688	0.140625
	40.6	4.466	0.13398		40.6	4.655	0.139635		40.6	4.689	0.140655
	40.64	4.467	0.17866		40.64	4.656	0.18622		40.64	4.689	0.18756
	40.67	4.468	0.134025		40.67	4.656	0.13968		40.67	4.69	0.140685
	40.7	4.468	0.13404		40.7	4.657	0.139695		40.7	4.691	0.140715
	40.74	4.469	0.17874		40.74	4.657	0.18628		40.74	4.691	0.18764
	40.77	4.469	0.13407		40.77	4.658	0.139725		40.77	4.692	0.140745
	40.8	4.47	0.134085		40.8	4.658	0.13974		40.8	4.692	0.14076
	40.84	4.471	0.17882		40.84	4.659	0.18634		40.84	4.693	0.1877
	40.87	4.471	0.13413		40.87	4.659	0.13977		40.87	4.694	0.140805
	40.9	4.472	0.134145		40.9	4.66	0.139785		40.9	4.694	0.14082
	40.94	4.472	0.17888		40.94	4.661	0.18642		40.94	4.695	0.18778
	40.97	4.473	0.134175		40.97	4.661	0.13983		40.97	4.696	0.140865
	41	4.474	0.134205		41	4.662	0.139845		41	4.696	0.14088
	41.04	4.474	0.17896		41.04	4.662	0.18648		41.04	4.697	0.18786
	41.07	4.475	0.134235		41.07	4.663	0.139875		41.07	4.698	0.140925
	41.1	4.475	0.13425		41.1	4.663	0.13989		41.1	4.698	0.14094
	41.14	4.476	0.17902		41.14	4.664	0.18654		41.14	4.699	0.18794
	41.17	4.477	0.134295		41.17	4.664	0.13992		41.17	4.699	0.14097
	41.2	4.477	0.13431		41.2	4.665	0.139935		41.2	4.7	0.140985
	41.24	4.478	0.1791		41.24	4.665	0.1866		41.24	4.701	0.18802
	41.27	4.479	0.134355		41.27	4.666	0.139965		41.27	4.701	0.14103
	41.3	4.479	0.13437		41.3	4.667	0.139995		41.3	4.702	0.141045
	41.34	4.48	0.17918		41.34	4.667	0.18668		41.34	4.703	0.1881
	41.37	4.48	0.1344		41.37	4.668	0.140025		41.37	4.703	0.14109
	41.4	4.481	0.134415		41.4	4.668	0.14004		41.4	4.704	0.141105
	41.44	4.482	0.17926		41.44	4.669	0.18674		41.44	4.704	0.18816
	41.47	4.482	0.13446		41.47	4.669	0.14007		41.47	4.705	0.141135
	41.5	4.483	0.134475		41.5	4.67	0.140085		41.5	4.706	0.141165
	41.54	4.484	0.17934		41.54	4.67	0.1868		41.54	4.706	0.18824
	41.57	4.484	0.13452		41.57	4.671	0.140115		41.57	4.707	0.141195
	41.6	4.485	0.134535		41.6	4.672	0.140145		41.6	4.708	0.141225
	41.64	4.485	0.1794		41.64	4.672	0.18688		41.64	4.708	0.18832
	41.67	4.486	0.134565		41.67	4.673	0.140175		41.67	4.709	0.141255
	41.7	4.486	0.13458		41.7	4.673	0.14019		41.7	4.71	0.141285
	41.74	4.487	0.17946		41.74	4.674	0.18694		41.74	4.71	0.1884
	41.77	4.488	0.134625		41.77	4.674	0.14022		41.77	4.711	0.141315
	41.8	4.488	0.13464		41.8	4.675	0.140235		41.8	4.711	0.14133
	41.84	4.489	0.17954		41.84	4.675	0.187		41.84	4.712	0.18846
	41.87	4.49	0.134685		41.87	4.676	0.140265		41.87	4.713	0.141375
	41.9	4.49	0.1347		41.9	4.676	0.14028		41.9	4.713	0.14139
	41.94	4.491	0.17962		41.94	4.677	0.18706		41.94	4.714	0.18854
	41.97	4.491	0.13473		41.97	4.678	0.140325		41.97	4.714	0.14142
	42	4.492	0.134745		42	4.678	0.14034		42	4.715	0.141435
	42.04	4.492	0.17968		42.04	4.679	0.18714		42.04	4.716	0.18862
	42.07	4.493	0.134775		42.07	4.679	0.14037		42.07	4.716	0.14148
	42.1	4.494	0.134805		42.1	4.68	0.140385		42.1	4.717	0.141495
	42.14	4.494	0.17976		42.14	4.68	0.1872		42.14	4.717	0.18868
	42.17	4.495	0.134835		42.17	4.681	0.140415		42.17	4.718	0.141525
	42.2	4.495	0.13485		42.2	4.681	0.14043		42.2	4.719	0.141555
	42.24	4.496	0.17982		42.24	4.682	0.18726		42.24	4.719	0.18876
	42.27	4.497	0.134895		42.27	4.682	0.14046		42.27	4.72	0.141585
	42.3	4.497	0.13491		42.3	4.683	0.140475		42.3	4.72	0.1416
	42.34	4.498	0.1799		42.34	4.683	0.18732		42.34	4.721	0.18882
	42.37	4.498	0.13494		42.37	4.684	0.140505		42.37	4.721	0.14163
	42.4	4.499	0.134955		42.4	4.684	0.14052		42.4	4.722	0.141645
	42.44	4.5	0.17998		42.44	4.685	0.18738		42.44	4.722	0.18888
	42.47	4.5	0.135		42.47	4.685	0.14055		42.47	4.723	0.141675
	42.5	4.501	0.135015		42.5	4.686	0.140565		42.5	4.724	0.141705
	42.54	4.501	0.18004		42.54	4.686	0.18744		42.54	4.724	0.18896
	42.57	4.502	0.135045		42.57	4.687	0.140595		42.57	4.725	0.141735
	42.6	4.502	0.13506		42.6	4.687	0.14061		42.6	4.725	0.14175
	42.64	4.503	0.1801		42.64	4.688	0.1875		42.64	4.726	0.18902
	42.67	4.503	0.13509		42.67	4.688	0.14064		42.67	4.726	0.14178
	42.7	4.504	0.135105		42.7	4.689	0.140655		42.7	4.727	0.141795
	42.74	4.505	0.18018		42.74	4.689	0.18756		42.74	4.728	0.1891
	42.77	4.505	0.13515		42.77	4.69	0.140685		42.77	4.728	0.14184
	42.8	4.506	0.135165		42.8	4.69	0.1407		42.8	4.729	0.141855
	42.84	4.506	0.18024		42.84	4.691	0.18762		42.84	4.729	0.18916
	42.87	4.507	0.135195		42.87	4.691	0.14073		42.87	4.73	0.141885
	42.9	4.507	0.13521		42.9	4.692	0.140745		42.9	4.731	0.141915
	42.94	4.508	0.1803		42.94	4.692	0.18768		42.94	4.731	0.18924
	42.97	4.508	0.13524		42.97	4.693	0.140775		42.97	4.732	0.141945
	43	4.509	0.135255		43	4.693	0.14079		43	4.732	0.14196
	43.04	4.509	0.18036		43.04	4.694	0.18774		43.04	4.733	0.1893
	43.07	4.51	0.135285		43.07	4.694	0.14082		43.07	4.733	0.14199
	43.1	4.511	0.135315		43.1	4.695	0.140835		43.1	4.734	0.142005
	43.14	4.511	0.18044		43.14	4.695	0.1878		43.14	4.735	0.18938
	43.17	4.512	0.135345		43.17	4.695	0.14085		43.17	4.735	0.14205
	43.2	4.512	0.13536		43.2	4.696	0.140865		43.2	4.736	0.142065
	43.24	4.513	0.1805		43.24	4.697	0.18786		43.24	4.736	0.18944
	43.27	4.513	0.13539		43.27	4.697	0.14091		43.27	4.737	0.142095
	43.3	4.514	0.135405		43.3	4.698	0.140925		43.3	4.738	0.142125
	43.34	4.515	0.18058		43.34	4.698	0.18792		43.34	4.738	0.18952
	43.37	4.515	0.13545		43.37	4.698	0.14094		43.37	4.739	0.142155
	43.4	4.516	0.135465		43.4	4.699	0.140955		43.4	4.739	0.14217
	43.44	4.516	0.18064		43.44	4.699	0.18796		43.44	4.74	0.18958
	43.47	4.517	0.135495		43.47	4.7	0.140985		43.47	4.741	0.142215
	43.5	4.517	0.13551		43.5	4.7	0.141		43.5	4.741	0.14223
	43.54	4.518	0.1807		43.54	4.701	0.18802		43.54	4.742	0.18966
	43.57	4.519	0.135555		43.57	4.701	0.14103		43.57	4.742	0.14226
	43.6	4.519	0.13557		43.6	4.702	0.141045		43.6	4.743	0.142275
	43.64	4.52	0.18078		43.64	4.702	0.18808		43.64	4.743	0.18972
	43.67	4.52	0.1356		43.67	4.703	0.141075		43.67	4.744	0.142305
	43.7	4.521	0.135615		43.7	4.703	0.14109		43.7	4.744	0.14232
	43.74	4.521	0.18084		43.74	4.704	0.18814		43.74	4.745	0.18978
	43.77	4.522	0.135645		43.77	4.704	0.14112		43.77	4.745	0.14235
	43.8	4.522	0.13566		43.8	4.705	0.141135		43.8	4.746	0.142365
	43.84	4.523	0.1809		43.84	4.705	0.1882		43.84	4.746	0.18984
	43.87	4.523	0.13569		43.87	4.706	0.141165		43.87	4.747	0.142395
	43.9	4.524	0.135705		43.9	4.706	0.14118		43.9	4.748	0.142425
	43.94	4.525	0.18098		43.94	4.707	0.18826		43.94	4.748	0.18992
	43.97	4.525	0.13575		43.97	4.707	0.14121		43.97	4.749	0.142455
	44	4.526	0.135765		44	4.708	0.141225		44	4.749	0.14247
	44.04	4.526	0.18104		44.04	4.708	0.18832		44.04	4.75	0.18998
	44.07	4.527	0.135795		44.07	4.709	0.141255		44.07	4.75	0.1425
	44.1	4.527	0.13581		44.1	4.709	0.14127		44.1	4.751	0.142515
	44.14	4.528	0.1811		44.14	4.71	0.18838		44.14	4.751	0.19004
	44.17	4.528	0.13584		44.17	4.71	0.1413		44.17	4.752	0.142545
	44.2	4.529	0.135855		44.2	4.711	0.141315		44.2	4.752	0.14256
	44.24	4.529	0.18116		44.24	4.711	0.18844		44.24	4.753	0.1901
	44.27	4.53	0.135885		44.27	4.712	0.141345		44.27	4.753	0.14259
	44.3	4.53	0.1359		44.3	4.712	0.14136		44.3	4.754	0.142605
	44.34	4.531	0.18122		44.34	4.713	0.1885		44.34	4.754	0.19016
	44.37	4.532	0.135945		44.37	4.713	0.14139		44.37	4.755	0.142635
	44.4	4.532	0.13596		44.4	4.714	0.141405		44.4	4.755	0.14265
	44.44	4.533	0.1813		44.44	4.714	0.18856		44.44	4.756	0.19022
	44.47	4.533	0.13599		44.47	4.714	0.14142		44.47	4.756	0.14268
	44.5	4.534	0.136005		44.5	4.715	0.141435		44.5	4.757	0.142695
	44.54	4.534	0.18136		44.54	4.715	0.1886		44.54	4.757	0.19028
	44.57	4.535	0.136035		44.57	4.716	0.141465		44.57	4.758	0.142725
	44.6	4.535	0.13605		44.6	4.716	0.14148		44.6	4.758	0.14274
	44.64	4.536	0.18142		44.64	4.717	0.18866		44.64	4.759	0.19034
	44.67	4.536	0.13608		44.67	4.717	0.14151		44.67	4.76	0.142785
	44.7	4.537	0.136095		44.7	4.718	0.141525		44.7	4.76	0.1428
	44.74	4.537	0.18148		44.74	4.718	0.18872		44.74	4.761	0.19042
	44.77	4.538	0.136125		44.77	4.719	0.141555		44.77	4.761	0.14283
	44.8	4.538	0.13614		44.8	4.719	0.14157		44.8	4.762	0.142845
	44.84	4.539	0.18154		44.84	4.719	0.18876		44.84	4.762	0.19048
	44.87	4.539	0.13617		44.87	4.72	0.141585		44.87	4.763	0.142875
	44.9	4.54	0.136185		44.91	4.72	0.1888		44.9	4.763	0.14289
	44.94	4.54	0.1816		44.94	4.721	0.141615		44.94	4.764	0.19054
	44.97	4.541	0.136215		44.97	4.721	0.14163		44.97	4.764	0.14292
	45	4.541	0.13623		45.01	4.722	0.18886		45	4.765	0.142935
	45.04	4.542	0.18166		45.04	4.722	0.14166		45.04	4.765	0.1906
	45.07	4.542	0.13626		45.07	4.723	0.141675		45.07	4.766	0.142965
	45.1	4.543	0.136275		45.11	4.723	0.18892		45.11	4.766	0.19064
	45.14	4.543	0.18172		45.14	4.723	0.14169		45.14	4.767	0.142995
	45.17	4.544	0.136305		45.17	4.724	0.141705		45.17	4.767	0.14301
	45.2	4.544	0.13632		45.21	4.724	0.18896		45.21	4.768	0.1907
	45.24	4.545	0.18178		45.24	4.725	0.141735		45.24	4.768	0.14304
	45.27	4.546	0.136365		45.27	4.725	0.14175		45.27	4.769	0.143055
	45.3	4.546	0.13638		45.31	4.726	0.18902		45.31	4.77	0.19078
	45.34	4.547	0.18186		45.34	4.726	0.14178		45.34	4.77	0.1431
	45.37	4.547	0.13641		45.37	4.727	0.141795		45.37	4.771	0.143115
	45.4	4.548	0.136425		45.41	4.727	0.18908		45.41	4.771	0.19084
	45.44	4.548	0.18192		45.44	4.727	0.14181		45.44	4.772	0.143145
	45.47	4.549	0.136455		45.47	4.728	0.141825		45.47	4.772	0.14316
	45.5	4.549	0.13647		45.51	4.728	0.18912		45.51	4.773	0.1909
	45.54	4.55	0.18198		45.54	4.729	0.141855		45.54	4.773	0.14319
	45.57	4.55	0.1365		45.57	4.729	0.14187		45.57	4.774	0.143205
	45.61	4.551	0.18202		45.61	4.73	0.18918		45.61	4.774	0.19096
	45.64	4.551	0.13653		45.64	4.73	0.1419		45.64	4.775	0.143235
	45.67	4.552	0.136545		45.67	4.731	0.141915		45.67	4.775	0.14325
	45.7	4.552	0.13656		45.71	4.731	0.18924		45.71	4.776	0.19102
	45.74	4.553	0.1821		45.74	4.731	0.14193		45.74	4.776	0.14328
	45.77	4.553	0.13659		45.77	4.732	0.141945		45.77	4.777	0.143295
	45.8	4.554	0.136605		45.81	4.732	0.18928		45.81	4.777	0.19108
	45.84	4.554	0.18216		45.84	4.733	0.141975		45.84	4.778	0.143325
	45.87	4.555	0.136635		45.87	4.733	0.14199		45.87	4.778	0.14334
	45.91	4.555	0.1822		45.91	4.734	0.18934		45.91	4.778	0.19112
	45.94	4.556	0.136665		45.94	4.734	0.14202		45.94	4.779	0.143355
	45.97	4.556	0.13668		45.97	4.735	0.142035		45.97	4.779	0.14337
	46.01	4.557	0.18226		46.01	4.735	0.1894		46.01	4.78	0.19118
	46.04	4.557	0.13671		46.04	4.736	0.142065		46.04	4.78	0.1434
	46.07	4.558	0.136725		46.07	4.736	0.14208		46.07	4.781	0.143415
	46.11	4.558	0.18232		46.11	4.736	0.18944		46.11	4.781	0.19124
	46.14	4.559	0.136755		46.14	4.737	0.142095		46.14	4.782	0.143445
	46.17	4.559	0.13677		46.17	4.737	0.14211		46.17	4.782	0.14346
	46.21	4.56	0.18238		46.21	4.738	0.1895		46.21	4.783	0.1913
	46.24	4.56	0.1368		46.24	4.738	0.14214		46.24	4.783	0.14349
	46.27	4.561	0.136815		46.27	4.739	0.142155		46.27	4.784	0.143505
	46.31	4.561	0.18244		46.31	4.739	0.18956		46.31	4.784	0.19136
	46.34	4.562	0.136845		46.34	4.739	0.14217		46.34	4.785	0.143535
	46.37	4.562	0.13686		46.37	4.74	0.142185		46.37	4.785	0.14355
	46.41	4.563	0.1825		46.41	4.74	0.1896		46.41	4.785	0.1914
	46.44	4.563	0.13689		46.44	4.741	0.142215		46.44	4.786	0.143565
	46.47	4.564	0.136905		46.47	4.741	0.14223		46.47	4.786	0.14358
	46.51	4.564	0.18256		46.51	4.742	0.18966		46.51	4.787	0.19146
	46.54	4.565	0.136935		46.54	4.742	0.14226		46.54	4.787	0.14361
	46.57	4.565	0.13695		46.57	4.742	0.14226		46.57	4.788	0.143625
	46.61	4.565	0.1826		46.61	4.743	0.1897		46.61	4.788	0.19152
	46.64	4.566	0.136965		46.64	4.743	0.14229		46.64	4.789	0.143655
	46.67	4.566	0.13698		46.67	4.744	0.142305		46.67	4.789	0.14367
	46.71	4.567	0.18266		46.71	4.744	0.18976		46.71	4.79	0.19158
	46.74	4.567	0.13701		46.74	4.744	0.14232		46.74	4.79	0.1437
	46.77	4.568	0.137025		46.77	4.745	0.142335		46.77	4.791	0.143715
	46.81	4.568	0.18272		46.81	4.745	0.1898		46.81	4.791	0.19164
	46.84	4.569	0.137055		46.84	4.746	0.142365		46.84	4.791	0.14373
	46.87	4.569	0.13707		46.87	4.746	0.14238		46.87	4.792	0.143745
	46.91	4.57	0.18278		46.91	4.747	0.18986		46.91	4.792	0.19168
	46.94	4.57	0.1371		46.94	4.747	0.14241		46.94	4.793	0.143775
	46.97	4.57	0.1371		46.97	4.747	0.14241		46.97	4.793	0.14379
	47.01	4.571	0.18282		47.01	4.748	0.1899		47.01	4.794	0.19174
	47.04	4.571	0.13713		47.04	4.748	0.14244		47.04	4.794	0.14382
	47.07	4.572	0.137145		47.07	4.749	0.142455		47.07	4.795	0.143835
	47.11	4.572	0.18288		47.11	4.749	0.18996		47.11	4.795	0.1918
	47.14	4.573	0.137175		47.14	4.75	0.142485		47.14	4.796	0.143865
	47.17	4.573	0.13719		47.17	4.75	0.1425		47.17	4.796	0.14388
	47.21	4.574	0.18294		47.21	4.75	0.19		47.21	4.797	0.19186
	47.24	4.574	0.13722		47.24	4.751	0.142515		47.24	4.797	0.14391
	47.27	4.575	0.137235		47.27	4.751	0.14253		47.27	4.798	0.143925
	47.31	4.575	0.183		47.31	4.752	0.19006		47.31	4.798	0.19192
	47.34	4.575	0.13725		47.34	4.752	0.14256		47.34	4.798	0.14394
	47.37	4.576	0.137265		47.37	4.752	0.14256		47.37	4.799	0.143955
	47.41	4.576	0.18304		47.41	4.753	0.1901		47.41	4.799	0.19196
	47.44	4.577	0.137295		47.44	4.753	0.14259		47.44	4.8	0.143985
	47.47	4.577	0.13731		47.47	4.754	0.142605		47.47	4.8	0.144
	47.51	4.578	0.1831		47.51	4.754	0.19016		47.51	4.801	0.19202
	47.54	4.578	0.13734		47.54	4.754	0.14262		47.54	4.801	0.14403
	47.57	4.579	0.137355		47.57	4.755	0.142635		47.57	4.802	0.144045
	47.61	4.579	0.18316		47.61	4.755	0.1902		47.61	4.802	0.19208
	47.64	4.58	0.137385		47.64	4.755	0.14265		47.64	4.803	0.144075
	47.67	4.58	0.1374		47.67	4.756	0.142665		47.67	4.803	0.14409
	47.71	4.581	0.18322		47.71	4.756	0.19024		47.71	4.803	0.19212
	47.74	4.581	0.13743		47.74	4.757	0.142695		47.74	4.804	0.144105
	47.77	4.581	0.13743		47.77	4.757	0.14271		47.77	4.804	0.14412
	47.81	4.582	0.18326		47.81	4.757	0.19028		47.81	4.805	0.19218
	47.84	4.582	0.13746		47.84	4.758	0.142725		47.84	4.805	0.14415
	47.87	4.583	0.137475		47.87	4.758	0.14274		47.87	4.806	0.144165
	47.91	4.583	0.18332		47.91	4.759	0.19034		47.91	4.806	0.19224
	47.94	4.584	0.137505		47.94	4.759	0.14277		47.94	4.807	0.144195
	47.97	4.584	0.13752		47.97	4.759	0.14277		47.97	4.807	0.14421
	48.01	4.585	0.18338		48.01	4.76	0.19038		48.01	4.807	0.19228
	48.04	4.585	0.13755		48.04	4.76	0.1428		48.04	4.808	0.144225
	48.07	4.586	0.137565		48.07	4.761	0.142815		48.07	4.808	0.14424
	48.11	4.586	0.18344		48.11	4.761	0.19044		48.11	4.809	0.19234
	48.14	4.586	0.13758		48.14	4.761	0.14283		48.14	4.809	0.14427
	48.17	4.587	0.137595		48.17	4.762	0.142845		48.17	4.81	0.144285
	48.21	4.587	0.18348		48.21	4.762	0.19048		48.21	4.81	0.1924
	48.24	4.588	0.137625		48.24	4.763	0.142875		48.24	4.811	0.144315
	48.27	4.588	0.13764		48.27	4.763	0.14289		48.27	4.811	0.14433
	48.31	4.589	0.18354		48.31	4.763	0.19052		48.31	4.811	0.19244
	48.34	4.589	0.13767		48.34	4.764	0.142905		48.34	4.812	0.144345
	48.37	4.59	0.137685		48.37	4.764	0.14292		48.37	4.812	0.14436
	48.41	4.59	0.1836		48.41	4.764	0.19056		48.41	4.813	0.1925
	48.44	4.591	0.137715		48.44	4.765	0.142935		48.44	4.813	0.14439
	48.47	4.591	0.13773		48.47	4.765	0.14295		48.47	4.814	0.144405
	48.51	4.591	0.18364		48.51	4.766	0.19062		48.51	4.814	0.19256
	48.54	4.592	0.137745		48.54	4.766	0.14298		48.54	4.815	0.144435
	48.57	4.592	0.13776		48.57	4.766	0.14298		48.57	4.815	0.14445
	48.61	4.593	0.1837		48.61	4.767	0.19066		48.61	4.815	0.1926
	48.64	4.593	0.13779		48.64	4.767	0.14301		48.64	4.816	0.144465
	48.67	4.594	0.137805		48.67	4.768	0.143025		48.67	4.816	0.14448
	48.71	4.594	0.18376		48.71	4.768	0.19072		48.71	4.817	0.19266
	48.74	4.594	0.13782		48.74	4.768	0.14304		48.74	4.817	0.14451
	48.77	4.595	0.137835		48.77	4.769	0.143055		48.77	4.818	0.144525
	48.81	4.595	0.1838		48.81	4.769	0.19076		48.81	4.818	0.19272
	48.84	4.596	0.137865		48.84	4.77	0.143085		48.84	4.818	0.14454
	48.87	4.596	0.13788		48.87	4.77	0.1431		48.87	4.819	0.144555
	48.91	4.597	0.18386		48.91	4.77	0.1908		48.91	4.819	0.19276
	48.94	4.597	0.13791		48.94	4.771	0.143115		48.94	4.82	0.144585
	48.97	4.597	0.13791		48.97	4.771	0.14313		48.97	4.82	0.1446
	49.01	4.598	0.1839		49.01	4.771	0.19084		49.01	4.821	0.19282
	49.04	4.598	0.13794		49.04	4.772	0.143145		49.04	4.821	0.14463
	49.07	4.599	0.137955		49.07	4.772	0.14316		49.07	4.821	0.14463
	49.11	4.599	0.18396		49.11	4.773	0.1909		49.11	4.822	0.19286
	49.14	4.6	0.137985		49.14	4.773	0.14319		49.14	4.822	0.14466
	49.17	4.6	0.138		49.17	4.773	0.14319		49.17	4.823	0.144675
	49.21	4.601	0.18402		49.21	4.774	0.19094		49.21	4.823	0.19292
	49.24	4.601	0.13803		49.24	4.774	0.14322		49.24	4.824	0.144705
	49.27	4.601	0.13803		49.27	4.774	0.14322		49.27	4.824	0.14472
	49.31	4.602	0.18406		49.31	4.775	0.19098		49.31	4.824	0.19296
	49.34	4.602	0.13806		49.34	4.775	0.14325		49.34	4.825	0.144735
	49.37	4.603	0.138075		49.37	4.775	0.14325		49.37	4.825	0.14475
	49.41	4.603	0.18412		49.41	4.776	0.19102		49.41	4.826	0.19302
	49.44	4.603	0.13809		49.44	4.776	0.14328		49.44	4.826	0.14478
	49.47	4.604	0.138105		49.47	4.777	0.143295		49.47	4.827	0.144795
	49.51	4.604	0.18416		49.51	4.777	0.19108		49.51	4.827	0.19308
	49.54	4.605	0.138135		49.54	4.777	0.14331		49.54	4.827	0.14481
	49.57	4.605	0.13815		49.57	4.778	0.143325		49.57	4.828	0.144825
	49.61	4.605	0.1842		49.61	4.778	0.19112		49.61	4.828	0.19312
	49.64	4.606	0.138165		49.64	4.778	0.14334		49.64	4.829	0.144855
	49.67	4.606	0.13818		49.67	4.779	0.143355		49.67	4.829	0.14487
	49.71	4.607	0.18426		49.71	4.779	0.19116		49.71	4.83	0.19318
	49.74	4.607	0.13821		49.74	4.779	0.14337		49.74	4.83	0.1449
	49.77	4.607	0.13821		49.77	4.78	0.143385		49.77	4.83	0.1449
	49.81	4.608	0.1843		49.81	4.78	0.1912		49.81	4.831	0.19322
	49.84	4.608	0.13824		49.84	4.78	0.1434		49.84	4.831	0.14493
	49.87	4.609	0.138255		49.87	4.781	0.143415		49.87	4.832	0.144945
	49.91	4.609	0.18436		49.91	4.781	0.19124		49.91	4.832	0.19328
	49.94	4.609	0.13827		49.94	4.781	0.14343		49.94	4.833	0.144975
	49.97	4.61	0.138285		49.97	4.782	0.143445		49.97	4.833	0.14499
	50.01	4.61	0.1844		50.01	4.782	0.19128		50.01	4.833	0.19332
	50.04	4.611	0.138315		50.04	4.782	0.14346		50.04	4.834	0.145005
	50.07	4.611	0.13833		50.07	4.783	0.143475		50.07	4.834	0.14502
	50.11	4.611	0.18444		50.11	4.783	0.19132		50.11	4.835	0.19338
	50.14	4.612	0.138345		50.14	4.783	0.14349		50.14	4.835	0.14505
	50.17	4.612	0.13836		50.17	4.783	0.14349		50.17	4.835	0.14505
	50.21	4.613	0.1845		50.21	4.784	0.19134		50.21	4.836	0.19342
	50.24	4.613	0.13839		50.24	4.784	0.14352		50.24	4.836	0.14508
	50.27	4.613	0.13839		50.27	4.784	0.14352		50.27	4.837	0.145095
	50.31	4.614	0.18454		50.31	4.785	0.19138		50.31	4.837	0.19348
	50.34	4.614	0.13842		50.34	4.785	0.14355		50.34	4.838	0.145125
	50.37	4.615	0.138435		50.37	4.785	0.14355		50.37	4.838	0.14514
	50.41	4.615	0.1846		50.41	4.786	0.19142		50.41	4.838	0.19352
	50.44	4.615	0.13845		50.44	4.786	0.14358		50.44	4.839	0.145155
	50.47	4.616	0.138465		50.47	4.786	0.14358		50.47	4.839	0.14517
	50.51	4.616	0.18464		50.51	4.787	0.19146		50.51	4.839	0.19356
	50.54	4.617	0.138495		50.54	4.787	0.14361		50.54	4.84	0.145185
	50.57	4.617	0.13851		50.57	4.787	0.14361		50.57	4.84	0.1452
	50.61	4.618	0.1847		50.61	4.788	0.1915		50.61	4.841	0.19362
	50.64	4.618	0.13854		50.64	4.788	0.14364		50.64	4.841	0.14523
	50.67	4.618	0.13854		50.67	4.788	0.14364		50.67	4.841	0.14523
	50.71	4.619	0.18474		50.71	4.789	0.19154		50.71	4.842	0.19366
	50.74	4.619	0.13857		50.74	4.789	0.14367		50.74	4.842	0.14526
	50.77	4.62	0.138585		50.77	4.789	0.14367		50.77	4.843	0.145275
	50.81	4.62	0.1848		50.81	4.79	0.19158		50.81	4.843	0.19372
	50.84	4.62	0.1386		50.84	4.79	0.1437		50.84	4.843	0.14529
	50.87	4.621	0.138615		50.87	4.79	0.1437		50.87	4.844	0.145305
	50.91	4.621	0.18484		50.91	4.791	0.19162		50.91	4.844	0.19376
	50.94	4.622	0.138645		50.94	4.791	0.14373		50.94	4.845	0.145335
	50.97	4.622	0.13866		50.97	4.792	0.143745		50.97	4.845	0.14535
	51.01	4.622	0.18488		51.01	4.792	0.19168		51.01	4.845	0.1938
	51.04	4.623	0.138675		51.04	4.792	0.14376		51.04	4.846	0.145365
	51.07	4.623	0.13869		51.07	4.793	0.143775		51.07	4.846	0.14538
	51.11	4.624	0.18494		51.11	4.793	0.19172		51.11	4.847	0.19386
	51.14	4.624	0.13872		51.14	4.793	0.14379		51.14	4.847	0.14541
	51.17	4.624	0.13872		51.17	4.794	0.143805		51.17	4.847	0.14541
	51.21	4.625	0.18498		51.21	4.794	0.19176		51.21	4.848	0.1939
	51.24	4.625	0.13875		51.24	4.794	0.14382		51.24	4.848	0.14544
	51.27	4.626	0.138765		51.27	4.795	0.143835		51.27	4.848	0.14544
	51.31	4.626	0.18504		51.31	4.795	0.1918		51.31	4.849	0.19394
	51.34	4.626	0.13878		51.34	4.795	0.14385		51.34	4.849	0.14547
	51.37	4.627	0.138795		51.37	4.796	0.143865		51.37	4.85	0.145485
	51.41	4.627	0.18508		51.41	4.796	0.19184		51.41	4.85	0.194
	51.44	4.628	0.138825		51.44	4.796	0.14388		51.44	4.85	0.1455
	51.47	4.628	0.13884		51.47	4.797	0.143895		51.47	4.851	0.145515
	51.51	4.628	0.18512		51.51	4.797	0.19188		51.51	4.851	0.19404
	51.54	4.629	0.138855		51.54	4.797	0.14391		51.54	4.852	0.145545
	51.57	4.629	0.13887		51.57	4.798	0.143925		51.57	4.852	0.14556
	51.61	4.63	0.18518		51.61	4.798	0.19192		51.61	4.852	0.19408
	51.64	4.63	0.1389		51.64	4.798	0.14394		51.64	4.853	0.145575
	51.67	4.63	0.1389		51.67	4.799	0.143955		51.67	4.853	0.14559
	51.71	4.631	0.18522		51.71	4.799	0.19196		51.71	4.853	0.19412
	51.74	4.631	0.13893		51.74	4.799	0.14397		51.74	4.854	0.145605
	51.77	4.631	0.13893		51.77	4.8	0.143985		51.77	4.854	0.14562
	51.81	4.632	0.18526		51.81	4.8	0.192		51.81	4.855	0.19418
	51.84	4.632	0.13896		51.84	4.801	0.144015		51.84	4.855	0.14565
	51.87	4.633	0.138975		51.87	4.801	0.14403		51.87	4.855	0.14565
	51.91	4.633	0.18532		51.91	4.801	0.19204		51.91	4.856	0.19422
	51.94	4.633	0.13899		51.94	4.802	0.144045		51.94	4.856	0.14568
	51.97	4.634	0.139005		51.97	4.802	0.14406		51.97	4.856	0.14568
	52.01	4.634	0.18536		52.01	4.802	0.19208		52.01	4.857	0.19426
	52.04	4.635	0.139035		52.04	4.803	0.144075		52.04	4.857	0.14571
	52.07	4.635	0.13905		52.07	4.803	0.14409		52.07	4.858	0.145725
	52.11	4.635	0.1854		52.11	4.803	0.19212		52.11	4.858	0.19432
	52.14	4.636	0.139065		52.14	4.804	0.144105		52.14	4.858	0.14574
	52.17	4.636	0.13908		52.17	4.804	0.14412		52.17	4.859	0.145755
	52.21	4.636	0.18544		52.21	4.804	0.19216		52.21	4.859	0.19436
	52.24	4.637	0.139095		52.24	4.805	0.144135		52.24	4.859	0.14577
	52.27	4.637	0.13911		52.27	4.805	0.14415		52.27	4.86	0.145785
	52.31	4.637	0.18548		52.31	4.805	0.1922		52.31	4.86	0.1944
	52.34	4.638	0.139125		52.34	4.806	0.144165		52.34	4.86	0.1458
	52.37	4.638	0.13914		52.37	4.806	0.14418		52.37	4.861	0.145815
	52.41	4.638	0.18552		52.41	4.806	0.19224		52.41	4.861	0.19444
	52.44	4.639	0.139155		52.44	4.807	0.144195		52.44	4.861	0.14583
	52.47	4.639	0.13917		52.47	4.807	0.14421		52.47	4.862	0.145845
	52.51	4.639	0.18556		52.51	4.807	0.19228		52.51	4.862	0.19448
	52.54	4.64	0.139185		52.54	4.807	0.14421		52.54	4.862	0.14586
	52.57	4.64	0.1392		52.57	4.808	0.144225		52.57	4.863	0.145875
	52.61	4.64	0.1856		52.61	4.808	0.19232		52.61	4.863	0.19452
	52.64	4.641	0.139215		52.64	4.809	0.144255		52.64	4.863	0.14589
	52.67	4.641	0.13923		52.67	4.809	0.14427		52.67	4.864	0.145905
	52.71	4.642	0.18566		52.71	4.809	0.19236		52.71	4.864	0.19456
	52.74	4.642	0.13926		52.74	4.81	0.144285		52.74	4.864	0.14592
	52.77	4.642	0.13926		52.77	4.81	0.1443		52.77	4.865	0.145935
	52.81	4.643	0.1857		52.81	4.81	0.1924		52.81	4.865	0.1946
	52.84	4.643	0.13929		52.84	4.81	0.1443		52.84	4.866	0.145965
	52.87	4.643	0.13929		52.87	4.811	0.144315		52.87	4.866	0.14598
	52.91	4.644	0.18574		52.91	4.811	0.19244		52.91	4.866	0.19464
	52.94	4.644	0.13932		52.94	4.811	0.14433		52.94	4.867	0.145995
	52.97	4.644	0.13932		52.97	4.812	0.144345		52.97	4.867	0.14601
	53.01	4.645	0.18578		53.01	4.812	0.19248		53.01	4.867	0.19468
	53.04	4.645	0.13935		53.04	4.812	0.14436		53.04	4.868	0.146025
	53.07	4.645	0.13935		53.07	4.813	0.144375		53.07	4.868	0.14604
	53.11	4.646	0.18582		53.11	4.813	0.19252		53.11	4.868	0.19472
	53.14	4.646	0.13938		53.14	4.813	0.14439		53.14	4.869	0.146055
	53.17	4.646	0.13938		53.17	4.813	0.14439		53.17	4.869	0.14607
	53.21	4.647	0.18586		53.21	4.814	0.19254		53.21	4.869	0.19476
	53.24	4.647	0.13941		53.24	4.814	0.14442		53.24	4.87	0.146085
	53.27	4.647	0.13941		53.27	4.814	0.14442		53.27	4.87	0.1461
	53.31	4.648	0.1859		53.31	4.815	0.19258		53.31	4.87	0.1948
	53.34	4.648	0.13944		53.34	4.815	0.14445		53.34	4.871	0.146115
	53.37	4.648	0.13944		53.37	4.815	0.14445		53.37	4.871	0.14613
	53.41	4.649	0.18594		53.41	4.816	0.19262		53.41	4.871	0.19484
	53.44	4.649	0.13947		53.44	4.816	0.14448		53.44	4.872	0.146145
	53.47	4.65	0.139485		53.47	4.816	0.14448		53.47	4.872	0.14616
	53.51	4.65	0.186		53.51	4.816	0.19264		53.51	4.873	0.1949
	53.54	4.65	0.1395		53.54	4.817	0.144495		53.54	4.873	0.14619
	53.57	4.651	0.139515		53.57	4.817	0.14451		53.57	4.873	0.14619
	53.61	4.651	0.18604		53.61	4.817	0.19268		53.61	4.874	0.19494
	53.64	4.651	0.13953		53.64	4.817	0.14451		53.64	4.874	0.14622
	53.67	4.652	0.139545		53.67	4.818	0.144525		53.67	4.874	0.14622
	53.71	4.652	0.18608		53.71	4.818	0.19272		53.71	4.875	0.19498
	53.74	4.652	0.13956		53.74	4.818	0.14454		53.74	4.875	0.14625
	53.77	4.653	0.139575		53.77	4.819	0.144555		53.77	4.875	0.14625
	53.81	4.653	0.18612		53.81	4.819	0.19276		53.81	4.876	0.19502
	53.84	4.653	0.13959		53.84	4.819	0.14457		53.84	4.876	0.14628
	53.87	4.654	0.139605		53.87	4.82	0.144585		53.87	4.876	0.14628
	53.91	4.654	0.18616		53.91	4.82	0.1928		53.91	4.877	0.19506
	53.94	4.654	0.13962		53.94	4.82	0.1446		53.94	4.877	0.14631
	53.97	4.655	0.139635		53.97	4.82	0.1446		53.97	4.877	0.14631
	54.01	4.655	0.1862		54.01	4.821	0.19282		54.01	4.878	0.1951
	54.04	4.655	0.13965		54.04	4.821	0.14463		54.04	4.878	0.14634
	54.07	4.656	0.139665		54.07	4.821	0.14463		54.07	4.878	0.14634
	54.11	4.656	0.18624		54.11	4.822	0.19286		54.11	4.879	0.19514
	54.14	4.656	0.13968		54.14	4.822	0.14466		54.14	4.879	0.14637
	54.17	4.657	0.139695		54.17	4.822	0.14466		54.17	4.879	0.14637
	54.21	4.657	0.18628		54.21	4.822	0.19288		54.21	4.88	0.19518
	54.24	4.657	0.13971		54.24	4.823	0.144675		54.24	4.88	0.1464
	54.27	4.658	0.139725		54.27	4.823	0.14469		54.27	4.88	0.1464
	54.31	4.658	0.18632		54.31	4.823	0.19292		54.31	4.881	0.19522
	54.34	4.658	0.13974		54.34	4.824	0.144705		54.34	4.881	0.14643
	54.37	4.659	0.139755		54.37	4.824	0.14472		54.37	4.881	0.14643
	54.41	4.659	0.18636		54.41	4.824	0.19296		54.41	4.882	0.19526
	54.44	4.659	0.13977		54.44	4.825	0.144735		54.44	4.882	0.14646
	54.47	4.66	0.139785		54.47	4.825	0.14475		54.47	4.882	0.14646
	54.51	4.66	0.1864		54.51	4.825	0.193		54.51	4.883	0.1953
	54.54	4.66	0.1398		54.54	4.825	0.14475		54.54	4.883	0.14649
	54.57	4.661	0.139815		54.57	4.826	0.144765		54.57	4.883	0.14649
	54.61	4.661	0.18644		54.61	4.826	0.19304		54.61	4.884	0.19534
	54.64	4.662	0.139845		54.64	4.826	0.14478		54.64	4.884	0.14652
	54.67	4.662	0.13986		54.67	4.827	0.144795		54.67	4.884	0.14652
	54.71	4.662	0.18648		54.71	4.827	0.19308		54.71	4.885	0.19538
	54.74	4.663	0.139875		54.74	4.827	0.14481		54.74	4.885	0.14655
	54.77	4.663	0.13989		54.77	4.828	0.144825		54.77	4.885	0.14655
	54.81	4.663	0.18652		54.81	4.828	0.19312		54.81	4.886	0.19542
	54.84	4.664	0.139905		54.84	4.828	0.14484		54.84	4.886	0.14658
	54.87	4.664	0.13992		54.87	4.828	0.14484		54.87	4.886	0.14658
	54.91	4.664	0.18656		54.91	4.829	0.19314		54.91	4.887	0.19546
	54.94	4.665	0.139935		54.94	4.829	0.14487		54.94	4.887	0.14661
	54.97	4.665	0.13995		54.97	4.829	0.14487		54.97	4.887	0.14661
	55.01	4.665	0.1866		55.01	4.83	0.19318		55.01	4.887	0.19548
	55.04	4.666	0.139965		55.04	4.83	0.1449		55.04	4.888	0.146625
	55.07	4.666	0.13998		55.07	4.83	0.1449		55.07	4.888	0.14664
	55.11	4.666	0.18664		55.11	4.83	0.1932		55.11	4.888	0.19552
	55.14	4.667	0.139995		55.14	4.831	0.144915		55.14	4.889	0.146655
	55.17	4.667	0.14001		55.17	4.831	0.14493		55.17	4.889	0.14667
	55.21	4.667	0.18668		55.21	4.831	0.19324		55.21	4.889	0.19556
	55.24	4.668	0.140025		55.24	4.832	0.144945		55.24	4.89	0.146685
	55.27	4.668	0.14004		55.27	4.832	0.14496		55.27	4.89	0.1467
	55.31	4.668	0.18672		55.31	4.832	0.19328		55.31	4.89	0.1956
	55.34	4.668	0.14004		55.34	4.832	0.14496		55.34	4.891	0.146715
	55.37	4.669	0.140055		55.37	4.833	0.144975		55.37	4.891	0.14673
	55.41	4.669	0.18676		55.41	4.833	0.19332		55.41	4.891	0.19564
	55.44	4.669	0.14007		55.44	4.833	0.14499		55.44	4.892	0.146745
	55.47	4.67	0.140085		55.47	4.834	0.145005		55.47	4.892	0.14676
	55.51	4.67	0.1868		55.51	4.834	0.19336		55.51	4.892	0.19568
	55.54	4.67	0.1401		55.54	4.834	0.14502		55.54	4.893	0.146775
	55.57	4.671	0.140115		55.57	4.834	0.14502		55.57	4.893	0.14679
	55.61	4.671	0.18684		55.61	4.835	0.19338		55.61	4.893	0.19572
	55.64	4.671	0.14013		55.64	4.835	0.14505		55.64	4.894	0.146805
	55.67	4.672	0.140145		55.67	4.835	0.14505		55.67	4.894	0.14682
	55.71	4.672	0.18688		55.71	4.836	0.19342		55.71	4.894	0.19576
	55.74	4.672	0.14016		55.74	4.836	0.14508		55.74	4.895	0.146835
	55.77	4.673	0.140175		55.77	4.836	0.14508		55.77	4.895	0.14685
	55.81	4.673	0.18692		55.81	4.836	0.19344		55.81	4.895	0.1958
	55.84	4.673	0.14019		55.84	4.837	0.145095		55.84	4.896	0.146865
	55.87	4.673	0.14019		55.87	4.837	0.14511		55.87	4.896	0.14688
	55.91	4.674	0.18694		55.91	4.837	0.19348		55.91	4.896	0.19584
	55.94	4.674	0.14022		55.94	4.837	0.14511		55.94	4.897	0.146895
	55.97	4.674	0.14022		55.97	4.838	0.145125		55.97	4.897	0.14691
	56.01	4.675	0.18698		56.01	4.838	0.19352		56.01	4.897	0.19588
	56.04	4.675	0.14025		56.04	4.838	0.14514		56.04	4.898	0.146925
	56.07	4.675	0.14025		56.07	4.838	0.14514		56.07	4.898	0.14694
	56.11	4.675	0.187		56.11	4.839	0.19354		56.11	4.898	0.19592
	56.14	4.676	0.140265		56.14	4.839	0.14517		56.14	4.899	0.146955
	56.17	4.676	0.14028		56.17	4.839	0.14517		56.17	4.899	0.14697
	56.21	4.676	0.18704		56.21	4.839	0.19356		56.21	4.899	0.19596
	56.24	4.677	0.140295		56.24	4.84	0.145185		56.24	4.9	0.146985
	56.27	4.677	0.14031		56.27	4.84	0.1452		56.27	4.9	0.147
	56.31	4.677	0.18708		56.31	4.84	0.1936		56.31	4.9	0.196
	56.34	4.678	0.140325		56.34	4.84	0.1452		56.34	4.9	0.147
	56.37	4.678	0.14034		56.37	4.841	0.145215		56.37	4.901	0.147015
	56.41	4.678	0.18712		56.41	4.841	0.19364		56.41	4.901	0.19604
	56.44	4.678	0.14034		56.44	4.841	0.14523		56.44	4.901	0.14703
	56.47	4.679	0.140355		56.47	4.841	0.14523		56.47	4.902	0.147045
	56.51	4.679	0.18716		56.51	4.842	0.19366		56.51	4.902	0.19608
	56.54	4.679	0.14037		56.54	4.842	0.14526		56.54	4.902	0.14706
	56.57	4.68	0.140385		56.57	4.842	0.14526		56.57	4.903	0.147075
	56.61	4.68	0.1872		56.61	4.843	0.1937		56.61	4.903	0.19612
	56.64	4.68	0.1404		56.64	4.843	0.14529		56.64	4.903	0.14709
	56.67	4.681	0.140415		56.67	4.843	0.14529		56.67	4.904	0.147105
	56.71	4.681	0.18724		56.71	4.843	0.19372		56.71	4.904	0.19616
	56.74	4.681	0.14043		56.74	4.844	0.145305		56.74	4.904	0.14712
	56.77	4.681	0.14043		56.77	4.844	0.14532		56.77	4.905	0.147135
	56.81	4.682	0.18726		56.81	4.844	0.19376		56.81	4.905	0.1962
	56.84	4.682	0.14046		56.84	4.844	0.14532		56.84	4.905	0.14715
	56.87	4.682	0.14046		56.87	4.845	0.145335		56.87	4.905	0.14715
	56.91	4.683	0.1873		56.91	4.845	0.1938		56.91	4.906	0.19622
	56.94	4.683	0.14049		56.94	4.845	0.14535		56.94	4.906	0.14718
	56.97	4.683	0.14049		56.97	4.845	0.14535		56.97	4.906	0.14718
	57.01	4.684	0.18734		57.01	4.846	0.19382		57.01	4.907	0.19626
	57.04	4.684	0.14052		57.04	4.846	0.14538		57.04	4.907	0.14721
	57.07	4.684	0.14052		57.07	4.846	0.14538		57.07	4.907	0.14721
	57.11	4.684	0.18736		57.11	4.846	0.19384		57.11	4.907	0.19628
	57.14	4.685	0.140535		57.14	4.847	0.145395		57.14	4.908	0.147225
	57.17	4.685	0.14055		57.17	4.847	0.14541		57.17	4.908	0.14724
	57.21	4.685	0.1874		57.21	4.847	0.19388		57.21	4.908	0.19632
	57.24	4.686	0.140565		57.24	4.847	0.14541		57.24	4.909	0.147255
	57.27	4.686	0.14058		57.27	4.848	0.145425		57.27	4.909	0.14727
	57.31	4.686	0.18744		57.31	4.848	0.19392		57.31	4.909	0.19636
	57.34	4.687	0.140595		57.34	4.848	0.14544		57.34	4.91	0.147285
	57.37	4.687	0.14061		57.37	4.848	0.14544		57.37	4.91	0.1473
	57.41	4.687	0.18748		57.41	4.849	0.19394		57.41	4.91	0.1964
	57.44	4.687	0.14061		57.44	4.849	0.14547		57.44	4.91	0.1473
	57.47	4.688	0.140625		57.47	4.849	0.14547		57.47	4.911	0.147315
	57.51	4.688	0.18752		57.51	4.849	0.19396		57.51	4.911	0.19644
	57.54	4.688	0.14064		57.54	4.85	0.145485		57.54	4.911	0.14733
	57.57	4.689	0.140655		57.57	4.85	0.1455		57.57	4.912	0.147345
	57.61	4.689	0.18756		57.61	4.85	0.194		57.61	4.912	0.19648
	57.64	4.689	0.14067		57.64	4.85	0.1455		57.64	4.912	0.14736
	57.67	4.69	0.140685		57.67	4.851	0.145515		57.67	4.912	0.14736
	57.71	4.69	0.1876		57.71	4.851	0.19404		57.71	4.913	0.1965
	57.74	4.69	0.1407		57.74	4.851	0.14553		57.74	4.913	0.14739
	57.77	4.69	0.1407		57.77	4.851	0.14553		57.77	4.913	0.14739
	57.81	4.691	0.18762		57.81	4.852	0.19406		57.81	4.913	0.19652
	57.84	4.691	0.14073		57.84	4.852	0.14556		57.84	4.914	0.147405
	57.87	4.691	0.14073		57.87	4.852	0.14556		57.87	4.914	0.14742
	57.91	4.692	0.18766		57.91	4.852	0.19408		57.91	4.914	0.19656
	57.94	4.692	0.14076		57.94	4.853	0.145575		57.94	4.915	0.147435
	57.97	4.692	0.14076		57.97	4.853	0.14559		57.97	4.915	0.14745
	58.01	4.692	0.18768		58.01	4.853	0.19412		58.01	4.915	0.1966
	58.04	4.693	0.140775		58.04	4.853	0.14559		58.04	4.915	0.14745
	58.07	4.693	0.14079		58.07	4.854	0.145605		58.07	4.916	0.147465
	58.11	4.693	0.18772		58.11	4.854	0.19416		58.11	4.916	0.19664
	58.14	4.694	0.140805		58.14	4.854	0.14562		58.14	4.916	0.14748
	58.17	4.694	0.14082		58.17	4.854	0.14562		58.17	4.916	0.14748
	58.21	4.694	0.18776		58.21	4.855	0.19418		58.21	4.917	0.19666
	58.24	4.694	0.14082		58.24	4.855	0.14565		58.24	4.917	0.14751
	58.27	4.695	0.140835		58.27	4.855	0.14565		58.27	4.917	0.14751
	58.31	4.695	0.1878		58.31	4.855	0.1942		58.31	4.917	0.19668
	58.34	4.695	0.14085		58.34	4.856	0.145665		58.34	4.918	0.147525
	58.37	4.695	0.14085		58.37	4.856	0.14568		58.37	4.918	0.14754
	58.41	4.696	0.18782		58.41	4.856	0.19424		58.41	4.918	0.19672
	58.44	4.696	0.14088		58.44	4.856	0.14568		58.44	4.919	0.147555
	58.47	4.696	0.14088		58.47	4.857	0.145695		58.47	4.919	0.14757
	58.51	4.697	0.18786		58.51	4.857	0.19428		58.51	4.919	0.19676
	58.54	4.697	0.14091		58.54	4.857			58.54	4.919	0.14757
	58.57	4.697	0.14091		58.57	4.857	0.14571		58.57	4.92	0.147585
	58.61	4.697	0.18788		58.61	4.857	0.19428		58.61	4.92	0.1968
	58.64	4.698	0.140925		58.64	4.858	0.145725		58.64	4.92	0.1476
	58.67	4.698	0.14094		58.67	4.858	0.14574		58.67	4.921	0.147615
	58.71	4.698	0.18792		58.71	4.858	0.19432		58.71	4.921	0.19684
	58.74	4.699	0.140955		58.74	4.858	0.14574		58.74	4.921	0.14763
	58.77	4.699	0.14097		58.77	4.859	0.145755		58.77	4.921	0.14763
	58.81	4.699	0.18796		58.81	4.859	0.19436		58.81	4.922	0.19686
	58.84	4.699	0.14097		58.84	4.859	0.14577		58.84	4.922	0.14766
	58.87	4.7	0.140985		58.87	4.859	0.14577		58.87	4.922	0.14766
	58.91	4.7	0.188		58.91	4.86	0.19438		58.91	4.923	0.1969
	58.94	4.7	0.141		58.94	4.86	0.1458		58.94	4.923	0.14769
	58.97	4.7	0.141		58.97	4.86	0.1458		58.97	4.923	0.14769
	59.01	4.701	0.18802		59.01	4.86	0.1944		59.01	4.923	0.19692
	59.04	4.701	0.14103		59.04	4.861	0.145815		59.04	4.924	0.147705
	59.07	4.701	0.14103		59.07	4.861	0.14583		59.07	4.924	0.14772
	59.11	4.702	0.18806		59.11	4.861	0.19444		59.11	4.924	0.19696
	59.14	4.702	0.14106		59.14	4.861	0.14583		59.14	4.925	0.147735
	59.17	4.702	0.14106		59.17	4.862	0.145845		59.17	4.925	0.14775
	59.21	4.702	0.18808		59.21	4.862	0.19448		59.21	4.925	0.197
	59.24	4.703	0.141075		59.24	4.862	0.14586		59.24	4.926	0.147765
	59.27	4.703	0.14109		59.27	4.862	0.14586		59.27	4.926	0.14778
	59.31	4.703	0.18812		59.31	4.863	0.1945		59.31	4.926	0.19704
	59.34	4.703	0.14109		59.34	4.863	0.14589		59.34	4.926	0.14778
	59.37	4.704	0.141105		59.37	4.863	0.14589		59.37	4.927	0.147795
	59.41	4.704	0.18816		59.41	4.863	0.19452		59.41	4.927	0.19708
	59.44	4.704	0.14112		59.44	4.864	0.145905		59.44	4.927	0.14781
	59.47	4.704	0.14112		59.47	4.864	0.14592		59.47	4.928	0.147825
	59.51	4.704	0.18816		59.51	4.864	0.19456		59.51	4.928	0.19712
	59.54	4.705	0.141135		59.54	4.864	0.14592		59.54	4.928	0.14784
	59.57	4.705	0.14115		59.57	4.865	0.145935		59.57	4.928	0.14784
	59.61	4.705	0.1882		59.61	4.865	0.1946		59.61	4.929	0.19714
	59.64	4.706	0.141165		59.64	4.865	0.14595		59.64	4.929	0.14787
	59.67	4.706	0.14118		59.67	4.865	0.14595		59.67	4.929	0.14787
	59.71	4.706	0.18824		59.71	4.866	0.19462		59.71	4.929	0.19716
	59.74	4.706	0.14118		59.74	4.866	0.14598		59.74	4.93	0.147885
	59.77	4.707	0.141195		59.77	4.866	0.14598		59.77	4.93	0.1479
	59.81	4.707	0.18828		59.81	4.866	0.19464		59.81	4.93	0.1972
	59.84	4.707	0.14121		59.84	4.866	0.14598		59.84	4.931	0.147915
	59.87	4.707	0.14121		59.87	4.867	0.145995		59.87	4.931	0.14793
	59.91	4.708	0.1883		59.91	4.867	0.19468		59.91	4.931	0.19724
	59.94	4.708	0.14124		59.94	4.867	0.14601		59.94	4.931	0.14793
	59.97	4.708	0.14124		59.98	4.867	0.19468		59.97	4.932	0.147945
	60.01	4.708	0.18832		60.01	4.868	0.146025		60.01	4.932	0.19728
	60.04	4.709	0.141255		60.04	4.868	0.14604		60.04	4.932	0.14796
	60.07	4.709	0.14127		60.08	4.868	0.19472		60.07	4.933	0.147975
	60.11	4.709	0.18836		60.11	4.868	0.14604		60.11	4.933	0.19732
	60.14	4.709	0.14127		60.14	4.869	0.146055		60.14	4.933	0.14799
	60.17	4.71	0.141285		60.18	4.869	0.19476		60.17	4.934	0.148005
	60.21	4.71	0.1884		60.21	4.869	0.14607		60.21	4.934	0.19736
	60.24	4.71	0.1413		60.24	4.869	0.14607		60.24	4.934	0.14802
	60.27	4.71	0.1413		60.28	4.869	0.19476		60.27	4.934	0.14802
	60.31	4.711	0.18842		60.31	4.87	0.146085		60.31	4.935	0.19738
	60.34	4.711	0.14133		60.34	4.87	0.1461		60.34	4.935	0.14805
	60.37	4.711	0.14133		60.38	4.87	0.1948		60.37	4.935	0.14805
	60.41	4.711	0.18844		60.41	4.87	0.1461		60.41	4.935	0.1974
	60.44	4.712	0.141345		60.44	4.871	0.146115		60.44	4.936	0.148065
	60.47	4.712	0.14136		60.48	4.871	0.19484		60.47	4.936	0.14808
	60.51	4.712	0.18848		60.51	4.871	0.14613		60.51	4.936	0.19744
	60.54	4.712	0.14136		60.54	4.871	0.14613		60.54	4.937	0.148095
	60.57	4.713	0.141375		60.58	4.871	0.19484		60.57	4.937	0.14811
	60.61	4.713	0.18852		60.61	4.872	0.146145		60.61	4.937	0.19748
	60.64	4.713	0.14139		60.64	4.872	0.14616		60.64	4.937	0.14811
	60.67	4.713	0.14139		60.68	4.872	0.19488		60.67	4.938	0.148125
	60.71	4.714	0.18854		60.71	4.872	0.14616		60.71	4.938	0.19752
	60.74	4.714	0.14142		60.74	4.873	0.146175		60.74	4.938	0.14814
	60.77	4.714	0.14142		60.78	4.873	0.19492		60.77	4.938	0.14814
	60.81	4.714	0.18856		60.81	4.873	0.14619		60.81	4.939	0.19754
	60.84	4.715	0.141435		60.84	4.873	0.14619		60.84	4.939	0.14817
	60.87	4.715	0.14145		60.88	4.873	0.19492		60.87	4.939	0.14817
	60.91	4.715	0.1886		60.91	4.874	0.146205		60.91	4.94	0.19758
	60.94	4.715	0.14145		60.94	4.874	0.14622		60.94	4.94	0.1482
	60.97	4.716	0.141465		60.98	4.874	0.19496		60.97	4.94	0.1482
	61.01	4.716	0.18864		61.01	4.874	0.14622		61.01	4.94	0.1976
	61.04	4.716	0.14148		61.04	4.875	0.146235		61.04	4.941	0.148215
	61.07	4.717	0.141495		61.08	4.875	0.195		61.07	4.941	0.14823
	61.11	4.717	0.18868		61.11	4.875	0.14625		61.11	4.941	0.19764
	61.14	4.717	0.14151		61.14	4.875	0.14625		61.14	4.941	0.14823
	61.17	4.717	0.14151		61.18	4.875	0.195		61.17	4.942	0.148245
	61.21	4.718	0.1887		61.21	4.876	0.146265		61.21	4.942	0.19768
	61.24	4.718	0.14154		61.24	4.876	0.14628		61.24	4.942	0.14826
	61.27	4.718	0.14154		61.28	4.876	0.19504		61.27	4.942	0.14826
	61.31	4.718	0.18872		61.31	4.876	0.14628		61.31	4.943	0.1977
	61.34	4.719	0.141555		61.34	4.876	0.14628		61.34	4.943	0.14829
	61.37	4.719	0.14157		61.37	4.877	0.146295		61.37	4.943	0.14829
	61.41	4.719	0.18876		61.41	4.877	0.19508		61.41	4.943	0.19772
	61.44	4.719	0.14157		61.44	4.877	0.14631		61.44	4.943	0.14829
	61.47	4.72	0.141585		61.47	4.877	0.14631		61.47	4.944	0.148305
	61.51	4.72	0.1888		61.51	4.878	0.1951		61.51	4.944	0.19776
	61.54	4.72	0.1416		61.54	4.878	0.14634		61.54	4.944	0.14832
	61.57	4.72	0.1416		61.57	4.878	0.14634		61.57	4.944	0.14832
	61.61	4.72	0.1888		61.61	4.878	0.19512		61.61	4.945	0.19778
	61.64	4.721	0.141615		61.64	4.878	0.14634		61.64	4.945	0.14835
	61.67	4.721	0.14163		61.67	4.879	0.146355		61.67	4.945	0.14835
	61.71	4.721	0.18884		61.71	4.879	0.19516		61.71	4.946	0.19782
	61.74	4.721	0.14163		61.74	4.879	0.14637		61.74	4.946	0.14838
	61.77	4.722	0.141645		61.77	4.879	0.14637		61.77	4.946	0.14838
	61.81	4.722	0.18888		61.81	4.88	0.19518		61.81	4.946	0.19784
	61.84	4.722	0.14166		61.84	4.88	0.1464		61.84	4.946	0.14838
	61.87	4.722	0.14166		61.87	4.88	0.1464		61.87	4.947	0.148395
	61.91	4.723	0.1889		61.91	4.88	0.1952		61.91	4.947	0.19788
	61.94	4.723	0.14169		61.94	4.88	0.1464		61.94	4.947	0.14841
	61.97	4.723	0.14169		61.97	4.881	0.146415		61.97	4.947	0.14841
	62.01	4.723	0.18892		62.01	4.881	0.19524		62.01	4.948	0.1979
	62.04	4.724	0.141705		62.04	4.881	0.14643		62.04	4.948	0.14844
	62.07	4.724	0.14172		62.07	4.881	0.14643		62.07	4.948	0.14844
	62.11	4.724	0.18896		62.11	4.881	0.19524		62.11	4.948	0.19792
	62.14	4.724	0.14172		62.14	4.882	0.146445		62.14	4.949	0.148455
	62.17	4.724	0.14172		62.17	4.882	0.14646		62.17	4.949	0.14847
	62.21	4.725	0.18898		62.21	4.882	0.19528		62.21	4.949	0.19796
	62.24	4.725	0.14175		62.24	4.882	0.14646		62.24	4.949	0.14847
	62.27	4.725	0.14175		62.27	4.882	0.14646		62.27	4.949	0.14847
	62.31	4.725	0.189		62.31	4.883	0.1953		62.31	4.95	0.19798
	62.34	4.726	0.141765		62.34	4.883	0.14649		62.34	4.95	0.1485
	62.37	4.726	0.14178		62.37	4.883	0.14649		62.37	4.95	0.1485
	62.41	4.726	0.18904		62.41	4.883	0.19532		62.41	4.95	0.198
	62.44	4.726	0.14178		62.44	4.884	0.146505		62.44	4.951	0.148515
	62.47	4.727	0.141795		62.47	4.884	0.14652		62.47	4.951	0.14853
	62.51	4.727	0.18908		62.51	4.884	0.19536		62.51	4.951	0.19804
	62.54	4.727	0.14181		62.54	4.884	0.14652		62.54	4.951	0.14853
	62.57	4.727	0.14181		62.57	4.884	0.14652		62.57	4.952	0.148545
	62.61	4.727	0.18908		62.61	4.885	0.19538		62.61	4.952	0.19808
	62.64	4.728	0.141825		62.64	4.885	0.14655		62.64	4.952	0.14856
	62.67	4.728	0.14184		62.67	4.885	0.14655		62.67	4.952	0.14856
	62.71	4.728	0.18912		62.71	4.885	0.1954		62.71	4.953	0.1981
	62.74	4.728	0.14184		62.74	4.885	0.14655		62.74	4.953	0.14859
	62.77	4.729	0.141855		62.77	4.886	0.146565		62.77	4.953	0.14859
	62.81	4.729	0.18916		62.81	4.886	0.19544		62.81	4.953	0.19812
	62.84	4.729	0.14187		62.84	4.886	0.14658		62.84	4.953	0.14859
	62.87	4.729	0.14187		62.87	4.886	0.14658		62.87	4.954	0.148605
	62.91	4.73	0.18918		62.91	4.886	0.19544		62.91	4.954	0.19816
	62.94	4.73	0.1419		62.94	4.887	0.146595		62.94	4.954	0.14862
	62.97	4.73	0.1419		62.97	4.887	0.14661		62.97	4.954	0.14862
	63.01	4.73	0.1892		63.01	4.887	0.19548		63.01	4.955	0.19818
	63.04	4.73	0.1419		63.04	4.887	0.14661		63.04	4.955	0.14865
	63.07	4.731	0.141915		63.07	4.887	0.14661		63.07	4.955	0.14865
	63.11	4.731	0.18924		63.11	4.887	0.19548		63.11	4.955	0.1982
	63.14	4.731	0.14193		63.14	4.888	0.146625		63.14	4.955	0.14865
	63.17	4.731	0.14193		63.17	4.888	0.14664		63.17	4.956	0.148665
	63.21	4.732	0.18926		63.21	4.888	0.19552		63.21	4.956	0.19824
	63.24	4.732	0.14196		63.24	4.888	0.14664		63.24	4.956	0.14868
	63.27	4.732	0.14196		63.27	4.888	0.14664		63.27	4.956	0.14868
	63.31	4.732	0.18928		63.31	4.888	0.19552		63.31	4.956	0.19824
	63.34	4.733	0.141975		63.34	4.889	0.146655		63.34	4.957	0.148695
	63.37	4.733	0.14199		63.37	4.889	0.14667		63.37	4.957	0.14871
	63.41	4.733	0.18932		63.41	4.889	0.19556		63.41	4.957	0.19828
	63.44	4.733	0.14199		63.44	4.889	0.14667		63.44	4.957	0.14871
	63.47	4.733	0.14199		63.47	4.889	0.14667		63.47	4.958	0.148725
	63.51	4.734	0.18934		63.51	4.89	0.19558		63.51	4.958	0.19832
	63.54	4.734	0.14202		63.54	4.89	0.1467		63.54	4.958	0.14874
	63.57	4.734	0.14202		63.57	4.89	0.1467		63.57	4.958	0.14874
	63.61	4.734	0.18936		63.61	4.89	0.1956		63.61	4.958	0.19832
	63.64	4.735	0.142035		63.64	4.89	0.1467		63.64	4.959	0.148755
	63.67	4.735	0.14205		63.67	4.891	0.146715		63.67	4.959	0.14877
	63.71	4.735	0.1894		63.71	4.891	0.19564		63.71	4.959	0.19836
	63.74	4.735	0.14205		63.74	4.891	0.14673		63.74	4.959	0.14877
	63.77	4.735	0.14205		63.77	4.891	0.14673		63.77	4.959	0.14877
	63.81	4.736	0.18942		63.81	4.891	0.19564		63.81	4.96	0.19838
	63.84	4.736	0.14208		63.84	4.892	0.146745		63.84	4.96	0.1488
	63.87	4.736	0.14208		63.87	4.892	0.14676		63.87	4.96	0.1488
	63.91	4.736	0.18944		63.91	4.892	0.19568		63.91	4.96	0.1984
	63.94	4.737	0.142095		63.94	4.892	0.14676		63.94	4.96	0.1488
	63.97	4.737	0.14211		63.97	4.892	0.14676		63.97	4.961	0.148815
	64.01	4.737	0.18948		64.01	4.892	0.19568		64.01	4.961	0.19844
	64.04	4.737	0.14211		64.04	4.893	0.146775		64.04	4.961	0.14883
	64.07	4.737	0.14211		64.07	4.893	0.14679		64.07	4.961	0.14883
	64.11	4.738	0.1895		64.11	4.893	0.19572		64.11	4.961	0.19844
	64.14	4.738	0.14214		64.14	4.893	0.14679		64.14	4.962	0.148845
	64.17	4.738	0.14214		64.17	4.893	0.14679		64.17	4.962	0.14886
	64.21	4.738	0.18952		64.21	4.893	0.19572		64.21	4.962	0.19848
	64.24	4.738	0.14214		64.24	4.894	0.146805		64.24	4.962	0.14886
	64.27	4.739	0.142155		64.27	4.894	0.14682		64.27	4.962	0.14886
	64.31	4.739	0.18956		64.31	4.894	0.19576		64.31	4.962	0.19848
	64.34	4.739	0.14217		64.34	4.894	0.14682		64.34	4.963	0.148875
	64.37	4.739	0.14217		64.37	4.894	0.14682		64.37	4.963	0.14889
	64.41	4.739	0.18956		64.41	4.895	0.19578		64.41	4.963	0.19852
	64.44	4.74	0.142185		64.44	4.895	0.14685		64.44	4.963	0.14889
	64.47	4.74	0.1422		64.47	4.895	0.14685		64.47	4.963	0.14889
	64.51	4.74	0.1896		64.51	4.895	0.1958		64.51	4.964	0.19854
	64.54	4.74	0.1422		64.54	4.895	0.14685		64.54	4.964	0.14892
	64.57	4.74	0.1422		64.57	4.895	0.14685		64.57	4.964	0.14892
	64.61	4.74	0.1896		64.61	4.896	0.19582		64.61	4.964	0.19856
	64.64	4.741	0.142215		64.64	4.896	0.14688		64.64	4.964	0.14892
	64.67	4.741	0.14223		64.67	4.896	0.14688		64.67	4.964	0.14892
	64.71	4.741	0.18964		64.71	4.896	0.19584		64.71	4.965	0.19858
	64.74	4.741	0.14223		64.74	4.896	0.14688		64.74	4.965	0.14895
	64.77	4.741	0.14223		64.77	4.897	0.146895		64.77	4.965	0.14895
	64.81	4.742	0.18966		64.81	4.897	0.19588		64.81	4.965	0.1986
	64.84	4.742	0.14226		64.84	4.897	0.14691		64.84	4.965	0.14895
	64.87	4.742	0.14226		64.87	4.897	0.14691		64.87	4.965	0.14895
	64.91	4.742	0.18968		64.91	4.897	0.19588		64.91	4.966	0.19862
	64.94	4.743	0.142275		64.94	4.897	0.14691		64.94	4.966	0.14898
	64.97	4.743	0.14229		64.97	4.898	0.146925		64.97	4.966	0.14898
	65.01	4.743	0.18972		65.01	4.898	0.19592		65.01	4.966	0.19864
	65.04	4.743	0.14229		65.04	4.898	0.14694		65.04	4.966	0.14898
	65.07	4.743	0.14229		65.07	4.898	0.14694		65.07	4.966	0.14898
	65.11	4.744	0.18974		65.11	4.898	0.19592		65.11	4.967	0.19866
	65.14	4.744	0.14232		65.14	4.898	0.14694		65.14	4.967	0.14901
	65.17	4.744	0.14232		65.17	4.899	0.146955		65.17	4.967	0.14901
	65.21	4.744	0.18976		65.21	4.899	0.19596		65.21	4.967	0.19868
	65.24	4.744	0.14232		65.24	4.899	0.14697		65.24	4.967	0.14901
	65.27	4.745	0.142335		65.27	4.899	0.14697		65.27	4.967	0.14901
	65.3	4.745	0.14235		65.3	4.899	0.14697		65.3	4.968	0.149025
	65.34	4.745	0.1898		65.34	4.9	0.19598		65.34	4.968	0.19872
	65.37	4.745	0.14235		65.37	4.9	0.147		65.37	4.968	0.14904
	65.4	4.745	0.14235		65.4	4.9	0.147		65.4	4.968	0.14904
	65.44	4.746	0.18982		65.44	4.9	0.196		65.44	4.968	0.19872
	65.47	4.746	0.14238		65.47	4.9	0.147		65.47	4.969	0.149055
	65.5	4.746	0.14238		65.5	4.9	0.147		65.5	4.969	0.14907
	65.54	4.746	0.18984		65.54	4.901	0.19602		65.54	4.969	0.19876
	65.57	4.746	0.14238		65.57	4.901	0.14703		65.57	4.969	0.14907
	65.6	4.747	0.142395		65.6	4.901	0.14703		65.6	4.969	0.14907
	65.64	4.747	0.18988		65.64	4.901	0.19604		65.64	4.969	0.19876
	65.67	4.747	0.14241		65.67	4.901	0.14703		65.67	4.969	0.14907
	65.7	4.747	0.14241		65.7	4.901	0.14703		65.7	4.97	0.149085
	65.74	4.747	0.18988		65.74	4.902	0.19606		65.74	4.97	0.1988
	65.77	4.748	0.142425		65.77	4.902	0.14706		65.77	4.97	0.1491
	65.8	4.748	0.14244		65.8	4.902	0.14706		65.8	4.97	0.1491
	65.84	4.748	0.18992		65.84	4.902	0.19608		65.84	4.97	0.1988
	65.87	4.748	0.14244		65.87	4.902	0.14706		65.87	4.97	0.1491
	65.9	4.748	0.14244		65.9	4.903	0.147075		65.9	4.971	0.149115
	65.94	4.749	0.18994		65.94	4.903	0.19612		65.94	4.971	0.19884
	65.97	4.749	0.14247		65.97	4.903	0.14709		65.97	4.971	0.14913
	66	4.749	0.14247		66	4.903	0.14709		66	4.971	0.14913
	66.04	4.749	0.18996		66.04	4.903	0.19612		66.04	4.971	0.19884
	66.07	4.749	0.14247		66.07	4.903	0.14709		66.07	4.971	0.14913
	66.1	4.75	0.142485		66.1	4.904	0.147105		66.1	4.971	0.14913
	66.14	4.75	0.19		66.14	4.904	0.19616		66.14	4.972	0.19886
	66.17	4.75	0.1425		66.17	4.904	0.14712		66.17	4.972	0.14916
	66.2	4.75	0.1425		66.2	4.904	0.14712		66.2	4.972	0.14916
	66.24	4.75	0.19		66.24	4.904	0.19616		66.24	4.972	0.19888
	66.27	4.751	0.142515		66.27	4.905	0.147135		66.27	4.972	0.14916
	66.3	4.751	0.14253		66.3	4.905	0.14715		66.3	4.972	0.14916
	66.34	4.751	0.19004		66.34	4.905	0.1962		66.34	4.973	0.1989
	66.37	4.751	0.14253		66.37	4.905	0.14715		66.37	4.973	0.14919
	66.4	4.751	0.14253		66.4	4.905	0.14715		66.4	4.973	0.14919
	66.44	4.752	0.19006		66.44	4.905	0.1962		66.44	4.973	0.19892
	66.47	4.752	0.14256		66.47	4.906	0.147165		66.47	4.973	0.14919
	66.5	4.752	0.14256		66.5	4.906	0.14718		66.5	4.973	0.14919
	66.54	4.752	0.19008		66.54	4.906	0.19624		66.54	4.974	0.19894
	66.57	4.752	0.14256		66.57	4.906	0.14718		66.57	4.974	0.14922
	66.6	4.753	0.142575		66.6	4.906	0.14718		66.6	4.974	0.14922
[truncated: 5,770 more rows]

## Sheet: TAB_BKB_10_90
TAB:BKB 10:90	Strain	Stress	Toughness 10^4		Strain	Stress	Toughness 10^4		Strain	Stress	Toughness 10^4		Strain	Stress	Toughness 10^4
	[%]	[MPa]	10^4 [J m-3]		[%]	[MPa]	10^4 [J m-3]		[%]	[MPa]	10^4 [J m-3]		[%]	[MPa]	10^4 [J m-3]
	0.02629	0.01167			0.004539	0.003934			0.02584	0.01265			0.02684	0.0153
	0.05832	0.02332	0.000560365		0.03113	0.0111	0.000199885		0.05792	0.02542	0.000610643		0.05909	0.03022	0.00073401
	0.09159	0.03538	0.000976475		0.06378	0.01989	0.000505912		0.09106	0.03857	0.00106031		0.09248	0.04543	0.00126298
	0.1247	0.04784	0.00137771		0.09649	0.02924	0.000803521		0.1243	0.05211	0.0015071		0.1255	0.06096	0.0017565
	0.158	0.06034	0.0018012		0.1294	0.03908	0.00112421		0.1574	0.06567	0.00194926		0.1589	0.07664	0.00229792
	0.1908	0.07319	0.00218989		0.1625	0.04912	0.00145971		0.1906	0.07971	0.00241331		0.1922	0.09241	0.00281468
	0.2244	0.08616	0.00267708		0.195	0.05977	0.00176946		0.224	0.09354	0.00289328		0.2256	0.1079	0.00334518
	0.2575	0.09925	0.00306854		0.228	0.07086	0.0021554		0.2572	0.1077	0.00334058		0.259	0.1237	0.00386772			Young's Modulus	Strain at break	max stress	Toughness
	0.2909	0.1124	0.00353455		0.261	0.08215	0.00252467		0.2905	0.1218	0.00382117		0.2921	0.1392	0.004351			[GPa]	[%]	[MPa]	10^4 [J m-3]
	0.324	0.1257	0.00394056		0.2937	0.09398	0.00287973		0.3236	0.1362	0.0042699		0.3257	0.1551	0.00494424			0.0385351	212.1	3.46	694.034
[truncated: 7,788 more rows]

[truncated: 1 more sheets: BKB_Zn]
