# Supplementary material for: Mechanically robust supramolecular polymer co-assemblies
Source: Nat Commun. 2022 Jan 18;13:356. doi: 10.1038/s41467-022-28017-0 (PMC8766479; doi:10.1038/s41467-022-28017-0)
Supplement: Supplementary file 3 — Source Data [file 41467_2022_28017_MOESM3_ESM.zip › NCOMMS-21-41006-T_Source Data/Supplementary Figure 34/Supplementary Figure 34.txt]

Source Data Figure 34

Source Data for the data points of the MSPs and their copolymers are available in folder "Table 1". Additional data for the Ashby diagram in Figure 3d were taken from the literature references 41 and 42 in the manuscript.
