# Supplementary material for: Mechanically robust supramolecular polymer co-assemblies
Source: Nat Commun. 2022 Jan 18;13:356. doi: 10.1038/s41467-022-28017-0 (PMC8766479; doi:10.1038/s41467-022-28017-0)
Supplement: Supplementary file 3 — Source Data [file 41467_2022_28017_MOESM3_ESM.zip › NCOMMS-21-41006-T_Source Data/Supplementary Figure 8/Supplementary Figure 8a.txt]

Title                                                           05.02.2020 08:41
________________________________________________________________________________

Title
Evaluation Categories:

Curve Name:
  js189without holding, 04.02.2020 13:50:17
  Performed 04.02.2020 13:50:17
Curve Values:
          Index              t             Ts             Tr          Value
                           [s]           [�C]           [�C]           [mW]
              0              0         25.001         25.000      0.0493147
              1              1         24.839         24.833        0.22792
              2              2         24.678         24.667       0.473078
              3              3         24.518         24.500       0.736504
              4              4         24.357         24.333       0.969606
              5              5         24.195         24.167        1.16597
              6              6         24.032         24.000        1.31877
              7              7         23.869         23.833        1.44343
              8              8         23.704         23.667        1.50912
              9              9         23.538         23.500        1.55275
             10             10         23.372         23.333         1.5754
             11             11         23.205         23.167        1.58654
             12             12         23.038         23.000        1.57961
             13             13         22.871         22.833        1.56796
             14             14         22.704         22.667        1.55438
             15             15         22.537         22.500        1.54065
             16             16         22.370         22.333        1.52707
             17             17         22.203         22.167        1.51354
             18             18         22.036         22.000        1.50044
             19             19         21.869         21.833         1.4879
             20             20         21.702         21.667        1.48042
             21             21         21.535         21.500        1.47365
             22             22         21.369         21.333        1.46745
             23             23         21.202         21.167         1.4625
             24             24         21.035         21.000        1.45874
             25             25         20.868         20.833        1.45535
             26             26         20.701         20.667         1.4533
             27             27         20.535         20.500        1.45155
             28             28         20.368         20.333        1.45023
             29             29         20.201         20.167        1.44906
             30             30         20.035         20.000        1.44813
             31             31         19.868         19.833         1.4475
             32             32         19.701         19.667        1.44723
             33             33         19.534         19.500        1.44683
             34             34         19.368         19.333        1.44649
             35             35         19.201         19.167        1.44622
             36             36         19.034         19.000        1.44631
             37             37         18.868         18.833         1.4463
             38             38         18.701         18.667        1.44634
             39             39         18.534         18.500        1.44643
             40             40         18.367         18.333        1.44692
             41             41         18.201         18.167        1.44738
             42             42         18.034         18.000        1.44778
             43             43         17.867         17.833        1.44815
             44             44         17.701         17.667        1.44869
             45             45         17.534         17.500         1.4491
             46             46         17.367         17.333         1.4495
             47             47         17.201         17.167        1.44984
             48             48         17.034         17.000        1.44992
             49             49         16.867         16.833        1.45019
             50             50         16.700         16.667        1.45049
             51             51         16.534         16.500        1.45079
             52             52         16.367         16.333        1.45101
             53             53         16.200         16.167        1.45134
             54             54         16.034         16.000        1.45166
             55             55         15.867         15.833        1.45193
             56             56         15.700         15.667         1.4521
             57             57         15.534         15.500        1.45226
             58             58         15.367         15.333        1.45248
             59             59         15.200         15.167         1.4527
             60             60         15.033         15.000        1.45271
             61             61         14.867         14.833        1.45288
             62             62         14.700         14.667        1.45315
             63             63         14.533         14.500        1.45345
             64             64         14.367         14.333         1.4537
             65             65         14.200         14.167        1.45389
             66             66         14.033         14.000        1.45412
             67             67         13.867         13.833        1.45439
             68             68         13.700         13.667        1.45459
             69             69         13.533         13.500        1.45482
             70             70         13.366         13.333        1.45509
             71             71         13.200         13.167        1.45535
             72             72         13.033         13.000        1.45558
             73             73         12.866         12.833        1.45579
             74             74         12.700         12.667        1.45607
             75             75         12.533         12.500        1.45634
             76             76         12.366         12.333        1.45639
             77             77         12.200         12.167        1.45648
             78             78         12.033         12.000        1.45651
             79             79         11.866         11.833        1.45651
             80             80         11.699         11.667        1.45643
             81             81         11.533         11.500        1.45643
             82             82         11.366         11.333        1.45645
             83             83         11.199         11.167        1.45651
             84             84         11.033         11.000        1.45681
             85             85         10.866         10.833        1.45707
             86             86         10.699         10.667        1.45739
             87             87         10.532         10.500        1.45773
             88             88         10.366         10.333        1.45824
             89             89         10.199         10.167        1.45849
             90             90         10.032         10.000        1.45868
             91             91          9.866          9.833        1.45895
             92             92          9.699          9.667          1.459
             93             93          9.532          9.500        1.45915
             94             94          9.366          9.333        1.45935
             95             95          9.199          9.167        1.45953
             96             96          9.032          9.000        1.45964
             97             97          8.865          8.833        1.45969
             98             98          8.699          8.667        1.45974
             99             99          8.532          8.500         1.4598
            100            100          8.365          8.333        1.45994
            101            101          8.199          8.167         1.4601
            102            102          8.032          8.000        1.46022
            103            103          7.865          7.833        1.46019
            104            104          7.699          7.667        1.46009
            105            105          7.532          7.500        1.46015
            106            106          7.365          7.333        1.46016
            107            107          7.198          7.167        1.46018
            108            108          7.032          7.000        1.46027
            109            109          6.865          6.833        1.46042
            110            110          6.698          6.667        1.46051
            111            111          6.532          6.500        1.46067
            112            112          6.365          6.333         1.4608
            113            113          6.198          6.167        1.46092
            114            114          6.032          6.000          1.461
            115            115          5.865          5.833        1.46107
            116            116          5.698          5.667        1.46112
            117            117          5.531          5.500        1.46129
            118            118          5.365          5.333        1.46159
            119            119          5.198          5.167        1.46192
            120            120          5.031          5.000        1.46221
            121            121          4.865          4.833        1.46265
            122            122          4.698          4.667        1.46297
            123            123          4.531          4.500        1.46322
            124            124          4.364          4.333        1.46341
            125            125          4.198          4.167        1.46349
            126            126          4.031          4.000        1.46357
            127            127          3.864          3.833        1.46376
            128            128          3.698          3.667        1.46397
            129            129          3.531          3.500        1.46407
            130            130          3.364          3.333        1.46423
            131            131          3.198          3.167        1.46442
            132            132          3.031          3.000        1.46457
            133            133          2.864          2.833         1.4644
            134            134          2.697          2.667        1.46438
            135            135          2.531          2.500        1.46444
            136            136          2.364          2.333        1.46452
            137            137          2.197          2.167        1.46448
            138            138          2.031          2.000        1.46451
            139            139          1.864          1.833        1.46458
            140            140          1.697          1.667        1.46462
            141            141          1.531          1.500        1.46496
            142            142          1.364          1.333        1.46528
            143            143          1.197          1.167        1.46555
            144            144          1.030          1.000        1.46571
            145            145          0.864          0.833        1.46598
            146            146          0.697          0.667        1.46618
            147            147          0.530          0.500        1.46638
            148            148          0.364          0.333        1.46662
            149            149          0.197          0.167        1.46679
            150            150     30.210e-03          0.000        1.46704
            151            151         -0.136         -0.167        1.46718
            152            152         -0.303         -0.333        1.46725
            153            153         -0.470         -0.500        1.46736
            154            154         -0.637         -0.667        1.46744
            155            155         -0.803         -0.833        1.46753
            156            156         -0.970         -1.000        1.46763
            157            157         -1.137         -1.167        1.46774
            158            158         -1.303         -1.333        1.46788
            159            159         -1.470         -1.500        1.46806
            160            160         -1.637         -1.667        1.46823
            161            161         -1.804         -1.833        1.46843
            162            162         -1.970         -2.000        1.46868
            163            163         -2.137         -2.167        1.46883
            164            164         -2.304         -2.333        1.46891
            165            165         -2.470         -2.500        1.46896
            166            166         -2.637         -2.667        1.46911
            167            167         -2.804         -2.833        1.46932
            168            168         -2.970         -3.000        1.46958
            169            169         -3.137         -3.167         1.4699
            170            170         -3.304         -3.333        1.47045
            171            171         -3.471         -3.500        1.47085
            172            172         -3.637         -3.667        1.47113
            173            173         -3.804         -3.833        1.47136
            174            174         -3.971         -4.000        1.47146
            175            175         -4.137         -4.167        1.47154
            176            176         -4.304         -4.333        1.47161
            177            177         -4.471         -4.500        1.47161
            178            178         -4.637         -4.667        1.47162
            179            179         -4.804         -4.833         1.4718
            180            180         -4.971         -5.000        1.47201
            181            181         -5.138         -5.167        1.47217
            182            182         -5.304         -5.333        1.47251
            183            183         -5.471         -5.500        1.47273
            184            184         -5.638         -5.667        1.47301
            185            185         -5.804         -5.833        1.47339
            186            186         -5.971         -6.000        1.47372
            187            187         -6.138         -6.167        1.47393
            188            188         -6.304         -6.333        1.47412
            189            189         -6.471         -6.500        1.47426
            190            190         -6.638         -6.667        1.47449
            191            191         -6.805         -6.833        1.47469
            192            192         -6.971         -7.000        1.47483
            193            193         -7.138         -7.167        1.47504
            194            194         -7.305         -7.333        1.47529
            195            195         -7.471         -7.500        1.47553
            196            196         -7.638         -7.667        1.47582
            197            197         -7.805         -7.833        1.47609
            198            198         -7.972         -8.000        1.47635
            199            199         -8.138         -8.167        1.47652
            200            200         -8.305         -8.333        1.47665
            201            201         -8.472         -8.500        1.47679
            202            202         -8.638         -8.667        1.47691
            203            203         -8.805         -8.833        1.47671
            204            204         -8.972         -9.000        1.47668
            205            205         -9.138         -9.167        1.47676
            206            206         -9.305         -9.333        1.47687
            207            207         -9.472         -9.500        1.47709
            208            208         -9.639         -9.667        1.47728
            209            209         -9.805         -9.833        1.47746
            210            210         -9.972        -10.000        1.47769
            211            211        -10.139        -10.167        1.47806
            212            212        -10.305        -10.333        1.47826
            213            213        -10.472        -10.500        1.47843
            214            214        -10.639        -10.667        1.47855
            215            215        -10.805        -10.833         1.4785
            216            216        -10.972        -11.000        1.47861
            217            217        -11.139        -11.167        1.47889
            218            218        -11.306        -11.333        1.47913
            219            219        -11.472        -11.500         1.4795
            220            220        -11.639        -11.667        1.47991
            221            221        -11.806        -11.833        1.48023
            222            222        -11.972        -12.000        1.48056
            223            223        -12.139        -12.167        1.48098
            224            224        -12.306        -12.333        1.48122
            225            225        -12.472        -12.500        1.48137
            226            226        -12.639        -12.667         1.4814
            227            227        -12.806        -12.833        1.48142
            228            228        -12.973        -13.000         1.4816
            229            229        -13.139        -13.167        1.48177
            230            230        -13.306        -13.333        1.48187
            231            231        -13.473        -13.500        1.48215
            232            232        -13.639        -13.667        1.48234
            233            233        -13.806        -13.833        1.48253
            234            234        -13.973        -14.000        1.48277
            235            235        -14.140        -14.167        1.48295
            236            236        -14.306        -14.333         1.4831
            237            237        -14.473        -14.500        1.48316
            238            238        -14.640        -14.667        1.48324
            239            239        -14.806        -14.833        1.48325
            240            240        -14.973        -15.000        1.48322
            241            241        -15.140        -15.167        1.48332
            242            242        -15.306        -15.333        1.48343
            243            243        -15.473        -15.500        1.48353
            244            244        -15.640        -15.667        1.48382
            245            245        -15.807        -15.833        1.48408
            246            246        -15.973        -16.000        1.48429
            247            247        -16.140        -16.167        1.48455
            248            248        -16.307        -16.333        1.48481
            249            249        -16.473        -16.500        1.48501
            250            250        -16.640        -16.667        1.48522
            251            251        -16.807        -16.833        1.48546
            252            252        -16.973        -17.000        1.48556
            253            253        -17.140        -17.167        1.48579
            254            254        -17.307        -17.333        1.48608
            255            255        -17.474        -17.500         1.4864
            256            256        -17.640        -17.667        1.48661
            257            257        -17.807        -17.833        1.48683
            258            258        -17.974        -18.000        1.48706
            259            259        -18.140        -18.167        1.48724
            260            260        -18.307        -18.333        1.48735
            261            261        -18.474        -18.500        1.48764
            262            262        -18.640        -18.667         1.4879
            263            263        -18.807        -18.833        1.48805
            264            264        -18.974        -19.000        1.48825
            265            265        -19.141        -19.167        1.48829
            266            266        -19.307        -19.333        1.48825
            267            267        -19.474        -19.500        1.48826
            268            268        -19.641        -19.667        1.48823
            269            269        -19.807        -19.833        1.48839
            270            270        -19.974        -20.000        1.48858
            271            271        -20.141        -20.167        1.48877
            272            272        -20.308        -20.333        1.48932
            273            273        -20.474        -20.500         1.4896
            274            274        -20.641        -20.667        1.48974
            275            275        -20.808        -20.833        1.48986
            276            276        -20.974        -21.000           1.49
            277            277        -21.141        -21.167        1.49018
            278            278        -21.308        -21.333        1.49037
            279            279        -21.474        -21.500        1.49068
            280            280        -21.641        -21.667        1.49105
            281            281        -21.808        -21.833        1.49131
            282            282        -21.975        -22.000        1.49151
            283            283        -22.141        -22.167        1.49175
            284            284        -22.308        -22.333        1.49213
            285            285        -22.475        -22.500        1.49251
            286            286        -22.641        -22.667        1.49291
            287            287        -22.808        -22.833        1.49321
            288            288        -22.975        -23.000        1.49357
            289            289        -23.141        -23.167        1.49383
            290            290        -23.308        -23.333        1.49403
            291            291        -23.475        -23.500        1.49431
            292            292        -23.642        -23.667        1.49412
            293            293        -23.808        -23.833        1.49407
            294            294        -23.975        -24.000        1.49406
            295            295        -24.142        -24.167        1.49412
            296            296        -24.308        -24.333        1.49403
            297            297        -24.475        -24.500        1.49406
            298            298        -24.642        -24.667        1.49416
            299            299        -24.808        -24.833        1.49426
            300            300        -24.975        -25.000        1.49443
            301            301        -25.142        -25.167        1.49459
            302            302        -25.309        -25.333        1.49479
            303            303        -25.475        -25.500        1.49495
            304            304        -25.642        -25.667        1.49525
            305            305        -25.809        -25.833        1.49549
            306            306        -25.975        -26.000        1.49573
            307            307        -26.142        -26.167        1.49603
            308            308        -26.309        -26.333        1.49635
            309            309        -26.475        -26.500        1.49659
            310            310        -26.642        -26.667        1.49682
            311            311        -26.809        -26.833          1.497
            312            312        -26.976        -27.000        1.49708
            313            313        -27.142        -27.167        1.49722
            314            314        -27.309        -27.333        1.49737
            315            315        -27.476        -27.500        1.49748
            316            316        -27.642        -27.667        1.49755
            317            317        -27.809        -27.833        1.49774
            318            318        -27.976        -28.000        1.49793
            319            319        -28.143        -28.167        1.49818
            320            320        -28.309        -28.333        1.49849
            321            321        -28.476        -28.500         1.4986
            322            322        -28.643        -28.667        1.49868
            323            323        -28.809        -28.833         1.4988
            324            324        -28.976        -29.000        1.49896
            325            325        -29.143        -29.167        1.49897
            326            326        -29.309        -29.333        1.49906
            327            327        -29.476        -29.500        1.49909
            328            328        -29.643        -29.667        1.49918
            329            329        -29.810        -29.833        1.49923
            330            330        -29.976        -30.000        1.49931
            331            331        -30.143        -30.167        1.49934
            332            332        -30.310        -30.333        1.49927
            333            333        -30.476        -30.500        1.49904
            334            334        -30.643        -30.667        1.49896
            335            335        -30.810        -30.833        1.49891
            336            336        -30.976        -31.000        1.49883
            337            337        -31.143        -31.167        1.49862
            338            338        -31.310        -31.333        1.49853
            339            339        -31.477        -31.500         1.4986
            340            340        -31.643        -31.667        1.49857
            341            341        -31.810        -31.833        1.49894
            342            342        -31.977        -32.000        1.49915
            343            343        -32.143        -32.167        1.49965
            344            344        -32.310        -32.333         1.5007
            345            345        -32.477        -32.500        1.49958
            346            346        -32.644        -32.667        1.49869
            347            347        -32.810        -32.833        1.49803
            348            348        -32.977        -33.000        1.49749
            349            349        -33.144        -33.167         1.4983
            350            350        -33.310        -33.333        1.49852
            351            351        -33.477        -33.500        1.49856
            352            352        -33.644        -33.667        1.49855
            353            353        -33.810        -33.833         1.4986
            354            354        -33.977        -34.000        1.49847
            355            355        -34.144        -34.167        1.49827
            356            356        -34.311        -34.333        1.49814
            357            357        -34.477        -34.500        1.49788
            358            358        -34.644        -34.667         1.4978
            359            359        -34.811        -34.833        1.49769
            360            360        -34.977        -35.000        1.49744
            361            361        -35.144        -35.167        1.49731
            362            362        -35.311        -35.333        1.49727
            363            363        -35.478        -35.500        1.49676
            364            364        -35.644        -35.667        1.49592
            365            365        -35.811        -35.833        1.49648
            366            366        -35.978        -36.000        1.49656
            367            367        -36.144        -36.167        1.49674
            368            368        -36.311        -36.333        1.49709
            369            369        -36.478        -36.500        1.49632
            370            370        -36.644        -36.667        1.49575
            371            371        -36.811        -36.833        1.49519
            372            372        -36.978        -37.000        1.49467
            373            373        -37.145        -37.167        1.49393
            374            374        -37.311        -37.333        1.49328
            375            375        -37.478        -37.500        1.49291
            376            376        -37.645        -37.667        1.49312
            377            377        -37.811        -37.833        1.49375
            378            378        -37.978        -38.000        1.49405
            379            379        -38.145        -38.167        1.49414
            380            380        -38.312        -38.333        1.49411
            381            381        -38.478        -38.500        1.49409
            382            382        -38.645        -38.667        1.49396
            383            383        -38.812        -38.833        1.49358
            384            384        -38.978        -39.000        1.49333
            385            385        -39.145        -39.167        1.49245
            386            386        -39.312        -39.333        1.49181
            387            387        -39.478        -39.500        1.49126
            388            388        -39.645        -39.667        1.49084
            389            389        -39.812        -39.833        1.49049
            390            390        -39.979        -40.000        1.49012
            391            391        -40.145        -40.167        1.48972
            392            392        -40.312        -40.333        1.48922
            393            393        -40.479        -40.500        1.48879
            394            394        -40.645        -40.667        1.48836
            395            395        -40.812        -40.833        1.48789
            396            396        -40.979        -41.000        1.48733
            397            397        -41.146        -41.167        1.48684
            398            398        -41.312        -41.333        1.48641
            399            399        -41.479        -41.500        1.48591
            400            400        -41.646        -41.667        1.48538
            401            401        -41.812        -41.833        1.48517
            402            402        -41.979        -42.000        1.48475
            403            403        -42.146        -42.167        1.48425
            404            404        -42.313        -42.333         1.4838
            405            405        -42.479        -42.500        1.48348
            406            406        -42.646        -42.667        1.48245
            407            407        -42.813        -42.833        1.47973
            408            408        -42.979        -43.000        1.47628
            409            409        -43.146        -43.167        1.47716
            410            410        -43.313        -43.333        1.47662
            411            411        -43.480        -43.500        1.47565
            412            412        -43.646        -43.667        1.47486
            413            413        -43.813        -43.833        1.47364
            414            414        -43.980        -44.000        1.47234
            415            415        -44.146        -44.167        1.47099
            416            416        -44.313        -44.333        1.46975
            417            417        -44.480        -44.500        1.46751
            418            418        -44.647        -44.667         1.4657
            419            419        -44.813        -44.833        1.46389
            420            420        -44.980        -45.000        1.46194
            421            421        -45.147        -45.167         1.4599
            422            422        -45.314        -45.333        1.45779
            423            423        -45.480        -45.500        1.45568
            424            424        -45.647        -45.667        1.45337
            425            425        -45.814        -45.833        1.45084
            426            426        -45.980        -46.000        1.44804
            427            427        -46.147        -46.167        1.44541
            428            428        -46.314        -46.333        1.44248
            429            429        -46.481        -46.500        1.43897
            430            430        -46.647        -46.667        1.43484
            431            431        -46.814        -46.833        1.43121
            432            432        -46.981        -47.000        1.42729
            433            433        -47.148        -47.167         1.4228
            434            434        -47.314        -47.333        1.41862
            435            435        -47.481        -47.500        1.41435
            436            436        -47.648        -47.667        1.40987
            437            437        -47.815        -47.833        1.40496
            438            438        -47.981        -48.000        1.39972
            439            439        -48.148        -48.167          1.394
            440            440        -48.315        -48.333        1.38845
            441            441        -48.482        -48.500        1.38291
            442            442        -48.649        -48.667        1.37727
            443            443        -48.815        -48.833        1.37167
            444            444        -48.982        -49.000        1.36603
            445            445        -49.149        -49.167        1.36032
            446            446        -49.316        -49.333        1.35472
            447            447        -49.482        -49.500        1.34905
            448            448        -49.649        -49.667        1.34327
            449            449        -49.816        -49.833        1.33748
            450            450        -49.983        -50.000         1.3317
            451            451        -50.150        -50.167        1.32604
            452            452        -50.316        -50.333        1.32041
            453            453        -50.483        -50.500        1.31471
            454            454        -50.650        -50.667        1.30934
            455            455        -50.817        -50.833        1.30371
            456            456        -50.983        -51.000        1.29816
            457            457        -51.150        -51.167        1.29265
            458            458        -51.317        -51.333         1.2872
            459            459        -51.484        -51.500         1.2817
            460            460        -51.650        -51.667        1.27637
            461            461        -51.817        -51.833        1.27136
            462            462        -51.984        -52.000        1.26649
            463            463        -52.151        -52.167        1.26139
            464            464        -52.317        -52.333        1.25627
            465            465        -52.484        -52.500        1.25121
            466            466        -52.651        -52.667        1.24581
            467            467        -52.818        -52.833        1.24048
            468            468        -52.985        -53.000        1.23407
            469            469        -53.151        -53.167        1.22545
            470            470        -53.318        -53.333        1.22194
            471            471        -53.485        -53.500        1.21759
            472            472        -53.652        -53.667        1.21292
            473            473        -53.818        -53.833        1.20836
            474            474        -53.985        -54.000        1.20332
            475            475        -54.152        -54.167        1.19865
            476            476        -54.319        -54.333        1.19408
            477            477        -54.485        -54.500        1.18904
            478            478        -54.652        -54.667         1.1824
            479            479        -54.819        -54.833        1.17654
            480            480        -54.986        -55.000        1.17196
            481            481        -55.152        -55.167        1.16798
            482            482        -55.319        -55.333        1.16382
            483            483        -55.486        -55.500        1.15944
            484            484        -55.653        -55.667        1.15508
            485            485        -55.819        -55.833        1.15072
            486            486        -55.986        -56.000         1.1461
            487            487        -56.153        -56.167        1.14157
            488            488        -56.320        -56.333         1.1371
            489            489        -56.486        -56.500        1.13277
            490            490        -56.653        -56.667        1.12826
            491            491        -56.820        -56.833        1.12374
            492            492        -56.987        -57.000        1.11922
            493            493        -57.153        -57.167         1.1147
            494            494        -57.320        -57.333        1.11022
            495            495        -57.487        -57.500        1.10566
            496            496        -57.654        -57.667        1.10121
            497            497        -57.820        -57.833        1.09692
            498            498        -57.987        -58.000        1.09255
            499            499        -58.154        -58.167        1.08813
            500            500        -58.321        -58.333        1.08367
            501            501        -58.487        -58.500        1.07923
            502            502        -58.654        -58.667        1.07465
            503            503        -58.821        -58.833        1.07028
            504            504        -58.988        -59.000        1.06601
            505            505        -59.154        -59.167        1.06185
            506            506        -59.321        -59.333        1.05794
            507            507        -59.488        -59.500        1.05396
            508            508        -59.654        -59.667        1.04993
            509            509        -59.821        -59.833        1.04581
            510            510        -59.988        -60.000        1.04202
            511            511        -60.155        -60.167        1.03801
            512            512        -60.321        -60.333        1.03405
            513            513        -60.488        -60.500        1.03009
            514            514        -60.655        -60.667        1.02597
            515            515        -60.822        -60.833        1.02153
            516            516        -60.988        -61.000        1.01904
            517            517        -61.155        -61.167        1.01713
            518            518        -61.322        -61.333        1.00817
            519            519        -61.489        -61.500        1.00172
            520            520        -61.655        -61.667       0.999406
            521            521        -61.822        -61.833       0.997488
            522            522        -61.989        -62.000       0.995469
            523            523        -62.155        -62.167       0.993437
            524            524        -62.322        -62.333       0.990864
            525            525        -62.489        -62.500       0.987221
            526            526        -62.656        -62.667       0.983308
            527            527        -62.822        -62.833       0.979854
            528            528        -62.989        -63.000       0.976299
            529            529        -63.156        -63.167       0.972624
            530            530        -63.323        -63.333       0.968887
            531            531        -63.489        -63.500       0.965323
            532            532        -63.656        -63.667       0.961857
            533            533        -63.823        -63.833       0.958316
            534            534        -63.989        -64.000       0.954678
            535            535        -64.156        -64.167        0.95119
            536            536        -64.323        -64.333       0.947828
            537            537        -64.490        -64.500       0.944483
            538            538        -64.656        -64.667       0.941166
            539            539        -64.823        -64.833       0.937775
            540            540        -64.990        -65.000       0.934749
            541            541        -65.157        -65.167       0.931922
            542            542        -65.323        -65.333       0.927365
            543            543        -65.490        -65.500       0.923336
            544            544        -65.657        -65.667        0.91922
            545            545        -65.823        -65.833       0.915847
            546            546        -65.990        -66.000         0.9131
            547            547        -66.157        -66.167       0.910035
            548            548        -66.324        -66.333       0.906978
            549            549        -66.490        -66.500       0.903997
            550            550        -66.657        -66.667       0.901079
            551            551        -66.824        -66.833       0.898031
            552            552        -66.990        -67.000       0.894902
            553            553        -67.157        -67.167       0.891908
            554            554        -67.324        -67.333       0.888666
            555            555        -67.491        -67.500       0.885471
            556            556        -67.657        -67.667       0.882682
            557            557        -67.824        -67.833       0.880642
            558            558        -67.991        -68.000       0.875866
            559            559        -68.158        -68.167       0.870911
            560            560        -68.324        -68.333       0.866867
            561            561        -68.491        -68.500       0.864922
            562            562        -68.658        -68.667       0.862366
            563            563        -68.824        -68.833       0.859687
            564            564        -68.991        -69.000       0.857042
            565            565        -69.158        -69.167       0.855012
            566            566        -69.325        -69.333       0.851582
            567            567        -69.491        -69.500       0.848511
            568            568        -69.658        -69.667       0.845415
            569            569        -69.825        -69.833       0.842391
            570            570        -69.991        -70.000       0.839746
            571            571        -70.158        -70.167       0.836978
            572            572        -70.325        -70.333       0.834084
            573            573        -70.492        -70.500       0.831042
            574            574        -70.658        -70.667       0.829279
            575            575        -70.825        -70.833       0.827724
            576            576        -70.992        -71.000       0.825352
            577            577        -71.158        -71.167       0.820614
            578            578        -71.325        -71.333       0.816922
            579            579        -71.492        -71.500       0.814157
            580            580        -71.659        -71.667       0.811745
            581            581        -71.825        -71.833       0.809581
            582            582        -71.992        -72.000        0.80773
            583            583        -72.159        -72.167       0.805165
            584            584        -72.325        -72.333       0.801251
            585            585        -72.492        -72.500       0.797272
            586            586        -72.659        -72.667        0.79434
            587            587        -72.825        -72.833       0.794992
            588            588        -72.992        -73.000       0.792656
            589            589        -73.159        -73.167       0.787832
            590            590        -73.326        -73.333       0.787073
            591            591        -73.492        -73.500       0.785234
            592            592        -73.659        -73.667       0.783032
            593            593        -73.826        -73.833       0.780702
            594            594        -73.992        -74.000       0.778735
            595            595        -74.159        -74.167       0.776748
            596            596        -74.326        -74.333       0.774684
            597            597        -74.493        -74.500       0.772577
            598            598        -74.659        -74.667       0.770793
            599            599        -74.826        -74.833       0.768889
            600            600        -74.993        -75.000       0.766657
            601            601        -75.159        -75.167       0.763763
            602            602        -75.326        -75.333       0.761005
            603            603        -75.493        -75.500       0.758361
            604            604        -75.659        -75.667       0.755769
            605            605        -75.826        -75.833       0.753186
            606            606        -75.993        -76.000        0.75077
            607            607        -76.160        -76.167       0.748231
            608            608        -76.326        -76.333       0.745646
            609            609        -76.493        -76.500       0.743138
            610            610        -76.660        -76.667       0.740892
            611            611        -76.826        -76.833       0.738597
            612            612        -76.993        -77.000       0.736246
            613            613        -77.160        -77.167       0.733936
            614            614        -77.327        -77.333       0.732065
            615            615        -77.493        -77.500       0.730026
            616            616        -77.660        -77.667        0.72788
            617            617        -77.827        -77.833       0.725733
            618            618        -77.993        -78.000       0.723746
            619            619        -78.160        -78.167       0.721641
            620            620        -78.327        -78.333       0.719495
            621            621        -78.493        -78.500       0.717284
            622            622        -78.660        -78.667       0.715167
            623            623        -78.827        -78.833       0.713007
            624            624        -78.994        -79.000       0.710863
            625            625        -79.160        -79.167       0.708735
            626            626        -79.327        -79.333       0.706686
            627            627        -79.494        -79.500       0.704599
            628            628        -79.660        -79.667       0.702465
            629            629        -79.827        -79.833       0.700229
            630            630        -79.994        -80.000        0.70079
            631            631        -79.827        -79.833       0.704739
            632            632        -79.660        -79.667       0.703634
            633            633        -79.494        -79.500       0.701448
            634            634        -79.327        -79.333       0.699152
            635            635        -79.160        -79.167       0.697225
            636            636        -78.994        -79.000       0.695282
            637            637        -78.827        -78.833       0.693376
            638            638        -78.660        -78.667       0.691617
            639            639        -78.494        -78.500       0.689629
            640            640        -78.327        -78.333       0.687776
            641            641        -78.160        -78.167       0.686074
            642            642        -77.994        -78.000       0.683349
            643            643        -77.827        -77.833       0.680818
            644            644        -77.660        -77.667       0.678145
            645            645        -77.494        -77.500       0.676391
            646            646        -77.327        -77.333       0.674778
            647            647        -77.160        -77.167       0.673134
            648            648        -76.994        -77.000       0.671359
            649            649        -76.827        -76.833       0.668734
            650            650        -76.660        -76.667       0.666343
            651            651        -76.494        -76.500       0.664058
            652            652        -76.327        -76.333       0.661675
            653            653        -76.160        -76.167       0.659159
            654            654        -75.994        -76.000       0.657472
            655            655        -75.827        -75.833       0.655631
            656            656        -75.660        -75.667        0.65388
            657            657        -75.494        -75.500       0.651659
            658            658        -75.327        -75.333       0.649735
            659            659        -75.160        -75.167       0.647914
            660            660        -74.994        -75.000        0.64598
            661            661        -74.827        -74.833       0.643605
            662            662        -74.660        -74.667       0.642288
            663            663        -74.494        -74.500       0.640583
            664            664        -74.327        -74.333       0.638824
            665            665        -74.160        -74.167       0.637092
            666            666        -73.994        -74.000        0.63501
            667            667        -73.827        -73.833       0.631888
            668            668        -73.661        -73.667       0.627913
            669            669        -73.494        -73.500        0.62712
            670            670        -73.327        -73.333       0.628014
            671            671        -73.161        -73.167       0.624305
            672            672        -72.994        -73.000       0.609892
            673            673        -72.828        -72.833       0.583776
            674            674        -72.661        -72.667       0.523008
            675            675        -72.496        -72.500       0.437234
            676            676        -72.330        -72.333       0.325395
            677            677        -72.165        -72.167       0.197902
            678            678        -72.000        -72.000      0.0452603
            679            679        -71.834        -71.833      -0.111272
            680            680        -71.669        -71.667      -0.262846
            681            681        -71.504        -71.500      -0.410999
            682            682        -71.339        -71.333      -0.541345
            683            683        -71.173        -71.167      -0.658347
            684            684        -71.008        -71.000      -0.756626
            685            685        -70.842        -70.833      -0.843959
            686            686        -70.676        -70.667      -0.911261
            687            687        -70.510        -70.500      -0.969689
            688            688        -70.344        -70.333       -1.01648
            689            689        -70.177        -70.167       -1.05512
            690            690        -70.011        -70.000       -1.08777
            691            691        -69.845        -69.833       -1.11537
            692            692        -69.678        -69.667       -1.13608
            693            693        -69.512        -69.500       -1.15486
            694            694        -69.345        -69.333       -1.17077
            695            695        -69.179        -69.167       -1.18443
            696            696        -69.012        -69.000       -1.19621
            697            697        -68.846        -68.833        -1.2049
            698            698        -68.679        -68.667       -1.21078
            699            699        -68.513        -68.500       -1.21702
            700            700        -68.346        -68.333       -1.22305
            701            701        -68.180        -68.167       -1.22905
            702            702        -68.013        -68.000       -1.23213
            703            703        -67.846        -67.833       -1.23503
            704            704        -67.680        -67.667       -1.23802
            705            705        -67.513        -67.500       -1.24117
            706            706        -67.347        -67.333       -1.24372
            707            707        -67.180        -67.167       -1.24649
            708            708        -67.013        -67.000       -1.25067
            709            709        -66.847        -66.833       -1.25277
            710            710        -66.680        -66.667       -1.25407
            711            711        -66.513        -66.500        -1.2561
            712            712        -66.347        -66.333       -1.25815
            713            713        -66.180        -66.167       -1.26006
            714            714        -66.014        -66.000       -1.26178
            715            715        -65.847        -65.833       -1.26339
            716            716        -65.680        -65.667       -1.26511
            717            717        -65.514        -65.500       -1.26692
            718            718        -65.347        -65.333       -1.26791
            719            719        -65.180        -65.167       -1.26869
            720            720        -65.014        -65.000       -1.27149
            721            721        -64.847        -64.833       -1.27381
            722            722        -64.681        -64.667       -1.27516
            723            723        -64.514        -64.500       -1.27617
            724            724        -64.347        -64.333        -1.2776
            725            725        -64.181        -64.167       -1.27897
            726            726        -64.014        -64.000       -1.28018
            727            727        -63.847        -63.833       -1.28149
            728            728        -63.681        -63.667       -1.28273
            729            729        -63.514        -63.500       -1.28412
            730            730        -63.348        -63.333       -1.28549
            731            731        -63.181        -63.167       -1.28672
            732            732        -63.014        -63.000       -1.28832
            733            733        -62.848        -62.833        -1.2903
            734            734        -62.681        -62.667        -1.2911
            735            735        -62.514        -62.500       -1.29101
            736            736        -62.348        -62.333       -1.29142
            737            737        -62.181        -62.167       -1.29203
            738            738        -62.015        -62.000       -1.29273
            739            739        -61.848        -61.833       -1.29357
            740            740        -61.681        -61.667       -1.29442
            741            741        -61.515        -61.500       -1.29539
            742            742        -61.348        -61.333       -1.29634
            743            743        -61.181        -61.167       -1.29762
            744            744        -61.015        -61.000       -1.29873
            745            745        -60.848        -60.833        -1.2999
            746            746        -60.682        -60.667        -1.3011
            747            747        -60.515        -60.500       -1.30247
            748            748        -60.348        -60.333       -1.30372
            749            749        -60.182        -60.167       -1.30481
            750            750        -60.015        -60.000       -1.30579
            751            751        -59.848        -59.833       -1.30708
            752            752        -59.682        -59.667       -1.30838
            753            753        -59.515        -59.500       -1.30896
            754            754        -59.349        -59.333       -1.30821
            755            755        -59.182        -59.167       -1.31146
            756            756        -59.015        -59.000       -1.31375
            757            757        -58.849        -58.833       -1.31589
            758            758        -58.682        -58.667       -1.31874
            759            759        -58.516        -58.500       -1.31771
            760            760        -58.349        -58.333       -1.31804
            761            761        -58.182        -58.167        -1.3194
            762            762        -58.016        -58.000       -1.32075
            763            763        -57.849        -57.833       -1.32217
            764            764        -57.682        -57.667       -1.32338
            765            765        -57.516        -57.500       -1.32452
            766            766        -57.349        -57.333        -1.3257
            767            767        -57.183        -57.167       -1.32692
            768            768        -57.016        -57.000       -1.32815
            769            769        -56.849        -56.833       -1.32933
            770            770        -56.683        -56.667       -1.33052
            771            771        -56.516        -56.500       -1.33189
            772            772        -56.349        -56.333       -1.33316
            773            773        -56.183        -56.167       -1.33451
            774            774        -56.016        -56.000       -1.33592
            775            775        -55.850        -55.833       -1.33748
            776            776        -55.683        -55.667       -1.33884
            777            777        -55.516        -55.500        -1.3405
            778            778        -55.350        -55.333       -1.34268
            779            779        -55.183        -55.167       -1.34435
            780            780        -55.016        -55.000       -1.34369
            781            781        -54.850        -54.833       -1.34383
            782            782        -54.683        -54.667       -1.34519
            783            783        -54.517        -54.500       -1.34738
            784            784        -54.350        -54.333       -1.34893
            785            785        -54.183        -54.167       -1.35049
            786            786        -54.017        -54.000       -1.35206
            787            787        -53.850        -53.833       -1.35355
            788            788        -53.684        -53.667       -1.35509
            789            789        -53.517        -53.500       -1.35662
            790            790        -53.350        -53.333       -1.35827
            791            791        -53.184        -53.167       -1.36013
            792            792        -53.017        -53.000       -1.36057
            793            793        -52.850        -52.833       -1.36154
            794            794        -52.684        -52.667       -1.36231
            795            795        -52.517        -52.500       -1.36273
            796            796        -52.351        -52.333       -1.36519
            797            797        -52.184        -52.167       -1.36895
            798            798        -52.017        -52.000       -1.37168
            799            799        -51.851        -51.833       -1.37034
            800            800        -51.684        -51.667       -1.37369
            801            801        -51.518        -51.500       -1.37478
            802            802        -51.351        -51.333       -1.37745
            803            803        -51.184        -51.167       -1.37971
            804            804        -51.018        -51.000       -1.37984
            805            805        -50.851        -50.833       -1.38044
            806            806        -50.684        -50.667       -1.38322
            807            807        -50.518        -50.500       -1.38594
            808            808        -50.351        -50.333       -1.38907
            809            809        -50.185        -50.167       -1.39368
            810            810        -50.018        -50.000        -1.3956
            811            811        -49.851        -49.833       -1.38987
            812            812        -49.685        -49.667       -1.40039
            813            813        -49.518        -49.500       -1.40437
            814            814        -49.352        -49.333       -1.40167
            815            815        -49.185        -49.167       -1.39711
            816            816        -49.018        -49.000        -1.3989
            817            817        -48.852        -48.833       -1.40258
            818            818        -48.685        -48.667       -1.40353
            819            819        -48.518        -48.500       -1.40395
            820            820        -48.352        -48.333        -1.4077
            821            821        -48.185        -48.167       -1.41507
            822            822        -48.019        -48.000       -1.41812
            823            823        -47.852        -47.833       -1.42537
            824            824        -47.686        -47.667       -1.42355
            825            825        -47.519        -47.500        -1.4235
            826            826        -47.352        -47.333       -1.42657
            827            827        -47.186        -47.167       -1.42952
            828            828        -47.019        -47.000       -1.43246
            829            829        -46.853        -46.833       -1.43445
            830            830        -46.686        -46.667       -1.43617
            831            831        -46.519        -46.500       -1.44144
            832            832        -46.353        -46.333       -1.44136
            833            833        -46.186        -46.167       -1.44294
            834            834        -46.020        -46.000       -1.44499
            835            835        -45.853        -45.833       -1.44694
            836            836        -45.686        -45.667       -1.44851
            837            837        -45.520        -45.500       -1.45026
            838            838        -45.353        -45.333       -1.45207
            839            839        -45.186        -45.167       -1.45392
            840            840        -45.020        -45.000       -1.45574
            841            841        -44.853        -44.833       -1.45745
            842            842        -44.687        -44.667       -1.45899
            843            843        -44.520        -44.500       -1.46042
            844            844        -44.353        -44.333       -1.46177
            845            845        -44.187        -44.167       -1.46296
            846            846        -44.020        -44.000       -1.46359
            847            847        -43.854        -43.833       -1.46392
            848            848        -43.687        -43.667       -1.46388
            849            849        -43.520        -43.500       -1.46442
            850            850        -43.354        -43.333       -1.46502
            851            851        -43.187        -43.167       -1.46413
            852            852        -43.020        -43.000       -1.46673
            853            853        -42.854        -42.833       -1.46666
            854            854        -42.687        -42.667       -1.46816
            855            855        -42.521        -42.500       -1.46913
            856            856        -42.354        -42.333       -1.46926
            857            857        -42.187        -42.167        -1.4699
            858            858        -42.021        -42.000       -1.47066
            859            859        -41.854        -41.833       -1.47165
            860            860        -41.687        -41.667       -1.47277
            861            861        -41.521        -41.500       -1.47444
            862            862        -41.354        -41.333       -1.47472
            863            863        -41.188        -41.167       -1.47326
            864            864        -41.021        -41.000       -1.47369
            865            865        -40.854        -40.833       -1.47479
            866            866        -40.688        -40.667       -1.47538
            867            867        -40.521        -40.500       -1.47582
            868            868        -40.354        -40.333       -1.47633
            869            869        -40.188        -40.167       -1.47706
            870            870        -40.021        -40.000       -1.47757
            871            871        -39.855        -39.833       -1.47803
            872            872        -39.688        -39.667       -1.47849
            873            873        -39.521        -39.500       -1.47897
            874            874        -39.355        -39.333       -1.47956
            875            875        -39.188        -39.167       -1.48025
            876            876        -39.021        -39.000       -1.48102
            877            877        -38.855        -38.833       -1.48196
            878            878        -38.688        -38.667       -1.48264
            879            879        -38.522        -38.500       -1.48336
            880            880        -38.355        -38.333       -1.48407
            881            881        -38.188        -38.167        -1.4846
            882            882        -38.022        -38.000        -1.4852
            883            883        -37.855        -37.833       -1.48591
            884            884        -37.689        -37.667       -1.48661
            885            885        -37.522        -37.500       -1.48722
            886            886        -37.355        -37.333       -1.48786
            887            887        -37.189        -37.167       -1.48845
            888            888        -37.022        -37.000       -1.48894
            889            889        -36.855        -36.833       -1.48938
            890            890        -36.689        -36.667       -1.48988
            891            891        -36.522        -36.500       -1.49048
            892            892        -36.356        -36.333        -1.4911
            893            893        -36.189        -36.167       -1.49156
            894            894        -36.022        -36.000        -1.4921
            895            895        -35.856        -35.833       -1.49271
            896            896        -35.689        -35.667       -1.49338
            897            897        -35.522        -35.500       -1.49408
            898            898        -35.356        -35.333        -1.4947
            899            899        -35.189        -35.167       -1.49535
            900            900        -35.023        -35.000       -1.49611
            901            901        -34.856        -34.833       -1.49678
            902            902        -34.689        -34.667       -1.49738
            903            903        -34.523        -34.500         -1.498
            904            904        -34.356        -34.333       -1.49864
            905            905        -34.189        -34.167        -1.4991
            906            906        -34.023        -34.000       -1.49943
            907            907        -33.856        -33.833       -1.49979
            908            908        -33.690        -33.667       -1.50027
            909            909        -33.523        -33.500       -1.50072
            910            910        -33.356        -33.333       -1.50117
            911            911        -33.190        -33.167       -1.50169
            912            912        -33.023        -33.000       -1.50219
            913            913        -32.857        -32.833       -1.50307
            914            914        -32.690        -32.667        -1.5038
            915            915        -32.523        -32.500       -1.50448
            916            916        -32.357        -32.333       -1.50512
            917            917        -32.190        -32.167       -1.50588
            918            918        -32.023        -32.000       -1.50644
            919            919        -31.857        -31.833       -1.50699
            920            920        -31.690        -31.667       -1.50748
            921            921        -31.524        -31.500       -1.50764
            922            922        -31.357        -31.333         -1.508
            923            923        -31.190        -31.167       -1.50851
            924            924        -31.024        -31.000         -1.509
            925            925        -30.857        -30.833       -1.50937
            926            926        -30.690        -30.667       -1.50987
            927            927        -30.524        -30.500       -1.51041
            928            928        -30.357        -30.333       -1.51091
            929            929        -30.191        -30.167        -1.5116
            930            930        -30.024        -30.000       -1.51234
            931            931        -29.857        -29.833       -1.51316
            932            932        -29.691        -29.667       -1.51412
            933            933        -29.524        -29.500       -1.51507
            934            934        -29.358        -29.333       -1.51589
            935            935        -29.191        -29.167       -1.51659
            936            936        -29.024        -29.000        -1.5172
            937            937        -28.858        -28.833       -1.51734
            938            938        -28.691        -28.667       -1.51761
            939            939        -28.524        -28.500       -1.51792
            940            940        -28.358        -28.333       -1.51824
            941            941        -28.191        -28.167       -1.51833
            942            942        -28.025        -28.000       -1.51864
            943            943        -27.858        -27.833       -1.51903
            944            944        -27.691        -27.667       -1.51942
            945            945        -27.525        -27.500       -1.52006
            946            946        -27.358        -27.333       -1.52061
            947            947        -27.191        -27.167        -1.5211
            948            948        -27.025        -27.000       -1.52154
            949            949        -26.858        -26.833       -1.52209
            950            950        -26.692        -26.667       -1.52265
            951            951        -26.525        -26.500       -1.52317
            952            952        -26.358        -26.333       -1.52371
            953            953        -26.192        -26.167       -1.52425
            954            954        -26.025        -26.000       -1.52466
            955            955        -25.858        -25.833       -1.52507
            956            956        -25.692        -25.667       -1.52557
            957            957        -25.525        -25.500       -1.52621
            958            958        -25.359        -25.333       -1.52646
            959            959        -25.192        -25.167       -1.52682
            960            960        -25.025        -25.000       -1.52725
            961            961        -24.859        -24.833       -1.52765
            962            962        -24.692        -24.667       -1.52823
            963            963        -24.526        -24.500       -1.52873
            964            964        -24.359        -24.333       -1.52913
            965            965        -24.192        -24.167       -1.52944
            966            966        -24.026        -24.000       -1.52975
            967            967        -23.859        -23.833       -1.53013
            968            968        -23.692        -23.667       -1.53051
            969            969        -23.526        -23.500       -1.53097
            970            970        -23.359        -23.333       -1.53153
            971            971        -23.193        -23.167       -1.53202
            972            972        -23.026        -23.000       -1.53254
            973            973        -22.859        -22.833       -1.53295
            974            974        -22.693        -22.667       -1.53317
            975            975        -22.526        -22.500       -1.53342
            976            976        -22.359        -22.333       -1.53369
            977            977        -22.193        -22.167       -1.53402
            978            978        -22.026        -22.000        -1.5341
            979            979        -21.860        -21.833       -1.53442
            980            980        -21.693        -21.667       -1.53488
            981            981        -21.526        -21.500       -1.53541
            982            982        -21.360        -21.333       -1.53616
            983            983        -21.193        -21.167       -1.53681
            984            984        -21.026        -21.000       -1.53727
            985            985        -20.860        -20.833       -1.53774
            986            986        -20.693        -20.667       -1.53818
            987            987        -20.527        -20.500        -1.5386
            988            988        -20.360        -20.333       -1.53909
            989            989        -20.193        -20.167        -1.5397
            990            990        -20.027        -20.000       -1.54018
            991            991        -19.860        -19.833        -1.5406
            992            992        -19.694        -19.667       -1.54096
            993            993        -19.527        -19.500       -1.54123
            994            994        -19.360        -19.333       -1.54137
            995            995        -19.194        -19.167       -1.54156
            996            996        -19.027        -19.000       -1.54188
            997            997        -18.860        -18.833       -1.54222
            998            998        -18.694        -18.667        -1.5424
            999            999        -18.527        -18.500       -1.54263
           1000           1000        -18.361        -18.333       -1.54302
           1001           1001        -18.194        -18.167        -1.5434
           1002           1002        -18.027        -18.000       -1.54358
           1003           1003        -17.861        -17.833       -1.54382
           1004           1004        -17.694        -17.667       -1.54429
           1005           1005        -17.527        -17.500        -1.5449
           1006           1006        -17.361        -17.333       -1.54498
           1007           1007        -17.194        -17.167       -1.54525
           1008           1008        -17.028        -17.000       -1.54561
           1009           1009        -16.861        -16.833       -1.54626
           1010           1010        -16.694        -16.667        -1.5471
           1011           1011        -16.528        -16.500       -1.54761
           1012           1012        -16.361        -16.333       -1.54813
           1013           1013        -16.195        -16.167       -1.54865
           1014           1014        -16.028        -16.000       -1.54915
           1015           1015        -15.861        -15.833       -1.54966
           1016           1016        -15.695        -15.667        -1.5501
           1017           1017        -15.528        -15.500        -1.5506
           1018           1018        -15.361        -15.333       -1.55099
           1019           1019        -15.195        -15.167       -1.55146
           1020           1020        -15.028        -15.000       -1.55196
           1021           1021        -14.862        -14.833       -1.55232
           1022           1022        -14.695        -14.667       -1.55267
           1023           1023        -14.528        -14.500       -1.55309
           1024           1024        -14.362        -14.333       -1.55349
           1025           1025        -14.195        -14.167       -1.55387
           1026           1026        -14.028        -14.000       -1.55418
           1027           1027        -13.862        -13.833       -1.55455
           1028           1028        -13.695        -13.667       -1.55496
           1029           1029        -13.529        -13.500        -1.5554
           1030           1030        -13.362        -13.333       -1.55575
           1031           1031        -13.195        -13.167       -1.55616
           1032           1032        -13.029        -13.000       -1.55657
           1033           1033        -12.862        -12.833       -1.55689
           1034           1034        -12.696        -12.667       -1.55724
           1035           1035        -12.529        -12.500       -1.55758
           1036           1036        -12.362        -12.333        -1.5579
           1037           1037        -12.196        -12.167       -1.55831
           1038           1038        -12.029        -12.000       -1.55861
           1039           1039        -11.862        -11.833       -1.55889
           1040           1040        -11.696        -11.667       -1.55929
           1041           1041        -11.529        -11.500       -1.55985
           1042           1042        -11.363        -11.333       -1.56018
           1043           1043        -11.196        -11.167       -1.56049
           1044           1044        -11.029        -11.000       -1.56081
           1045           1045        -10.863        -10.833       -1.56107
           1046           1046        -10.696        -10.667       -1.56117
           1047           1047        -10.530        -10.500        -1.5614
           1048           1048        -10.363        -10.333       -1.56166
           1049           1049        -10.196        -10.167       -1.56188
           1050           1050        -10.030        -10.000       -1.56216
           1051           1051         -9.863         -9.833       -1.56243
           1052           1052         -9.696         -9.667       -1.56266
           1053           1053         -9.530         -9.500       -1.56293
           1054           1054         -9.363         -9.333       -1.56327
           1055           1055         -9.197         -9.167        -1.5636
           1056           1056         -9.030         -9.000       -1.56386
           1057           1057         -8.863         -8.833       -1.56408
           1058           1058         -8.697         -8.667       -1.56457
           1059           1059         -8.530         -8.500         -1.565
           1060           1060         -8.363         -8.333       -1.56545
           1061           1061         -8.197         -8.167       -1.56592
           1062           1062         -8.030         -8.000       -1.56641
           1063           1063         -7.864         -7.833       -1.56689
           1064           1064         -7.697         -7.667       -1.56746
           1065           1065         -7.530         -7.500       -1.56805
           1066           1066         -7.364         -7.333       -1.56849
           1067           1067         -7.197         -7.167       -1.56892
           1068           1068         -7.031         -7.000       -1.56932
           1069           1069         -6.864         -6.833       -1.56982
           1070           1070         -6.697         -6.667       -1.57032
           1071           1071         -6.531         -6.500       -1.57079
           1072           1072         -6.364         -6.333       -1.57126
           1073           1073         -6.197         -6.167       -1.57179
           1074           1074         -6.031         -6.000       -1.57225
           1075           1075         -5.864         -5.833       -1.57255
           1076           1076         -5.698         -5.667       -1.57279
           1077           1077         -5.531         -5.500       -1.57304
           1078           1078         -5.364         -5.333       -1.57321
           1079           1079         -5.198         -5.167        -1.5735
           1080           1080         -5.031         -5.000       -1.57376
           1081           1081         -4.865         -4.833       -1.57412
           1082           1082         -4.698         -4.667       -1.57466
           1083           1083         -4.531         -4.500       -1.57508
           1084           1084         -4.365         -4.333       -1.57538
           1085           1085         -4.198         -4.167       -1.57564
           1086           1086         -4.031         -4.000       -1.57597
           1087           1087         -3.865         -3.833       -1.57632
           1088           1088         -3.698         -3.667       -1.57671
           1089           1089         -3.532         -3.500       -1.57711
           1090           1090         -3.365         -3.333       -1.57763
           1091           1091         -3.198         -3.167       -1.57802
           1092           1092         -3.032         -3.000       -1.57833
           1093           1093         -2.865         -2.833       -1.57863
           1094           1094         -2.699         -2.667       -1.57896
           1095           1095         -2.532         -2.500       -1.57922
           1096           1096         -2.365         -2.333        -1.5794
           1097           1097         -2.199         -2.167       -1.57954
           1098           1098         -2.032         -2.000       -1.57973
           1099           1099         -1.865         -1.833       -1.58001
           1100           1100         -1.699         -1.667       -1.58037
           1101           1101         -1.532         -1.500       -1.58078
           1102           1102         -1.366         -1.333       -1.58129
           1103           1103         -1.199         -1.167        -1.5817
           1104           1104         -1.032         -1.000       -1.58214
           1105           1105         -0.866         -0.833       -1.58262
           1106           1106         -0.699         -0.667       -1.58307
           1107           1107         -0.532         -0.500       -1.58357
           1108           1108         -0.366         -0.333       -1.58411
           1109           1109         -0.199         -0.167       -1.58468
           1110           1110    -32.646e-03          0.000       -1.58532
           1111           1111          0.134          0.167       -1.58592
           1112           1112          0.301          0.333       -1.58644
           1113           1113          0.467          0.500       -1.58689
           1114           1114          0.634          0.667       -1.58733
           1115           1115          0.800          0.833       -1.58781
           1116           1116          0.967          1.000       -1.58825
           1117           1117          1.134          1.167       -1.58869
           1118           1118          1.300          1.333       -1.58886
           1119           1119          1.467          1.500         -1.589
           1120           1120          1.634          1.667       -1.58916
           1121           1121          1.800          1.833       -1.58934
           1122           1122          1.967          2.000       -1.58941
           1123           1123          2.133          2.167       -1.58973
           1124           1124          2.300          2.333       -1.59013
           1125           1125          2.467          2.500       -1.59051
           1126           1126          2.633          2.667       -1.59105
           1127           1127          2.800          2.833       -1.59148
           1128           1128          2.966          3.000       -1.59196
           1129           1129          3.133          3.167        -1.5925
           1130           1130          3.300          3.333       -1.59286
           1131           1131          3.466          3.500       -1.59329
           1132           1132          3.633          3.667       -1.59368
           1133           1133          3.800          3.833       -1.59404
           1134           1134          3.966          4.000       -1.59446
           1135           1135          4.133          4.167       -1.59486
           1136           1136          4.299          4.333       -1.59533
           1137           1137          4.466          4.500       -1.59582
           1138           1138          4.633          4.667       -1.59621
           1139           1139          4.799          4.833       -1.59662
           1140           1140          4.966          5.000       -1.59707
           1141           1141          5.132          5.167       -1.59762
           1142           1142          5.299          5.333        -1.5981
           1143           1143          5.466          5.500       -1.59854
           1144           1144          5.632          5.667       -1.59896
           1145           1145          5.799          5.833       -1.59933
           1146           1146          5.966          6.000       -1.59973
           1147           1147          6.132          6.167       -1.60009
           1148           1148          6.299          6.333       -1.60046
           1149           1149          6.465          6.500       -1.60087
           1150           1150          6.632          6.667       -1.60121
           1151           1151          6.799          6.833        -1.6015
           1152           1152          6.965          7.000       -1.60181
           1153           1153          7.132          7.167       -1.60209
           1154           1154          7.298          7.333       -1.60214
           1155           1155          7.465          7.500       -1.60222
           1156           1156          7.632          7.667       -1.60235
           1157           1157          7.798          7.833       -1.60245
           1158           1158          7.965          8.000       -1.60241
           1159           1159          8.132          8.167        -1.6025
           1160           1160          8.298          8.333       -1.60274
           1161           1161          8.465          8.500         -1.603
           1162           1162          8.631          8.667       -1.60327
           1163           1163          8.798          8.833       -1.60365
           1164           1164          8.965          9.000       -1.60392
           1165           1165          9.131          9.167       -1.60412
           1166           1166          9.298          9.333       -1.60432
           1167           1167          9.464          9.500       -1.60449
           1168           1168          9.631          9.667       -1.60464
           1169           1169          9.798          9.833        -1.6048
           1170           1170          9.964         10.000       -1.60489
           1171           1171         10.131         10.167       -1.60509
           1172           1172         10.298         10.333       -1.60532
           1173           1173         10.464         10.500       -1.60552
           1174           1174         10.631         10.667       -1.60566
           1175           1175         10.797         10.833       -1.60577
           1176           1176         10.964         11.000       -1.60586
           1177           1177         11.131         11.167       -1.60598
           1178           1178         11.297         11.333       -1.60608
           1179           1179         11.464         11.500       -1.60608
           1180           1180         11.631         11.667       -1.60618
           1181           1181         11.797         11.833       -1.60628
           1182           1182         11.964         12.000       -1.60636
           1183           1183         12.130         12.167       -1.60656
           1184           1184         12.297         12.333       -1.60675
           1185           1185         12.464         12.500       -1.60697
           1186           1186         12.630         12.667       -1.60716
           1187           1187         12.797         12.833       -1.60736
           1188           1188         12.964         13.000       -1.60757
           1189           1189         13.130         13.167       -1.60783
           1190           1190         13.297         13.333       -1.60809
           1191           1191         13.463         13.500       -1.60829
           1192           1192         13.630         13.667       -1.60851
           1193           1193         13.797         13.833       -1.60871
           1194           1194         13.963         14.000       -1.60893
           1195           1195         14.130         14.167       -1.60907
           1196           1196         14.296         14.333       -1.60932
           1197           1197         14.463         14.500       -1.60953
           1198           1198         14.630         14.667       -1.60974
           1199           1199         14.796         14.833       -1.60991
           1200           1200         14.963         15.000       -1.61002
           1201           1201         15.130         15.167       -1.61016
           1202           1202         15.296         15.333       -1.61032
           1203           1203         15.463         15.500       -1.61053
           1204           1204         15.629         15.667       -1.61078
           1205           1205         15.796         15.833       -1.61098
           1206           1206         15.963         16.000       -1.61111
           1207           1207         16.129         16.167       -1.61147
           1208           1208         16.296         16.333       -1.61183
           1209           1209         16.463         16.500       -1.61221
           1210           1210         16.629         16.667        -1.6126
           1211           1211         16.796         16.833       -1.61294
           1212           1212         16.962         17.000        -1.6132
           1213           1213         17.129         17.167       -1.61341
           1214           1214         17.296         17.333       -1.61362
           1215           1215         17.462         17.500       -1.61372
           1216           1216         17.629         17.667       -1.61385
           1217           1217         17.795         17.833       -1.61398
           1218           1218         17.962         18.000       -1.61414
           1219           1219         18.129         18.167       -1.61447
           1220           1220         18.295         18.333        -1.6148
           1221           1221         18.462         18.500       -1.61507
           1222           1222         18.629         18.667       -1.61533
           1223           1223         18.795         18.833        -1.6156
           1224           1224         18.962         19.000       -1.61575
           1225           1225         19.128         19.167       -1.61588
           1226           1226         19.295         19.333       -1.61599
           1227           1227         19.462         19.500       -1.61587
           1228           1228         19.628         19.667       -1.61583
           1229           1229         19.795         19.833       -1.61579
           1230           1230         19.962         20.000        -1.6158
           1231           1231         20.128         20.167       -1.61593
           1232           1232         20.295         20.333       -1.61612
           1233           1233         20.461         20.500       -1.61632
           1234           1234         20.628         20.667       -1.61654
           1235           1235         20.795         20.833        -1.6169
           1236           1236         20.961         21.000        -1.6172
           1237           1237         21.128         21.167       -1.61757
           1238           1238         21.294         21.333       -1.61796
           1239           1239         21.461         21.500       -1.61824
           1240           1240         21.628         21.667       -1.61855
           1241           1241         21.794         21.833       -1.61884
           1242           1242         21.961         22.000       -1.61914
           1243           1243         22.128         22.167       -1.61941
           1244           1244         22.294         22.333       -1.61969
           1245           1245         22.461         22.500       -1.62005
           1246           1246         22.627         22.667       -1.62041
           1247           1247         22.794         22.833       -1.62072
           1248           1248         22.961         23.000       -1.62104
           1249           1249         23.127         23.167        -1.6214
           1250           1250         23.294         23.333       -1.62171
           1251           1251         23.460         23.500       -1.62216
           1252           1252         23.627         23.667       -1.62263
           1253           1253         23.794         23.833       -1.62308
           1254           1254         23.960         24.000       -1.62353
           1255           1255         24.127         24.167       -1.62403
           1256           1256         24.293         24.333       -1.62448
           1257           1257         24.460         24.500       -1.62481
           1258           1258         24.627         24.667       -1.62527
           1259           1259         24.793         24.833       -1.62582
           1260           1260         24.960         25.000       -1.62624
           1261           1261         25.127         25.167       -1.62661
           1262           1262         25.293         25.333       -1.62728
           1263           1263         25.460         25.500       -1.62854
           1264           1264         25.626         25.667       -1.62842
           1265           1265         25.793         25.833       -1.62864
           1266           1266         25.960         26.000       -1.62893
           1267           1267         26.126         26.167       -1.62927
           1268           1268         26.293         26.333       -1.62962
           1269           1269         26.459         26.500       -1.63006
           1270           1270         26.626         26.667       -1.63049
           1271           1271         26.793         26.833       -1.63084
           1272           1272         26.959         27.000       -1.63135
           1273           1273         27.126         27.167       -1.63179
           1274           1274         27.293         27.333       -1.63217
           1275           1275         27.459         27.500       -1.63249
           1276           1276         27.626         27.667       -1.63268
           1277           1277         27.792         27.833       -1.63293
           1278           1278         27.959         28.000       -1.63311
           1279           1279         28.126         28.167       -1.63335
           1280           1280         28.292         28.333       -1.63359
           1281           1281         28.459         28.500       -1.63385
           1282           1282         28.625         28.667       -1.63417
           1283           1283         28.792         28.833       -1.63452
           1284           1284         28.959         29.000       -1.63508
           1285           1285         29.125         29.167       -1.63553
           1286           1286         29.292         29.333        -1.6359
           1287           1287         29.459         29.500       -1.63623
           1288           1288         29.625         29.667       -1.63661
           1289           1289         29.792         29.833       -1.63693
           1290           1290         29.958         30.000       -1.63726
           1291           1291         30.125         30.167       -1.63758
           1292           1292         30.292         30.333       -1.63767
           1293           1293         30.458         30.500       -1.63789
           1294           1294         30.625         30.667       -1.63821
           1295           1295         30.791         30.833       -1.63861
           1296           1296         30.958         31.000       -1.63909
           1297           1297         31.125         31.167       -1.63956
           1298           1298         31.291         31.333       -1.63997
           1299           1299         31.458         31.500       -1.64038
           1300           1300         31.624         31.667       -1.64108
           1301           1301         31.791         31.833       -1.64169
           1302           1302         31.958         32.000        -1.6423
           1303           1303         32.124         32.167       -1.64292
           1304           1304         32.291         32.333       -1.64363
           1305           1305         32.458         32.500       -1.64433
           1306           1306         32.624         32.667       -1.64492
           1307           1307         32.791         32.833       -1.64539
           1308           1308         32.957         33.000       -1.64601
           1309           1309         33.124         33.167       -1.64659
           1310           1310         33.291         33.333       -1.64714
           1311           1311         33.457         33.500       -1.64772
           1312           1312         33.624         33.667       -1.64834
           1313           1313         33.790         33.833        -1.6489
           1314           1314         33.957         34.000       -1.64939
           1315           1315         34.124         34.167       -1.64986
           1316           1316         34.290         34.333       -1.65035
           1317           1317         34.457         34.500       -1.65091
           1318           1318         34.623         34.667       -1.65147
           1319           1319         34.790         34.833       -1.65203
           1320           1320         34.957         35.000       -1.65271
           1321           1321         35.123         35.167       -1.65336
           1322           1322         35.290         35.333       -1.65402
           1323           1323         35.456         35.500       -1.65467
           1324           1324         35.623         35.667        -1.6553
           1325           1325         35.790         35.833       -1.65588
           1326           1326         35.956         36.000       -1.65643
           1327           1327         36.123         36.167       -1.65702
           1328           1328         36.289         36.333       -1.65769
           1329           1329         36.456         36.500       -1.65827
           1330           1330         36.623         36.667        -1.6589
           1331           1331         36.789         36.833       -1.65958
           1332           1332         36.956         37.000       -1.66024
           1333           1333         37.122         37.167       -1.66095
           1334           1334         37.289         37.333       -1.66158
           1335           1335         37.456         37.500       -1.66211
           1336           1336         37.622         37.667       -1.66261
           1337           1337         37.789         37.833       -1.66308
           1338           1338         37.956         38.000       -1.66364
           1339           1339         38.122         38.167       -1.66421
           1340           1340         38.289         38.333       -1.66477
           1341           1341         38.455         38.500       -1.66535
           1342           1342         38.622         38.667       -1.66587
           1343           1343         38.789         38.833       -1.66639
           1344           1344         38.955         39.000       -1.66684
           1345           1345         39.122         39.167       -1.66719
           1346           1346         39.288         39.333       -1.66766
           1347           1347         39.455         39.500       -1.66815
           1348           1348         39.622         39.667       -1.66866
           1349           1349         39.788         39.833        -1.6691
           1350           1350         39.955         40.000       -1.66951
           1351           1351         40.121         40.167       -1.66992
           1352           1352         40.288         40.333       -1.67039
           1353           1353         40.455         40.500       -1.67079
           1354           1354         40.621         40.667       -1.67136
           1355           1355         40.788         40.833       -1.67198
           1356           1356         40.954         41.000       -1.67263
           1357           1357         41.121         41.167       -1.67343
           1358           1358         41.288         41.333       -1.67405
           1359           1359         41.454         41.500       -1.67466
           1360           1360         41.621         41.667       -1.67539
           1361           1361         41.787         41.833       -1.67593
           1362           1362         41.954         42.000       -1.67657
           1363           1363         42.121         42.167       -1.67725
           1364           1364         42.287         42.333       -1.67786
           1365           1365         42.454         42.500       -1.67826
           1366           1366         42.621         42.667       -1.67866
           1367           1367         42.787         42.833       -1.67915
           1368           1368         42.954         43.000        -1.6797
           1369           1369         43.120         43.167       -1.68001
           1370           1370         43.287         43.333       -1.68045
           1371           1371         43.454         43.500       -1.68095
           1372           1372         43.620         43.667       -1.68149
           1373           1373         43.787         43.833       -1.68217
           1374           1374         43.953         44.000       -1.68274
           1375           1375         44.120         44.167       -1.68326
           1376           1376         44.287         44.333       -1.68378
           1377           1377         44.453         44.500       -1.68433
           1378           1378         44.620         44.667       -1.68487
           1379           1379         44.786         44.833       -1.68537
           1380           1380         44.953         45.000       -1.68584
           1381           1381         45.120         45.167       -1.68653
           1382           1382         45.286         45.333       -1.68719
           1383           1383         45.453         45.500       -1.68787
           1384           1384         45.619         45.667       -1.68854
           1385           1385         45.786         45.833       -1.68918
           1386           1386         45.953         46.000       -1.68973
           1387           1387         46.119         46.167        -1.6902
           1388           1388         46.286         46.333        -1.6906
           1389           1389         46.452         46.500       -1.69064
           1390           1390         46.619         46.667        -1.6909
           1391           1391         46.786         46.833       -1.69112
           1392           1392         46.952         47.000       -1.69129
           1393           1393         47.119         47.167       -1.69136
           1394           1394         47.286         47.333       -1.69144
           1395           1395         47.452         47.500       -1.69154
           1396           1396         47.619         47.667       -1.69167
           1397           1397         47.785         47.833       -1.69187
           1398           1398         47.952         48.000       -1.69214
           1399           1399         48.119         48.167       -1.69248
           1400           1400         48.285         48.333       -1.69289
           1401           1401         48.452         48.500       -1.69351
           1402           1402         48.618         48.667       -1.69397
           1403           1403         48.785         48.833       -1.69435
           1404           1404         48.952         49.000       -1.69468
           1405           1405         49.118         49.167       -1.69509
           1406           1406         49.285         49.333       -1.69556
           1407           1407         49.452         49.500         -1.696
           1408           1408         49.618         49.667       -1.69641
           1409           1409         49.785         49.833       -1.69686
           1410           1410         49.951         50.000       -1.69727
           1411           1411         50.118         50.167       -1.69764
           1412           1412         50.285         50.333       -1.69791
           1413           1413         50.451         50.500       -1.69805
           1414           1414         50.618         50.667        -1.6983
           1415           1415         50.784         50.833       -1.69862
           1416           1416         50.951         51.000        -1.6989
           1417           1417         51.118         51.167       -1.69916
           1418           1418         51.284         51.333       -1.69945
           1419           1419         51.451         51.500       -1.69974
           1420           1420         51.617         51.667           -1.7
           1421           1421         51.784         51.833       -1.70027
           1422           1422         51.951         52.000       -1.70062
           1423           1423         52.117         52.167       -1.70095
           1424           1424         52.284         52.333       -1.70128
           1425           1425         52.451         52.500       -1.70171
           1426           1426         52.617         52.667       -1.70203
           1427           1427         52.784         52.833       -1.70239
           1428           1428         52.950         53.000       -1.70277
           1429           1429         53.117         53.167       -1.70306
           1430           1430         53.284         53.333       -1.70329
           1431           1431         53.450         53.500       -1.70359
           1432           1432         53.617         53.667       -1.70396
           1433           1433         53.783         53.833       -1.70427
           1434           1434         53.950         54.000        -1.7046
           1435           1435         54.117         54.167       -1.70493
           1436           1436         54.283         54.333       -1.70524
           1437           1437         54.450         54.500       -1.70548
           1438           1438         54.616         54.667       -1.70573
           1439           1439         54.783         54.833         -1.706
           1440           1440         54.950         55.000       -1.70631
           1441           1441         55.116         55.167       -1.70658
           1442           1442         55.283         55.333        -1.7069
           1443           1443         55.450         55.500        -1.7072
           1444           1444         55.616         55.667       -1.70754
           1445           1445         55.783         55.833       -1.70805
           1446           1446         55.949         56.000       -1.70852
           1447           1447         56.116         56.167       -1.70903
           1448           1448         56.283         56.333       -1.70958
           1449           1449         56.449         56.500       -1.71012
           1450           1450         56.616         56.667       -1.71067
           1451           1451         56.782         56.833       -1.71123
           1452           1452         56.949         57.000       -1.71178
           1453           1453         57.116         57.167       -1.71219
           1454           1454         57.282         57.333        -1.7126
           1455           1455         57.449         57.500       -1.71299
           1456           1456         57.615         57.667       -1.71343
           1457           1457         57.782         57.833       -1.71374
           1458           1458         57.949         58.000       -1.71416
           1459           1459         58.115         58.167       -1.71464
           1460           1460         58.282         58.333       -1.71516
           1461           1461         58.448         58.500       -1.71581
           1462           1462         58.615         58.667       -1.71641
           1463           1463         58.782         58.833       -1.71694
           1464           1464         58.948         59.000       -1.71747
           1465           1465         59.115         59.167       -1.71793
           1466           1466         59.281         59.333       -1.71841
           1467           1467         59.448         59.500       -1.71893
           1468           1468         59.615         59.667       -1.71947
           1469           1469         59.781         59.833       -1.71985
           1470           1470         59.948         60.000       -1.72024
           1471           1471         60.115         60.167       -1.72059
           1472           1472         60.281         60.333       -1.72092
           1473           1473         60.448         60.500       -1.72114
           1474           1474         60.614         60.667       -1.72146
           1475           1475         60.781         60.833       -1.72185
           1476           1476         60.948         61.000       -1.72229
           1477           1477         61.114         61.167       -1.72268
           1478           1478         61.281         61.333       -1.72307
           1479           1479         61.447         61.500        -1.7235
           1480           1480         61.614         61.667       -1.72401
           1481           1481         61.781         61.833        -1.7245
           1482           1482         61.947         62.000       -1.72501
           1483           1483         62.114         62.167       -1.72545
           1484           1484         62.280         62.333       -1.72589
           1485           1485         62.447         62.500       -1.72632
           1486           1486         62.614         62.667       -1.72684
           1487           1487         62.780         62.833       -1.72737
           1488           1488         62.947         63.000       -1.72791
           1489           1489         63.113         63.167       -1.72846
           1490           1490         63.280         63.333       -1.72899
           1491           1491         63.447         63.500       -1.72954
           1492           1492         63.613         63.667       -1.73008
           1493           1493         63.780         63.833       -1.73059
           1494           1494         63.946         64.000       -1.73091
           1495           1495         64.113         64.167       -1.73132
           1496           1496         64.280         64.333       -1.73179
           1497           1497         64.446         64.500       -1.73224
           1498           1498         64.613         64.667        -1.7325
           1499           1499         64.779         64.833       -1.73279
           1500           1500         64.946         65.000       -1.73312
           1501           1501         65.113         65.167       -1.73353
           1502           1502         65.279         65.333       -1.73382
           1503           1503         65.446         65.500       -1.73419
           1504           1504         65.612         65.667       -1.73463
           1505           1505         65.779         65.833       -1.73506
           1506           1506         65.946         66.000       -1.73554
           1507           1507         66.112         66.167       -1.73598
           1508           1508         66.279         66.333       -1.73649
           1509           1509         66.446         66.500       -1.73697
           1510           1510         66.612         66.667       -1.73734
           1511           1511         66.779         66.833       -1.73776
           1512           1512         66.945         67.000       -1.73822
           1513           1513         67.112         67.167       -1.73873
           1514           1514         67.279         67.333       -1.73924
           1515           1515         67.445         67.500       -1.73981
           1516           1516         67.612         67.667       -1.74041
           1517           1517         67.778         67.833       -1.74105
           1518           1518         67.945         68.000       -1.74178
           1519           1519         68.112         68.167       -1.74244
           1520           1520         68.278         68.333       -1.74307
           1521           1521         68.445         68.500       -1.74368
           1522           1522         68.611         68.667       -1.74418
           1523           1523         68.778         68.833        -1.7447
           1524           1524         68.945         69.000       -1.74517
           1525           1525         69.111         69.167       -1.74563
           1526           1526         69.278         69.333       -1.74612
           1527           1527         69.444         69.500       -1.74664
           1528           1528         69.611         69.667       -1.74718
           1529           1529         69.778         69.833       -1.74772
           1530           1530         69.944         70.000       -1.74818
           1531           1531         70.111         70.167       -1.74855
           1532           1532         70.277         70.333       -1.74888
           1533           1533         70.444         70.500       -1.74919
           1534           1534         70.611         70.667        -1.7493
           1535           1535         70.777         70.833       -1.74957
           1536           1536         70.944         71.000       -1.74988
           1537           1537         71.110         71.167       -1.75015
           1538           1538         71.277         71.333       -1.75064
           1539           1539         71.444         71.500       -1.75107
           1540           1540         71.610         71.667       -1.75147
           1541           1541         71.777         71.833       -1.75182
           1542           1542         71.943         72.000       -1.75221
           1543           1543         72.110         72.167       -1.75256
           1544           1544         72.277         72.333       -1.75296
           1545           1545         72.443         72.500       -1.75331
           1546           1546         72.610         72.667       -1.75346
           1547           1547         72.776         72.833       -1.75364
           1548           1548         72.943         73.000       -1.75383
           1549           1549         73.110         73.167       -1.75398
           1550           1550         73.276         73.333       -1.75388
           1551           1551         73.443         73.500       -1.75384
           1552           1552         73.610         73.667       -1.75381
           1553           1553         73.776         73.833       -1.75379
           1554           1554         73.943         74.000       -1.75368
           1555           1555         74.109         74.167       -1.75361
           1556           1556         74.276         74.333       -1.75354
           1557           1557         74.443         74.500       -1.75352
           1558           1558         74.609         74.667       -1.75357
           1559           1559         74.776         74.833       -1.75362
           1560           1560         74.943         75.000       -1.75371
           1561           1561         75.109         75.167       -1.75382
           1562           1562         75.276         75.333       -1.75387
           1563           1563         75.442         75.500       -1.75383
           1564           1564         75.609         75.667       -1.75379
           1565           1565         75.776         75.833        -1.7537
           1566           1566         75.942         76.000       -1.75343
           1567           1567         76.109         76.167       -1.75322
           1568           1568         76.275         76.333       -1.75304
           1569           1569         76.442         76.500       -1.75289
           1570           1570         76.609         76.667       -1.75272
           1571           1571         76.775         76.833       -1.75256
           1572           1572         76.942         77.000       -1.75238
           1573           1573         77.109         77.167       -1.75214
           1574           1574         77.275         77.333       -1.75197
           1575           1575         77.442         77.500       -1.75183
           1576           1576         77.608         77.667       -1.75171
           1577           1577         77.775         77.833        -1.7516
           1578           1578         77.942         78.000       -1.75138
           1579           1579         78.108         78.167       -1.75108
           1580           1580         78.275         78.333       -1.75083
           1581           1581         78.442         78.500        -1.7506
           1582           1582         78.608         78.667       -1.75017
           1583           1583         78.775         78.833        -1.7498
           1584           1584         78.942         79.000       -1.74947
           1585           1585         79.108         79.167       -1.74914
           1586           1586         79.275         79.333       -1.74883
           1587           1587         79.441         79.500       -1.74853
           1588           1588         79.608         79.667       -1.74828
           1589           1589         79.775         79.833       -1.74816
           1590           1590         79.941         80.000       -1.74799
           1591           1591         80.108         80.167        -1.7478
           1592           1592         80.275         80.333       -1.74762
           1593           1593         80.441         80.500       -1.74744
           1594           1594         80.608         80.667       -1.74734
           1595           1595         80.774         80.833       -1.74722
           1596           1596         80.941         81.000       -1.74709
           1597           1597         81.108         81.167       -1.74695
           1598           1598         81.274         81.333       -1.74688
           1599           1599         81.441         81.500       -1.74675
           1600           1600         81.608         81.667       -1.74671
           1601           1601         81.774         81.833       -1.74666
           1602           1602         81.941         82.000       -1.74653
           1603           1603         82.107         82.167       -1.74646
           1604           1604         82.274         82.333        -1.7464
           1605           1605         82.441         82.500       -1.74636
           1606           1606         82.607         82.667       -1.74637
           1607           1607         82.774         82.833       -1.74631
           1608           1608         82.940         83.000       -1.74617
           1609           1609         83.107         83.167       -1.74599
           1610           1610         83.274         83.333       -1.74577
           1611           1611         83.440         83.500        -1.7456
           1612           1612         83.607         83.667       -1.74553
           1613           1613         83.774         83.833       -1.74548
           1614           1614         83.940         84.000       -1.74539
           1615           1615         84.107         84.167       -1.74553
           1616           1616         84.273         84.333       -1.74563
           1617           1617         84.440         84.500       -1.74563
           1618           1618         84.607         84.667       -1.74562
           1619           1619         84.773         84.833        -1.7455
           1620           1620         84.940         85.000       -1.74547
           1621           1621         85.107         85.167       -1.74553
           1622           1622         85.273         85.333       -1.74564
           1623           1623         85.440         85.500       -1.74571
           1624           1624         85.606         85.667       -1.74583
           1625           1625         85.773         85.833       -1.74591
           1626           1626         85.940         86.000       -1.74591
           1627           1627         86.106         86.167       -1.74608
           1628           1628         86.273         86.333       -1.74625
           1629           1629         86.439         86.500       -1.74641
           1630           1630         86.606         86.667       -1.74658
           1631           1631         86.773         86.833       -1.74685
           1632           1632         86.939         87.000       -1.74701
           1633           1633         87.106         87.167       -1.74712
           1634           1634         87.273         87.333       -1.74723
           1635           1635         87.439         87.500       -1.74736
           1636           1636         87.606         87.667       -1.74749
           1637           1637         87.772         87.833       -1.74758
           1638           1638         87.939         88.000       -1.74759
           1639           1639         88.106         88.167       -1.74772
           1640           1640         88.272         88.333       -1.74783
           1641           1641         88.439         88.500       -1.74796
           1642           1642         88.605         88.667       -1.74806
           1643           1643         88.772         88.833       -1.74816
           1644           1644         88.939         89.000        -1.7483
           1645           1645         89.105         89.167        -1.7485
           1646           1646         89.272         89.333       -1.74873
           1647           1647         89.439         89.500       -1.74897
           1648           1648         89.605         89.667       -1.74925
           1649           1649         89.772         89.833       -1.74956
           1650           1650         89.938         90.000       -1.74984
           1651           1651         90.105         90.167       -1.75014
           1652           1652         90.272         90.333       -1.75036
           1653           1653         90.438         90.500       -1.75057
           1654           1654         90.605         90.667        -1.7508
           1655           1655         90.771         90.833       -1.75094
           1656           1656         90.938         91.000       -1.75113
           1657           1657         91.105         91.167       -1.75132
           1658           1658         91.271         91.333       -1.75155
           1659           1659         91.438         91.500       -1.75182
           1660           1660         91.604         91.667        -1.7521
           1661           1661         91.771         91.833       -1.75242
           1662           1662         91.938         92.000       -1.75275
           1663           1663         92.104         92.167       -1.75309
           1664           1664         92.271         92.333       -1.75338
           1665           1665         92.438         92.500        -1.7536
           1666           1666         92.604         92.667       -1.75377
           1667           1667         92.771         92.833         -1.754
           1668           1668         92.937         93.000       -1.75424
           1669           1669         93.104         93.167       -1.75445
           1670           1670         93.271         93.333       -1.75462
           1671           1671         93.437         93.500       -1.75479
           1672           1672         93.604         93.667       -1.75496
           1673           1673         93.770         93.833       -1.75514
           1674           1674         93.937         94.000       -1.75536
           1675           1675         94.104         94.167       -1.75557
           1676           1676         94.270         94.333       -1.75578
           1677           1677         94.437         94.500       -1.75604
           1678           1678         94.604         94.667       -1.75634
           1679           1679         94.770         94.833       -1.75679
           1680           1680         94.937         95.000       -1.75717
           1681           1681         95.103         95.167       -1.75747
           1682           1682         95.270         95.333       -1.75772
           1683           1683         95.437         95.500       -1.75794
           1684           1684         95.603         95.667       -1.75817
           1685           1685         95.770         95.833       -1.75844
           1686           1686         95.936         96.000       -1.75872
           1687           1687         96.103         96.167       -1.75887
           1688           1688         96.270         96.333       -1.75902
           1689           1689         96.436         96.500       -1.75915
           1690           1690         96.603         96.667       -1.75928
           1691           1691         96.769         96.833       -1.75944
           1692           1692         96.936         97.000       -1.75962
           1693           1693         97.103         97.167       -1.75982
           1694           1694         97.269         97.333       -1.76003
           1695           1695         97.436         97.500       -1.76027
           1696           1696         97.603         97.667       -1.76058
           1697           1697         97.769         97.833       -1.76086
           1698           1698         97.936         98.000       -1.76109
           1699           1699         98.102         98.167       -1.76133
           1700           1700         98.269         98.333       -1.76157
           1701           1701         98.436         98.500       -1.76179
           1702           1702         98.602         98.667       -1.76201
           1703           1703         98.769         98.833       -1.76229
           1704           1704         98.935         99.000       -1.76251
           1705           1705         99.102         99.167        -1.7628
           1706           1706         99.269         99.333       -1.76307
           1707           1707         99.435         99.500       -1.76331
           1708           1708         99.602         99.667       -1.76346
           1709           1709         99.768         99.833       -1.76363
           1710           1710         99.935        100.000        -1.7638
           1711           1711        100.102        100.167       -1.76401
           1712           1712        100.268        100.333       -1.76417
           1713           1713        100.435        100.500       -1.76441
           1714           1714        100.602        100.667       -1.76464
           1715           1715        100.768        100.833       -1.76486
           1716           1716        100.935        101.000       -1.76533
           1717           1717        101.101        101.167       -1.76572
           1718           1718        101.268        101.333       -1.76605
           1719           1719        101.435        101.500       -1.76637
           1720           1720        101.601        101.667       -1.76666
           1721           1721        101.768        101.833       -1.76698
           1722           1722        101.934        102.000       -1.76725
           1723           1723        102.101        102.167       -1.76754
           1724           1724        102.268        102.333       -1.76767
           1725           1725        102.434        102.500       -1.76787
           1726           1726        102.601        102.667       -1.76809
           1727           1727        102.767        102.833       -1.76837
           1728           1728        102.934        103.000       -1.76869
           1729           1729        103.101        103.167         -1.769
           1730           1730        103.267        103.333       -1.76926
           1731           1731        103.434        103.500       -1.76947
           1732           1732        103.601        103.667       -1.76962
           1733           1733        103.767        103.833       -1.76975
           1734           1734        103.934        104.000       -1.76991
           1735           1735        104.100        104.167       -1.77008
           1736           1736        104.267        104.333       -1.77011
           1737           1737        104.434        104.500       -1.77022
           1738           1738        104.600        104.667       -1.77037
           1739           1739        104.767        104.833       -1.77056
           1740           1740        104.933        105.000       -1.77089
           1741           1741        105.100        105.167       -1.77122
           1742           1742        105.267        105.333       -1.77163
           1743           1743        105.433        105.500       -1.77202
           1744           1744        105.600        105.667       -1.77251
           1745           1745        105.766        105.833       -1.77295
           1746           1746        105.933        106.000       -1.77341
           1747           1747        106.100        106.167       -1.77389
           1748           1748        106.266        106.333       -1.77438
           1749           1749        106.433        106.500       -1.77486
           1750           1750        106.599        106.667       -1.77535
           1751           1751        106.766        106.833       -1.77588
           1752           1752        106.933        107.000       -1.77646
           1753           1753        107.099        107.167       -1.77698
           1754           1754        107.266        107.333       -1.77748
           1755           1755        107.432        107.500       -1.77796
           1756           1756        107.599        107.667       -1.77847
           1757           1757        107.766        107.833       -1.77896
           1758           1758        107.932        108.000       -1.77946
           1759           1759        108.099        108.167       -1.77992
           1760           1760        108.265        108.333       -1.78041
           1761           1761        108.432        108.500       -1.78086
           1762           1762        108.599        108.667       -1.78132
           1763           1763        108.765        108.833       -1.78182
           1764           1764        108.932        109.000       -1.78234
           1765           1765        109.098        109.167       -1.78293
           1766           1766        109.265        109.333       -1.78347
           1767           1767        109.432        109.500       -1.78395
           1768           1768        109.598        109.667       -1.78446
           1769           1769        109.765        109.833       -1.78498
           1770           1770        109.932        110.000        -1.7855
           1771           1771        110.098        110.167         -1.786
           1772           1772        110.265        110.333       -1.78646
           1773           1773        110.431        110.500       -1.78696
           1774           1774        110.598        110.667       -1.78747
           1775           1775        110.765        110.833       -1.78796
           1776           1776        110.931        111.000       -1.78845
           1777           1777        111.098        111.167       -1.78896
           1778           1778        111.264        111.333       -1.78948
           1779           1779        111.431        111.500          -1.79
           1780           1780        111.598        111.667       -1.79047
           1781           1781        111.764        111.833       -1.79082
           1782           1782        111.931        112.000       -1.79119
           1783           1783        112.097        112.167       -1.79156
           1784           1784        112.264        112.333       -1.79187
           1785           1785        112.431        112.500       -1.79205
           1786           1786        112.597        112.667       -1.79234
           1787           1787        112.764        112.833       -1.79269
           1788           1788        112.930        113.000       -1.79305
           1789           1789        113.097        113.167       -1.79336
           1790           1790        113.264        113.333       -1.79368
           1791           1791        113.430        113.500       -1.79401
           1792           1792        113.597        113.667       -1.79436
           1793           1793        113.763        113.833       -1.79475
           1794           1794        113.930        114.000       -1.79514
           1795           1795        114.097        114.167       -1.79552
           1796           1796        114.263        114.333       -1.79587
           1797           1797        114.430        114.500       -1.79625
           1798           1798        114.596        114.667       -1.79657
           1799           1799        114.763        114.833       -1.79685
           1800           1800        114.930        115.000       -1.79712
           1801           1801        115.096        115.167       -1.79736
           1802           1802        115.263        115.333       -1.79764
           1803           1803        115.430        115.500       -1.79787
           1804           1804        115.596        115.667       -1.79809
           1805           1805        115.763        115.833        -1.7983
           1806           1806        115.929        116.000       -1.79853
           1807           1807        116.096        116.167       -1.79876
           1808           1808        116.263        116.333       -1.79899
           1809           1809        116.429        116.500       -1.79919
           1810           1810        116.596        116.667       -1.79944
           1811           1811        116.762        116.833       -1.79967
           1812           1812        116.929        117.000       -1.79993
           1813           1813        117.096        117.167       -1.80029
           1814           1814        117.262        117.333        -1.8006
           1815           1815        117.429        117.500       -1.80086
           1816           1816        117.595        117.667       -1.80108
           1817           1817        117.762        117.833       -1.80134
           1818           1818        117.929        118.000       -1.80161
           1819           1819        118.095        118.167       -1.80186
           1820           1820        118.262        118.333       -1.80211
           1821           1821        118.429        118.500       -1.80238
           1822           1822        118.595        118.667       -1.80264
           1823           1823        118.762        118.833       -1.80288
           1824           1824        118.928        119.000       -1.80308
           1825           1825        119.095        119.167       -1.80328
           1826           1826        119.262        119.333       -1.80351
           1827           1827        119.428        119.500       -1.80377
           1828           1828        119.595        119.667       -1.80405
           1829           1829        119.761        119.833       -1.80429
           1830           1830        119.928        120.000       -1.80455
           1831           1831        120.095        120.167       -1.80481
           1832           1832        120.261        120.333       -1.80509
           1833           1833        120.428        120.500       -1.80541
           1834           1834        120.594        120.667       -1.80571
           1835           1835        120.761        120.833       -1.80597
           1836           1836        120.928        121.000       -1.80623
           1837           1837        121.094        121.167       -1.80643
           1838           1838        121.261        121.333       -1.80659
           1839           1839        121.428        121.500        -1.8067
           1840           1840        121.594        121.667       -1.80678
           1841           1841        121.761        121.833       -1.80667
           1842           1842        121.927        122.000       -1.80661
           1843           1843        122.094        122.167       -1.80652
           1844           1844        122.261        122.333       -1.80646
           1845           1845        122.427        122.500       -1.80643
           1846           1846        122.594        122.667       -1.80643
           1847           1847        122.760        122.833       -1.80645
           1848           1848        122.927        123.000       -1.80647
           1849           1849        123.094        123.167       -1.80666
           1850           1850        123.260        123.333       -1.80675
           1851           1851        123.427        123.500       -1.80684
           1852           1852        123.594        123.667       -1.80692
           1853           1853        123.760        123.833       -1.80694
           1854           1854        123.927        124.000       -1.80694
           1855           1855        124.093        124.167       -1.80696
           1856           1856        124.260        124.333       -1.80696
           1857           1857        124.427        124.500       -1.80688
           1858           1858        124.593        124.667       -1.80685
           1859           1859        124.760        124.833       -1.80679
           1860           1860        124.927        125.000       -1.80667
           1861           1861        125.093        125.167       -1.80654
           1862           1862        125.260        125.333       -1.80648
           1863           1863        125.426        125.500       -1.80641
           1864           1864        125.593        125.667       -1.80636
           1865           1865        125.760        125.833       -1.80641
           1866           1866        125.926        126.000       -1.80649
           1867           1867        126.093        126.167       -1.80659
           1868           1868        126.260        126.333       -1.80669
           1869           1869        126.426        126.500       -1.80697
           1870           1870        126.593        126.667       -1.80719
           1871           1871        126.759        126.833       -1.80736
           1872           1872        126.926        127.000       -1.80749
           1873           1873        127.093        127.167       -1.80768
           1874           1874        127.259        127.333       -1.80793
           1875           1875        127.426        127.500       -1.80821
           1876           1876        127.592        127.667       -1.80845
           1877           1877        127.759        127.833       -1.80881
           1878           1878        127.926        128.000       -1.80914
           1879           1879        128.092        128.167       -1.80942
           1880           1880        128.259        128.333       -1.80968
           1881           1881        128.425        128.500       -1.80997
           1882           1882        128.592        128.667       -1.81025
           1883           1883        128.759        128.833       -1.81051
           1884           1884        128.925        129.000       -1.81077
           1885           1885        129.092        129.167       -1.81107
           1886           1886        129.259        129.333       -1.81139
           1887           1887        129.425        129.500       -1.81176
           1888           1888        129.592        129.667       -1.81211
           1889           1889        129.758        129.833       -1.81253
           1890           1890        129.925        130.000        -1.8129
           1891           1891        130.092        130.167       -1.81324
           1892           1892        130.258        130.333       -1.81352
           1893           1893        130.425        130.500       -1.81383
           1894           1894        130.591        130.667       -1.81415
           1895           1895        130.758        130.833       -1.81448
           1896           1896        130.925        131.000        -1.8148
           1897           1897        131.091        131.167       -1.81506
           1898           1898        131.258        131.333        -1.8153
           1899           1899        131.424        131.500       -1.81555
           1900           1900        131.591        131.667       -1.81581
           1901           1901        131.758        131.833       -1.81608
           1902           1902        131.924        132.000       -1.81634
           1903           1903        132.091        132.167       -1.81662
           1904           1904        132.257        132.333       -1.81692
           1905           1905        132.424        132.500       -1.81724
           1906           1906        132.591        132.667       -1.81749
           1907           1907        132.757        132.833       -1.81776
           1908           1908        132.924        133.000       -1.81807
           1909           1909        133.091        133.167       -1.81834
           1910           1910        133.257        133.333       -1.81862
           1911           1911        133.424        133.500       -1.81889
           1912           1912        133.590        133.667       -1.81918
           1913           1913        133.757        133.833       -1.81956
           1914           1914        133.924        134.000       -1.81989
           1915           1915        134.090        134.167       -1.82019
           1916           1916        134.257        134.333       -1.82042
           1917           1917        134.423        134.500       -1.82058
           1918           1918        134.590        134.667       -1.82075
           1919           1919        134.757        134.833       -1.82091
           1920           1920        134.923        135.000       -1.82106
           1921           1921        135.090        135.167       -1.82115
           1922           1922        135.256        135.333       -1.82128
           1923           1923        135.423        135.500       -1.82143
           1924           1924        135.590        135.667       -1.82158
           1925           1925        135.756        135.833       -1.82174
           1926           1926        135.923        136.000       -1.82188
           1927           1927        136.090        136.167         -1.822
           1928           1928        136.256        136.333       -1.82211
           1929           1929        136.423        136.500       -1.82223
           1930           1930        136.589        136.667       -1.82231
           1931           1931        136.756        136.833       -1.82242
           1932           1932        136.923        137.000       -1.82255
           1933           1933        137.089        137.167       -1.82269
           1934           1934        137.256        137.333       -1.82286
           1935           1935        137.423        137.500       -1.82301
           1936           1936        137.589        137.667        -1.8232
           1937           1937        137.756        137.833       -1.82341
           1938           1938        137.922        138.000       -1.82361
           1939           1939        138.089        138.167       -1.82379
           1940           1940        138.256        138.333       -1.82396
           1941           1941        138.422        138.500       -1.82412
           1942           1942        138.589        138.667       -1.82424
           1943           1943        138.755        138.833       -1.82436
           1944           1944        138.922        139.000       -1.82449
           1945           1945        139.089        139.167       -1.82468
           1946           1946        139.255        139.333       -1.82477
           1947           1947        139.422        139.500       -1.82487
           1948           1948        139.589        139.667       -1.82495
           1949           1949        139.755        139.833         -1.825
           1950           1950        139.922        140.000       -1.82497
           1951           1951        140.088        140.167       -1.82494
           1952           1952        140.255        140.333       -1.82494
           1953           1953        140.422        140.500       -1.82496
           1954           1954        140.588        140.667       -1.82495
           1955           1955        140.755        140.833         -1.825
           1956           1956        140.921        141.000        -1.8251
           1957           1957        141.088        141.167       -1.82519
           1958           1958        141.255        141.333       -1.82541
           1959           1959        141.421        141.500       -1.82564
           1960           1960        141.588        141.667       -1.82593
           1961           1961        141.755        141.833       -1.82624
           1962           1962        141.921        142.000       -1.82662
           1963           1963        142.088        142.167       -1.82693
           1964           1964        142.254        142.333       -1.82721
           1965           1965        142.421        142.500       -1.82746
           1966           1966        142.588        142.667       -1.82771
           1967           1967        142.754        142.833       -1.82801
           1968           1968        142.921        143.000       -1.82829
           1969           1969        143.087        143.167       -1.82855
           1970           1970        143.254        143.333       -1.82888
           1971           1971        143.421        143.500       -1.82918
           1972           1972        143.587        143.667       -1.82946
           1973           1973        143.754        143.833       -1.82972
           1974           1974        143.920        144.000       -1.82999
           1975           1975        144.087        144.167       -1.83026
           1976           1976        144.254        144.333       -1.83051
           1977           1977        144.420        144.500       -1.83074
           1978           1978        144.587        144.667       -1.83091
           1979           1979        144.754        144.833       -1.83112
           1980           1980        144.920        145.000       -1.83132
           1981           1981        145.087        145.167       -1.83151
           1982           1982        145.253        145.333       -1.83167
           1983           1983        145.420        145.500       -1.83185
           1984           1984        145.587        145.667       -1.83208
           1985           1985        145.753        145.833       -1.83236
           1986           1986        145.920        146.000       -1.83269
           1987           1987        146.086        146.167       -1.83306
           1988           1988        146.253        146.333       -1.83345
           1989           1989        146.420        146.500       -1.83386
           1990           1990        146.586        146.667       -1.83436
           1991           1991        146.753        146.833        -1.8348
           1992           1992        146.919        147.000       -1.83527
           1993           1993        147.086        147.167       -1.83576
           1994           1994        147.253        147.333       -1.83628
           1995           1995        147.419        147.500       -1.83677
           1996           1996        147.586        147.667       -1.83724
           1997           1997        147.752        147.833        -1.8377
           1998           1998        147.919        148.000       -1.83823
           1999           1999        148.086        148.167       -1.83875
           2000           2000        148.252        148.333       -1.83927
           2001           2001        148.419        148.500       -1.83978
           2002           2002        148.585        148.667       -1.84029
           2003           2003        148.752        148.833       -1.84086
           2004           2004        148.919        149.000       -1.84152
           2005           2005        149.085        149.167       -1.84218
           2006           2006        149.252        149.333        -1.8429
           2007           2007        149.418        149.500       -1.84358
           2008           2008        149.585        149.667       -1.84422
           2009           2009        149.752        149.833       -1.84484
           2010           2010        149.918        150.000       -1.84546
           2011           2011        150.085        150.167       -1.84611
           2012           2012        150.251        150.333       -1.84677
           2013           2013        150.418        150.500       -1.84745
           2014           2014        150.585        150.667       -1.84814
           2015           2015        150.751        150.833       -1.84881
           2016           2016        150.918        151.000       -1.84948
           2017           2017        151.084        151.167       -1.85015
           2018           2018        151.251        151.333       -1.85083
           2019           2019        151.418        151.500       -1.85152
           2020           2020        151.584        151.667       -1.85221
           2021           2021        151.751        151.833        -1.8529
           2022           2022        151.917        152.000        -1.8536
           2023           2023        152.084        152.167       -1.85432
           2024           2024        152.250        152.333        -1.8551
           2025           2025        152.417        152.500       -1.85598
           2026           2026        152.584        152.667       -1.85714
           2027           2027        152.750        152.833       -1.85833
           2028           2028        152.917        153.000       -1.85982
           2029           2029        153.083        153.167        -1.8612
           2030           2030        153.250        153.333       -1.86279
           2031           2031        153.416        153.500       -1.86414
           2032           2032        153.583        153.667       -1.86542
           2033           2033        153.750        153.833       -1.86642
           2034           2034        153.916        154.000       -1.86648
           2035           2035        154.083        154.167       -1.86651
           2036           2036        154.249        154.333       -1.86633
           2037           2037        154.416        154.500       -1.86599
           2038           2038        154.583        154.667       -1.86541
           2039           2039        154.749        154.833       -1.86504
           2040           2040        154.916        155.000       -1.86473
           2041           2041        155.083        155.167       -1.86444
           2042           2042        155.249        155.333       -1.86441
           2043           2043        155.416        155.500       -1.86436
           2044           2044        155.583        155.667       -1.86434
           2045           2045        155.749        155.833       -1.86441
           2046           2046        155.916        156.000       -1.86469
           2047           2047        156.082        156.167       -1.86491
           2048           2048        156.249        156.333       -1.86516
           2049           2049        156.416        156.500       -1.86543
           2050           2050        156.582        156.667       -1.86575
           2051           2051        156.749        156.833       -1.86608
           2052           2052        156.915        157.000       -1.86642
           2053           2053        157.082        157.167       -1.86676
           2054           2054        157.249        157.333       -1.86705
           2055           2055        157.415        157.500       -1.86738
           2056           2056        157.582        157.667       -1.86773
           2057           2057        157.748        157.833       -1.86808
           2058           2058        157.915        158.000       -1.86849
           2059           2059        158.082        158.167       -1.86892
           2060           2060        158.248        158.333       -1.86935
           2061           2061        158.415        158.500       -1.86976
           2062           2062        158.581        158.667       -1.87022
           2063           2063        158.748        158.833        -1.8706
           2064           2064        158.915        159.000       -1.87098
           2065           2065        159.081        159.167       -1.87134
           2066           2066        159.248        159.333       -1.87161
           2067           2067        159.414        159.500       -1.87195
           2068           2068        159.581        159.667       -1.87233
           2069           2069        159.748        159.833       -1.87274
           2070           2070        159.914        160.000       -1.87312
           2071           2071        160.081        160.167       -1.87345
           2072           2072        160.247        160.333       -1.87381
           2073           2073        160.414        160.500       -1.87418
           2074           2074        160.581        160.667        -1.8745
           2075           2075        160.747        160.833       -1.87485
           2076           2076        160.914        161.000       -1.87526
           2077           2077        161.081        161.167       -1.87574
           2078           2078        161.247        161.333       -1.87624
           2079           2079        161.414        161.500        -1.8767
           2080           2080        161.580        161.667       -1.87718
           2081           2081        161.747        161.833       -1.87766
           2082           2082        161.914        162.000       -1.87815
           2083           2083        162.080        162.167       -1.87867
           2084           2084        162.247        162.333        -1.8792
           2085           2085        162.413        162.500       -1.87976
           2086           2086        162.580        162.667        -1.8803
           2087           2087        162.747        162.833       -1.88082
           2088           2088        162.913        163.000       -1.88137
           2089           2089        163.080        163.167       -1.88191
           2090           2090        163.246        163.333       -1.88241
           2091           2091        163.413        163.500       -1.88295
           2092           2092        163.580        163.667       -1.88355
           2093           2093        163.746        163.833       -1.88417
           2094           2094        163.913        164.000       -1.88482
           2095           2095        164.079        164.167       -1.88548
           2096           2096        164.246        164.333       -1.88618
           2097           2097        164.412        164.500       -1.88689
           2098           2098        164.579        164.667       -1.88762
           2099           2099        164.746        164.833       -1.88832
           2100           2100        164.912        165.000       -1.88901
           2101           2101        165.079        165.167       -1.88969
           2102           2102        165.245        165.333       -1.89039
           2103           2103        165.412        165.500       -1.89111
           2104           2104        165.579        165.667       -1.89184
           2105           2105        165.745        165.833       -1.89258
           2106           2106        165.912        166.000       -1.89336
           2107           2107        166.078        166.167        -1.8941
           2108           2108        166.245        166.333       -1.89481
           2109           2109        166.412        166.500       -1.89552
           2110           2110        166.578        166.667       -1.89617
           2111           2111        166.745        166.833       -1.89691
           2112           2112        166.911        167.000       -1.89768
           2113           2113        167.078        167.167       -1.89845
           2114           2114        167.244        167.333       -1.89918
           2115           2115        167.411        167.500       -1.89994
           2116           2116        167.578        167.667       -1.90072
           2117           2117        167.744        167.833       -1.90153
           2118           2118        167.911        168.000       -1.90229
           2119           2119        168.077        168.167       -1.90309
           2120           2120        168.244        168.333       -1.90391
           2121           2121        168.411        168.500        -1.9047
           2122           2122        168.577        168.667       -1.90553
           2123           2123        168.744        168.833        -1.9063
           2124           2124        168.910        169.000       -1.90708
           2125           2125        169.077        169.167       -1.90784
           2126           2126        169.243        169.333        -1.9086
           2127           2127        169.410        169.500        -1.9094
           2128           2128        169.577        169.667       -1.91022
           2129           2129        169.743        169.833       -1.91106
           2130           2130        169.910        170.000       -1.91188
           2131           2131        170.076        170.167       -1.91271
           2132           2132        170.243        170.333       -1.91353
           2133           2133        170.410        170.500       -1.91436
           2134           2134        170.576        170.667       -1.91518
           2135           2135        170.743        170.833       -1.91598
           2136           2136        170.909        171.000        -1.9168
           2137           2137        171.076        171.167       -1.91766
           2138           2138        171.242        171.333       -1.91855
           2139           2139        171.409        171.500       -1.91952
           2140           2140        171.576        171.667       -1.92047
           2141           2141        171.742        171.833       -1.92137
           2142           2142        171.909        172.000       -1.92227
           2143           2143        172.075        172.167       -1.92312
           2144           2144        172.242        172.333       -1.92398
           2145           2145        172.409        172.500       -1.92483
           2146           2146        172.575        172.667       -1.92567
           2147           2147        172.742        172.833        -1.9265
           2148           2148        172.908        173.000       -1.92741
           2149           2149        173.075        173.167       -1.92832
           2150           2150        173.241        173.333       -1.92924
           2151           2151        173.408        173.500       -1.93025
           2152           2152        173.575        173.667       -1.93119
           2153           2153        173.741        173.833        -1.9321
           2154           2154        173.908        174.000       -1.93301
           2155           2155        174.074        174.167       -1.93391
           2156           2156        174.241        174.333       -1.93484
           2157           2157        174.408        174.500       -1.93574
           2158           2158        174.574        174.667       -1.93661
           2159           2159        174.741        174.833       -1.93743
           2160           2160        174.907        175.000       -1.93816
           2161           2161        175.074        175.167       -1.93888
           2162           2162        175.240        175.333       -1.93965
           2163           2163        175.407        175.500       -1.94025
           2164           2164        175.574        175.667       -1.94092
           2165           2165        175.740        175.833       -1.94164
           2166           2166        175.907        176.000        -1.9424
           2167           2167        176.073        176.167       -1.94325
           2168           2168        176.240        176.333       -1.94407
           2169           2169        176.407        176.500       -1.94485
           2170           2170        176.573        176.667       -1.94562
           2171           2171        176.740        176.833       -1.94639
           2172           2172        176.906        177.000       -1.94717
           2173           2173        177.073        177.167       -1.94796
           2174           2174        177.239        177.333       -1.94878
           2175           2175        177.406        177.500       -1.94958
           2176           2176        177.573        177.667       -1.95042
           2177           2177        177.739        177.833       -1.95127
           2178           2178        177.906        178.000       -1.95214
           2179           2179        178.072        178.167         -1.953
           2180           2180        178.239        178.333       -1.95385
           2181           2181        178.406        178.500       -1.95473
           2182           2182        178.572        178.667       -1.95565
           2183           2183        178.739        178.833       -1.95646
           2184           2184        178.905        179.000       -1.95722
           2185           2185        179.072        179.167         -1.958
           2186           2186        179.238        179.333       -1.95882
           2187           2187        179.405        179.500       -1.95964
           2188           2188        179.572        179.667       -1.96055
           2189           2189        179.738        179.833       -1.96153
           2190           2190        179.905        180.000       -1.96252
           2191           2191        180.071        180.167       -1.96363
           2192           2192        180.238        180.333       -1.96468
           2193           2193        180.404        180.500       -1.96568
           2194           2194        180.571        180.667       -1.96662
           2195           2195        180.738        180.833       -1.96748
           2196           2196        180.904        181.000       -1.96839
           2197           2197        181.071        181.167       -1.96933
           2198           2198        181.237        181.333       -1.97023
           2199           2199        181.404        181.500       -1.97107
           2200           2200        181.571        181.667       -1.97189
           2201           2201        181.737        181.833        -1.9727
           2202           2202        181.904        182.000       -1.97352
           2203           2203        182.070        182.167       -1.97437
           2204           2204        182.237        182.333       -1.97521
           2205           2205        182.403        182.500        -1.9761
           2206           2206        182.570        182.667       -1.97703
           2207           2207        182.737        182.833       -1.97794
           2208           2208        182.903        183.000       -1.97894
           2209           2209        183.070        183.167       -1.97987
           2210           2210        183.236        183.333       -1.98079
           2211           2211        183.403        183.500       -1.98169
           2212           2212        183.569        183.667       -1.98255
           2213           2213        183.736        183.833       -1.98342
           2214           2214        183.903        184.000       -1.98424
           2215           2215        184.069        184.167       -1.98506
           2216           2216        184.236        184.333       -1.98594
           2217           2217        184.402        184.500       -1.98678
           2218           2218        184.569        184.667        -1.9876
           2219           2219        184.736        184.833       -1.98843
           2220           2220        184.902        185.000       -1.98926
           2221           2221        185.069        185.167       -1.99011
           2222           2222        185.235        185.333       -1.99095
           2223           2223        185.402        185.500       -1.99176
           2224           2224        185.568        185.667       -1.99252
           2225           2225        185.735        185.833       -1.99331
           2226           2226        185.902        186.000       -1.99412
           2227           2227        186.068        186.167       -1.99494
           2228           2228        186.235        186.333       -1.99576
           2229           2229        186.401        186.500       -1.99669
           2230           2230        186.568        186.667       -1.99763
           2231           2231        186.734        186.833       -1.99858
           2232           2232        186.901        187.000       -1.99967
           2233           2233        187.068        187.167       -2.00065
           2234           2234        187.234        187.333       -2.00154
           2235           2235        187.401        187.500       -2.00241
           2236           2236        187.567        187.667       -2.00326
           2237           2237        187.734        187.833       -2.00413
           2238           2238        187.901        188.000         -2.005
           2239           2239        188.067        188.167       -2.00586
           2240           2240        188.234        188.333       -2.00666
           2241           2241        188.400        188.500       -2.00745
           2242           2242        188.567        188.667        -2.0082
           2243           2243        188.733        188.833        -2.0089
           2244           2244        188.900        189.000       -2.00955
           2245           2245        189.067        189.167       -2.01027
           2246           2246        189.233        189.333       -2.01098
           2247           2247        189.400        189.500       -2.01169
           2248           2248        189.566        189.667       -2.01243
           2249           2249        189.733        189.833       -2.01316
           2250           2250        189.900        190.000       -2.01391
           2251           2251        190.066        190.167       -2.01467
           2252           2252        190.233        190.333       -2.01543
           2253           2253        190.399        190.500       -2.01619
           2254           2254        190.566        190.667        -2.0169
           2255           2255        190.732        190.833       -2.01761
           2256           2256        190.899        191.000       -2.01825
           2257           2257        191.066        191.167       -2.01891
           2258           2258        191.232        191.333       -2.01959
           2259           2259        191.399        191.500       -2.02027
           2260           2260        191.565        191.667       -2.02087
           2261           2261        191.732        191.833       -2.02147
           2262           2262        191.899        192.000       -2.02207
           2263           2263        192.065        192.167       -2.02267
           2264           2264        192.232        192.333        -2.0233
           2265           2265        192.398        192.500       -2.02391
           2266           2266        192.565        192.667       -2.02452
           2267           2267        192.732        192.833       -2.02513
           2268           2268        192.898        193.000        -2.0257
           2269           2269        193.065        193.167       -2.02628
           2270           2270        193.231        193.333       -2.02681
           2271           2271        193.398        193.500       -2.02727
           2272           2272        193.565        193.667       -2.02772
           2273           2273        193.731        193.833       -2.02813
           2274           2274        193.898        194.000        -2.0286
           2275           2275        194.064        194.167       -2.02904
           2276           2276        194.231        194.333       -2.02946
           2277           2277        194.398        194.500       -2.02994
           2278           2278        194.564        194.667       -2.03043
           2279           2279        194.731        194.833       -2.03092
           2280           2280        194.897        195.000        -2.0314
           2281           2281        195.064        195.167       -2.03194
           2282           2282        195.231        195.333       -2.03241
           2283           2283        195.397        195.500       -2.03281
           2284           2284        195.564        195.667        -2.0332
           2285           2285        195.730        195.833       -2.03347
           2286           2286        195.897        196.000       -2.03377
           2287           2287        196.064        196.167       -2.03406
           2288           2288        196.230        196.333       -2.03435
           2289           2289        196.397        196.500        -2.0346
           2290           2290        196.563        196.667       -2.03486
           2291           2291        196.730        196.833       -2.03516
           2292           2292        196.897        197.000       -2.03551
           2293           2293        197.063        197.167       -2.03591
           2294           2294        197.230        197.333        -2.0363
           2295           2295        197.396        197.500       -2.03672
           2296           2296        197.563        197.667       -2.03719
           2297           2297        197.730        197.833       -2.03767
           2298           2298        197.896        198.000       -2.03808
           2299           2299        198.063        198.167       -2.03846
           2300           2300        198.229        198.333       -2.03886
           2301           2301        198.396        198.500        -2.0392
           2302           2302        198.563        198.667        -2.0395
           2303           2303        198.729        198.833       -2.03981
           2304           2304        198.896        199.000       -2.04013
           2305           2305        199.062        199.167       -2.04043
           2306           2306        199.229        199.333       -2.04079
           2307           2307        199.396        199.500       -2.04118
           2308           2308        199.562        199.667       -2.04155
           2309           2309        199.729        199.833       -2.04193
           2310           2310        199.895        200.000       -2.04231
           2311           2311        200.062        200.167       -2.04268
           2312           2312        200.229        200.333       -2.04303
           2313           2313        200.395        200.500       -2.04336
           2314           2314        200.562        200.667       -2.04371
           2315           2315        200.728        200.833       -2.04403
           2316           2316        200.895        201.000       -2.04434
           2317           2317        201.062        201.167       -2.04467
           2318           2318        201.228        201.333       -2.04491
           2319           2319        201.395        201.500       -2.04515
           2320           2320        201.562        201.667       -2.04538
           2321           2321        201.728        201.833       -2.04561
           2322           2322        201.895        202.000       -2.04583
           2323           2323        202.061        202.167       -2.04609
           2324           2324        202.228        202.333       -2.04633
           2325           2325        202.395        202.500       -2.04655
           2326           2326        202.561        202.667       -2.04689
           2327           2327        202.728        202.833       -2.04719
           2328           2328        202.894        203.000       -2.04744
           2329           2329        203.061        203.167       -2.04767
           2330           2330        203.228        203.333       -2.04778
           2331           2331        203.394        203.500       -2.04785
           2332           2332        203.561        203.667       -2.04794
           2333           2333        203.727        203.833       -2.04804
           2334           2334        203.894        204.000         -2.048
           2335           2335        204.061        204.167       -2.04803
           2336           2336        204.227        204.333       -2.04804
           2337           2337        204.394        204.500       -2.04804
           2338           2338        204.561        204.667       -2.04814
           2339           2339        204.727        204.833       -2.04825
           2340           2340        204.894        205.000       -2.04838
           2341           2341        205.060        205.167       -2.04855
           2342           2342        205.227        205.333       -2.04878
           2343           2343        205.394        205.500       -2.04901
           2344           2344        205.560        205.667       -2.04926
           2345           2345        205.727        205.833        -2.0495
           2346           2346        205.893        206.000       -2.04979
           2347           2347        206.060        206.167       -2.05007
           2348           2348        206.227        206.333       -2.05041
           2349           2349        206.393        206.500       -2.05081
           2350           2350        206.560        206.667       -2.05128
           2351           2351        206.726        206.833       -2.05177
           2352           2352        206.893        207.000       -2.05232
           2353           2353        207.060        207.167        -2.0529
           2354           2354        207.226        207.333       -2.05364
           2355           2355        207.393        207.500       -2.05439
           2356           2356        207.559        207.667       -2.05514
           2357           2357        207.726        207.833       -2.05591
           2358           2358        207.893        208.000       -2.05672
           2359           2359        208.059        208.167       -2.05767
           2360           2360        208.226        208.333       -2.05854
           2361           2361        208.392        208.500        -2.0594
           2362           2362        208.559        208.667       -2.06025
           2363           2363        208.725        208.833       -2.06103
           2364           2364        208.892        209.000       -2.06183
           2365           2365        209.059        209.167       -2.06268
           2366           2366        209.225        209.333       -2.06353
           2367           2367        209.392        209.500        -2.0644
           2368           2368        209.558        209.667       -2.06529
           2369           2369        209.725        209.833       -2.06624
           2370           2370        209.891        210.000        -2.0672
           2371           2371        210.058        210.167       -2.06832
           2372           2372        210.225        210.333       -2.06936
           2373           2373        210.391        210.500       -2.07044
           2374           2374        210.558        210.667       -2.07158
           2375           2375        210.724        210.833       -2.07281
           2376           2376        210.891        211.000       -2.07403
           2377           2377        211.057        211.167       -2.07531
           2378           2378        211.224        211.333       -2.07662
           2379           2379        211.391        211.500       -2.07809
           2380           2380        211.557        211.667       -2.07955
           2381           2381        211.724        211.833       -2.08107
           2382           2382        211.890        212.000       -2.08263
           2383           2383        212.057        212.167       -2.08443
           2384           2384        212.223        212.333       -2.08619
           2385           2385        212.390        212.500       -2.08801
           2386           2386        212.556        212.667       -2.08987
           2387           2387        212.723        212.833       -2.09206
           2388           2388        212.889        213.000       -2.09419
           2389           2389        213.056        213.167       -2.09639
           2390           2390        213.222        213.333       -2.09865
           2391           2391        213.389        213.500       -2.10121
           2392           2392        213.555        213.667       -2.10377
           2393           2393        213.722        213.833       -2.10647
           2394           2394        213.888        214.000       -2.10925
           2395           2395        214.055        214.167       -2.11247
           2396           2396        214.221        214.333       -2.11563
           2397           2397        214.388        214.500       -2.11896
           2398           2398        214.554        214.667       -2.12281
           2399           2399        214.720        214.833       -2.12709
           2400           2400        214.887        215.000        -2.1313
           2401           2401        215.053        215.167       -2.13568
           2402           2402        215.220        215.333       -2.14022
           2403           2403        215.386        215.500       -2.14539
           2404           2404        215.552        215.667       -2.15044
           2405           2405        215.719        215.833       -2.15562
           2406           2406        215.885        216.000       -2.16098
           2407           2407        216.051        216.167         -2.167
           2408           2408        216.218        216.333       -2.17296
           2409           2409        216.384        216.500       -2.17907
           2410           2410        216.550        216.667       -2.18536
           2411           2411        216.716        216.833       -2.19247
           2412           2412        216.883        217.000       -2.19938
           2413           2413        217.049        217.167        -2.2064
           2414           2414        217.215        217.333       -2.21357
           2415           2415        217.381        217.500       -2.22139
           2416           2416        217.548        217.667       -2.22904
           2417           2417        217.714        217.833       -2.23669
           2418           2418        217.880        218.000       -2.24437
           2419           2419        218.046        218.167       -2.25233
           2420           2420        218.212        218.333        -2.2601
           2421           2421        218.379        218.500       -2.26778
           2422           2422        218.545        218.667       -2.27541
           2423           2423        218.711        218.833       -2.28274
           2424           2424        218.877        219.000       -2.29007
           2425           2425        219.043        219.167        -2.2973
           2426           2426        219.210        219.333       -2.30419
           2427           2427        219.376        219.500       -2.31049
           2428           2428        219.542        219.667       -2.31629
           2429           2429        219.709        219.833        -2.3214
           2430           2430        219.875        220.000       -2.32596
           2431           2431        220.041        220.167        -2.3292
           2432           2432        220.208        220.333       -2.33211
           2433           2433        220.374        220.500       -2.33369
           2434           2434        220.541        220.667       -2.33484
           2435           2435        220.708        220.833       -2.33467
           2436           2436        220.874        221.000       -2.33344
           2437           2437        221.041        221.167       -2.33168
           2438           2438        221.208        221.333       -2.32927
           2439           2439        221.375        221.500        -2.3262
           2440           2440        221.541        221.667       -2.32348
           2441           2441        221.708        221.833       -2.32078
           2442           2442        221.875        222.000       -2.31809
           2443           2443        222.042        222.167       -2.31523
           2444           2444        222.208        222.333       -2.31251
           2445           2445        222.375        222.500       -2.30985
           2446           2446        222.542        222.667       -2.30726
           2447           2447        222.709        222.833        -2.3049
           2448           2448        222.875        223.000       -2.30251
           2449           2449        223.042        223.167       -2.30013
           2450           2450        223.209        223.333       -2.29767
           2451           2451        223.376        223.500       -2.29513
           2452           2452        223.542        223.667       -2.29258
           2453           2453        223.709        223.833       -2.29014
           2454           2454        223.876        224.000       -2.28688
           2455           2455        224.043        224.167       -2.28291
           2456           2456        224.210        224.333        -2.2783
           2457           2457        224.377        224.500        -2.2737
           2458           2458        224.543        224.667       -2.26824
           2459           2459        224.710        224.833       -2.26223
           2460           2460        224.877        225.000       -2.25472
           2461           2461        225.044        225.167       -2.24708
           2462           2462        225.211        225.333        -2.2393
           2463           2463        225.379        225.500       -2.23122
           2464           2464        225.546        225.667       -2.22313
           2465           2465        225.713        225.833       -2.21529
           2466           2466        225.880        226.000        -2.2075
           2467           2467        226.047        226.167       -2.19963
           2468           2468        226.214        226.333       -2.19254
           2469           2469        226.381        226.500        -2.1854
           2470           2470        226.548        226.667       -2.17907
           2471           2471        226.715        226.833        -2.1735
           2472           2472        226.882        227.000       -2.16842
           2473           2473        227.048        227.167        -2.1633
           2474           2474        227.215        227.333       -2.15891
           2475           2475        227.382        227.500       -2.15515
           2476           2476        227.549        227.667       -2.15213
           2477           2477        227.716        227.833       -2.14912
           2478           2478        227.883        228.000       -2.14646
           2479           2479        228.049        228.167       -2.14418
           2480           2480        228.216        228.333       -2.14228
           2481           2481        228.383        228.500       -2.14034
           2482           2482        228.549        228.667       -2.13849
           2483           2483        228.716        228.833       -2.13658
           2484           2484        228.883        229.000        -2.1357
           2485           2485        229.049        229.167       -2.13485
           2486           2486        229.216        229.333        -2.1343
           2487           2487        229.383        229.500       -2.13375
           2488           2488        229.549        229.667       -2.13382
           2489           2489        229.716        229.833       -2.13375
           2490           2490        229.883        230.000       -2.13372
           2491           2491        230.049        230.167       -2.13371
           2492           2492        230.216        230.333       -2.13405
           2493           2493        230.383        230.500       -2.13423
           2494           2494        230.549        230.667       -2.13439
           2495           2495        230.716        230.833       -2.13458
           2496           2496        230.882        231.000       -2.13484
           2497           2497        231.049        231.167       -2.13507
           2498           2498        231.216        231.333       -2.13533
           2499           2499        231.382        231.500       -2.13564
           2500           2500        231.549        231.667       -2.13597
           2501           2501        231.715        231.833        -2.1364
           2502           2502        231.882        232.000       -2.13676
           2503           2503        232.049        232.167       -2.13712
           2504           2504        232.215        232.333       -2.13749
           2505           2505        232.382        232.500       -2.13788
           2506           2506        232.548        232.667       -2.13825
           2507           2507        232.715        232.833       -2.13865
           2508           2508        232.882        233.000       -2.13905
           2509           2509        233.048        233.167       -2.13944
           2510           2510        233.215        233.333       -2.13985
           2511           2511        233.381        233.500       -2.14025
           2512           2512        233.548        233.667       -2.14064
           2513           2513        233.715        233.833       -2.14112
           2514           2514        233.881        234.000       -2.14161
           2515           2515        234.048        234.167        -2.1421
           2516           2516        234.214        234.333       -2.14261
           2517           2517        234.381        234.500       -2.14319
           2518           2518        234.548        234.667       -2.14374
           2519           2519        234.714        234.833       -2.14428
           2520           2520        234.881        235.000       -2.14484
           2521           2521        235.047        235.167       -2.14539
           2522           2522        235.214        235.333       -2.14598
           2523           2523        235.381        235.500       -2.14661
           2524           2524        235.547        235.667       -2.14725
           2525           2525        235.714        235.833       -2.14794
           2526           2526        235.880        236.000       -2.14863
           2527           2527        236.047        236.167       -2.14932
           2528           2528        236.213        236.333       -2.15004
           2529           2529        236.380        236.500       -2.15093
           2530           2530        236.547        236.667       -2.15181
           2531           2531        236.713        236.833       -2.15271
           2532           2532        236.880        237.000       -2.15366
           2533           2533        237.046        237.167       -2.15486
           2534           2534        237.213        237.333       -2.15598
           2535           2535        237.379        237.500       -2.15711
           2536           2536        237.546        237.667       -2.15821
           2537           2537        237.713        237.833        -2.1595
           2538           2538        237.879        238.000       -2.16078
           2539           2539        238.046        238.167       -2.16211
           2540           2540        238.212        238.333       -2.16344
           2541           2541        238.379        238.500       -2.16497
           2542           2542        238.545        238.667       -2.16651
           2543           2543        238.712        238.833       -2.16811
           2544           2544        238.878        239.000       -2.16979
           2545           2545        239.045        239.167       -2.17164
           2546           2546        239.211        239.333       -2.17338
           2547           2547        239.378        239.500       -2.17507
           2548           2548        239.544        239.667       -2.17676
           2549           2549        239.711        239.833       -2.17851
           2550           2550        239.877        240.000       -2.18026
           2551           2551        240.044        240.167       -2.18199
           2552           2552        240.211        240.333       -2.18371
           2553           2553        240.377        240.500       -2.18538
           2554           2554        240.544        240.667       -2.18698
           2555           2555        240.710        240.833       -2.18848
           2556           2556        240.877        241.000       -2.18987
           2557           2557        241.043        241.167       -2.19089
           2558           2558        241.210        241.333       -2.19195
           2559           2559        241.376        241.500       -2.19294
           2560           2560        241.543        241.667       -2.19362
           2561           2561        241.710        241.833       -2.19348
           2562           2562        241.876        242.000       -2.19334
           2563           2563        242.043        242.167       -2.19287
           2564           2564        242.210        242.333       -2.19209
           2565           2565        242.376        242.500       -2.19134
           2566           2566        242.543        242.667       -2.19023
           2567           2567        242.710        242.833       -2.18935
           2568           2568        242.876        243.000       -2.18849
           2569           2569        243.043        243.167       -2.18762
           2570           2570        243.210        243.333       -2.18689
           2571           2571        243.376        243.500        -2.1862
           2572           2572        243.543        243.667       -2.18557
           2573           2573        243.710        243.833       -2.18503
           2574           2574        243.876        244.000       -2.18468
           2575           2575        244.043        244.167       -2.18433
           2576           2576        244.209        244.333       -2.18409
           2577           2577        244.376        244.500       -2.18391
           2578           2578        244.543        244.667       -2.18401
           2579           2579        244.709        244.833       -2.18405
           2580           2580        244.876        245.000       -2.18408
           2581           2581        245.043        245.167        -2.1841
           2582           2582        245.209        245.333        -2.1843
           2583           2583        245.376        245.500       -2.18443
           2584           2584        245.542        245.667       -2.18456
           2585           2585        245.709        245.833        -2.1847
           2586           2586        245.876        246.000        -2.1848
           2587           2587        246.042        246.167       -2.18489
           2588           2588        246.209        246.333         -2.185
           2589           2589        246.376        246.500       -2.18514
           2590           2590        246.542        246.667       -2.18525
           2591           2591        246.709        246.833        -2.1854
           2592           2592        246.875        247.000       -2.18554
           2593           2593        247.042        247.167       -2.18564
           2594           2594        247.209        247.333       -2.18576
           2595           2595        247.375        247.500       -2.18587
           2596           2596        247.542        247.667       -2.18596
           2597           2597        247.708        247.833       -2.18601
           2598           2598        247.875        248.000       -2.18602
           2599           2599        248.042        248.167       -2.18606
           2600           2600        248.208        248.333       -2.18609
           2601           2601        248.375        248.500       -2.18611
           2602           2602        248.542        248.667       -2.18616
           2603           2603        248.708        248.833       -2.18623
           2604           2604        248.875        249.000       -2.18633
           2605           2605        249.041        249.167       -2.18644
           2606           2606        249.208        249.333       -2.18665
           2607           2607        249.375        249.500       -2.18684
           2608           2608        249.541        249.667       -2.18702
           2609           2609        249.708        249.833        -2.1872
           2610           2610        249.874        250.000       -2.18742
           2611           2611        250.041        250.167       -2.18762
           2612           2612        250.208        250.333       -2.18783
           2613           2613        250.374        250.500       -2.18802
           2614           2614        250.541        250.667       -2.18822
           2615           2615        250.708        250.833       -2.18846
           2616           2616        250.874        251.000       -2.18872
           2617           2617        251.041        251.167       -2.18898
           2618           2618        251.207        251.333       -2.18925
           2619           2619        251.374        251.500       -2.18956
           2620           2620        251.541        251.667        -2.1899
           2621           2621        251.707        251.833       -2.19024
           2622           2622        251.874        252.000       -2.19035
           2623           2623        252.040        252.167       -2.19038
           2624           2624        252.207        252.333       -2.19032
           2625           2625        252.374        252.500       -2.19018
           2626           2626        252.540        252.667       -2.18981
           2627           2627        252.707        252.833       -2.18968
           2628           2628        252.874        253.000       -2.18966
           2629           2629        253.040        253.167       -2.18972
           2630           2630        253.207        253.333       -2.19012
           2631           2631        253.373        253.500       -2.19051
           2632           2632        253.540        253.667        -2.1909
           2633           2633        253.707        253.833       -2.19132
           2634           2634        253.873        254.000       -2.19201
           2635           2635        254.040        254.167       -2.19255
           2636           2636        254.206        254.333       -2.19309
           2637           2637        254.373        254.500       -2.19365
           2638           2638        254.540        254.667       -2.19411
           2639           2639        254.706        254.833       -2.19461
           2640           2640        254.873        255.000       -2.19512
           2641           2641        255.039        255.167       -2.19559
           2642           2642        255.206        255.333       -2.19599
           2643           2643        255.373        255.500       -2.19638
           2644           2644        255.539        255.667        -2.1968
           2645           2645        255.706        255.833       -2.19722
           2646           2646        255.872        256.000       -2.19745
           2647           2647        256.039        256.167       -2.19773
           2648           2648        256.206        256.333         -2.198
           2649           2649        256.372        256.500       -2.19829
           2650           2650        256.539        256.667       -2.19853
           2651           2651        256.705        256.833       -2.19883
           2652           2652        256.872        257.000       -2.19918
           2653           2653        257.039        257.167       -2.19954
           2654           2654        257.205        257.333       -2.20008
           2655           2655        257.372        257.500       -2.20059
           2656           2656        257.538        257.667       -2.20109
           2657           2657        257.705        257.833       -2.20163
           2658           2658        257.872        258.000        -2.2022
           2659           2659        258.038        258.167        -2.2029
           2660           2660        258.205        258.333       -2.20356
           2661           2661        258.371        258.500       -2.20422
           2662           2662        258.538        258.667       -2.20489
           2663           2663        258.705        258.833       -2.20571
           2664           2664        258.871        259.000       -2.20656
           2665           2665        259.038        259.167       -2.20746
           2666           2666        259.204        259.333       -2.20835
           2667           2667        259.371        259.500       -2.20942
           2668           2668        259.537        259.667       -2.21051
           2669           2669        259.704        259.833       -2.21164
           2670           2670        259.870        260.000       -2.21278
           2671           2671        260.037        260.167       -2.21412
           2672           2672        260.204        260.333       -2.21543
           2673           2673        260.370        260.500       -2.21676
           2674           2674        260.537        260.667       -2.21812
           2675           2675        260.703        260.833       -2.21964
           2676           2676        260.870        261.000       -2.22116
           2677           2677        261.036        261.167       -2.22271
           2678           2678        261.203        261.333       -2.22429
           2679           2679        261.369        261.500       -2.22608
           2680           2680        261.536        261.667       -2.22786
           2681           2681        261.702        261.833        -2.2297
           2682           2682        261.869        262.000       -2.23157
           2683           2683        262.035        262.167       -2.23369
           2684           2684        262.202        262.333       -2.23571
           2685           2685        262.368        262.500       -2.23776
           2686           2686        262.535        262.667       -2.23985
           2687           2687        262.701        262.833       -2.24213
           2688           2688        262.868        263.000        -2.2444
           2689           2689        263.034        263.167       -2.24672
           2690           2690        263.201        263.333       -2.24906
           2691           2691        263.367        263.500       -2.25163
           2692           2692        263.534        263.667       -2.25412
           2693           2693        263.700        263.833       -2.25661
           2694           2694        263.867        264.000       -2.25913
           2695           2695        264.033        264.167       -2.26171
           2696           2696        264.200        264.333       -2.26426
           2697           2697        264.366        264.500       -2.26683
           2698           2698        264.533        264.667       -2.26941
           2699           2699        264.699        264.833       -2.27213
           2700           2700        264.866        265.000       -2.27485
           2701           2701        265.032        265.167       -2.27759
           2702           2702        265.198        265.333       -2.28038
           2703           2703        265.365        265.500        -2.2832
           2704           2704        265.531        265.667       -2.28619
           2705           2705        265.698        265.833       -2.28914
           2706           2706        265.864        266.000       -2.29211
           2707           2707        266.031        266.167        -2.2951
           2708           2708        266.197        266.333        -2.2982
           2709           2709        266.364        266.500       -2.30127
           2710           2710        266.530        266.667       -2.30428
           2711           2711        266.697        266.833       -2.30727
           2712           2712        266.863        267.000       -2.31027
           2713           2713        267.029        267.167        -2.3133
           2714           2714        267.196        267.333       -2.31639
           2715           2715        267.362        267.500       -2.31951
           2716           2716        267.529        267.667       -2.32266
           2717           2717        267.695        267.833       -2.32579
           2718           2718        267.862        268.000       -2.32894
           2719           2719        268.028        268.167       -2.33211
           2720           2720        268.194        268.333       -2.33541
           2721           2721        268.361        268.500       -2.33867
           2722           2722        268.527        268.667       -2.34196
           2723           2723        268.694        268.833        -2.3453
           2724           2724        268.860        269.000       -2.34869
           2725           2725        269.027        269.167       -2.35207
           2726           2726        269.193        269.333       -2.35549
           2727           2727        269.359        269.500       -2.35895
           2728           2728        269.526        269.667       -2.36254
           2729           2729        269.692        269.833       -2.36618
           2730           2730        269.859        270.000       -2.36988
           2731           2731        270.025        270.167       -2.37362
           2732           2732        270.191        270.333       -2.37764
           2733           2733        270.358        270.500       -2.38162
           2734           2734        270.524        270.667       -2.38562
           2735           2735        270.691        270.833       -2.38967
           2736           2736        270.857        271.000       -2.39395
           2737           2737        271.023        271.167       -2.39825
           2738           2738        271.190        271.333       -2.40265
           2739           2739        271.356        271.500       -2.40713
           2740           2740        271.522        271.667       -2.41186
           2741           2741        271.689        271.833       -2.41648
           2742           2742        271.855        272.000       -2.42107
           2743           2743        272.021        272.167       -2.42567
           2744           2744        272.188        272.333       -2.43042
           2745           2745        272.354        272.500       -2.43506
           2746           2746        272.520        272.667       -2.43967
           2747           2747        272.687        272.833       -2.44424
           2748           2748        272.853        273.000       -2.44877
           2749           2749        273.019        273.167       -2.45317
           2750           2750        273.186        273.333       -2.45759
           2751           2751        273.352        273.500       -2.46194
           2752           2752        273.519        273.667       -2.46622
           2753           2753        273.685        273.833       -2.47014
           2754           2754        273.851        274.000       -2.47406
           2755           2755        274.018        274.167       -2.47788
           2756           2756        274.184        274.333       -2.48132
           2757           2757        274.351        274.500       -2.48426
           2758           2758        274.517        274.667       -2.48681
           2759           2759        274.684        274.833       -2.48799
           2760           2760        274.850        275.000       -2.48835
           2761           2761        275.017        275.167       -2.48633
           2762           2762        275.184        275.333       -2.48265
           2763           2763        275.351        275.500       -2.47663
           2764           2764        275.518        275.667       -2.46897
           2765           2765        275.685        275.833       -2.45729
           2766           2766        275.853        276.000        -2.4417
           2767           2767        276.020        276.167        -2.4233
           2768           2768        276.188        276.333       -2.40297
           2769           2769        276.356        276.500       -2.37928
           2770           2770        276.524        276.667       -2.35643
           2771           2771        276.692        276.833       -2.33474
           2772           2772        276.860        277.000       -2.31444
           2773           2773        277.028        277.167       -2.29832
           2774           2774        277.195        277.333       -2.28616
           2775           2775        277.362        277.500       -2.27644
           2776           2776        277.529        277.667       -2.26837
           2777           2777        277.696        277.833       -2.26353
           2778           2778        277.863        278.000       -2.25973
           2779           2779        278.030        278.167       -2.25711
           2780           2780        278.197        278.333       -2.25488
           2781           2781        278.363        278.500       -2.25395
           2782           2782        278.530        278.667       -2.25294
           2783           2783        278.697        278.833        -2.2519
           2784           2784        278.863        279.000       -2.25095
           2785           2785        279.030        279.167       -2.25058
           2786           2786        279.197        279.333       -2.25004
           2787           2787        279.363        279.500       -2.24944
           2788           2788        279.530        279.667       -2.24882
           2789           2789        279.697        279.833       -2.24826
           2790           2790        279.863        280.000       -2.24757
           2791           2791        280.030        280.167       -2.24682
           2792           2792        280.197        280.333         -2.246
           2793           2793        280.363        280.500       -2.24514
           2794           2794        280.530        280.667       -2.24398
           2795           2795        280.697        280.833       -2.24289
           2796           2796        280.864        281.000       -2.24177
           2797           2797        281.030        281.167       -2.24065
           2798           2798        281.197        281.333       -2.23938
           2799           2799        281.364        281.500       -2.23815
           2800           2800        281.530        281.667       -2.23693
           2801           2801        281.697        281.833       -2.23568
           2802           2802        281.864        282.000       -2.23438
           2803           2803        282.030        282.167       -2.23307
           2804           2804        282.197        282.333       -2.23173
           2805           2805        282.364        282.500        -2.2304
           2806           2806        282.531        282.667       -2.22894
           2807           2807        282.697        282.833       -2.22751
           2808           2808        282.864        283.000        -2.2261
           2809           2809        283.031        283.167       -2.22469
           2810           2810        283.197        283.333       -2.22323
           2811           2811        283.364        283.500       -2.22181
           2812           2812        283.531        283.667       -2.22045
           2813           2813        283.698        283.833       -2.21913
           2814           2814        283.864        284.000       -2.21778
           2815           2815        284.031        284.167       -2.21636
           2816           2816        284.198        284.333        -2.2153
           2817           2817        284.364        284.500       -2.21425
           2818           2818        284.531        284.667        -2.2119
           2819           2819        284.698        284.833       -2.20667
           2820           2820        284.865        285.000       -2.20695
           2821           2821        285.031        285.167       -2.22011
           2822           2822        285.196        285.333       -2.23251
           2823           2823        285.362        285.500       -2.24098
           2824           2824        285.529        285.667       -2.24694
           2825           2825        285.695        285.833       -2.25135
           2826           2826        285.862        286.000       -2.25305
           2827           2827        286.028        286.167       -2.25461
           2828           2828        286.195        286.333       -2.25553
           2829           2829        286.361        286.500       -2.25637
           2830           2830        286.528        286.667       -2.25622
           2831           2831        286.695        286.833       -2.25636
           2832           2832        286.861        287.000       -2.25643
           2833           2833        287.028        287.167       -2.25638
           2834           2834        287.194        287.333        -2.2558
           2835           2835        287.361        287.500       -2.25533
           2836           2836        287.528        287.667       -2.25482
           2837           2837        287.694        287.833       -2.25427
           2838           2838        287.861        288.000       -2.25341
           2839           2839        288.028        288.167       -2.25267
           2840           2840        288.194        288.333       -2.25193
           2841           2841        288.361        288.500       -2.25115
           2842           2842        288.528        288.667       -2.25034
           2843           2843        288.695        288.833       -2.24952
           2844           2844        288.861        289.000       -2.24872
           2845           2845        289.028        289.167       -2.24793
           2846           2846        289.195        289.333       -2.24705
           2847           2847        289.361        289.500       -2.24615
           2848           2848        289.528        289.667       -2.24521
           2849           2849        289.695        289.833       -2.24421
           2850           2850        289.861        290.000       -2.24307
           2851           2851        290.028        290.167         -2.242
           2852           2852        290.195        290.333       -2.24099
           2853           2853        290.361        290.500       -2.23999
           2854           2854        290.528        290.667         -2.239
           2855           2855        290.695        290.833       -2.23809
           2856           2856        290.861        291.000       -2.23727
           2857           2857        291.028        291.167        -2.2365
           2858           2858        291.195        291.333       -2.23586
           2859           2859        291.361        291.500       -2.23516
           2860           2860        291.528        291.667       -2.23448
           2861           2861        291.695        291.833       -2.23381
           2862           2862        291.861        292.000       -2.23317
           2863           2863        292.028        292.167       -2.23266
           2864           2864        292.195        292.333       -2.23214
           2865           2865        292.361        292.500       -2.23166
           2866           2866        292.528        292.667       -2.23119
           2867           2867        292.695        292.833       -2.23085
           2868           2868        292.861        293.000       -2.23045
           2869           2869        293.028        293.167       -2.23009
           2870           2870        293.195        293.333       -2.22978
           2871           2871        293.361        293.500       -2.22955
           2872           2872        293.528        293.667       -2.22936
           2873           2873        293.695        293.833       -2.22922
           2874           2874        293.861        294.000       -2.22909
           2875           2875        294.028        294.167       -2.22916
           2876           2876        294.194        294.333        -2.2291
           2877           2877        294.361        294.500       -2.22897
           2878           2878        294.528        294.667       -2.22882
           2879           2879        294.694        294.833        -2.2286
           2880           2880        294.861        295.000       -2.22835
           2881           2881        295.028        295.167       -2.22809
           2882           2882        295.194        295.333       -2.22783
           2883           2883        295.361        295.500       -2.22746
           2884           2884        295.528        295.667       -2.22716
           2885           2885        295.694        295.833       -2.22686
           2886           2886        295.861        296.000       -2.22654
           2887           2887        296.028        296.167       -2.22625
           2888           2888        296.194        296.333       -2.22598
           2889           2889        296.361        296.500       -2.22571
           2890           2890        296.527        296.667       -2.22547
           2891           2891        296.694        296.833       -2.22523
           2892           2892        296.861        297.000       -2.22497
           2893           2893        297.027        297.167        -2.2247
           2894           2894        297.194        297.333       -2.22442
           2895           2895        297.361        297.500       -2.22411
           2896           2896        297.527        297.667        -2.2238
           2897           2897        297.694        297.833       -2.22352
           2898           2898        297.861        298.000       -2.22329
           2899           2899        298.027        298.167       -2.22307
           2900           2900        298.194        298.333       -2.22288
           2901           2901        298.361        298.500       -2.22269
           2902           2902        298.527        298.667       -2.22251
           2903           2903        298.694        298.833       -2.22248
           2904           2904        298.860        299.000       -2.22238
           2905           2905        299.027        299.167       -2.22229
           2906           2906        299.194        299.333        -2.2222
           2907           2907        299.361        299.500       -2.21375
           2908           2908        299.533        299.667       -2.13186
           2909           2909        299.716        299.833       -1.85859
           2910           2910        299.910        300.000       -1.42541
           2911           2911        299.784        299.833      -0.788947
           2912           2912        299.655        299.667      -0.193294
           2913           2913        299.519        299.500       0.307608
           2914           2914        299.379        299.333       0.731565
           2915           2915        299.228        299.167       0.984465
           2916           2916        299.074        299.000        1.17659
           2917           2917        298.916        298.833        1.31532
           2918           2918        298.756        298.667        1.42527
           2919           2919        298.593        298.500         1.4899
           2920           2920        298.430        298.333        1.54008
           2921           2921        298.265        298.167        1.57631
           2922           2922        298.101        298.000        1.60485
           2923           2923        297.935        297.833        1.61931
           2924           2924        297.769        297.667        1.62895
           2925           2925        297.602        297.500        1.63387
           2926           2926        297.436        297.333        1.63701
           2927           2927        297.269        297.167         1.6362
           2928           2928        297.102        297.000        1.63441
           2929           2929        296.935        296.833         1.6322
           2930           2930        296.769        296.667         1.6299
           2931           2931        296.602        296.500        1.62769
           2932           2932        296.435        296.333         1.6252
           2933           2933        296.268        296.167        1.62298
           2934           2934        296.101        296.000        1.62094
           2935           2935        295.934        295.833        1.61897
           2936           2936        295.768        295.667        1.61752
           2937           2937        295.601        295.500        1.61599
           2938           2938        295.434        295.333        1.61458
           2939           2939        295.267        295.167        1.61365
           2940           2940        295.101        295.000        1.61316
           2941           2941        294.934        294.833         1.6126
           2942           2942        294.767        294.667        1.61216
           2943           2943        294.600        294.500        1.61183
           2944           2944        294.434        294.333        1.61204
           2945           2945        294.267        294.167        1.61217
           2946           2946        294.100        294.000        1.61238
           2947           2947        293.934        293.833        1.61265
           2948           2948        293.767        293.667        1.61326
           2949           2949        293.600        293.500        1.61377
           2950           2950        293.434        293.333        1.61428
           2951           2951        293.267        293.167        1.61482
           2952           2952        293.100        293.000        1.61547
           2953           2953        292.934        292.833        1.61609
           2954           2954        292.767        292.667        1.61672
           2955           2955        292.600        292.500        1.61739
           2956           2956        292.434        292.333        1.61814
           2957           2957        292.267        292.167        1.61887
           2958           2958        292.100        292.000        1.61963
           2959           2959        291.934        291.833        1.62039
           2960           2960        291.767        291.667         1.6212
           2961           2961        291.601        291.500          1.622
           2962           2962        291.434        291.333         1.6228
           2963           2963        291.267        291.167        1.62362
           2964           2964        291.101        291.000         1.6244
           2965           2965        290.934        290.833        1.62515
           2966           2966        290.767        290.667         1.6259
           2967           2967        290.601        290.500        1.62666
           2968           2968        290.434        290.333        1.62736
           2969           2969        290.267        290.167        1.62813
           2970           2970        290.101        290.000        1.62895
           2971           2971        289.934        289.833        1.62976
           2972           2972        289.767        289.667        1.63062
           2973           2973        289.601        289.500        1.63145
           2974           2974        289.434        289.333        1.63227
           2975           2975        289.267        289.167        1.63308
           2976           2976        289.101        289.000        1.63385
           2977           2977        288.934        288.833        1.63457
           2978           2978        288.768        288.667        1.63526
           2979           2979        288.601        288.500        1.63597
           2980           2980        288.434        288.333        1.63656
           2981           2981        288.268        288.167        1.63719
           2982           2982        288.101        288.000        1.63781
           2983           2983        287.934        287.833        1.63842
           2984           2984        287.768        287.667        1.63901
           2985           2985        287.601        287.500        1.63962
           2986           2986        287.434        287.333        1.64024
           2987           2987        287.268        287.167        1.64084
           2988           2988        287.101        287.000        1.64148
           2989           2989        286.934        286.833        1.64212
           2990           2990        286.768        286.667        1.64274
           2991           2991        286.601        286.500        1.64334
           2992           2992        286.434        286.333        1.64402
           2993           2993        286.268        286.167        1.64468
           2994           2994        286.101        286.000        1.64532
           2995           2995        285.934        285.833        1.64592
           2996           2996        285.768        285.667        1.64653
           2997           2997        285.601        285.500        1.64709
           2998           2998        285.434        285.333        1.64759
           2999           2999        285.268        285.167        1.64801
           3000           3000        285.101        285.000        1.64841
           3001           3001        284.934        284.833        1.64866
           3002           3002        284.768        284.667        1.64898
           3003           3003        284.601        284.500        1.64932
           3004           3004        284.434        284.333        1.64965
           3005           3005        284.268        284.167        1.64988
           3006           3006        284.101        284.000        1.65017
           3007           3007        283.934        283.833        1.65044
           3008           3008        283.768        283.667        1.65068
           3009           3009        283.601        283.500        1.65091
           3010           3010        283.434        283.333        1.65117
           3011           3011        283.268        283.167        1.65141
           3012           3012        283.101        283.000        1.65165
           3013           3013        282.934        282.833        1.65191
           3014           3014        282.768        282.667        1.65219
           3015           3015        282.601        282.500        1.65247
           3016           3016        282.434        282.333        1.65271
           3017           3017        282.267        282.167        1.65293
           3018           3018        282.101        282.000        1.65317
           3019           3019        281.934        281.833        1.65339
           3020           3020        281.767        281.667        1.65362
           3021           3021        281.601        281.500        1.65381
           3022           3022        281.434        281.333        1.65402
           3023           3023        281.267        281.167        1.65426
           3024           3024        281.101        281.000        1.65447
           3025           3025        280.934        280.833        1.65462
           3026           3026        280.767        280.667        1.65473
           3027           3027        280.601        280.500        1.65483
           3028           3028        280.434        280.333        1.65495
           3029           3029        280.267        280.167        1.65504
           3030           3030        280.101        280.000         1.6552
           3031           3031        279.934        279.833        1.65538
           3032           3032        279.767        279.667        1.65555
           3033           3033        279.601        279.500        1.65573
           3034           3034        279.434        279.333        1.65589
           3035           3035        279.267        279.167        1.65601
           3036           3036        279.100        279.000         1.6561
           3037           3037        278.934        278.833        1.65604
           3038           3038        278.767        278.667        1.65604
           3039           3039        278.600        278.500        1.65606
           3040           3040        278.434        278.333        1.65609
           3041           3041        278.267        278.167        1.65617
           3042           3042        278.100        278.000        1.65629
           3043           3043        277.934        277.833        1.65646
           3044           3044        277.767        277.667        1.65664
           3045           3045        277.600        277.500        1.65692
           3046           3046        277.434        277.333        1.65708
           3047           3047        277.267        277.167        1.65718
           3048           3048        277.100        277.000        1.65728
           3049           3049        276.933        276.833         1.6573
           3050           3050        276.767        276.667        1.65733
           3051           3051        276.600        276.500        1.65736
           3052           3052        276.433        276.333        1.65739
           3053           3053        276.267        276.167        1.65742
           3054           3054        276.100        276.000        1.65745
           3055           3055        275.933        275.833        1.65749
           3056           3056        275.767        275.667        1.65755
           3057           3057        275.600        275.500        1.65762
           3058           3058        275.433        275.333        1.65767
           3059           3059        275.267        275.167        1.65773
           3060           3060        275.100        275.000        1.65781
           3061           3061        274.933        274.833        1.65793
           3062           3062        274.766        274.667        1.65806
           3063           3063        274.600        274.500        1.65821
           3064           3064        274.433        274.333        1.65835
           3065           3065        274.266        274.167         1.6585
           3066           3066        274.100        274.000        1.65863
           3067           3067        273.933        273.833        1.65874
           3068           3068        273.766        273.667        1.65884
           3069           3069        273.600        273.500        1.65889
           3070           3070        273.433        273.333        1.65896
           3071           3071        273.266        273.167        1.65904
           3072           3072        273.100        273.000        1.65913
           3073           3073        272.933        272.833        1.65918
           3074           3074        272.766        272.667        1.65925
           3075           3075        272.599        272.500        1.65932
           3076           3076        272.433        272.333        1.65936
           3077           3077        272.266        272.167        1.65934
           3078           3078        272.099        272.000        1.65934
           3079           3079        271.933        271.833        1.65933
           3080           3080        271.766        271.667        1.65935
           3081           3081        271.599        271.500        1.65942
           3082           3082        271.433        271.333        1.65952
           3083           3083        271.266        271.167        1.65967
           3084           3084        271.099        271.000        1.65982
           3085           3085        270.933        270.833        1.66006
           3086           3086        270.766        270.667        1.66023
           3087           3087        270.599        270.500        1.66037
           3088           3088        270.432        270.333         1.6605
           3089           3089        270.266        270.167        1.66058
           3090           3090        270.099        270.000        1.66067
           3091           3091        269.932        269.833        1.66076
           3092           3092        269.766        269.667        1.66085
           3093           3093        269.599        269.500        1.66096
           3094           3094        269.432        269.333        1.66109
           3095           3095        269.266        269.167        1.66122
           3096           3096        269.099        269.000         1.6614
           3097           3097        268.932        268.833        1.66162
           3098           3098        268.766        268.667        1.66206
           3099           3099        268.599        268.500        1.66257
           3100           3100        268.432        268.333        1.66326
           3101           3101        268.266        268.167        1.66412
           3102           3102        268.099        268.000        1.66517
           3103           3103        267.932        267.833        1.66631
           3104           3104        267.766        267.667        1.66814
           3105           3105        267.599        267.500        1.67059
           3106           3106        267.433        267.333        1.67364
           3107           3107        267.266        267.167        1.67666
           3108           3108        267.100        267.000        1.67952
           3109           3109        266.933        266.833        1.68242
           3110           3110        266.767        266.667         1.6855
           3111           3111        266.600        266.500        1.68834
           3112           3112        266.434        266.333        1.69106
           3113           3113        266.267        266.167        1.69373
           3114           3114        266.100        266.000        1.69614
           3115           3115        265.934        265.833        1.69866
           3116           3116        265.767        265.667        1.70129
           3117           3117        265.601        265.500        1.70405
           3118           3118        265.434        265.333        1.70667
           3119           3119        265.268        265.167        1.70936
           3120           3120        265.101        265.000        1.71287
           3121           3121        264.935        264.833        1.71781
           3122           3122        264.769        264.667         1.7266
           3123           3123        264.603        264.500        1.73991
           3124           3124        264.437        264.333        1.75966
           3125           3125        264.272        264.167        1.78441
           3126           3126        264.107        264.000        1.82051
           3127           3127        263.943        263.833        1.85935
           3128           3128        263.779        263.667        1.89778
           3129           3129        263.614        263.500        1.93414
           3130           3130        263.449        263.333        1.95591
           3131           3131        263.283        263.167         1.9674
           3132           3132        263.116        263.000        1.96763
           3133           3133        262.949        262.833         1.9616
           3134           3134        262.781        262.667        1.94401
           3135           3135        262.613        262.500        1.92451
           3136           3136        262.445        262.333        1.90281
           3137           3137        262.277        262.167        1.88003
           3138           3138        262.109        262.000        1.85746
           3139           3139        261.941        261.833        1.83524
           3140           3140        261.773        261.667        1.81357
           3141           3141        261.605        261.500        1.79387
           3142           3142        261.438        261.333        1.77568
           3143           3143        261.270        261.167        1.76146
           3144           3144        261.103        261.000        1.74882
           3145           3145        260.935        260.833        1.73818
           3146           3146        260.768        260.667        1.72884
           3147           3147        260.601        260.500        1.72211
           3148           3148        260.434        260.333        1.71644
           3149           3149        260.267        260.167        1.71202
           3150           3150        260.100        260.000        1.70791
           3151           3151        259.933        259.833        1.70519
           3152           3152        259.766        259.667        1.70231
           3153           3153        259.599        259.500        1.69982
           3154           3154        259.433        259.333        1.69778
           3155           3155        259.266        259.167        1.69616
           3156           3156        259.099        259.000         1.6944
           3157           3157        258.932        258.833        1.69274
           3158           3158        258.765        258.667        1.69117
           3159           3159        258.599        258.500        1.69006
           3160           3160        258.432        258.333        1.68883
           3161           3161        258.265        258.167        1.68765
           3162           3162        258.098        258.000        1.68653
           3163           3163        257.932        257.833        1.68563
           3164           3164        257.765        257.667        1.68472
           3165           3165        257.598        257.500         1.6839
           3166           3166        257.431        257.333        1.68312
           3167           3167        257.265        257.167        1.68248
           3168           3168        257.098        257.000        1.68178
           3169           3169        256.931        256.833        1.68109
           3170           3170        256.764        256.667        1.68041
           3171           3171        256.598        256.500        1.67983
           3172           3172        256.431        256.333        1.67925
           3173           3173        256.264        256.167        1.67866
           3174           3174        256.097        256.000        1.67806
           3175           3175        255.931        255.833        1.67754
           3176           3176        255.764        255.667        1.67697
           3177           3177        255.597        255.500        1.67643
           3178           3178        255.431        255.333        1.67595
           3179           3179        255.264        255.167        1.67548
           3180           3180        255.097        255.000        1.67501
           3181           3181        254.930        254.833        1.67454
           3182           3182        254.764        254.667        1.67404
           3183           3183        254.597        254.500        1.67351
           3184           3184        254.430        254.333        1.67293
           3185           3185        254.263        254.167        1.67235
           3186           3186        254.097        254.000        1.67177
           3187           3187        253.930        253.833        1.67119
           3188           3188        253.763        253.667        1.67055
           3189           3189        253.596        253.500        1.66999
           3190           3190        253.430        253.333        1.66948
           3191           3191        253.263        253.167        1.66898
           3192           3192        253.096        253.000        1.66854
           3193           3193        252.930        252.833        1.66807
           3194           3194        252.763        252.667         1.6676
           3195           3195        252.596        252.500        1.66714
           3196           3196        252.429        252.333        1.66669
           3197           3197        252.263        252.167        1.66624
           3198           3198        252.096        252.000         1.6658
           3199           3199        251.929        251.833         1.6654
           3200           3200        251.763        251.667        1.66507
           3201           3201        251.596        251.500        1.66469
           3202           3202        251.429        251.333        1.66429
           3203           3203        251.262        251.167        1.66391
           3204           3204        251.096        251.000        1.66352
           3205           3205        250.929        250.833        1.66308
           3206           3206        250.762        250.667        1.66264
           3207           3207        250.595        250.500         1.6622
           3208           3208        250.429        250.333        1.66172
           3209           3209        250.262        250.167        1.66125
           3210           3210        250.095        250.000         1.6608
           3211           3211        249.929        249.833        1.66039
           3212           3212        249.762        249.667        1.66002
           3213           3213        249.595        249.500        1.65968
           3214           3214        249.428        249.333        1.65936
           3215           3215        249.262        249.167        1.65904
           3216           3216        249.095        249.000        1.65878
           3217           3217        248.928        248.833        1.65848
           3218           3218        248.762        248.667        1.65815
           3219           3219        248.595        248.500        1.65782
           3220           3220        248.428        248.333        1.65749
           3221           3221        248.261        248.167        1.65717
           3222           3222        248.095        248.000        1.65684
           3223           3223        247.928        247.833         1.6565
           3224           3224        247.761        247.667        1.65611
           3225           3225        247.595        247.500        1.65569
           3226           3226        247.428        247.333        1.65528
           3227           3227        247.261        247.167        1.65486
           3228           3228        247.094        247.000        1.65444
           3229           3229        246.928        246.833        1.65412
           3230           3230        246.761        246.667        1.65379
           3231           3231        246.594        246.500        1.65345
           3232           3232        246.427        246.333        1.65329
           3233           3233        246.261        246.167        1.65303
           3234           3234        246.094        246.000        1.65273
           3235           3235        245.927        245.833        1.65241
           3236           3236        245.761        245.667         1.6521
           3237           3237        245.594        245.500         1.6518
           3238           3238        245.427        245.333        1.65149
           3239           3239        245.260        245.167        1.65117
           3240           3240        245.094        245.000        1.65094
           3241           3241        244.927        244.833        1.65071
           3242           3242        244.760        244.667        1.65047
           3243           3243        244.594        244.500        1.65027
           3244           3244        244.427        244.333        1.65012
           3245           3245        244.260        244.167        1.64992
           3246           3246        244.093        244.000        1.64974
           3247           3247        243.927        243.833        1.64959
           3248           3248        243.760        243.667        1.64938
           3249           3249        243.593        243.500        1.64916
           3250           3250        243.427        243.333        1.64893
           3251           3251        243.260        243.167        1.64868
           3252           3252        243.093        243.000        1.64839
           3253           3253        242.926        242.833         1.6481
           3254           3254        242.760        242.667        1.64786
           3255           3255        242.593        242.500        1.64764
           3256           3256        242.426        242.333        1.64743
           3257           3257        242.260        242.167        1.64722
           3258           3258        242.093        242.000        1.64702
           3259           3259        241.926        241.833        1.64682
           3260           3260        241.760        241.667        1.64664
           3261           3261        241.593        241.500        1.64645
           3262           3262        241.426        241.333        1.64629
           3263           3263        241.259        241.167        1.64611
           3264           3264        241.093        241.000         1.6459
           3265           3265        240.926        240.833        1.64569
           3266           3266        240.759        240.667        1.64549
           3267           3267        240.593        240.500         1.6453
           3268           3268        240.426        240.333         1.6451
           3269           3269        240.259        240.167         1.6449
           3270           3270        240.092        240.000        1.64467
           3271           3271        239.926        239.833        1.64444
           3272           3272        239.759        239.667        1.64415
           3273           3273        239.592        239.500        1.64382
           3274           3274        239.426        239.333        1.64353
           3275           3275        239.259        239.167        1.64328
           3276           3276        239.092        239.000        1.64302
           3277           3277        238.925        238.833        1.64277
           3278           3278        238.759        238.667        1.64254
           3279           3279        238.592        238.500        1.64237
           3280           3280        238.425        238.333        1.64233
           3281           3281        238.259        238.167         1.6422
           3282           3282        238.092        238.000        1.64207
           3283           3283        237.925        237.833        1.64191
           3284           3284        237.758        237.667        1.64167
           3285           3285        237.592        237.500        1.64142
           3286           3286        237.425        237.333        1.64116
           3287           3287        237.258        237.167        1.64094
           3288           3288        237.092        237.000        1.64056
           3289           3289        236.925        236.833        1.64026
           3290           3290        236.758        236.667        1.63996
           3291           3291        236.591        236.500        1.63966
           3292           3292        236.425        236.333        1.63933
           3293           3293        236.258        236.167        1.63902
           3294           3294        236.091        236.000        1.63872
           3295           3295        235.925        235.833        1.63844
           3296           3296        235.758        235.667        1.63823
           3297           3297        235.591        235.500        1.63805
           3298           3298        235.424        235.333         1.6379
           3299           3299        235.258        235.167        1.63776
           3300           3300        235.091        235.000        1.63774
           3301           3301        234.924        234.833        1.63761
           3302           3302        234.758        234.667        1.63743
           3303           3303        234.591        234.500        1.63723
           3304           3304        234.424        234.333        1.63695
           3305           3305        234.258        234.167        1.63675
           3306           3306        234.091        234.000        1.63656
           3307           3307        233.924        233.833        1.63637
           3308           3308        233.757        233.667        1.63619
           3309           3309        233.591        233.500        1.63598
           3310           3310        233.424        233.333        1.63577
           3311           3311        233.257        233.167        1.63557
           3312           3312        233.091        233.000         1.6354
           3313           3313        232.924        232.833        1.63524
           3314           3314        232.757        232.667        1.63508
           3315           3315        232.590        232.500        1.63491
           3316           3316        232.424        232.333        1.63484
           3317           3317        232.257        232.167        1.63476
           3318           3318        232.090        232.000        1.63466
           3319           3319        231.924        231.833        1.63454
           3320           3320        231.757        231.667        1.63444
           3321           3321        231.590        231.500         1.6343
           3322           3322        231.423        231.333        1.63412
           3323           3323        231.257        231.167        1.63397
           3324           3324        231.090        231.000        1.63383
           3325           3325        230.923        230.833         1.6337
           3326           3326        230.757        230.667         1.6336
           3327           3327        230.590        230.500        1.63351
           3328           3328        230.423        230.333         1.6334
           3329           3329        230.257        230.167        1.63342
           3330           3330        230.090        230.000        1.63336
           3331           3331        229.923        229.833        1.63327
           3332           3332        229.756        229.667        1.63316
           3333           3333        229.590        229.500        1.63295
           3334           3334        229.423        229.333        1.63274
           3335           3335        229.256        229.167        1.63256
           3336           3336        229.090        229.000        1.63241
           3337           3337        228.923        228.833        1.63214
           3338           3338        228.756        228.667        1.63194
           3339           3339        228.589        228.500        1.63172
           3340           3340        228.423        228.333         1.6315
           3341           3341        228.256        228.167        1.63138
           3342           3342        228.089        228.000         1.6313
           3343           3343        227.923        227.833         1.6312
           3344           3344        227.756        227.667        1.63107
           3345           3345        227.589        227.500          1.631
           3346           3346        227.422        227.333        1.63087
           3347           3347        227.256        227.167        1.63075
           3348           3348        227.089        227.000        1.63062
           3349           3349        226.922        226.833         1.6304
           3350           3350        226.756        226.667        1.63027
           3351           3351        226.589        226.500        1.63014
           3352           3352        226.422        226.333        1.62999
           3353           3353        226.256        226.167        1.62986
           3354           3354        226.089        226.000        1.62969
           3355           3355        225.922        225.833        1.62949
           3356           3356        225.755        225.667        1.62927
           3357           3357        225.589        225.500        1.62906
           3358           3358        225.422        225.333         1.6289
           3359           3359        225.255        225.167        1.62876
           3360           3360        225.089        225.000        1.62864
           3361           3361        224.922        224.833        1.62859
           3362           3362        224.755        224.667        1.62847
           3363           3363        224.588        224.500        1.62828
           3364           3364        224.422        224.333        1.62806
           3365           3365        224.255        224.167        1.62776
           3366           3366        224.088        224.000        1.62747
           3367           3367        223.922        223.833         1.6272
           3368           3368        223.755        223.667        1.62694
           3369           3369        223.588        223.500        1.62669
           3370           3370        223.421        223.333         1.6265
           3371           3371        223.255        223.167        1.62635
           3372           3372        223.088        223.000        1.62624
           3373           3373        222.921        222.833        1.62628
           3374           3374        222.755        222.667        1.62621
           3375           3375        222.588        222.500         1.6261
           3376           3376        222.421        222.333        1.62598
           3377           3377        222.255        222.167        1.62577
           3378           3378        222.088        222.000        1.62558
           3379           3379        221.921        221.833        1.62541
           3380           3380        221.754        221.667        1.62523
           3381           3381        221.588        221.500        1.62499
           3382           3382        221.421        221.333         1.6248
           3383           3383        221.254        221.167        1.62463
           3384           3384        221.088        221.000        1.62445
           3385           3385        220.921        220.833        1.62428
           3386           3386        220.754        220.667        1.62409
           3387           3387        220.587        220.500        1.62388
           3388           3388        220.421        220.333        1.62372
           3389           3389        220.254        220.167        1.62354
           3390           3390        220.087        220.000         1.6234
           3391           3391        219.921        219.833         1.6233
           3392           3392        219.754        219.667        1.62319
           3393           3393        219.587        219.500        1.62312
           3394           3394        219.420        219.333        1.62302
           3395           3395        219.254        219.167        1.62288
           3396           3396        219.087        219.000        1.62273
           3397           3397        218.920        218.833        1.62251
           3398           3398        218.754        218.667        1.62233
           3399           3399        218.587        218.500        1.62217
           3400           3400        218.420        218.333        1.62202
           3401           3401        218.253        218.167        1.62188
           3402           3402        218.087        218.000        1.62175
           3403           3403        217.920        217.833        1.62163
           3404           3404        217.753        217.667        1.62152
           3405           3405        217.587        217.500        1.62141
           3406           3406        217.420        217.333        1.62126
           3407           3407        217.253        217.167        1.62109
           3408           3408        217.087        217.000        1.62094
           3409           3409        216.920        216.833         1.6207
           3410           3410        216.753        216.667        1.62054
           3411           3411        216.586        216.500        1.62039
           3412           3412        216.420        216.333        1.62028
           3413           3413        216.253        216.167        1.62019
           3414           3414        216.086        216.000        1.62007
           3415           3415        215.920        215.833        1.61998
           3416           3416        215.753        215.667        1.61991
           3417           3417        215.586        215.500        1.61984
           3418           3418        215.419        215.333        1.61981
           3419           3419        215.253        215.167        1.61972
           3420           3420        215.086        215.000        1.61959
           3421           3421        214.919        214.833        1.61945
           3422           3422        214.753        214.667        1.61936
           3423           3423        214.586        214.500        1.61925
           3424           3424        214.419        214.333        1.61911
           3425           3425        214.253        214.167        1.61895
           3426           3426        214.086        214.000        1.61884
           3427           3427        213.919        213.833        1.61871
           3428           3428        213.752        213.667        1.61856
           3429           3429        213.586        213.500         1.6184
           3430           3430        213.419        213.333        1.61821
           3431           3431        213.252        213.167        1.61806
           3432           3432        213.086        213.000        1.61793
           3433           3433        212.919        212.833         1.6178
           3434           3434        212.752        212.667        1.61772
           3435           3435        212.585        212.500        1.61762
           3436           3436        212.419        212.333        1.61756
           3437           3437        212.252        212.167        1.61757
           3438           3438        212.085        212.000        1.61758
           3439           3439        211.919        211.833        1.61752
           3440           3440        211.752        211.667        1.61742
           3441           3441        211.585        211.500        1.61731
           3442           3442        211.418        211.333         1.6171
           3443           3443        211.252        211.167        1.61691
           3444           3444        211.085        211.000         1.6167
           3445           3445        210.918        210.833        1.61652
           3446           3446        210.752        210.667        1.61638
           3447           3447        210.585        210.500        1.61627
           3448           3448        210.418        210.333        1.61619
           3449           3449        210.252        210.167        1.61612
           3450           3450        210.085        210.000        1.61621
           3451           3451        209.918        209.833        1.61621
           3452           3452        209.751        209.667        1.61622
           3453           3453        209.585        209.500        1.61621
           3454           3454        209.418        209.333        1.61611
           3455           3455        209.251        209.167        1.61602
           3456           3456        209.085        209.000        1.61594
           3457           3457        208.918        208.833        1.61583
           3458           3458        208.751        208.667        1.61568
           3459           3459        208.584        208.500        1.61566
           3460           3460        208.418        208.333         1.6157
           3461           3461        208.251        208.167        1.61575
           3462           3462        208.084        208.000        1.61601
           3463           3463        207.918        207.833        1.61626
           3464           3464        207.751        207.667        1.61646
           3465           3465        207.584        207.500         1.6166
           3466           3466        207.418        207.333         1.6168
           3467           3467        207.251        207.167        1.61695
           3468           3468        207.084        207.000        1.61706
           3469           3469        206.918        206.833        1.61721
           3470           3470        206.751        206.667         1.6173
           3471           3471        206.584        206.500        1.61751
           3472           3472        206.417        206.333        1.61779
           3473           3473        206.251        206.167        1.61808
           3474           3474        206.084        206.000        1.61851
           3475           3475        205.917        205.833        1.61886
           3476           3476        205.751        205.667        1.61921
           3477           3477        205.584        205.500        1.61958
           3478           3478        205.417        205.333        1.61994
           3479           3479        205.251        205.167        1.62037
           3480           3480        205.084        205.000        1.62086
           3481           3481        204.917        204.833        1.62141
           3482           3482        204.751        204.667        1.62205
           3483           3483        204.584        204.500        1.62267
           3484           3484        204.417        204.333        1.62335
           3485           3485        204.251        204.167        1.62406
           3486           3486        204.084        204.000        1.62494
           3487           3487        203.917        203.833        1.62579
           3488           3488        203.751        203.667        1.62673
           3489           3489        203.584        203.500        1.62772
           3490           3490        203.417        203.333        1.62899
           3491           3491        203.251        203.167        1.63027
           3492           3492        203.084        203.000        1.63163
           3493           3493        202.918        202.833        1.63306
           3494           3494        202.751        202.667        1.63498
           3495           3495        202.584        202.500        1.63688
           3496           3496        202.418        202.333        1.63886
           3497           3497        202.251        202.167        1.64094
           3498           3498        202.085        202.000        1.64368
           3499           3499        201.918        201.833        1.64636
           3500           3500        201.751        201.667        1.64921
           3501           3501        201.585        201.500        1.65223
           3502           3502        201.418        201.333        1.65592
           3503           3503        201.252        201.167        1.65938
           3504           3504        201.085        201.000        1.66328
           3505           3505        200.919        200.833        1.66754
           3506           3506        200.752        200.667        1.67224
           3507           3507        200.586        200.500        1.67682
           3508           3508        200.419        200.333        1.68153
           3509           3509        200.253        200.167        1.68639
           3510           3510        200.087        200.000        1.69176
           3511           3511        199.920        199.833        1.69702
           3512           3512        199.754        199.667        1.70233
           3513           3513        199.587        199.500        1.70772
           3514           3514        199.421        199.333        1.71348
           3515           3515        199.254        199.167        1.71907
           3516           3516        199.088        199.000        1.72465
           3517           3517        198.922        198.833        1.73023
           3518           3518        198.755        198.667        1.73575
           3519           3519        198.589        198.500        1.74116
           3520           3520        198.422        198.333        1.74652
           3521           3521        198.256        198.167        1.75184
           3522           3522        198.089        198.000        1.75682
           3523           3523        197.923        197.833        1.76182
           3524           3524        197.757        197.667        1.76673
           3525           3525        197.590        197.500        1.77153
           3526           3526        197.424        197.333        1.77597
           3527           3527        197.257        197.167        1.78047
           3528           3528        197.091        197.000        1.78489
           3529           3529        196.924        196.833        1.78917
           3530           3530        196.758        196.667        1.79335
           3531           3531        196.591        196.500        1.79715
           3532           3532        196.425        196.333        1.80099
           3533           3533        196.258        196.167         1.8047
           3534           3534        196.092        196.000         1.8083
           3535           3535        195.925        195.833        1.81135
           3536           3536        195.759        195.667        1.81448
           3537           3537        195.592        195.500        1.81752
           3538           3538        195.425        195.333        1.82017
           3539           3539        195.259        195.167        1.82181
           3540           3540        195.092        195.000        1.82343
           3541           3541        194.926        194.833        1.82471
           3542           3542        194.759        194.667        1.82571
           3543           3543        194.592        194.500        1.82593
           3544           3544        194.425        194.333        1.82578
           3545           3545        194.259        194.167        1.82502
           3546           3546        194.092        194.000        1.82378
           3547           3547        193.925        193.833        1.82135
           3548           3548        193.758        193.667        1.81855
           3549           3549        193.591        193.500        1.81444
           3550           3550        193.424        193.333        1.80997
           3551           3551        193.257        193.167        1.80419
           3552           3552        193.090        193.000        1.79829
           3553           3553        192.923        192.833        1.79178
           3554           3554        192.756        192.667        1.78474
           3555           3555        192.589        192.500        1.77644
           3556           3556        192.422        192.333        1.76787
           3557           3557        192.255        192.167        1.75914
           3558           3558        192.088        192.000        1.74996
           3559           3559        191.921        191.833        1.74043
           3560           3560        191.753        191.667        1.73101
           3561           3561        191.586        191.500        1.72154
           3562           3562        191.419        191.333        1.71205
           3563           3563        191.252        191.167        1.70244
           3564           3564        191.085        191.000        1.69305
           3565           3565        190.917        190.833        1.68382
           3566           3566        190.750        190.667        1.67501
           3567           3567        190.583        190.500        1.66664
           3568           3568        190.416        190.333        1.65799
           3569           3569        190.249        190.167        1.64972
           3570           3570        190.082        190.000        1.64213
           3571           3571        189.915        189.833        1.63578
           3572           3572        189.748        189.667        1.62971
           3573           3573        189.581        189.500         1.6239
           3574           3574        189.414        189.333        1.61852
           3575           3575        189.247        189.167         1.6135
           3576           3576        189.080        189.000        1.60941
           3577           3577        188.913        188.833        1.60531
           3578           3578        188.746        188.667        1.60148
           3579           3579        188.579        188.500         1.5979
           3580           3580        188.413        188.333        1.59523
           3581           3581        188.246        188.167        1.59254
           3582           3582        188.079        188.000        1.59016
           3583           3583        187.912        187.833        1.58817
           3584           3584        187.745        187.667        1.58653
           3585           3585        187.579        187.500         1.5848
           3586           3586        187.412        187.333        1.58321
           3587           3587        187.245        187.167        1.58173
           3588           3588        187.078        187.000        1.58071
           3589           3589        186.911        186.833        1.57957
           3590           3590        186.745        186.667        1.57846
           3591           3591        186.578        186.500         1.5774
           3592           3592        186.411        186.333        1.57668
           3593           3593        186.244        186.167        1.57585
           3594           3594        186.078        186.000        1.57506
           3595           3595        185.911        185.833        1.57435
           3596           3596        185.744        185.667        1.57385
           3597           3597        185.578        185.500        1.57327
           3598           3598        185.411        185.333        1.57269
           3599           3599        185.244        185.167        1.57213
           3600           3600        185.077        185.000        1.57171
           3601           3601        184.911        184.833        1.57124
           3602           3602        184.744        184.667        1.57079
           3603           3603        184.577        184.500        1.57034
           3604           3604        184.410        184.333        1.56996
           3605           3605        184.244        184.167         1.5696
           3606           3606        184.077        184.000        1.56925
           3607           3607        183.910        183.833        1.56888
           3608           3608        183.744        183.667        1.56861
           3609           3609        183.577        183.500        1.56831
           3610           3610        183.410        183.333        1.56798
           3611           3611        183.243        183.167        1.56766
           3612           3612        183.077        183.000        1.56733
           3613           3613        182.910        182.833        1.56699
           3614           3614        182.743        182.667         1.5666
           3615           3615        182.577        182.500        1.56618
           3616           3616        182.410        182.333        1.56583
           3617           3617        182.243        182.167        1.56551
           3618           3618        182.076        182.000         1.5652
           3619           3619        181.910        181.833        1.56486
           3620           3620        181.743        181.667        1.56453
           3621           3621        181.576        181.500        1.56421
           3622           3622        181.410        181.333        1.56387
           3623           3623        181.243        181.167        1.56357
           3624           3624        181.076        181.000         1.5633
           3625           3625        180.909        180.833        1.56297
           3626           3626        180.743        180.667        1.56266
           3627           3627        180.576        180.500        1.56232
           3628           3628        180.409        180.333        1.56196
           3629           3629        180.242        180.167        1.56161
           3630           3630        180.076        180.000        1.56127
           3631           3631        179.909        179.833        1.56096
           3632           3632        179.742        179.667        1.56066
           3633           3633        179.576        179.500         1.5604
           3634           3634        179.409        179.333        1.56015
           3635           3635        179.242        179.167        1.55989
           3636           3636        179.075        179.000        1.55958
           3637           3637        178.909        178.833        1.55932
           3638           3638        178.742        178.667        1.55901
           3639           3639        178.575        178.500         1.5587
           3640           3640        178.409        178.333        1.55839
           3641           3641        178.242        178.167        1.55801
           3642           3642        178.075        178.000         1.5577
           3643           3643        177.908        177.833         1.5574
           3644           3644        177.742        177.667        1.55709
           3645           3645        177.575        177.500        1.55687
           3646           3646        177.408        177.333        1.55662
           3647           3647        177.242        177.167        1.55635
           3648           3648        177.075        177.000        1.55609
           3649           3649        176.908        176.833        1.55578
           3650           3650        176.741        176.667        1.55551
           3651           3651        176.575        176.500        1.55523
           3652           3652        176.408        176.333        1.55496
           3653           3653        176.241        176.167        1.55459
           3654           3654        176.075        176.000        1.55426
           3655           3655        175.908        175.833        1.55393
           3656           3656        175.741        175.667        1.55363
           3657           3657        175.574        175.500        1.55341
           3658           3658        175.408        175.333        1.55319
           3659           3659        175.241        175.167        1.55297
           3660           3660        175.074        175.000        1.55275
           3661           3661        174.908        174.833        1.55268
           3662           3662        174.741        174.667        1.55249
           3663           3663        174.574        174.500        1.55226
           3664           3664        174.407        174.333        1.55201
           3665           3665        174.241        174.167        1.55177
           3666           3666        174.074        174.000        1.55159
           3667           3667        173.907        173.833        1.55139
           3668           3668        173.741        173.667        1.55116
           3669           3669        173.574        173.500        1.55105
           3670           3670        173.407        173.333        1.55094
           3671           3671        173.240        173.167        1.55077
           3672           3672        173.074        173.000        1.55058
           3673           3673        172.907        172.833         1.5505
           3674           3674        172.740        172.667        1.55042
           3675           3675        172.574        172.500         1.5503
           3676           3676        172.407        172.333         1.5502
           3677           3677        172.240        172.167        1.55018
           3678           3678        172.074        172.000        1.55009
           3679           3679        171.907        171.833        1.54997
           3680           3680        171.740        171.667        1.54986
           3681           3681        171.573        171.500        1.54975
           3682           3682        171.407        171.333         1.5496
           3683           3683        171.240        171.167        1.54943
           3684           3684        171.073        171.000        1.54928
           3685           3685        170.907        170.833        1.54914
           3686           3686        170.740        170.667        1.54901
           3687           3687        170.573        170.500        1.54887
           3688           3688        170.406        170.333        1.54875
           3689           3689        170.240        170.167        1.54865
           3690           3690        170.073        170.000        1.54858
           3691           3691        169.906        169.833        1.54844
           3692           3692        169.740        169.667         1.5483
           3693           3693        169.573        169.500        1.54816
           3694           3694        169.406        169.333        1.54797
           3695           3695        169.239        169.167        1.54778
           3696           3696        169.073        169.000        1.54762
           3697           3697        168.906        168.833        1.54748
           3698           3698        168.739        168.667        1.54726
           3699           3699        168.573        168.500        1.54707
           3700           3700        168.406        168.333        1.54687
           3701           3701        168.239        168.167        1.54667
           3702           3702        168.072        168.000        1.54642
           3703           3703        167.906        167.833         1.5462
           3704           3704        167.739        167.667        1.54601
           3705           3705        167.572        167.500        1.54582
           3706           3706        167.406        167.333        1.54564
           3707           3707        167.239        167.167        1.54545
           3708           3708        167.072        167.000        1.54527
           3709           3709        166.906        166.833        1.54512
           3710           3710        166.739        166.667        1.54498
           3711           3711        166.572        166.500        1.54481
           3712           3712        166.405        166.333        1.54463
           3713           3713        166.239        166.167        1.54446
           3714           3714        166.072        166.000        1.54431
           3715           3715        165.905        165.833        1.54419
           3716           3716        165.739        165.667        1.54407
           3717           3717        165.572        165.500        1.54391
           3718           3718        165.405        165.333        1.54381
           3719           3719        165.238        165.167        1.54363
           3720           3720        165.072        165.000         1.5434
           3721           3721        164.905        164.833        1.54319
           3722           3722        164.738        164.667        1.54299
           3723           3723        164.572        164.500        1.54281
           3724           3724        164.405        164.333        1.54261
           3725           3725        164.238        164.167        1.54242
           3726           3726        164.071        164.000        1.54239
           3727           3727        163.905        163.833        1.54232
           3728           3728        163.738        163.667        1.54223
           3729           3729        163.571        163.500        1.54214
           3730           3730        163.405        163.333        1.54208
           3731           3731        163.238        163.167        1.54196
           3732           3732        163.071        163.000        1.54181
           3733           3733        162.904        162.833        1.54166
           3734           3734        162.738        162.667        1.54141
           3735           3735        162.571        162.500        1.54121
           3736           3736        162.404        162.333        1.54099
           3737           3737        162.238        162.167        1.54077
           3738           3738        162.071        162.000        1.54059
           3739           3739        161.904        161.833        1.54039
           3740           3740        161.738        161.667        1.54013
           3741           3741        161.571        161.500        1.53988
           3742           3742        161.404        161.333        1.53974
           3743           3743        161.237        161.167        1.53963
           3744           3744        161.071        161.000        1.53956
           3745           3745        160.904        160.833        1.53952
           3746           3746        160.737        160.667        1.53949
           3747           3747        160.571        160.500        1.53935
           3748           3748        160.404        160.333        1.53918
           3749           3749        160.237        160.167        1.53905
           3750           3750        160.070        160.000        1.53883
           3751           3751        159.904        159.833        1.53869
           3752           3752        159.737        159.667        1.53857
           3753           3753        159.570        159.500        1.53843
           3754           3754        159.404        159.333        1.53837
           3755           3755        159.237        159.167        1.53822
           3756           3756        159.070        159.000        1.53804
           3757           3757        158.903        158.833        1.53788
           3758           3758        158.737        158.667        1.53774
           3759           3759        158.570        158.500        1.53752
           3760           3760        158.403        158.333        1.53733
           3761           3761        158.237        158.167        1.53718
           3762           3762        158.070        158.000        1.53703
           3763           3763        157.903        157.833        1.53694
           3764           3764        157.736        157.667        1.53683
           3765           3765        157.570        157.500        1.53669
           3766           3766        157.403        157.333        1.53653
           3767           3767        157.236        157.167        1.53642
           3768           3768        157.070        157.000        1.53627
           3769           3769        156.903        156.833        1.53603
           3770           3770        156.736        156.667        1.53574
           3771           3771        156.570        156.500        1.53548
           3772           3772        156.403        156.333        1.53528
           3773           3773        156.236        156.167        1.53506
           3774           3774        156.069        156.000        1.53483
           3775           3775        155.903        155.833        1.53457
           3776           3776        155.736        155.667        1.53438
           3777           3777        155.569        155.500        1.53421
           3778           3778        155.403        155.333        1.53404
           3779           3779        155.236        155.167        1.53387
           3780           3780        155.069        155.000        1.53364
           3781           3781        154.902        154.833        1.53339
           3782           3782        154.736        154.667         1.5331
           3783           3783        154.569        154.500        1.53285
           3784           3784        154.402        154.333        1.53266
           3785           3785        154.236        154.167        1.53251
           3786           3786        154.069        154.000        1.53246
           3787           3787        153.902        153.833        1.53259
           3788           3788        153.735        153.667        1.53263
           3789           3789        153.569        153.500        1.53256
           3790           3790        153.402        153.333        1.53244
           3791           3791        153.235        153.167        1.53233
           3792           3792        153.069        153.000        1.53217
           3793           3793        152.902        152.833          1.532
           3794           3794        152.735        152.667        1.53178
           3795           3795        152.568        152.500         1.5314
           3796           3796        152.402        152.333        1.53107
           3797           3797        152.235        152.167        1.53073
           3798           3798        152.068        152.000        1.53035
           3799           3799        151.902        151.833        1.53004
           3800           3800        151.735        151.667        1.52977
           3801           3801        151.568        151.500        1.52953
           3802           3802        151.401        151.333        1.52932
           3803           3803        151.235        151.167        1.52924
           3804           3804        151.068        151.000        1.52908
           3805           3805        150.901        150.833         1.5289
           3806           3806        150.735        150.667        1.52871
           3807           3807        150.568        150.500        1.52862
           3808           3808        150.401        150.333        1.52843
           3809           3809        150.234        150.167        1.52821
           3810           3810        150.068        150.000        1.52797
           3811           3811        149.901        149.833        1.52778
           3812           3812        149.734        149.667        1.52753
           3813           3813        149.568        149.500        1.52726
           3814           3814        149.401        149.333        1.52698
           3815           3815        149.234        149.167         1.5267
           3816           3816        149.067        149.000        1.52646
           3817           3817        148.901        148.833        1.52626
           3818           3818        148.734        148.667        1.52606
           3819           3819        148.567        148.500        1.52586
           3820           3820        148.401        148.333        1.52564
           3821           3821        148.234        148.167        1.52542
           3822           3822        148.067        148.000        1.52518
           3823           3823        147.900        147.833         1.5249
           3824           3824        147.734        147.667        1.52472
           3825           3825        147.567        147.500        1.52455
           3826           3826        147.400        147.333        1.52437
           3827           3827        147.234        147.167        1.52421
           3828           3828        147.067        147.000        1.52405
           3829           3829        146.900        146.833        1.52387
           3830           3830        146.733        146.667        1.52366
           3831           3831        146.567        146.500        1.52343
           3832           3832        146.400        146.333        1.52313
           3833           3833        146.233        146.167        1.52291
           3834           3834        146.067        146.000        1.52265
           3835           3835        145.900        145.833        1.52238
           3836           3836        145.733        145.667        1.52225
           3837           3837        145.566        145.500        1.52211
           3838           3838        145.400        145.333        1.52196
           3839           3839        145.233        145.167        1.52183
           3840           3840        145.066        145.000        1.52177
           3841           3841        144.900        144.833        1.52165
           3842           3842        144.733        144.667        1.52154
           3843           3843        144.566        144.500        1.52145
           3844           3844        144.400        144.333        1.52134
           3845           3845        144.233        144.167        1.52125
           3846           3846        144.066        144.000        1.52113
           3847           3847        143.899        143.833        1.52103
           3848           3848        143.733        143.667        1.52091
           3849           3849        143.566        143.500        1.52083
           3850           3850        143.399        143.333        1.52069
           3851           3851        143.233        143.167        1.52053
           3852           3852        143.066        143.000        1.52035
           3853           3853        142.899        142.833        1.52018
           3854           3854        142.732        142.667        1.52002
           3855           3855        142.566        142.500        1.51987
           3856           3856        142.399        142.333        1.51978
           3857           3857        142.232        142.167        1.51972
           3858           3858        142.066        142.000        1.51966
           3859           3859        141.899        141.833        1.51957
           3860           3860        141.732        141.667        1.51945
           3861           3861        141.565        141.500        1.51924
           3862           3862        141.399        141.333          1.519
           3863           3863        141.232        141.167        1.51874
           3864           3864        141.065        141.000        1.51833
           3865           3865        140.899        140.833        1.51802
           3866           3866        140.732        140.667        1.51775
           3867           3867        140.565        140.500        1.51753
           3868           3868        140.398        140.333        1.51751
           3869           3869        140.232        140.167        1.51743
           3870           3870        140.065        140.000        1.51731
           3871           3871        139.898        139.833        1.51717
           3872           3872        139.732        139.667        1.51711
           3873           3873        139.565        139.500        1.51697
           3874           3874        139.398        139.333        1.51683
           3875           3875        139.232        139.167         1.5167
           3876           3876        139.065        139.000        1.51648
           3877           3877        138.898        138.833        1.51625
           3878           3878        138.731        138.667        1.51603
           3879           3879        138.565        138.500        1.51582
           3880           3880        138.398        138.333        1.51558
           3881           3881        138.231        138.167        1.51534
           3882           3882        138.065        138.000        1.51508
           3883           3883        137.898        137.833        1.51482
           3884           3884        137.731        137.667        1.51465
           3885           3885        137.564        137.500        1.51449
           3886           3886        137.398        137.333        1.51432
           3887           3887        137.231        137.167        1.51416
           3888           3888        137.064        137.000        1.51417
           3889           3889        136.898        136.833        1.51411
           3890           3890        136.731        136.667        1.51402
           3891           3891        136.564        136.500        1.51393
           3892           3892        136.397        136.333        1.51375
           3893           3893        136.231        136.167        1.51352
           3894           3894        136.064        136.000        1.51333
           3895           3895        135.897        135.833        1.51312
           3896           3896        135.731        135.667        1.51277
           3897           3897        135.564        135.500        1.51253
           3898           3898        135.397        135.333        1.51234
           3899           3899        135.230        135.167        1.51218
           3900           3900        135.064        135.000        1.51209
           3901           3901        134.897        134.833        1.51194
           3902           3902        134.730        134.667        1.51182
           3903           3903        134.564        134.500        1.51171
           3904           3904        134.397        134.333        1.51156
           3905           3905        134.230        134.167        1.51141
           3906           3906        134.063        134.000        1.51126
           3907           3907        133.897        133.833        1.51109
           3908           3908        133.730        133.667        1.51091
           3909           3909        133.563        133.500        1.51071
           3910           3910        133.397        133.333        1.51048
           3911           3911        133.230        133.167         1.5103
           3912           3912        133.063        133.000        1.51013
           3913           3913        132.896        132.833        1.50996
           3914           3914        132.730        132.667        1.50977
           3915           3915        132.563        132.500        1.50959
           3916           3916        132.396        132.333        1.50945
           3917           3917        132.230        132.167        1.50925
           3918           3918        132.063        132.000          1.509
           3919           3919        131.896        131.833        1.50879
           3920           3920        131.730        131.667        1.50862
           3921           3921        131.563        131.500        1.50835
           3922           3922        131.396        131.333        1.50814
           3923           3923        131.229        131.167        1.50796
           3924           3924        131.063        131.000        1.50779
           3925           3925        130.896        130.833        1.50761
           3926           3926        130.729        130.667        1.50743
           3927           3927        130.563        130.500        1.50729
           3928           3928        130.396        130.333         1.5072
           3929           3929        130.229        130.167        1.50709
           3930           3930        130.062        130.000        1.50699
           3931           3931        129.896        129.833        1.50694
           3932           3932        129.729        129.667         1.5069
           3933           3933        129.562        129.500        1.50686
           3934           3934        129.396        129.333        1.50682
           3935           3935        129.229        129.167         1.5068
           3936           3936        129.062        129.000        1.50678
           3937           3937        128.895        128.833         1.5067
           3938           3938        128.729        128.667        1.50659
           3939           3939        128.562        128.500        1.50642
           3940           3940        128.395        128.333        1.50622
           3941           3941        128.229        128.167        1.50592
           3942           3942        128.062        128.000        1.50566
           3943           3943        127.895        127.833        1.50538
           3944           3944        127.728        127.667         1.5051
           3945           3945        127.562        127.500        1.50478
           3946           3946        127.395        127.333        1.50449
           3947           3947        127.228        127.167        1.50423
           3948           3948        127.062        127.000        1.50401
           3949           3949        126.895        126.833        1.50384
           3950           3950        126.728        126.667        1.50367
           3951           3951        126.561        126.500         1.5035
           3952           3952        126.395        126.333        1.50331
           3953           3953        126.228        126.167        1.50321
           3954           3954        126.061        126.000        1.50311
           3955           3955        125.895        125.833        1.50299
           3956           3956        125.728        125.667        1.50284
           3957           3957        125.561        125.500        1.50286
           3958           3958        125.395        125.333        1.50286
           3959           3959        125.228        125.167        1.50283
           3960           3960        125.061        125.000        1.50277
           3961           3961        124.894        124.833        1.50281
           3962           3962        124.728        124.667        1.50279
           3963           3963        124.561        124.500        1.50271
           3964           3964        124.394        124.333        1.50262
           3965           3965        124.228        124.167        1.50239
           3966           3966        124.061        124.000        1.50225
           3967           3967        123.894        123.833        1.50212
           3968           3968        123.727        123.667        1.50202
           3969           3969        123.561        123.500        1.50185
           3970           3970        123.394        123.333        1.50167
           3971           3971        123.227        123.167         1.5015
           3972           3972        123.061        123.000        1.50131
           3973           3973        122.894        122.833        1.50112
           3974           3974        122.727        122.667        1.50092
           3975           3975        122.560        122.500        1.50076
           3976           3976        122.394        122.333        1.50061
           3977           3977        122.227        122.167        1.50055
           3978           3978        122.060        122.000        1.50047
           3979           3979        121.894        121.833         1.5004
           3980           3980        121.727        121.667        1.50036
           3981           3981        121.560        121.500        1.50035
           3982           3982        121.393        121.333        1.50028
           3983           3983        121.227        121.167        1.50016
           3984           3984        121.060        121.000            1.5
           3985           3985        120.893        120.833        1.49977
           3986           3986        120.727        120.667        1.49958
           3987           3987        120.560        120.500        1.49943
           3988           3988        120.393        120.333         1.4993
           3989           3989        120.227        120.167        1.49919
           3990           3990        120.060        120.000        1.49905
           3991           3991        119.893        119.833        1.49889
           3992           3992        119.726        119.667        1.49876
           3993           3993        119.560        119.500        1.49861
           3994           3994        119.393        119.333        1.49845
           3995           3995        119.226        119.167        1.49829
           3996           3996        119.060        119.000        1.49817
           3997           3997        118.893        118.833        1.49807
           3998           3998        118.726        118.667          1.498
           3999           3999        118.559        118.500        1.49786
           4000           4000        118.393        118.333        1.49768
           4001           4001        118.226        118.167        1.49752
           4002           4002        118.059        118.000        1.49735
           4003           4003        117.893        117.833         1.4972
           4004           4004        117.726        117.667        1.49703
           4005           4005        117.559        117.500        1.49685
           4006           4006        117.392        117.333        1.49663
           4007           4007        117.226        117.167        1.49641
           4008           4008        117.059        117.000        1.49623
           4009           4009        116.892        116.833        1.49607
           4010           4010        116.726        116.667        1.49581
           4011           4011        116.559        116.500        1.49561
           4012           4012        116.392        116.333        1.49541
           4013           4013        116.225        116.167        1.49524
           4014           4014        116.059        116.000         1.4951
           4015           4015        115.892        115.833        1.49494
           4016           4016        115.725        115.667        1.49474
           4017           4017        115.559        115.500        1.49452
           4018           4018        115.392        115.333        1.49434
           4019           4019        115.225        115.167        1.49414
           4020           4020        115.058        115.000        1.49387
           4021           4021        114.892        114.833         1.4936
           4022           4022        114.725        114.667         1.4933
           4023           4023        114.558        114.500        1.49301
           4024           4024        114.392        114.333        1.49269
           4025           4025        114.225        114.167        1.49237
           4026           4026        114.058        114.000        1.49212
           4027           4027        113.891        113.833        1.49191
           4028           4028        113.725        113.667        1.49175
           4029           4029        113.558        113.500        1.49159
           4030           4030        113.391        113.333        1.49143
           4031           4031        113.225        113.167        1.49113
           4032           4032        113.058        113.000        1.49077
           4033           4033        112.891        112.833         1.4904
           4034           4034        112.724        112.667        1.48982
           4035           4035        112.558        112.500         1.4894
           4036           4036        112.391        112.333        1.48899
           4037           4037        112.224        112.167        1.48857
           4038           4038        112.058        112.000        1.48833
           4039           4039        111.891        111.833        1.48808
           4040           4040        111.724        111.667        1.48786
           4041           4041        111.557        111.500        1.48761
           4042           4042        111.391        111.333         1.4875
           4043           4043        111.224        111.167         1.4873
           4044           4044        111.057        111.000        1.48708
           4045           4045        110.891        110.833        1.48684
           4046           4046        110.724        110.667        1.48652
           4047           4047        110.557        110.500        1.48623
           4048           4048        110.390        110.333        1.48592
           4049           4049        110.224        110.167        1.48558
           4050           4050        110.057        110.000        1.48523
           4051           4051        109.890        109.833         1.4849
           4052           4052        109.724        109.667        1.48455
           4053           4053        109.557        109.500        1.48418
           4054           4054        109.390        109.333        1.48383
           4055           4055        109.223        109.167        1.48351
           4056           4056        109.057        109.000        1.48321
           4057           4057        108.890        108.833        1.48291
           4058           4058        108.723        108.667         1.4825
           4059           4059        108.557        108.500        1.48211
           4060           4060        108.390        108.333        1.48175
           4061           4061        108.223        108.167        1.48139
           4062           4062        108.056        108.000        1.48097
           4063           4063        107.890        107.833        1.48058
           4064           4064        107.723        107.667        1.48019
           4065           4065        107.556        107.500        1.47976
           4066           4066        107.389        107.333        1.47945
           4067           4067        107.223        107.167        1.47913
           4068           4068        107.056        107.000        1.47881
           4069           4069        106.889        106.833        1.47849
           4070           4070        106.723        106.667        1.47828
           4071           4071        106.556        106.500        1.47801
           4072           4072        106.389        106.333        1.47771
           4073           4073        106.222        106.167        1.47737
           4074           4074        106.056        106.000         1.4771
           4075           4075        105.889        105.833        1.47687
           4076           4076        105.722        105.667        1.47664
           4077           4077        105.556        105.500        1.47639
           4078           4078        105.389        105.333        1.47622
           4079           4079        105.222        105.167        1.47608
           4080           4080        105.055        105.000        1.47592
           4081           4081        104.889        104.833        1.47574
           4082           4082        104.722        104.667        1.47569
           4083           4083        104.555        104.500        1.47556
           4084           4084        104.389        104.333        1.47538
           4085           4085        104.222        104.167        1.47512
           4086           4086        104.055        104.000        1.47492
           4087           4087        103.888        103.833        1.47472
           4088           4088        103.722        103.667        1.47453
           4089           4089        103.555        103.500        1.47434
           4090           4090        103.388        103.333        1.47413
           4091           4091        103.222        103.167        1.47396
           4092           4092        103.055        103.000        1.47373
           4093           4093        102.888        102.833        1.47345
           4094           4094        102.721        102.667        1.47318
           4095           4095        102.555        102.500        1.47293
           4096           4096        102.388        102.333        1.47267
           4097           4097        102.221        102.167        1.47237
           4098           4098        102.055        102.000        1.47215
           4099           4099        101.888        101.833        1.47194
           4100           4100        101.721        101.667        1.47175
           4101           4101        101.555        101.500         1.4716
           4102           4102        101.388        101.333        1.47153
           4103           4103        101.221        101.167        1.47134
           4104           4104        101.054        101.000        1.47106
           4105           4105        100.888        100.833        1.47078
           4106           4106        100.721        100.667        1.47045
           4107           4107        100.554        100.500         1.4702
           4108           4108        100.388        100.333        1.46998
           4109           4109        100.221        100.167        1.46979
           4110           4110        100.054        100.000        1.46956
           4111           4111         99.887         99.833        1.46931
           4112           4112         99.721         99.667         1.4691
           4113           4113         99.554         99.500         1.4689
           4114           4114         99.387         99.333        1.46862
           4115           4115         99.221         99.167        1.46839
           4116           4116         99.054         99.000        1.46813
           4117           4117         98.887         98.833        1.46786
           4118           4118         98.720         98.667        1.46764
           4119           4119         98.554         98.500        1.46738
           4120           4120         98.387         98.333        1.46711
           4121           4121         98.220         98.167        1.46679
           4122           4122         98.054         98.000        1.46659
           4123           4123         97.887         97.833        1.46636
           4124           4124         97.720         97.667        1.46614
           4125           4125         97.553         97.500        1.46592
           4126           4126         97.387         97.333        1.46568
           4127           4127         97.220         97.167        1.46543
           4128           4128         97.053         97.000         1.4652
           4129           4129         96.887         96.833        1.46493
           4130           4130         96.720         96.667        1.46464
           4131           4131         96.553         96.500        1.46439
           4132           4132         96.386         96.333        1.46418
           4133           4133         96.220         96.167          1.464
           4134           4134         96.053         96.000        1.46385
           4135           4135         95.886         95.833        1.46366
           4136           4136         95.720         95.667        1.46343
           4137           4137         95.553         95.500        1.46323
           4138           4138         95.386         95.333        1.46306
           4139           4139         95.219         95.167        1.46274
           4140           4140         95.053         95.000        1.46248
           4141           4141         94.886         94.833        1.46222
           4142           4142         94.719         94.667        1.46197
           4143           4143         94.553         94.500         1.4618
           4144           4144         94.386         94.333         1.4615
           4145           4145         94.219         94.167        1.46117
           4146           4146         94.052         94.000        1.46088
           4147           4147         93.886         93.833        1.46064
           4148           4148         93.719         93.667        1.46041
           4149           4149         93.552         93.500        1.46012
           4150           4150         93.386         93.333        1.45978
           4151           4151         93.219         93.167        1.45956
           4152           4152         93.052         93.000        1.45932
           4153           4153         92.885         92.833        1.45906
           4154           4154         92.719         92.667        1.45878
           4155           4155         92.552         92.500         1.4585
           4156           4156         92.385         92.333        1.45825
           4157           4157         92.219         92.167        1.45804
           4158           4158         92.052         92.000        1.45786
           4159           4159         91.885         91.833        1.45761
           4160           4160         91.718         91.667        1.45739
           4161           4161         91.552         91.500        1.45718
           4162           4162         91.385         91.333        1.45697
           4163           4163         91.218         91.167        1.45682
           4164           4164         91.052         91.000        1.45663
           4165           4165         90.885         90.833        1.45642
           4166           4166         90.718         90.667        1.45622
           4167           4167         90.551         90.500        1.45614
           4168           4168         90.385         90.333        1.45601
           4169           4169         90.218         90.167        1.45588
           4170           4170         90.051         90.000        1.45568
           4171           4171         89.885         89.833        1.45553
           4172           4172         89.718         89.667        1.45534
           4173           4173         89.551         89.500        1.45515
           4174           4174         89.384         89.333        1.45498
           4175           4175         89.218         89.167        1.45474
           4176           4176         89.051         89.000        1.45452
           4177           4177         88.884         88.833        1.45432
           4178           4178         88.718         88.667        1.45412
           4179           4179         88.551         88.500        1.45392
           4180           4180         88.384         88.333        1.45376
           4181           4181         88.217         88.167        1.45364
           4182           4182         88.051         88.000         1.4535
           4183           4183         87.884         87.833        1.45338
           4184           4184         87.717         87.667        1.45325
           4185           4185         87.551         87.500        1.45312
           4186           4186         87.384         87.333        1.45297
           4187           4187         87.217         87.167        1.45273
           4188           4188         87.050         87.000        1.45254
           4189           4189         86.884         86.833        1.45237
           4190           4190         86.717         86.667        1.45223
           4191           4191         86.550         86.500        1.45203
           4192           4192         86.384         86.333        1.45186
           4193           4193         86.217         86.167        1.45168
           4194           4194         86.050         86.000        1.45153
           4195           4195         85.883         85.833        1.45141
           4196           4196         85.717         85.667        1.45128
           4197           4197         85.550         85.500        1.45113
           4198           4198         85.383         85.333        1.45099
           4199           4199         85.217         85.167        1.45085
           4200           4200         85.050         85.000        1.45063
           4201           4201         84.883         84.833        1.45039
           4202           4202         84.716         84.667        1.45016
           4203           4203         84.550         84.500        1.44993
           4204           4204         84.383         84.333        1.44973
           4205           4205         84.216         84.167        1.44945
           4206           4206         84.050         84.000        1.44913
           4207           4207         83.883         83.833        1.44881
           4208           4208         83.716         83.667        1.44857
           4209           4209         83.549         83.500        1.44834
           4210           4210         83.383         83.333        1.44815
           4211           4211         83.216         83.167        1.44793
           4212           4212         83.049         83.000        1.44783
           4213           4213         82.883         82.833         1.4477
           4214           4214         82.716         82.667        1.44756
           4215           4215         82.549         82.500        1.44741
           4216           4216         82.383         82.333        1.44731
           4217           4217         82.216         82.167        1.44723
           4218           4218         82.049         82.000        1.44711
           4219           4219         81.882         81.833          1.447
           4220           4220         81.716         81.667        1.44689
           4221           4221         81.549         81.500        1.44676
           4222           4222         81.382         81.333         1.4466
           4223           4223         81.216         81.167        1.44638
           4224           4224         81.049         81.000        1.44612
           4225           4225         80.882         80.833        1.44586
           4226           4226         80.715         80.667         1.4456
           4227           4227         80.549         80.500         1.4453
           4228           4228         80.382         80.333        1.44491
           4229           4229         80.215         80.167        1.44457
           4230           4230         80.049         80.000        1.44425
           4231           4231         79.882         79.833        1.44401
           4232           4232         79.715         79.667         1.4439
           4233           4233         79.548         79.500        1.44378
           4234           4234         79.382         79.333        1.44365
           4235           4235         79.215         79.167        1.44357
           4236           4236         79.048         79.000        1.44372
           4237           4237         78.882         78.833        1.44369
           4238           4238         78.715         78.667        1.44358
           4239           4239         78.548         78.500        1.44343
           4240           4240         78.381         78.333        1.44333
           4241           4241         78.215         78.167        1.44309
           4242           4242         78.048         78.000        1.44292
           4243           4243         77.881         77.833        1.44278
           4244           4244         77.715         77.667        1.44267
           4245           4245         77.548         77.500        1.44255
           4246           4246         77.381         77.333        1.44229
           4247           4247         77.214         77.167        1.44199
           4248           4248         77.048         77.000        1.44171
           4249           4249         76.881         76.833        1.44122
           4250           4250         76.714         76.667        1.44082
           4251           4251         76.548         76.500        1.44048
           4252           4252         76.381         76.333        1.44013
           4253           4253         76.214         76.167        1.43973
           4254           4254         76.047         76.000        1.43938
           4255           4255         75.881         75.833        1.43906
           4256           4256         75.714         75.667        1.43877
           4257           4257         75.547         75.500        1.43856
           4258           4258         75.381         75.333        1.43826
           4259           4259         75.214         75.167         1.4379
           4260           4260         75.047         75.000        1.43755
           4261           4261         74.880         74.833        1.43721
           4262           4262         74.714         74.667        1.43689
           4263           4263         74.547         74.500        1.43659
           4264           4264         74.380         74.333        1.43629
           4265           4265         74.214         74.167        1.43598
           4266           4266         74.047         74.000        1.43564
           4267           4267         73.880         73.833        1.43527
           4268           4268         73.713         73.667        1.43492
           4269           4269         73.547         73.500         1.4347
           4270           4270         73.380         73.333        1.43442
           4271           4271         73.213         73.167        1.43415
           4272           4272         73.047         73.000        1.43393
           4273           4273         72.880         72.833        1.43384
           4274           4274         72.713         72.667        1.43368
           4275           4275         72.546         72.500         1.4335
           4276           4276         72.380         72.333        1.43334
           4277           4277         72.213         72.167        1.43324
           4278           4278         72.046         72.000        1.43309
           4279           4279         71.880         71.833        1.43293
           4280           4280         71.713         71.667        1.43274
           4281           4281         71.546         71.500        1.43251
           4282           4282         71.379         71.333        1.43226
           4283           4283         71.213         71.167          1.432
           4284           4284         71.046         71.000        1.43175
           4285           4285         70.879         70.833        1.43153
           4286           4286         70.713         70.667        1.43132
           4287           4287         70.546         70.500        1.43111
           4288           4288         70.379         70.333        1.43095
           4289           4289         70.212         70.167         1.4309
           4290           4290         70.046         70.000        1.43076
           4291           4291         69.879         69.833        1.43058
           4292           4292         69.712         69.667        1.43043
           4293           4293         69.546         69.500        1.43028
           4294           4294         69.379         69.333        1.43013
           4295           4295         69.212         69.167        1.42996
           4296           4296         69.045         69.000         1.4298
           4297           4297         68.879         68.833        1.42975
           4298           4298         68.712         68.667        1.42968
           4299           4299         68.545         68.500        1.42958
           4300           4300         68.379         68.333         1.4295
           4301           4301         68.212         68.167        1.42944
           4302           4302         68.045         68.000        1.42932
           4303           4303         67.878         67.833        1.42924
           4304           4304         67.712         67.667        1.42915
           4305           4305         67.545         67.500        1.42902
           4306           4306         67.378         67.333        1.42887
           4307           4307         67.212         67.167        1.42867
           4308           4308         67.045         67.000        1.42844
           4309           4309         66.878         66.833        1.42819
           4310           4310         66.712         66.667        1.42794
           4311           4311         66.545         66.500        1.42773
           4312           4312         66.378         66.333        1.42755
           4313           4313         66.211         66.167        1.42747
           4314           4314         66.045         66.000        1.42743
           4315           4315         65.878         65.833         1.4274
           4316           4316         65.711         65.667        1.42739
           4317           4317         65.545         65.500        1.42744
           4318           4318         65.378         65.333        1.42744
           4319           4319         65.211         65.167        1.42741
           4320           4320         65.044         65.000        1.42728
           4321           4321         64.878         64.833        1.42709
           4322           4322         64.711         64.667        1.42701
           4323           4323         64.544         64.500        1.42696
           4324           4324         64.378         64.333        1.42689
           4325           4325         64.211         64.167        1.42695
           4326           4326         64.044         64.000          1.427
           4327           4327         63.877         63.833        1.42701
           4328           4328         63.711         63.667        1.42703
           4329           4329         63.544         63.500        1.42718
           4330           4330         63.377         63.333        1.42726
           4331           4331         63.211         63.167         1.4273
           4332           4332         63.044         63.000        1.42733
           4333           4333         62.877         62.833        1.42734
           4334           4334         62.711         62.667        1.42733
           4335           4335         62.544         62.500        1.42732
           4336           4336         62.377         62.333        1.42729
           4337           4337         62.210         62.167        1.42717
           4338           4338         62.044         62.000         1.4271
           4339           4339         61.877         61.833        1.42705
           4340           4340         61.710         61.667        1.42701
           4341           4341         61.544         61.500        1.42692
           4342           4342         61.377         61.333        1.42688
           4343           4343         61.210         61.167        1.42687
           4344           4344         61.043         61.000        1.42685
           4345           4345         60.877         60.833        1.42683
           4346           4346         60.710         60.667        1.42684
           4347           4347         60.543         60.500        1.42678
           4348           4348         60.377         60.333        1.42673
           4349           4349         60.210         60.167        1.42668
           4350           4350         60.043         60.000        1.42665
           4351           4351         59.876         59.833        1.42658
           4352           4352         59.710         59.667        1.42647
           4353           4353         59.543         59.500        1.42641
           4354           4354         59.376         59.333        1.42633
           4355           4355         59.210         59.167        1.42628
           4356           4356         59.043         59.000        1.42621
           4357           4357         58.876         58.833        1.42608
           4358           4358         58.710         58.667        1.42586
           4359           4359         58.543         58.500        1.42575
           4360           4360         58.376         58.333        1.42568
           4361           4361         58.209         58.167         1.4256
           4362           4362         58.043         58.000        1.42546
           4363           4363         57.876         57.833        1.42535
           4364           4364         57.709         57.667        1.42524
           4365           4365         57.543         57.500        1.42516
           4366           4366         57.376         57.333        1.42506
           4367           4367         57.209         57.167        1.42497
           4368           4368         57.042         57.000        1.42492
           4369           4369         56.876         56.833        1.42487
           4370           4370         56.709         56.667        1.42492
           4371           4371         56.542         56.500        1.42496
           4372           4372         56.376         56.333        1.42492
           4373           4373         56.209         56.167         1.4248
           4374           4374         56.042         56.000        1.42482
           4375           4375         55.876         55.833        1.42482
           4376           4376         55.709         55.667        1.42484
           4377           4377         55.542         55.500        1.42486
           4378           4378         55.375         55.333        1.42495
           4379           4379         55.209         55.167        1.42505
           4380           4380         55.042         55.000        1.42508
           4381           4381         54.875         54.833         1.4251
           4382           4382         54.709         54.667        1.42517
           4383           4383         54.542         54.500        1.42524
           4384           4384         54.375         54.333        1.42528
           4385           4385         54.208         54.167        1.42532
           4386           4386         54.042         54.000        1.42521
           4387           4387         53.875         53.833        1.42518
           4388           4388         53.708         53.667        1.42508
           4389           4389         53.542         53.500        1.42496
           4390           4390         53.375         53.333        1.42486
           4391           4391         53.208         53.167        1.42482
           4392           4392         53.042         53.000        1.42472
           4393           4393         52.875         52.833        1.42464
           4394           4394         52.708         52.667        1.42467
           4395           4395         52.541         52.500        1.42461
           4396           4396         52.375         52.333         1.4245
           4397           4397         52.208         52.167         1.4244
           4398           4398         52.041         52.000        1.42432
           4399           4399         51.875         51.833        1.42408
           4400           4400         51.708         51.667        1.42387
           4401           4401         51.541         51.500        1.42358
           4402           4402         51.374         51.333        1.42334
           4403           4403         51.208         51.167        1.42316
           4404           4404         51.041         51.000        1.42301
           4405           4405         50.874         50.833        1.42285
           4406           4406         50.708         50.667        1.42271
           4407           4407         50.541         50.500        1.42262
           4408           4408         50.374         50.333        1.42246
           4409           4409         50.207         50.167        1.42225
           4410           4410         50.041         50.000        1.42205
           4411           4411         49.874         49.833        1.42175
           4412           4412         49.707         49.667        1.42145
           4413           4413         49.541         49.500        1.42119
           4414           4414         49.374         49.333        1.42095
           4415           4415         49.207         49.167        1.42075
           4416           4416         49.041         49.000        1.42058
           4417           4417         48.874         48.833         1.4204
           4418           4418         48.707         48.667        1.42022
           4419           4419         48.540         48.500        1.42012
           4420           4420         48.374         48.333        1.42006
           4421           4421         48.207         48.167        1.41999
           4422           4422         48.040         48.000        1.41994
           4423           4423         47.874         47.833        1.41992
           4424           4424         47.707         47.667        1.41986
           4425           4425         47.540         47.500        1.41978
           4426           4426         47.373         47.333        1.41962
           4427           4427         47.207         47.167        1.41945
           4428           4428         47.040         47.000        1.41927
           4429           4429         46.873         46.833        1.41908
           4430           4430         46.707         46.667        1.41885
           4431           4431         46.540         46.500        1.41865
           4432           4432         46.373         46.333        1.41847
           4433           4433         46.206         46.167        1.41833
           4434           4434         46.040         46.000        1.41828
           4435           4435         45.873         45.833        1.41826
           4436           4436         45.706         45.667        1.41821
           4437           4437         45.540         45.500        1.41811
           4438           4438         45.373         45.333        1.41796
           4439           4439         45.206         45.167        1.41783
           4440           4440         45.040         45.000        1.41776
           4441           4441         44.873         44.833        1.41779
           4442           4442         44.706         44.667        1.41787
           4443           4443         44.539         44.500        1.41802
           4444           4444         44.373         44.333        1.41807
           4445           4445         44.206         44.167        1.41805
           4446           4446         44.039         44.000          1.418
           4447           4447         43.873         43.833        1.41794
           4448           4448         43.706         43.667        1.41792
           4449           4449         43.539         43.500        1.41788
           4450           4450         43.372         43.333         1.4178
           4451           4451         43.206         43.167         1.4176
           4452           4452         43.039         43.000        1.41751
           4453           4453         42.872         42.833        1.41745
           4454           4454         42.706         42.667        1.41738
           4455           4455         42.539         42.500        1.41729
           4456           4456         42.372         42.333        1.41717
           4457           4457         42.206         42.167        1.41708
           4458           4458         42.039         42.000        1.41698
           4459           4459         41.872         41.833        1.41685
           4460           4460         41.705         41.667        1.41675
           4461           4461         41.539         41.500        1.41665
           4462           4462         41.372         41.333         1.4165
           4463           4463         41.205         41.167        1.41634
           4464           4464         41.039         41.000        1.41622
           4465           4465         40.872         40.833        1.41614
           4466           4466         40.705         40.667        1.41606
           4467           4467         40.538         40.500        1.41598
           4468           4468         40.372         40.333        1.41591
           4469           4469         40.205         40.167        1.41581
           4470           4470         40.038         40.000        1.41567
           4471           4471         39.872         39.833        1.41552
           4472           4472         39.705         39.667        1.41538
           4473           4473         39.538         39.500        1.41521
           4474           4474         39.371         39.333        1.41504
           4475           4475         39.205         39.167        1.41482
           4476           4476         39.038         39.000        1.41468
           4477           4477         38.871         38.833        1.41458
           4478           4478         38.705         38.667        1.41445
           4479           4479         38.538         38.500        1.41439
           4480           4480         38.371         38.333        1.41435
           4481           4481         38.205         38.167        1.41429
           4482           4482         38.038         38.000        1.41423
           4483           4483         37.871         37.833        1.41421
           4484           4484         37.704         37.667         1.4142
           4485           4485         37.538         37.500        1.41418
           4486           4486         37.371         37.333        1.41414
           4487           4487         37.204         37.167        1.41414
           4488           4488         37.038         37.000        1.41412
           4489           4489         36.871         36.833        1.41405
           4490           4490         36.704         36.667        1.41397
           4491           4491         36.537         36.500        1.41389
           4492           4492         36.371         36.333        1.41381
           4493           4493         36.204         36.167        1.41378
           4494           4494         36.037         36.000        1.41377
           4495           4495         35.871         35.833        1.41378
           4496           4496         35.704         35.667        1.41375
           4497           4497         35.537         35.500        1.41372
           4498           4498         35.371         35.333         1.4137
           4499           4499         35.204         35.167        1.41359
           4500           4500         35.037         35.000        1.41353
           4501           4501         34.870         34.833        1.41349
           4502           4502         34.704         34.667        1.41342
           4503           4503         34.537         34.500        1.41334
           4504           4504         34.370         34.333        1.41329
           4505           4505         34.204         34.167        1.41325
           4506           4506         34.037         34.000        1.41319
           4507           4507         33.870         33.833        1.41304
           4508           4508         33.703         33.667        1.41289
           4509           4509         33.537         33.500        1.41279
           4510           4510         33.370         33.333        1.41268
           4511           4511         33.203         33.167        1.41248
           4512           4512         33.037         33.000        1.41249
           4513           4513         32.870         32.833        1.41257
           4514           4514         32.703         32.667        1.41264
           4515           4515         32.537         32.500         1.4128
           4516           4516         32.370         32.333        1.41276
           4517           4517         32.203         32.167        1.41267
           4518           4518         32.036         32.000        1.41257
           4519           4519         31.870         31.833        1.41235
           4520           4520         31.703         31.667        1.41221
           4521           4521         31.536         31.500        1.41207
           4522           4522         31.370         31.333        1.41194
           4523           4523         31.203         31.167        1.41199
           4524           4524         31.036         31.000        1.41198
           4525           4525         30.869         30.833        1.41203
           4526           4526         30.703         30.667        1.41208
           4527           4527         30.536         30.500        1.41227
           4528           4528         30.369         30.333         1.4123
           4529           4529         30.203         30.167        1.41221
           4530           4530         30.036         30.000        1.41212
           4531           4531         29.869         29.833        1.41199
           4532           4532         29.703         29.667        1.41192
           4533           4533         29.536         29.500        1.41179
           4534           4534         29.369         29.333        1.41166
           4535           4535         29.202         29.167        1.41155
           4536           4536         29.036         29.000        1.41153
           4537           4537         28.869         28.833        1.41147
           4538           4538         28.702         28.667        1.41137
           4539           4539         28.536         28.500        1.41142
           4540           4540         28.369         28.333         1.4114
           4541           4541         28.202         28.167        1.41133
           4542           4542         28.035         28.000        1.41123
           4543           4543         27.869         27.833        1.41114
           4544           4544         27.702         27.667        1.41105
           4545           4545         27.535         27.500        1.41099
           4546           4546         27.369         27.333        1.41091
           4547           4547         27.202         27.167        1.41085
           4548           4548         27.035         27.000        1.41082
           4549           4549         26.869         26.833        1.41072
           4550           4550         26.702         26.667        1.41058
           4551           4551         26.535         26.500        1.41045
           4552           4552         26.368         26.333        1.41033
           4553           4553         26.202         26.167        1.41028
           4554           4554         26.035         26.000         1.4102
           4555           4555         25.868         25.833        1.41007
           4556           4556         25.702         25.667           1.41
           4557           4557         25.535         25.500        1.40994
           4558           4558         25.368         25.333        1.40982
           4559           4559         25.201         25.167        1.40983
           4560           4560         25.035         25.000        1.40979
           4561           4561         24.868         24.833        1.40976
           4562           4562         24.701         24.667        1.40981
           4563           4563         24.535         24.500        1.40985
           4564           4564         24.368         24.333        1.40981
           4565           4565         24.201         24.167        1.40972
           4566           4566         24.034         24.000        1.40957
           4567           4567         23.868         23.833        1.40938
           4568           4568         23.701         23.667        1.40925
           4569           4569         23.534         23.500        1.40915
           4570           4570         23.368         23.333        1.40897
           4571           4571         23.201         23.167        1.40882
           4572           4572         23.034         23.000        1.40872
           4573           4573         22.868         22.833        1.40859
           4574           4574         22.701         22.667         1.4084
           4575           4575         22.534         22.500        1.40834
           4576           4576         22.367         22.333        1.40835
           4577           4577         22.201         22.167        1.40836
           4578           4578         22.034         22.000        1.40836
           4579           4579         21.867         21.833        1.40856
           4580           4580         21.701         21.667        1.40866
           4581           4581         21.534         21.500        1.40874
           4582           4582         21.367         21.333        1.40888
           4583           4583         21.200         21.167        1.40896
           4584           4584         21.034         21.000        1.40896
           4585           4585         20.867         20.833         1.4089
           4586           4586         20.700         20.667        1.40883
           4587           4587         20.534         20.500        1.40864
           4588           4588         20.367         20.333        1.40841
           4589           4589         20.200         20.167        1.40825
           4590           4590         20.034         20.000        1.40815
           4591           4591         19.867         19.833        1.40804
           4592           4592         19.700         19.667        1.40794
           4593           4593         19.533         19.500        1.40783
           4594           4594         19.367         19.333        1.40774
           4595           4595         19.200         19.167        1.40778
           4596           4596         19.033         19.000        1.40782
           4597           4597         18.867         18.833        1.40786
           4598           4598         18.700         18.667        1.40788
           4599           4599         18.533         18.500        1.40785
           4600           4600         18.366         18.333        1.40794
           4601           4601         18.200         18.167        1.40814
           4602           4602         18.033         18.000        1.40837
           4603           4603         17.866         17.833        1.40848
           4604           4604         17.700         17.667        1.40858
           4605           4605         17.533         17.500        1.40868
           4606           4606         17.366         17.333        1.40876
           4607           4607         17.200         17.167        1.40871
           4608           4608         17.033         17.000        1.40865
           4609           4609         16.866         16.833        1.40865
           4610           4610         16.699         16.667        1.40866
           4611           4611         16.533         16.500        1.40864
           4612           4612         16.366         16.333        1.40865
           4613           4613         16.199         16.167        1.40868
           4614           4614         16.033         16.000        1.40873
           4615           4615         15.866         15.833        1.40886
           4616           4616         15.699         15.667        1.40891
           4617           4617         15.533         15.500        1.40892
           4618           4618         15.366         15.333         1.4089
           4619           4619         15.199         15.167        1.40896
           4620           4620         15.032         15.000         1.4091
           4621           4621         14.866         14.833         1.4092
           4622           4622         14.699         14.667        1.40928
           4623           4623         14.532         14.500        1.40952
           4624           4624         14.366         14.333        1.40968
           4625           4625         14.199         14.167        1.40974
           4626           4626         14.032         14.000        1.40977
           4627           4627         13.866         13.833        1.40984
           4628           4628         13.699         13.667        1.40987
           4629           4629         13.532         13.500        1.40987
           4630           4630         13.365         13.333        1.40992
           4631           4631         13.199         13.167        1.40983
           4632           4632         13.032         13.000        1.40974
           4633           4633         12.865         12.833        1.40971
           4634           4634         12.699         12.667        1.40973
           4635           4635         12.532         12.500        1.40967
           4636           4636         12.365         12.333        1.40961
           4637           4637         12.198         12.167        1.40966
           4638           4638         12.032         12.000        1.40987
           4639           4639         11.865         11.833        1.40987
           4640           4640         11.698         11.667        1.40991
           4641           4641         11.532         11.500        1.40999
           4642           4642         11.365         11.333        1.41007
           4643           4643         11.198         11.167        1.41008
           4644           4644         11.032         11.000        1.41014
           4645           4645         10.865         10.833         1.4102
           4646           4646         10.698         10.667        1.41026
           4647           4647         10.531         10.500        1.41046
           4648           4648         10.365         10.333         1.4106
           4649           4649         10.198         10.167        1.41072
           4650           4650         10.031         10.000        1.41077
           4651           4651          9.865          9.833        1.41073
           4652           4652          9.698          9.667        1.41077
           4653           4653          9.531          9.500         1.4108
           4654           4654          9.365          9.333        1.41084
           4655           4655          9.198          9.167        1.41077
           4656           4656          9.031          9.000        1.41074
           4657           4657          8.864          8.833         1.4107
           4658           4658          8.698          8.667        1.41064
           4659           4659          8.531          8.500        1.41062
           4660           4660          8.364          8.333        1.41069
           4661           4661          8.198          8.167        1.41084
           4662           4662          8.031          8.000        1.41099
           4663           4663          7.864          7.833        1.41118
           4664           4664          7.697          7.667        1.41126
           4665           4665          7.531          7.500        1.41125
           4666           4666          7.364          7.333        1.41136
           4667           4667          7.197          7.167        1.41141
           4668           4668          7.031          7.000        1.41149
           4669           4669          6.864          6.833        1.41145
           4670           4670          6.697          6.667         1.4114
           4671           4671          6.531          6.500         1.4116
           4672           4672          6.364          6.333        1.41163
           4673           4673          6.197          6.167        1.41161
           4674           4674          6.030          6.000         1.4116
           4675           4675          5.864          5.833        1.41166
           4676           4676          5.697          5.667        1.41184
           4677           4677          5.530          5.500        1.41205
           4678           4678          5.364          5.333        1.41219
           4679           4679          5.197          5.167        1.41228
           4680           4680          5.030          5.000        1.41245
           4681           4681          4.864          4.833        1.41262
           4682           4682          4.697          4.667        1.41271
           4683           4683          4.530          4.500        1.41266
           4684           4684          4.363          4.333        1.41272
           4685           4685          4.197          4.167         1.4128
           4686           4686          4.030          4.000        1.41286
           4687           4687          3.863          3.833        1.41304
           4688           4688          3.697          3.667        1.41315
           4689           4689          3.530          3.500        1.41327
           4690           4690          3.363          3.333        1.41339
           4691           4691          3.197          3.167        1.41373
           4692           4692          3.030          3.000        1.41399
           4693           4693          2.863          2.833        1.41416
           4694           4694          2.696          2.667        1.41441
           4695           4695          2.530          2.500        1.41463
           4696           4696          2.363          2.333        1.41482
           4697           4697          2.196          2.167        1.41494
           4698           4698          2.030          2.000        1.41496
           4699           4699          1.863          1.833        1.41474
           4700           4700          1.696          1.667         1.4146
           4701           4701          1.529          1.500        1.41445
           4702           4702          1.363          1.333        1.41437
           4703           4703          1.196          1.167        1.41442
           4704           4704          1.029          1.000         1.4146
           4705           4705          0.863          0.833        1.41474
           4706           4706          0.696          0.667        1.41487
           4707           4707          0.529          0.500        1.41525
           4708           4708          0.363          0.333         1.4154
           4709           4709          0.196          0.167        1.41546
           4710           4710     29.149e-03          0.000        1.41549
           4711           4711         -0.138         -0.167        1.41525
           4712           4712         -0.304         -0.333        1.41517
           4713           4713         -0.471         -0.500        1.41518
           4714           4714         -0.638         -0.667        1.41523
           4715           4715         -0.804         -0.833        1.41528
           4716           4716         -0.971         -1.000        1.41527
           4717           4717         -1.138         -1.167        1.41529
           4718           4718         -1.304         -1.333        1.41536
           4719           4719         -1.471         -1.500        1.41537
           4720           4720         -1.638         -1.667        1.41537
           4721           4721         -1.805         -1.833        1.41535
           4722           4722         -1.971         -2.000        1.41533
           4723           4723         -2.138         -2.167        1.41523
           4724           4724         -2.305         -2.333        1.41518
           4725           4725         -2.471         -2.500        1.41519
           4726           4726         -2.638         -2.667        1.41521
           4727           4727         -2.805         -2.833        1.41513
           4728           4728         -2.972         -3.000        1.41499
           4729           4729         -3.138         -3.167        1.41482
           4730           4730         -3.305         -3.333        1.41469
           4731           4731         -3.472         -3.500        1.41463
           4732           4732         -3.638         -3.667        1.41454
           4733           4733         -3.805         -3.833        1.41447
           4734           4734         -3.972         -4.000        1.41444
           4735           4735         -4.138         -4.167        1.41449
           4736           4736         -4.305         -4.333        1.41447
           4737           4737         -4.472         -4.500        1.41447
           4738           4738         -4.639         -4.667         1.4145
           4739           4739         -4.805         -4.833        1.41449
           4740           4740         -4.972         -5.000        1.41452
           4741           4741         -5.139         -5.167        1.41462
           4742           4742         -5.305         -5.333         1.4147
           4743           4743         -5.472         -5.500        1.41482
           4744           4744         -5.639         -5.667        1.41497
           4745           4745         -5.806         -5.833        1.41512
           4746           4746         -5.972         -6.000        1.41528
           4747           4747         -6.139         -6.167        1.41542
           4748           4748         -6.306         -6.333        1.41553
           4749           4749         -6.472         -6.500        1.41566
           4750           4750         -6.639         -6.667        1.41574
           4751           4751         -6.806         -6.833         1.4158
           4752           4752         -6.972         -7.000        1.41569
           4753           4753         -7.139         -7.167        1.41571
           4754           4754         -7.306         -7.333        1.41568
           4755           4755         -7.473         -7.500        1.41564
           4756           4756         -7.639         -7.667        1.41563
           4757           4757         -7.806         -7.833        1.41581
           4758           4758         -7.973         -8.000          1.416
           4759           4759         -8.139         -8.167        1.41618
           4760           4760         -8.306         -8.333        1.41646
           4761           4761         -8.473         -8.500        1.41662
           4762           4762         -8.639         -8.667        1.41669
           4763           4763         -8.806         -8.833        1.41665
           4764           4764         -8.973         -9.000        1.41662
           4765           4765         -9.140         -9.167        1.41682
           4766           4766         -9.306         -9.333        1.41701
           4767           4767         -9.473         -9.500        1.41717
           4768           4768         -9.640         -9.667        1.41745
           4769           4769         -9.806         -9.833        1.41754
           4770           4770         -9.973        -10.000        1.41763
           4771           4771        -10.140        -10.167        1.41778
           4772           4772        -10.307        -10.333        1.41769
           4773           4773        -10.473        -10.500        1.41783
           4774           4774        -10.640        -10.667        1.41803
           4775           4775        -10.807        -10.833        1.41817
           4776           4776        -10.973        -11.000        1.41845
           4777           4777        -11.140        -11.167        1.41862
           4778           4778        -11.307        -11.333        1.41884
           4779           4779        -11.473        -11.500        1.41907
           4780           4780        -11.640        -11.667        1.41937
           4781           4781        -11.807        -11.833        1.41973
           4782           4782        -11.974        -12.000        1.42004
           4783           4783        -12.140        -12.167        1.42021
           4784           4784        -12.307        -12.333        1.42051
           4785           4785        -12.474        -12.500        1.42076
           4786           4786        -12.640        -12.667          1.421
           4787           4787        -12.807        -12.833        1.42122
           4788           4788        -12.974        -13.000        1.42141
           4789           4789        -13.140        -13.167         1.4216
           4790           4790        -13.307        -13.333        1.42182
           4791           4791        -13.474        -13.500          1.422
           4792           4792        -13.641        -13.667        1.42217
           4793           4793        -13.807        -13.833        1.42228
           4794           4794        -13.974        -14.000        1.42251
           4795           4795        -14.141        -14.167        1.42278
           4796           4796        -14.307        -14.333          1.423
           4797           4797        -14.474        -14.500        1.42302
           4798           4798        -14.641        -14.667        1.42306
           4799           4799        -14.807        -14.833         1.4231
           4800           4800        -14.974        -15.000        1.42318
           4801           4801        -15.141        -15.167        1.42325
           4802           4802        -15.308        -15.333        1.42347
           4803           4803        -15.474        -15.500        1.42369
           4804           4804        -15.641        -15.667        1.42389
           4805           4805        -15.808        -15.833        1.42418
           4806           4806        -15.974        -16.000        1.42427
           4807           4807        -16.141        -16.167        1.42437
           4808           4808        -16.308        -16.333        1.42452
           4809           4809        -16.474        -16.500        1.42447
           4810           4810        -16.641        -16.667        1.42451
           4811           4811        -16.808        -16.833        1.42457
           4812           4812        -16.975        -17.000        1.42462
           4813           4813        -17.141        -17.167        1.42482
           4814           4814        -17.308        -17.333        1.42492
           4815           4815        -17.475        -17.500        1.42492
           4816           4816        -17.641        -17.667        1.42495
           4817           4817        -17.808        -17.833         1.4249
           4818           4818        -17.975        -18.000        1.42483
           4819           4819        -18.141        -18.167        1.42489
           4820           4820        -18.308        -18.333          1.425
           4821           4821        -18.475        -18.500         1.4252
           4822           4822        -18.642        -18.667        1.42539
           4823           4823        -18.808        -18.833        1.42569
           4824           4824        -18.975        -19.000        1.42602
           4825           4825        -19.142        -19.167        1.42635
           4826           4826        -19.308        -19.333        1.42646
           4827           4827        -19.475        -19.500         1.4265
           4828           4828        -19.642        -19.667        1.42663
           4829           4829        -19.809        -19.833        1.42624
           4830           4830        -19.975        -20.000         1.4262
           4831           4831        -20.142        -20.167        1.42626
           4832           4832        -20.309        -20.333         1.4264
           4833           4833        -20.475        -20.500        1.42684
           4834           4834        -20.642        -20.667        1.42709
           4835           4835        -20.809        -20.833        1.42734
           4836           4836        -20.975        -21.000         1.4276
           4837           4837        -21.142        -21.167        1.42787
           4838           4838        -21.309        -21.333        1.42815
           4839           4839        -21.476        -21.500        1.42835
           4840           4840        -21.642        -21.667        1.42856
           4841           4841        -21.809        -21.833        1.42878
           4842           4842        -21.976        -22.000        1.42897
           4843           4843        -22.142        -22.167        1.42903
           4844           4844        -22.309        -22.333        1.42901
           4845           4845        -22.476        -22.500        1.42917
           4846           4846        -22.642        -22.667        1.42932
           4847           4847        -22.809        -22.833        1.42944
           4848           4848        -22.976        -23.000        1.42963
           4849           4849        -23.143        -23.167        1.42999
           4850           4850        -23.309        -23.333        1.43013
           4851           4851        -23.476        -23.500        1.43028
           4852           4852        -23.643        -23.667        1.43049
           4853           4853        -23.809        -23.833        1.43046
           4854           4854        -23.976        -24.000        1.43048
           4855           4855        -24.143        -24.167         1.4304
           4856           4856        -24.309        -24.333        1.43021
           4857           4857        -24.476        -24.500        1.43016
           4858           4858        -24.643        -24.667         1.4302
           4859           4859        -24.810        -24.833        1.43023
           4860           4860        -24.976        -25.000        1.43019
           4861           4861        -25.143        -25.167        1.43033
           4862           4862        -25.310        -25.333        1.43031
           4863           4863        -25.476        -25.500        1.43024
           4864           4864        -25.643        -25.667        1.43009
           4865           4865        -25.810        -25.833        1.43002
           4866           4866        -25.976        -26.000        1.42998
           4867           4867        -26.143        -26.167        1.43001
           4868           4868        -26.310        -26.333        1.43011
           4869           4869        -26.477        -26.500        1.43047
           4870           4870        -26.643        -26.667        1.43071
           4871           4871        -26.810        -26.833        1.43093
           4872           4872        -26.977        -27.000         1.4311
           4873           4873        -27.143        -27.167        1.43115
           4874           4874        -27.310        -27.333        1.43104
           4875           4875        -27.477        -27.500        1.43092
           4876           4876        -27.643        -27.667        1.43088
           4877           4877        -27.810        -27.833        1.43068
           4878           4878        -27.977        -28.000        1.43062
           4879           4879        -28.144        -28.167        1.43063
           4880           4880        -28.310        -28.333        1.43073
           4881           4881        -28.477        -28.500        1.43092
           4882           4882        -28.644        -28.667        1.43103
           4883           4883        -28.810        -28.833        1.43113
           4884           4884        -28.977        -29.000        1.43117
           4885           4885        -29.144        -29.167        1.43107
           4886           4886        -29.311        -29.333        1.43102
           4887           4887        -29.477        -29.500         1.4309
           4888           4888        -29.644        -29.667        1.43088
           4889           4889        -29.811        -29.833        1.43088
           4890           4890        -29.977        -30.000        1.43083
           4891           4891        -30.144        -30.167        1.43082
           4892           4892        -30.311        -30.333        1.43086
           4893           4893        -30.477        -30.500        1.43094
           4894           4894        -30.644        -30.667        1.43089
           4895           4895        -30.811        -30.833        1.43074
           4896           4896        -30.978        -31.000        1.43053
           4897           4897        -31.144        -31.167        1.43026
           4898           4898        -31.311        -31.333        1.43013
           4899           4899        -31.478        -31.500        1.43012
           4900           4900        -31.644        -31.667        1.43026
           4901           4901        -31.811        -31.833        1.43049
           4902           4902        -31.978        -32.000        1.43053
           4903           4903        -32.144        -32.167        1.43054
           4904           4904        -32.311        -32.333        1.43055
           4905           4905        -32.478        -32.500        1.43054
           4906           4906        -32.645        -32.667        1.43056
           4907           4907        -32.811        -32.833        1.43059
           4908           4908        -32.978        -33.000        1.43063
           4909           4909        -33.145        -33.167        1.43072
           4910           4910        -33.311        -33.333        1.43073
           4911           4911        -33.478        -33.500        1.43073
           4912           4912        -33.645        -33.667        1.43072
           4913           4913        -33.811        -33.833        1.43068
           4914           4914        -33.978        -34.000        1.43046
           4915           4915        -34.145        -34.167        1.43026
           4916           4916        -34.312        -34.333        1.43027
           4917           4917        -34.478        -34.500        1.43006
           4918           4918        -34.645        -34.667        1.42938
           4919           4919        -34.812        -34.833        1.42909
           4920           4920        -34.978        -35.000        1.43179
           4921           4921        -35.145        -35.167        1.43011
           4922           4922        -35.312        -35.333        1.42959
           4923           4923        -35.479        -35.500         1.4292
           4924           4924        -35.645        -35.667         1.4289
           4925           4925        -35.812        -35.833        1.42874
           4926           4926        -35.979        -36.000        1.42872
           4927           4927        -36.145        -36.167        1.42866
           4928           4928        -36.312        -36.333        1.42858
           4929           4929        -36.479        -36.500        1.42854
           4930           4930        -36.645        -36.667         1.4285
           4931           4931        -36.812        -36.833        1.42838
           4932           4932        -36.979        -37.000        1.42811
           4933           4933        -37.146        -37.167        1.42779
           4934           4934        -37.312        -37.333        1.42711
           4935           4935        -37.479        -37.500        1.42671
           4936           4936        -37.646        -37.667        1.42637
           4937           4937        -37.812        -37.833        1.42598
           4938           4938        -37.979        -38.000        1.42543
           4939           4939        -38.146        -38.167        1.42503
           4940           4940        -38.313        -38.333        1.42469
           4941           4941        -38.479        -38.500         1.4243
           4942           4942        -38.646        -38.667        1.42449
           4943           4943        -38.813        -38.833        1.42456
           4944           4944        -38.979        -39.000        1.42461
           4945           4945        -39.146        -39.167        1.42459
           4946           4946        -39.313        -39.333         1.4248
           4947           4947        -39.479        -39.500        1.42491
           4948           4948        -39.646        -39.667        1.42491
           4949           4949        -39.813        -39.833        1.42488
           4950           4950        -39.980        -40.000        1.42464
           4951           4951        -40.146        -40.167        1.42437
           4952           4952        -40.313        -40.333        1.42407
           4953           4953        -40.480        -40.500        1.42372
           4954           4954        -40.646        -40.667        1.42309
           4955           4955        -40.813        -40.833        1.42262
           4956           4956        -40.980        -41.000        1.42223
           4957           4957        -41.146        -41.167        1.42178
           4958           4958        -41.313        -41.333        1.42127
           4959           4959        -41.480        -41.500        1.42091
           4960           4960        -41.647        -41.667        1.42048
           4961           4961        -41.813        -41.833        1.42008
           4962           4962        -41.980        -42.000        1.41957
           4963           4963        -42.147        -42.167        1.41907
           4964           4964        -42.313        -42.333        1.41853
           4965           4965        -42.480        -42.500        1.41792
           4966           4966        -42.647        -42.667        1.41711
           4967           4967        -42.814        -42.833        1.41641
           4968           4968        -42.980        -43.000        1.41572
           4969           4969        -43.147        -43.167        1.41514
           4970           4970        -43.314        -43.333        1.41437
           4971           4971        -43.480        -43.500        1.41368
           4972           4972        -43.647        -43.667        1.41303
           4973           4973        -43.814        -43.833        1.41236
           4974           4974        -43.981        -44.000        1.41117
           4975           4975        -44.147        -44.167        1.41029
           4976           4976        -44.314        -44.333        1.40947
           4977           4977        -44.481        -44.500        1.40858
           4978           4978        -44.647        -44.667         1.4077
           4979           4979        -44.814        -44.833        1.40681
           4980           4980        -44.981        -45.000        1.40584
           4981           4981        -45.148        -45.167        1.40491
           4982           4982        -45.314        -45.333        1.40334
           4983           4983        -45.481        -45.500        1.40214
           4984           4984        -45.648        -45.667        1.40099
           4985           4985        -45.814        -45.833        1.39979
           4986           4986        -45.981        -46.000         1.3984
           4987           4987        -46.148        -46.167        1.39731
           4988           4988        -46.315        -46.333        1.39609
           4989           4989        -46.481        -46.500        1.39376
           4990           4990        -46.648        -46.667        1.39098
           4991           4991        -46.815        -46.833         1.3886
           4992           4992        -46.981        -47.000        1.38618
           4993           4993        -47.148        -47.167        1.38372
           4994           4994        -47.315        -47.333        1.38109
           4995           4995        -47.482        -47.500        1.37858
           4996           4996        -47.648        -47.667        1.37602
           4997           4997        -47.815        -47.833        1.37343
           4998           4998        -47.982        -48.000        1.37077
           4999           4999        -48.149        -48.167        1.36822
           5000           5000        -48.315        -48.333        1.36512
           5001           5001        -48.482        -48.500        1.36059
           5002           5002        -48.649        -48.667        1.35495
           5003           5003        -48.816        -48.833        1.35002
           5004           5004        -48.982        -49.000        1.34498
           5005           5005        -49.149        -49.167        1.33986
           5006           5006        -49.316        -49.333        1.33458
           5007           5007        -49.483        -49.500        1.32928
           5008           5008        -49.649        -49.667        1.32386
           5009           5009        -49.816        -49.833        1.31851
           5010           5010        -49.983        -50.000        1.31246
           5011           5011        -50.150        -50.167        1.30663
           5012           5012        -50.317        -50.333        1.30077
           5013           5013        -50.483        -50.500        1.29469
           5014           5014        -50.650        -50.667        1.28911
           5015           5015        -50.817        -50.833        1.28337
           5016           5016        -50.984        -51.000        1.27758
           5017           5017        -51.150        -51.167        1.27207
           5018           5018        -51.317        -51.333         1.2655
           5019           5019        -51.484        -51.500        1.25934
           5020           5020        -51.651        -51.667        1.25324
           5021           5021        -51.818        -51.833        1.24711
           5022           5022        -51.984        -52.000        1.24102
           5023           5023        -52.151        -52.167        1.23505
           5024           5024        -52.318        -52.333        1.22926
           5025           5025        -52.485        -52.500        1.22358
           5026           5026        -52.651        -52.667        1.21808
           5027           5027        -52.818        -52.833        1.21247
           5028           5028        -52.985        -53.000        1.20695
           5029           5029        -53.152        -53.167         1.2014
           5030           5030        -53.318        -53.333        1.19599
           5031           5031        -53.485        -53.500        1.19053
           5032           5032        -53.652        -53.667        1.18502
           5033           5033        -53.819        -53.833        1.17965
           5034           5034        -53.985        -54.000        1.17438
           5035           5035        -54.152        -54.167        1.16917
           5036           5036        -54.319        -54.333        1.16406
           5037           5037        -54.486        -54.500        1.15912
           5038           5038        -54.652        -54.667        1.15422
           5039           5039        -54.819        -54.833        1.14913
           5040           5040        -54.986        -55.000          1.144
           5041           5041        -55.153        -55.167        1.13882
           5042           5042        -55.320        -55.333        1.13344
           5043           5043        -55.486        -55.500        1.12824
           5044           5044        -55.653        -55.667        1.12315
           5045           5045        -55.820        -55.833        1.11801
           5046           5046        -55.987        -56.000        1.11322
           5047           5047        -56.153        -56.167        1.10841
           5048           5048        -56.320        -56.333        1.10386
           5049           5049        -56.487        -56.500        1.09934
           5050           5050        -56.653        -56.667         1.0957
           5051           5051        -56.820        -56.833        1.09049
           5052           5052        -56.987        -57.000        1.08343
           5053           5053        -57.154        -57.167        1.07904
           5054           5054        -57.321        -57.333        1.07531
           5055           5055        -57.487        -57.500        1.07098
           5056           5056        -57.654        -57.667        1.06577
           5057           5057        -57.821        -57.833        1.06076
           5058           5058        -57.987        -58.000        1.05623
           5059           5059        -58.154        -58.167        1.05165
           5060           5060        -58.321        -58.333        1.04704
           5061           5061        -58.488        -58.500        1.04266
           5062           5062        -58.654        -58.667        1.03839
           5063           5063        -58.821        -58.833        1.03397
           5064           5064        -58.988        -59.000        1.02949
           5065           5065        -59.155        -59.167        1.02501
           5066           5066        -59.321        -59.333        1.02049
           5067           5067        -59.488        -59.500        1.01614
           5068           5068        -59.655        -59.667        1.01185
           5069           5069        -59.822        -59.833        1.00761
           5070           5070        -59.988        -60.000         1.0035
           5071           5071        -60.155        -60.167       0.999277
           5072           5072        -60.322        -60.333       0.995102
           5073           5073        -60.489        -60.500       0.990915
           5074           5074        -60.655        -60.667       0.986616
           5075           5075        -60.822        -60.833       0.982423
           5076           5076        -60.989        -61.000       0.978206
           5077           5077        -61.156        -61.167       0.973976
           5078           5078        -61.322        -61.333       0.970325
           5079           5079        -61.489        -61.500       0.966444
           5080           5080        -61.656        -61.667       0.962494
           5081           5081        -61.822        -61.833       0.958578
           5082           5082        -61.989        -62.000       0.954508
           5083           5083        -62.156        -62.167        0.95058
           5084           5084        -62.323        -62.333       0.946624
           5085           5085        -62.489        -62.500       0.942665
           5086           5086        -62.656        -62.667       0.938752
           5087           5087        -62.823        -62.833       0.935098
           5088           5088        -62.990        -63.000       0.931388
           5089           5089        -63.156        -63.167        0.92772
           5090           5090        -63.323        -63.333       0.923946
           5091           5091        -63.490        -63.500        0.92039
           5092           5092        -63.657        -63.667       0.916678
           5093           5093        -63.823        -63.833       0.912969
           5094           5094        -63.990        -64.000       0.909182
           5095           5095        -64.157        -64.167       0.905431
           5096           5096        -64.323        -64.333       0.901687
           5097           5097        -64.490        -64.500       0.897984
           5098           5098        -64.657        -64.667       0.894271
           5099           5099        -64.824        -64.833       0.890693
           5100           5100        -64.990        -65.000        0.88723
           5101           5101        -65.157        -65.167       0.883833
           5102           5102        -65.324        -65.333       0.880414
           5103           5103        -65.490        -65.500       0.877273
           5104           5104        -65.657        -65.667       0.873984
           5105           5105        -65.824        -65.833       0.870605
           5106           5106        -65.991        -66.000       0.867307
           5107           5107        -66.157        -66.167       0.864175
           5108           5108        -66.324        -66.333        0.86108
           5109           5109        -66.491        -66.500       0.857894
           5110           5110        -66.658        -66.667       0.854657
           5111           5111        -66.824        -66.833       0.852218
           5112           5112        -66.991        -67.000       0.848535
           5113           5113        -67.158        -67.167       0.842731
           5114           5114        -67.324        -67.333         0.8387
           5115           5115        -67.491        -67.500       0.836381
           5116           5116        -67.658        -67.667       0.834583
           5117           5117        -67.825        -67.833       0.832749
           5118           5118        -67.991        -68.000       0.831181
           5119           5119        -68.158        -68.167       0.827488
           5120           5120        -68.325        -68.333       0.823785
           5121           5121        -68.491        -68.500       0.819962
           5122           5122        -68.658        -68.667       0.816119
           5123           5123        -68.825        -68.833       0.812398
           5124           5124        -68.992        -69.000       0.808502
           5125           5125        -69.158        -69.167       0.805655
           5126           5126        -69.325        -69.333        0.80399
           5127           5127        -69.492        -69.500       0.802799
           5128           5128        -69.658        -69.667       0.799047
           5129           5129        -69.825        -69.833       0.796127
           5130           5130        -69.992        -70.000       0.793491
           5131           5131        -70.159        -70.167       0.789978
           5132           5132        -70.325        -70.333       0.786605
           5133           5133        -70.492        -70.500       0.783295
           5134           5134        -70.659        -70.667       0.779824
           5135           5135        -70.825        -70.833       0.775995
           5136           5136        -70.992        -71.000       0.773276
           5137           5137        -71.159        -71.167       0.772723
           5138           5138        -71.326        -71.333       0.771829
           5139           5139        -71.492        -71.500       0.768316
           5140           5140        -71.659        -71.667       0.765233
           5141           5141        -71.826        -71.833       0.762413
           5142           5142        -71.992        -72.000       0.759827
           5143           5143        -72.159        -72.167       0.757138
           5144           5144        -72.326        -72.333       0.754277
           5145           5145        -72.493        -72.500       0.751422
           5146           5146        -72.659        -72.667       0.748598
           5147           5147        -72.826        -72.833       0.745722
           5148           5148        -72.993        -73.000       0.742724
           5149           5149        -73.159        -73.167       0.740048
           5150           5150        -73.326        -73.333        0.73856
           5151           5151        -73.493        -73.500       0.737605
           5152           5152        -73.659        -73.667       0.735413
           5153           5153        -73.826        -73.833       0.731357
           5154           5154        -73.993        -74.000       0.727945
           5155           5155        -74.160        -74.167       0.724358
           5156           5156        -74.326        -74.333       0.722295
           5157           5157        -74.493        -74.500       0.719541
           5158           5158        -74.660        -74.667       0.716617
           5159           5159        -74.826        -74.833       0.713719
           5160           5160        -74.993        -75.000       0.710912
           5161           5161        -75.160        -75.167       0.708235
           5162           5162        -75.327        -75.333       0.705463
           5163           5163        -75.493        -75.500       0.702566
           5164           5164        -75.660        -75.667        0.70019
           5165           5165        -75.827        -75.833       0.697617
           5166           5166        -75.993        -76.000       0.695084
           5167           5167        -76.160        -76.167        0.69271
           5168           5168        -76.327        -76.333       0.690471
           5169           5169        -76.494        -76.500       0.688263
           5170           5170        -76.660        -76.667       0.686029
           5171           5171        -76.827        -76.833       0.683713
           5172           5172        -76.994        -77.000       0.681586
           5173           5173        -77.160        -77.167       0.679365
           5174           5174        -77.327        -77.333       0.677201
           5175           5175        -77.494        -77.500       0.675151
           5176           5176        -77.660        -77.667       0.671994
           5177           5177        -77.827        -77.833       0.669272
           5178           5178        -77.994        -78.000       0.666336
           5179           5179        -78.161        -78.167       0.663019
           5180           5180        -78.327        -78.333       0.662105
           5181           5181        -78.494        -78.500       0.660808
           5182           5182        -78.661        -78.667       0.658107
           5183           5183        -78.827        -78.833       0.652387
           5184           5184        -78.994        -79.000       0.651225
           5185           5185        -79.161        -79.167       0.649262
           5186           5186        -79.327        -79.333        0.64732
           5187           5187        -79.494        -79.500       0.645399
           5188           5188        -79.661        -79.667       0.640949
           5189           5189        -79.828        -79.833       0.639648
           5190           5190        -79.994        -80.000       0.640277
           5191           5191        -79.828        -79.833       0.643931
           5192           5192        -79.661        -79.667       0.640946
           5193           5193        -79.494        -79.500       0.638194
           5194           5194        -79.328        -79.333       0.635601
           5195           5195        -79.161        -79.167       0.633067
           5196           5196        -78.994        -79.000       0.632155
           5197           5197        -78.828        -78.833         0.6319
           5198           5198        -78.661        -78.667       0.628392
           5199           5199        -78.494        -78.500       0.623899
           5200           5200        -78.328        -78.333       0.619779
           5201           5201        -78.161        -78.167       0.618921
           5202           5202        -77.994        -78.000       0.618847
           5203           5203        -77.828        -77.833        0.61897
           5204           5204        -77.661        -77.667       0.616873
           5205           5205        -77.494        -77.500       0.611541
           5206           5206        -77.328        -77.333       0.608466
           5207           5207        -77.161        -77.167       0.606396
           5208           5208        -76.994        -77.000        0.60515
           5209           5209        -76.828        -76.833       0.603376
           5210           5210        -76.661        -76.667       0.601591
           5211           5211        -76.494        -76.500       0.599928
           5212           5212        -76.328        -76.333       0.597359
           5213           5213        -76.161        -76.167       0.593939
           5214           5214        -75.994        -76.000       0.591808
           5215           5215        -75.828        -75.833       0.593565
           5216           5216        -75.661        -75.667       0.589457
           5217           5217        -75.494        -75.500       0.588178
           5218           5218        -75.328        -75.333       0.586472
           5219           5219        -75.161        -75.167       0.584082
           5220           5220        -74.994        -75.000       0.581641
           5221           5221        -74.828        -74.833       0.579406
           5222           5222        -74.661        -74.667       0.576515
           5223           5223        -74.494        -74.500       0.573049
           5224           5224        -74.328        -74.333       0.573467
           5225           5225        -74.161        -74.167       0.573146
           5226           5226        -73.994        -74.000       0.572952
           5227           5227        -73.828        -73.833       0.572959
           5228           5228        -73.661        -73.667       0.563861
           5229           5229        -73.495        -73.500       0.542435
           5230           5230        -73.328        -73.333       0.500753
           5231           5231        -73.162        -73.167       0.441879
           5232           5232        -72.997        -73.000       0.336464
           5233           5233        -72.831        -72.833       0.211621
           5234           5234        -72.666        -72.667      0.0662077
           5235           5235        -72.501        -72.500     -0.0917374
           5236           5236        -72.336        -72.333      -0.254422
           5237           5237        -72.171        -72.167      -0.412055
           5238           5238        -72.006        -72.000      -0.556237
           5239           5239        -71.840        -71.833      -0.691726
           5240           5240        -71.675        -71.667      -0.804669
           5241           5241        -71.509        -71.500      -0.904339
           5242           5242        -71.343        -71.333      -0.987395
           5243           5243        -71.177        -71.167       -1.06012
           5244           5244        -71.011        -71.000       -1.11772
           5245           5245        -70.845        -70.833       -1.16748
           5246           5246        -70.679        -70.667       -1.20937
           5247           5247        -70.513        -70.500        -1.2436
           5248           5248        -70.346        -70.333       -1.27125
           5249           5249        -70.180        -70.167       -1.29337
           5250           5250        -70.013        -70.000       -1.31078
           5251           5251        -69.847        -69.833       -1.32509
           5252           5252        -69.680        -69.667       -1.34154
           5253           5253        -69.514        -69.500       -1.35322
           5254           5254        -69.347        -69.333       -1.36085
           5255           5255        -69.181        -69.167       -1.36779
           5256           5256        -69.014        -69.000       -1.37382
[truncated: 169,086 more chars]
