# Supplementary material for: Mechanically robust supramolecular polymer co-assemblies
Source: Nat Commun. 2022 Jan 18;13:356. doi: 10.1038/s41467-022-28017-0 (PMC8766479; doi:10.1038/s41467-022-28017-0)
Supplement: Supplementary file 3 — Source Data [file 41467_2022_28017_MOESM3_ESM.zip › NCOMMS-21-41006-T_Source Data/Supplementary Figure 8/Supplementary Figure 8b.txt]

Title                                                           05.02.2020 08:41
________________________________________________________________________________

Title
Evaluation Categories:

Curve Name:
  js189with holding, 04.02.2020 16:10:50
  Performed 04.02.2020 16:10:50
Curve Values:
          Index              t             Ts             Tr          Value
                           [s]           [�C]           [�C]           [mW]
              0              0         25.003         25.000       0.110752
              1              1         24.841         24.833       0.300984
              2              2         24.681         24.667       0.568541
              3              3         24.521         24.500       0.861515
              4              4         24.361         24.333        1.13918
              5              5         24.201         24.167        1.38272
              6              6         24.039         24.000         1.5839
              7              7         23.876         23.833        1.75753
              8              8         23.712         23.667        1.86689
              9              9         23.548         23.500        1.94844
             10             10         23.382         23.333        2.00323
             11             11         23.216         23.167        2.04244
             12             12         23.050         23.000         2.0572
             13             13         22.883         22.833        2.06386
             14             14         22.717         22.667        2.06262
             15             15         22.550         22.500        2.05712
             16             16         22.383         22.333        2.04734
             17             17         22.216         22.167        2.03689
             18             18         22.049         22.000        2.02659
             19             19         21.882         21.833        2.01619
             20             20         21.715         21.667        2.00693
             21             21         21.548         21.500         1.9974
             22             22         21.381         21.333         1.9886
             23             23         21.214         21.167        1.98072
             24             24         21.047         21.000        1.97492
             25             25         20.881         20.833        1.96901
             26             26         20.714         20.667        1.96375
             27             27         20.547         20.500        1.95894
             28             28         20.380         20.333        1.95537
             29             29         20.213         20.167        1.95269
             30             30         20.046         20.000        1.95034
             31             31         19.880         19.833         1.9481
             32             32         19.713         19.667        1.94612
             33             33         19.546         19.500        1.94421
             34             34         19.379         19.333        1.94237
             35             35         19.213         19.167        1.94046
             36             36         19.046         19.000        1.93966
             37             37         18.879         18.833        1.93853
             38             38         18.712         18.667        1.93746
             39             39         18.546         18.500        1.93642
             40             40         18.379         18.333        1.93575
             41             41         18.212         18.167        1.93488
             42             42         18.045         18.000        1.93398
             43             43         17.879         17.833        1.93313
             44             44         17.712         17.667        1.93247
             45             45         17.545         17.500        1.93184
             46             46         17.379         17.333        1.93128
             47             47         17.212         17.167        1.93071
             48             48         17.045         17.000        1.93062
             49             49         16.878         16.833        1.93037
             50             50         16.712         16.667        1.93011
             51             51         16.545         16.500        1.92987
             52             52         16.378         16.333        1.92978
             53             53         16.211         16.167         1.9296
             54             54         16.045         16.000        1.92938
             55             55         15.878         15.833        1.92917
             56             56         15.711         15.667        1.92891
             57             57         15.545         15.500        1.92876
             58             58         15.378         15.333        1.92868
             59             59         15.211         15.167        1.92859
             60             60         15.044         15.000        1.92847
             61             61         14.878         14.833        1.92837
             62             62         14.711         14.667        1.92818
             63             63         14.544         14.500        1.92799
             64             64         14.377         14.333        1.92775
             65             65         14.211         14.167        1.92718
             66             66         14.044         14.000         1.9267
             67             67         13.877         13.833        1.92631
             68             68         13.711         13.667        1.92593
             69             69         13.544         13.500        1.92559
             70             70         13.377         13.333        1.92531
             71             71         13.210         13.167        1.92513
             72             72         13.044         13.000        1.92502
             73             73         12.877         12.833        1.92492
             74             74         12.710         12.667        1.92466
             75             75         12.544         12.500        1.92446
             76             76         12.377         12.333        1.92435
             77             77         12.210         12.167        1.92394
             78             78         12.043         12.000        1.92369
             79             79         11.877         11.833        1.92339
             80             80         11.710         11.667        1.92303
             81             81         11.543         11.500        1.92281
             82             82         11.376         11.333        1.92261
             83             83         11.210         11.167        1.92243
             84             84         11.043         11.000        1.92229
             85             85         10.876         10.833        1.92202
             86             86         10.710         10.667        1.92176
             87             87         10.543         10.500         1.9215
             88             88         10.376         10.333        1.92124
             89             89         10.209         10.167        1.92078
             90             90         10.043         10.000        1.92045
             91             91          9.876          9.833        1.92024
             92             92          9.709          9.667        1.92001
             93             93          9.542          9.500        1.91993
             94             94          9.376          9.333        1.91979
             95             95          9.209          9.167        1.91968
             96             96          9.042          9.000        1.91957
             97             97          8.876          8.833        1.91969
             98             98          8.709          8.667        1.91975
             99             99          8.542          8.500         1.9198
            100            100          8.375          8.333        1.91974
            101            101          8.209          8.167         1.9197
            102            102          8.042          8.000        1.91956
            103            103          7.875          7.833        1.91944
            104            104          7.709          7.667        1.91941
            105            105          7.542          7.500        1.91941
            106            106          7.375          7.333        1.91916
            107            107          7.208          7.167        1.91889
            108            108          7.042          7.000        1.91867
            109            109          6.875          6.833        1.91851
            110            110          6.708          6.667        1.91822
            111            111          6.542          6.500         1.9179
            112            112          6.375          6.333        1.91763
            113            113          6.208          6.167        1.91734
            114            114          6.041          6.000        1.91701
            115            115          5.875          5.833        1.91677
            116            116          5.708          5.667        1.91656
            117            117          5.541          5.500        1.91629
            118            118          5.374          5.333        1.91618
            119            119          5.208          5.167        1.91608
            120            120          5.041          5.000        1.91593
            121            121          4.874          4.833        1.91576
            122            122          4.708          4.667        1.91575
            123            123          4.541          4.500        1.91563
            124            124          4.374          4.333        1.91539
            125            125          4.207          4.167        1.91504
            126            126          4.041          4.000        1.91478
            127            127          3.874          3.833         1.9145
            128            128          3.707          3.667        1.91431
            129            129          3.540          3.500        1.91415
            130            130          3.374          3.333        1.91401
            131            131          3.207          3.167        1.91381
            132            132          3.040          3.000        1.91362
            133            133          2.874          2.833        1.91353
            134            134          2.707          2.667        1.91346
            135            135          2.540          2.500        1.91346
            136            136          2.373          2.333        1.91344
            137            137          2.207          2.167        1.91337
            138            138          2.040          2.000        1.91347
            139            139          1.873          1.833        1.91347
            140            140          1.707          1.667        1.91339
            141            141          1.540          1.500         1.9133
            142            142          1.373          1.333        1.91319
            143            143          1.206          1.167        1.91309
            144            144          1.040          1.000        1.91305
            145            145          0.873          0.833        1.91309
            146            146          0.706          0.667         1.9131
            147            147          0.540          0.500        1.91302
            148            148          0.373          0.333        1.91297
            149            149          0.206          0.167        1.91301
            150            150     39.396e-03          0.000        1.91308
            151            151         -0.127         -0.167        1.91313
            152            152         -0.294         -0.333        1.91311
            153            153         -0.461         -0.500        1.91312
            154            154         -0.627         -0.667        1.91313
            155            155         -0.794         -0.833        1.91301
            156            156         -0.961         -1.000        1.91284
            157            157         -1.128         -1.167        1.91264
            158            158         -1.294         -1.333         1.9123
            159            159         -1.461         -1.500        1.91209
            160            160         -1.628         -1.667        1.91194
            161            161         -1.795         -1.833        1.91188
            162            162         -1.961         -2.000        1.91201
            163            163         -2.128         -2.167        1.91209
            164            164         -2.295         -2.333         1.9121
            165            165         -2.461         -2.500        1.91219
            166            166         -2.628         -2.667        1.91241
            167            167         -2.795         -2.833        1.91255
            168            168         -2.962         -3.000        1.91267
            169            169         -3.128         -3.167        1.91275
            170            170         -3.295         -3.333        1.91286
            171            171         -3.462         -3.500        1.91295
            172            172         -3.628         -3.667        1.91302
            173            173         -3.795         -3.833        1.91301
            174            174         -3.962         -4.000         1.9128
            175            175         -4.129         -4.167        1.91268
            176            176         -4.295         -4.333        1.91261
            177            177         -4.462         -4.500        1.91268
            178            178         -4.629         -4.667        1.91263
            179            179         -4.795         -4.833         1.9127
            180            180         -4.962         -5.000        1.91287
            181            181         -5.129         -5.167        1.91307
            182            182         -5.296         -5.333         1.9134
            183            183         -5.462         -5.500        1.91351
            184            184         -5.629         -5.667        1.91355
            185            185         -5.796         -5.833        1.91351
            186            186         -5.962         -6.000        1.91334
            187            187         -6.129         -6.167        1.91336
            188            188         -6.296         -6.333        1.91345
            189            189         -6.463         -6.500        1.91347
            190            190         -6.629         -6.667         1.9136
            191            191         -6.796         -6.833        1.91369
            192            192         -6.963         -7.000        1.91373
            193            193         -7.129         -7.167        1.91369
            194            194         -7.296         -7.333        1.91383
            195            195         -7.463         -7.500          1.914
            196            196         -7.630         -7.667        1.91408
            197            197         -7.796         -7.833        1.91416
            198            198         -7.963         -8.000         1.9143
            199            199         -8.130         -8.167        1.91444
            200            200         -8.296         -8.333        1.91452
            201            201         -8.463         -8.500        1.91454
            202            202         -8.630         -8.667        1.91448
            203            203         -8.797         -8.833        1.91445
            204            204         -8.963         -9.000        1.91451
            205            205         -9.130         -9.167        1.91471
            206            206         -9.297         -9.333        1.91486
            207            207         -9.464         -9.500          1.915
            208            208         -9.630         -9.667        1.91511
            209            209         -9.797         -9.833        1.91519
            210            210         -9.964        -10.000        1.91522
            211            211        -10.130        -10.167        1.91514
            212            212        -10.297        -10.333        1.91525
            213            213        -10.464        -10.500        1.91533
            214            214        -10.631        -10.667        1.91534
            215            215        -10.797        -10.833        1.91571
            216            216        -10.964        -11.000        1.91583
            217            217        -11.131        -11.167        1.91594
            218            218        -11.297        -11.333        1.91609
            219            219        -11.464        -11.500        1.91629
            220            220        -11.631        -11.667        1.91643
            221            221        -11.798        -11.833        1.91661
            222            222        -11.964        -12.000        1.91684
            223            223        -12.131        -12.167         1.9169
            224            224        -12.298        -12.333        1.91706
            225            225        -12.464        -12.500        1.91728
            226            226        -12.631        -12.667        1.91747
            227            227        -12.798        -12.833        1.91746
            228            228        -12.965        -13.000        1.91744
            229            229        -13.131        -13.167        1.91739
            230            230        -13.298        -13.333        1.91737
            231            231        -13.465        -13.500        1.91728
            232            232        -13.631        -13.667        1.91725
            233            233        -13.798        -13.833        1.91717
            234            234        -13.965        -14.000        1.91712
            235            235        -14.132        -14.167        1.91731
            236            236        -14.298        -14.333        1.91732
            237            237        -14.465        -14.500        1.91722
            238            238        -14.632        -14.667        1.91719
            239            239        -14.798        -14.833        1.91739
            240            240        -14.965        -15.000        1.91758
            241            241        -15.132        -15.167        1.91773
            242            242        -15.299        -15.333        1.91788
            243            243        -15.465        -15.500        1.91812
            244            244        -15.632        -15.667        1.91829
            245            245        -15.799        -15.833         1.9184
            246            246        -15.965        -16.000        1.91839
            247            247        -16.132        -16.167         1.9182
            248            248        -16.299        -16.333        1.91817
            249            249        -16.466        -16.500        1.91828
            250            250        -16.632        -16.667        1.91842
            251            251        -16.799        -16.833        1.91852
            252            252        -16.966        -17.000        1.91864
            253            253        -17.132        -17.167        1.91873
            254            254        -17.299        -17.333        1.91883
            255            255        -17.466        -17.500        1.91883
            256            256        -17.633        -17.667         1.9187
            257            257        -17.799        -17.833        1.91845
            258            258        -17.966        -18.000         1.9183
            259            259        -18.133        -18.167        1.91806
            260            260        -18.299        -18.333        1.91788
            261            261        -18.466        -18.500        1.91779
            262            262        -18.633        -18.667        1.91779
            263            263        -18.800        -18.833        1.91804
            264            264        -18.966        -19.000        1.91817
            265            265        -19.133        -19.167        1.91822
            266            266        -19.300        -19.333        1.91832
            267            267        -19.466        -19.500         1.9186
            268            268        -19.633        -19.667        1.91876
            269            269        -19.800        -19.833        1.91893
            270            270        -19.967        -20.000        1.91911
            271            271        -20.133        -20.167        1.91872
            272            272        -20.300        -20.333        1.91852
            273            273        -20.467        -20.500        1.91837
            274            274        -20.634        -20.667         1.9183
            275            275        -20.800        -20.833        1.91815
            276            276        -20.967        -21.000        1.91799
            277            277        -21.134        -21.167        1.91789
            278            278        -21.300        -21.333        1.91781
            279            279        -21.467        -21.500        1.91785
            280            280        -21.634        -21.667        1.91784
            281            281        -21.801        -21.833        1.91799
            282            282        -21.967        -22.000        1.91822
            283            283        -22.134        -22.167        1.91832
            284            284        -22.301        -22.333        1.91854
            285            285        -22.467        -22.500        1.91889
            286            286        -22.634        -22.667        1.91872
            287            287        -22.801        -22.833        1.91773
            288            288        -22.968        -23.000        1.91714
            289            289        -23.134        -23.167        1.91684
            290            290        -23.301        -23.333        1.91655
            291            291        -23.468        -23.500        1.91627
            292            292        -23.634        -23.667        1.91645
            293            293        -23.801        -23.833        1.91659
            294            294        -23.968        -24.000        1.91676
            295            295        -24.135        -24.167        1.91689
            296            296        -24.301        -24.333         1.9172
            297            297        -24.468        -24.500        1.91735
            298            298        -24.635        -24.667        1.91739
            299            299        -24.801        -24.833        1.91727
            300            300        -24.968        -25.000        1.91718
            301            301        -25.135        -25.167        1.91702
            302            302        -25.302        -25.333        1.91684
            303            303        -25.468        -25.500        1.91668
            304            304        -25.635        -25.667        1.91651
            305            305        -25.802        -25.833         1.9163
            306            306        -25.968        -26.000        1.91613
            307            307        -26.135        -26.167        1.91595
            308            308        -26.302        -26.333        1.91584
            309            309        -26.469        -26.500        1.91577
            310            310        -26.635        -26.667        1.91556
            311            311        -26.802        -26.833        1.91525
            312            312        -26.969        -27.000        1.91487
            313            313        -27.135        -27.167        1.91459
            314            314        -27.302        -27.333        1.91435
            315            315        -27.469        -27.500        1.91412
            316            316        -27.636        -27.667        1.91366
            317            317        -27.802        -27.833        1.91341
            318            318        -27.969        -28.000        1.91318
            319            319        -28.136        -28.167        1.91295
            320            320        -28.303        -28.333        1.91296
            321            321        -28.469        -28.500         1.9129
            322            322        -28.636        -28.667        1.91278
            323            323        -28.803        -28.833         1.9127
            324            324        -28.969        -29.000        1.91261
            325            325        -29.136        -29.167        1.91243
            326            326        -29.303        -29.333        1.91222
            327            327        -29.470        -29.500        1.91194
            328            328        -29.636        -29.667        1.91147
            329            329        -29.803        -29.833        1.91121
            330            330        -29.970        -30.000        1.91103
            331            331        -30.136        -30.167        1.91093
            332            332        -30.303        -30.333        1.91102
            333            333        -30.470        -30.500        1.91098
            334            334        -30.637        -30.667          1.911
            335            335        -30.803        -30.833        1.91106
            336            336        -30.970        -31.000        1.91102
            337            337        -31.137        -31.167        1.91095
            338            338        -31.303        -31.333        1.91094
            339            339        -31.470        -31.500        1.91093
            340            340        -31.637        -31.667        1.91039
            341            341        -31.804        -31.833        1.91011
            342            342        -31.970        -32.000        1.90997
            343            343        -32.137        -32.167        1.90982
            344            344        -32.304        -32.333        1.90931
            345            345        -32.470        -32.500        1.90888
            346            346        -32.637        -32.667         1.9084
            347            347        -32.804        -32.833        1.90794
            348            348        -32.971        -33.000        1.90749
            349            349        -33.137        -33.167        1.90716
            350            350        -33.304        -33.333        1.90693
            351            351        -33.471        -33.500        1.90675
            352            352        -33.637        -33.667        1.90663
            353            353        -33.804        -33.833        1.90649
            354            354        -33.971        -34.000        1.90627
            355            355        -34.138        -34.167        1.90598
            356            356        -34.304        -34.333        1.90552
            357            357        -34.471        -34.500        1.90503
            358            358        -34.638        -34.667        1.90447
            359            359        -34.805        -34.833        1.90389
            360            360        -34.971        -35.000        1.90315
            361            361        -35.138        -35.167        1.90258
            362            362        -35.305        -35.333        1.90211
            363            363        -35.471        -35.500        1.90181
            364            364        -35.638        -35.667        1.90181
            365            365        -35.805        -35.833        1.90186
            366            366        -35.972        -36.000        1.90194
            367            367        -36.138        -36.167        1.90202
            368            368        -36.305        -36.333        1.90214
            369            369        -36.472        -36.500        1.90241
            370            370        -36.638        -36.667         1.9027
            371            371        -36.805        -36.833        1.90181
            372            372        -36.972        -37.000        1.90125
            373            373        -37.139        -37.167        1.90092
            374            374        -37.305        -37.333        1.90053
            375            375        -37.472        -37.500        1.90011
            376            376        -37.639        -37.667        1.89986
            377            377        -37.805        -37.833        1.89937
            378            378        -37.972        -38.000        1.89886
            379            379        -38.139        -38.167        1.89843
            380            380        -38.306        -38.333        1.89791
            381            381        -38.472        -38.500        1.89755
            382            382        -38.639        -38.667        1.89721
            383            383        -38.806        -38.833        1.89685
            384            384        -38.972        -39.000        1.89668
            385            385        -39.139        -39.167        1.89641
            386            386        -39.306        -39.333        1.89607
            387            387        -39.473        -39.500        1.89569
            388            388        -39.639        -39.667        1.89545
            389            389        -39.806        -39.833        1.89509
            390            390        -39.973        -40.000        1.89456
            391            391        -40.140        -40.167        1.89392
            392            392        -40.306        -40.333        1.89339
            393            393        -40.473        -40.500        1.89268
            394            394        -40.640        -40.667        1.89194
            395            395        -40.806        -40.833        1.89124
            396            396        -40.973        -41.000        1.89062
            397            397        -41.140        -41.167        1.88994
            398            398        -41.307        -41.333        1.88929
            399            399        -41.473        -41.500        1.88868
            400            400        -41.640        -41.667        1.88798
            401            401        -41.807        -41.833        1.88725
            402            402        -41.973        -42.000        1.88642
            403            403        -42.140        -42.167         1.8856
            404            404        -42.307        -42.333        1.88469
            405            405        -42.474        -42.500        1.88352
            406            406        -42.640        -42.667        1.88236
            407            407        -42.807        -42.833        1.88118
            408            408        -42.974        -43.000         1.8799
            409            409        -43.141        -43.167        1.87852
            410            410        -43.307        -43.333        1.87743
            411            411        -43.474        -43.500        1.87634
            412            412        -43.641        -43.667        1.87519
            413            413        -43.807        -43.833        1.87411
            414            414        -43.974        -44.000          1.873
            415            415        -44.141        -44.167        1.87184
            416            416        -44.308        -44.333        1.87065
            417            417        -44.474        -44.500        1.86925
            418            418        -44.641        -44.667        1.86781
            419            419        -44.808        -44.833        1.86642
            420            420        -44.975        -45.000          1.865
            421            421        -45.141        -45.167        1.86215
            422            422        -45.308        -45.333        1.85997
            423            423        -45.475        -45.500        1.85794
            424            424        -45.642        -45.667        1.85587
            425            425        -45.808        -45.833        1.85362
            426            426        -45.975        -46.000        1.85126
            427            427        -46.142        -46.167        1.84884
            428            428        -46.308        -46.333        1.84649
            429            429        -46.475        -46.500         1.8432
            430            430        -46.642        -46.667         1.8404
            431            431        -46.809        -46.833        1.83759
            432            432        -46.975        -47.000        1.83472
            433            433        -47.142        -47.167        1.83171
            434            434        -47.309        -47.333        1.82911
            435            435        -47.476        -47.500        1.82606
            436            436        -47.642        -47.667        1.82216
            437            437        -47.809        -47.833        1.81719
            438            438        -47.976        -48.000        1.81257
            439            439        -48.143        -48.167        1.80793
            440            440        -48.310        -48.333        1.80316
            441            441        -48.476        -48.500        1.79812
            442            442        -48.643        -48.667        1.79322
            443            443        -48.810        -48.833        1.78801
            444            444        -48.977        -49.000        1.78205
            445            445        -49.143        -49.167        1.77576
            446            446        -49.310        -49.333        1.76901
            447            447        -49.477        -49.500        1.76139
            448            448        -49.644        -49.667        1.75284
            449            449        -49.811        -49.833        1.74682
            450            450        -49.977        -50.000        1.74126
            451            451        -50.144        -50.167        1.73322
            452            452        -50.311        -50.333        1.72238
            453            453        -50.478        -50.500        1.71499
            454            454        -50.645        -50.667        1.70855
            455            455        -50.812        -50.833        1.70142
            456            456        -50.978        -51.000        1.69328
            457            457        -51.145        -51.167        1.68528
            458            458        -51.312        -51.333        1.67732
            459            459        -51.479        -51.500         1.6695
            460            460        -51.646        -51.667        1.66164
            461            461        -51.812        -51.833        1.65386
            462            462        -51.979        -52.000        1.64633
            463            463        -52.146        -52.167        1.63872
            464            464        -52.313        -52.333        1.63115
            465            465        -52.480        -52.500        1.62356
            466            466        -52.646        -52.667        1.61604
            467            467        -52.813        -52.833        1.60846
            468            468        -52.980        -53.000        1.60086
            469            469        -53.147        -53.167        1.59333
            470            470        -53.314        -53.333        1.58574
            471            471        -53.480        -53.500        1.57826
            472            472        -53.647        -53.667         1.5709
            473            473        -53.814        -53.833        1.56352
            474            474        -53.981        -54.000        1.55617
            475            475        -54.148        -54.167         1.5487
            476            476        -54.314        -54.333        1.54128
            477            477        -54.481        -54.500        1.53391
            478            478        -54.648        -54.667        1.52663
            479            479        -54.815        -54.833        1.51947
            480            480        -54.981        -55.000        1.51237
            481            481        -55.148        -55.167        1.50537
            482            482        -55.315        -55.333        1.49897
            483            483        -55.482        -55.500        1.49242
            484            484        -55.649        -55.667        1.48599
            485            485        -55.815        -55.833        1.47957
            486            486        -55.982        -56.000        1.47338
            487            487        -56.149        -56.167        1.46699
            488            488        -56.316        -56.333         1.4605
            489            489        -56.482        -56.500        1.45394
            490            490        -56.649        -56.667        1.44744
            491            491        -56.816        -56.833        1.44097
            492            492        -56.983        -57.000        1.43453
            493            493        -57.150        -57.167        1.42815
            494            494        -57.316        -57.333        1.42171
            495            495        -57.483        -57.500        1.41565
            496            496        -57.650        -57.667        1.40958
            497            497        -57.817        -57.833        1.40351
            498            498        -57.983        -58.000         1.3974
            499            499        -58.150        -58.167        1.39141
            500            500        -58.317        -58.333        1.38543
            501            501        -58.484        -58.500        1.37924
            502            502        -58.651        -58.667        1.37315
            503            503        -58.817        -58.833         1.3682
            504            504        -58.984        -59.000        1.36336
            505            505        -59.151        -59.167        1.35818
            506            506        -59.318        -59.333        1.35105
            507            507        -59.484        -59.500        1.34567
            508            508        -59.651        -59.667        1.34013
            509            509        -59.818        -59.833        1.33451
            510            510        -59.985        -60.000        1.32883
            511            511        -60.151        -60.167        1.32342
            512            512        -60.318        -60.333        1.31775
            513            513        -60.485        -60.500        1.31204
            514            514        -60.652        -60.667        1.30638
            515            515        -60.818        -60.833        1.30078
            516            516        -60.985        -61.000        1.29493
            517            517        -61.152        -61.167        1.28921
            518            518        -61.319        -61.333        1.28461
            519            519        -61.485        -61.500        1.27973
            520            520        -61.652        -61.667        1.27459
            521            521        -61.819        -61.833        1.26945
            522            522        -61.986        -62.000        1.26435
            523            523        -62.152        -62.167        1.25946
            524            524        -62.319        -62.333        1.25426
            525            525        -62.486        -62.500        1.24889
            526            526        -62.653        -62.667         1.2444
            527            527        -62.819        -62.833        1.24024
            528            528        -62.986        -63.000        1.23463
            529            529        -63.153        -63.167        1.22762
            530            530        -63.320        -63.333        1.22262
            531            531        -63.486        -63.500        1.21925
            532            532        -63.653        -63.667        1.21506
            533            533        -63.820        -63.833        1.21072
            534            534        -63.987        -64.000        1.20589
            535            535        -64.153        -64.167        1.20107
            536            536        -64.320        -64.333        1.19639
            537            537        -64.487        -64.500         1.1914
            538            538        -64.654        -64.667         1.1864
            539            539        -64.820        -64.833        1.18277
            540            540        -64.987        -65.000        1.17796
            541            541        -65.154        -65.167         1.1733
            542            542        -65.321        -65.333        1.16869
            543            543        -65.487        -65.500        1.16398
            544            544        -65.654        -65.667        1.15907
            545            545        -65.821        -65.833        1.15419
            546            546        -65.988        -66.000        1.14927
            547            547        -66.154        -66.167        1.14418
            548            548        -66.321        -66.333        1.13917
            549            549        -66.488        -66.500        1.13513
            550            550        -66.655        -66.667        1.13131
            551            551        -66.821        -66.833        1.12729
            552            552        -66.988        -67.000        1.12328
            553            553        -67.155        -67.167        1.11934
            554            554        -67.322        -67.333        1.11552
            555            555        -67.488        -67.500        1.11163
            556            556        -67.655        -67.667         1.1078
            557            557        -67.822        -67.833        1.10402
            558            558        -67.988        -68.000        1.10028
            559            559        -68.155        -68.167        1.09645
            560            560        -68.322        -68.333        1.09245
            561            561        -68.489        -68.500        1.08841
            562            562        -68.655        -68.667        1.08432
            563            563        -68.822        -68.833        1.08012
            564            564        -68.989        -69.000        1.07573
            565            565        -69.156        -69.167        1.07162
            566            566        -69.322        -69.333        1.06761
            567            567        -69.489        -69.500        1.06351
            568            568        -69.656        -69.667         1.0597
            569            569        -69.822        -69.833        1.05566
            570            570        -69.989        -70.000        1.05168
            571            571        -70.156        -70.167        1.04807
            572            572        -70.323        -70.333        1.04339
            573            573        -70.489        -70.500        1.03916
            574            574        -70.656        -70.667          1.035
            575            575        -70.823        -70.833        1.03084
            576            576        -70.990        -71.000        1.02691
            577            577        -71.156        -71.167        1.02292
            578            578        -71.323        -71.333        1.01904
            579            579        -71.490        -71.500        1.01518
            580            580        -71.657        -71.667        1.01135
            581            581        -71.823        -71.833        1.00777
            582            582        -71.990        -72.000        1.00395
            583            583        -72.157        -72.167        1.00002
            584            584        -72.323        -72.333       0.996167
            585            585        -72.490        -72.500       0.992315
            586            586        -72.657        -72.667       0.988509
            587            587        -72.824        -72.833       0.984572
            588            588        -72.990        -73.000       0.980428
            589            589        -73.157        -73.167       0.977345
            590            590        -73.324        -73.333       0.975162
            591            591        -73.490        -73.500       0.973281
            592            592        -73.657        -73.667        0.97197
            593            593        -73.824        -73.833       0.966236
            594            594        -73.991        -74.000       0.961589
            595            595        -74.157        -74.167       0.957323
            596            596        -74.324        -74.333       0.952879
            597            597        -74.491        -74.500       0.950112
            598            598        -74.658        -74.667       0.946687
            599            599        -74.824        -74.833       0.943193
            600            600        -74.991        -75.000       0.939966
            601            601        -75.158        -75.167       0.936855
            602            602        -75.324        -75.333       0.933161
            603            603        -75.491        -75.500       0.929683
            604            604        -75.658        -75.667       0.929478
            605            605        -75.825        -75.833        0.92541
            606            606        -75.991        -76.000       0.920745
            607            607        -76.158        -76.167       0.916664
            608            608        -76.325        -76.333       0.914673
            609            609        -76.491        -76.500        0.91222
            610            610        -76.658        -76.667       0.908075
            611            611        -76.825        -76.833       0.905189
            612            612        -76.992        -77.000       0.903579
            613            613        -77.158        -77.167       0.897776
            614            614        -77.325        -77.333       0.893326
            615            615        -77.492        -77.500        0.89119
            616            616        -77.658        -77.667       0.888931
            617            617        -77.825        -77.833        0.88619
            618            618        -77.992        -78.000       0.883358
            619            619        -78.159        -78.167       0.880729
            620            620        -78.325        -78.333       0.878153
            621            621        -78.492        -78.500       0.874472
            622            622        -78.659        -78.667       0.871322
            623            623        -78.825        -78.833       0.868239
            624            624        -78.992        -79.000       0.865134
            625            625        -79.159        -79.167       0.861985
            626            626        -79.326        -79.333       0.859171
            627            627        -79.492        -79.500       0.856228
            628            628        -79.659        -79.667       0.853266
            629            629        -79.826        -79.833       0.850255
            630            630        -79.992        -80.000       0.850032
            631            631        -79.826        -79.833       0.852043
            632            632        -79.659        -79.667       0.850723
            633            633        -79.492        -79.500       0.848631
            634            634        -79.326        -79.333       0.845683
            635            635        -79.159        -79.167       0.843059
            636            636        -78.992        -79.000       0.840327
            637            637        -78.826        -78.833       0.837448
            638            638        -78.659        -78.667       0.835214
            639            639        -78.492        -78.500       0.832701
            640            640        -78.326        -78.333       0.830634
            641            641        -78.159        -78.167       0.829526
            642            642        -77.992        -78.000       0.825031
            643            643        -77.826        -77.833        0.82116
            644            644        -77.659        -77.667        0.81867
            645            645        -77.492        -77.500       0.818911
            646            646        -77.326        -77.333       0.813954
            647            647        -77.159        -77.167       0.809557
            648            648        -76.992        -77.000       0.806353
            649            649        -76.826        -76.833       0.803987
            650            650        -76.659        -76.667       0.800659
            651            651        -76.492        -76.500       0.797398
            652            652        -76.326        -76.333       0.794374
            653            653        -76.159        -76.167       0.792523
            654            654        -75.993        -76.000       0.790313
            655            655        -75.826        -75.833       0.787786
            656            656        -75.659        -75.667       0.785212
            657            657        -75.493        -75.500       0.782632
            658            658        -75.326        -75.333       0.779703
            659            659        -75.159        -75.167       0.776851
            660            660        -74.993        -75.000        0.77414
            661            661        -74.826        -74.833       0.771468
            662            662        -74.659        -74.667       0.768748
            663            663        -74.493        -74.500       0.766029
            664            664        -74.326        -74.333       0.763468
            665            665        -74.159        -74.167       0.761216
            666            666        -73.993        -74.000       0.760005
            667            667        -73.826        -73.833       0.758493
            668            668        -73.659        -73.667       0.746662
            669            669        -73.493        -73.500       0.726981
            670            670        -73.327        -73.333       0.674441
            671            671        -73.161        -73.167       0.596614
            672            672        -72.995        -73.000       0.487329
            673            673        -72.830        -72.833       0.357244
            674            674        -72.665        -72.667       0.191482
            675            675        -72.500        -72.500      0.0158478
            676            676        -72.335        -72.333      -0.164371
            677            677        -72.170        -72.167       -0.34525
            678            678        -72.005        -72.000      -0.515263
            679            679        -71.840        -71.833      -0.676338
            680            680        -71.675        -71.667       -0.82134
            681            681        -71.510        -71.500       -0.95554
            682            682        -71.344        -71.333       -1.06317
            683            683        -71.178        -71.167       -1.15856
            684            684        -71.013        -71.000       -1.24265
            685            685        -70.847        -70.833       -1.32052
            686            686        -70.681        -70.667        -1.3788
            687            687        -70.515        -70.500       -1.43131
            688            688        -70.348        -70.333       -1.47583
            689            689        -70.182        -70.167       -1.51559
            690            690        -70.016        -70.000       -1.54396
            691            691        -69.849        -69.833        -1.5694
            692            692        -69.683        -69.667       -1.59165
            693            693        -69.517        -69.500       -1.60783
            694            694        -69.350        -69.333       -1.62231
            695            695        -69.184        -69.167       -1.63564
            696            696        -69.017        -69.000       -1.64691
            697            697        -68.851        -68.833       -1.65495
            698            698        -68.684        -68.667       -1.66226
            699            699        -68.517        -68.500       -1.66754
            700            700        -68.351        -68.333       -1.67214
            701            701        -68.184        -68.167       -1.67979
            702            702        -68.018        -68.000       -1.68324
            703            703        -67.851        -67.833       -1.68438
            704            704        -67.684        -67.667       -1.68606
            705            705        -67.518        -67.500       -1.68925
            706            706        -67.351        -67.333       -1.69504
            707            707        -67.185        -67.167        -1.6923
            708            708        -67.018        -67.000       -1.69521
            709            709        -66.851        -66.833       -1.69889
            710            710        -66.685        -66.667       -1.68968
            711            711        -66.518        -66.500       -1.70265
            712            712        -66.352        -66.333       -1.69884
            713            713        -66.185        -66.167       -1.69584
            714            714        -66.018        -66.000       -1.70635
            715            715        -65.852        -65.833       -1.70761
            716            716        -65.685        -65.667       -1.70803
            717            717        -65.518        -65.500       -1.70634
            718            718        -65.352        -65.333       -1.70178
            719            719        -65.185        -65.167       -1.69794
            720            720        -65.019        -65.000       -1.69704
            721            721        -64.852        -64.833       -1.69846
            722            722        -64.685        -64.667       -1.70347
            723            723        -64.519        -64.500       -1.70581
            724            724        -64.352        -64.333       -1.70271
            725            725        -64.185        -64.167        -1.7049
            726            726        -64.019        -64.000       -1.69605
            727            727        -63.852        -63.833       -1.70373
            728            728        -63.686        -63.667       -1.70326
            729            729        -63.519        -63.500       -1.70227
            730            730        -63.352        -63.333       -1.70406
            731            731        -63.186        -63.167       -1.70645
            732            732        -63.019        -63.000       -1.70897
            733            733        -62.852        -62.833       -1.71136
            734            734        -62.686        -62.667       -1.71374
            735            735        -62.519        -62.500       -1.71471
            736            736        -62.353        -62.333       -1.71392
            737            737        -62.186        -62.167       -1.71539
            738            738        -62.019        -62.000       -1.71284
            739            739        -61.853        -61.833       -1.71473
            740            740        -61.686        -61.667       -1.71536
            741            741        -61.520        -61.500       -1.71582
            742            742        -61.353        -61.333       -1.71646
            743            743        -61.186        -61.167       -1.71665
            744            744        -61.020        -61.000       -1.71785
            745            745        -60.853        -60.833       -1.71967
            746            746        -60.686        -60.667       -1.72177
            747            747        -60.520        -60.500       -1.72169
            748            748        -60.353        -60.333       -1.72184
            749            749        -60.187        -60.167       -1.72392
            750            750        -60.020        -60.000       -1.72603
            751            751        -59.853        -59.833       -1.72201
            752            752        -59.687        -59.667       -1.72316
            753            753        -59.520        -59.500       -1.72468
            754            754        -59.353        -59.333       -1.72594
            755            755        -59.187        -59.167       -1.72684
            756            756        -59.020        -59.000       -1.72777
            757            757        -58.854        -58.833       -1.72877
            758            758        -58.687        -58.667       -1.72977
            759            759        -58.520        -58.500       -1.73051
            760            760        -58.354        -58.333       -1.73141
            761            761        -58.187        -58.167       -1.73239
            762            762        -58.021        -58.000       -1.73347
            763            763        -57.854        -57.833       -1.73468
            764            764        -57.687        -57.667       -1.73596
            765            765        -57.521        -57.500       -1.73724
            766            766        -57.354        -57.333       -1.73848
            767            767        -57.187        -57.167       -1.73959
            768            768        -57.021        -57.000       -1.74091
            769            769        -56.854        -56.833       -1.74226
            770            770        -56.688        -56.667       -1.74237
            771            771        -56.521        -56.500       -1.74309
            772            772        -56.354        -56.333       -1.74378
            773            773        -56.188        -56.167       -1.74446
            774            774        -56.021        -56.000       -1.74514
            775            775        -55.855        -55.833       -1.74596
            776            776        -55.688        -55.667       -1.74681
            777            777        -55.521        -55.500       -1.74752
            778            778        -55.355        -55.333        -1.7488
            779            779        -55.188        -55.167       -1.75071
            780            780        -55.021        -55.000       -1.75241
            781            781        -54.855        -54.833       -1.75359
            782            782        -54.688        -54.667       -1.75412
            783            783        -54.522        -54.500       -1.75476
            784            784        -54.355        -54.333       -1.75643
            785            785        -54.188        -54.167       -1.75826
            786            786        -54.022        -54.000       -1.75984
            787            787        -53.855        -53.833       -1.76144
            788            788        -53.689        -53.667       -1.76319
            789            789        -53.522        -53.500       -1.76499
            790            790        -53.355        -53.333       -1.76692
            791            791        -53.189        -53.167       -1.76885
            792            792        -53.022        -53.000       -1.77062
            793            793        -52.856        -52.833       -1.77234
            794            794        -52.689        -52.667       -1.77412
            795            795        -52.522        -52.500       -1.77607
            796            796        -52.356        -52.333       -1.77792
            797            797        -52.189        -52.167       -1.77979
            798            798        -52.023        -52.000       -1.78161
            799            799        -51.856        -51.833       -1.78377
            800            800        -51.689        -51.667       -1.78603
            801            801        -51.523        -51.500       -1.78822
            802            802        -51.356        -51.333       -1.79039
            803            803        -51.190        -51.167       -1.79244
            804            804        -51.023        -51.000       -1.79467
            805            805        -50.856        -50.833       -1.79697
            806            806        -50.690        -50.667       -1.79841
            807            807        -50.523        -50.500       -1.79945
            808            808        -50.357        -50.333       -1.80307
            809            809        -50.190        -50.167       -1.80593
            810            810        -50.023        -50.000       -1.80849
            811            811        -49.857        -49.833       -1.81099
            812            812        -49.690        -49.667       -1.81372
            813            813        -49.524        -49.500       -1.81651
            814            814        -49.357        -49.333        -1.8193
            815            815        -49.190        -49.167       -1.82201
            816            816        -49.024        -49.000       -1.82493
            817            817        -48.857        -48.833       -1.82783
            818            818        -48.691        -48.667        -1.8308
            819            819        -48.524        -48.500       -1.83369
            820            820        -48.358        -48.333       -1.83668
            821            821        -48.191        -48.167       -1.83961
            822            822        -48.024        -48.000        -1.8425
            823            823        -47.858        -47.833       -1.84526
            824            824        -47.691        -47.667       -1.84818
            825            825        -47.525        -47.500        -1.8511
            826            826        -47.358        -47.333       -1.85381
            827            827        -47.191        -47.167       -1.85654
            828            828        -47.025        -47.000        -1.8596
            829            829        -46.858        -46.833       -1.86193
            830            830        -46.692        -46.667        -1.8639
            831            831        -46.525        -46.500       -1.86758
            832            832        -46.359        -46.333       -1.87042
            833            833        -46.192        -46.167       -1.87308
            834            834        -46.025        -46.000       -1.87572
            835            835        -45.859        -45.833       -1.87834
            836            836        -45.692        -45.667       -1.88051
            837            837        -45.526        -45.500       -1.88278
            838            838        -45.359        -45.333       -1.88489
            839            839        -45.192        -45.167       -1.88686
            840            840        -45.026        -45.000       -1.88883
            841            841        -44.859        -44.833       -1.89054
            842            842        -44.693        -44.667       -1.89165
            843            843        -44.526        -44.500       -1.89261
            844            844        -44.359        -44.333       -1.89283
            845            845        -44.193        -44.167       -1.89416
            846            846        -44.026        -44.000       -1.89631
            847            847        -43.860        -43.833       -1.89832
            848            848        -43.693        -43.667       -1.90057
            849            849        -43.526        -43.500       -1.90217
            850            850        -43.360        -43.333       -1.90262
            851            851        -43.193        -43.167       -1.90322
            852            852        -43.027        -43.000       -1.90348
            853            853        -42.860        -42.833       -1.90396
            854            854        -42.693        -42.667       -1.90455
            855            855        -42.527        -42.500       -1.90516
            856            856        -42.360        -42.333       -1.90575
            857            857        -42.193        -42.167       -1.90636
            858            858        -42.027        -42.000       -1.90705
            859            859        -41.860        -41.833       -1.90774
            860            860        -41.694        -41.667       -1.90871
            861            861        -41.527        -41.500       -1.90958
            862            862        -41.360        -41.333       -1.91035
            863            863        -41.194        -41.167       -1.91107
            864            864        -41.027        -41.000       -1.91201
            865            865        -40.861        -40.833       -1.91272
            866            866        -40.694        -40.667        -1.9134
            867            867        -40.527        -40.500        -1.9141
            868            868        -40.361        -40.333       -1.91452
            869            869        -40.194        -40.167       -1.91502
            870            870        -40.028        -40.000        -1.9156
            871            871        -39.861        -39.833       -1.91618
            872            872        -39.694        -39.667       -1.91664
            873            873        -39.528        -39.500       -1.91734
            874            874        -39.361        -39.333        -1.9181
            875            875        -39.194        -39.167       -1.91893
            876            876        -39.028        -39.000       -1.91997
            877            877        -38.861        -38.833       -1.92085
            878            878        -38.695        -38.667       -1.92168
            879            879        -38.528        -38.500       -1.92245
            880            880        -38.361        -38.333       -1.92291
            881            881        -38.195        -38.167        -1.9234
            882            882        -38.028        -38.000       -1.92396
            883            883        -37.862        -37.833       -1.92461
            884            884        -37.695        -37.667       -1.92493
            885            885        -37.528        -37.500       -1.92547
            886            886        -37.362        -37.333       -1.92605
            887            887        -37.195        -37.167       -1.92665
            888            888        -37.029        -37.000       -1.92747
            889            889        -36.862        -36.833       -1.92817
            890            890        -36.695        -36.667       -1.92874
            891            891        -36.529        -36.500       -1.92927
            892            892        -36.362        -36.333       -1.92967
            893            893        -36.195        -36.167          -1.93
            894            894        -36.029        -36.000       -1.93027
            895            895        -35.862        -35.833       -1.93067
            896            896        -35.696        -35.667       -1.93107
            897            897        -35.529        -35.500       -1.93131
            898            898        -35.362        -35.333       -1.93174
            899            899        -35.196        -35.167       -1.93227
            900            900        -35.029        -35.000       -1.93285
            901            901        -34.863        -34.833       -1.93341
            902            902        -34.696        -34.667       -1.93406
            903            903        -34.529        -34.500       -1.93471
            904            904        -34.363        -34.333       -1.93539
            905            905        -34.196        -34.167       -1.93605
            906            906        -34.030        -34.000       -1.93691
            907            907        -33.863        -33.833       -1.93775
            908            908        -33.696        -33.667       -1.93855
            909            909        -33.530        -33.500       -1.93939
            910            910        -33.363        -33.333        -1.9401
            911            911        -33.197        -33.167       -1.94082
            912            912        -33.030        -33.000       -1.94158
            913            913        -32.863        -32.833       -1.94207
            914            914        -32.697        -32.667       -1.94263
            915            915        -32.530        -32.500       -1.94326
            916            916        -32.363        -32.333        -1.9439
            917            917        -32.197        -32.167       -1.94434
            918            918        -32.030        -32.000       -1.94475
            919            919        -31.864        -31.833       -1.94518
            920            920        -31.697        -31.667       -1.94576
            921            921        -31.530        -31.500       -1.94605
            922            922        -31.364        -31.333       -1.94638
            923            923        -31.197        -31.167       -1.94686
            924            924        -31.031        -31.000       -1.94744
            925            925        -30.864        -30.833       -1.94788
            926            926        -30.697        -30.667       -1.94831
            927            927        -30.531        -30.500       -1.94872
            928            928        -30.364        -30.333       -1.94916
            929            929        -30.198        -30.167       -1.94962
            930            930        -30.031        -30.000       -1.95024
            931            931        -29.864        -29.833       -1.95087
            932            932        -29.698        -29.667       -1.95139
            933            933        -29.531        -29.500       -1.95207
            934            934        -29.364        -29.333       -1.95279
            935            935        -29.198        -29.167       -1.95354
            936            936        -29.031        -29.000       -1.95434
            937            937        -28.865        -28.833       -1.95518
            938            938        -28.698        -28.667       -1.95598
            939            939        -28.531        -28.500       -1.95665
            940            940        -28.365        -28.333       -1.95723
            941            941        -28.198        -28.167       -1.95782
            942            942        -28.032        -28.000       -1.95831
            943            943        -27.865        -27.833       -1.95874
            944            944        -27.698        -27.667       -1.95922
            945            945        -27.532        -27.500       -1.95963
            946            946        -27.365        -27.333       -1.96008
            947            947        -27.199        -27.167       -1.96046
            948            948        -27.032        -27.000       -1.96086
            949            949        -26.865        -26.833       -1.96171
            950            950        -26.699        -26.667       -1.96249
            951            951        -26.532        -26.500       -1.96303
            952            952        -26.366        -26.333       -1.96324
            953            953        -26.199        -26.167       -1.96439
            954            954        -26.032        -26.000       -1.96522
            955            955        -25.866        -25.833       -1.96594
            956            956        -25.699        -25.667       -1.96634
            957            957        -25.533        -25.500       -1.96652
            958            958        -25.366        -25.333       -1.96671
            959            959        -25.199        -25.167       -1.96695
            960            960        -25.033        -25.000       -1.96721
            961            961        -24.866        -24.833       -1.96749
            962            962        -24.699        -24.667       -1.96786
            963            963        -24.533        -24.500       -1.96833
            964            964        -24.366        -24.333        -1.9689
            965            965        -24.200        -24.167       -1.96961
            966            966        -24.033        -24.000       -1.97007
            967            967        -23.866        -23.833        -1.9706
            968            968        -23.700        -23.667       -1.97121
            969            969        -23.533        -23.500       -1.97158
            970            970        -23.367        -23.333       -1.97209
            971            971        -23.200        -23.167       -1.97253
            972            972        -23.033        -23.000       -1.97304
            973            973        -22.867        -22.833       -1.97357
            974            974        -22.700        -22.667       -1.97412
            975            975        -22.534        -22.500       -1.97469
            976            976        -22.367        -22.333        -1.9752
            977            977        -22.200        -22.167       -1.97577
            978            978        -22.034        -22.000       -1.97628
            979            979        -21.867        -21.833       -1.97673
            980            980        -21.701        -21.667       -1.97712
            981            981        -21.534        -21.500       -1.97747
            982            982        -21.367        -21.333       -1.97787
            983            983        -21.201        -21.167       -1.97829
            984            984        -21.034        -21.000        -1.9787
            985            985        -20.867        -20.833       -1.97918
            986            986        -20.701        -20.667       -1.97966
            987            987        -20.534        -20.500       -1.98019
            988            988        -20.368        -20.333       -1.98076
            989            989        -20.201        -20.167       -1.98154
            990            990        -20.034        -20.000       -1.98214
            991            991        -19.868        -19.833       -1.98278
            992            992        -19.701        -19.667       -1.98349
            993            993        -19.535        -19.500       -1.98407
            994            994        -19.368        -19.333       -1.98468
            995            995        -19.201        -19.167       -1.98528
            996            996        -19.035        -19.000       -1.98596
            997            997        -18.868        -18.833       -1.98653
            998            998        -18.702        -18.667       -1.98708
            999            999        -18.535        -18.500       -1.98764
           1000           1000        -18.368        -18.333       -1.98809
           1001           1001        -18.202        -18.167       -1.98849
           1002           1002        -18.035        -18.000       -1.98889
           1003           1003        -17.869        -17.833       -1.98939
           1004           1004        -17.702        -17.667       -1.98995
           1005           1005        -17.535        -17.500       -1.99039
           1006           1006        -17.369        -17.333       -1.99087
           1007           1007        -17.202        -17.167       -1.99131
           1008           1008        -17.036        -17.000       -1.99168
           1009           1009        -16.869        -16.833       -1.99206
           1010           1010        -16.702        -16.667       -1.99221
           1011           1011        -16.536        -16.500       -1.99244
           1012           1012        -16.369        -16.333       -1.99279
           1013           1013        -16.203        -16.167       -1.99317
           1014           1014        -16.036        -16.000       -1.99346
           1015           1015        -15.869        -15.833       -1.99386
           1016           1016        -15.703        -15.667        -1.9944
           1017           1017        -15.536        -15.500       -1.99498
           1018           1018        -15.369        -15.333       -1.99572
           1019           1019        -15.203        -15.167       -1.99644
           1020           1020        -15.036        -15.000       -1.99718
           1021           1021        -14.870        -14.833       -1.99794
           1022           1022        -14.703        -14.667       -1.99854
           1023           1023        -14.536        -14.500       -1.99904
           1024           1024        -14.370        -14.333       -1.99949
           1025           1025        -14.203        -14.167        -1.9999
           1026           1026        -14.037        -14.000       -2.00008
           1027           1027        -13.870        -13.833       -2.00036
           1028           1028        -13.703        -13.667       -2.00064
           1029           1029        -13.537        -13.500       -2.00105
           1030           1030        -13.370        -13.333       -2.00154
           1031           1031        -13.204        -13.167       -2.00198
           1032           1032        -13.037        -13.000       -2.00249
           1033           1033        -12.870        -12.833       -2.00305
           1034           1034        -12.704        -12.667       -2.00367
           1035           1035        -12.537        -12.500       -2.00425
           1036           1036        -12.371        -12.333       -2.00482
           1037           1037        -12.204        -12.167       -2.00532
           1038           1038        -12.037        -12.000       -2.00568
           1039           1039        -11.871        -11.833       -2.00609
           1040           1040        -11.704        -11.667        -2.0065
           1041           1041        -11.538        -11.500       -2.00696
           1042           1042        -11.371        -11.333       -2.00757
           1043           1043        -11.204        -11.167       -2.00819
           1044           1044        -11.038        -11.000       -2.00893
           1045           1045        -10.871        -10.833       -2.00953
           1046           1046        -10.705        -10.667       -2.01109
           1047           1047        -10.538        -10.500       -2.01141
           1048           1048        -10.371        -10.333       -2.01097
           1049           1049        -10.205        -10.167        -2.0109
           1050           1050        -10.038        -10.000        -2.0111
           1051           1051         -9.872         -9.833       -2.01118
           1052           1052         -9.705         -9.667       -2.01121
           1053           1053         -9.538         -9.500        -2.0113
           1054           1054         -9.372         -9.333       -2.01157
           1055           1055         -9.205         -9.167       -2.01185
           1056           1056         -9.039         -9.000       -2.01219
           1057           1057         -8.872         -8.833       -2.01257
           1058           1058         -8.705         -8.667       -2.01309
           1059           1059         -8.539         -8.500       -2.01357
           1060           1060         -8.372         -8.333       -2.01408
           1061           1061         -8.205         -8.167       -2.01464
           1062           1062         -8.039         -8.000       -2.01515
           1063           1063         -7.872         -7.833       -2.01564
           1064           1064         -7.706         -7.667        -2.0162
           1065           1065         -7.539         -7.500       -2.01671
           1066           1066         -7.372         -7.333       -2.01716
           1067           1067         -7.206         -7.167       -2.01763
           1068           1068         -7.039         -7.000        -2.0181
           1069           1069         -6.873         -6.833       -2.01849
           1070           1070         -6.706         -6.667       -2.01897
           1071           1071         -6.539         -6.500       -2.01947
           1072           1072         -6.373         -6.333       -2.01999
           1073           1073         -6.206         -6.167        -2.0205
           1074           1074         -6.040         -6.000       -2.02097
           1075           1075         -5.873         -5.833       -2.02141
           1076           1076         -5.706         -5.667        -2.0219
           1077           1077         -5.540         -5.500       -2.02236
           1078           1078         -5.373         -5.333       -2.02282
           1079           1079         -5.207         -5.167       -2.02324
           1080           1080         -5.040         -5.000       -2.02373
           1081           1081         -4.873         -4.833       -2.02422
           1082           1082         -4.707         -4.667       -2.02468
           1083           1083         -4.540         -4.500       -2.02499
           1084           1084         -4.374         -4.333       -2.02528
           1085           1085         -4.207         -4.167       -2.02558
           1086           1086         -4.040         -4.000       -2.02589
           1087           1087         -3.874         -3.833       -2.02625
           1088           1088         -3.707         -3.667       -2.02668
           1089           1089         -3.541         -3.500        -2.0271
           1090           1090         -3.374         -3.333       -2.02755
           1091           1091         -3.207         -3.167       -2.02847
           1092           1092         -3.041         -3.000       -2.02916
           1093           1093         -2.874         -2.833       -2.02973
           1094           1094         -2.708         -2.667        -2.0303
           1095           1095         -2.541         -2.500       -2.03071
           1096           1096         -2.374         -2.333       -2.03111
           1097           1097         -2.208         -2.167       -2.03152
           1098           1098         -2.041         -2.000       -2.03201
           1099           1099         -1.875         -1.833       -2.03231
           1100           1100         -1.708         -1.667       -2.03279
           1101           1101         -1.541         -1.500       -2.03335
           1102           1102         -1.375         -1.333       -2.03386
           1103           1103         -1.208         -1.167       -2.03466
           1104           1104         -1.042         -1.000       -2.03527
           1105           1105         -0.875         -0.833        -2.0358
           1106           1106         -0.708         -0.667       -2.03626
           1107           1107         -0.542         -0.500       -2.03682
           1108           1108         -0.375         -0.333       -2.03738
           1109           1109         -0.209         -0.167       -2.03793
           1110           1110    -41.976e-03          0.000        -2.0384
           1111           1111          0.125          0.167       -2.03893
           1112           1112          0.291          0.333       -2.03945
           1113           1113          0.458          0.500       -2.03987
           1114           1114          0.624          0.667       -2.04026
           1115           1115          0.791          0.833       -2.04078
           1116           1116          0.958          1.000       -2.04123
           1117           1117          1.124          1.167       -2.04163
           1118           1118          1.291          1.333       -2.04201
           1119           1119          1.457          1.500       -2.04249
           1120           1120          1.624          1.667       -2.04295
           1121           1121          1.791          1.833       -2.04343
           1122           1122          1.957          2.000       -2.04384
           1123           1123          2.124          2.167       -2.04422
           1124           1124          2.290          2.333        -2.0446
           1125           1125          2.457          2.500       -2.04503
           1126           1126          2.624          2.667       -2.04541
           1127           1127          2.790          2.833       -2.04575
           1128           1128          2.957          3.000       -2.04615
           1129           1129          3.123          3.167       -2.04657
           1130           1130          3.290          3.333       -2.04696
           1131           1131          3.457          3.500       -2.04743
           1132           1132          3.623          3.667       -2.04799
           1133           1133          3.790          3.833        -2.0485
           1134           1134          3.956          4.000        -2.0489
           1135           1135          4.123          4.167       -2.04927
           1136           1136          4.290          4.333       -2.04966
           1137           1137          4.456          4.500        -2.0501
           1138           1138          4.623          4.667       -2.05055
           1139           1139          4.789          4.833       -2.05101
           1140           1140          4.956          5.000       -2.05158
           1141           1141          5.123          5.167       -2.05204
           1142           1142          5.289          5.333       -2.05242
           1143           1143          5.456          5.500       -2.05292
           1144           1144          5.622          5.667       -2.05351
           1145           1145          5.789          5.833       -2.05399
           1146           1146          5.956          6.000        -2.0544
           1147           1147          6.122          6.167       -2.05482
           1148           1148          6.289          6.333       -2.05536
           1149           1149          6.456          6.500        -2.0558
           1150           1150          6.622          6.667       -2.05626
           1151           1151          6.789          6.833       -2.05679
           1152           1152          6.955          7.000       -2.05732
           1153           1153          7.122          7.167       -2.05785
           1154           1154          7.289          7.333        -2.0584
           1155           1155          7.455          7.500       -2.05899
           1156           1156          7.622          7.667       -2.05956
           1157           1157          7.788          7.833       -2.06011
           1158           1158          7.955          8.000       -2.06062
           1159           1159          8.122          8.167       -2.06107
           1160           1160          8.288          8.333       -2.06155
           1161           1161          8.455          8.500         -2.062
           1162           1162          8.621          8.667       -2.06255
           1163           1163          8.788          8.833        -2.0631
           1164           1164          8.955          9.000       -2.06369
           1165           1165          9.121          9.167       -2.06428
           1166           1166          9.288          9.333       -2.06489
           1167           1167          9.454          9.500       -2.06547
           1168           1168          9.621          9.667       -2.06611
           1169           1169          9.787          9.833       -2.06661
           1170           1170          9.954         10.000       -2.06695
           1171           1171         10.121         10.167       -2.06725
           1172           1172         10.287         10.333       -2.06755
           1173           1173         10.454         10.500         -2.068
           1174           1174         10.621         10.667       -2.06854
           1175           1175         10.787         10.833       -2.06904
           1176           1176         10.954         11.000       -2.06969
           1177           1177         11.120         11.167       -2.07035
           1178           1178         11.287         11.333       -2.07101
           1179           1179         11.453         11.500       -2.07167
           1180           1180         11.620         11.667       -2.07236
           1181           1181         11.787         11.833       -2.07299
           1182           1182         11.953         12.000       -2.07359
           1183           1183         12.120         12.167       -2.07417
           1184           1184         12.286         12.333       -2.07478
           1185           1185         12.453         12.500       -2.07534
           1186           1186         12.620         12.667       -2.07595
           1187           1187         12.786         12.833       -2.07658
           1188           1188         12.953         13.000       -2.07718
           1189           1189         13.119         13.167       -2.07779
           1190           1190         13.286         13.333        -2.0784
           1191           1191         13.453         13.500       -2.07898
           1192           1192         13.619         13.667       -2.07947
           1193           1193         13.786         13.833        -2.0799
           1194           1194         13.952         14.000        -2.0803
           1195           1195         14.119         14.167       -2.08072
           1196           1196         14.286         14.333       -2.08091
           1197           1197         14.452         14.500       -2.08123
           1198           1198         14.619         14.667        -2.0816
           1199           1199         14.785         14.833       -2.08192
           1200           1200         14.952         15.000       -2.08238
           1201           1201         15.119         15.167       -2.08274
           1202           1202         15.285         15.333       -2.08308
           1203           1203         15.452         15.500       -2.08346
           1204           1204         15.618         15.667       -2.08401
           1205           1205         15.785         15.833       -2.08458
           1206           1206         15.952         16.000       -2.08523
           1207           1207         16.118         16.167       -2.08598
           1208           1208         16.285         16.333       -2.08684
           1209           1209         16.451         16.500       -2.08755
           1210           1210         16.618         16.667       -2.08821
           1211           1211         16.785         16.833       -2.08879
           1212           1212         16.951         17.000       -2.08939
           1213           1213         17.118         17.167       -2.08973
           1214           1214         17.284         17.333       -2.09007
           1215           1215         17.451         17.500       -2.09031
           1216           1216         17.618         17.667       -2.09059
           1217           1217         17.784         17.833       -2.09083
           1218           1218         17.951         18.000       -2.09117
           1219           1219         18.117         18.167       -2.09156
           1220           1220         18.284         18.333       -2.09195
           1221           1221         18.451         18.500       -2.09267
           1222           1222         18.617         18.667       -2.09327
           1223           1223         18.784         18.833       -2.09381
           1224           1224         18.950         19.000       -2.09432
           1225           1225         19.117         19.167       -2.09475
           1226           1226         19.284         19.333       -2.09509
           1227           1227         19.450         19.500       -2.09537
           1228           1228         19.617         19.667       -2.09569
           1229           1229         19.783         19.833       -2.09577
           1230           1230         19.950         20.000       -2.09599
           1231           1231         20.117         20.167       -2.09625
           1232           1232         20.283         20.333       -2.09653
           1233           1233         20.450         20.500       -2.09684
           1234           1234         20.616         20.667       -2.09701
           1235           1235         20.783         20.833       -2.09714
           1236           1236         20.950         21.000        -2.0973
           1237           1237         21.116         21.167       -2.09731
           1238           1238         21.283         21.333        -2.0974
           1239           1239         21.450         21.500       -2.09742
           1240           1240         21.616         21.667       -2.09744
           1241           1241         21.783         21.833       -2.09771
           1242           1242         21.949         22.000       -2.09802
           1243           1243         22.116         22.167       -2.09833
           1244           1244         22.283         22.333       -2.09866
           1245           1245         22.449         22.500       -2.09921
           1246           1246         22.616         22.667       -2.09962
           1247           1247         22.782         22.833       -2.10001
           1248           1248         22.949         23.000       -2.10041
           1249           1249         23.116         23.167       -2.10082
           1250           1250         23.282         23.333       -2.10128
           1251           1251         23.449         23.500       -2.10167
           1252           1252         23.615         23.667       -2.10197
           1253           1253         23.782         23.833       -2.10228
           1254           1254         23.949         24.000       -2.10259
           1255           1255         24.115         24.167       -2.10289
           1256           1256         24.282         24.333       -2.10319
           1257           1257         24.448         24.500       -2.10335
           1258           1258         24.615         24.667       -2.10358
           1259           1259         24.782         24.833       -2.10396
           1260           1260         24.948         25.000       -2.10441
           1261           1261         25.115         25.167       -2.10476
           1262           1262         25.281         25.333       -2.10508
           1263           1263         25.448         25.500       -2.10539
           1264           1264         25.615         25.667        -2.1057
           1265           1265         25.781         25.833       -2.10602
           1266           1266         25.948         26.000       -2.10643
           1267           1267         26.114         26.167       -2.10689
           1268           1268         26.281         26.333       -2.10733
           1269           1269         26.448         26.500       -2.10805
           1270           1270         26.614         26.667       -2.10859
           1271           1271         26.781         26.833       -2.10906
           1272           1272         26.947         27.000       -2.10949
           1273           1273         27.114         27.167       -2.10979
           1274           1274         27.281         27.333       -2.11008
           1275           1275         27.447         27.500       -2.11039
           1276           1276         27.614         27.667       -2.11066
           1277           1277         27.780         27.833       -2.11076
           1278           1278         27.947         28.000       -2.11096
           1279           1279         28.114         28.167       -2.11126
           1280           1280         28.280         28.333        -2.1116
           1281           1281         28.447         28.500       -2.11205
           1282           1282         28.613         28.667       -2.11245
           1283           1283         28.780         28.833       -2.11285
           1284           1284         28.947         29.000       -2.11328
           1285           1285         29.113         29.167       -2.11382
           1286           1286         29.280         29.333       -2.11436
           1287           1287         29.446         29.500        -2.1149
           1288           1288         29.613         29.667       -2.11537
           1289           1289         29.780         29.833       -2.11593
           1290           1290         29.946         30.000       -2.11636
           1291           1291         30.113         30.167       -2.11672
           1292           1292         30.279         30.333       -2.11702
           1293           1293         30.446         30.500       -2.11724
           1294           1294         30.613         30.667       -2.11757
           1295           1295         30.779         30.833       -2.11794
           1296           1296         30.946         31.000       -2.11835
           1297           1297         31.112         31.167       -2.11898
           1298           1298         31.279         31.333       -2.11961
           1299           1299         31.446         31.500       -2.12026
           1300           1300         31.612         31.667       -2.12095
           1301           1301         31.779         31.833       -2.12189
           1302           1302         31.945         32.000       -2.12268
           1303           1303         32.112         32.167       -2.12343
           1304           1304         32.278         32.333       -2.12418
           1305           1305         32.445         32.500       -2.12493
           1306           1306         32.612         32.667       -2.12567
           1307           1307         32.778         32.833       -2.12638
           1308           1308         32.945         33.000       -2.12711
           1309           1309         33.111         33.167       -2.12775
           1310           1310         33.278         33.333       -2.12834
           1311           1311         33.445         33.500       -2.12892
           1312           1312         33.611         33.667       -2.12952
           1313           1313         33.778         33.833       -2.12997
           1314           1314         33.944         34.000       -2.13058
           1315           1315         34.111         34.167       -2.13125
           1316           1316         34.278         34.333       -2.13192
           1317           1317         34.444         34.500       -2.13271
           1318           1318         34.611         34.667       -2.13354
           1319           1319         34.777         34.833       -2.13435
           1320           1320         34.944         35.000        -2.1352
           1321           1321         35.111         35.167       -2.13618
           1322           1322         35.277         35.333       -2.13709
           1323           1323         35.444         35.500       -2.13798
           1324           1324         35.610         35.667       -2.13883
           1325           1325         35.777         35.833       -2.13962
           1326           1326         35.943         36.000       -2.14047
           1327           1327         36.110         36.167       -2.14135
           1328           1328         36.277         36.333       -2.14217
           1329           1329         36.443         36.500       -2.14294
           1330           1330         36.610         36.667       -2.14371
           1331           1331         36.776         36.833       -2.14443
           1332           1332         36.943         37.000       -2.14517
           1333           1333         37.110         37.167       -2.14592
           1334           1334         37.276         37.333        -2.1466
           1335           1335         37.443         37.500       -2.14733
           1336           1336         37.609         37.667       -2.14809
           1337           1337         37.776         37.833       -2.14887
           1338           1338         37.943         38.000       -2.14965
           1339           1339         38.109         38.167       -2.15037
           1340           1340         38.276         38.333       -2.15103
           1341           1341         38.442         38.500       -2.15169
           1342           1342         38.609         38.667       -2.15224
           1343           1343         38.775         38.833       -2.15283
           1344           1344         38.942         39.000       -2.15345
           1345           1345         39.109         39.167       -2.15408
           1346           1346         39.275         39.333       -2.15481
           1347           1347         39.442         39.500       -2.15546
           1348           1348         39.608         39.667       -2.15618
           1349           1349         39.775         39.833       -2.15693
           1350           1350         39.942         40.000       -2.15777
           1351           1351         40.108         40.167       -2.15859
           1352           1352         40.275         40.333       -2.15941
           1353           1353         40.441         40.500       -2.16021
           1354           1354         40.608         40.667        -2.1611
           1355           1355         40.775         40.833        -2.1619
           1356           1356         40.941         41.000       -2.16272
           1357           1357         41.108         41.167       -2.16355
           1358           1358         41.274         41.333       -2.16436
           1359           1359         41.441         41.500       -2.16509
           1360           1360         41.607         41.667       -2.16573
           1361           1361         41.774         41.833       -2.16639
           1362           1362         41.941         42.000       -2.16704
           1363           1363         42.107         42.167       -2.16782
           1364           1364         42.274         42.333       -2.16864
           1365           1365         42.440         42.500       -2.16943
           1366           1366         42.607         42.667       -2.17023
           1367           1367         42.774         42.833         -2.171
           1368           1368         42.940         43.000       -2.17176
           1369           1369         43.107         43.167       -2.17254
           1370           1370         43.273         43.333       -2.17331
           1371           1371         43.440         43.500       -2.17406
           1372           1372         43.607         43.667       -2.17491
           1373           1373         43.773         43.833        -2.1757
           1374           1374         43.940         44.000       -2.17642
           1375           1375         44.106         44.167       -2.17715
           1376           1376         44.273         44.333       -2.17789
           1377           1377         44.439         44.500       -2.17866
           1378           1378         44.606         44.667       -2.17944
           1379           1379         44.773         44.833       -2.18028
           1380           1380         44.939         45.000       -2.18113
           1381           1381         45.106         45.167       -2.18201
           1382           1382         45.272         45.333       -2.18298
           1383           1383         45.439         45.500       -2.18393
           1384           1384         45.606         45.667       -2.18475
           1385           1385         45.772         45.833       -2.18551
           1386           1386         45.939         46.000        -2.1863
           1387           1387         46.105         46.167       -2.18679
           1388           1388         46.272         46.333       -2.18746
           1389           1389         46.438         46.500       -2.18816
           1390           1390         46.605         46.667       -2.18878
           1391           1391         46.772         46.833       -2.18953
           1392           1392         46.938         47.000       -2.19031
           1393           1393         47.105         47.167       -2.19106
           1394           1394         47.271         47.333        -2.1918
           1395           1395         47.438         47.500       -2.19264
           1396           1396         47.605         47.667       -2.19343
           1397           1397         47.771         47.833        -2.1942
           1398           1398         47.938         48.000       -2.19501
           1399           1399         48.104         48.167        -2.1958
           1400           1400         48.271         48.333       -2.19657
           1401           1401         48.438         48.500       -2.19732
           1402           1402         48.604         48.667       -2.19802
           1403           1403         48.771         48.833        -2.1988
           1404           1404         48.937         49.000       -2.19955
           1405           1405         49.104         49.167       -2.20032
           1406           1406         49.270         49.333       -2.20109
           1407           1407         49.437         49.500       -2.20183
           1408           1408         49.604         49.667       -2.20254
           1409           1409         49.770         49.833       -2.20323
           1410           1410         49.937         50.000       -2.20385
           1411           1411         50.103         50.167       -2.20433
           1412           1412         50.270         50.333       -2.20494
           1413           1413         50.437         50.500       -2.20563
           1414           1414         50.603         50.667       -2.20631
           1415           1415         50.770         50.833       -2.20703
           1416           1416         50.936         51.000       -2.20776
           1417           1417         51.103         51.167       -2.20843
           1418           1418         51.270         51.333       -2.20906
           1419           1419         51.436         51.500       -2.20975
           1420           1420         51.603         51.667       -2.21052
           1421           1421         51.769         51.833       -2.21131
           1422           1422         51.936         52.000        -2.2121
           1423           1423         52.102         52.167        -2.2128
           1424           1424         52.269         52.333       -2.21349
           1425           1425         52.436         52.500       -2.21414
           1426           1426         52.602         52.667       -2.21481
           1427           1427         52.769         52.833        -2.2154
           1428           1428         52.935         53.000       -2.21606
           1429           1429         53.102         53.167       -2.21663
           1430           1430         53.269         53.333       -2.21716
           1431           1431         53.435         53.500       -2.21782
           1432           1432         53.602         53.667       -2.21849
           1433           1433         53.768         53.833       -2.21914
           1434           1434         53.935         54.000       -2.21978
           1435           1435         54.102         54.167       -2.22055
           1436           1436         54.268         54.333       -2.22126
           1437           1437         54.435         54.500       -2.22193
           1438           1438         54.601         54.667        -2.2226
           1439           1439         54.768         54.833       -2.22337
           1440           1440         54.934         55.000       -2.22413
           1441           1441         55.101         55.167       -2.22491
           1442           1442         55.268         55.333       -2.22569
           1443           1443         55.434         55.500       -2.22637
           1444           1444         55.601         55.667       -2.22701
           1445           1445         55.767         55.833       -2.22761
           1446           1446         55.934         56.000       -2.22821
           1447           1447         56.101         56.167       -2.22867
           1448           1448         56.267         56.333       -2.22922
           1449           1449         56.434         56.500        -2.2298
           1450           1450         56.600         56.667       -2.23041
           1451           1451         56.767         56.833       -2.23109
           1452           1452         56.933         57.000       -2.23178
           1453           1453         57.100         57.167       -2.23244
           1454           1454         57.267         57.333       -2.23309
           1455           1455         57.433         57.500       -2.23377
           1456           1456         57.600         57.667       -2.23452
           1457           1457         57.766         57.833       -2.23532
           1458           1458         57.933         58.000       -2.23613
           1459           1459         58.100         58.167       -2.23692
           1460           1460         58.266         58.333       -2.23773
           1461           1461         58.433         58.500       -2.23857
           1462           1462         58.599         58.667       -2.23944
           1463           1463         58.766         58.833       -2.24027
           1464           1464         58.932         59.000       -2.24107
           1465           1465         59.099         59.167       -2.24184
           1466           1466         59.266         59.333       -2.24264
           1467           1467         59.432         59.500       -2.24331
           1468           1468         59.599         59.667       -2.24402
           1469           1469         59.765         59.833       -2.24473
           1470           1470         59.932         60.000       -2.24546
           1471           1471         60.099         60.167       -2.24606
           1472           1472         60.265         60.333       -2.24665
           1473           1473         60.432         60.500       -2.24726
           1474           1474         60.598         60.667       -2.24794
           1475           1475         60.765         60.833       -2.24871
           1476           1476         60.931         61.000       -2.24946
           1477           1477         61.098         61.167       -2.25018
           1478           1478         61.265         61.333       -2.25085
           1479           1479         61.431         61.500       -2.25161
           1480           1480         61.598         61.667        -2.2523
           1481           1481         61.764         61.833       -2.25301
           1482           1482         61.931         62.000       -2.25366
           1483           1483         62.098         62.167       -2.25426
           1484           1484         62.264         62.333       -2.25486
           1485           1485         62.431         62.500       -2.25557
           1486           1486         62.597         62.667       -2.25636
           1487           1487         62.764         62.833       -2.25715
           1488           1488         62.930         63.000       -2.25807
           1489           1489         63.097         63.167       -2.25885
           1490           1490         63.264         63.333       -2.25961
           1491           1491         63.430         63.500       -2.26038
           1492           1492         63.597         63.667         -2.261
           1493           1493         63.763         63.833       -2.26167
           1494           1494         63.930         64.000       -2.26237
           1495           1495         64.097         64.167       -2.26307
           1496           1496         64.263         64.333       -2.26371
           1497           1497         64.430         64.500       -2.26444
           1498           1498         64.596         64.667       -2.26514
           1499           1499         64.763         64.833       -2.26583
           1500           1500         64.929         65.000       -2.26659
           1501           1501         65.096         65.167       -2.26722
           1502           1502         65.263         65.333       -2.26778
           1503           1503         65.429         65.500       -2.26837
           1504           1504         65.596         65.667         -2.269
           1505           1505         65.762         65.833        -2.2697
           1506           1506         65.929         66.000       -2.27041
           1507           1507         66.096         66.167       -2.27116
           1508           1508         66.262         66.333        -2.2721
           1509           1509         66.429         66.500       -2.27301
           1510           1510         66.595         66.667        -2.2739
           1511           1511         66.762         66.833       -2.27479
           1512           1512         66.928         67.000       -2.27562
           1513           1513         67.095         67.167       -2.27649
           1514           1514         67.262         67.333       -2.27738
           1515           1515         67.428         67.500       -2.27825
           1516           1516         67.595         67.667       -2.27907
           1517           1517         67.761         67.833       -2.27994
           1518           1518         67.928         68.000       -2.28076
           1519           1519         68.094         68.167       -2.28152
           1520           1520         68.261         68.333       -2.28231
           1521           1521         68.428         68.500       -2.28308
           1522           1522         68.594         68.667       -2.28385
           1523           1523         68.761         68.833       -2.28461
           1524           1524         68.927         69.000       -2.28537
           1525           1525         69.094         69.167       -2.28615
           1526           1526         69.261         69.333       -2.28695
           1527           1527         69.427         69.500       -2.28773
           1528           1528         69.594         69.667        -2.2885
           1529           1529         69.760         69.833       -2.28937
           1530           1530         69.927         70.000       -2.29015
           1531           1531         70.093         70.167        -2.2909
           1532           1532         70.260         70.333       -2.29166
           1533           1533         70.427         70.500       -2.29238
           1534           1534         70.593         70.667       -2.29303
           1535           1535         70.760         70.833       -2.29363
           1536           1536         70.926         71.000       -2.29422
           1537           1537         71.093         71.167       -2.29471
           1538           1538         71.259         71.333       -2.29521
           1539           1539         71.426         71.500        -2.2957
           1540           1540         71.593         71.667       -2.29621
           1541           1541         71.759         71.833       -2.29667
           1542           1542         71.926         72.000       -2.29711
           1543           1543         72.092         72.167       -2.29754
           1544           1544         72.259         72.333       -2.29794
           1545           1545         72.426         72.500       -2.29829
           1546           1546         72.592         72.667       -2.29863
           1547           1547         72.759         72.833        -2.2989
           1548           1548         72.925         73.000       -2.29915
           1549           1549         73.092         73.167        -2.2993
           1550           1550         73.259         73.333       -2.29945
           1551           1551         73.425         73.500       -2.29958
           1552           1552         73.592         73.667       -2.29973
           1553           1553         73.758         73.833       -2.29982
           1554           1554         73.925         74.000       -2.29991
           1555           1555         74.092         74.167       -2.30001
           1556           1556         74.258         74.333       -2.30015
           1557           1557         74.425         74.500       -2.30026
           1558           1558         74.591         74.667        -2.3003
           1559           1559         74.758         74.833       -2.30036
           1560           1560         74.925         75.000       -2.30043
           1561           1561         75.091         75.167       -2.30026
           1562           1562         75.258         75.333       -2.30017
           1563           1563         75.424         75.500       -2.30013
           1564           1564         75.591         75.667       -2.30005
           1565           1565         75.758         75.833        -2.2998
           1566           1566         75.924         76.000       -2.29964
           1567           1567         76.091         76.167       -2.29953
           1568           1568         76.257         76.333       -2.29943
           1569           1569         76.424         76.500       -2.29932
           1570           1570         76.591         76.667       -2.29919
           1571           1571         76.757         76.833       -2.29907
           1572           1572         76.924         77.000        -2.2989
           1573           1573         77.090         77.167       -2.29869
           1574           1574         77.257         77.333       -2.29856
           1575           1575         77.424         77.500       -2.29842
           1576           1576         77.590         77.667       -2.29825
           1577           1577         77.757         77.833         -2.298
           1578           1578         77.924         78.000       -2.29777
           1579           1579         78.090         78.167        -2.2975
           1580           1580         78.257         78.333        -2.2972
           1581           1581         78.423         78.500       -2.29685
           1582           1582         78.590         78.667       -2.29656
           1583           1583         78.757         78.833       -2.29629
           1584           1584         78.923         79.000       -2.29603
           1585           1585         79.090         79.167       -2.29578
           1586           1586         79.256         79.333        -2.2955
           1587           1587         79.423         79.500       -2.29526
           1588           1588         79.590         79.667       -2.29497
           1589           1589         79.756         79.833       -2.29472
           1590           1590         79.923         80.000       -2.29447
           1591           1591         80.090         80.167       -2.29423
           1592           1592         80.256         80.333       -2.29401
           1593           1593         80.423         80.500       -2.29391
           1594           1594         80.589         80.667       -2.29375
           1595           1595         80.756         80.833       -2.29357
           1596           1596         80.923         81.000       -2.29349
           1597           1597         81.089         81.167       -2.29347
           1598           1598         81.256         81.333       -2.29351
           1599           1599         81.422         81.500       -2.29352
           1600           1600         81.589         81.667       -2.29348
           1601           1601         81.756         81.833        -2.2934
           1602           1602         81.922         82.000        -2.2933
           1603           1603         82.089         82.167       -2.29322
           1604           1604         82.255         82.333       -2.29308
           1605           1605         82.422         82.500       -2.29289
           1606           1606         82.589         82.667       -2.29255
           1607           1607         82.755         82.833       -2.29228
           1608           1608         82.922         83.000       -2.29203
           1609           1609         83.088         83.167       -2.29177
           1610           1610         83.255         83.333       -2.29149
           1611           1611         83.422         83.500       -2.29127
           1612           1612         83.588         83.667        -2.2911
           1613           1613         83.755         83.833       -2.29094
           1614           1614         83.922         84.000       -2.29081
           1615           1615         84.088         84.167       -2.29075
           1616           1616         84.255         84.333       -2.29073
           1617           1617         84.421         84.500       -2.29072
           1618           1618         84.588         84.667       -2.29073
           1619           1619         84.755         84.833        -2.2907
           1620           1620         84.921         85.000       -2.29063
           1621           1621         85.088         85.167       -2.29051
           1622           1622         85.254         85.333       -2.29045
           1623           1623         85.421         85.500       -2.29047
           1624           1624         85.588         85.667       -2.29052
           1625           1625         85.754         85.833       -2.29061
           1626           1626         85.921         86.000       -2.29083
           1627           1627         86.087         86.167       -2.29096
           1628           1628         86.254         86.333       -2.29109
           1629           1629         86.421         86.500       -2.29124
           1630           1630         86.587         86.667       -2.29143
           1631           1631         86.754         86.833       -2.29165
           1632           1632         86.920         87.000       -2.29188
           1633           1633         87.087         87.167       -2.29213
           1634           1634         87.254         87.333       -2.29253
           1635           1635         87.420         87.500       -2.29284
           1636           1636         87.587         87.667       -2.29314
           1637           1637         87.753         87.833       -2.29349
           1638           1638         87.920         88.000       -2.29379
           1639           1639         88.087         88.167       -2.29405
           1640           1640         88.253         88.333       -2.29431
           1641           1641         88.420         88.500       -2.29457
           1642           1642         88.586         88.667       -2.29474
           1643           1643         88.753         88.833       -2.29498
           1644           1644         88.920         89.000       -2.29528
           1645           1645         89.086         89.167       -2.29555
           1646           1646         89.253         89.333        -2.2959
           1647           1647         89.419         89.500       -2.29624
           1648           1648         89.586         89.667       -2.29655
           1649           1649         89.753         89.833       -2.29682
           1650           1650         89.919         90.000       -2.29699
           1651           1651         90.086         90.167       -2.29722
           1652           1652         90.252         90.333       -2.29746
           1653           1653         90.419         90.500       -2.29769
           1654           1654         90.586         90.667       -2.29783
           1655           1655         90.752         90.833       -2.29804
           1656           1656         90.919         91.000       -2.29819
           1657           1657         91.085         91.167        -2.2983
           1658           1658         91.252         91.333       -2.29847
           1659           1659         91.419         91.500       -2.29862
           1660           1660         91.585         91.667       -2.29884
           1661           1661         91.752         91.833       -2.29912
           1662           1662         91.918         92.000       -2.29933
           1663           1663         92.085         92.167       -2.29958
           1664           1664         92.251         92.333       -2.29986
           1665           1665         92.418         92.500       -2.30012
           1666           1666         92.585         92.667       -2.30051
           1667           1667         92.751         92.833       -2.30083
           1668           1668         92.918         93.000       -2.30115
           1669           1669         93.084         93.167       -2.30143
           1670           1670         93.251         93.333       -2.30169
           1671           1671         93.418         93.500       -2.30198
           1672           1672         93.584         93.667        -2.3023
           1673           1673         93.751         93.833       -2.30266
           1674           1674         93.917         94.000         -2.303
           1675           1675         94.084         94.167       -2.30341
           1676           1676         94.251         94.333       -2.30383
           1677           1677         94.417         94.500       -2.30422
           1678           1678         94.584         94.667       -2.30463
           1679           1679         94.750         94.833       -2.30493
           1680           1680         94.917         95.000       -2.30519
           1681           1681         95.084         95.167       -2.30548
           1682           1682         95.250         95.333       -2.30559
           1683           1683         95.417         95.500       -2.30579
           1684           1684         95.583         95.667       -2.30603
           1685           1685         95.750         95.833        -2.3063
           1686           1686         95.917         96.000       -2.30661
           1687           1687         96.083         96.167        -2.3069
           1688           1688         96.250         96.333       -2.30726
           1689           1689         96.416         96.500       -2.30764
           1690           1690         96.583         96.667         -2.308
           1691           1691         96.750         96.833       -2.30835
           1692           1692         96.916         97.000       -2.30869
           1693           1693         97.083         97.167       -2.30905
           1694           1694         97.249         97.333       -2.30946
           1695           1695         97.416         97.500        -2.3099
           1696           1696         97.582         97.667       -2.31036
           1697           1697         97.749         97.833       -2.31083
           1698           1698         97.916         98.000       -2.31135
           1699           1699         98.082         98.167       -2.31178
           1700           1700         98.249         98.333       -2.31219
           1701           1701         98.415         98.500        -2.3126
           1702           1702         98.582         98.667       -2.31297
           1703           1703         98.749         98.833       -2.31335
           1704           1704         98.915         99.000       -2.31368
           1705           1705         99.082         99.167       -2.31394
           1706           1706         99.248         99.333       -2.31424
           1707           1707         99.415         99.500       -2.31456
           1708           1708         99.582         99.667       -2.31486
           1709           1709         99.748         99.833       -2.31516
           1710           1710         99.915        100.000       -2.31546
           1711           1711        100.081        100.167       -2.31581
           1712           1712        100.248        100.333        -2.3162
           1713           1713        100.415        100.500        -2.3166
           1714           1714        100.581        100.667       -2.31697
           1715           1715        100.748        100.833        -2.3173
           1716           1716        100.914        101.000        -2.3176
           1717           1717        101.081        101.167       -2.31786
           1718           1718        101.248        101.333       -2.31808
           1719           1719        101.414        101.500       -2.31836
           1720           1720        101.581        101.667       -2.31866
           1721           1721        101.747        101.833       -2.31899
           1722           1722        101.914        102.000       -2.31937
           1723           1723        102.081        102.167       -2.31974
           1724           1724        102.247        102.333       -2.32006
           1725           1725        102.414        102.500       -2.32035
           1726           1726        102.580        102.667       -2.32062
           1727           1727        102.747        102.833       -2.32093
           1728           1728        102.913        103.000       -2.32126
           1729           1729        103.080        103.167       -2.32159
           1730           1730        103.247        103.333       -2.32198
           1731           1731        103.413        103.500        -2.3224
           1732           1732        103.580        103.667       -2.32283
           1733           1733        103.746        103.833       -2.32328
           1734           1734        103.913        104.000       -2.32388
           1735           1735        104.080        104.167       -2.32446
           1736           1736        104.246        104.333       -2.32508
           1737           1737        104.413        104.500       -2.32565
           1738           1738        104.579        104.667       -2.32626
           1739           1739        104.746        104.833       -2.32684
           1740           1740        104.913        105.000       -2.32738
           1741           1741        105.079        105.167       -2.32795
           1742           1742        105.246        105.333        -2.3285
           1743           1743        105.412        105.500       -2.32906
           1744           1744        105.579        105.667       -2.32962
           1745           1745        105.745        105.833       -2.33021
           1746           1746        105.912        106.000       -2.33084
           1747           1747        106.079        106.167       -2.33142
           1748           1748        106.245        106.333       -2.33202
           1749           1749        106.412        106.500       -2.33257
           1750           1750        106.578        106.667       -2.33311
           1751           1751        106.745        106.833       -2.33369
           1752           1752        106.912        107.000       -2.33429
           1753           1753        107.078        107.167       -2.33489
           1754           1754        107.245        107.333        -2.3355
           1755           1755        107.411        107.500       -2.33602
           1756           1756        107.578        107.667       -2.33652
           1757           1757        107.744        107.833       -2.33702
           1758           1758        107.911        108.000        -2.3374
           1759           1759        108.078        108.167       -2.33787
           1760           1760        108.244        108.333       -2.33841
           1761           1761        108.411        108.500       -2.33902
           1762           1762        108.577        108.667       -2.33967
           1763           1763        108.744        108.833       -2.34028
           1764           1764        108.911        109.000        -2.3409
           1765           1765        109.077        109.167       -2.34147
           1766           1766        109.244        109.333       -2.34205
           1767           1767        109.410        109.500       -2.34259
           1768           1768        109.577        109.667       -2.34315
           1769           1769        109.743        109.833       -2.34374
           1770           1770        109.910        110.000       -2.34431
           1771           1771        110.077        110.167       -2.34491
           1772           1772        110.243        110.333        -2.3455
           1773           1773        110.410        110.500       -2.34612
           1774           1774        110.576        110.667       -2.34685
           1775           1775        110.743        110.833       -2.34754
           1776           1776        110.910        111.000       -2.34824
           1777           1777        111.076        111.167       -2.34895
           1778           1778        111.243        111.333       -2.34963
           1779           1779        111.409        111.500       -2.35043
           1780           1780        111.576        111.667       -2.35117
           1781           1781        111.742        111.833       -2.35192
           1782           1782        111.909        112.000       -2.35267
           1783           1783        112.076        112.167        -2.3534
           1784           1784        112.242        112.333        -2.3541
           1785           1785        112.409        112.500        -2.3548
           1786           1786        112.575        112.667       -2.35545
           1787           1787        112.742        112.833         -2.356
           1788           1788        112.909        113.000       -2.35655
           1789           1789        113.075        113.167       -2.35707
           1790           1790        113.242        113.333       -2.35761
           1791           1791        113.408        113.500       -2.35814
           1792           1792        113.575        113.667        -2.3587
           1793           1793        113.741        113.833       -2.35928
           1794           1794        113.908        114.000       -2.35988
           1795           1795        114.075        114.167       -2.36046
           1796           1796        114.241        114.333       -2.36102
           1797           1797        114.408        114.500       -2.36158
           1798           1798        114.574        114.667       -2.36211
           1799           1799        114.741        114.833       -2.36265
           1800           1800        114.908        115.000       -2.36323
           1801           1801        115.074        115.167       -2.36379
           1802           1802        115.241        115.333       -2.36431
           1803           1803        115.407        115.500       -2.36495
           1804           1804        115.574        115.667       -2.36546
           1805           1805        115.740        115.833       -2.36591
           1806           1806        115.907        116.000       -2.36638
           1807           1807        116.074        116.167       -2.36676
           1808           1808        116.240        116.333       -2.36721
           1809           1809        116.407        116.500       -2.36765
           1810           1810        116.573        116.667       -2.36804
           1811           1811        116.740        116.833        -2.3685
           1812           1812        116.907        117.000       -2.36895
           1813           1813        117.073        117.167       -2.36937
           1814           1814        117.240        117.333       -2.36981
           1815           1815        117.406        117.500       -2.37039
           1816           1816        117.573        117.667       -2.37097
           1817           1817        117.740        117.833       -2.37152
           1818           1818        117.906        118.000       -2.37205
           1819           1819        118.073        118.167       -2.37267
           1820           1820        118.239        118.333       -2.37322
           1821           1821        118.406        118.500       -2.37373
           1822           1822        118.572        118.667       -2.37423
           1823           1823        118.739        118.833       -2.37449
           1824           1824        118.906        119.000       -2.37484
           1825           1825        119.072        119.167       -2.37522
           1826           1826        119.239        119.333       -2.37559
           1827           1827        119.405        119.500       -2.37587
           1828           1828        119.572        119.667       -2.37623
           1829           1829        119.739        119.833       -2.37661
           1830           1830        119.905        120.000         -2.377
           1831           1831        120.072        120.167        -2.3775
           1832           1832        120.238        120.333         -2.378
           1833           1833        120.405        120.500        -2.3785
           1834           1834        120.572        120.667       -2.37898
           1835           1835        120.738        120.833       -2.37952
           1836           1836        120.905        121.000          -2.38
           1837           1837        121.071        121.167        -2.3805
           1838           1838        121.238        121.333       -2.38101
           1839           1839        121.404        121.500       -2.38146
           1840           1840        121.571        121.667       -2.38194
           1841           1841        121.738        121.833       -2.38243
           1842           1842        121.904        122.000       -2.38291
           1843           1843        122.071        122.167        -2.3834
           1844           1844        122.237        122.333       -2.38387
           1845           1845        122.404        122.500       -2.38431
           1846           1846        122.571        122.667       -2.38474
           1847           1847        122.737        122.833       -2.38513
           1848           1848        122.904        123.000       -2.38551
           1849           1849        123.070        123.167       -2.38588
           1850           1850        123.237        123.333       -2.38621
           1851           1851        123.404        123.500       -2.38653
           1852           1852        123.570        123.667        -2.3868
           1853           1853        123.737        123.833       -2.38704
           1854           1854        123.903        124.000       -2.38729
           1855           1855        124.070        124.167       -2.38749
           1856           1856        124.237        124.333       -2.38766
           1857           1857        124.403        124.500       -2.38789
           1858           1858        124.570        124.667       -2.38807
           1859           1859        124.736        124.833        -2.3882
           1860           1860        124.903        125.000       -2.38833
           1861           1861        125.070        125.167       -2.38842
           1862           1862        125.236        125.333       -2.38848
           1863           1863        125.403        125.500       -2.38853
           1864           1864        125.569        125.667       -2.38852
           1865           1865        125.736        125.833        -2.3886
           1866           1866        125.903        126.000       -2.38873
           1867           1867        126.069        126.167       -2.38892
           1868           1868        126.236        126.333       -2.38922
           1869           1869        126.402        126.500       -2.38944
           1870           1870        126.569        126.667       -2.38962
           1871           1871        126.736        126.833       -2.38981
           1872           1872        126.902        127.000       -2.39002
           1873           1873        127.069        127.167       -2.39024
           1874           1874        127.235        127.333       -2.39047
           1875           1875        127.402        127.500       -2.39071
           1876           1876        127.569        127.667       -2.39099
           1877           1877        127.735        127.833       -2.39132
           1878           1878        127.902        128.000       -2.39166
           1879           1879        128.068        128.167       -2.39201
           1880           1880        128.235        128.333       -2.39249
           1881           1881        128.401        128.500       -2.39292
           1882           1882        128.568        128.667       -2.39333
           1883           1883        128.735        128.833        -2.3937
           1884           1884        128.901        129.000       -2.39411
           1885           1885        129.068        129.167       -2.39455
           1886           1886        129.234        129.333         -2.395
           1887           1887        129.401        129.500       -2.39545
           1888           1888        129.568        129.667       -2.39594
           1889           1889        129.734        129.833        -2.3964
           1890           1890        129.901        130.000       -2.39686
           1891           1891        130.067        130.167        -2.3973
           1892           1892        130.234        130.333       -2.39772
           1893           1893        130.401        130.500       -2.39815
           1894           1894        130.567        130.667       -2.39859
           1895           1895        130.734        130.833       -2.39904
           1896           1896        130.900        131.000       -2.39943
           1897           1897        131.067        131.167       -2.39986
           1898           1898        131.233        131.333       -2.40028
           1899           1899        131.400        131.500       -2.40067
           1900           1900        131.567        131.667         -2.401
           1901           1901        131.733        131.833       -2.40134
           1902           1902        131.900        132.000       -2.40169
           1903           1903        132.066        132.167       -2.40207
           1904           1904        132.233        132.333       -2.40233
           1905           1905        132.400        132.500       -2.40266
           1906           1906        132.566        132.667       -2.40305
           1907           1907        132.733        132.833       -2.40347
           1908           1908        132.899        133.000       -2.40392
           1909           1909        133.066        133.167       -2.40431
           1910           1910        133.233        133.333       -2.40466
           1911           1911        133.399        133.500       -2.40502
           1912           1912        133.566        133.667       -2.40532
           1913           1913        133.732        133.833       -2.40561
           1914           1914        133.899        134.000       -2.40586
           1915           1915        134.066        134.167       -2.40609
           1916           1916        134.232        134.333       -2.40635
           1917           1917        134.399        134.500       -2.40657
           1918           1918        134.565        134.667       -2.40685
           1919           1919        134.732        134.833       -2.40712
           1920           1920        134.899        135.000        -2.4074
           1921           1921        135.065        135.167       -2.40784
           1922           1922        135.232        135.333       -2.40831
           1923           1923        135.398        135.500       -2.40878
           1924           1924        135.565        135.667       -2.40925
           1925           1925        135.731        135.833       -2.40981
           1926           1926        135.898        136.000       -2.41029
           1927           1927        136.065        136.167       -2.41072
           1928           1928        136.231        136.333       -2.41114
           1929           1929        136.398        136.500        -2.4115
           1930           1930        136.564        136.667       -2.41191
           1931           1931        136.731        136.833       -2.41231
           1932           1932        136.898        137.000       -2.41267
           1933           1933        137.064        137.167       -2.41298
           1934           1934        137.231        137.333       -2.41322
           1935           1935        137.397        137.500       -2.41348
           1936           1936        137.564        137.667       -2.41377
           1937           1937        137.731        137.833       -2.41402
           1938           1938        137.897        138.000       -2.41431
           1939           1939        138.064        138.167       -2.41467
           1940           1940        138.230        138.333       -2.41503
           1941           1941        138.397        138.500       -2.41547
           1942           1942        138.564        138.667       -2.41583
           1943           1943        138.730        138.833       -2.41619
           1944           1944        138.897        139.000       -2.41656
           1945           1945        139.063        139.167       -2.41683
           1946           1946        139.230        139.333       -2.41707
           1947           1947        139.397        139.500       -2.41728
           1948           1948        139.563        139.667       -2.41749
           1949           1949        139.730        139.833       -2.41781
           1950           1950        139.896        140.000        -2.4181
           1951           1951        140.063        140.167       -2.41841
           1952           1952        140.229        140.333       -2.41871
           1953           1953        140.396        140.500       -2.41916
           1954           1954        140.563        140.667       -2.41954
           1955           1955        140.729        140.833       -2.41991
           1956           1956        140.896        141.000       -2.42025
           1957           1957        141.062        141.167       -2.42053
           1958           1958        141.229        141.333       -2.42081
           1959           1959        141.396        141.500        -2.4211
           1960           1960        141.562        141.667       -2.42138
           1961           1961        141.729        141.833       -2.42166
           1962           1962        141.895        142.000       -2.42192
           1963           1963        142.062        142.167       -2.42226
           1964           1964        142.229        142.333        -2.4226
           1965           1965        142.395        142.500       -2.42293
           1966           1966        142.562        142.667       -2.42338
           1967           1967        142.728        142.833       -2.42379
           1968           1968        142.895        143.000       -2.42425
           1969           1969        143.062        143.167       -2.42473
           1970           1970        143.228        143.333       -2.42523
           1971           1971        143.395        143.500       -2.42569
           1972           1972        143.561        143.667       -2.42614
           1973           1973        143.728        143.833       -2.42663
           1974           1974        143.895        144.000       -2.42712
           1975           1975        144.061        144.167       -2.42762
           1976           1976        144.228        144.333       -2.42812
           1977           1977        144.394        144.500       -2.42862
           1978           1978        144.561        144.667       -2.42904
           1979           1979        144.727        144.833       -2.42943
           1980           1980        144.894        145.000       -2.42982
           1981           1981        145.061        145.167       -2.43021
           1982           1982        145.227        145.333       -2.43054
           1983           1983        145.394        145.500       -2.43101
           1984           1984        145.560        145.667       -2.43151
           1985           1985        145.727        145.833       -2.43198
           1986           1986        145.894        146.000       -2.43264
           1987           1987        146.060        146.167       -2.43325
           1988           1988        146.227        146.333       -2.43388
           1989           1989        146.393        146.500       -2.43452
           1990           1990        146.560        146.667        -2.4351
           1991           1991        146.726        146.833       -2.43572
           1992           1992        146.893        147.000       -2.43635
           1993           1993        147.060        147.167       -2.43695
           1994           1994        147.226        147.333       -2.43754
           1995           1995        147.393        147.500       -2.43817
           1996           1996        147.559        147.667       -2.43885
           1997           1997        147.726        147.833       -2.43953
           1998           1998        147.893        148.000       -2.44028
           1999           1999        148.059        148.167         -2.441
           2000           2000        148.226        148.333       -2.44171
           2001           2001        148.392        148.500        -2.4424
           2002           2002        148.559        148.667       -2.44309
           2003           2003        148.725        148.833       -2.44375
           2004           2004        148.892        149.000       -2.44443
           2005           2005        149.059        149.167       -2.44509
           2006           2006        149.225        149.333       -2.44577
           2007           2007        149.392        149.500       -2.44646
           2008           2008        149.558        149.667       -2.44718
           2009           2009        149.725        149.833       -2.44789
           2010           2010        149.891        150.000        -2.4486
           2011           2011        150.058        150.167       -2.44942
           2012           2012        150.225        150.333       -2.45025
           2013           2013        150.391        150.500       -2.45111
           2014           2014        150.558        150.667       -2.45201
           2015           2015        150.724        150.833       -2.45286
           2016           2016        150.891        151.000       -2.45365
           2017           2017        151.057        151.167       -2.45442
           2018           2018        151.224        151.333       -2.45515
           2019           2019        151.391        151.500       -2.45576
           2020           2020        151.557        151.667       -2.45639
           2021           2021        151.724        151.833       -2.45708
           2022           2022        151.890        152.000       -2.45778
           2023           2023        152.057        152.167       -2.45848
           2024           2024        152.223        152.333       -2.45919
           2025           2025        152.390        152.500       -2.45992
           2026           2026        152.557        152.667       -2.46066
           2027           2027        152.723        152.833       -2.46149
           2028           2028        152.890        153.000       -2.46225
           2029           2029        153.056        153.167       -2.46297
           2030           2030        153.223        153.333        -2.4637
           2031           2031        153.389        153.500       -2.46443
           2032           2032        153.556        153.667       -2.46514
           2033           2033        153.723        153.833       -2.46585
           2034           2034        153.889        154.000       -2.46654
           2035           2035        154.056        154.167       -2.46727
           2036           2036        154.222        154.333       -2.46797
           2037           2037        154.389        154.500        -2.4686
           2038           2038        154.556        154.667       -2.46921
           2039           2039        154.722        154.833       -2.46979
           2040           2040        154.889        155.000       -2.47032
           2041           2041        155.055        155.167       -2.47089
           2042           2042        155.222        155.333        -2.4715
           2043           2043        155.388        155.500       -2.47197
           2044           2044        155.555        155.667       -2.47252
           2045           2045        155.722        155.833        -2.4731
           2046           2046        155.888        156.000       -2.47368
           2047           2047        156.055        156.167       -2.47431
           2048           2048        156.221        156.333        -2.4749
           2049           2049        156.388        156.500       -2.47546
           2050           2050        156.555        156.667         -2.476
           2051           2051        156.721        156.833       -2.47653
           2052           2052        156.888        157.000       -2.47714
           2053           2053        157.054        157.167       -2.47774
           2054           2054        157.221        157.333       -2.47832
           2055           2055        157.387        157.500       -2.47889
           2056           2056        157.554        157.667       -2.47948
           2057           2057        157.721        157.833       -2.48005
           2058           2058        157.887        158.000       -2.48061
           2059           2059        158.054        158.167       -2.48123
           2060           2060        158.220        158.333       -2.48182
           2061           2061        158.387        158.500       -2.48238
           2062           2062        158.554        158.667       -2.48294
           2063           2063        158.720        158.833        -2.4836
           2064           2064        158.887        159.000       -2.48417
           2065           2065        159.053        159.167        -2.4847
           2066           2066        159.220        159.333       -2.48524
           2067           2067        159.386        159.500       -2.48578
           2068           2068        159.553        159.667       -2.48634
           2069           2069        159.720        159.833        -2.4869
           2070           2070        159.886        160.000       -2.48746
           2071           2071        160.053        160.167       -2.48809
           2072           2072        160.219        160.333       -2.48869
           2073           2073        160.386        160.500       -2.48931
           2074           2074        160.552        160.667       -2.48993
           2075           2075        160.719        160.833       -2.49054
           2076           2076        160.886        161.000       -2.49116
           2077           2077        161.052        161.167       -2.49175
           2078           2078        161.219        161.333       -2.49233
           2079           2079        161.385        161.500       -2.49288
           2080           2080        161.552        161.667        -2.4934
           2081           2081        161.719        161.833       -2.49398
           2082           2082        161.885        162.000        -2.4946
           2083           2083        162.052        162.167       -2.49525
           2084           2084        162.218        162.333       -2.49586
           2085           2085        162.385        162.500       -2.49646
           2086           2086        162.551        162.667       -2.49715
           2087           2087        162.718        162.833        -2.4979
           2088           2088        162.885        163.000       -2.49868
           2089           2089        163.051        163.167       -2.49944
           2090           2090        163.218        163.333       -2.50022
           2091           2091        163.384        163.500       -2.50106
           2092           2092        163.551        163.667       -2.50211
           2093           2093        163.717        163.833       -2.50304
           2094           2094        163.884        164.000       -2.50395
           2095           2095        164.051        164.167       -2.50489
           2096           2096        164.217        164.333       -2.50584
           2097           2097        164.384        164.500       -2.50673
           2098           2098        164.550        164.667       -2.50762
           2099           2099        164.717        164.833       -2.50852
           2100           2100        164.883        165.000       -2.50934
           2101           2101        165.050        165.167        -2.5102
           2102           2102        165.217        165.333        -2.5111
           2103           2103        165.383        165.500       -2.51198
           2104           2104        165.550        165.667       -2.51288
           2105           2105        165.716        165.833       -2.51378
           2106           2106        165.883        166.000       -2.51472
           2107           2107        166.049        166.167        -2.5157
           2108           2108        166.216        166.333        -2.5166
           2109           2109        166.382        166.500       -2.51749
           2110           2110        166.549        166.667       -2.51843
           2111           2111        166.716        166.833       -2.51939
           2112           2112        166.882        167.000       -2.52036
           2113           2113        167.049        167.167       -2.52136
           2114           2114        167.215        167.333       -2.52234
           2115           2115        167.382        167.500       -2.52332
           2116           2116        167.548        167.667       -2.52443
           2117           2117        167.715        167.833       -2.52537
           2118           2118        167.882        168.000       -2.52627
           2119           2119        168.048        168.167       -2.52721
           2120           2120        168.215        168.333       -2.52819
           2121           2121        168.381        168.500       -2.52896
           2122           2122        168.548        168.667       -2.52982
           2123           2123        168.714        168.833       -2.53071
           2124           2124        168.881        169.000       -2.53157
           2125           2125        169.048        169.167       -2.53256
           2126           2126        169.214        169.333       -2.53357
           2127           2127        169.381        169.500        -2.5346
           2128           2128        169.547        169.667       -2.53565
           2129           2129        169.714        169.833       -2.53677
           2130           2130        169.880        170.000       -2.53786
           2131           2131        170.047        170.167       -2.53893
           2132           2132        170.213        170.333       -2.53996
           2133           2133        170.380        170.500       -2.54103
           2134           2134        170.547        170.667        -2.5421
           2135           2135        170.713        170.833       -2.54314
           2136           2136        170.880        171.000       -2.54416
           2137           2137        171.046        171.167        -2.5452
           2138           2138        171.213        171.333       -2.54625
           2139           2139        171.379        171.500       -2.54725
           2140           2140        171.546        171.667       -2.54825
           2141           2141        171.712        171.833       -2.54918
           2142           2142        171.879        172.000       -2.55012
           2143           2143        172.046        172.167       -2.55105
           2144           2144        172.212        172.333       -2.55197
           2145           2145        172.379        172.500       -2.55288
           2146           2146        172.545        172.667       -2.55383
           2147           2147        172.712        172.833       -2.55483
           2148           2148        172.878        173.000       -2.55584
           2149           2149        173.045        173.167       -2.55696
           2150           2150        173.212        173.333       -2.55804
           2151           2151        173.378        173.500       -2.55909
           2152           2152        173.545        173.667       -2.56014
           2153           2153        173.711        173.833       -2.56119
           2154           2154        173.878        174.000       -2.56218
           2155           2155        174.044        174.167       -2.56317
           2156           2156        174.211        174.333       -2.56421
           2157           2157        174.377        174.500       -2.56516
           2158           2158        174.544        174.667       -2.56615
           2159           2159        174.711        174.833       -2.56714
           2160           2160        174.877        175.000       -2.56814
           2161           2161        175.044        175.167       -2.56919
           2162           2162        175.210        175.333       -2.57018
           2163           2163        175.377        175.500       -2.57115
           2164           2164        175.543        175.667       -2.57209
           2165           2165        175.710        175.833       -2.57306
           2166           2166        175.876        176.000       -2.57399
           2167           2167        176.043        176.167       -2.57496
           2168           2168        176.210        176.333       -2.57593
           2169           2169        176.376        176.500       -2.57691
           2170           2170        176.543        176.667       -2.57789
           2171           2171        176.709        176.833       -2.57886
           2172           2172        176.876        177.000       -2.57987
           2173           2173        177.042        177.167       -2.58088
           2174           2174        177.209        177.333       -2.58185
           2175           2175        177.376        177.500       -2.58287
           2176           2176        177.542        177.667       -2.58392
           2177           2177        177.709        177.833       -2.58498
           2178           2178        177.875        178.000       -2.58607
           2179           2179        178.042        178.167       -2.58713
           2180           2180        178.208        178.333       -2.58819
           2181           2181        178.375        178.500       -2.58926
           2182           2182        178.541        178.667       -2.59031
           2183           2183        178.708        178.833       -2.59129
           2184           2184        178.875        179.000       -2.59225
           2185           2185        179.041        179.167       -2.59323
           2186           2186        179.208        179.333       -2.59418
           2187           2187        179.374        179.500        -2.5952
           2188           2188        179.541        179.667       -2.59624
           2189           2189        179.707        179.833       -2.59726
           2190           2190        179.874        180.000       -2.59836
           2191           2191        180.040        180.167       -2.59942
           2192           2192        180.207        180.333       -2.60051
           2193           2193        180.374        180.500       -2.60159
           2194           2194        180.540        180.667        -2.6026
           2195           2195        180.707        180.833        -2.6036
           2196           2196        180.873        181.000       -2.60463
           2197           2197        181.040        181.167       -2.60567
           2198           2198        181.206        181.333       -2.60664
           2199           2199        181.373        181.500       -2.60766
           2200           2200        181.539        181.667       -2.60871
           2201           2201        181.706        181.833       -2.60979
           2202           2202        181.873        182.000       -2.61091
           2203           2203        182.039        182.167       -2.61205
           2204           2204        182.206        182.333       -2.61322
           2205           2205        182.372        182.500       -2.61443
           2206           2206        182.539        182.667       -2.61569
           2207           2207        182.705        182.833       -2.61693
           2208           2208        182.872        183.000       -2.61814
           2209           2209        183.038        183.167       -2.61934
           2210           2210        183.205        183.333       -2.62056
           2211           2211        183.372        183.500        -2.6218
           2212           2212        183.538        183.667         -2.623
           2213           2213        183.705        183.833       -2.62418
           2214           2214        183.871        184.000       -2.62534
           2215           2215        184.038        184.167       -2.62648
           2216           2216        184.204        184.333       -2.62761
           2217           2217        184.371        184.500       -2.62871
           2218           2218        184.537        184.667       -2.62978
           2219           2219        184.704        184.833       -2.63077
           2220           2220        184.870        185.000       -2.63178
           2221           2221        185.037        185.167        -2.6328
           2222           2222        185.204        185.333       -2.63385
           2223           2223        185.370        185.500       -2.63495
           2224           2224        185.537        185.667       -2.63603
           2225           2225        185.703        185.833       -2.63709
           2226           2226        185.870        186.000       -2.63815
           2227           2227        186.036        186.167       -2.63929
           2228           2228        186.203        186.333       -2.64042
           2229           2229        186.369        186.500       -2.64157
           2230           2230        186.536        186.667       -2.64272
           2231           2231        186.703        186.833       -2.64377
           2232           2232        186.869        187.000       -2.64479
           2233           2233        187.036        187.167       -2.64582
           2234           2234        187.202        187.333       -2.64688
           2235           2235        187.369        187.500       -2.64791
           2236           2236        187.535        187.667       -2.64902
           2237           2237        187.702        187.833       -2.65015
           2238           2238        187.868        188.000       -2.65129
           2239           2239        188.035        188.167       -2.65256
           2240           2240        188.202        188.333       -2.65368
           2241           2241        188.368        188.500       -2.65477
           2242           2242        188.535        188.667       -2.65585
           2243           2243        188.701        188.833       -2.65689
           2244           2244        188.868        189.000       -2.65797
           2245           2245        189.034        189.167       -2.65904
           2246           2246        189.201        189.333        -2.6601
           2247           2247        189.367        189.500       -2.66114
           2248           2248        189.534        189.667       -2.66214
           2249           2249        189.701        189.833        -2.6631
           2250           2250        189.867        190.000       -2.66403
           2251           2251        190.034        190.167       -2.66484
           2252           2252        190.200        190.333       -2.66576
           2253           2253        190.367        190.500        -2.6667
           2254           2254        190.533        190.667       -2.66764
           2255           2255        190.700        190.833       -2.66861
           2256           2256        190.866        191.000       -2.66968
           2257           2257        191.033        191.167        -2.6707
           2258           2258        191.200        191.333       -2.67169
           2259           2259        191.366        191.500       -2.67266
           2260           2260        191.533        191.667       -2.67367
           2261           2261        191.699        191.833       -2.67464
           2262           2262        191.866        192.000       -2.67561
           2263           2263        192.032        192.167       -2.67657
           2264           2264        192.199        192.333       -2.67749
           2265           2265        192.366        192.500       -2.67843
           2266           2266        192.532        192.667       -2.67934
           2267           2267        192.699        192.833       -2.68022
           2268           2268        192.865        193.000       -2.68107
           2269           2269        193.032        193.167       -2.68193
           2270           2270        193.198        193.333       -2.68278
           2271           2271        193.365        193.500       -2.68365
           2272           2272        193.531        193.667       -2.68452
           2273           2273        193.698        193.833        -2.6854
           2274           2274        193.865        194.000       -2.68629
           2275           2275        194.031        194.167       -2.68719
           2276           2276        194.198        194.333       -2.68814
           2277           2277        194.364        194.500       -2.68908
           2278           2278        194.531        194.667       -2.69001
           2279           2279        194.697        194.833       -2.69093
           2280           2280        194.864        195.000       -2.69191
           2281           2281        195.031        195.167       -2.69285
           2282           2282        195.197        195.333       -2.69377
           2283           2283        195.364        195.500       -2.69465
           2284           2284        195.530        195.667       -2.69548
           2285           2285        195.697        195.833       -2.69627
           2286           2286        195.863        196.000        -2.6971
           2287           2287        196.030        196.167       -2.69792
           2288           2288        196.196        196.333       -2.69857
           2289           2289        196.363        196.500       -2.69927
           2290           2290        196.530        196.667       -2.70002
           2291           2291        196.696        196.833       -2.70076
           2292           2292        196.863        197.000       -2.70149
           2293           2293        197.029        197.167       -2.70221
           2294           2294        197.196        197.333        -2.7029
           2295           2295        197.362        197.500       -2.70357
           2296           2296        197.529        197.667       -2.70414
           2297           2297        197.696        197.833       -2.70466
           2298           2298        197.862        198.000       -2.70518
           2299           2299        198.029        198.167       -2.70568
           2300           2300        198.195        198.333       -2.70618
           2301           2301        198.362        198.500       -2.70656
           2302           2302        198.529        198.667       -2.70701
           2303           2303        198.695        198.833       -2.70748
           2304           2304        198.862        199.000       -2.70794
           2305           2305        199.028        199.167       -2.70843
           2306           2306        199.195        199.333       -2.70893
           2307           2307        199.361        199.500       -2.70945
           2308           2308        199.528        199.667       -2.70996
           2309           2309        199.695        199.833        -2.7105
           2310           2310        199.861        200.000       -2.71104
           2311           2311        200.028        200.167       -2.71166
           2312           2312        200.194        200.333       -2.71232
           2313           2313        200.361        200.500       -2.71301
           2314           2314        200.528        200.667       -2.71361
           2315           2315        200.694        200.833       -2.71416
           2316           2316        200.861        201.000       -2.71467
           2317           2317        201.027        201.167       -2.71507
           2318           2318        201.194        201.333       -2.71547
           2319           2319        201.360        201.500       -2.71582
           2320           2320        201.527        201.667       -2.71616
           2321           2321        201.694        201.833       -2.71635
           2322           2322        201.860        202.000       -2.71658
           2323           2323        202.027        202.167       -2.71685
           2324           2324        202.193        202.333       -2.71711
           2325           2325        202.360        202.500       -2.71738
           2326           2326        202.527        202.667       -2.71764
           2327           2327        202.693        202.833       -2.71787
           2328           2328        202.860        203.000       -2.71808
           2329           2329        203.026        203.167       -2.71834
           2330           2330        203.193        203.333       -2.71856
           2331           2331        203.360        203.500       -2.71878
           2332           2332        203.526        203.667       -2.71902
           2333           2333        203.693        203.833       -2.71923
           2334           2334        203.859        204.000       -2.71944
           2335           2335        204.026        204.167       -2.71967
           2336           2336        204.193        204.333        -2.7199
           2337           2337        204.359        204.500       -2.72011
           2338           2338        204.526        204.667       -2.72031
           2339           2339        204.692        204.833       -2.72052
           2340           2340        204.859        205.000       -2.72073
           2341           2341        205.026        205.167       -2.72096
           2342           2342        205.192        205.333       -2.72123
           2343           2343        205.359        205.500       -2.72155
           2344           2344        205.525        205.667       -2.72187
           2345           2345        205.692        205.833       -2.72216
           2346           2346        205.859        206.000       -2.72259
           2347           2347        206.025        206.167         -2.723
           2348           2348        206.192        206.333        -2.7234
           2349           2349        206.358        206.500       -2.72383
           2350           2350        206.525        206.667       -2.72438
           2351           2351        206.691        206.833       -2.72493
           2352           2352        206.858        207.000       -2.72552
           2353           2353        207.025        207.167       -2.72615
           2354           2354        207.191        207.333       -2.72695
           2355           2355        207.358        207.500       -2.72768
           2356           2356        207.524        207.667       -2.72841
           2357           2357        207.691        207.833       -2.72917
           2358           2358        207.857        208.000       -2.72999
           2359           2359        208.024        208.167       -2.73081
           2360           2360        208.191        208.333       -2.73163
           2361           2361        208.357        208.500       -2.73247
           2362           2362        208.524        208.667       -2.73336
           2363           2363        208.690        208.833       -2.73421
           2364           2364        208.857        209.000       -2.73503
           2365           2365        209.023        209.167       -2.73586
           2366           2366        209.190        209.333       -2.73668
           2367           2367        209.356        209.500       -2.73753
           2368           2368        209.523        209.667       -2.73837
           2369           2369        209.690        209.833       -2.73918
           2370           2370        209.856        210.000       -2.74003
           2371           2371        210.023        210.167       -2.74093
           2372           2372        210.189        210.333       -2.74184
           2373           2373        210.356        210.500       -2.74274
           2374           2374        210.522        210.667       -2.74369
           2375           2375        210.689        210.833       -2.74463
           2376           2376        210.856        211.000       -2.74562
           2377           2377        211.022        211.167       -2.74662
           2378           2378        211.189        211.333       -2.74775
           2379           2379        211.355        211.500       -2.74896
           2380           2380        211.522        211.667       -2.75027
           2381           2381        211.688        211.833       -2.75161
           2382           2382        211.855        212.000       -2.75318
           2383           2383        212.021        212.167       -2.75465
           2384           2384        212.188        212.333       -2.75616
           2385           2385        212.354        212.500       -2.75771
           2386           2386        212.521        212.667        -2.7594
           2387           2387        212.687        212.833       -2.76112
           2388           2388        212.854        213.000       -2.76294
           2389           2389        213.020        213.167       -2.76486
           2390           2390        213.187        213.333       -2.76684
           2391           2391        213.353        213.500       -2.76919
           2392           2392        213.520        213.667       -2.77146
           2393           2393        213.686        213.833       -2.77378
           2394           2394        213.853        214.000       -2.77616
           2395           2395        214.019        214.167       -2.77885
           2396           2396        214.186        214.333       -2.78154
           2397           2397        214.352        214.500        -2.7843
           2398           2398        214.519        214.667       -2.78714
           2399           2399        214.685        214.833        -2.7904
           2400           2400        214.852        215.000       -2.79368
           2401           2401        215.018        215.167       -2.79711
           2402           2402        215.184        215.333       -2.80068
           2403           2403        215.351        215.500       -2.80487
           2404           2404        215.517        215.667         -2.809
           2405           2405        215.684        215.833       -2.81324
           2406           2406        215.850        216.000       -2.81761
           2407           2407        216.016        216.167       -2.82272
           2408           2408        216.183        216.333       -2.82768
           2409           2409        216.349        216.500       -2.83265
           2410           2410        216.515        216.667       -2.83791
           2411           2411        216.682        216.833       -2.84419
           2412           2412        216.848        217.000       -2.85036
           2413           2413        217.014        217.167       -2.85687
           2414           2414        217.180        217.333       -2.86381
           2415           2415        217.347        217.500        -2.8711
           2416           2416        217.513        217.667       -2.87826
           2417           2417        217.679        217.833       -2.88587
           2418           2418        217.845        218.000       -2.89374
           2419           2419        218.011        218.167       -2.90262
           2420           2420        218.177        218.333       -2.91143
           2421           2421        218.344        218.500       -2.92061
           2422           2422        218.510        218.667       -2.93029
           2423           2423        218.676        218.833       -2.94012
           2424           2424        218.842        219.000       -2.95019
           2425           2425        219.008        219.167       -2.96067
           2426           2426        219.174        219.333       -2.97152
           2427           2427        219.340        219.500       -2.98282
           2428           2428        219.506        219.667       -2.99398
           2429           2429        219.672        219.833       -3.00522
           2430           2430        219.838        220.000       -3.01649
           2431           2431        220.004        220.167       -3.02811
           2432           2432        220.170        220.333       -3.03944
           2433           2433        220.336        220.500        -3.0506
           2434           2434        220.502        220.667       -3.06166
           2435           2435        220.668        220.833       -3.07283
           2436           2436        220.834        221.000       -3.08304
           2437           2437        221.000        221.167       -3.09332
           2438           2438        221.166        221.333       -3.10281
           2439           2439        221.332        221.500       -3.11171
           2440           2440        221.498        221.667       -3.11954
           2441           2441        221.665        221.833       -3.12622
           2442           2442        221.831        222.000       -3.13158
           2443           2443        221.997        222.167       -3.13656
           2444           2444        222.164        222.333       -3.14052
           2445           2445        222.330        222.500       -3.14357
           2446           2446        222.497        222.667       -3.14527
           2447           2447        222.663        222.833       -3.14584
           2448           2448        222.830        223.000       -3.14532
           2449           2449        222.996        223.167        -3.1444
           2450           2450        223.163        223.333       -3.14273
           2451           2451        223.330        223.500       -3.14054
           2452           2452        223.497        223.667       -3.13688
           2453           2453        223.663        223.833       -3.13281
           2454           2454        223.830        224.000       -3.12808
           2455           2455        223.997        224.167       -3.12318
           2456           2456        224.164        224.333        -3.1176
           2457           2457        224.331        224.500       -3.11165
           2458           2458        224.498        224.667       -3.10499
           2459           2459        224.665        224.833       -3.09761
           2460           2460        224.832        225.000       -3.08985
           2461           2461        224.999        225.167       -3.08162
           2462           2462        225.166        225.333       -3.07269
           2463           2463        225.333        225.500       -3.06303
           2464           2464        225.500        225.667       -3.05268
           2465           2465        225.668        225.833       -3.04229
           2466           2466        225.835        226.000       -3.03158
           2467           2467        226.002        226.167       -3.02064
           2468           2468        226.169        226.333       -3.00868
           2469           2469        226.337        226.500       -2.99682
           2470           2470        226.504        226.667       -2.98514
           2471           2471        226.671        226.833       -2.97349
           2472           2472        226.838        227.000       -2.96176
           2473           2473        227.005        227.167       -2.95004
           2474           2474        227.173        227.333       -2.93863
           2475           2475        227.340        227.500       -2.92782
           2476           2476        227.507        227.667        -2.9184
           2477           2477        227.674        227.833       -2.90868
           2478           2478        227.841        228.000        -2.8997
           2479           2479        228.008        228.167       -2.89143
           2480           2480        228.175        228.333       -2.88354
           2481           2481        228.342        228.500       -2.87715
           2482           2482        228.509        228.667       -2.87095
           2483           2483        228.676        228.833       -2.86547
           2484           2484        228.843        229.000       -2.86068
           2485           2485        229.010        229.167       -2.85609
           2486           2486        229.177        229.333       -2.85198
           2487           2487        229.344        229.500       -2.84906
           2488           2488        229.510        229.667       -2.84654
           2489           2489        229.677        229.833       -2.84471
           2490           2490        229.844        230.000       -2.84268
           2491           2491        230.010        230.167       -2.84081
           2492           2492        230.177        230.333       -2.83907
           2493           2493        230.344        230.500       -2.83802
           2494           2494        230.510        230.667       -2.83682
           2495           2495        230.677        230.833       -2.83574
           2496           2496        230.844        231.000       -2.83475
           2497           2497        231.010        231.167       -2.83432
           2498           2498        231.177        231.333       -2.83376
           2499           2499        231.344        231.500       -2.83323
           2500           2500        231.510        231.667       -2.83276
           2501           2501        231.677        231.833        -2.8326
           2502           2502        231.844        232.000       -2.83229
           2503           2503        232.010        232.167         -2.832
           2504           2504        232.177        232.333       -2.83175
           2505           2505        232.343        232.500       -2.83158
           2506           2506        232.510        232.667       -2.83146
           2507           2507        232.677        232.833       -2.83137
           2508           2508        232.843        233.000       -2.83131
           2509           2509        233.010        233.167       -2.83143
           2510           2510        233.176        233.333       -2.83154
           2511           2511        233.343        233.500       -2.83169
           2512           2512        233.510        233.667       -2.83192
           2513           2513        233.676        233.833        -2.8323
           2514           2514        233.843        234.000        -2.8326
           2515           2515        234.009        234.167       -2.83291
           2516           2516        234.176        234.333       -2.83323
           2517           2517        234.343        234.500        -2.8336
           2518           2518        234.509        234.667       -2.83392
           2519           2519        234.676        234.833       -2.83421
           2520           2520        234.842        235.000       -2.83451
           2521           2521        235.009        235.167       -2.83475
           2522           2522        235.176        235.333       -2.83502
           2523           2523        235.342        235.500        -2.8353
           2524           2524        235.509        235.667       -2.83558
           2525           2525        235.675        235.833        -2.8358
           2526           2526        235.842        236.000       -2.83601
           2527           2527        236.009        236.167       -2.83628
           2528           2528        236.175        236.333       -2.83657
           2529           2529        236.342        236.500       -2.83687
           2530           2530        236.508        236.667       -2.83721
           2531           2531        236.675        236.833        -2.8376
           2532           2532        236.842        237.000       -2.83806
           2533           2533        237.008        237.167       -2.83865
           2534           2534        237.175        237.333       -2.83917
           2535           2535        237.341        237.500       -2.83973
           2536           2536        237.508        237.667       -2.84035
           2537           2537        237.674        237.833       -2.84106
           2538           2538        237.841        238.000       -2.84184
           2539           2539        238.008        238.167       -2.84269
           2540           2540        238.174        238.333        -2.8436
           2541           2541        238.341        238.500       -2.84477
           2542           2542        238.507        238.667        -2.8459
           2543           2543        238.674        238.833       -2.84711
           2544           2544        238.840        239.000       -2.84842
           2545           2545        239.007        239.167       -2.84995
           2546           2546        239.173        239.333       -2.85144
           2547           2547        239.340        239.500         -2.853
           2548           2548        239.506        239.667       -2.85461
           2549           2549        239.673        239.833       -2.85645
           2550           2550        239.839        240.000        -2.8583
           2551           2551        240.006        240.167       -2.86023
           2552           2552        240.172        240.333       -2.86222
           2553           2553        240.339        240.500       -2.86446
           2554           2554        240.505        240.667        -2.8666
           2555           2555        240.672        240.833       -2.86875
           2556           2556        240.838        241.000       -2.87092
           2557           2557        241.005        241.167        -2.8732
           2558           2558        241.171        241.333        -2.8754
           2559           2559        241.338        241.500       -2.87752
           2560           2560        241.504        241.667       -2.87961
           2561           2561        241.671        241.833       -2.88152
           2562           2562        241.837        242.000       -2.88335
           2563           2563        242.004        242.167       -2.88505
           2564           2564        242.170        242.333       -2.88661
           2565           2565        242.337        242.500       -2.88767
           2566           2566        242.503        242.667       -2.88885
           2567           2567        242.670        242.833       -2.88963
           2568           2568        242.837        243.000       -2.89018
           2569           2569        243.003        243.167       -2.88964
           2570           2570        243.170        243.333       -2.88947
           2571           2571        243.336        243.500       -2.88924
           2572           2572        243.503        243.667       -2.88888
           2573           2573        243.670        243.833        -2.8881
           2574           2574        243.836        244.000       -2.88753
           2575           2575        244.003        244.167       -2.88693
           2576           2576        244.170        244.333       -2.88629
           2577           2577        244.336        244.500       -2.88559
           2578           2578        244.503        244.667       -2.88495
           2579           2579        244.670        244.833       -2.88436
           2580           2580        244.836        245.000       -2.88383
           2581           2581        245.003        245.167       -2.88337
           2582           2582        245.169        245.333       -2.88289
           2583           2583        245.336        245.500       -2.88244
           2584           2584        245.503        245.667         -2.882
           2585           2585        245.669        245.833       -2.88171
           2586           2586        245.836        246.000       -2.88139
           2587           2587        246.003        246.167        -2.8811
           2588           2588        246.169        246.333       -2.88083
           2589           2589        246.336        246.500       -2.88066
           2590           2590        246.503        246.667       -2.88046
           2591           2591        246.669        246.833       -2.88026
           2592           2592        246.836        247.000       -2.88005
           2593           2593        247.002        247.167       -2.87983
           2594           2594        247.169        247.333       -2.87959
           2595           2595        247.336        247.500       -2.87936
           2596           2596        247.502        247.667       -2.87916
           2597           2597        247.669        247.833       -2.87898
           2598           2598        247.835        248.000       -2.87876
           2599           2599        248.002        248.167       -2.87861
           2600           2600        248.169        248.333       -2.87847
           2601           2601        248.335        248.500       -2.87828
           2602           2602        248.502        248.667       -2.87814
           2603           2603        248.669        248.833         -2.878
           2604           2604        248.835        249.000       -2.87784
           2605           2605        249.002        249.167       -2.87764
           2606           2606        249.168        249.333       -2.87742
           2607           2607        249.335        249.500       -2.87721
           2608           2608        249.502        249.667       -2.87698
           2609           2609        249.668        249.833       -2.87675
           2610           2610        249.835        250.000       -2.87652
           2611           2611        250.002        250.167       -2.87627
           2612           2612        250.168        250.333       -2.87608
           2613           2613        250.335        250.500       -2.87592
           2614           2614        250.501        250.667       -2.87594
           2615           2615        250.668        250.833       -2.87597
           2616           2616        250.835        251.000       -2.87602
           2617           2617        251.001        251.167       -2.87609
           2618           2618        251.168        251.333       -2.87641
           2619           2619        251.334        251.500       -2.87657
           2620           2620        251.501        251.667       -2.87673
           2621           2621        251.668        251.833        -2.8769
           2622           2622        251.834        252.000       -2.87701
           2623           2623        252.001        252.167       -2.87716
           2624           2624        252.167        252.333       -2.87732
           2625           2625        252.334        252.500       -2.87745
           2626           2626        252.501        252.667       -2.87761
           2627           2627        252.667        252.833       -2.87779
           2628           2628        252.834        253.000       -2.87795
           2629           2629        253.000        253.167       -2.87813
           2630           2630        253.167        253.333        -2.8784
           2631           2631        253.334        253.500       -2.87867
           2632           2632        253.500        253.667       -2.87897
           2633           2633        253.667        253.833       -2.87929
           2634           2634        253.833        254.000       -2.87962
           2635           2635        254.000        254.167       -2.87992
           2636           2636        254.167        254.333       -2.88021
           2637           2637        254.333        254.500       -2.88051
           2638           2638        254.500        254.667       -2.88081
           2639           2639        254.666        254.833       -2.88105
           2640           2640        254.833        255.000       -2.88133
           2641           2641        255.000        255.167       -2.88168
           2642           2642        255.166        255.333       -2.88206
           2643           2643        255.333        255.500       -2.88242
           2644           2644        255.499        255.667       -2.88277
           2645           2645        255.666        255.833       -2.88311
           2646           2646        255.833        256.000       -2.88343
           2647           2647        255.999        256.167       -2.88373
           2648           2648        256.166        256.333       -2.88407
           2649           2649        256.332        256.500       -2.88445
           2650           2650        256.499        256.667       -2.88486
           2651           2651        256.665        256.833        -2.8853
           2652           2652        256.832        257.000       -2.88574
           2653           2653        256.999        257.167       -2.88615
           2654           2654        257.165        257.333       -2.88655
           2655           2655        257.332        257.500       -2.88695
           2656           2656        257.498        257.667       -2.88733
           2657           2657        257.665        257.833       -2.88774
           2658           2658        257.832        258.000       -2.88815
           2659           2659        257.998        258.167       -2.88857
           2660           2660        258.165        258.333       -2.88904
           2661           2661        258.331        258.500       -2.88951
           2662           2662        258.498        258.667       -2.88997
           2663           2663        258.665        258.833       -2.89059
           2664           2664        258.831        259.000       -2.89119
           2665           2665        258.998        259.167       -2.89181
           2666           2666        259.164        259.333       -2.89246
           2667           2667        259.331        259.500       -2.89318
           2668           2668        259.497        259.667       -2.89389
           2669           2669        259.664        259.833       -2.89466
           2670           2670        259.831        260.000       -2.89549
           2671           2671        259.997        260.167       -2.89651
           2672           2672        260.164        260.333       -2.89754
           2673           2673        260.330        260.500       -2.89866
           2674           2674        260.497        260.667       -2.89984
           2675           2675        260.663        260.833       -2.90137
           2676           2676        260.830        261.000       -2.90284
           2677           2677        260.996        261.167       -2.90433
           2678           2678        261.163        261.333       -2.90588
           2679           2679        261.329        261.500       -2.90767
           2680           2680        261.496        261.667       -2.90944
           2681           2681        261.662        261.833       -2.91124
           2682           2682        261.829        262.000        -2.9131
           2683           2683        261.995        262.167       -2.91522
           2684           2684        262.162        262.333        -2.9173
           2685           2685        262.328        262.500       -2.91943
           2686           2686        262.495        262.667       -2.92162
           2687           2687        262.661        262.833       -2.92404
           2688           2688        262.828        263.000        -2.9264
           2689           2689        262.994        263.167       -2.92882
           2690           2690        263.161        263.333       -2.93134
           2691           2691        263.327        263.500       -2.93407
           2692           2692        263.494        263.667       -2.93679
           2693           2693        263.660        263.833        -2.9396
           2694           2694        263.826        264.000       -2.94248
           2695           2695        263.993        264.167       -2.94576
           2696           2696        264.159        264.333         -2.949
           2697           2697        264.326        264.500       -2.95234
           2698           2698        264.492        264.667       -2.95577
           2699           2699        264.658        264.833       -2.95968
           2700           2700        264.825        265.000       -2.96347
           2701           2701        264.991        265.167       -2.96729
           2702           2702        265.158        265.333       -2.97115
           2703           2703        265.324        265.500       -2.97531
           2704           2704        265.490        265.667       -2.97937
           2705           2705        265.657        265.833       -2.98349
           2706           2706        265.823        266.000       -2.98767
           2707           2707        265.989        266.167       -2.99204
           2708           2708        266.156        266.333       -2.99641
           2709           2709        266.322        266.500       -3.00088
           2710           2710        266.488        266.667       -3.00543
           2711           2711        266.655        266.833       -3.01036
           2712           2712        266.821        267.000       -3.01523
           2713           2713        266.987        267.167        -3.0202
           2714           2714        267.154        267.333       -3.02525
           2715           2715        267.320        267.500       -3.03072
           2716           2716        267.486        267.667       -3.03621
           2717           2717        267.653        267.833       -3.04187
           2718           2718        267.819        268.000       -3.04769
           2719           2719        267.985        268.167       -3.05405
           2720           2720        268.151        268.333        -3.0604
           2721           2721        268.318        268.500       -3.06691
           2722           2722        268.484        268.667       -3.07357
           2723           2723        268.650        268.833       -3.08092
           2724           2724        268.816        269.000       -3.08806
           2725           2725        268.982        269.167       -3.09573
           2726           2726        269.148        269.333       -3.10387
           2727           2727        269.314        269.500       -3.11246
           2728           2728        269.481        269.667       -3.12091
           2729           2729        269.647        269.833        -3.1294
           2730           2730        269.813        270.000       -3.13815
           2731           2731        269.979        270.167       -3.14695
           2732           2732        270.145        270.333       -3.15603
           2733           2733        270.311        270.500       -3.16461
           2734           2734        270.477        270.667        -3.1721
           2735           2735        270.643        270.833       -3.17976
           2736           2736        270.809        271.000       -3.18772
           2737           2737        270.976        271.167       -3.19633
           2738           2738        271.142        271.333       -3.20532
           2739           2739        271.308        271.500        -3.2143
           2740           2740        271.474        271.667       -3.22315
           2741           2741        271.640        271.833       -3.23125
           2742           2742        271.806        272.000       -3.23819
           2743           2743        271.972        272.167       -3.24258
           2744           2744        272.139        272.333       -3.24649
           2745           2745        272.305        272.500       -3.25053
           2746           2746        272.471        272.667       -3.25492
           2747           2747        272.638        272.833       -3.25928
           2748           2748        272.804        273.000       -3.26374
           2749           2749        272.971        273.167       -3.26833
           2750           2750        273.137        273.333       -3.27302
           2751           2751        273.303        273.500        -3.2781
           2752           2752        273.469        273.667       -3.28315
           2753           2753        273.636        273.833       -3.28823
           2754           2754        273.802        274.000       -3.29334
           2755           2755        273.968        274.167       -3.29861
           2756           2756        274.135        274.333       -3.30365
           2757           2757        274.301        274.500       -3.30876
           2758           2758        274.467        274.667       -3.31393
           2759           2759        274.634        274.833       -3.31802
           2760           2760        274.800        275.000       -3.32068
           2761           2761        274.967        275.167       -3.32149
           2762           2762        275.133        275.333       -3.32106
           2763           2763        275.300        275.500        -3.3181
           2764           2764        275.467        275.667        -3.3142
           2765           2765        275.634        275.833       -3.30855
           2766           2766        275.801        276.000       -3.30145
           2767           2767        275.968        276.167       -3.29022
           2768           2768        276.136        276.333       -3.27481
           2769           2769        276.303        276.500       -3.25458
           2770           2770        276.471        276.667       -3.23126
           2771           2771        276.640        276.833       -3.20013
           2772           2772        276.809        277.000       -3.16815
           2773           2773        276.977        277.167       -3.13571
           2774           2774        277.146        277.333       -3.10302
           2775           2775        277.314        277.500       -3.07328
           2776           2776        277.482        277.667       -3.04736
           2777           2777        277.650        277.833       -3.02622
           2778           2778        277.818        278.000       -3.00862
           2779           2779        277.985        278.167       -2.99532
           2780           2780        278.152        278.333        -2.9854
           2781           2781        278.320        278.500       -2.97762
           2782           2782        278.487        278.667       -2.97117
           2783           2783        278.653        278.833       -2.96734
           2784           2784        278.820        279.000       -2.96433
           2785           2785        278.987        279.167       -2.96194
           2786           2786        279.154        279.333       -2.96024
           2787           2787        279.320        279.500       -2.95923
           2788           2788        279.487        279.667       -2.95833
           2789           2789        279.654        279.833       -2.95743
           2790           2790        279.820        280.000       -2.95662
           2791           2791        279.987        280.167       -2.95643
           2792           2792        280.154        280.333       -2.95609
           2793           2793        280.320        280.500        -2.9558
           2794           2794        280.487        280.667       -2.95559
           2795           2795        280.653        280.833       -2.95569
           2796           2796        280.820        281.000       -2.95569
           2797           2797        280.987        281.167        -2.9557
           2798           2798        281.153        281.333       -2.95577
           2799           2799        281.320        281.500        -2.9559
           2800           2800        281.486        281.667       -2.95615
           2801           2801        281.653        281.833       -2.95631
           2802           2802        281.820        282.000       -2.95647
           2803           2803        281.986        282.167       -2.95664
           2804           2804        282.153        282.333       -2.95685
           2805           2805        282.320        282.500       -2.95708
           2806           2806        282.486        282.667       -2.95732
           2807           2807        282.653        282.833       -2.95756
           2808           2808        282.819        283.000       -2.95782
           2809           2809        282.986        283.167       -2.95806
           2810           2810        283.153        283.333       -2.95831
           2811           2811        283.319        283.500       -2.95854
           2812           2812        283.486        283.667       -2.95871
           2813           2813        283.652        283.833       -2.95893
           2814           2814        283.819        284.000       -2.95911
           2815           2815        283.986        284.167       -2.95926
           2816           2816        284.152        284.333       -2.95935
           2817           2817        284.319        284.500       -2.95943
           2818           2818        284.485        284.667       -2.95951
           2819           2819        284.652        284.833       -2.95957
           2820           2820        284.819        285.000       -2.95955
           2821           2821        284.985        285.167       -2.95956
           2822           2822        285.152        285.333       -2.95954
           2823           2823        285.318        285.500       -2.95949
           2824           2824        285.485        285.667       -2.95933
           2825           2825        285.652        285.833       -2.95914
           2826           2826        285.818        286.000       -2.95889
           2827           2827        285.985        286.167       -2.95861
           2828           2828        286.152        286.333       -2.95817
           2829           2829        286.318        286.500        -2.9578
           2830           2830        286.485        286.667       -2.95743
           2831           2831        286.651        286.833       -2.95705
           2832           2832        286.818        287.000       -2.95663
           2833           2833        286.985        287.167       -2.95624
           2834           2834        287.151        287.333       -2.95587
           2835           2835        287.318        287.500       -2.95553
           2836           2836        287.485        287.667        -2.9552
           2837           2837        287.651        287.833        -2.9549
           2838           2838        287.818        288.000       -2.95462
           2839           2839        287.985        288.167       -2.95434
           2840           2840        288.151        288.333       -2.95415
           2841           2841        288.318        288.500       -2.95391
           2842           2842        288.484        288.667       -2.95365
           2843           2843        288.651        288.833       -2.95338
           2844           2844        288.818        289.000       -2.95311
           2845           2845        288.984        289.167       -2.95286
           2846           2846        289.151        289.333       -2.95263
           2847           2847        289.318        289.500       -2.95242
           2848           2848        289.484        289.667       -2.95222
           2849           2849        289.651        289.833       -2.95217
           2850           2850        289.817        290.000       -2.95208
           2851           2851        289.984        290.167         -2.952
           2852           2852        290.151        290.333       -2.95194
           2853           2853        290.317        290.500       -2.95201
           2854           2854        290.484        290.667       -2.95204
           2855           2855        290.651        290.833       -2.95204
           2856           2856        290.817        291.000       -2.95205
           2857           2857        290.984        291.167       -2.95219
           2858           2858        291.150        291.333       -2.95224
           2859           2859        291.317        291.500       -2.95227
           2860           2860        291.484        291.667        -2.9525
           2861           2861        291.650        291.833       -2.95253
           2862           2862        291.817        292.000       -2.95196
           2863           2863        291.983        292.167        -2.9523
           2864           2864        292.150        292.333       -2.95567
           2865           2865        292.316        292.500       -2.96017
           2866           2866        292.483        292.667       -2.96387
           2867           2867        292.649        292.833       -2.96619
           2868           2868        292.816        293.000       -2.96806
           2869           2869        292.982        293.167       -2.96921
           2870           2870        293.149        293.333       -2.97071
           2871           2871        293.315        293.500       -2.97213
           2872           2872        293.482        293.667       -2.97345
           2873           2873        293.648        293.833       -2.97441
           2874           2874        293.815        294.000       -2.97546
           2875           2875        293.981        294.167       -2.97647
           2876           2876        294.148        294.333       -2.97745
           2877           2877        294.314        294.500        -2.9782
           2878           2878        294.481        294.667       -2.97899
           2879           2879        294.648        294.833       -2.97972
           2880           2880        294.814        295.000       -2.98044
           2881           2881        294.981        295.167       -2.98108
           2882           2882        295.147        295.333        -2.9818
           2883           2883        295.314        295.500       -2.98252
           2884           2884        295.480        295.667       -2.98327
           2885           2885        295.647        295.833       -2.98406
           2886           2886        295.814        296.000        -2.9848
           2887           2887        295.980        296.167       -2.98555
           2888           2888        296.147        296.333       -2.98626
           2889           2889        296.313        296.500       -2.98692
           2890           2890        296.480        296.667        -2.9875
           2891           2891        296.646        296.833        -2.9881
           2892           2892        296.813        297.000       -2.98871
           2893           2893        296.980        297.167        -2.9893
           2894           2894        297.146        297.333       -2.98975
           2895           2895        297.313        297.500       -2.99029
           2896           2896        297.479        297.667       -2.99085
           2897           2897        297.646        297.833        -2.9914
           2898           2898        297.812        298.000       -2.99188
           2899           2899        297.979        298.167       -2.99239
           2900           2900        298.146        298.333       -2.99294
           2901           2901        298.312        298.500        -2.9935
           2902           2902        298.479        298.667       -2.99406
           2903           2903        298.645        298.833       -2.99465
           2904           2904        298.812        299.000       -2.99524
           2905           2905        298.979        299.167       -2.99585
           2906           2906        299.145        299.333       -2.99654
           2907           2907        299.312        299.500       -2.99147
           2908           2908        299.482        299.667       -2.94254
           2909           2909        299.655        299.833       -2.82921
           2910           2910        299.843        300.000        -2.4998
           2911           2911        299.867        300.000       -2.11272
           2912           2912        299.892        300.000       -1.72098
           2913           2913        299.915        300.000       -1.35152
           2914           2914        299.932        300.000       -1.08693
           2915           2915        299.945        300.000      -0.879143
           2916           2916        299.954        300.000      -0.726553
           2917           2917        299.962        300.000      -0.605801
           2918           2918        299.966        300.000      -0.536907
           2919           2919        299.970        300.000      -0.483167
           2920           2920        299.972        300.000      -0.442934
           2921           2921        299.974        300.000      -0.410611
           2922           2922        299.975        300.000      -0.391998
           2923           2923        299.976        300.000      -0.378068
           2924           2924        299.977        300.000      -0.368646
           2925           2925        299.977        300.000      -0.361202
           2926           2926        299.977        300.000      -0.358012
           2927           2927        299.978        300.000      -0.356057
           2928           2928        299.978        300.000      -0.355596
           2929           2929        299.978        300.000       -0.35568
           2930           2930        299.978        300.000      -0.356508
           2931           2931        299.978        300.000      -0.356876
           2932           2932        299.978        300.000      -0.357292
           2933           2933        299.978        300.000      -0.357761
           2934           2934        299.977        300.000      -0.358208
           2935           2935        299.977        300.000      -0.358702
           2936           2936        299.977        300.000      -0.359033
           2937           2937        299.977        300.000      -0.359228
           2938           2938        299.977        300.000      -0.359341
           2939           2939        299.977        300.000      -0.359092
           2940           2940        299.977        300.000      -0.358879
           2941           2941        299.977        300.000      -0.358598
           2942           2942        299.977        300.000      -0.358256
           2943           2943        299.978        300.000      -0.357552
           2944           2944        299.978        300.000      -0.356936
           2945           2945        299.978        300.000      -0.356291
           2946           2946        299.978        300.000      -0.355629
           2947           2947        299.978        300.000      -0.354733
           2948           2948        299.978        300.000      -0.353851
           2949           2949        299.978        300.000      -0.352927
           2950           2950        299.978        300.000      -0.351952
           2951           2951        299.978        300.000      -0.350861
           2952           2952        299.978        300.000      -0.349825
           2953           2953        299.978        300.000      -0.348813
           2954           2954        299.978        300.000      -0.347826
           2955           2955        299.978        300.000      -0.346829
           2956           2956        299.978        300.000      -0.345846
           2957           2957        299.978        300.000      -0.344881
           2958           2958        299.978        300.000      -0.343923
           2959           2959        299.978        300.000      -0.343041
           2960           2960        299.978        300.000      -0.342187
           2961           2961        299.979        300.000      -0.341358
           2962           2962        299.979        300.000      -0.340497
           2963           2963        299.979        300.000      -0.339713
           2964           2964        299.979        300.000      -0.338901
           2965           2965        299.979        300.000      -0.338038
           2966           2966        299.979        300.000      -0.337147
           2967           2967        299.979        300.000      -0.336201
           2968           2968        299.979        300.000      -0.335272
           2969           2969        299.979        300.000      -0.334366
           2970           2970        299.979        300.000      -0.333467
           2971           2971        299.979        300.000       -0.33259
           2972           2972        299.979        300.000      -0.331757
           2973           2973        299.979        300.000      -0.330931
           2974           2974        299.979        300.000      -0.330113
           2975           2975        299.979        300.000      -0.329404
           2976           2976        299.979        300.000       -0.32865
           2977           2977        299.979        300.000      -0.327908
           2978           2978        299.979        300.000      -0.327175
           2979           2979        299.979        300.000      -0.326462
           2980           2980        299.980        300.000       -0.32577
           2981           2981        299.980        300.000      -0.325107
           2982           2982        299.980        300.000      -0.324459
           2983           2983        299.980        300.000      -0.323808
           2984           2984        299.980        300.000      -0.323255
           2985           2985        299.980        300.000      -0.322653
           2986           2986        299.980        300.000      -0.322021
           2987           2987        299.980        300.000      -0.321364
           2988           2988        299.980        300.000      -0.320731
           2989           2989        299.980        300.000      -0.320072
           2990           2990        299.980        300.000       -0.31939
           2991           2991        299.980        300.000      -0.318704
           2992           2992        299.980        300.000      -0.318058
           2993           2993        299.980        300.000      -0.317429
           2994           2994        299.980        300.000      -0.316803
           2995           2995        299.980        300.000      -0.316196
           2996           2996        299.980        300.000      -0.315724
           2997           2997        299.980        300.000      -0.315219
           2998           2998        299.980        300.000      -0.314716
           2999           2999        299.980        300.000      -0.314213
           3000           3000        299.980        300.000      -0.313816
           3001           3001        299.980        300.000      -0.313429
           3002           3002        299.980        300.000      -0.313048
           3003           3003        299.980        300.000      -0.312622
           3004           3004        299.980        300.000      -0.312186
           3005           3005        299.980        300.000      -0.311743
           3006           3006        299.980        300.000      -0.311272
           3007           3007        299.980        300.000      -0.310776
           3008           3008        299.980        300.000      -0.310199
           3009           3009        299.981        300.000      -0.309665
           3010           3010        299.981        300.000      -0.309179
           3011           3011        299.981        300.000       -0.30864
           3012           3012        299.981        300.000       -0.30815
           3013           3013        299.981        300.000      -0.307694
           3014           3014        299.981        300.000      -0.307237
           3015           3015        299.981        300.000      -0.306761
           3016           3016        299.981        300.000      -0.306365
           3017           3017        299.981        300.000      -0.305985
           3018           3018        299.981        300.000      -0.305583
           3019           3019        299.981        300.000      -0.305177
           3020           3020        299.981        300.000      -0.304813
           3021           3021        299.981        300.000      -0.304419
           3022           3022        299.981        300.000       -0.30402
           3023           3023        299.981        300.000      -0.303615
           3024           3024        299.981        300.000      -0.303211
           3025           3025        299.981        300.000      -0.302778
           3026           3026        299.981        300.000      -0.302368
           3027           3027        299.981        300.000      -0.301964
           3028           3028        299.981        300.000      -0.301592
           3029           3029        299.981        300.000       -0.30111
           3030           3030        299.981        300.000      -0.300711
           3031           3031        299.981        300.000      -0.300424
           3032           3032        299.981        300.000      -0.300131
           3033           3033        299.981        300.000      -0.299761
           3034           3034        299.981        300.000      -0.299448
           3035           3035        299.981        300.000       -0.29909
           3036           3036        299.981        300.000       -0.29887
           3037           3037        299.981        300.000      -0.298503
           3038           3038        299.981        300.000      -0.297845
           3039           3039        299.981        300.000      -0.297401
           3040           3040        299.981        300.000      -0.299071
           3041           3041        299.981        300.000      -0.297795
           3042           3042        299.981        300.000       -0.29727
           3043           3043        299.981        300.000      -0.296883
           3044           3044        299.981        300.000      -0.296609
           3045           3045        299.981        300.000       -0.29621
           3046           3046        299.981        300.000      -0.295728
           3047           3047        299.981        300.000      -0.295223
           3048           3048        299.981        300.000      -0.294714
           3049           3049        299.982        300.000      -0.294044
           3050           3050        299.982        300.000      -0.293568
           3051           3051        299.982        300.000      -0.293168
           3052           3052        299.982        300.000      -0.292787
           3053           3053        299.982        300.000      -0.292685
           3054           3054        299.982        300.000      -0.292508
           3055           3055        299.982        300.000      -0.292355
           3056           3056        299.982        300.000      -0.292251
           3057           3057        299.982        300.000      -0.292276
           3058           3058        299.982        300.000      -0.292274
           3059           3059        299.982        300.000      -0.292278
           3060           3060        299.982        300.000      -0.292283
           3061           3061        299.982        300.000      -0.292326
           3062           3062        299.982        300.000      -0.292327
           3063           3063        299.982        300.000      -0.292319
           3064           3064        299.982        300.000      -0.292314
           3065           3065        299.982        300.000      -0.292286
           3066           3066        299.982        300.000       -0.29227
           3067           3067        299.982        300.000      -0.292237
           3068           3068        299.982        300.000      -0.292204
           3069           3069        299.982        300.000       -0.29216
           3070           3070        299.982        300.000      -0.292017
           3071           3071        299.982        300.000      -0.291721
           3072           3072        299.982        300.000       -0.29135
           3073           3073        299.982        300.000      -0.291041
           3074           3074        299.982        300.000        -0.2907
           3075           3075        299.982        300.000      -0.290278
           3076           3076        299.982        300.000      -0.289965
           3077           3077        299.982        300.000      -0.289782
           3078           3078        299.982        300.000      -0.289454
           3079           3079        299.982        300.000      -0.289149
           3080           3080        299.982        300.000      -0.288782
           3081           3081        299.982        300.000      -0.288632
           3082           3082        299.982        300.000      -0.288189
           3083           3083        299.982        300.000      -0.287428
           3084           3084        299.982        300.000      -0.286688
           3085           3085        299.982        300.000       -0.28729
           3086           3086        299.982        300.000        -0.2874
           3087           3087        299.982        300.000      -0.288123
           3088           3088        299.982        300.000      -0.287228
           3089           3089        299.982        300.000      -0.287054
           3090           3090        299.982        300.000      -0.286935
           3091           3091        299.982        300.000      -0.286753
           3092           3092        299.982        300.000       -0.28659
           3093           3093        299.982        300.000      -0.286457
           3094           3094        299.982        300.000      -0.286274
           3095           3095        299.982        300.000        -0.2861
           3096           3096        299.982        300.000       -0.28592
           3097           3097        299.982        300.000      -0.285612
           3098           3098        299.982        300.000      -0.285396
           3099           3099        299.982        300.000      -0.285237
           3100           3100        299.982        300.000      -0.285069
           3101           3101        299.982        300.000      -0.284897
           3102           3102        299.982        300.000      -0.284734
           3103           3103        299.982        300.000      -0.284572
           3104           3104        299.982        300.000      -0.284394
           3105           3105        299.982        300.000      -0.284303
           3106           3106        299.982        300.000      -0.284166
           3107           3107        299.982        300.000      -0.284001
           3108           3108        299.982        300.000      -0.283846
           3109           3109        299.982        300.000      -0.283767
           3110           3110        299.982        300.000      -0.283684
           3111           3111        299.982        300.000      -0.283564
           3112           3112        299.982        300.000      -0.283397
           3113           3113        299.982        300.000       -0.28323
           3114           3114        299.982        300.000      -0.283072
           3115           3115        299.982        300.000      -0.282944
           3116           3116        299.982        300.000      -0.282829
           3117           3117        299.982        300.000      -0.282659
           3118           3118        299.982        300.000      -0.282503
           3119           3119        299.982        300.000       -0.28235
           3120           3120        299.982        300.000      -0.282189
           3121           3121        299.982        300.000      -0.282005
           3122           3122        299.982        300.000      -0.281793
           3123           3123        299.982        300.000      -0.281551
           3124           3124        299.982        300.000      -0.281297
           3125           3125        299.982        300.000      -0.281044
           3126           3126        299.982        300.000      -0.280879
           3127           3127        299.982        300.000       -0.28076
           3128           3128        299.982        300.000       -0.28064
           3129           3129        299.982        300.000      -0.280664
           3130           3130        299.982        300.000      -0.280635
           3131           3131        299.982        300.000      -0.280595
           3132           3132        299.982        300.000      -0.280573
           3133           3133        299.982        300.000      -0.280525
           3134           3134        299.982        300.000      -0.280444
           3135           3135        299.982        300.000      -0.280359
           3136           3136        299.982        300.000      -0.280313
           3137           3137        299.982        300.000      -0.280292
           3138           3138        299.982        300.000      -0.280206
           3139           3139        299.982        300.000      -0.280073
           3140           3140        299.982        300.000      -0.279989
           3141           3141        299.982        300.000      -0.279935
           3142           3142        299.982        300.000      -0.279895
           3143           3143        299.982        300.000      -0.279788
           3144           3144        299.982        300.000      -0.279707
           3145           3145        299.982        300.000      -0.279614
           3146           3146        299.982        300.000      -0.279481
           3147           3147        299.982        300.000      -0.279364
           3148           3148        299.982        300.000      -0.279198
           3149           3149        299.982        300.000      -0.278969
           3150           3150        299.982        300.000      -0.278683
           3151           3151        299.982        300.000      -0.278447
           3152           3152        299.983        300.000      -0.278229
           3153           3153        299.983        300.000      -0.277995
           3154           3154        299.983        300.000      -0.277895
           3155           3155        299.983        300.000      -0.277777
           3156           3156        299.983        300.000      -0.277688
           3157           3157        299.983        300.000      -0.277578
           3158           3158        299.983        300.000      -0.277606
           3159           3159        299.983        300.000      -0.277565
           3160           3160        299.983        300.000      -0.277573
           3161           3161        299.983        300.000       -0.27755
           3162           3162        299.983        300.000      -0.277565
           3163           3163        299.983        300.000      -0.277569
           3164           3164        299.983        300.000      -0.277539
           3165           3165        299.983        300.000      -0.277516
           3166           3166        299.983        300.000      -0.277495
           3167           3167        299.983        300.000       -0.27746
           3168           3168        299.983        300.000      -0.277387
           3169           3169        299.983        300.000      -0.277291
           3170           3170        299.983        300.000      -0.277108
           3171           3171        299.983        300.000       -0.27696
           3172           3172        299.983        300.000       -0.27682
           3173           3173        299.983        300.000      -0.276638
           3174           3174        299.983        300.000      -0.276466
           3175           3175        299.983        300.000      -0.276327
           3176           3176        299.983        300.000       -0.27618
           3177           3177        299.983        300.000       -0.27607
           3178           3178        299.983        300.000      -0.276045
           3179           3179        299.983        300.000      -0.276004
           3180           3180        299.983        300.000      -0.276008
           3181           3181        299.983        300.000      -0.275969
           3182           3182        299.983        300.000      -0.275993
           3183           3183        299.983        300.000      -0.275992
           3184           3184        299.983        300.000      -0.275957
           3185           3185        299.983        300.000      -0.275901
           3186           3186        299.983        300.000       -0.27581
           3187           3187        299.983        300.000      -0.275739
           3188           3188        299.983        300.000      -0.275694
           3189           3189        299.983        300.000      -0.275685
           3190           3190        299.983        300.000       -0.27563
           3191           3191        299.983        300.000      -0.275616
           3192           3192        299.983        300.000      -0.275653
           3193           3193        299.983        300.000      -0.275649
           3194           3194        299.983        300.000      -0.275624
           3195           3195        299.983        300.000       -0.27557
           3196           3196        299.983        300.000      -0.275482
           3197           3197        299.983        300.000       -0.27537
           3198           3198        299.983        300.000      -0.275163
           3199           3199        299.983        300.000      -0.275018
           3200           3200        299.983        300.000      -0.274912
           3201           3201        299.983        300.000      -0.274831
           3202           3202        299.983        300.000      -0.274811
           3203           3203        299.983        300.000      -0.274822
           3204           3204        299.983        300.000      -0.274826
           3205           3205        299.983        300.000      -0.274841
           3206           3206        299.983        300.000      -0.274895
           3207           3207        299.983        300.000      -0.274881
           3208           3208        299.983        300.000      -0.274835
           3209           3209        299.983        300.000      -0.274785
           3210           3210        299.983        300.000      -0.274678
           3211           3211        299.983        300.000      -0.274623
           3212           3212        299.983        300.000      -0.274551
           3213           3213        299.983        300.000      -0.274473
           3214           3214        299.983        300.000      -0.274472
           3215           3215        299.983        300.000       -0.27444
           3216           3216        299.983        300.000      -0.274405
           3217           3217        299.983        300.000      -0.274343
           3218           3218        299.983        300.000      -0.274287
           3219           3219        299.983        300.000      -0.274275
           3220           3220        299.983        300.000      -0.274267
           3221           3221        299.983        300.000      -0.274234
           3222           3222        299.983        300.000      -0.274226
           3223           3223        299.983        300.000      -0.274218
           3224           3224        299.983        300.000       -0.27422
           3225           3225        299.983        300.000      -0.274238
           3226           3226        299.983        300.000      -0.274236
           3227           3227        299.983        300.000      -0.274218
           3228           3228        299.983        300.000      -0.274182
           3229           3229        299.983        300.000      -0.274153
           3230           3230        299.983        300.000      -0.274138
           3231           3231        299.983        300.000      -0.274154
           3232           3232        299.983        300.000      -0.274151
           3233           3233        299.983        300.000      -0.274116
           3234           3234        299.983        300.000      -0.274122
           3235           3235        299.983        300.000      -0.274106
           3236           3236        299.983        300.000      -0.274073
           3237           3237        299.983        300.000      -0.274004
           3238           3238        299.983        300.000      -0.273892
           3239           3239        299.983        300.000      -0.273791
           3240           3240        299.983        300.000      -0.273685
           3241           3241        299.983        300.000      -0.273597
           3242           3242        299.983        300.000      -0.273472
           3243           3243        299.983        300.000      -0.273382
           3244           3244        299.983        300.000      -0.273298
           3245           3245        299.983        300.000      -0.273199
           3246           3246        299.983        300.000      -0.273155
           3247           3247        299.983        300.000      -0.273081
           3248           3248        299.983        300.000      -0.273021
           3249           3249        299.983        300.000      -0.272994
           3250           3250        299.983        300.000      -0.272978
           3251           3251        299.983        300.000      -0.272959
           3252           3252        299.983        300.000      -0.272936
           3253           3253        299.983        300.000      -0.272895
           3254           3254        299.983        300.000      -0.272853
           3255           3255        299.983        300.000      -0.272789
           3256           3256        299.983        300.000      -0.272688
           3257           3257        299.983        300.000      -0.272594
           3258           3258        299.983        300.000      -0.272483
           3259           3259        299.983        300.000      -0.272414
           3260           3260        299.983        300.000      -0.272371
           3261           3261        299.983        300.000      -0.272365
           3262           3262        299.983        300.000      -0.272471
           3263           3263        299.983        300.000       -0.27255
           3264           3264        299.983        300.000      -0.272643
           3265           3265        299.983        300.000      -0.272734
           3266           3266        299.983        300.000      -0.272857
           3267           3267        299.983        300.000      -0.272925
           3268           3268        299.983        300.000      -0.272953
           3269           3269        299.983        300.000      -0.272948
           3270           3270        299.983        300.000      -0.272837
           3271           3271        299.983        300.000      -0.272747
           3272           3272        299.983        300.000      -0.272653
           3273           3273        299.983        300.000      -0.272549
           3274           3274        299.983        300.000      -0.272416
           3275           3275        299.983        300.000      -0.272283
           3276           3276        299.983        300.000      -0.272167
           3277           3277        299.983        300.000      -0.272079
           3278           3278        299.983        300.000      -0.271989
           3279           3279        299.983        300.000      -0.271883
           3280           3280        299.983        300.000      -0.271794
           3281           3281        299.983        300.000      -0.271727
           3282           3282        299.983        300.000      -0.271662
           3283           3283        299.983        300.000        -0.2716
           3284           3284        299.983        300.000      -0.271523
           3285           3285        299.983        300.000      -0.271442
           3286           3286        299.983        300.000      -0.271374
           3287           3287        299.983        300.000      -0.271326
           3288           3288        299.983        300.000      -0.271289
           3289           3289        299.983        300.000      -0.271268
           3290           3290        299.983        300.000      -0.271298
           3291           3291        299.983        300.000      -0.271346
           3292           3292        299.983        300.000      -0.271404
           3293           3293        299.983        300.000      -0.271486
           3294           3294        299.983        300.000      -0.271569
           3295           3295        299.983        300.000      -0.271586
           3296           3296        299.983        300.000      -0.271631
           3297           3297        299.983        300.000      -0.271674
           3298           3298        299.983        300.000      -0.271638
           3299           3299        299.983        300.000      -0.271643
           3300           3300        299.983        300.000      -0.271652
           3301           3301        299.983        300.000       -0.27166
           3302           3302        299.983        300.000      -0.271692
           3303           3303        299.983        300.000      -0.271659
           3304           3304        299.983        300.000      -0.271618
           3305           3305        299.983        300.000      -0.271592
           3306           3306        299.983        300.000      -0.271486
           3307           3307        299.983        300.000      -0.271391
           3308           3308        299.983        300.000      -0.271314
           3309           3309        299.983        300.000      -0.271234
           3310           3310        299.983        300.000      -0.271081
           3311           3311        299.983        300.000      -0.270988
           3312           3312        299.983        300.000      -0.270937
           3313           3313        299.983        300.000      -0.270917
           3314           3314        299.983        300.000      -0.270983
           3315           3315        299.983        300.000      -0.271046
           3316           3316        299.983        300.000      -0.271119
           3317           3317        299.983        300.000       -0.27116
           3318           3318        299.983        300.000      -0.271164
           3319           3319        299.983        300.000      -0.271214
           3320           3320        299.983        300.000      -0.271236
           3321           3321        299.983        300.000      -0.271202
           3322           3322        299.983        300.000      -0.271165
           3323           3323        299.983        300.000      -0.271113
           3324           3324        299.983        300.000      -0.271115
           3325           3325        299.983        300.000      -0.271116
           3326           3326        299.983        300.000      -0.271136
           3327           3327        299.983        300.000      -0.271232
           3328           3328        299.983        300.000      -0.271246
           3329           3329        299.983        300.000      -0.271214
           3330           3330        299.983        300.000      -0.271177
           3331           3331        299.983        300.000      -0.271113
           3332           3332        299.983        300.000      -0.271056
           3333           3333        299.983        300.000      -0.271018
           3334           3334        299.983        300.000      -0.270986
           3335           3335        299.983        300.000       -0.27093
           3336           3336        299.983        300.000        -0.2709
           3337           3337        299.983        300.000      -0.270861
           3338           3338        299.983        300.000      -0.270795
           3339           3339        299.983        300.000      -0.270761
           3340           3340        299.983        300.000      -0.270735
           3341           3341        299.983        300.000      -0.270721
           3342           3342        299.983        300.000      -0.270729
           3343           3343        299.983        300.000      -0.270802
           3344           3344        299.983        300.000      -0.270799
           3345           3345        299.983        300.000      -0.270741
           3346           3346        299.983        300.000      -0.270687
           3347           3347        299.983        300.000        -0.2706
           3348           3348        299.983        300.000      -0.270487
           3349           3349        299.983        300.000      -0.270372
           3350           3350        299.983        300.000      -0.270288
           3351           3351        299.983        300.000      -0.270247
           3352           3352        299.983        300.000       -0.27024
           3353           3353        299.983        300.000       -0.27025
           3354           3354        299.983        300.000      -0.270244
           3355           3355        299.983        300.000      -0.270391
           3356           3356        299.983        300.000      -0.270425
           3357           3357        299.983        300.000      -0.270426
           3358           3358        299.983        300.000      -0.270409
           3359           3359        299.983        300.000      -0.270315
           3360           3360        299.983        300.000      -0.270261
           3361           3361        299.983        300.000      -0.270203
           3362           3362        299.983        300.000      -0.270147
           3363           3363        299.983        300.000      -0.270123
           3364           3364        299.983        300.000      -0.270096
           3365           3365        299.983        300.000      -0.270055
           3366           3366        299.983        300.000       -0.27001
           3367           3367        299.983        300.000      -0.270035
           3368           3368        299.983        300.000      -0.269994
           3369           3369        299.983        300.000      -0.269898
           3370           3370        299.983        300.000      -0.269793
           3371           3371        299.983        300.000       -0.26976
           3372           3372        299.983        300.000      -0.269744
           3373           3373        299.983        300.000      -0.269723
           3374           3374        299.983        300.000      -0.269719
           3375           3375        299.983        300.000      -0.269861
           3376           3376        299.983        300.000      -0.269949
           3377           3377        299.983        300.000      -0.269993
           3378           3378        299.983        300.000      -0.270007
           3379           3379        299.983        300.000      -0.269947
           3380           3380        299.983        300.000      -0.269917
           3381           3381        299.983        300.000      -0.269903
           3382           3382        299.983        300.000      -0.269875
           3383           3383        299.983        300.000      -0.269734
           3384           3384        299.983        300.000      -0.269664
           3385           3385        299.983        300.000      -0.269588
           3386           3386        299.983        300.000      -0.269498
           3387           3387        299.983        300.000      -0.269472
           3388           3388        299.983        300.000      -0.269459
           3389           3389        299.983        300.000      -0.269442
           3390           3390        299.983        300.000      -0.269418
           3391           3391        299.983        300.000      -0.269434
           3392           3392        299.983        300.000      -0.269394
           3393           3393        299.983        300.000      -0.269303
           3394           3394        299.983        300.000       -0.26921
           3395           3395        299.983        300.000      -0.269121
           3396           3396        299.983        300.000      -0.269095
           3397           3397        299.983        300.000        -0.2691
           3398           3398        299.983        300.000      -0.269114
           3399           3399        299.983        300.000      -0.269167
           3400           3400        299.983        300.000      -0.269184
           3401           3401        299.983        300.000      -0.269202
           3402           3402        299.983        300.000      -0.269243
           3403           3403        299.983        300.000      -0.269217
           3404           3404        299.983        300.000      -0.269248
           3405           3405        299.983        300.000       -0.26931
           3406           3406        299.983        300.000      -0.269389
           3407           3407        299.983        300.000      -0.269435
           3408           3408        299.983        300.000      -0.269433
           3409           3409        299.983        300.000      -0.269395
           3410           3410        299.983        300.000      -0.269317
           3411           3411        299.983        300.000       -0.26919
           3412           3412        299.983        300.000      -0.269098
           3413           3413        299.983        300.000      -0.269004
           3414           3414        299.983        300.000      -0.268899
           3415           3415        299.983        300.000      -0.268893
           3416           3416        299.983        300.000      -0.268904
           3417           3417        299.983        300.000      -0.268927
           3418           3418        299.983        300.000      -0.268982
           3419           3419        299.983        300.000       -0.26915
           3420           3420        299.983        300.000      -0.269211
           3421           3421        299.983        300.000      -0.269212
           3422           3422        299.983        300.000      -0.269203
           3423           3423        299.983        300.000      -0.269088
           3424           3424        299.983        300.000      -0.268985
           3425           3425        299.983        300.000      -0.268869
           3426           3426        299.983        300.000      -0.268763
           3427           3427        299.983        300.000      -0.268644
           3428           3428        299.983        300.000      -0.268594
           3429           3429        299.983        300.000      -0.268569
           3430           3430        299.983        300.000      -0.268573
           3431           3431        299.983        300.000      -0.268742
           3432           3432        299.983        300.000       -0.26882
           3433           3433        299.983        300.000      -0.268849
           3434           3434        299.983        300.000      -0.268861
           3435           3435        299.983        300.000      -0.268831
           3436           3436        299.983        300.000      -0.268805
           3437           3437        299.983        300.000      -0.268778
           3438           3438        299.983        300.000      -0.268725
           3439           3439        299.983        300.000      -0.268674
           3440           3440        299.983        300.000      -0.268683
           3441           3441        299.983        300.000      -0.268709
           3442           3442        299.983        300.000      -0.268748
           3443           3443        299.983        300.000      -0.268827
           3444           3444        299.983        300.000      -0.268811
           3445           3445        299.983        300.000      -0.268819
           3446           3446        299.983        300.000      -0.268842
           3447           3447        299.983        300.000      -0.268688
           3448           3448        299.983        300.000      -0.268612
           3449           3449        299.983        300.000      -0.268541
           3450           3450        299.983        300.000      -0.268471
           3451           3451        299.983        300.000      -0.268353
           3452           3452        299.983        300.000      -0.268242
           3453           3453        299.983        300.000      -0.268231
           3454           3454        299.983        300.000      -0.268237
           3455           3455        299.983        300.000      -0.268223
           3456           3456        299.983        300.000      -0.268262
           3457           3457        299.983        300.000      -0.268253
           3458           3458        299.983        300.000      -0.268263
           3459           3459        299.983        300.000      -0.268295
           3460           3460        299.983        300.000      -0.268313
           3461           3461        299.983        300.000       -0.26835
           3462           3462        299.983        300.000      -0.268381
           3463           3463        299.983        300.000      -0.268404
           3464           3464        299.983        300.000      -0.268412
           3465           3465        299.983        300.000      -0.268408
           3466           3466        299.983        300.000        -0.2684
           3467           3467        299.983        300.000      -0.268385
           3468           3468        299.983        300.000      -0.268361
           3469           3469        299.983        300.000      -0.268364
           3470           3470        299.983        300.000      -0.268381
           3471           3471        299.983        300.000      -0.268389
           3472           3472        299.983        300.000      -0.268438
           3473           3473        299.983        300.000       -0.26846
           3474           3474        299.983        300.000      -0.268475
           3475           3475        299.983        300.000      -0.268506
           3476           3476        299.983        300.000      -0.268473
           3477           3477        299.983        300.000      -0.268435
           3478           3478        299.983        300.000      -0.268398
           3479           3479        299.983        300.000      -0.268342
           3480           3480        299.983        300.000      -0.268274
           3481           3481        299.983        300.000      -0.268214
           3482           3482        299.983        300.000      -0.268181
           3483           3483        299.983        300.000      -0.268151
           3484           3484        299.983        300.000      -0.268192
           3485           3485        299.983        300.000      -0.268186
           3486           3486        299.983        300.000      -0.268137
           3487           3487        299.983        300.000      -0.268069
           3488           3488        299.983        300.000      -0.268053
           3489           3489        299.983        300.000      -0.268041
           3490           3490        299.983        300.000      -0.268035
           3491           3491        299.983        300.000      -0.267975
           3492           3492        299.983        300.000      -0.268003
           3493           3493        299.983        300.000      -0.268004
           3494           3494        299.983        300.000      -0.267998
           3495           3495        299.983        300.000      -0.268025
           3496           3496        299.983        300.000      -0.268047
           3497           3497        299.983        300.000      -0.268055
           3498           3498        299.983        300.000       -0.26802
           3499           3499        299.983        300.000       -0.26798
           3500           3500        299.983        300.000      -0.267955
           3501           3501        299.983        300.000      -0.267898
           3502           3502        299.983        300.000      -0.267852
           3503           3503        299.983        300.000      -0.267805
           3504           3504        299.983        300.000      -0.267767
           3505           3505        299.983        300.000      -0.267687
           3506           3506        299.983        300.000      -0.267583
           3507           3507        299.983        300.000      -0.267583
           3508           3508        299.987        300.000      -0.210937
           3509           3509        299.998        300.000     -0.0363623
           3510           3510        300.018        300.000       0.286381
           3511           3511        299.877        299.833       0.693415
           3512           3512        299.738        299.667        1.14177
           3513           3513        299.596        299.500        1.52966
           3514           3514        299.448        299.333         1.8298
           3515           3515        299.297        299.167        2.06777
           3516           3516        299.137        299.000        2.18357
           3517           3517        298.975        298.833        2.26105
           3518           3518        298.811        298.667        2.30796
           3519           3519        298.647        298.500        2.33953
           3520           3520        298.481        298.333        2.35217
           3521           3521        298.315        298.167        2.36036
           3522           3522        298.148        298.000        2.36588
           3523           3523        297.982        297.833        2.36898
           3524           3524        297.815        297.667        2.37072
           3525           3525        297.648        297.500        2.36972
           3526           3526        297.482        297.333        2.36793
           3527           3527        297.315        297.167        2.36564
           3528           3528        297.148        297.000        2.36314
           3529           3529        296.981        296.833        2.36054
           3530           3530        296.814        296.667        2.35809
           3531           3531        296.647        296.500        2.35572
           3532           3532        296.480        296.333         2.3534
           3533           3533        296.314        296.167        2.35128
           3534           3534        296.147        296.000        2.34932
           3535           3535        295.980        295.833        2.34755
           3536           3536        295.813        295.667        2.34592
           3537           3537        295.646        295.500        2.34491
           3538           3538        295.480        295.333        2.34376
           3539           3539        295.313        295.167        2.34275
           3540           3540        295.146        295.000        2.34192
           3541           3541        294.979        294.833        2.34167
           3542           3542        294.813        294.667        2.34125
           3543           3543        294.646        294.500        2.34106
           3544           3544        294.479        294.333        2.34078
           3545           3545        294.312        294.167        2.34079
           3546           3546        294.146        294.000         2.3406
           3547           3547        293.979        293.833         2.3404
           3548           3548        293.812        293.667        2.34023
           3549           3549        293.646        293.500        2.33998
           3550           3550        293.479        293.333        2.33988
           3551           3551        293.312        293.167        2.33983
           3552           3552        293.145        293.000         2.3398
           3553           3553        292.979        292.833        2.33998
           3554           3554        292.812        292.667        2.34005
           3555           3555        292.645        292.500         2.3401
           3556           3556        292.479        292.333         2.3402
           3557           3557        292.312        292.167        2.34034
           3558           3558        292.145        292.000        2.34048
           3559           3559        291.979        291.833        2.34063
           3560           3560        291.812        291.667        2.34078
           3561           3561        291.645        291.500          2.341
           3562           3562        291.478        291.333        2.34116
           3563           3563        291.312        291.167        2.34126
           3564           3564        291.145        291.000        2.34135
           3565           3565        290.978        290.833        2.34142
           3566           3566        290.812        290.667        2.34154
           3567           3567        290.645        290.500        2.34168
           3568           3568        290.478        290.333        2.34184
           3569           3569        290.312        290.167        2.34208
           3570           3570        290.145        290.000        2.34226
           3571           3571        289.978        289.833        2.34242
           3572           3572        289.811        289.667        2.34259
           3573           3573        289.645        289.500        2.34281
           3574           3574        289.478        289.333          2.343
           3575           3575        289.311        289.167        2.34318
           3576           3576        289.145        289.000        2.34338
           3577           3577        288.978        288.833        2.34352
           3578           3578        288.811        288.667        2.34365
           3579           3579        288.645        288.500        2.34375
           3580           3580        288.478        288.333        2.34386
           3581           3581        288.311        288.167        2.34389
           3582           3582        288.144        288.000        2.34395
           3583           3583        287.978        287.833        2.34402
           3584           3584        287.811        287.667         2.3441
           3585           3585        287.644        287.500         2.3442
           3586           3586        287.478        287.333        2.34427
           3587           3587        287.311        287.167        2.34432
           3588           3588        287.144        287.000        2.34437
           3589           3589        286.978        286.833        2.34441
           3590           3590        286.811        286.667        2.34444
           3591           3591        286.644        286.500        2.34442
           3592           3592        286.477        286.333        2.34439
           3593           3593        286.311        286.167        2.34433
           3594           3594        286.144        286.000        2.34432
           3595           3595        285.977        285.833        2.34434
           3596           3596        285.811        285.667        2.34437
           3597           3597        285.644        285.500        2.34441
           3598           3598        285.477        285.333        2.34442
           3599           3599        285.310        285.167        2.34443
           3600           3600        285.144        285.000         2.3444
           3601           3601        284.977        284.833        2.34435
           3602           3602        284.810        284.667        2.34429
           3603           3603        284.644        284.500         2.3442
           3604           3604        284.477        284.333        2.34408
           3605           3605        284.310        284.167        2.34392
           3606           3606        284.143        284.000        2.34378
           3607           3607        283.977        283.833        2.34363
           3608           3608        283.810        283.667        2.34347
           3609           3609        283.643        283.500        2.34338
           3610           3610        283.477        283.333         2.3433
           3611           3611        283.310        283.167        2.34324
           3612           3612        283.143        283.000         2.3432
           3613           3613        282.976        282.833        2.34319
           3614           3614        282.810        282.667         2.3431
           3615           3615        282.643        282.500        2.34298
           3616           3616        282.476        282.333        2.34285
           3617           3617        282.310        282.167        2.34254
           3618           3618        282.143        282.000        2.34231
           3619           3619        281.976        281.833        2.34213
           3620           3620        281.809        281.667          2.342
           3621           3621        281.643        281.500        2.34196
           3622           3622        281.476        281.333        2.34196
           3623           3623        281.309        281.167        2.34194
           3624           3624        281.143        281.000        2.34192
           3625           3625        280.976        280.833        2.34204
           3626           3626        280.809        280.667        2.34204
           3627           3627        280.642        280.500        2.34202
           3628           3628        280.476        280.333        2.34199
           3629           3629        280.309        280.167        2.34183
           3630           3630        280.142        280.000        2.34171
           3631           3631        279.976        279.833        2.34157
           3632           3632        279.809        279.667        2.34139
           3633           3633        279.642        279.500        2.34131
           3634           3634        279.475        279.333         2.3412
           3635           3635        279.309        279.167        2.34109
           3636           3636        279.142        279.000          2.341
           3637           3637        278.975        278.833        2.34092
           3638           3638        278.809        278.667        2.34085
           3639           3639        278.642        278.500        2.34076
           3640           3640        278.475        278.333        2.34067
           3641           3641        278.308        278.167        2.34058
           3642           3642        278.142        278.000        2.34047
           3643           3643        277.975        277.833         2.3404
           3644           3644        277.808        277.667        2.34034
           3645           3645        277.642        277.500         2.3403
           3646           3646        277.475        277.333        2.34026
           3647           3647        277.308        277.167        2.34018
           3648           3648        277.141        277.000        2.34005
           3649           3649        276.975        276.833        2.33991
           3650           3650        276.808        276.667         2.3397
           3651           3651        276.641        276.500        2.33953
           3652           3652        276.475        276.333        2.33939
           3653           3653        276.308        276.167         2.3393
           3654           3654        276.141        276.000        2.33919
           3655           3655        275.974        275.833        2.33908
           3656           3656        275.808        275.667        2.33897
           3657           3657        275.641        275.500        2.33887
           3658           3658        275.474        275.333        2.33878
           3659           3659        275.308        275.167        2.33865
           3660           3660        275.141        275.000        2.33848
           3661           3661        274.974        274.833        2.33833
           3662           3662        274.807        274.667        2.33814
           3663           3663        274.641        274.500        2.33798
           3664           3664        274.474        274.333        2.33783
           3665           3665        274.307        274.167        2.33768
           3666           3666        274.141        274.000        2.33755
           3667           3667        273.974        273.833        2.33736
           3668           3668        273.807        273.667        2.33715
           3669           3669        273.640        273.500        2.33693
           3670           3670        273.474        273.333        2.33669
           3671           3671        273.307        273.167        2.33651
           3672           3672        273.140        273.000        2.33635
           3673           3673        272.973        272.833        2.33616
           3674           3674        272.807        272.667        2.33601
           3675           3675        272.640        272.500        2.33588
           3676           3676        272.473        272.333        2.33576
           3677           3677        272.307        272.167        2.33561
           3678           3678        272.140        272.000        2.33543
           3679           3679        271.973        271.833        2.33527
           3680           3680        271.806        271.667        2.33509
           3681           3681        271.640        271.500        2.33487
           3682           3682        271.473        271.333        2.33465
           3683           3683        271.306        271.167         2.3344
           3684           3684        271.140        271.000        2.33416
           3685           3685        270.973        270.833        2.33393
           3686           3686        270.806        270.667        2.33371
           3687           3687        270.639        270.500        2.33344
           3688           3688        270.473        270.333        2.33319
           3689           3689        270.306        270.167        2.33298
           3690           3690        270.139        270.000        2.33279
           3691           3691        269.972        269.833        2.33265
           3692           3692        269.806        269.667        2.33251
           3693           3693        269.639        269.500        2.33237
           3694           3694        269.472        269.333        2.33222
           3695           3695        269.306        269.167        2.33213
           3696           3696        269.139        269.000        2.33201
           3697           3697        268.972        268.833        2.33184
           3698           3698        268.805        268.667        2.33164
           3699           3699        268.639        268.500         2.3314
           3700           3700        268.472        268.333        2.33115
           3701           3701        268.305        268.167        2.33091
           3702           3702        268.139        268.000        2.33065
           3703           3703        267.972        267.833        2.33034
           3704           3704        267.805        267.667        2.33002
           3705           3705        267.638        267.500        2.32972
           3706           3706        267.472        267.333        2.32944
           3707           3707        267.305        267.167        2.32925
           3708           3708        267.138        267.000        2.32909
           3709           3709        266.971        266.833        2.32894
           3710           3710        266.805        266.667         2.3288
           3711           3711        266.638        266.500        2.32882
           3712           3712        266.471        266.333        2.32871
           3713           3713        266.305        266.167        2.32856
           3714           3714        266.138        266.000        2.32841
           3715           3715        265.971        265.833        2.32822
           3716           3716        265.804        265.667        2.32811
           3717           3717        265.638        265.500        2.32802
           3718           3718        265.471        265.333         2.3279
           3719           3719        265.304        265.167         2.3278
           3720           3720        265.138        265.000        2.32766
           3721           3721        264.971        264.833        2.32748
           3722           3722        264.804        264.667         2.3273
           3723           3723        264.637        264.500          2.327
           3724           3724        264.471        264.333        2.32674
           3725           3725        264.304        264.167        2.32648
           3726           3726        264.137        264.000        2.32624
           3727           3727        263.971        263.833        2.32599
           3728           3728        263.804        263.667        2.32575
           3729           3729        263.637        263.500        2.32553
           3730           3730        263.470        263.333        2.32533
           3731           3731        263.304        263.167         2.3252
           3732           3732        263.137        263.000        2.32506
           3733           3733        262.970        262.833        2.32493
           3734           3734        262.803        262.667         2.3248
           3735           3735        262.637        262.500         2.3247
           3736           3736        262.470        262.333        2.32458
           3737           3737        262.303        262.167        2.32447
           3738           3738        262.137        262.000        2.32436
           3739           3739        261.970        261.833         2.3242
           3740           3740        261.803        261.667        2.32401
           3741           3741        261.636        261.500        2.32381
           3742           3742        261.470        261.333         2.3236
           3743           3743        261.303        261.167        2.32334
           3744           3744        261.136        261.000        2.32307
           3745           3745        260.970        260.833        2.32283
           3746           3746        260.803        260.667        2.32263
           3747           3747        260.636        260.500        2.32244
           3748           3748        260.469        260.333        2.32226
           3749           3749        260.303        260.167         2.3221
           3750           3750        260.136        260.000        2.32197
           3751           3751        259.969        259.833        2.32185
           3752           3752        259.802        259.667        2.32184
           3753           3753        259.636        259.500        2.32179
           3754           3754        259.469        259.333        2.32171
           3755           3755        259.302        259.167        2.32159
           3756           3756        259.136        259.000        2.32155
           3757           3757        258.969        258.833        2.32149
           3758           3758        258.802        258.667        2.32144
           3759           3759        258.635        258.500        2.32143
           3760           3760        258.469        258.333        2.32147
           3761           3761        258.302        258.167        2.32156
           3762           3762        258.135        258.000        2.32169
           3763           3763        257.969        257.833        2.32183
           3764           3764        257.802        257.667        2.32215
           3765           3765        257.635        257.500        2.32246
           3766           3766        257.469        257.333        2.32286
           3767           3767        257.302        257.167        2.32327
           3768           3768        257.135        257.000        2.32393
           3769           3769        256.969        256.833        2.32461
           3770           3770        256.802        256.667        2.32545
           3771           3771        256.635        256.500         2.3264
           3772           3772        256.469        256.333        2.32788
           3773           3773        256.302        256.167        2.32929
           3774           3774        256.135        256.000        2.33075
           3775           3775        255.969        255.833        2.33253
           3776           3776        255.802        255.667        2.33536
           3777           3777        255.636        255.500        2.33817
           3778           3778        255.469        255.333         2.3413
           3779           3779        255.303        255.167        2.34475
           3780           3780        255.136        255.000        2.34916
           3781           3781        254.970        254.833        2.35346
           3782           3782        254.803        254.667        2.35866
           3783           3783        254.637        254.500        2.36462
           3784           3784        254.471        254.333        2.37103
           3785           3785        254.304        254.167         2.3779
           3786           3786        254.138        254.000        2.38537
           3787           3787        253.972        253.833        2.39334
           3788           3788        253.806        253.667        2.40259
           3789           3789        253.639        253.500        2.41217
           3790           3790        253.473        253.333        2.42235
           3791           3791        253.307        253.167        2.43262
           3792           3792        253.141        253.000        2.44401
           3793           3793        252.975        252.833        2.45505
           3794           3794        252.809        252.667        2.46612
           3795           3795        252.643        252.500        2.47724
           3796           3796        252.477        252.333        2.48838
           3797           3797        252.311        252.167        2.49954
           3798           3798        252.145        252.000        2.51048
           3799           3799        251.979        251.833        2.52147
           3800           3800        251.812        251.667        2.53237
           3801           3801        251.646        251.500        2.54213
           3802           3802        251.480        251.333        2.55083
           3803           3803        251.314        251.167         2.5584
           3804           3804        251.148        251.000        2.56583
           3805           3805        250.981        250.833        2.57087
           3806           3806        250.815        250.667        2.57513
           3807           3807        250.648        250.500        2.57883
           3808           3808        250.482        250.333          2.582
           3809           3809        250.315        250.167          2.584
           3810           3810        250.148        250.000        2.58507
           3811           3811        249.982        249.833        2.58562
           3812           3812        249.815        249.667        2.58513
           3813           3813        249.648        249.500         2.5825
           3814           3814        249.481        249.333         2.5789
           3815           3815        249.314        249.167        2.57379
           3816           3816        249.147        249.000        2.56762
           3817           3817        248.980        248.833        2.55846
           3818           3818        248.812        248.667        2.54797
           3819           3819        248.645        248.500        2.53584
           3820           3820        248.478        248.333        2.52315
           3821           3821        248.310        248.167        2.51014
           3822           3822        248.143        248.000        2.49767
           3823           3823        247.975        247.833        2.48505
           3824           3824        247.808        247.667        2.47237
           3825           3825        247.640        247.500        2.46064
           3826           3826        247.473        247.333        2.45016
           3827           3827        247.306        247.167        2.44124
           3828           3828        247.139        247.000        2.43281
           3829           3829        246.972        246.833        2.42602
           3830           3830        246.805        246.667        2.41942
           3831           3831        246.637        246.500         2.4135
           3832           3832        246.470        246.333        2.40817
           3833           3833        246.304        246.167        2.40413
           3834           3834        246.137        246.000        2.40043
           3835           3835        245.970        245.833        2.39694
           3836           3836        245.803        245.667        2.39384
           3837           3837        245.636        245.500        2.39115
           3838           3838        245.469        245.333        2.38834
           3839           3839        245.302        245.167        2.38562
           3840           3840        245.135        245.000        2.38298
           3841           3841        244.968        244.833        2.38083
           3842           3842        244.802        244.667        2.37859
           3843           3843        244.635        244.500        2.37642
           3844           3844        244.468        244.333        2.37427
           3845           3845        244.301        244.167        2.37241
           3846           3846        244.134        244.000        2.37037
           3847           3847        243.967        243.833        2.36832
           3848           3848        243.801        243.667        2.36634
           3849           3849        243.634        243.500        2.36437
           3850           3850        243.467        243.333        2.36241
           3851           3851        243.300        243.167        2.36048
           3852           3852        243.133        243.000        2.35861
           3853           3853        242.967        242.833        2.35683
           3854           3854        242.800        242.667        2.35503
           3855           3855        242.633        242.500        2.35325
           3856           3856        242.466        242.333        2.35148
           3857           3857        242.299        242.167        2.34976
           3858           3858        242.133        242.000        2.34803
           3859           3859        241.966        241.833        2.34634
           3860           3860        241.799        241.667        2.34469
           3861           3861        241.632        241.500        2.34312
           3862           3862        241.465        241.333        2.34155
           3863           3863        241.298        241.167        2.34005
           3864           3864        241.132        241.000        2.33856
           3865           3865        240.965        240.833        2.33729
           3866           3866        240.798        240.667        2.33599
           3867           3867        240.631        240.500         2.3347
           3868           3868        240.465        240.333        2.33342
           3869           3869        240.298        240.167        2.33233
           3870           3870        240.131        240.000        2.33116
           3871           3871        239.964        239.833        2.32995
           3872           3872        239.797        239.667        2.32879
           3873           3873        239.631        239.500        2.32766
           3874           3874        239.464        239.333         2.3265
           3875           3875        239.297        239.167        2.32533
           3876           3876        239.130        239.000         2.3242
           3877           3877        238.964        238.833        2.32316
           3878           3878        238.797        238.667        2.32218
           3879           3879        238.630        238.500         2.3213
           3880           3880        238.463        238.333        2.32046
           3881           3881        238.297        238.167        2.31979
           3882           3882        238.130        238.000        2.31899
           3883           3883        237.963        237.833        2.31817
           3884           3884        237.796        237.667        2.31734
           3885           3885        237.629        237.500        2.31647
           3886           3886        237.463        237.333         2.3156
           3887           3887        237.296        237.167        2.31471
           3888           3888        237.129        237.000        2.31384
           3889           3889        236.962        236.833        2.31292
           3890           3890        236.796        236.667        2.31207
           3891           3891        236.629        236.500        2.31128
           3892           3892        236.462        236.333        2.31052
           3893           3893        236.295        236.167        2.30986
           3894           3894        236.129        236.000        2.30919
           3895           3895        235.962        235.833        2.30855
           3896           3896        235.795        235.667        2.30795
           3897           3897        235.628        235.500        2.30741
           3898           3898        235.462        235.333        2.30679
           3899           3899        235.295        235.167        2.30617
           3900           3900        235.128        235.000        2.30558
           3901           3901        234.961        234.833        2.30493
           3902           3902        234.795        234.667         2.3043
           3903           3903        234.628        234.500        2.30368
           3904           3904        234.461        234.333        2.30309
           3905           3905        234.294        234.167        2.30259
           3906           3906        234.128        234.000        2.30205
           3907           3907        233.961        233.833        2.30151
           3908           3908        233.794        233.667        2.30098
           3909           3909        233.627        233.500        2.30053
           3910           3910        233.461        233.333        2.30006
           3911           3911        233.294        233.167        2.29959
           3912           3912        233.127        233.000        2.29913
           3913           3913        232.961        232.833        2.29868
           3914           3914        232.794        232.667         2.2982
           3915           3915        232.627        232.500        2.29773
           3916           3916        232.460        232.333        2.29725
           3917           3917        232.294        232.167        2.29682
           3918           3918        232.127        232.000        2.29638
           3919           3919        231.960        231.833        2.29589
           3920           3920        231.793        231.667        2.29541
           3921           3921        231.627        231.500        2.29493
           3922           3922        231.460        231.333        2.29447
           3923           3923        231.293        231.167        2.29401
           3924           3924        231.126        231.000        2.29352
           3925           3925        230.960        230.833        2.29306
           3926           3926        230.793        230.667        2.29261
           3927           3927        230.626        230.500        2.29211
           3928           3928        230.459        230.333        2.29161
           3929           3929        230.293        230.167        2.29112
           3930           3930        230.126        230.000        2.29063
           3931           3931        229.959        229.833        2.29013
           3932           3932        229.792        229.667        2.28964
           3933           3933        229.626        229.500        2.28915
           3934           3934        229.459        229.333        2.28866
           3935           3935        229.292        229.167        2.28818
           3936           3936        229.126        229.000        2.28772
           3937           3937        228.959        228.833        2.28735
           3938           3938        228.792        228.667        2.28693
           3939           3939        228.625        228.500        2.28649
           3940           3940        228.459        228.333        2.28605
           3941           3941        228.292        228.167        2.28564
           3942           3942        228.125        228.000        2.28524
           3943           3943        227.958        227.833        2.28486
           3944           3944        227.792        227.667        2.28447
           3945           3945        227.625        227.500         2.2841
           3946           3946        227.458        227.333        2.28371
           3947           3947        227.291        227.167        2.28336
           3948           3948        227.125        227.000        2.28302
           3949           3949        226.958        226.833        2.28267
           3950           3950        226.791        226.667        2.28231
           3951           3951        226.624        226.500        2.28193
           3952           3952        226.458        226.333        2.28157
           3953           3953        226.291        226.167        2.28108
           3954           3954        226.124        226.000        2.28059
           3955           3955        225.958        225.833        2.28012
           3956           3956        225.791        225.667         2.2797
           3957           3957        225.624        225.500        2.27921
           3958           3958        225.457        225.333        2.27882
           3959           3959        225.291        225.167        2.27845
           3960           3960        225.124        225.000        2.27807
           3961           3961        224.957        224.833        2.27775
           3962           3962        224.790        224.667        2.27734
           3963           3963        224.624        224.500        2.27694
           3964           3964        224.457        224.333        2.27653
           3965           3965        224.290        224.167        2.27613
           3966           3966        224.123        224.000        2.27583
           3967           3967        223.957        223.833        2.27554
           3968           3968        223.790        223.667        2.27523
           3969           3969        223.623        223.500        2.27502
           3970           3970        223.457        223.333        2.27471
           3971           3971        223.290        223.167        2.27439
           3972           3972        223.123        223.000        2.27407
           3973           3973        222.956        222.833         2.2736
           3974           3974        222.790        222.667        2.27318
           3975           3975        222.623        222.500        2.27281
           3976           3976        222.456        222.333        2.27246
           3977           3977        222.289        222.167        2.27208
           3978           3978        222.123        222.000        2.27169
           3979           3979        221.956        221.833        2.27129
           3980           3980        221.789        221.667        2.27089
           3981           3981        221.622        221.500        2.27045
           3982           3982        221.456        221.333        2.27003
           3983           3983        221.289        221.167        2.26961
           3984           3984        221.122        221.000        2.26918
           3985           3985        220.956        220.833        2.26878
           3986           3986        220.789        220.667        2.26841
           3987           3987        220.622        220.500        2.26806
           3988           3988        220.455        220.333        2.26769
           3989           3989        220.289        220.167        2.26742
           3990           3990        220.122        220.000        2.26713
           3991           3991        219.955        219.833        2.26683
           3992           3992        219.788        219.667        2.26651
           3993           3993        219.622        219.500        2.26624
           3994           3994        219.455        219.333        2.26594
           3995           3995        219.288        219.167        2.26561
           3996           3996        219.121        219.000        2.26528
           3997           3997        218.955        218.833        2.26495
           3998           3998        218.788        218.667        2.26465
           3999           3999        218.621        218.500        2.26433
           4000           4000        218.455        218.333        2.26404
           4001           4001        218.288        218.167        2.26382
           4002           4002        218.121        218.000        2.26361
           4003           4003        217.954        217.833         2.2634
           4004           4004        217.788        217.667         2.2632
           4005           4005        217.621        217.500        2.26294
           4006           4006        217.454        217.333        2.26266
           4007           4007        217.287        217.167        2.26238
           4008           4008        217.121        217.000         2.2621
           4009           4009        216.954        216.833        2.26172
           4010           4010        216.787        216.667        2.26143
           4011           4011        216.621        216.500        2.26114
           4012           4012        216.454        216.333        2.26084
           4013           4013        216.287        216.167        2.26068
           4014           4014        216.120        216.000         2.2604
           4015           4015        215.954        215.833        2.26007
           4016           4016        215.787        215.667        2.25975
           4017           4017        215.620        215.500        2.25932
           4018           4018        215.453        215.333        2.25895
           4019           4019        215.287        215.167        2.25864
           4020           4020        215.120        215.000        2.25837
           4021           4021        214.953        214.833        2.25805
           4022           4022        214.787        214.667         2.2578
           4023           4023        214.620        214.500        2.25758
           4024           4024        214.453        214.333        2.25738
           4025           4025        214.286        214.167        2.25719
           4026           4026        214.120        214.000        2.25692
           4027           4027        213.953        213.833        2.25661
           4028           4028        213.786        213.667        2.25628
           4029           4029        213.619        213.500        2.25583
           4030           4030        213.453        213.333         2.2554
           4031           4031        213.286        213.167        2.25494
           4032           4032        213.119        213.000        2.25445
           4033           4033        212.952        212.833        2.25393
           4034           4034        212.786        212.667        2.25344
           4035           4035        212.619        212.500        2.25297
           4036           4036        212.452        212.333        2.25246
           4037           4037        212.285        212.167        2.25204
           4038           4038        212.119        212.000        2.25164
           4039           4039        211.952        211.833        2.25129
           4040           4040        211.785        211.667        2.25097
           4041           4041        211.619        211.500        2.25074
           4042           4042        211.452        211.333        2.25048
           4043           4043        211.285        211.167        2.25022
           4044           4044        211.118        211.000        2.24996
           4045           4045        210.952        210.833        2.24969
           4046           4046        210.785        210.667        2.24949
           4047           4047        210.618        210.500        2.24931
           4048           4048        210.451        210.333         2.2491
           4049           4049        210.285        210.167        2.24878
           4050           4050        210.118        210.000        2.24846
           4051           4051        209.951        209.833        2.24814
           4052           4052        209.785        209.667        2.24782
           4053           4053        209.618        209.500        2.24742
           4054           4054        209.451        209.333        2.24707
           4055           4055        209.284        209.167        2.24674
           4056           4056        209.118        209.000         2.2464
           4057           4057        208.951        208.833        2.24611
           4058           4058        208.784        208.667        2.24581
           4059           4059        208.617        208.500        2.24556
           4060           4060        208.451        208.333        2.24533
           4061           4061        208.284        208.167        2.24507
           4062           4062        208.117        208.000        2.24477
           4063           4063        207.951        207.833        2.24447
           4064           4064        207.784        207.667        2.24416
           4065           4065        207.617        207.500        2.24381
           4066           4066        207.450        207.333        2.24351
           4067           4067        207.284        207.167        2.24325
           4068           4068        207.117        207.000          2.243
           4069           4069        206.950        206.833        2.24273
           4070           4070        206.783        206.667        2.24244
           4071           4071        206.617        206.500        2.24214
           4072           4072        206.450        206.333        2.24184
           4073           4073        206.283        206.167        2.24156
           4074           4074        206.116        206.000        2.24123
           4075           4075        205.950        205.833        2.24093
           4076           4076        205.783        205.667        2.24066
           4077           4077        205.616        205.500        2.24035
           4078           4078        205.450        205.333        2.24006
           4079           4079        205.283        205.167        2.23977
           4080           4080        205.116        205.000        2.23944
           4081           4081        204.949        204.833         2.2391
           4082           4082        204.783        204.667        2.23883
           4083           4083        204.616        204.500         2.2386
           4084           4084        204.449        204.333        2.23838
           4085           4085        204.282        204.167        2.23815
           4086           4086        204.116        204.000        2.23799
           4087           4087        203.949        203.833        2.23777
           4088           4088        203.782        203.667        2.23754
           4089           4089        203.616        203.500        2.23731
           4090           4090        203.449        203.333        2.23706
           4091           4091        203.282        203.167        2.23684
           4092           4092        203.115        203.000        2.23662
           4093           4093        202.949        202.833         2.2364
           4094           4094        202.782        202.667        2.23622
           4095           4095        202.615        202.500        2.23599
           4096           4096        202.448        202.333        2.23572
           4097           4097        202.282        202.167        2.23542
           4098           4098        202.115        202.000        2.23501
           4099           4099        201.948        201.833        2.23463
           4100           4100        201.782        201.667        2.23426
           4101           4101        201.615        201.500        2.23391
           4102           4102        201.448        201.333        2.23357
           4103           4103        201.281        201.167        2.23328
           4104           4104        201.115        201.000        2.23299
           4105           4105        200.948        200.833        2.23271
           4106           4106        200.781        200.667        2.23254
           4107           4107        200.614        200.500        2.23226
           4108           4108        200.448        200.333        2.23194
           4109           4109        200.281        200.167        2.23163
           4110           4110        200.114        200.000        2.23129
           4111           4111        199.947        199.833        2.23093
           4112           4112        199.781        199.667        2.23054
           4113           4113        199.614        199.500        2.23016
           4114           4114        199.447        199.333        2.22987
           4115           4115        199.281        199.167        2.22956
           4116           4116        199.114        199.000        2.22927
           4117           4117        198.947        198.833        2.22896
           4118           4118        198.780        198.667        2.22875
           4119           4119        198.614        198.500         2.2285
           4120           4120        198.447        198.333        2.22822
           4121           4121        198.280        198.167        2.22796
           4122           4122        198.113        198.000        2.22765
           4123           4123        197.947        197.833        2.22733
           4124           4124        197.780        197.667        2.22704
           4125           4125        197.613        197.500        2.22675
           4126           4126        197.447        197.333        2.22639
           4127           4127        197.280        197.167         2.2261
           4128           4128        197.113        197.000        2.22583
           4129           4129        196.946        196.833        2.22554
           4130           4130        196.780        196.667        2.22527
           4131           4131        196.613        196.500        2.22499
           4132           4132        196.446        196.333        2.22469
           4133           4133        196.279        196.167        2.22445
           4134           4134        196.113        196.000        2.22417
           4135           4135        195.946        195.833        2.22382
           4136           4136        195.779        195.667        2.22348
           4137           4137        195.613        195.500        2.22316
           4138           4138        195.446        195.333        2.22286
           4139           4139        195.279        195.167        2.22258
           4140           4140        195.112        195.000        2.22229
           4141           4141        194.946        194.833        2.22199
           4142           4142        194.779        194.667        2.22165
           4143           4143        194.612        194.500        2.22132
           4144           4144        194.445        194.333          2.221
           4145           4145        194.279        194.167        2.22071
           4146           4146        194.112        194.000         2.2204
           4147           4147        193.945        193.833           2.22
           4148           4148        193.778        193.667        2.21965
           4149           4149        193.612        193.500        2.21936
           4150           4150        193.445        193.333        2.21907
           4151           4151        193.278        193.167        2.21882
           4152           4152        193.112        193.000        2.21856
           4153           4153        192.945        192.833        2.21832
           4154           4154        192.778        192.667        2.21809
           4155           4155        192.611        192.500        2.21788
           4156           4156        192.445        192.333         2.2176
           4157           4157        192.278        192.167         2.2173
           4158           4158        192.111        192.000        2.21701
           4159           4159        191.944        191.833        2.21666
           4160           4160        191.778        191.667        2.21639
           4161           4161        191.611        191.500        2.21614
           4162           4162        191.444        191.333        2.21588
           4163           4163        191.278        191.167        2.21571
           4164           4164        191.111        191.000        2.21554
           4165           4165        190.944        190.833         2.2154
           4166           4166        190.777        190.667        2.21524
           4167           4167        190.611        190.500        2.21504
           4168           4168        190.444        190.333        2.21478
           4169           4169        190.277        190.167         2.2145
           4170           4170        190.110        190.000        2.21425
           4171           4171        189.944        189.833        2.21399
           4172           4172        189.777        189.667        2.21379
           4173           4173        189.610        189.500        2.21361
           4174           4174        189.444        189.333        2.21342
           4175           4175        189.277        189.167        2.21331
           4176           4176        189.110        189.000        2.21313
           4177           4177        188.943        188.833        2.21294
           4178           4178        188.777        188.667        2.21276
           4179           4179        188.610        188.500        2.21251
           4180           4180        188.443        188.333        2.21236
           4181           4181        188.276        188.167         2.2123
           4182           4182        188.110        188.000        2.21226
           4183           4183        187.943        187.833        2.21238
           4184           4184        187.776        187.667        2.21246
           4185           4185        187.610        187.500        2.21254
           4186           4186        187.443        187.333        2.21267
           4187           4187        187.276        187.167        2.21286
           4188           4188        187.109        187.000        2.21327
           4189           4189        186.943        186.833        2.21368
           4190           4190        186.776        186.667        2.21407
           4191           4191        186.609        186.500        2.21451
           4192           4192        186.443        186.333        2.21523
           4193           4193        186.276        186.167         2.2159
           4194           4194        186.109        186.000        2.21661
           4195           4195        185.943        185.833        2.21738
           4196           4196        185.776        185.667        2.21841
           4197           4197        185.609        185.500        2.21948
           4198           4198        185.443        185.333        2.22066
           4199           4199        185.276        185.167        2.22193
           4200           4200        185.109        185.000        2.22375
           4201           4201        184.943        184.833        2.22556
           4202           4202        184.776        184.667        2.22745
           4203           4203        184.610        184.500        2.22926
           4204           4204        184.443        184.333        2.23219
           4205           4205        184.276        184.167        2.23509
           4206           4206        184.110        184.000         2.2383
           4207           4207        183.943        183.833        2.24178
           4208           4208        183.777        183.667        2.24616
           4209           4209        183.610        183.500        2.25042
           4210           4210        183.444        183.333         2.2555
           4211           4211        183.277        183.167        2.26131
           4212           4212        183.111        183.000        2.26776
           4213           4213        182.945        182.833        2.27427
           4214           4214        182.778        182.667        2.28114
           4215           4215        182.612        182.500        2.28835
           4216           4216        182.445        182.333        2.29635
           4217           4217        182.279        182.167        2.30479
           4218           4218        182.113        182.000         2.3134
           4219           4219        181.947        181.833         2.3222
           4220           4220        181.780        181.667        2.33217
           4221           4221        181.614        181.500        2.34173
           4222           4222        181.448        181.333        2.35129
           4223           4223        181.282        181.167        2.36086
           4224           4224        181.115        181.000        2.37056
           4225           4225        180.949        180.833        2.38001
           4226           4226        180.783        180.667        2.38951
           4227           4227        180.617        180.500        2.39894
           4228           4228        180.450        180.333        2.40728
           4229           4229        180.284        180.167        2.41461
           4230           4230        180.117        180.000        2.42088
           4231           4231        179.951        179.833        2.42678
           4232           4232        179.785        179.667        2.43156
           4233           4233        179.618        179.500        2.43582
           4234           4234        179.451        179.333        2.43855
           4235           4235        179.285        179.167        2.44112
           4236           4236        179.118        179.000        2.44127
           4237           4237        178.951        178.833        2.44046
           4238           4238        178.785        178.667         2.4384
           4239           4239        178.618        178.500        2.43601
           4240           4240        178.451        178.333        2.43226
           4241           4241        178.284        178.167        2.42815
           4242           4242        178.117        178.000        2.42257
           4243           4243        177.950        177.833        2.41646
           4244           4244        177.783        177.667         2.4098
           4245           4245        177.616        177.500        2.40306
           4246           4246        177.449        177.333        2.39559
           4247           4247        177.282        177.167        2.38799
           4248           4248        177.115        177.000        2.37948
           4249           4249        176.947        176.833         2.3714
           4250           4250        176.780        176.667        2.36333
           4251           4251        176.613        176.500        2.35526
           4252           4252        176.446        176.333        2.34716
           4253           4253        176.279        176.167        2.33915
           4254           4254        176.112        176.000        2.33128
           4255           4255        175.945        175.833        2.32357
           4256           4256        175.778        175.667        2.31598
           4257           4257        175.611        175.500        2.30883
           4258           4258        175.444        175.333        2.30172
           4259           4259        175.277        175.167        2.29479
           4260           4260        175.109        175.000        2.28801
           4261           4261        174.942        174.833        2.28191
           4262           4262        174.775        174.667        2.27573
           4263           4263        174.608        174.500         2.2697
           4264           4264        174.441        174.333        2.26382
           4265           4265        174.274        174.167        2.25862
           4266           4266        174.108        174.000        2.25332
           4267           4267        173.941        173.833        2.24817
           4268           4268        173.774        173.667        2.24316
           4269           4269        173.607        173.500        2.23881
           4270           4270        173.440        173.333        2.23439
           4271           4271        173.273        173.167        2.23009
           4272           4272        173.106        173.000        2.22589
           4273           4273        172.939        172.833        2.22229
           4274           4274        172.772        172.667        2.21859
           4275           4275        172.605        172.500        2.21503
           4276           4276        172.438        172.333        2.21158
           4277           4277        172.271        172.167        2.20856
           4278           4278        172.105        172.000        2.20549
           4279           4279        171.938        171.833        2.20251
           4280           4280        171.771        171.667         2.1996
           4281           4281        171.604        171.500         2.1971
           4282           4282        171.437        171.333        2.19449
           4283           4283        171.270        171.167        2.19193
           4284           4284        171.104        171.000        2.18942
           4285           4285        170.937        170.833        2.18724
           4286           4286        170.770        170.667        2.18501
           4287           4287        170.603        170.500        2.18283
           4288           4288        170.436        170.333        2.18071
           4289           4289        170.269        170.167        2.17889
           4290           4290        170.103        170.000          2.177
           4291           4291        169.936        169.833        2.17519
           4292           4292        169.769        169.667        2.17343
           4293           4293        169.602        169.500        2.17196
           4294           4294        169.435        169.333        2.17039
           4295           4295        169.269        169.167        2.16885
           4296           4296        169.102        169.000        2.16737
           4297           4297        168.935        168.833        2.16606
           4298           4298        168.768        168.667        2.16472
           4299           4299        168.602        168.500        2.16341
           4300           4300        168.435        168.333        2.16216
           4301           4301        168.268        168.167        2.16096
           4302           4302        168.101        168.000        2.15991
           4303           4303        167.934        167.833         2.1588
           4304           4304        167.768        167.667        2.15772
           4305           4305        167.601        167.500        2.15666
           4306           4306        167.434        167.333        2.15573
           4307           4307        167.267        167.167        2.15478
           4308           4308        167.101        167.000        2.15383
           4309           4309        166.934        166.833        2.15287
           4310           4310        166.767        166.667        2.15195
           4311           4311        166.600        166.500        2.15102
           4312           4312        166.434        166.333        2.15013
           4313           4313        166.267        166.167        2.14927
           4314           4314        166.100        166.000        2.14838
           4315           4315        165.933        165.833        2.14755
           4316           4316        165.767        165.667        2.14678
           4317           4317        165.600        165.500        2.14602
           4318           4318        165.433        165.333        2.14536
           4319           4319        165.266        165.167        2.14469
           4320           4320        165.100        165.000        2.14406
           4321           4321        164.933        164.833        2.14343
           4322           4322        164.766        164.667        2.14285
           4323           4323        164.599        164.500        2.14224
           4324           4324        164.433        164.333         2.1416
           4325           4325        164.266        164.167        2.14095
           4326           4326        164.099        164.000        2.14033
           4327           4327        163.932        163.833        2.13971
           4328           4328        163.766        163.667        2.13908
           4329           4329        163.599        163.500        2.13847
           4330           4330        163.432        163.333        2.13797
           4331           4331        163.265        163.167        2.13743
           4332           4332        163.099        163.000        2.13688
           4333           4333        162.932        162.833        2.13634
           4334           4334        162.765        162.667        2.13589
           4335           4335        162.598        162.500        2.13542
           4336           4336        162.432        162.333        2.13496
           4337           4337        162.265        162.167         2.1345
           4338           4338        162.098        162.000         2.1341
           4339           4339        161.932        161.833        2.13368
           4340           4340        161.765        161.667        2.13328
           4341           4341        161.598        161.500        2.13285
           4342           4342        161.431        161.333        2.13241
           4343           4343        161.265        161.167        2.13196
           4344           4344        161.098        161.000        2.13156
           4345           4345        160.931        160.833        2.13118
           4346           4346        160.764        160.667        2.13082
           4347           4347        160.598        160.500         2.1304
           4348           4348        160.431        160.333        2.12995
           4349           4349        160.264        160.167        2.12955
           4350           4350        160.097        160.000        2.12922
           4351           4351        159.931        159.833         2.1288
           4352           4352        159.764        159.667        2.12841
           4353           4353        159.597        159.500        2.12804
           4354           4354        159.430        159.333        2.12766
           4355           4355        159.264        159.167        2.12728
           4356           4356        159.097        159.000        2.12691
           4357           4357        158.930        158.833        2.12658
           4358           4358        158.764        158.667        2.12626
           4359           4359        158.597        158.500        2.12589
           4360           4360        158.430        158.333         2.1255
           4361           4361        158.263        158.167        2.12513
           4362           4362        158.097        158.000        2.12476
           4363           4363        157.930        157.833        2.12436
           4364           4364        157.763        157.667        2.12396
           4365           4365        157.596        157.500        2.12355
           4366           4366        157.430        157.333        2.12315
           4367           4367        157.263        157.167        2.12273
           4368           4368        157.096        157.000         2.1223
           4369           4369        156.929        156.833        2.12187
           4370           4370        156.763        156.667        2.12143
           4371           4371        156.596        156.500        2.12094
           4372           4372        156.429        156.333         2.1205
           4373           4373        156.263        156.167        2.12012
           4374           4374        156.096        156.000        2.11978
           4375           4375        155.929        155.833        2.11944
           4376           4376        155.762        155.667        2.11904
           4377           4377        155.596        155.500        2.11862
           4378           4378        155.429        155.333         2.1182
           4379           4379        155.262        155.167        2.11772
           4380           4380        155.095        155.000        2.11727
           4381           4381        154.929        154.833        2.11682
           4382           4382        154.762        154.667        2.11638
           4383           4383        154.595        154.500        2.11591
           4384           4384        154.428        154.333        2.11549
           4385           4385        154.262        154.167        2.11506
           4386           4386        154.095        154.000        2.11459
           4387           4387        153.928        153.833        2.11414
           4388           4388        153.761        153.667        2.11363
           4389           4389        153.595        153.500        2.11311
           4390           4390        153.428        153.333        2.11263
           4391           4391        153.261        153.167        2.11203
           4392           4392        153.095        153.000        2.11156
           4393           4393        152.928        152.833        2.11112
           4394           4394        152.761        152.667         2.1107
           4395           4395        152.594        152.500        2.11039
           4396           4396        152.428        152.333        2.11004
           4397           4397        152.261        152.167        2.10964
           4398           4398        152.094        152.000        2.10925
           4399           4399        151.927        151.833        2.10877
           4400           4400        151.761        151.667        2.10825
           4401           4401        151.594        151.500        2.10774
           4402           4402        151.427        151.333        2.10724
           4403           4403        151.260        151.167        2.10656
           4404           4404        151.094        151.000        2.10596
           4405           4405        150.927        150.833         2.1054
           4406           4406        150.760        150.667        2.10487
           4407           4407        150.593        150.500        2.10443
           4408           4408        150.427        150.333        2.10397
           4409           4409        150.260        150.167        2.10354
           4410           4410        150.093        150.000        2.10312
           4411           4411        149.926        149.833        2.10276
           4412           4412        149.760        149.667        2.10231
           4413           4413        149.593        149.500        2.10187
           4414           4414        149.426        149.333        2.10142
           4415           4415        149.260        149.167        2.10095
           4416           4416        149.093        149.000        2.10041
           4417           4417        148.926        148.833        2.09997
           4418           4418        148.759        148.667        2.09953
           4419           4419        148.593        148.500        2.09906
           4420           4420        148.426        148.333        2.09873
           4421           4421        148.259        148.167        2.09838
           4422           4422        148.092        148.000          2.098
           4423           4423        147.926        147.833         2.0976
           4424           4424        147.759        147.667        2.09719
           4425           4425        147.592        147.500        2.09678
           4426           4426        147.425        147.333        2.09639
           4427           4427        147.259        147.167        2.09598
           4428           4428        147.092        147.000        2.09554
           4429           4429        146.925        146.833        2.09511
           4430           4430        146.759        146.667        2.09468
           4431           4431        146.592        146.500        2.09424
           4432           4432        146.425        146.333        2.09376
           4433           4433        146.258        146.167        2.09326
           4434           4434        146.092        146.000        2.09276
           4435           4435        145.925        145.833        2.09228
           4436           4436        145.758        145.667        2.09166
           4437           4437        145.591        145.500         2.0911
           4438           4438        145.425        145.333        2.09053
           4439           4439        145.258        145.167        2.08995
           4440           4440        145.091        145.000        2.08945
           4441           4441        144.924        144.833        2.08902
           4442           4442        144.758        144.667         2.0886
           4443           4443        144.591        144.500        2.08813
           4444           4444        144.424        144.333        2.08783
           4445           4445        144.257        144.167        2.08744
           4446           4446        144.091        144.000        2.08701
           4447           4447        143.924        143.833        2.08658
           4448           4448        143.757        143.667        2.08601
           4449           4449        143.590        143.500         2.0854
           4450           4450        143.424        143.333        2.08482
           4451           4451        143.257        143.167        2.08422
           4452           4452        143.090        143.000        2.08355
           4453           4453        142.924        142.833        2.08296
           4454           4454        142.757        142.667        2.08244
           4455           4455        142.590        142.500        2.08191
           4456           4456        142.423        142.333         2.0815
           4457           4457        142.257        142.167         2.0811
           4458           4458        142.090        142.000        2.08071
           4459           4459        141.923        141.833        2.08032
           4460           4460        141.756        141.667        2.08003
           4461           4461        141.590        141.500        2.07966
           4462           4462        141.423        141.333        2.07929
           4463           4463        141.256        141.167         2.0789
           4464           4464        141.089        141.000        2.07849
           4465           4465        140.923        140.833        2.07801
           4466           4466        140.756        140.667        2.07754
           4467           4467        140.589        140.500         2.0771
           4468           4468        140.422        140.333        2.07659
           4469           4469        140.256        140.167        2.07618
           4470           4470        140.089        140.000        2.07576
           4471           4471        139.922        139.833        2.07536
           4472           4472        139.756        139.667        2.07508
           4473           4473        139.589        139.500        2.07476
           4474           4474        139.422        139.333        2.07442
           4475           4475        139.255        139.167        2.07407
           4476           4476        139.089        139.000        2.07371
           4477           4477        138.922        138.833        2.07337
           4478           4478        138.755        138.667        2.07299
           4479           4479        138.588        138.500        2.07259
           4480           4480        138.422        138.333        2.07218
           4481           4481        138.255        138.167        2.07181
           4482           4482        138.088        138.000        2.07143
           4483           4483        137.921        137.833          2.071
           4484           4484        137.755        137.667        2.07057
           4485           4485        137.588        137.500        2.07019
           4486           4486        137.421        137.333        2.06984
           4487           4487        137.255        137.167        2.06949
           4488           4488        137.088        137.000        2.06913
           4489           4489        136.921        136.833        2.06878
           4490           4490        136.754        136.667        2.06838
           4491           4491        136.588        136.500        2.06794
           4492           4492        136.421        136.333         2.0675
           4493           4493        136.254        136.167          2.067
           4494           4494        136.087        136.000        2.06648
           4495           4495        135.921        135.833        2.06601
           4496           4496        135.754        135.667        2.06544
           4497           4497        135.587        135.500        2.06488
           4498           4498        135.420        135.333        2.06432
           4499           4499        135.254        135.167        2.06378
           4500           4500        135.087        135.000         2.0633
           4501           4501        134.920        134.833        2.06289
           4502           4502        134.753        134.667        2.06248
           4503           4503        134.587        134.500        2.06205
           4504           4504        134.420        134.333        2.06179
           4505           4505        134.253        134.167        2.06142
           4506           4506        134.087        134.000        2.06095
           4507           4507        133.920        133.833        2.06044
           4508           4508        133.753        133.667        2.05989
           4509           4509        133.586        133.500        2.05938
           4510           4510        133.420        133.333        2.05889
           4511           4511        133.253        133.167        2.05843
           4512           4512        133.086        133.000         2.0579
           4513           4513        132.919        132.833        2.05745
           4514           4514        132.753        132.667        2.05699
           4515           4515        132.586        132.500         2.0565
           4516           4516        132.419        132.333        2.05605
           4517           4517        132.252        132.167        2.05556
           4518           4518        132.086        132.000        2.05507
           4519           4519        131.919        131.833        2.05458
           4520           4520        131.752        131.667        2.05409
           4521           4521        131.585        131.500        2.05362
           4522           4522        131.419        131.333        2.05319
           4523           4523        131.252        131.167        2.05277
           4524           4524        131.085        131.000        2.05233
           4525           4525        130.919        130.833        2.05183
           4526           4526        130.752        130.667        2.05127
           4527           4527        130.585        130.500        2.05074
           4528           4528        130.418        130.333        2.05024
           4529           4529        130.252        130.167        2.04974
           4530           4530        130.085        130.000        2.04924
           4531           4531        129.918        129.833        2.04876
           4532           4532        129.751        129.667        2.04847
           4533           4533        129.585        129.500        2.04808
           4534           4534        129.418        129.333        2.04763
           4535           4535        129.251        129.167        2.04714
           4536           4536        129.084        129.000         2.0467
           4537           4537        128.918        128.833        2.04627
           4538           4538        128.751        128.667        2.04583
           4539           4539        128.584        128.500        2.04539
           4540           4540        128.417        128.333        2.04498
           4541           4541        128.251        128.167        2.04454
           4542           4542        128.084        128.000        2.04409
           4543           4543        127.917        127.833         2.0436
           4544           4544        127.751        127.667        2.04309
           4545           4545        127.584        127.500        2.04256
           4546           4546        127.417        127.333        2.04203
           4547           4547        127.250        127.167         2.0415
           4548           4548        127.084        127.000        2.04094
           4549           4549        126.917        126.833        2.04039
           4550           4550        126.750        126.667        2.03979
           4551           4551        126.583        126.500        2.03922
           4552           4552        126.417        126.333        2.03877
           4553           4553        126.250        126.167        2.03832
           4554           4554        126.083        126.000        2.03786
           4555           4555        125.916        125.833        2.03735
           4556           4556        125.750        125.667        2.03691
           4557           4557        125.583        125.500        2.03636
           4558           4558        125.416        125.333        2.03578
           4559           4559        125.249        125.167        2.03523
           4560           4560        125.083        125.000         2.0347
           4561           4561        124.916        124.833        2.03428
           4562           4562        124.749        124.667        2.03389
           4563           4563        124.583        124.500        2.03354
           4564           4564        124.416        124.333        2.03329
           4565           4565        124.249        124.167        2.03289
           4566           4566        124.082        124.000        2.03247
           4567           4567        123.916        123.833        2.03202
           4568           4568        123.749        123.667        2.03144
           4569           4569        123.582        123.500         2.0309
           4570           4570        123.415        123.333        2.03038
           4571           4571        123.249        123.167        2.02985
           4572           4572        123.082        123.000        2.02939
           4573           4573        122.915        122.833        2.02901
           4574           4574        122.748        122.667        2.02871
           4575           4575        122.582        122.500        2.02844
           4576           4576        122.415        122.333        2.02836
           4577           4577        122.248        122.167        2.02815
           4578           4578        122.082        122.000        2.02787
           4579           4579        121.915        121.833        2.02756
           4580           4580        121.748        121.667        2.02715
           4581           4581        121.581        121.500        2.02673
           4582           4582        121.415        121.333        2.02634
           4583           4583        121.248        121.167        2.02594
           4584           4584        121.081        121.000        2.02546
           4585           4585        120.914        120.833        2.02505
           4586           4586        120.748        120.667        2.02464
           4587           4587        120.581        120.500         2.0242
           4588           4588        120.414        120.333        2.02396
           4589           4589        120.247        120.167        2.02368
           4590           4590        120.081        120.000        2.02337
           4591           4591        119.914        119.833        2.02306
           4592           4592        119.747        119.667        2.02278
           4593           4593        119.581        119.500        2.02244
           4594           4594        119.414        119.333        2.02205
           4595           4595        119.247        119.167        2.02161
           4596           4596        119.080        119.000        2.02117
           4597           4597        118.914        118.833        2.02065
           4598           4598        118.747        118.667        2.02019
           4599           4599        118.580        118.500        2.01976
           4600           4600        118.413        118.333        2.01936
           4601           4601        118.247        118.167        2.01904
           4602           4602        118.080        118.000        2.01871
           4603           4603        117.913        117.833        2.01839
           4604           4604        117.746        117.667        2.01805
           4605           4605        117.580        117.500        2.01777
           4606           4606        117.413        117.333        2.01744
           4607           4607        117.246        117.167        2.01709
           4608           4608        117.080        117.000        2.01672
           4609           4609        116.913        116.833        2.01634
           4610           4610        116.746        116.667        2.01597
           4611           4611        116.579        116.500        2.01556
           4612           4612        116.413        116.333        2.01508
           4613           4613        116.246        116.167        2.01459
           4614           4614        116.079        116.000        2.01413
           4615           4615        115.912        115.833        2.01371
           4616           4616        115.746        115.667        2.01333
           4617           4617        115.579        115.500        2.01294
           4618           4618        115.412        115.333        2.01259
           4619           4619        115.245        115.167        2.01223
           4620           4620        115.079        115.000        2.01187
           4621           4621        114.912        114.833        2.01165
           4622           4622        114.745        114.667        2.01133
           4623           4623        114.579        114.500        2.01101
           4624           4624        114.412        114.333        2.01069
           4625           4625        114.245        114.167        2.01027
           4626           4626        114.078        114.000        2.00981
           4627           4627        113.912        113.833        2.00933
           4628           4628        113.745        113.667         2.0089
           4629           4629        113.578        113.500        2.00836
           4630           4630        113.411        113.333        2.00794
           4631           4631        113.245        113.167        2.00758
           4632           4632        113.078        113.000        2.00724
           4633           4633        112.911        112.833        2.00697
           4634           4634        112.744        112.667        2.00666
           4635           4635        112.578        112.500        2.00639
           4636           4636        112.411        112.333        2.00613
           4637           4637        112.244        112.167        2.00575
           4638           4638        112.078        112.000         2.0054
           4639           4639        111.911        111.833        2.00502
           4640           4640        111.744        111.667        2.00465
           4641           4641        111.577        111.500        2.00427
           4642           4642        111.411        111.333        2.00387
           4643           4643        111.244        111.167        2.00354
           4644           4644        111.077        111.000        2.00322
           4645           4645        110.910        110.833        2.00287
           4646           4646        110.744        110.667        2.00257
           4647           4647        110.577        110.500        2.00219
           4648           4648        110.410        110.333        2.00176
           4649           4649        110.243        110.167        2.00135
           4650           4650        110.077        110.000        2.00089
           4651           4651        109.910        109.833         2.0005
           4652           4652        109.743        109.667        2.00014
           4653           4653        109.577        109.500        1.99976
           4654           4654        109.410        109.333        1.99946
           4655           4655        109.243        109.167        1.99912
           4656           4656        109.076        109.000        1.99878
           4657           4657        108.910        108.833        1.99843
           4658           4658        108.743        108.667        1.99804
           4659           4659        108.576        108.500        1.99768
           4660           4660        108.409        108.333        1.99728
           4661           4661        108.243        108.167         1.9969
           4662           4662        108.076        108.000        1.99642
           4663           4663        107.909        107.833        1.99598
           4664           4664        107.743        107.667         1.9956
           4665           4665        107.576        107.500        1.99525
           4666           4666        107.409        107.333        1.99484
           4667           4667        107.242        107.167        1.99446
           4668           4668        107.076        107.000        1.99404
           4669           4669        106.909        106.833        1.99357
           4670           4670        106.742        106.667        1.99309
           4671           4671        106.575        106.500        1.99262
           4672           4672        106.409        106.333        1.99216
           4673           4673        106.242        106.167        1.99173
           4674           4674        106.075        106.000        1.99125
           4675           4675        105.908        105.833        1.99083
           4676           4676        105.742        105.667        1.99043
           4677           4677        105.575        105.500        1.99008
           4678           4678        105.408        105.333        1.98981
           4679           4679        105.241        105.167        1.98948
           4680           4680        105.075        105.000        1.98912
           4681           4681        104.908        104.833        1.98869
           4682           4682        104.741        104.667        1.98827
           4683           4683        104.575        104.500        1.98785
           4684           4684        104.408        104.333        1.98744
           4685           4685        104.241        104.167        1.98703
           4686           4686        104.074        104.000        1.98668
           4687           4687        103.908        103.833        1.98632
           4688           4688        103.741        103.667        1.98597
           4689           4689        103.574        103.500        1.98564
           4690           4690        103.407        103.333        1.98533
           4691           4691        103.241        103.167        1.98495
           4692           4692        103.074        103.000         1.9846
           4693           4693        102.907        102.833        1.98427
           4694           4694        102.741        102.667        1.98373
           4695           4695        102.574        102.500        1.98327
           4696           4696        102.407        102.333        1.98287
           4697           4697        102.240        102.167        1.98249
           4698           4698        102.074        102.000        1.98209
           4699           4699        101.907        101.833        1.98169
           4700           4700        101.740        101.667        1.98126
           4701           4701        101.573        101.500        1.98084
           4702           4702        101.407        101.333        1.98048
           4703           4703        101.240        101.167        1.98005
           4704           4704        101.073        101.000        1.97963
           4705           4705        100.906        100.833        1.97923
           4706           4706        100.740        100.667        1.97897
           4707           4707        100.573        100.500        1.97872
           4708           4708        100.406        100.333        1.97839
           4709           4709        100.240        100.167        1.97804
           4710           4710        100.073        100.000        1.97782
           4711           4711         99.906         99.833         1.9775
           4712           4712         99.739         99.667        1.97716
           4713           4713         99.573         99.500        1.97682
           4714           4714         99.406         99.333        1.97637
           4715           4715         99.239         99.167        1.97596
           4716           4716         99.072         99.000        1.97554
           4717           4717         98.906         98.833        1.97511
           4718           4718         98.739         98.667        1.97473
           4719           4719         98.572         98.500        1.97433
           4720           4720         98.405         98.333        1.97402
           4721           4721         98.239         98.167        1.97374
           4722           4722         98.072         98.000        1.97348
           4723           4723         97.905         97.833        1.97317
           4724           4724         97.739         97.667        1.97283
           4725           4725         97.572         97.500        1.97249
           4726           4726         97.405         97.333        1.97214
           4727           4727         97.238         97.167         1.9718
           4728           4728         97.072         97.000        1.97144
           4729           4729         96.905         96.833        1.97108
           4730           4730         96.738         96.667        1.97074
           4731           4731         96.571         96.500        1.97041
           4732           4732         96.405         96.333        1.97002
           4733           4733         96.238         96.167        1.96963
           4734           4734         96.071         96.000        1.96917
           4735           4735         95.904         95.833        1.96869
           4736           4736         95.738         95.667        1.96824
           4737           4737         95.571         95.500        1.96781
           4738           4738         95.404         95.333        1.96742
           4739           4739         95.238         95.167        1.96709
           4740           4740         95.071         95.000        1.96675
           4741           4741         94.904         94.833        1.96639
           4742           4742         94.737         94.667        1.96619
           4743           4743         94.571         94.500        1.96593
           4744           4744         94.404         94.333         1.9657
           4745           4745         94.237         94.167         1.9655
           4746           4746         94.070         94.000        1.96526
           4747           4747         93.904         93.833        1.96498
           4748           4748         93.737         93.667        1.96463
           4749           4749         93.570         93.500        1.96421
           4750           4750         93.404         93.333        1.96379
           4751           4751         93.237         93.167        1.96342
           4752           4752         93.070         93.000        1.96309
           4753           4753         92.903         92.833        1.96276
           4754           4754         92.737         92.667        1.96237
           4755           4755         92.570         92.500        1.96202
           4756           4756         92.403         92.333        1.96168
           4757           4757         92.236         92.167        1.96132
           4758           4758         92.070         92.000        1.96097
           4759           4759         91.903         91.833        1.96056
           4760           4760         91.736         91.667        1.96024
           4761           4761         91.569         91.500        1.95999
           4762           4762         91.403         91.333        1.95974
           4763           4763         91.236         91.167        1.95951
           4764           4764         91.069         91.000        1.95929
           4765           4765         90.903         90.833        1.95904
           4766           4766         90.736         90.667        1.95872
           4767           4767         90.569         90.500         1.9584
           4768           4768         90.402         90.333        1.95805
           4769           4769         90.236         90.167        1.95772
           4770           4770         90.069         90.000        1.95737
           4771           4771         89.902         89.833        1.95703
           4772           4772         89.735         89.667        1.95681
           4773           4773         89.569         89.500        1.95664
           4774           4774         89.402         89.333        1.95644
           4775           4775         89.235         89.167        1.95634
           4776           4776         89.069         89.000        1.95616
           4777           4777         88.902         88.833        1.95593
           4778           4778         88.735         88.667        1.95567
           4779           4779         88.568         88.500        1.95528
           4780           4780         88.402         88.333        1.95492
           4781           4781         88.235         88.167        1.95462
           4782           4782         88.068         88.000        1.95432
           4783           4783         87.901         87.833        1.95396
           4784           4784         87.735         87.667        1.95357
           4785           4785         87.568         87.500        1.95321
           4786           4786         87.401         87.333         1.9529
           4787           4787         87.235         87.167        1.95256
           4788           4788         87.068         87.000        1.95228
           4789           4789         86.901         86.833        1.95203
           4790           4790         86.734         86.667        1.95178
           4791           4791         86.568         86.500        1.95144
           4792           4792         86.401         86.333         1.9511
           4793           4793         86.234         86.167        1.95078
           4794           4794         86.067         86.000         1.9505
           4795           4795         85.901         85.833        1.95013
           4796           4796         85.734         85.667        1.94981
           4797           4797         85.567         85.500        1.94949
           4798           4798         85.401         85.333        1.94914
           4799           4799         85.234         85.167         1.9488
           4800           4800         85.067         85.000        1.94846
           4801           4801         84.900         84.833        1.94817
           4802           4802         84.734         84.667        1.94789
           4803           4803         84.567         84.500        1.94766
           4804           4804         84.400         84.333        1.94737
           4805           4805         84.233         84.167        1.94706
           4806           4806         84.067         84.000        1.94672
           4807           4807         83.900         83.833        1.94633
           4808           4808         83.733         83.667        1.94584
           4809           4809         83.566         83.500        1.94544
           4810           4810         83.400         83.333        1.94506
           4811           4811         83.233         83.167        1.94468
           4812           4812         83.066         83.000        1.94439
           4813           4813         82.900         82.833        1.94409
           4814           4814         82.733         82.667        1.94378
           4815           4815         82.566         82.500        1.94345
           4816           4816         82.399         82.333        1.94331
           4817           4817         82.233         82.167        1.94302
           4818           4818         82.066         82.000        1.94271
           4819           4819         81.899         81.833        1.94238
           4820           4820         81.732         81.667        1.94191
           4821           4821         81.566         81.500        1.94145
           4822           4822         81.399         81.333        1.94098
           4823           4823         81.232         81.167        1.94051
           4824           4824         81.065         81.000        1.93989
           4825           4825         80.899         80.833        1.93938
           4826           4826         80.732         80.667        1.93896
           4827           4827         80.565         80.500        1.93858
           4828           4828         80.399         80.333        1.93811
           4829           4829         80.232         80.167         1.9376
           4830           4830         80.065         80.000        1.93707
           4831           4831         79.898         79.833        1.93649
           4832           4832         79.732         79.667        1.93595
           4833           4833         79.565         79.500        1.93549
           4834           4834         79.398         79.333          1.935
           4835           4835         79.231         79.167        1.93452
           4836           4836         79.065         79.000        1.93412
           4837           4837         78.898         78.833        1.93364
           4838           4838         78.731         78.667        1.93319
           4839           4839         78.564         78.500        1.93277
           4840           4840         78.398         78.333         1.9321
           4841           4841         78.231         78.167        1.93147
           4842           4842         78.064         78.000        1.93091
           4843           4843         77.898         77.833        1.93039
           4844           4844         77.731         77.667        1.92982
           4845           4845         77.564         77.500        1.92917
           4846           4846         77.397         77.333        1.92855
           4847           4847         77.231         77.167        1.92798
           4848           4848         77.064         77.000        1.92741
           4849           4849         76.897         76.833        1.92685
           4850           4850         76.730         76.667        1.92633
           4851           4851         76.564         76.500        1.92586
           4852           4852         76.397         76.333        1.92537
           4853           4853         76.230         76.167        1.92504
           4854           4854         76.063         76.000        1.92467
           4855           4855         75.897         75.833        1.92429
           4856           4856         75.730         75.667        1.92389
           4857           4857         75.563         75.500        1.92352
           4858           4858         75.396         75.333         1.9231
           4859           4859         75.230         75.167        1.92269
           4860           4860         75.063         75.000        1.92228
           4861           4861         74.896         74.833        1.92181
           4862           4862         74.730         74.667        1.92139
           4863           4863         74.563         74.500        1.92101
           4864           4864         74.396         74.333        1.92069
           4865           4865         74.229         74.167        1.92043
           4866           4866         74.063         74.000        1.92008
           4867           4867         73.896         73.833        1.91966
           4868           4868         73.729         73.667        1.91922
           4869           4869         73.562         73.500        1.91881
           4870           4870         73.396         73.333        1.91844
           4871           4871         73.229         73.167        1.91804
           4872           4872         73.062         73.000        1.91763
           4873           4873         72.896         72.833         1.9173
           4874           4874         72.729         72.667        1.91695
           4875           4875         72.562         72.500        1.91661
           4876           4876         72.395         72.333        1.91625
           4877           4877         72.229         72.167         1.9159
           4878           4878         72.062         72.000        1.91558
           4879           4879         71.895         71.833        1.91534
           4880           4880         71.728         71.667        1.91513
           4881           4881         71.562         71.500        1.91473
           4882           4882         71.395         71.333        1.91429
           4883           4883         71.228         71.167        1.91391
           4884           4884         71.061         71.000        1.91353
           4885           4885         70.895         70.833        1.91308
           4886           4886         70.728         70.667        1.91273
           4887           4887         70.561         70.500        1.91236
           4888           4888         70.395         70.333        1.91194
           4889           4889         70.228         70.167        1.91151
           4890           4890         70.061         70.000        1.91124
           4891           4891         69.894         69.833        1.91089
           4892           4892         69.728         69.667        1.91054
           4893           4893         69.561         69.500        1.91015
           4894           4894         69.394         69.333        1.90969
           4895           4895         69.227         69.167        1.90927
           4896           4896         69.061         69.000        1.90891
           4897           4897         68.894         68.833        1.90857
           4898           4898         68.727         68.667        1.90813
           4899           4899         68.560         68.500        1.90776
           4900           4900         68.394         68.333        1.90748
           4901           4901         68.227         68.167        1.90718
           4902           4902         68.060         68.000        1.90683
           4903           4903         67.894         67.833        1.90652
           4904           4904         67.727         67.667        1.90624
           4905           4905         67.560         67.500        1.90593
           4906           4906         67.393         67.333        1.90563
           4907           4907         67.227         67.167        1.90538
           4908           4908         67.060         67.000         1.9052
           4909           4909         66.893         66.833        1.90505
           4910           4910         66.726         66.667        1.90489
           4911           4911         66.560         66.500         1.9047
           4912           4912         66.393         66.333         1.9045
           4913           4913         66.226         66.167        1.90427
           4914           4914         66.060         66.000        1.90393
           4915           4915         65.893         65.833        1.90366
           4916           4916         65.726         65.667        1.90347
           4917           4917         65.559         65.500        1.90335
           4918           4918         65.393         65.333        1.90322
           4919           4919         65.226         65.167        1.90306
           4920           4920         65.059         65.000        1.90292
           4921           4921         64.893         64.833        1.90272
           4922           4922         64.726         64.667        1.90257
           4923           4923         64.559         64.500        1.90238
           4924           4924         64.392         64.333        1.90216
           4925           4925         64.226         64.167        1.90195
           4926           4926         64.059         64.000        1.90182
           4927           4927         63.892         63.833        1.90165
           4928           4928         63.725         63.667        1.90151
           4929           4929         63.559         63.500        1.90143
           4930           4930         63.392         63.333         1.9014
           4931           4931         63.225         63.167         1.9013
           4932           4932         63.059         63.000        1.90121
           4933           4933         62.892         62.833        1.90112
           4934           4934         62.725         62.667        1.90103
           4935           4935         62.558         62.500        1.90082
           4936           4936         62.392         62.333        1.90061
           4937           4937         62.225         62.167         1.9004
           4938           4938         62.058         62.000        1.90018
           4939           4939         61.891         61.833        1.89989
           4940           4940         61.725         61.667        1.89964
           4941           4941         61.558         61.500        1.89947
           4942           4942         61.391         61.333        1.89937
           4943           4943         61.225         61.167        1.89929
           4944           4944         61.058         61.000        1.89918
           4945           4945         60.891         60.833        1.89901
           4946           4946         60.724         60.667         1.8988
           4947           4947         60.558         60.500         1.8986
           4948           4948         60.391         60.333        1.89844
           4949           4949         60.224         60.167        1.89832
           4950           4950         60.057         60.000         1.8982
           4951           4951         59.891         59.833         1.8981
           4952           4952         59.724         59.667        1.89803
           4953           4953         59.557         59.500        1.89795
           4954           4954         59.391         59.333        1.89784
           4955           4955         59.224         59.167        1.89784
           4956           4956         59.057         59.000        1.89779
           4957           4957         58.890         58.833        1.89768
           4958           4958         58.724         58.667        1.89755
           4959           4959         58.557         58.500         1.8974
           4960           4960         58.390         58.333        1.89718
           4961           4961         58.224         58.167         1.8969
           4962           4962         58.057         58.000        1.89661
           4963           4963         57.890         57.833         1.8963
           4964           4964         57.723         57.667        1.89609
           4965           4965         57.557         57.500        1.89588
           4966           4966         57.390         57.333        1.89562
           4967           4967         57.223         57.167        1.89535
           4968           4968         57.056         57.000        1.89513
           4969           4969         56.890         56.833        1.89492
           4970           4970         56.723         56.667        1.89465
           4971           4971         56.556         56.500        1.89423
           4972           4972         56.390         56.333        1.89392
           4973           4973         56.223         56.167        1.89364
           4974           4974         56.056         56.000        1.89333
           4975           4975         55.889         55.833        1.89306
           4976           4976         55.723         55.667        1.89276
           4977           4977         55.556         55.500        1.89255
           4978           4978         55.389         55.333        1.89237
           4979           4979         55.222         55.167        1.89217
           4980           4980         55.056         55.000        1.89188
           4981           4981         54.889         54.833        1.89153
           4982           4982         54.722         54.667        1.89118
           4983           4983         54.556         54.500        1.89084
           4984           4984         54.389         54.333        1.89055
           4985           4985         54.222         54.167        1.89026
           4986           4986         54.055         54.000        1.88999
           4987           4987         53.889         53.833        1.88995
           4988           4988         53.722         53.667        1.88978
           4989           4989         53.555         53.500        1.88961
           4990           4990         53.389         53.333        1.88945
           4991           4991         53.222         53.167        1.88921
           4992           4992         53.055         53.000        1.88891
           4993           4993         52.888         52.833        1.88859
           4994           4994         52.722         52.667        1.88827
           4995           4995         52.555         52.500         1.8878
           4996           4996         52.388         52.333        1.88744
           4997           4997         52.221         52.167        1.88711
           4998           4998         52.055         52.000        1.88685
           4999           4999         51.888         51.833        1.88668
           5000           5000         51.721         51.667         1.8864
           5001           5001         51.555         51.500        1.88609
           5002           5002         51.388         51.333        1.88573
           5003           5003         51.221         51.167        1.88543
           5004           5004         51.054         51.000        1.88515
           5005           5005         50.888         50.833        1.88482
           5006           5006         50.721         50.667        1.88445
           5007           5007         50.554         50.500        1.88407
           5008           5008         50.387         50.333        1.88371
           5009           5009         50.221         50.167        1.88338
           5010           5010         50.054         50.000        1.88305
           5011           5011         49.887         49.833        1.88272
           5012           5012         49.721         49.667        1.88241
           5013           5013         49.554         49.500        1.88212
           5014           5014         49.387         49.333        1.88176
           5015           5015         49.220         49.167        1.88153
           5016           5016         49.054         49.000        1.88133
           5017           5017         48.887         48.833        1.88104
           5018           5018         48.720         48.667         1.8807
           5019           5019         48.553         48.500        1.88041
           5020           5020         48.387         48.333        1.88005
           5021           5021         48.220         48.167        1.87957
           5022           5022         48.053         48.000        1.87907
           5023           5023         47.887         47.833        1.87851
           5024           5024         47.720         47.667         1.8781
           5025           5025         47.553         47.500         1.8778
           5026           5026         47.386         47.333        1.87751
           5027           5027         47.220         47.167        1.87724
           5028           5028         47.053         47.000        1.87689
           5029           5029         46.886         46.833        1.87655
           5030           5030         46.719         46.667         1.8762
           5031           5031         46.553         46.500        1.87583
           5032           5032         46.386         46.333        1.87547
           5033           5033         46.219         46.167         1.8751
           5034           5034         46.053         46.000        1.87471
           5035           5035         45.886         45.833        1.87443
           5036           5036         45.719         45.667        1.87407
           5037           5037         45.552         45.500        1.87373
           5038           5038         45.386         45.333        1.87349
           5039           5039         45.219         45.167        1.87325
           5040           5040         45.052         45.000        1.87298
           5041           5041         44.885         44.833        1.87272
           5042           5042         44.719         44.667         1.8725
           5043           5043         44.552         44.500         1.8722
           5044           5044         44.385         44.333        1.87195
           5045           5045         44.219         44.167        1.87174
           5046           5046         44.052         44.000        1.87145
           5047           5047         43.885         43.833        1.87102
           5048           5048         43.718         43.667        1.87062
           5049           5049         43.552         43.500        1.87029
           5050           5050         43.385         43.333        1.86995
           5051           5051         43.218         43.167        1.86959
           5052           5052         43.051         43.000        1.86913
           5053           5053         42.885         42.833         1.8687
           5054           5054         42.718         42.667        1.86832
           5055           5055         42.551         42.500        1.86797
           5056           5056         42.385         42.333         1.8676
           5057           5057         42.218         42.167        1.86732
           5058           5058         42.051         42.000        1.86711
           5059           5059         41.884         41.833         1.8669
           5060           5060         41.718         41.667        1.86672
           5061           5061         41.551         41.500        1.86643
           5062           5062         41.384         41.333        1.86618
           5063           5063         41.218         41.167        1.86598
           5064           5064         41.051         41.000        1.86576
           5065           5065         40.884         40.833         1.8656
           5066           5066         40.717         40.667        1.86544
           5067           5067         40.551         40.500        1.86527
           5068           5068         40.384         40.333        1.86512
           5069           5069         40.217         40.167        1.86491
           5070           5070         40.050         40.000        1.86462
           5071           5071         39.884         39.833        1.86434
           5072           5072         39.717         39.667        1.86382
           5073           5073         39.550         39.500        1.86349
           5074           5074         39.384         39.333        1.86329
           5075           5075         39.217         39.167         1.8631
           5076           5076         39.050         39.000        1.86294
           5077           5077         38.883         38.833        1.86267
           5078           5078         38.717         38.667        1.86244
           5079           5079         38.550         38.500        1.86221
           5080           5080         38.383         38.333        1.86182
           5081           5081         38.216         38.167        1.86151
           5082           5082         38.050         38.000        1.86127
           5083           5083         37.883         37.833        1.86108
           5084           5084         37.716         37.667        1.86086
           5085           5085         37.550         37.500        1.86066
           5086           5086         37.383         37.333        1.86046
           5087           5087         37.216         37.167        1.86023
           5088           5088         37.049         37.000        1.86014
           5089           5089         36.883         36.833        1.86001
           5090           5090         36.716         36.667        1.85983
           5091           5091         36.549         36.500        1.85966
           5092           5092         36.383         36.333        1.85952
           5093           5093         36.216         36.167        1.85934
           5094           5094         36.049         36.000        1.85917
           5095           5095         35.882         35.833        1.85895
           5096           5096         35.716         35.667        1.85871
           5097           5097         35.549         35.500        1.85838
           5098           5098         35.382         35.333         1.8581
           5099           5099         35.215         35.167        1.85789
           5100           5100         35.049         35.000        1.85767
           5101           5101         34.882         34.833        1.85735
           5102           5102         34.715         34.667        1.85708
           5103           5103         34.549         34.500        1.85687
           5104           5104         34.382         34.333        1.85667
           5105           5105         34.215         34.167        1.85637
           5106           5106         34.048         34.000         1.8561
           5107           5107         33.882         33.833        1.85589
           5108           5108         33.715         33.667        1.85572
           5109           5109         33.548         33.500        1.85557
           5110           5110         33.382         33.333        1.85537
           5111           5111         33.215         33.167         1.8552
           5112           5112         33.048         33.000        1.85504
           5113           5113         32.881         32.833         1.8549
           5114           5114         32.715         32.667         1.8547
           5115           5115         32.548         32.500         1.8545
           5116           5116         32.381         32.333        1.85431
           5117           5117         32.214         32.167        1.85394
           5118           5118         32.048         32.000        1.85357
           5119           5119         31.881         31.833        1.85325
           5120           5120         31.714         31.667        1.85294
           5121           5121         31.548         31.500        1.85255
           5122           5122         31.381         31.333        1.85222
           5123           5123         31.214         31.167        1.85195
           5124           5124         31.047         31.000        1.85169
           5125           5125         30.881         30.833        1.85156
           5126           5126         30.714         30.667        1.85142
           5127           5127         30.547         30.500        1.85131
           5128           5128         30.381         30.333        1.85125
           5129           5129         30.214         30.167        1.85128
           5130           5130         30.047         30.000        1.85113
           5131           5131         29.880         29.833          1.851
           5132           5132         29.714         29.667        1.85092
           5133           5133         29.547         29.500        1.85066
           5134           5134         29.380         29.333        1.85041
           5135           5135         29.213         29.167        1.85017
           5136           5136         29.047         29.000        1.84989
           5137           5137         28.880         28.833        1.84956
           5138           5138         28.713         28.667        1.84932
           5139           5139         28.547         28.500        1.84916
           5140           5140         28.380         28.333        1.84907
           5141           5141         28.213         28.167         1.8491
           5142           5142         28.046         28.000        1.84903
           5143           5143         27.880         27.833        1.84897
           5144           5144         27.713         27.667        1.84891
           5145           5145         27.546         27.500        1.84885
           5146           5146         27.380         27.333        1.84874
           5147           5147         27.213         27.167        1.84856
           5148           5148         27.046         27.000        1.84834
           5149           5149         26.879         26.833         1.8481
           5150           5150         26.713         26.667        1.84789
           5151           5151         26.546         26.500         1.8477
           5152           5152         26.379         26.333        1.84744
           5153           5153         26.213         26.167        1.84726
           5154           5154         26.046         26.000        1.84704
           5155           5155         25.879         25.833        1.84683
           5156           5156         25.712         25.667        1.84662
           5157           5157         25.546         25.500        1.84643
           5158           5158         25.379         25.333        1.84629
           5159           5159         25.212         25.167        1.84618
           5160           5160         25.045         25.000        1.84605
           5161           5161         24.879         24.833        1.84607
           5162           5162         24.712         24.667        1.84603
           5163           5163         24.545         24.500        1.84593
           5164           5164         24.379         24.333        1.84576
           5165           5165         24.212         24.167         1.8456
           5166           5166         24.045         24.000        1.84542
           5167           5167         23.878         23.833        1.84515
           5168           5168         23.712         23.667        1.84479
           5169           5169         23.545         23.500        1.84438
           5170           5170         23.378         23.333         1.8441
           5171           5171         23.212         23.167        1.84378
           5172           5172         23.045         23.000        1.84343
           5173           5173         22.878         22.833        1.84336
           5174           5174         22.711         22.667         1.8433
           5175           5175         22.545         22.500        1.84324
           5176           5176         22.378         22.333        1.84316
           5177           5177         22.211         22.167        1.84322
           5178           5178         22.045         22.000        1.84312
           5179           5179         21.878         21.833        1.84299
           5180           5180         21.711         21.667        1.84278
           5181           5181         21.544         21.500        1.84232
           5182           5182         21.378         21.333          1.842
           5183           5183         21.211         21.167        1.84162
           5184           5184         21.044         21.000        1.84116
           5185           5185         20.877         20.833        1.84073
           5186           5186         20.711         20.667        1.84037
           5187           5187         20.544         20.500           1.84
           5188           5188         20.377         20.333        1.83968
           5189           5189         20.211         20.167        1.83964
           5190           5190         20.044         20.000        1.83953
           5191           5191         19.877         19.833        1.83936
           5192           5192         19.710         19.667        1.83912
           5193           5193         19.544         19.500        1.83914
           5194           5194         19.377         19.333        1.83903
           5195           5195         19.210         19.167         1.8389
           5196           5196         19.044         19.000        1.83872
           5197           5197         18.877         18.833        1.83835
           5198           5198         18.710         18.667        1.83802
           5199           5199         18.543         18.500        1.83762
           5200           5200         18.377         18.333         1.8372
           5201           5201         18.210         18.167        1.83667
           5202           5202         18.043         18.000         1.8363
           5203           5203         17.876         17.833        1.83607
           5204           5204         17.710         17.667        1.83598
           5205           5205         17.543         17.500        1.83601
           5206           5206         17.376         17.333        1.83593
           5207           5207         17.210         17.167        1.83588
           5208           5208         17.043         17.000         1.8358
           5209           5209         16.876         16.833         1.8356
           5210           5210         16.709         16.667        1.83539
           5211           5211         16.543         16.500        1.83518
           5212           5212         16.376         16.333        1.83495
           5213           5213         16.209         16.167        1.83448
           5214           5214         16.043         16.000        1.83414
           5215           5215         15.876         15.833        1.83384
           5216           5216         15.709         15.667        1.83352
           5217           5217         15.542         15.500        1.83309
           5218           5218         15.376         15.333        1.83271
           5219           5219         15.209         15.167        1.83235
           5220           5220         15.042         15.000        1.83195
           5221           5221         14.875         14.833        1.83167
           5222           5222         14.709         14.667        1.83149
           5223           5223         14.542         14.500        1.83135
           5224           5224         14.375         14.333         1.8312
           5225           5225         14.209         14.167        1.83118
           5226           5226         14.042         14.000        1.83116
           5227           5227         13.875         13.833         1.8311
           5228           5228         13.708         13.667        1.83093
           5229           5229         13.542         13.500         1.8307
           5230           5230         13.375         13.333        1.83051
           5231           5231         13.208         13.167        1.83032
           5232           5232         13.042         13.000        1.83009
           5233           5233         12.875         12.833        1.82982
           5234           5234         12.708         12.667         1.8296
           5235           5235         12.541         12.500        1.82938
           5236           5236         12.375         12.333        1.82916
           5237           5237         12.208         12.167        1.82896
           5238           5238         12.041         12.000        1.82885
           5239           5239         11.874         11.833        1.82874
           5240           5240         11.708         11.667        1.82864
           5241           5241         11.541         11.500        1.82861
           5242           5242         11.374         11.333        1.82849
           5243           5243         11.208         11.167        1.82835
           5244           5244         11.041         11.000        1.82829
           5245           5245         10.874         10.833        1.82822
           5246           5246         10.707         10.667        1.82812
           5247           5247         10.541         10.500        1.82792
           5248           5248         10.374         10.333        1.82769
           5249           5249         10.207         10.167        1.82757
           5250           5250         10.041         10.000        1.82737
           5251           5251          9.874          9.833        1.82712
           5252           5252          9.707          9.667        1.82682
           5253           5253          9.540          9.500        1.82655
           5254           5254          9.374          9.333        1.82631
           5255           5255          9.207          9.167         1.8261
           5256           5256          9.040          9.000         1.8259
[truncated: 214,674 more chars]
