# Supplementary material for: Mechanically robust supramolecular polymer co-assemblies
Source: Nat Commun. 2022 Jan 18;13:356. doi: 10.1038/s41467-022-28017-0 (PMC8766479; doi:10.1038/s41467-022-28017-0)
Supplement: Supplementary file 3 — Source Data [file 41467_2022_28017_MOESM3_ESM.zip › NCOMMS-21-41006-T_Source Data/Supplementary Figure 1/Supplementary Figure 1c,d.xlsx]

## Sheet: Figure_S1b
Ratio Zn:BKB	0	0.173761	0.343284	0.508722	0.670221	0.827919	0.981951	1.13244	1.27951	1.42328	1.56385	1.70133
wavelength	Absorbance
[nm]	[-]
251	0.40471	0.41235	0.41284	0.42101	0.4305	0.43626	0.44421	0.44693	0.44104	0.43608	0.43748	0.43546
252	0.37822	0.38316	0.38087	0.3858	0.39355	0.39748	0.40186	0.40289	0.39899	0.39259	0.39481	0.39275
253	0.35687	0.35965	0.35527	0.35898	0.3632	0.3651	0.36755	0.36981	0.36507	0.35915	0.36145	0.35913
254	0.33847	0.34004	0.33452	0.33752	0.34108	0.34213	0.34358	0.34662	0.34177	0.3363	0.33868	0.33601
255	0.32326	0.3252	0.32001	0.32327	0.32777	0.32886	0.33047	0.3329	0.32857	0.32355	0.32664	0.32368
256	0.31264	0.31561	0.31168	0.31558	0.32079	0.32382	0.32631	0.32965	0.32478	0.31966	0.32317	0.32056
257	0.30463	0.30794	0.30591	0.31033	0.31699	0.32072	0.32523	0.32803	0.32431	0.3196	0.32246	0.31975
258	0.2984	0.30385	0.30212	0.30925	0.31665	0.32228	0.32767	0.33122	0.32727	0.32211	0.32558	0.32309
259	0.29565	0.30255	0.30209	0.30981	0.3192	0.32529	0.33203	0.33492	0.33078	0.32729	0.32993	0.32744
260	0.29472	0.30222	0.30318	0.31157	0.32129	0.32793	0.33566	0.33824	0.33467	0.33055	0.33383	0.33107
261	0.29585	0.30394	0.3049	0.3132	0.32408	0.33157	0.33853	0.34235	0.33864	0.33441	0.33755	0.33568
262	0.29803	0.30496	0.30627	0.31541	0.32582	0.33389	0.34178	0.34489	0.34151	0.33763	0.34126	0.33878
263	0.30029	0.30769	0.30841	0.31693	0.32724	0.33427	0.34242	0.34598	0.34258	0.33878	0.34261	0.3405
264	0.30367	0.31004	0.31105	0.31873	0.32855	0.33478	0.34206	0.34563	0.3427	0.33902	0.34276	0.3409
265	0.30823	0.31354	0.31291	0.3194	0.32822	0.33344	0.33955	0.34381	0.34103	0.33739	0.34142	0.3399
266	0.31271	0.31667	0.31471	0.32011	0.32706	0.33151	0.33662	0.34061	0.33856	0.33519	0.33884	0.33772
267	0.31737	0.31995	0.31633	0.31993	0.32539	0.32867	0.33235	0.33611	0.33484	0.33104	0.33496	0.33432
268	0.32224	0.32344	0.31747	0.31979	0.32352	0.32468	0.32614	0.33124	0.32945	0.32674	0.33038	0.32961
269	0.32776	0.32643	0.31905	0.31953	0.32161	0.32092	0.32089	0.3264	0.32436	0.32201	0.3261	0.32526
270	0.33432	0.33083	0.32155	0.31993	0.31985	0.31741	0.31544	0.32065	0.3196	0.3167	0.3217	0.32101
271	0.34058	0.3342	0.3233	0.31992	0.31815	0.3138	0.31029	0.31569	0.31416	0.31186	0.31616	0.31606
272	0.34705	0.3391	0.32625	0.32054	0.3175	0.31161	0.30676	0.31152	0.31058	0.30798	0.31285	0.31216
273	0.35455	0.34492	0.33054	0.3228	0.31703	0.30942	0.30348	0.30754	0.30748	0.30489	0.3094	0.30861
274	0.36171	0.35008	0.33388	0.32468	0.31793	0.30849	0.30096	0.30586	0.30533	0.3026	0.30676	0.30624
275	0.37053	0.35736	0.33902	0.32837	0.31989	0.30914	0.29948	0.30412	0.30379	0.30121	0.30554	0.30501
276	0.37918	0.36432	0.3443	0.33191	0.32224	0.30963	0.29935	0.30327	0.30292	0.3007	0.30516	0.30469
277	0.38808	0.37178	0.35069	0.33725	0.32544	0.31219	0.29984	0.30411	0.30363	0.30124	0.30528	0.30496
278	0.39839	0.38036	0.35788	0.3427	0.32944	0.31512	0.30156	0.30606	0.30501	0.30295	0.30627	0.30586
279	0.40974	0.39005	0.36598	0.34941	0.33537	0.31845	0.30435	0.30844	0.30769	0.30515	0.3091	0.30838
280	0.42012	0.39909	0.37471	0.35652	0.34111	0.3235	0.30832	0.31229	0.3111	0.3087	0.31258	0.31163
281	0.43254	0.41023	0.38474	0.36464	0.34813	0.32986	0.31334	0.31708	0.31622	0.31348	0.31827	0.31705
282	0.44543	0.42238	0.39491	0.37415	0.35715	0.33725	0.32036	0.32344	0.32283	0.32022	0.32439	0.32372
283	0.45917	0.43391	0.40619	0.38434	0.36571	0.34593	0.32744	0.33118	0.33028	0.32764	0.33154	0.3306
284	0.47166	0.44592	0.41724	0.39478	0.37564	0.35419	0.33598	0.33911	0.3385	0.33589	0.3394	0.33832
285	0.48463	0.45799	0.42899	0.40636	0.38614	0.36362	0.34526	0.34891	0.347	0.34422	0.34866	0.34769
286	0.49684	0.47067	0.44017	0.41679	0.39607	0.37416	0.3541	0.35811	0.35727	0.35431	0.35843	0.3577
287	0.50867	0.48189	0.45125	0.42786	0.40712	0.38467	0.36551	0.369	0.36684	0.36539	0.36876	0.36703
288	0.52086	0.49348	0.46333	0.43965	0.41859	0.39615	0.37604	0.37973	0.37827	0.37552	0.37929	0.37927
289	0.5332	0.50618	0.47656	0.45183	0.43091	0.40817	0.38907	0.39229	0.39105	0.38899	0.39198	0.3913
290	0.54642	0.51949	0.48907	0.46442	0.44345	0.42065	0.40182	0.40503	0.40382	0.40141	0.4052	0.40422
291	0.55905	0.53127	0.50214	0.47812	0.45645	0.43376	0.41458	0.41843	0.41687	0.41411	0.41818	0.41695
292	0.57112	0.54431	0.51361	0.49025	0.46915	0.4473	0.42853	0.4312	0.42918	0.42769	0.43111	0.43028
293	0.58324	0.55667	0.5274	0.50403	0.48285	0.46068	0.44141	0.44566	0.44385	0.44145	0.4453	0.44383
294	0.59709	0.57028	0.54031	0.51707	0.49615	0.47433	0.45659	0.45996	0.45807	0.45607	0.45976	0.4577
295	0.60866	0.58316	0.55373	0.52992	0.50987	0.48685	0.46982	0.47346	0.47224	0.46944	0.47369	0.47185
296	0.62163	0.59567	0.56613	0.54395	0.52307	0.50156	0.48463	0.48756	0.4865	0.48384	0.48743	0.48643
297	0.63318	0.60718	0.57874	0.55569	0.53551	0.51384	0.49811	0.50113	0.49883	0.49712	0.50096	0.49911
298	0.64584	0.61945	0.59142	0.569	0.54886	0.52728	0.51186	0.51443	0.513	0.51054	0.51469	0.51289
299	0.65807	0.63145	0.60349	0.58043	0.56137	0.53929	0.52382	0.52776	0.52589	0.52376	0.52831	0.5258
300	0.66901	0.64265	0.61456	0.59158	0.57224	0.55052	0.53557	0.53873	0.53683	0.53528	0.53877	0.53761
301	0.68062	0.65428	0.62511	0.6022	0.58287	0.56108	0.5468	0.54962	0.5488	0.54634	0.5506	0.54825
302	0.69089	0.66344	0.63513	0.61069	0.59215	0.56982	0.55487	0.55769	0.55635	0.55525	0.55894	0.55769
303	0.69987	0.67255	0.64301	0.61903	0.59879	0.57619	0.56207	0.56525	0.56444	0.56194	0.56662	0.5648
304	0.70897	0.6815	0.65034	0.62657	0.60526	0.58244	0.56786	0.57121	0.56992	0.56921	0.57202	0.5713
305	0.7164	0.68658	0.65623	0.63199	0.61099	0.58684	0.57237	0.57584	0.57495	0.5732	0.5771	0.57576
306	0.72313	0.69357	0.66231	0.63701	0.61372	0.59073	0.57602	0.57918	0.57903	0.57727	0.58194	0.58032
307	0.72859	0.69901	0.66747	0.63998	0.61752	0.59312	0.57774	0.58221	0.58252	0.58073	0.58473	0.58438
308	0.73415	0.70418	0.67084	0.64523	0.62183	0.59619	0.58171	0.58507	0.58551	0.58507	0.58932	0.58833
309	0.74026	0.70761	0.67511	0.64841	0.62361	0.59895	0.58316	0.58812	0.58807	0.58777	0.59171	0.59198
310	0.74329	0.71135	0.67934	0.65022	0.62531	0.60025	0.58447	0.59073	0.59081	0.59026	0.5948	0.59448
311	0.74585	0.71402	0.68083	0.65318	0.62808	0.60114	0.58582	0.59294	0.59325	0.59215	0.59738	0.59656
312	0.74933	0.71684	0.68298	0.65369	0.62933	0.60263	0.5874	0.59319	0.59441	0.59396	0.59846	0.59917
313	0.75069	0.71779	0.68449	0.65431	0.62904	0.60355	0.58727	0.59265	0.59467	0.59521	0.59976	0.5994
314	0.75169	0.71834	0.68347	0.65509	0.62704	0.60158	0.58545	0.59096	0.59399	0.59346	0.59914	0.59943
315	0.74979	0.71587	0.681	0.65187	0.62498	0.59828	0.5824	0.58875	0.59094	0.59116	0.5961	0.5963
316	0.74448	0.7112	0.6756	0.64661	0.62039	0.5939	0.57805	0.58449	0.58603	0.58669	0.59238	0.59241
317	0.73784	0.70473	0.66954	0.64059	0.61398	0.58768	0.57187	0.57748	0.58029	0.5807	0.58588	0.58629
318	0.72543	0.69394	0.65915	0.63161	0.60602	0.57916	0.56488	0.57076	0.57274	0.57234	0.57852	0.57832
319	0.70897	0.67828	0.64737	0.61992	0.5963	0.57031	0.55754	0.5631	0.56544	0.5649	0.56946	0.56944
320	0.69107	0.66191	0.63199	0.60841	0.58536	0.5629	0.54967	0.55505	0.55708	0.55713	0.56068	0.56151
321	0.66823	0.64221	0.61465	0.59421	0.57388	0.55322	0.54225	0.54675	0.54904	0.54826	0.55328	0.55222
322	0.64511	0.62361	0.59879	0.57947	0.56203	0.5439	0.53581	0.53999	0.54114	0.54045	0.54474	0.5439
323	0.62245	0.60286	0.58218	0.56618	0.55211	0.53619	0.52975	0.53377	0.53487	0.53392	0.53809	0.53816
324	0.59746	0.58255	0.56505	0.55241	0.54115	0.528	0.52451	0.52911	0.52908	0.52829	0.53214	0.53181
325	0.57344	0.56258	0.5481	0.53845	0.53046	0.52245	0.52144	0.52466	0.52597	0.5239	0.52818	0.52728
326	0.54974	0.5428	0.53249	0.52513	0.52316	0.51668	0.51823	0.52144	0.52234	0.52055	0.52423	0.52318
327	0.52713	0.52252	0.5164	0.51427	0.51419	0.51129	0.51651	0.52029	0.51985	0.51823	0.52193	0.52074
328	0.50325	0.50365	0.50084	0.50383	0.50694	0.50848	0.5164	0.52002	0.5195	0.51851	0.52173	0.52058
329	0.48059	0.48543	0.4872	0.49417	0.50148	0.5062	0.5175	0.5211	0.52074	0.51846	0.52226	0.52171
330	0.45624	0.46649	0.47256	0.48425	0.4957	0.50496	0.51987	0.52332	0.52332	0.52121	0.52461	0.52325
331	0.43254	0.44669	0.45793	0.47372	0.49091	0.50433	0.52338	0.52687	0.5247	0.524	0.52759	0.52559
332	0.40553	0.42538	0.44238	0.46344	0.48456	0.50383	0.52702	0.53093	0.52898	0.52646	0.53123	0.53055
333	0.37607	0.40161	0.42516	0.45264	0.48064	0.50417	0.5325	0.53563	0.53392	0.53252	0.53592	0.53479
334	0.34418	0.37656	0.40712	0.43924	0.4747	0.50499	0.53825	0.54024	0.53918	0.53816	0.541	0.53867
335	0.30849	0.34877	0.38596	0.42636	0.468	0.50523	0.54379	0.5475	0.54529	0.54343	0.54564	0.54451
336	0.2733	0.31973	0.36423	0.412	0.45979	0.50455	0.54971	0.55128	0.55084	0.54817	0.55128	0.5504
337	0.23389	0.28951	0.3421	0.39674	0.453	0.50395	0.55489	0.5575	0.5556	0.55385	0.55577	0.55557
338	0.19612	0.26013	0.31972	0.38258	0.44518	0.50352	0.55994	0.56218	0.56128	0.55881	0.56084	0.55881
339	0.16243	0.23376	0.29987	0.36859	0.4381	0.5023	0.56418	0.56662	0.56413	0.56161	0.56425	0.5629
340	0.13043	0.20824	0.28159	0.35509	0.43073	0.50119	0.5667	0.56815	0.56636	0.56389	0.56651	0.56584
341	0.10294	0.18661	0.26482	0.34346	0.42317	0.49808	0.56793	0.56972	0.5674	0.56506	0.56694	0.56624
342	0.08134	0.16818	0.25064	0.33304	0.41649	0.49391	0.56642	0.56883	0.56654	0.56435	0.56596	0.56447
343	0.06265	0.15245	0.23758	0.32225	0.40822	0.48857	0.56284	0.5667	0.56401	0.5612	0.56308	0.56114
344	0.05016	0.14148	0.22804	0.31471	0.40164	0.48305	0.55933	0.56171	0.55995	0.55728	0.55899	0.55789
345	0.03987	0.13081	0.2184	0.30597	0.39294	0.47673	0.55373	0.55536	0.55284	0.55128	0.55368	0.55225
346	0.0331	0.12384	0.2122	0.29869	0.38666	0.46906	0.54593	0.54834	0.54625	0.54385	0.54643	0.54503
347	0.02725	0.11784	0.20592	0.29305	0.37979	0.46194	0.53854	0.54063	0.53918	0.53621	0.53693	0.53693
348	0.02341	0.11334	0.19975	0.28688	0.37286	0.4529	0.53026	0.53183	0.53006	0.52759	0.5282	0.52847
349	0.0208	0.10924	0.19553	0.27983	0.36598	0.446	0.52196	0.52379	0.52139	0.51939	0.52121	0.52011
350	0.01973	0.1068	0.19095	0.27557	0.35959	0.43826	0.51311	0.51523	0.51294	0.51076	0.51241	0.51076
351	0.01793	0.10487	0.18692	0.27138	0.35304	0.43088	0.50632	0.50734	0.50446	0.50281	0.50371	0.50285
352	0.01686	0.10136	0.18394	0.26593	0.34732	0.42369	0.49615	0.49725	0.4953	0.49361	0.49327	0.49342
353	0.01648	0.09944	0.17981	0.2612	0.34207	0.4169	0.48802	0.49025	0.48695	0.4837	0.48506	0.48334
354	0.01666	0.09734	0.17661	0.25618	0.33405	0.40849	0.48055	0.47955	0.4765	0.47427	0.47377	0.47369
355	0.01552	0.09482	0.17236	0.24969	0.32712	0.39854	0.46762	0.46834	0.46405	0.46011	0.46159	0.45956
356	0.01559	0.09232	0.16776	0.24213	0.31674	0.38559	0.45404	0.45268	0.44894	0.44545	0.44701	0.44363
357	0.01534	0.08908	0.1615	0.23334	0.30618	0.37256	0.43576	0.43562	0.43199	0.42892	0.42946	0.427
358	0.01457	0.08539	0.15373	0.22391	0.29243	0.35518	0.41681	0.41515	0.41125	0.40834	0.40874	0.40678
359	0.01445	0.08099	0.14592	0.21091	0.27621	0.33415	0.39395	0.39177	0.38838	0.38495	0.38503	0.38347
360	0.01408	0.0762	0.13586	0.19666	0.25847	0.31339	0.36609	0.36473	0.36182	0.35805	0.35941	0.35794
361	0.0128	0.07013	0.12576	0.1817	0.23917	0.28906	0.33801	0.33772	0.33342	0.3307	0.33228	0.33046
362	0.01225	0.06409	0.11382	0.1649	0.21602	0.26239	0.30653	0.30556	0.30228	0.30048	0.30093	0.29997
363	0.01308	0.05821	0.10228	0.1476	0.19395	0.23563	0.27423	0.27357	0.27289	0.27016	0.27081	0.27055
364	0.01167	0.05171	0.09114	0.13055	0.17145	0.20778	0.24228	0.24258	0.24123	0.23944	0.24051	0.23969
365	0.00978	0.04485	0.07657	0.11076	0.14656	0.17789	0.20825	0.20886	0.20743	0.20541	0.20734	0.20569
366	0.00972	0.03899	0.06683	0.09575	0.1265	0.15271	0.17821	0.17926	0.17892	0.17657	0.1783	0.17766
367	0.00925	0.03355	0.05627	0.08011	0.10686	0.12737	0.1492	0.14998	0.14951	0.14824	0.15016	0.14989
368	0.00829	0.02829	0.04677	0.06595	0.08875	0.10657	0.12506	0.1256	0.12494	0.12323	0.12646	0.12552
369	0.00812	0.02376	0.03841	0.05493	0.07396	0.08728	0.10167	0.10313	0.10362	0.10217	0.10336	0.10414
370	0.00801	0.01965	0.0309	0.04375	0.05928	0.06985	0.08092	0.0835	0.0824	0.08247	0.08434	0.0842
371	0.00677	0.01659	0.02513	0.03563	0.04796	0.05586	0.06494	0.06688	0.06712	0.06616	0.06812	0.06767
372	0.00633	0.01373	0.01895	0.02731	0.03745	0.04358	0.0502	0.05229	0.05267	0.05075	0.05319	0.05391
373	0.00577	0.01135	0.01506	0.0215	0.02937	0.03445	0.03931	0.04132	0.0408	0.03993	0.04239	0.04228
374	0.00626	0.00986	0.01184	0.01694	0.02386	0.02666	0.03046	0.03242	0.03235	0.03189	0.03329	0.03391
375	0.00627	0.00894	0.0094	0.01306	0.01875	0.02052	0.02367	0.02573	0.02573	0.02458	0.02597	0.02728
376	0.00603	0.00766	0.00766	0.00999	0.01532	0.01599	0.01811	0.01947	0.01884	0.01865	0.02078	0.02032
377	0.00639	0.00664	0.00554	0.00717	0.01216	0.01239	0.01338	0.01532	0.01521	0.01385	0.01588	0.01605
378	0.00497	0.00484	0.00441	0.00554	0.01001	0.00941	0.01126	0.01224	0.01167	0.01027	0.0118	0.01274
379	0.00508	0.00465	0.00426	0.00446	0.00743	0.00714	0.00798	0.00964	0.009	0.00714	0.00941	0.00928
380	0.00534	0.00491	0.00313	0.00346	0.00697	0.00705	0.00679	0.00819	0.00797	0.0072	0.00717	0.00812
381	0.00563	0.00516	0.00293	0.0024	0.00673	0.00555	0.00667	0.00743	0.00748	0.00536	0.00749	0.00673
382	0.00517	0.00378	0.00253	0.00256	0.00555	0.005	0.00433	0.00616	0.00606	0.00432	0.00589	0.00595
383	0.00523	0.00388	0.00235	0.00256	0.00497	0.00342	0.00432	0.00577	0.00436	0.00302	0.00391	0.00403
384	0.00444	0.00397	0.00124	0.00186	0.00406	0.00244	0.00311	0.00415	0.00345	0.00313	0.00369	0.00308
385	0.00418	0.0029	0.00121	0.00137	0.00421	0.00342	0.00282	0.00378	0.0031	0.00168	0.00322	0.00293
386	0.0045	0.00354	0.00121	0.00099	0.00322	0.00322	0.00246	0.00362	0.00308	0.00101	0.0025	0.00223
387	0.00443	0.0032	0.0011	0.00041	0.00336	0.00235	0.00232	0.00383	0.00316	0.00119	0.00247	0.00273
388	0.00371	0.00334	0.00095	0.00133	0.00409	0.00247	0.00266	0.00319	0.00342	0.00104	0.00266	0.00235
389	0.00468	0.00336	0.00166	0.0007	0.004	0.00256	0.00328	0.00391	0.0029	0.00114	0.00331	0.00331
390	0.00378	0.00317	0.00099	0.00156	0.00276	0.0024	0.00238	0.00372	0.00264	0.00104	0.00316	0.0022
391	0.00403	0.00316	0.00079	0.00096	0.0033	0.00194	0.00201	0.00307	0.00238	0.00082	0.00266	0.00223
392	0.00374	0.00229	3e-05	0.00087	0.00275	0.00156	0.00117	0.00226	0.00232	0.00018	0.00108	0.00175
393	0.00351	0.00241	0.00056	0.00058	0.0033	0.00235	0.00264	0.0029	0.00279	0.00067	0.00232	0.0022
394	0.00406	0.00371	0.00087	0.00075	0.00311	0.00211	0.00163	0.0032	0.00174	9e-05	0.00304	0.00182
395	0.00409	0.00391	0.00079	0.00082	0.0029	0.00198	0.00171	0.00302	0.00189	5e-05	0.0029	0.00139
396	0.00426	0.00369	0.00099	0.00067	0.00316	0.00198	0.00151	0.00294	0.00168	2e-05	0.00285	0.00157
397	0.00435	0.00372	0.00095	0.00082	0.00317	0.00217	0.00148	0.00311	0.00208	0.00011	0.00319	0.00177
398	0.00418	0.00362	0.00087	0.00078	0.00285	0.00229	0.00171	0.00304	0.00172	0.00021	0.00301	0.00194
399	0.00421	0.00351	0.00075	0.00085	0.00293	0.00212	0.00145	0.00281	0.00172	3e-05	0.00272	0.00159
400	0.00406	0.00345	0.00058	0.0007	0.0029	0.00237	0.00122	0.00291	0.00151	-8e-05	0.0029	0.00174
401	0.00403	0.00357	0.00064	0.00046	0.00272	0.00232	0.0016	0.00302	0.0016	6e-05	0.00262	0.0016
402	0.00403	0.00356	0.00073	0.00079	0.00256	0.00264	0.00174	0.00288	0.00177	0.00024	0.00322	0.00185
403	0.0041	0.00378	0.00056	0.0005	0.00279	0.00255	0.00148	0.00272	0.00191	-8e-05	0.00307	0.00159
404	0.00432	0.00372	0.0007	0.00067	0.0027	0.0027	0.00156	0.00285	0.00154	-0.00015	0.00281	0.00163
405	0.00417	0.00348	0.00076	0.00082	0.00284	0.00256	0.0013	0.00267	0.00154	2e-05	0.00276	0.00128
406	0.00424	0.00354	0.00066	0.00061	0.00247	0.00266	0.00124	0.00281	0.00159	-3e-05	0.00249	0.00151
407	0.00406	0.00346	0.0004	0.00075	0.00244	0.00232	0.0013	0.00255	0.00146	-0.00029	0.00272	0.00159
408	0.00363	0.00336	0.0004	0.00055	0.00246	0.00261	0.00113	0.00284	0.00133	-0.00012	0.00229	0.00154
409	0.00385	0.00331	0.00037	0.00058	0.00226	0.00246	0.00099	0.00266	0.00182	-0.00015	0.00272	0.00159
410	0.00381	0.00327	0.00043	0.00047	0.00201	0.0025	0.00111	0.00301	0.00159	-0.00031	0.00276	0.00146
411	0.00394	0.00352	0.00049	0.00061	0.00235	0.00272	0.00124	0.00285	0.00166	-0.00011	0.00262	0.00133
412	0.00415	0.00348	0.0006	0.00076	0.00253	0.00266	0.00119	0.00288	0.00151	-0.00017	0.00288	0.00146
413	0.0042	0.00362	0.00067	0.00056	0.00256	0.0027	0.00121	0.0029	0.00177	0	0.00284	0.00177
414	0.00369	0.00313	0.0006	0.00041	0.00204	0.00266	0.00113	0.00281	0.00146	-0.00032	0.00272	0.00137
415	0.00354	0.00302	0.00027	0.00041	0.00218	0.0025	0.00113	0.00244	0.0013	-0.00043	0.00241	0.00136
416	0.00357	0.00325	0.00018	0.0002	0.00192	0.0024	0.00092	0.00237	0.00136	-0.00021	0.00241	0.00136
417	0.00352	0.00317	0.00047	0.00024	0.00218	0.00244	0.00093	0.00249	0.00166	-0.00017	0.00262	0.00146
418	0.00339	0.00262	0.00037	0.0004	0.00185	0.00256	0.00095	0.0027	0.00145	-0.00014	0.00258	0.00148
419	0.00311	0.00294	0.00029	0.00037	0.0016	0.00229	0.00082	0.00227	0.00128	-0.00047	0.00237	0.00142
420	0.00327	0.0029	0.00031	0.0005	0.0018	0.00266	0.00101	0.00246	0.00142	-0.00031	0.00253	0.00127
421	0.00313	0.00299	0.00034	0.0006	0.00192	0.0027	0.00093	0.00246	0.00119	-0.00023	0.00244	0.00148
422	0.0029	0.00275	0.00011	0.00031	0.00183	0.00264	0.00102	0.0023	0.00127	-3e-05	0.00232	0.00157
423	0.00299	0.00299	0.00027	0.00055	0.0018	0.00262	0.00105	0.00272	0.00163	0	0.00246	0.00128
424	0.00302	0.0027	0.00023	0.00064	0.00195	0.00261	0.00105	0.00255	0.00148	0	0.00235	0.00166
425	0.00275	0.00275	0.00018	0.00046	0.00172	0.00241	0.00079	0.00232	0.00119	-0.00012	0.00221	0.0014
426	0.00266	0.00293	0.00011	0.00015	0.0016	0.0024	0.00073	0.00221	0.00114	-0.00026	0.002	0.00128
427	0.00238	0.00238	0.00011	0.00018	0.00146	0.00227	0.0005	0.00227	0.00099	-0.00029	0.00189	0.0013
428	0.00229	0.00267	-0.00026	0.00027	0.00151	0.00217	0.0007	0.00217	0.0011	-0.00047	0.00217	0.0013
429	0.00266	0.00281	3e-05	0.00046	0.00163	0.0024	0.00079	0.0023	0.00127	-0.00031	0.00247	0.00108
430	0.0023	0.0025	-0.00023	0.0005	0.00136	0.00212	0.00076	0.00223	0.00105	-0.00031	0.00182	0.0009
431	0.00223	0.00246	-0.00023	0.00014	0.0013	0.00217	0.00066	0.00221	0.00108	-0.00053	0.00174	0.00122
432	0.00192	0.00247	-0.00011	-6e-05	0.00121	0.00204	0.00056	0.00208	0.00105	-0.0005	0.00177	0.0009
433	0.00229	0.00267	-3e-05	0.00055	0.00148	0.00204	0.00061	0.00232	0.00124	-0.00038	0.00191	0.00111
434	0.0024	0.00246	-0.00011	0.00055	0.00154	0.00217	0.00079	0.00212	0.00124	-0.00014	0.00175	0.0013
435	0.00221	0.00235	-0.0002	0.00038	0.00136	0.00194	0.00012	0.00229	0.00113	-0.00053	0.00192	0.0013
436	0.00209	0.00221	-8e-05	0.00011	0.00119	0.00185	0.00067	0.00209	0.00108	-0.00047	0.00165	0.00108
437	0.0023	0.0023	-0.00017	3e-05	0.00175	0.00185	0.00092	0.00238	0.00093	-0.00031	0.00165	0.00146
438	0.00195	0.00229	2e-05	0.00031	0.00145	0.00192	0.00061	0.00214	0.00111	-0.0005	0.00182	0.00133
439	0.00227	0.00218	-0.00024	0.00056	0.00127	0.00172	0.00069	0.00232	0.00104	-0.00041	0.00201	0.00133
440	0.00183	0.00217	-0.00032	0.00052	0.00114	0.0014	0.0006	0.00226	0.00105	-0.00053	0.00166	0.00131
441	0.00185	0.00218	-0.00026	0.00032	0.00096	0.00136	0.00055	0.0023	0.00096	-0.00061	0.00131	0.00113
442	0.00183	0.0023	-0.00029	0.00023	0.00105	0.00163	0.00024	0.00226	0.00108	-0.0007	0.00146	0.00117
443	0.00189	0.00226	-0.00044	0.00034	0.00087	0.00136	0.00058	0.0022	0.00078	-0.00072	0.0014	0.00124
444	0.002	0.00237	-0.00026	0.0005	0.0009	0.0013	0.0006	0.00226	0.00095	-0.00061	0.0013	0.00114
445	0.00185	0.00235	-0.00052	0.00058	0.0009	0.0013	0.00043	0.0022	0.00078	-0.00075	0.00139	0.00099
446	0.00212	0.00217	-0.00034	0.00041	0.00096	0.00131	0.00046	0.0022	0.00087	-0.00075	0.00148	0.0013
447	0.00214	0.00237	-0.00034	0.00056	0.00104	0.00121	0.00052	0.00246	0.00121	-0.00075	0.00142	0.00111
448	0.00203	0.00253	-0.00031	0.0006	0.00131	0.00122	0.00067	0.00264	0.00105	-0.00061	0.00156	0.00156
449	0.00186	0.00247	-0.00047	0.0006	0.00108	0.00108	0.00047	0.00229	0.0011	-0.00087	0.00137	0.00119
450	0.0018	0.0022	-0.00029	0.00037	0.00079	0.00113	0.0005	0.00232	0.00092	-0.0007	0.00137	0.00122
451	0.00177	0.00221	-0.00052	0.00047	0.00087	0.00096	0.00032	0.00235	0.0009	-0.00087	0.00114	0.00124
452	0.0018	0.0023	-0.00058	0.00029	0.00078	0.00117	0.0004	0.00229	0.00093	-0.00096	0.00128	0.00111
453	0.00182	0.00238	-0.00043	0.0005	0.00082	0.00104	0.00046	0.00226	0.00095	-0.00093	0.00146	0.00104
454	0.0018	0.00247	-0.00063	0.00034	0.00095	0.00092	0.00058	0.00211	0.00093	-0.00093	0.00117	0.00119
455	0.00185	0.00244	-0.00035	0.00031	0.00085	0.00119	0.00043	0.0024	0.00066	-0.00113	0.00099	0.00122
456	0.00189	0.00211	-0.00066	0.00038	0.00082	0.00117	0.00055	0.00194	0.0009	-0.00116	0.00102	0.00111
457	0.0016	0.00217	-0.00078	0.00014	0.0007	0.00096	0.00014	0.00177	0.00066	-0.00116	0.00101	0.00099
458	0.00166	0.00209	-0.00069	-0.00012	0.00069	0.00099	0.00015	0.00171	0.00049	-0.00116	0.00076	0.00113
459	0.00127	0.00201	-0.00066	0.00014	0.00087	0.00101	0.00015	0.0014	0.00056	-0.00122	0.00099	0.00131
460	0.00127	0.00201	-0.00075	0.00021	0.00078	0.00101	0.0002	0.0016	0.00049	-0.00124	0.00104	0.00095
461	0.00145	0.00194	-0.00087	6e-05	0.00069	0.00108	0.00027	0.00131	0.00055	-0.00124	0.00095	0.00111
462	0.00142	0.00171	-0.00075	-0.00017	0.00052	0.00092	0.00034	0.00128	0.00043	-0.00139	0.0009	0.00096
463	0.00136	0.00175	-0.00092	-5e-05	0.00064	0.00087	0.00029	0.00117	0.00058	-0.00119	0.00101	0.00105
464	0.00142	0.00194	-0.00066	-0.00021	0.00087	0.0011	0.00055	0.00119	0.00041	-0.00116	0.00099	0.00104
465	0.00133	0.00189	-0.00078	-6e-05	0.00064	0.00122	0.00049	0.00104	0.00069	-0.00133	0.00108	0.00122
466	0.00136	0.0018	-0.00072	-0.00014	0.00055	0.00095	0.0005	0.0011	0.0006	-0.00128	0.0011	0.00113
467	0.00128	0.00168	-0.0005	5e-05	0.00055	0.00119	0.00096	0.00131	0.00058	-0.00121	0.00117	0.00113
468	0.00131	0.00185	-0.00075	-0.00015	0.00076	0.00117	0.0009	0.00108	0.00066	-0.00124	0.00102	0.00121
469	0.00113	0.00165	-0.00063	-5e-05	0.00058	0.0009	0.00108	0.00079	0.00056	-0.00131	0.00082	0.00104
470	0.00082	0.00154	-0.00087	0.00015	0.0005	0.00082	0.00095	0.00096	0.00041	-0.00153	0.00041	0.00066
471	0.0009	0.00136	-0.00081	-0.00023	0.0006	0.00069	0.00114	0.00058	0.00038	-0.00142	0.00041	0.00093
472	0.00079	0.00133	-0.00063	-0.00035	0.00046	0.00061	0.00096	0.00067	0.00047	-0.00153	0.00058	0.00092
473	0.00064	0.00101	-0.00067	-0.00038	0.00049	0.00047	0.00104	0.00073	0.00032	-0.00156	0.00031	0.00076
474	0.00066	0.00111	-0.00078	-0.00038	0.00064	0.00058	0.00076	0.00043	0.00023	-0.0014	0.00021	0.00052
475	0.00078	0.00099	-0.00066	-0.00063	0.00066	0.0006	0.00093	0.00046	0.00034	-0.00146	-3e-05	0.0007
476	0.00052	0.00064	-0.00067	-0.00049	0.00031	0.00024	0.00075	0.00024	0.00034	-0.00153	0.00014	0.00064
477	0.00058	0.00076	-0.00093	-0.00047	0.00046	0.00021	0.00073	0.00012	0.00029	-0.00139	-3e-05	0.00073
478	0.00055	0.00069	-0.00076	-0.00052	0.00043	0.00034	0.0009	0.00011	0.00023	-0.00128	2e-05	0.00078
479	0.00037	0.00075	-0.00084	-0.00072	0.00038	0.00015	0.00082	0.00012	0.00037	-0.0013	-8e-05	0.00075
480	0.00024	0.00043	-0.00092	-0.00081	0.00034	0.00012	0.00069	-3e-05	0.00014	-0.00151	-0.00032	0.00058
481	0.00023	0.00041	-0.00087	-0.00087	0.00032	0.00018	0.00067	-6e-05	6e-05	-0.00122	-0.00029	0.00056
482	0.00021	0.00037	-0.00078	-0.00081	0.00043	0.00024	0.0006	-3e-05	0.00023	-0.00134	-0.00034	0.00064
483	0.00015	0.00029	-0.00075	-0.00095	0.00027	0.00031	0.00067	3e-05	0.00034	-0.00134	-0.00015	0.00064
484	0.00015	0	-0.00076	-0.00096	0.00038	0.00034	0.0004	-6e-05	0.00015	-0.0013	-0.00044	0.00046
485	-0.00014	-0.00014	-0.00072	-0.0011	0.00049	0.00032	0.0002	6e-05	0.00034	-0.00104	-0.00072	0.00047
486	-3e-05	-0.00034	-0.00087	-0.0013	0.0004	0.00031	-0.00021	-0.00024	5e-05	-0.0013	-0.00063	0.00032
487	-8e-05	-0.00029	-0.00087	-0.00116	0.00061	0.00046	-3e-05	-3e-05	0.00014	-0.00101	-0.00052	0.0004
488	0.00037	3e-05	-0.0006	-0.0011	0.00082	0.0004	0.00021	0.00027	0.00031	-0.00078	-0.00032	0.00078
489	0.00014	-0.00041	-0.00081	-0.00134	0.00066	0.00024	-0.00021	5e-05	0.0002	-0.00104	-0.00063	0.00047
490	-0.00017	-0.00069	-0.00072	-0.00134	0.00052	5e-05	-0.00038	-0.00021	-5e-05	-0.00107	-0.00075	0.00029
491	-0.00024	-0.0007	-0.00076	-0.00133	0.00043	-0.00014	-0.00032	-0.00024	-5e-05	-0.00101	-0.00087	0.0004
492	-0.0002	-0.00069	-0.0005	-0.0013	0.00073	-6e-05	-0.0004	-8e-05	9e-05	-0.00089	-0.00058	0.00038
493	3e-05	-0.00072	-0.00067	-0.00137	0.00095	-0.00015	-0.00021	0.00027	3e-05	-0.00089	-0.00047	0.00038
494	5e-05	-0.00066	-0.00034	-0.00133	0.00082	-0.00015	-8e-05	0.00043	9e-05	-0.00089	-0.00041	0.0005
495	5e-05	-0.00084	-0.00056	-0.00139	0.00085	-0.00021	-0.00021	0.00056	-3e-05	-0.00101	-0.00072	0.00037
496	9e-05	-0.00098	-0.00066	-0.0015	0.00058	3e-05	-0.00012	0.00037	6e-05	-0.0013	-0.00053	5e-05
497	-0.00014	-0.00104	-0.00063	-0.00157	0.00067	6e-05	-0.00023	0.0006	-0.00011	-0.00113	-0.00047	0.00015
498	0.00011	-0.00104	-0.00058	-0.00125	0.00066	-5e-05	-0.00023	0.00075	0.00011	-0.00107	-0.00052	0.00011
499	-0.0002	-0.00148	-0.00079	-0.00137	0.00049	3e-05	-0.00038	0.00034	3e-05	-0.0015	-0.0006	0.00023
500	-0.00034	-0.00137	-0.00095	-0.00116	0.00021	-0.00017	-0.00034	0.00024	0.00012	-0.00139	-0.00041	0.00023
