# Supplementary material for: Mechanically robust supramolecular polymer co-assemblies
Source: Nat Commun. 2022 Jan 18;13:356. doi: 10.1038/s41467-022-28017-0 (PMC8766479; doi:10.1038/s41467-022-28017-0)
Supplement: Supplementary file 3 — Source Data [file 41467_2022_28017_MOESM3_ESM.zip › NCOMMS-21-41006-T_Source Data/Supplementary Figure 1/Supplementary Figure 1a,b.xlsx]

## Sheet: Figure_S1a
Ratio Zn:TAB	0	0.260727	0.515095	0.763333	1.00566	1.24229	1.47341	1.69922	1.9199	2.13562	2.34654	2.55283	2.75464	2.9521	3.14536	3.33456	3.51981	3.70125	3.87898	4.05312	4.22378
wavelength	Absorbance
[nm]	[-]
250	0.34947	0.3521	0.35733	0.36333	0.36774	0.37663	0.38196	0.38005	0.37709	0.3752	0.37584	0.37645	0.37498	0.37349	0.3734	0.3746	0.37399	0.37485	0.37349	0.37479	0.373
251	0.33145	0.33389	0.33946	0.34598	0.34943	0.35794	0.36217	0.36037	0.35645	0.354	0.35425	0.35472	0.353	0.35159	0.35136	0.35101	0.35159	0.35057	0.35007	0.35086	0.34903
252	0.30823	0.30983	0.31264	0.31721	0.31903	0.32596	0.3284	0.3257	0.32205	0.31985	0.32054	0.32036	0.31802	0.31718	0.31613	0.3157	0.31578	0.31589	0.31491	0.31548	0.3136
253	0.28911	0.28879	0.29044	0.29253	0.29349	0.2977	0.29877	0.29636	0.29385	0.29121	0.29106	0.29117	0.28946	0.2881	0.2874	0.28766	0.28712	0.2868	0.28658	0.28712	0.28545
254	0.271	0.27031	0.26994	0.27061	0.27043	0.27451	0.27573	0.2738	0.27101	0.26837	0.26892	0.26891	0.26767	0.26642	0.26608	0.26649	0.26605	0.26579	0.26518	0.26613	0.26451
255	0.25705	0.25613	0.25616	0.25661	0.25685	0.26137	0.26199	0.2618	0.25798	0.25677	0.25739	0.257	0.25583	0.25502	0.25528	0.25545	0.25497	0.25453	0.25444	0.25478	0.25354
256	0.24817	0.2476	0.24858	0.2493	0.25024	0.25635	0.25789	0.25687	0.25429	0.25298	0.25299	0.25375	0.25264	0.25175	0.25137	0.25218	0.25166	0.25175	0.25166	0.25247	0.25093
257	0.2381	0.23906	0.24086	0.2426	0.24449	0.25212	0.25453	0.25443	0.25255	0.25069	0.25107	0.25136	0.25075	0.24974	0.2498	0.25049	0.24918	0.25021	0.25012	0.25079	0.24933
258	0.23259	0.23422	0.23788	0.24078	0.24431	0.25235	0.25587	0.25589	0.25385	0.25185	0.25282	0.25267	0.25272	0.25142	0.25159	0.25232	0.25172	0.25226	0.25137	0.25256	0.252
259	0.22966	0.2326	0.23643	0.24063	0.24435	0.25397	0.25775	0.25789	0.25627	0.25464	0.25508	0.25571	0.25507	0.2547	0.2549	0.2547	0.25481	0.25497	0.2549	0.25568	0.25473
260	0.228	0.2314	0.23523	0.24025	0.24554	0.25574	0.26031	0.26041	0.25885	0.25679	0.2578	0.25841	0.25793	0.25725	0.25797	0.25807	0.25758	0.25766	0.25835	0.25859	0.25745
261	0.2274	0.23158	0.23653	0.24106	0.24716	0.25705	0.26233	0.26297	0.26094	0.25966	0.26028	0.26144	0.26135	0.26009	0.26122	0.26117	0.26091	0.2608	0.26114	0.26212	0.26117
262	0.22871	0.23221	0.23711	0.24242	0.24794	0.259	0.26384	0.26515	0.2636	0.26198	0.2628	0.26329	0.26344	0.2627	0.2639	0.26384	0.26375	0.26382	0.26372	0.26416	0.26369
263	0.23047	0.23395	0.23859	0.24342	0.24893	0.25966	0.2654	0.26657	0.26427	0.2636	0.26428	0.26494	0.26566	0.26497	0.26503	0.26558	0.26558	0.26578	0.26683	0.26668	0.26599
264	0.23326	0.23618	0.24054	0.2449	0.24971	0.26018	0.26489	0.26712	0.26578	0.26408	0.26546	0.26714	0.26636	0.26639	0.26694	0.26758	0.26714	0.26797	0.26787	0.26874	0.2683
265	0.23601	0.23782	0.24149	0.24548	0.24998	0.25916	0.26347	0.26576	0.26485	0.26398	0.26505	0.26585	0.26642	0.26593	0.26703	0.26692	0.2674	0.2674	0.26793	0.26901	0.26805
266	0.23936	0.24022	0.2435	0.24573	0.24948	0.25731	0.26175	0.26459	0.26332	0.26224	0.26357	0.26537	0.26569	0.26503	0.2659	0.26649	0.26622	0.26686	0.26733	0.2684	0.26802
267	0.24257	0.24352	0.24437	0.24625	0.24905	0.25577	0.25888	0.26192	0.26065	0.26053	0.26161	0.26369	0.26378	0.26341	0.26468	0.26549	0.2655	0.26561	0.2663	0.26694	0.26627
268	0.24698	0.24599	0.24652	0.24643	0.2476	0.25259	0.25533	0.25858	0.25772	0.25752	0.25902	0.26071	0.26114	0.26154	0.26227	0.2632	0.26326	0.26401	0.26459	0.26576	0.26505
269	0.25188	0.24951	0.24788	0.24693	0.24603	0.25003	0.25183	0.25519	0.25453	0.25464	0.25632	0.25745	0.25894	0.25894	0.26042	0.26117	0.26146	0.26157	0.26257	0.26363	0.26239
270	0.25604	0.25258	0.24979	0.24704	0.24484	0.24704	0.2476	0.2516	0.25098	0.25111	0.25317	0.25461	0.25592	0.25597	0.25766	0.25822	0.25839	0.25902	0.25952	0.26138	0.26042
271	0.26144	0.25589	0.25255	0.24713	0.24405	0.24445	0.24384	0.24785	0.24771	0.24753	0.24968	0.25174	0.25266	0.25272	0.25429	0.25591	0.25526	0.25655	0.25726	0.25775	0.25732
272	0.26649	0.25958	0.25407	0.24773	0.24294	0.242	0.24062	0.24445	0.24454	0.24472	0.24687	0.24895	0.25008	0.25032	0.25165	0.25255	0.25293	0.25354	0.25412	0.25528	0.25435
273	0.27171	0.26369	0.25635	0.24896	0.24287	0.23941	0.23787	0.24191	0.24193	0.24214	0.24347	0.246	0.24687	0.24789	0.24889	0.24989	0.24992	0.25139	0.25168	0.25264	0.25238
274	0.27719	0.26842	0.25916	0.25069	0.24341	0.23805	0.23523	0.23981	0.23981	0.23958	0.24222	0.24409	0.24557	0.2458	0.2469	0.2477	0.24841	0.2494	0.24951	0.25079	0.25008
275	0.28285	0.27278	0.26366	0.25327	0.24348	0.23837	0.23457	0.23865	0.23891	0.23836	0.24052	0.24292	0.24384	0.24449	0.24579	0.24673	0.24684	0.24779	0.24835	0.24986	0.24887
276	0.29004	0.27821	0.26724	0.25554	0.24521	0.23807	0.2343	0.23753	0.23737	0.23796	0.23969	0.24207	0.24332	0.24414	0.24458	0.24588	0.24614	0.24745	0.2475	0.24869	0.2475
277	0.29707	0.28404	0.2718	0.25912	0.24713	0.23917	0.23433	0.23801	0.23793	0.2383	0.23972	0.24181	0.24339	0.24352	0.24493	0.24585	0.24603	0.2469	0.24773	0.24844	0.24759
278	0.30437	0.29044	0.27745	0.26309	0.25107	0.24133	0.23584	0.23969	0.23958	0.23862	0.24095	0.24281	0.24452	0.24458	0.24585	0.24669	0.24684	0.24738	0.24835	0.24948	0.24889
279	0.31238	0.29796	0.28297	0.26851	0.25418	0.24423	0.23779	0.24104	0.2408	0.2408	0.24304	0.2453	0.24614	0.24638	0.24722	0.24821	0.24843	0.24934	0.25032	0.2511	0.25017
280	0.32092	0.30521	0.28951	0.27376	0.259	0.24722	0.24054	0.24419	0.24333	0.24405	0.24542	0.24719	0.24846	0.24858	0.24948	0.25041	0.25058	0.25168	0.25237	0.25282	0.2522
281	0.33011	0.31274	0.29654	0.27989	0.26405	0.25186	0.24437	0.2478	0.24673	0.2468	0.24809	0.25064	0.25127	0.25183	0.25272	0.25352	0.25362	0.25439	0.2549	0.2562	0.25543
282	0.33925	0.32164	0.30421	0.28644	0.26962	0.257	0.2493	0.25183	0.25127	0.2507	0.2531	0.25438	0.25595	0.25565	0.25677	0.25749	0.25769	0.25838	0.25955	0.25974	0.25897
283	0.34908	0.33035	0.31198	0.29324	0.27606	0.26254	0.25455	0.25681	0.25711	0.25677	0.25775	0.25975	0.26071	0.26076	0.26192	0.26262	0.26271	0.26337	0.26355	0.26451	0.26384
284	0.35912	0.33902	0.32031	0.30092	0.28296	0.26839	0.26054	0.26341	0.26299	0.26198	0.26363	0.26575	0.26662	0.2668	0.26758	0.26804	0.26872	0.26891	0.26993	0.27016	0.26973
285	0.36911	0.34871	0.32861	0.30913	0.29015	0.27597	0.26784	0.26985	0.26956	0.26921	0.27098	0.2726	0.27322	0.27342	0.274	0.27481	0.27533	0.27567	0.27631	0.27686	0.2765
286	0.37886	0.35794	0.33711	0.31659	0.29881	0.28329	0.27522	0.27754	0.27666	0.27711	0.27792	0.27948	0.28027	0.28069	0.28127	0.28175	0.28195	0.28244	0.2834	0.2841	0.28333
287	0.38852	0.36728	0.34665	0.32564	0.30672	0.29135	0.28398	0.28549	0.28494	0.28445	0.28592	0.28745	0.28824	0.28883	0.28951	0.28996	0.28963	0.29054	0.29152	0.29161	0.29161
288	0.39851	0.37642	0.35526	0.33437	0.31468	0.30005	0.29189	0.29405	0.29362	0.29332	0.29475	0.29611	0.2968	0.2971	0.29778	0.29884	0.29861	0.29903	0.29974	0.30031	0.30014
289	0.40796	0.38528	0.36435	0.3425	0.32341	0.30826	0.30061	0.30284	0.30161	0.30209	0.30327	0.30428	0.30533	0.30542	0.30661	0.30678	0.30672	0.30771	0.3078	0.3085	0.30789
290	0.4183	0.39503	0.37309	0.35233	0.33244	0.31805	0.31013	0.31248	0.31134	0.31093	0.31215	0.3136	0.31444	0.3149	0.3156	0.31624	0.31535	0.31651	0.31712	0.3181	0.3175
291	0.42857	0.4052	0.38348	0.36166	0.34274	0.3269	0.32013	0.32196	0.32108	0.32109	0.32188	0.32324	0.3243	0.32433	0.3251	0.32574	0.3255	0.32669	0.32683	0.32721	0.32677
292	0.43874	0.41481	0.39351	0.37163	0.35176	0.33713	0.33061	0.33221	0.33154	0.33063	0.33261	0.33369	0.33437	0.33441	0.33539	0.33586	0.33565	0.33618	0.33688	0.33731	0.33725
293	0.44873	0.42535	0.40373	0.38142	0.36192	0.34637	0.3407	0.34201	0.3412	0.34105	0.34241	0.34369	0.34441	0.34502	0.34521	0.34647	0.34566	0.34608	0.34744	0.34717	0.34656
294	0.45969	0.4355	0.41377	0.39134	0.37173	0.35742	0.35129	0.35327	0.35194	0.35173	0.35281	0.35472	0.35464	0.35536	0.35588	0.3568	0.35614	0.35693	0.35779	0.35805	0.35753
295	0.46939	0.44539	0.42345	0.40176	0.3821	0.36783	0.3624	0.36345	0.36255	0.36208	0.36293	0.3649	0.36578	0.3654	0.36705	0.36679	0.36665	0.3669	0.36874	0.3679	0.36787
296	0.47971	0.45526	0.4337	0.41165	0.39221	0.37714	0.37259	0.37378	0.37289	0.3727	0.37408	0.37492	0.37604	0.37656	0.37665	0.37769	0.3772	0.37778	0.37857	0.3793	0.37852
297	0.48976	0.46478	0.44302	0.42172	0.40047	0.38638	0.38293	0.38393	0.38257	0.38278	0.38344	0.38509	0.38542	0.38559	0.38673	0.38745	0.38641	0.38779	0.38902	0.38879	0.38872
298	0.49905	0.47409	0.45271	0.43071	0.41064	0.39651	0.39291	0.39392	0.39235	0.39256	0.39423	0.3954	0.39621	0.39626	0.39642	0.39801	0.39789	0.39796	0.39844	0.39906	0.39861
299	0.50856	0.4837	0.46208	0.43977	0.42009	0.40565	0.40266	0.40353	0.40236	0.40245	0.40356	0.40501	0.40599	0.40581	0.40732	0.40781	0.4068	0.40761	0.40886	0.40862	0.40875
300	0.51773	0.49295	0.47	0.44891	0.42909	0.41429	0.41153	0.41229	0.41107	0.41066	0.41231	0.41396	0.41469	0.4156	0.41539	0.41615	0.41499	0.41661	0.41774	0.41739	0.41837
301	0.52655	0.50168	0.47873	0.45685	0.43703	0.42216	0.41985	0.42044	0.41881	0.41992	0.4207	0.42259	0.42322	0.42358	0.4238	0.42485	0.42442	0.42555	0.4267	0.42654	0.42746
302	0.53563	0.51015	0.48758	0.46428	0.44391	0.42868	0.42589	0.42746	0.42647	0.4265	0.42778	0.42917	0.43068	0.43102	0.43135	0.43188	0.43179	0.43307	0.43437	0.43411	0.43405
303	0.54243	0.51692	0.49405	0.47163	0.45038	0.4343	0.43179	0.43268	0.43263	0.43213	0.43422	0.43527	0.4373	0.43709	0.43828	0.43887	0.43852	0.43915	0.44034	0.44046	0.44077
304	0.54993	0.52353	0.50069	0.47675	0.45589	0.4391	0.43649	0.43782	0.43723	0.43785	0.43919	0.44107	0.44212	0.44264	0.44351	0.44475	0.44431	0.44521	0.44678	0.44679	0.44702
305	0.55568	0.52879	0.50536	0.48111	0.46002	0.44196	0.43919	0.44145	0.44052	0.44145	0.44276	0.44522	0.44655	0.44724	0.44798	0.44872	0.44868	0.45006	0.45158	0.45105	0.45181
306	0.56131	0.53503	0.50946	0.48524	0.4637	0.4451	0.44194	0.4442	0.4444	0.4449	0.44629	0.44859	0.44986	0.45143	0.45273	0.45335	0.45329	0.45454	0.45563	0.45633	0.457
307	0.56644	0.53873	0.51393	0.48965	0.46666	0.44711	0.44429	0.44777	0.44693	0.4478	0.44925	0.45245	0.45416	0.45433	0.45596	0.45724	0.45741	0.45769	0.45911	0.45978	0.45955
308	0.57106	0.54337	0.51758	0.49205	0.46967	0.44933	0.4462	0.44917	0.44945	0.45079	0.45181	0.45557	0.45694	0.45784	0.45975	0.46078	0.4603	0.46164	0.46284	0.46265	0.46397
309	0.57538	0.54643	0.52043	0.49554	0.47127	0.45041	0.44768	0.45158	0.45119	0.45334	0.45476	0.45847	0.4597	0.4614	0.46262	0.46405	0.46402	0.46635	0.46648	0.46687	0.46767
310	0.57805	0.54871	0.52286	0.4975	0.4726	0.4516	0.4493	0.45319	0.45328	0.4549	0.45644	0.46028	0.46179	0.4639	0.46582	0.46643	0.46666	0.46867	0.46928	0.47	0.47125
311	0.58105	0.55107	0.52435	0.49844	0.47441	0.45271	0.45079	0.45354	0.45386	0.457	0.45859	0.46248	0.46445	0.46687	0.46825	0.46947	0.46996	0.47119	0.47345	0.47345	0.47475
312	0.58209	0.55263	0.52602	0.49889	0.47551	0.4532	0.45151	0.45497	0.45599	0.45813	0.46068	0.46446	0.46645	0.46913	0.47073	0.47157	0.47185	0.47342	0.47404	0.47466	0.47569
313	0.58366	0.55435	0.52737	0.50035	0.47513	0.45338	0.45139	0.45482	0.45665	0.45908	0.46144	0.46498	0.46783	0.46895	0.47121	0.47264	0.47324	0.47409	0.4758	0.4771	0.47789
314	0.58447	0.55368	0.52702	0.49969	0.47542	0.45238	0.45096	0.45479	0.45523	0.45775	0.46121	0.46465	0.46779	0.46848	0.4713	0.47304	0.47304	0.4747	0.47598	0.47746	0.47804
315	0.58449	0.55327	0.52643	0.49878	0.47342	0.45038	0.44894	0.45282	0.45386	0.45694	0.45947	0.46318	0.46591	0.46774	0.46939	0.47121	0.47191	0.47363	0.47516	0.47549	0.47641
316	0.58177	0.55205	0.52295	0.49655	0.47	0.448	0.44588	0.44962	0.45074	0.45384	0.45601	0.45959	0.46289	0.46437	0.46695	0.46825	0.46849	0.47017	0.47266	0.47224	0.47346
317	0.57631	0.5462	0.5192	0.49185	0.46648	0.44284	0.44116	0.44534	0.44691	0.44984	0.4521	0.45642	0.45808	0.46068	0.4622	0.46436	0.46498	0.46606	0.46803	0.4675	0.46992
318	0.56787	0.53819	0.51288	0.48628	0.4613	0.43866	0.43665	0.44063	0.44193	0.4445	0.44669	0.45047	0.45338	0.45497	0.45689	0.45871	0.45853	0.45978	0.4614	0.46243	0.46339
319	0.55595	0.52856	0.50327	0.47884	0.45544	0.43214	0.43053	0.43442	0.43552	0.43793	0.44008	0.44383	0.44701	0.44868	0.45026	0.45148	0.45181	0.45346	0.45518	0.45483	0.45705
320	0.54352	0.51701	0.49312	0.46986	0.44867	0.42636	0.42604	0.42883	0.42891	0.43245	0.43362	0.43797	0.43999	0.4415	0.44351	0.44456	0.44588	0.44629	0.44801	0.44795	0.44926
321	0.52583	0.50291	0.48174	0.4604	0.44072	0.4203	0.41962	0.42287	0.4239	0.42624	0.42787	0.43163	0.4333	0.43442	0.43622	0.43755	0.43837	0.43916	0.44093	0.44084	0.4425
322	0.50839	0.48747	0.4684	0.45038	0.43304	0.4147	0.4138	0.4171	0.41829	0.42012	0.42178	0.42511	0.42691	0.42845	0.42996	0.43062	0.43114	0.43248	0.43394	0.43407	0.43527
323	0.48978	0.47121	0.45619	0.4395	0.42526	0.40874	0.40997	0.41321	0.41344	0.41553	0.41629	0.41998	0.42119	0.42273	0.42413	0.42555	0.42496	0.42657	0.42751	0.42711	0.42816
324	0.47101	0.45583	0.44292	0.4292	0.41757	0.40453	0.40605	0.40883	0.40919	0.40997	0.41263	0.41454	0.41599	0.41748	0.4192	0.42023	0.41949	0.42065	0.42215	0.42181	0.42297
325	0.45113	0.4391	0.42924	0.41956	0.41058	0.4003	0.40302	0.40581	0.40593	0.40697	0.40799	0.41068	0.41287	0.41302	0.41443	0.41571	0.41492	0.4158	0.4169	0.41606	0.4185
326	0.43262	0.42314	0.41663	0.40967	0.4052	0.39755	0.40076	0.40309	0.40289	0.4043	0.40614	0.40755	0.40936	0.41051	0.41109	0.41119	0.41203	0.41173	0.4138	0.41309	0.41505
327	0.41258	0.40822	0.40453	0.4015	0.39897	0.39455	0.40044	0.40187	0.40166	0.40329	0.40349	0.40579	0.40685	0.40735	0.40865	0.40926	0.40973	0.40973	0.41096	0.41066	0.41209
328	0.39612	0.3933	0.39354	0.39316	0.39429	0.39392	0.40105	0.40175	0.40125	0.40186	0.40283	0.4046	0.40628	0.40663	0.40665	0.40826	0.4086	0.40895	0.40967	0.40942	0.4109
329	0.37794	0.37898	0.3828	0.3858	0.38991	0.39336	0.40166	0.40239	0.40164	0.40376	0.4034	0.40529	0.40584	0.40695	0.40721	0.40765	0.40784	0.40775	0.40913	0.40851	0.41014
330	0.35965	0.36353	0.37209	0.379	0.38614	0.39401	0.403	0.40353	0.40308	0.40413	0.40482	0.40672	0.40663	0.40749	0.40826	0.40807	0.40833	0.40898	0.40903	0.40932	0.40982
331	0.34174	0.34877	0.36046	0.37041	0.38275	0.39471	0.40573	0.40572	0.40434	0.40524	0.40652	0.40724	0.40848	0.40898	0.40874	0.40979	0.4095	0.40965	0.41023	0.40932	0.41063
332	0.32159	0.33347	0.34789	0.36473	0.3802	0.39528	0.40936	0.40912	0.40793	0.40871	0.4093	0.41023	0.41081	0.41112	0.41148	0.41257	0.41147	0.41174	0.41226	0.41222	0.41261
333	0.2998	0.3154	0.33575	0.35596	0.37785	0.39758	0.41373	0.41267	0.41153	0.41194	0.41228	0.41333	0.41333	0.41399	0.41408	0.41405	0.41454	0.41444	0.41589	0.41516	0.41562
334	0.2751	0.29643	0.32184	0.34822	0.37488	0.39873	0.41689	0.41597	0.41479	0.41531	0.41513	0.41631	0.41663	0.4171	0.41705	0.41705	0.41643	0.41721	0.41779	0.41685	0.41769
335	0.24925	0.27618	0.30798	0.33871	0.37094	0.40114	0.42235	0.42085	0.41962	0.4189	0.41891	0.41992	0.42082	0.41962	0.41982	0.41994	0.41983	0.41939	0.42067	0.42101	0.42082
336	0.22008	0.25412	0.29172	0.32951	0.36711	0.40439	0.42802	0.42574	0.42323	0.42313	0.42371	0.42406	0.42406	0.42381	0.42427	0.42384	0.42303	0.4234	0.42371	0.42296	0.4243
337	0.19063	0.23033	0.27519	0.3192	0.36226	0.40508	0.43111	0.42885	0.42659	0.4263	0.42673	0.4272	0.42667	0.42615	0.42636	0.4258	0.42552	0.42543	0.42677	0.42558	0.42641
338	0.16064	0.20714	0.25824	0.30795	0.35822	0.4068	0.43539	0.43285	0.43079	0.42961	0.42857	0.42981	0.429	0.42847	0.42863	0.42825	0.42784	0.42807	0.42821	0.4283	0.42883
339	0.1331	0.18604	0.24211	0.2984	0.35362	0.40753	0.43925	0.43591	0.43279	0.43224	0.4328	0.43254	0.43251	0.4314	0.43123	0.43082	0.43082	0.43024	0.43106	0.42949	0.43123
340	0.10811	0.16595	0.22807	0.28967	0.34952	0.40732	0.44122	0.43874	0.43538	0.43486	0.43411	0.43419	0.43321	0.43332	0.43205	0.43207	0.43205	0.43178	0.43227	0.43135	0.43242
341	0.08714	0.14839	0.21527	0.28098	0.34517	0.40643	0.44121	0.43828	0.43581	0.43478	0.43491	0.43401	0.43404	0.43286	0.43271	0.43216	0.43167	0.43275	0.4321	0.43185	0.4314
342	0.06781	0.13377	0.20407	0.2719	0.33916	0.40358	0.4418	0.43918	0.43509	0.43465	0.43469	0.43449	0.43333	0.43217	0.43134	0.43073	0.4308	0.4308	0.43102	0.43088	0.43152
343	0.05336	0.12051	0.19327	0.26442	0.33421	0.40131	0.4395	0.43655	0.43275	0.4335	0.43225	0.43178	0.4315	0.43001	0.43002	0.43008	0.42964	0.42892	0.42972	0.42786	0.42906
344	0.04219	0.11076	0.18486	0.25821	0.32915	0.39833	0.43713	0.43376	0.43073	0.42969	0.42891	0.42825	0.42818	0.42714	0.42615	0.42592	0.42532	0.42604	0.42639	0.42496	0.42564
345	0.03244	0.10265	0.17656	0.2511	0.32263	0.39276	0.43196	0.4285	0.42641	0.42467	0.42506	0.42317	0.42412	0.4234	0.42223	0.42145	0.42075	0.42178	0.42204	0.42163	0.42191
346	0.02606	0.0963	0.17062	0.24498	0.31639	0.38637	0.42586	0.4234	0.42049	0.41986	0.41942	0.41983	0.41852	0.41792	0.41765	0.41643	0.41516	0.4165	0.41707	0.41498	0.41661
347	0.02122	0.09023	0.16599	0.23853	0.31059	0.37982	0.41901	0.41753	0.41507	0.41293	0.41335	0.41345	0.41194	0.41162	0.41078	0.41104	0.40987	0.41013	0.4109	0.40976	0.41083
348	0.0181	0.08652	0.15985	0.23357	0.30431	0.37425	0.41319	0.4115	0.40817	0.40802	0.40688	0.40721	0.40627	0.40579	0.40497	0.40385	0.40401	0.40379	0.40533	0.40395	0.40479
349	0.01497	0.08276	0.15614	0.22845	0.29926	0.36653	0.40663	0.40439	0.40175	0.40115	0.40031	0.39999	0.39934	0.3992	0.39825	0.39822	0.39706	0.39708	0.39781	0.39674	0.39752
350	0.01299	0.07964	0.15201	0.22295	0.29346	0.36118	0.40033	0.3981	0.39493	0.39438	0.39404	0.39278	0.39279	0.39178	0.39116	0.39018	0.38965	0.39076	0.39084	0.38947	0.39017
351	0.01274	0.07776	0.14857	0.21895	0.28871	0.35509	0.3952	0.39276	0.38934	0.38823	0.38713	0.3869	0.38721	0.38551	0.38478	0.38359	0.38313	0.38385	0.38351	0.38254	0.38367
352	0.01208	0.07588	0.14554	0.21465	0.28326	0.35008	0.38907	0.38628	0.38371	0.38281	0.38142	0.38065	0.38068	0.37894	0.37794	0.37692	0.37567	0.37738	0.37637	0.37637	0.37685
353	0.01065	0.07425	0.14258	0.21066	0.27737	0.34392	0.38297	0.37996	0.37753	0.37462	0.37389	0.3735	0.37085	0.37062	0.3694	0.36961	0.36757	0.36765	0.36848	0.36705	0.3672
354	0.01027	0.0719	0.1389	0.20572	0.27121	0.33716	0.37503	0.37364	0.36919	0.36722	0.36551	0.36447	0.36374	0.36081	0.36014	0.36028	0.35847	0.35889	0.35907	0.35744	0.35823
355	0.00938	0.07043	0.13472	0.20068	0.26515	0.3306	0.36742	0.36401	0.3595	0.35847	0.35573	0.35464	0.35344	0.35161	0.35114	0.3495	0.34818	0.3485	0.3484	0.34683	0.34804
356	0.00978	0.06783	0.13083	0.19383	0.25708	0.32141	0.35693	0.35394	0.34941	0.34837	0.34592	0.34427	0.34229	0.34064	0.34023	0.33862	0.33701	0.33694	0.33815	0.33574	0.33626
357	0.00946	0.06601	0.12721	0.18736	0.24889	0.30942	0.34485	0.34186	0.33748	0.33611	0.33234	0.33189	0.32988	0.328	0.32634	0.32603	0.32472	0.3244	0.32359	0.32278	0.32343
358	0.00797	0.06212	0.12036	0.17851	0.23692	0.29663	0.32916	0.32712	0.32283	0.32083	0.31865	0.31677	0.3149	0.31236	0.31181	0.31046	0.3094	0.30882	0.30974	0.30898	0.30815
359	0.0076	0.05927	0.1145	0.16983	0.22429	0.28113	0.31247	0.31006	0.30571	0.30353	0.30173	0.30038	0.2986	0.29716	0.29475	0.29446	0.29358	0.29341	0.2934	0.29166	0.29169
360	0.00804	0.05722	0.10788	0.1597	0.21172	0.26425	0.29207	0.29144	0.28853	0.28569	0.28333	0.28212	0.28047	0.27954	0.27843	0.27696	0.27678	0.27631	0.27551	0.27519	0.27597
361	0.00694	0.05309	0.10115	0.14822	0.19551	0.24387	0.27037	0.269	0.26642	0.26512	0.26311	0.26216	0.26091	0.25916	0.25883	0.25784	0.2552	0.25658	0.25697	0.25635	0.25534
362	0.00693	0.04807	0.09215	0.13521	0.17828	0.22121	0.24535	0.24484	0.24255	0.24167	0.23964	0.23865	0.23743	0.23697	0.23659	0.23643	0.23454	0.23518	0.23511	0.2338	0.23494
363	0.00732	0.04349	0.08362	0.12186	0.15999	0.19798	0.21935	0.22018	0.21806	0.21767	0.2148	0.21588	0.21455	0.21432	0.21416	0.21254	0.2137	0.21391	0.21355	0.21274	0.2126
364	0.00581	0.03973	0.07452	0.1088	0.14276	0.1756	0.19356	0.19675	0.19485	0.19315	0.19383	0.19417	0.19302	0.19167	0.19241	0.19232	0.19305	0.19243	0.19278	0.19202	0.19243
365	0.00615	0.03477	0.0649	0.09456	0.1236	0.15105	0.1674	0.17065	0.16925	0.16928	0.16881	0.16965	0.16873	0.16893	0.1693	0.16913	0.16841	0.17007	0.17079	0.16966	0.17009
366	0.00545	0.03098	0.05658	0.08241	0.1076	0.12953	0.14305	0.14824	0.1469	0.14726	0.14655	0.14851	0.14807	0.14871	0.14864	0.14859	0.14859	0.15063	0.15086	0.14926	0.14925
367	0.004	0.02654	0.04805	0.06935	0.09146	0.10837	0.12001	0.12587	0.12456	0.12485	0.12483	0.12677	0.12694	0.12775	0.12802	0.12944	0.12794	0.12917	0.13087	0.12929	0.13007
368	0.00443	0.02325	0.04041	0.05876	0.07573	0.09113	0.09991	0.10568	0.10527	0.10619	0.10634	0.10876	0.1093	0.10985	0.10999	0.11047	0.10986	0.11217	0.11272	0.11272	0.11227
369	0.00481	0.01979	0.03445	0.04897	0.06329	0.07501	0.08333	0.08966	0.08908	0.08987	0.09044	0.09312	0.09338	0.09341	0.09448	0.09554	0.09491	0.09596	0.09746	0.09653	0.09689
370	0.00436	0.01646	0.02834	0.04085	0.05226	0.0609	0.06718	0.07388	0.07306	0.0743	0.07503	0.07655	0.07739	0.07834	0.07951	0.08008	0.08011	0.08136	0.08221	0.08247	0.08205
371	0.00342	0.01382	0.02312	0.03235	0.04239	0.04869	0.05367	0.06049	0.06023	0.06122	0.06198	0.06383	0.06476	0.06512	0.06602	0.06718	0.06732	0.06857	0.06985	0.06873	0.06921
372	0.00366	0.01166	0.01831	0.02663	0.03375	0.03879	0.04338	0.0489	0.04851	0.04971	0.05049	0.05237	0.05328	0.05356	0.05429	0.0558	0.05544	0.05705	0.05774	0.05695	0.05757
373	0.00266	0.00925	0.01503	0.02078	0.02629	0.02998	0.03448	0.03986	0.03999	0.04018	0.04048	0.04286	0.04422	0.04425	0.04582	0.04546	0.04573	0.04689	0.04877	0.04689	0.04752
374	0.00217	0.00696	0.01129	0.01619	0.02032	0.02313	0.02684	0.03162	0.03157	0.03197	0.03261	0.0345	0.03531	0.0358	0.03645	0.03712	0.03679	0.03783	0.03923	0.03824	0.03984
375	0.00157	0.00594	0.0094	0.01137	0.0162	0.01802	0.02017	0.02516	0.02483	0.02663	0.0264	0.02792	0.02809	0.02884	0.02936	0.03014	0.03027	0.0309	0.03279	0.03166	0.03233
376	0.00148	0.00464	0.00729	0.00987	0.01196	0.01506	0.01596	0.02078	0.02043	0.02029	0.02135	0.02289	0.02345	0.0228	0.02477	0.02422	0.02469	0.02554	0.02757	0.02623	0.0269
377	0.00255	0.00389	0.00598	0.00801	0.01028	0.01112	0.01286	0.01703	0.01711	0.01704	0.01738	0.01953	0.01935	0.01923	0.01974	0.02106	0.01991	0.02151	0.02272	0.02162	0.02226
378	0.00208	0.00272	0.00505	0.0063	0.0085	0.00864	0.01018	0.01434	0.01363	0.01414	0.01401	0.01576	0.01558	0.01611	0.01689	0.01709	0.01706	0.01743	0.01958	0.01747	0.01794
379	0.00104	0.00186	0.00354	0.00464	0.00587	0.0063	0.00761	0.0112	0.01021	0.01053	0.01137	0.01189	0.01248	0.01244	0.01343	0.0136	0.01315	0.01431	0.01646	0.01376	0.01442
380	0.00096	0.00156	0.00272	0.00391	0.00468	0.00536	0.00644	0.00929	0.00896	0.00868	0.00932	0.01053	0.01021	0.01031	0.01166	0.01091	0.0117	0.01146	0.01317	0.01196	0.01248
381	0.00139	0.00195	0.00238	0.00342	0.00456	0.00508	0.00577	0.00812	0.00717	0.00775	0.00769	0.00929	0.00902	0.00911	0.01003	0.00931	0.00954	0.01021	0.01181	0.0105	0.01118
382	0.00185	0.0011	0.0024	0.0027	0.00299	0.00369	0.0047	0.00739	0.00534	0.00624	0.00633	0.00729	0.00745	0.00807	0.00734	0.00806	0.00745	0.00893	0.00967	0.00887	0.00867
383	0.0016	0.00148	0.00217	0.00244	0.00322	0.00299	0.00319	0.00648	0.0047	0.00514	0.00635	0.00648	0.00639	0.00632	0.00713	0.00703	0.00636	0.00702	0.00903	0.00749	0.0083
384	0.0014	0.00168	0.00227	0.00185	0.00311	0.00276	0.00294	0.00468	0.00461	0.00447	0.00468	0.00533	0.00513	0.00531	0.00699	0.00616	0.00578	0.00641	0.00816	0.00702	0.00681
385	0.00108	0.00142	0.00102	0.00119	0.00237	0.00165	0.00256	0.00427	0.00294	0.00342	0.00407	0.00455	0.00418	0.00462	0.00497	0.00398	0.00475	0.00516	0.0067	0.00537	0.00516
386	0.00117	0.00058	0.00029	0.00117	0.00183	0.00175	0.00241	0.00327	0.00217	0.00351	0.00298	0.004	0.00426	0.00307	0.00426	0.00417	0.00401	0.00417	0.00577	0.00424	0.00436
387	0.00032	0.0005	0.00166	0.00038	0.00214	0.00121	0.0015	0.0033	0.00273	0.00316	0.00267	0.00426	0.00369	0.00313	0.00352	0.00391	0.0032	0.0041	0.00606	0.00334	0.00421
388	0.00075	0.00075	0.00095	0.0016	0.00121	0.00113	0.00163	0.00336	0.0022	0.00262	0.00267	0.0036	0.00282	0.00284	0.00381	0.00375	0.00284	0.00327	0.00549	0.00389	0.0041
389	0.00119	0.00159	0.00137	0.00056	0.00047	0.00146	0.00151	0.00284	0.00281	0.00381	0.00154	0.00328	0.00273	0.00352	0.00375	0.00398	0.00217	0.00429	0.00549	0.00409	0.00337
390	0.00096	0.00146	0.00119	0.0016	0.0015	0.0022	0.00237	0.00334	0.00241	0.00331	0.00212	0.00246	0.0024	0.00258	0.00308	0.00317	0.00279	0.00241	0.00546	0.00336	0.0036
391	0.0009	0.00108	0.00145	0.00128	0.00101	0.00092	0.00166	0.00343	0.00229	0.00276	0.00238	0.00273	0.00342	0.00189	0.00256	0.00294	0.00284	0.00409	0.00507	0.00301	0.00311
392	0.00041	0.00066	0.00114	-0.00017	0.00168	0.00172	0.00131	0.00279	0.0024	0.0023	0.00238	0.00284	0.00282	0.0016	0.00327	0.00226	0.00218	0.00348	0.00558	0.00203	0.00319
393	0.00131	0.00156	0.00099	0.00117	0.00139	0.00133	0.00201	0.00288	0.0023	0.00208	0.00212	0.00258	0.00241	0.00105	0.00281	0.00339	0.00285	0.00282	0.00537	0.00371	0.00352
394	0.00119	0.00075	0.0006	0.00082	0.00105	0.00099	0.00078	0.00166	0.00111	0.00117	0.00191	0.00194	0.00172	0.0013	0.00226	0.00168	0.00159	0.00208	0.00345	0.002	0.00177
395	0.00108	0.00108	0.00046	0.00073	0.00084	0.00096	0.00082	0.0018	0.00122	0.0014	0.00189	0.00165	0.00214	0.00148	0.00226	0.00157	0.0015	0.00238	0.00371	0.00223	0.00191
396	0.00114	0.00085	0.00067	0.00073	0.00127	0.00122	0.00067	0.00189	0.00146	0.00128	0.00198	0.0016	0.00175	0.00145	0.00241	0.0015	0.00165	0.00227	0.00352	0.00227	0.00209
397	0.00121	0.00121	0.00085	0.00084	0.0011	0.00117	0.00073	0.00172	0.00133	0.00133	0.00172	0.00194	0.00171	0.00131	0.00204	0.0015	0.00145	0.00212	0.00334	0.00198	0.00198
398	0.00121	0.0007	0.00087	0.0009	0.00121	0.00099	0.00099	0.00168	0.00102	0.00104	0.00174	0.00163	0.00182	0.00128	0.00227	0.00159	0.0015	0.00227	0.00342	0.00182	0.00171
399	0.00128	0.00076	0.00073	0.00064	0.00105	0.00101	0.0009	0.00166	0.00131	0.00127	0.00151	0.00191	0.00171	0.00113	0.00208	0.00145	0.0011	0.00195	0.00342	0.00186	0.00191
400	0.00095	0.00073	0.00047	0.00055	0.00099	0.00096	0.00052	0.0018	0.0013	0.00092	0.00182	0.00163	0.00172	0.00114	0.00192	0.00122	0.0013	0.00214	0.00351	0.00168	0.00154
401	0.00084	0.00046	0.00043	0.00049	0.00066	0.00058	0.0006	0.00148	0.00093	0.00076	0.00139	0.0015	0.00139	0.00096	0.0018	0.00114	0.00101	0.00191	0.00308	0.00166	0.00139
402	0.00096	0.00067	0.00023	0.00047	0.0005	0.00087	0.00049	0.00163	0.00101	0.0009	0.0015	0.00122	0.00154	0.00085	0.00175	0.00122	0.00099	0.00174	0.00293	0.00154	0.00122
403	0.0009	0.00055	0.00049	0.00047	0.00092	0.00076	0.00046	0.00154	0.00085	0.00095	0.00145	0.00156	0.00168	0.00078	0.00177	0.00136	0.00105	0.00185	0.00302	0.00151	0.00148
404	0.00099	0.00056	0.0004	0.00058	0.00078	0.0007	0.00012	0.00117	0.00099	0.00082	0.00128	0.00148	0.0013	0.00093	0.00175	0.00114	0.00093	0.00163	0.00281	0.00156	0.00131
405	0.00052	0.00029	0.00029	0.00024	0.00037	0.00046	0.00018	0.00137	0.00095	0.00058	0.00128	0.0009	0.00122	0.00058	0.00133	0.0009	0.00087	0.00145	0.00256	0.0013	0.00078
406	0.00127	0.00061	0.00041	0.0006	0.00055	0.00082	0.00064	0.00189	0.00096	0.00064	0.00151	0.00146	0.00131	0.00095	0.00183	0.0009	0.00099	0.00165	0.00301	0.00154	0.0013
407	0.00087	0.0006	0.00056	0.0006	0.00064	0.00067	0.00043	0.0016	0.00101	0.00092	0.0013	0.00139	0.00122	0.00096	0.00151	0.0011	0.00099	0.00172	0.00267	0.00146	0.0011
408	0.00087	0.00032	0.00029	0.00029	0.00069	0.00066	0.00031	0.0014	0.00087	0.00046	0.00121	0.00111	0.0014	0.00046	0.00165	0.0009	0.00092	0.00154	0.00247	0.00119	0.00092
409	0.0009	0.00064	0.00027	0.00034	0.00069	0.00043	0.00012	0.00136	0.00064	0.00073	0.00111	0.00128	0.0013	0.00049	0.00166	0.00111	0.00064	0.00139	0.00262	0.00146	0.0011
410	0.00102	0.00031	0.00024	0.00029	0.00079	0.00056	0.00049	0.00145	0.00082	0.0007	0.00137	0.0013	0.00131	0.0006	0.00175	0.00099	0.00076	0.00157	0.00282	0.00121	0.00101
411	0.00121	0.00038	0.00029	0.00046	0.00037	0.0006	0.00014	0.00127	0.00075	0.00034	0.00127	0.00111	0.00119	0.00055	0.00159	0.00096	0.00073	0.0015	0.00258	0.00121	0.0011
412	0.00078	0.00029	0.0004	0.00047	0.00043	0.00066	0.00024	0.00148	0.00073	0.00058	0.00137	0.00121	0.00146	0.00069	0.0015	0.00087	0.00066	0.00145	0.00238	0.00128	0.0009
413	0.00104	0.00043	0.00029	0.00037	0.0004	0.00055	0.00031	0.00137	0.00076	0.0009	0.00145	0.00127	0.00139	0.00055	0.00163	0.00102	0.00101	0.00156	0.00272	0.0013	0.00111
414	0.00092	0.00034	0.00049	0.0005	0.00073	0.0006	0.00043	0.00165	0.00064	0.00064	0.00128	0.00111	0.00119	0.00061	0.00154	0.0009	0.00078	0.00128	0.00262	0.00108	0.00076
415	0.00099	0.00049	0.00021	0.0005	0.00073	0.0007	0.00023	0.00171	0.00101	0.00066	0.0015	0.00124	0.00128	0.0006	0.00145	0.00084	0.00061	0.0014	0.00247	0.00139	0.00096
416	0.00111	0.00064	0.00079	0.00079	0.00069	0.00076	0.00052	0.00172	0.00087	0.00078	0.0016	0.00163	0.0015	0.00078	0.00157	0.00082	0.00075	0.0016	0.00256	0.00145	0.00131
417	0.00084	0.00029	-5e-05	0.00023	0.00023	0.00021	-0.00015	0.00156	9e-05	0.00021	0.00105	0.00092	0.00095	0.00034	0.0013	0.00049	0.00034	0.00137	0.00244	0.00127	0.00111
418	0.00073	0.00015	-6e-05	0.00024	0.00047	0.00043	-8e-05	0.00133	0.00038	3e-05	0.00131	0.00085	0.00108	0.00032	0.00128	0.00058	0.00047	0.00133	0.00204	0.0013	0.00076
419	0.00082	0.00024	3e-05	0.00023	0.00067	0.00029	-0.00014	0.00145	0.00041	0.00027	0.00117	0.00082	0.00111	0.00034	0.00137	0.00049	0.00034	0.00104	0.00221	0.00111	0.0009
420	0.00082	0.00041	0.00015	0.00032	0.00066	0.00024	-6e-05	0.00156	0.00041	0.00043	0.00124	0.00101	0.00092	0.00032	0.00159	0.00064	0.00099	0.00121	0.00221	0.00111	0.00117
421	0.00108	0.00058	0.00027	0.00037	0.0006	0.00058	0.00031	0.00156	0.00049	0.00038	0.00171	0.00122	0.00127	0.00055	0.00166	0.00082	0.00073	0.00131	0.0023	0.00142	0.0011
422	0.00095	0.0004	0.00027	0.00027	0.00043	0.00049	5e-05	0.00148	0.00041	0.0004	0.00142	0.0009	0.00114	0.00058	0.00146	0.00058	0.0005	0.0013	0.00221	0.00113	0.00117
423	0.0009	0.00011	9e-05	0.00037	0.00047	0.00031	0.00015	0.00151	0.00034	0.00049	0.00151	0.00092	0.00128	0.00046	0.00131	0.00064	0.00058	0.00136	0.002	0.00114	0.00095
424	0.00095	0.00031	0.00015	0.00046	0.0006	0.00055	-3e-05	0.00159	0.00064	0.00034	0.00154	0.00092	0.00079	0.0006	0.00148	0.00067	0.00058	0.0013	0.00195	0.00122	0.00119
425	0.00085	0.00034	0.00021	0.00041	0.00047	0.00056	0.00029	0.00146	0.00075	0.00037	0.00154	0.00099	0.00108	0.00041	0.00159	0.00069	0.00049	0.00119	0.00212	0.00124	0.00087
426	0.00095	0.00027	0.00018	0.00043	0.00046	0.00058	0.0002	0.00185	0.00047	0.00041	0.00168	0.00102	0.00121	0.00041	0.0013	0.00076	0.00049	0.0013	0.00211	0.00122	0.00122
427	0.00108	0.00041	0.00055	0.00066	0.00056	0.0009	0.00015	0.00191	0.00069	0.00067	0.00154	0.00096	0.00113	0.00041	0.00156	0.00096	0.00078	0.00139	0.00229	0.00145	0.00133
428	0.00073	0.00029	0.00031	0.00038	0.00056	0.00066	-3e-05	0.00177	0.00046	0.00055	0.0016	0.00092	0.00111	0.00046	0.00139	0.00066	0.00061	0.00122	0.00185	0.00119	0.00087
429	0.00073	0.00012	-0.00026	-0.00011	0.00024	0.00029	-0.00021	0.00157	0.00012	-6e-05	0.00148	0.00061	0.00079	6e-05	0.00124	0.0004	0.00029	0.00095	0.00175	0.00095	0.00102
430	0.00049	9e-05	-0.00017	0.00011	0.00018	0.00032	-0.00021	0.00145	0.00037	-6e-05	0.00136	0.00069	0.00076	-8e-05	0.00117	0.00055	0.00031	0.00111	0.00151	0.00113	0.00067
431	0.00069	0.00012	-0.00024	9e-05	0.00027	0.00023	-0.00023	0.00166	0.00029	-5e-05	0.0013	0.00078	0.00075	0.00024	0.00127	0.00037	0.00038	0.00099	0.00165	0.00092	0.00056
432	0.00078	3e-05	0.00018	0.00032	0.00027	0.00029	-0.00015	0.00159	0.00024	0.00011	0.00148	0.00043	0.00084	6e-05	0.00139	0.00049	0.00024	0.00108	0.00163	0.00117	0.00082
433	0.0009	5e-05	-0.00015	0.00037	0.00055	0.00052	6e-05	0.0016	0.00056	0.00029	0.00175	0.0007	0.00085	0.00041	0.00131	0.00032	0.00064	0.00121	0.00185	0.00127	0.00085
434	0.00093	0.00029	3e-05	0.00049	0.0005	0.00076	5e-05	0.00154	0.00056	0.00031	0.00157	0.00084	0.00104	0.00034	0.00142	0.00064	0.00052	0.00131	0.00185	0.00099	0.00108
435	0.00076	0.00023	0.00018	0.00027	0.0005	0.00038	2e-05	0.0015	0.00046	0.00029	0.00156	0.0009	0.00076	0.00032	0.00128	0.00027	0.00043	0.00122	0.00148	0.0011	0.00093
436	0.00087	0.00023	-3e-05	0.0005	0.00043	0.00043	-0.00014	0.00131	0.00047	0.00037	0.00142	0.00075	0.00101	0.00056	0.00131	0.00032	0.00032	0.0011	0.00151	0.00099	0.0009
437	0.0009	0.00023	0.00011	0.00032	0.00027	0.00055	0.00027	0.0015	0.00069	0.00038	0.00145	0.00085	0.00096	0.00029	0.00139	0.00043	0.0004	0.00111	0.00156	0.00105	0.0009
438	0.00111	0.00014	0.00024	0.00034	0.00058	0.00043	5e-05	0.00171	0.00055	0.00018	0.00156	0.00093	0.00087	0.00029	0.00146	0.00038	0.00046	0.00104	0.00172	0.0013	0.00084
439	0.00104	0.00049	0.00014	0.00032	0.00046	0.00058	0.00012	0.0016	0.0005	0.00015	0.00177	0.00099	0.00101	6e-05	0.00159	0.00055	0.00031	0.00128	0.0018	0.00136	0.00073
440	0.00092	0.00037	0.00021	0.00046	0.00069	0.00055	0.00015	0.0018	0.00049	0.00038	0.00175	0.0009	0.00101	0.00032	0.00163	0.00047	0.00049	0.00117	0.00177	0.0013	0.00104
441	0.0009	0.00021	-0.00012	0.00055	0.00038	0.00038	5e-05	0.00159	0.00011	5e-05	0.0015	0.00075	0.00087	3e-05	0.00168	0.00047	0.00024	0.00082	0.0016	0.00082	0.00073
442	0.00078	0.00023	-0.00017	0.00034	0.00038	0.00031	-0.00011	0.00156	0.00047	0.00014	0.0013	0.00067	0.00073	0.00014	0.00139	0.00034	6e-05	0.0009	0.00146	0.00084	0.00082
443	0.00082	0.00023	0.0002	0.00012	0.00041	0.00023	0.00032	0.00159	0.00038	0.00024	0.00139	0.00076	0.00087	0.00018	0.00157	0.00047	0.00032	0.00093	0.0014	0.00082	0.0009
444	0.00069	-5e-05	-0.00044	0.00015	0.00038	0.00024	6e-05	0.00148	0.00027	0.00014	0.00157	0.00075	0.00056	6e-05	0.00154	0.00027	0.00024	0.00111	0.00136	0.00101	0.00087
445	0.00073	0	-0.00023	0.00023	0.00014	5e-05	-5e-05	0.00148	0.00031	0.00021	0.00133	0.00046	0.00067	-3e-05	0.0014	0.00023	0.00014	0.0006	0.00146	0.0009	0.0007
446	0.00067	6e-05	-6e-05	0.00011	0.00038	3e-05	-0.00012	0.0014	0.00031	-8e-05	0.00151	0.00069	0.0005	0.00021	0.0015	0.00021	3e-05	0.00078	0.0014	0.00075	0.00079
447	0.00075	-5e-05	-0.00031	6e-05	0.00037	0.00032	-0.00038	0.00145	0.00046	-3e-05	0.00163	0.00073	0.00064	0.00014	0.00166	0.00029	0.00015	0.00069	0.0013	0.00078	0.00064
448	0.00085	0.0002	-0.00014	0.00014	3e-05	0.0002	-0.00024	0.00148	0.00034	0.00018	0.00151	0.00064	0.00064	2e-05	0.00142	0.00032	3e-05	0.0007	0.00122	0.00079	0.00067
449	0.0011	-0.00011	0	5e-05	0.00024	0.00021	-6e-05	0.0016	0.00049	-8e-05	0.00142	0.00069	0.0006	5e-05	0.00168	0.00027	-0.00015	0.00085	0.00121	0.00084	0.00076
450	0.00101	-0.00012	-0.00012	0.0002	0.00024	0.00029	-5e-05	0.00159	0.00014	0.00012	0.0014	0.00061	0.00078	6e-05	0.00163	0.00021	0.0002	0.00082	0.0011	0.00079	0.00075
451	0.00101	5e-05	-5e-05	0.00038	0.00034	0.00029	-0.00026	0.00168	0.00046	5e-05	0.00157	0.00084	0.0007	-6e-05	0.00165	0.00032	-0.00021	0.00079	0.00122	0.00111	0.00069
452	0.00092	-0.00012	-8e-05	0.00015	0.00023	0.00032	-0.00021	0.00185	0.00027	9e-05	0.00137	0.00058	0.00076	5e-05	0.00166	0.00029	0.00023	0.00073	0.00092	0.00093	0.00075
453	0.00092	0.00012	3e-05	0.00027	0.00052	0.00037	0	0.00192	0.00031	-3e-05	0.00166	0.00047	0.0004	0.00024	0.00182	0.00038	-0.00012	0.00061	0.00105	0.00082	0.00082
454	0.00092	3e-05	-0.00017	5e-05	0.00015	0.00032	-0.00024	0.00182	0.00038	-3e-05	0.00157	0.0005	0.00029	5e-05	0.00163	0.00043	-3e-05	0.00084	0.00127	0.00082	0.00067
455	0.00069	0.00012	-0.00014	0.00012	0.00032	0.0002	-0.00021	0.00175	0.00031	0.00014	0.00163	0.00073	0.00046	-8e-05	0.00172	6e-05	0.00011	0.00066	0.00093	0.00076	0.00075
456	0.00092	-0.00015	-5e-05	0.00018	0.00032	0.00015	-0.00026	0.00165	0.00038	6e-05	0.00154	0.00055	0.00032	2e-05	0.0018	0.00012	-0.00021	0.00078	0.00096	0.00075	0.00066
457	0.00067	-0.00017	-0.00029	2e-05	0.0002	0.00012	-0.00026	0.0018	3e-05	-5e-05	0.00133	0.00037	0.00018	-3e-05	0.00175	0.00014	2e-05	0.00061	0.0011	0.00066	0.00047
458	0.00085	-8e-05	-0.00011	-0.00011	0.00011	5e-05	-0.00015	0.00195	0.00032	-5e-05	0.00131	0.00029	0.00038	-0.00015	0.00177	0.00012	-3e-05	0.00073	0.00111	0.00073	0.00069
459	0.0011	-6e-05	5e-05	0.00018	0.00038	0.00024	-0.00015	0.00214	0.00043	3e-05	0.00159	0.00069	0.00034	9e-05	0.00189	0.00023	0.00037	0.00078	0.0013	0.00096	0.00085
460	0.00087	0.0002	5e-05	0.00018	0.0005	0.00038	0	0.00217	0.00058	0.00012	0.00168	0.00073	0.0005	0.00018	0.00208	0.00038	0.00012	0.00096	0.00128	0.0009	0.00087
461	0.00113	0.00034	0.00018	0.00031	0.00041	0.00037	-3e-05	0.0025	0.00067	0.00027	0.00166	0.00075	0.0004	0.00027	0.00192	0.00041	0.00031	0.00096	0.00137	0.00095	0.00087
462	0.00121	0.0002	0.0002	0.00031	0.00034	0.00037	0	0.0022	0.0005	0.00011	0.0015	0.00075	0.00031	0.00024	0.00203	0.00037	5e-05	0.00082	0.0011	0.0009	0.00076
463	0.00108	0.00012	3e-05	0.00031	0.00029	0.00032	-8e-05	0.00223	0.00023	6e-05	0.00156	0.00037	0.00031	3e-05	0.00192	0.00012	0.00012	0.0007	0.00092	0.00087	0.00073
464	0.00102	3e-05	-0.00015	6e-05	0.00038	0.00012	2e-05	0.00203	0.00024	-0.00021	0.00146	0.00047	0.00011	-0.00015	0.00186	0.0002	-0.00014	0.00055	0.0011	0.00047	0.00066
465	0.0009	0.00021	-0.0002	0.00011	0.00021	0.00024	-0.00011	0.00217	0.00029	0.00014	0.00148	0.00055	0.00015	-8e-05	0.00217	-0.00011	-0.00011	0.00073	0.00104	0.00076	0.00052
466	0.00121	5e-05	6e-05	0.00023	0.0005	0.00015	-5e-05	0.00223	0.00037	0.00011	0.00168	0.00064	0.00029	3e-05	0.00191	0.00023	-0.00014	0.00038	0.00105	0.00101	0.00078
467	0.00104	0.00029	-5e-05	0.00023	0.00038	0.00049	-0.00014	0.00227	0.00031	6e-05	0.0016	0.00058	0.00029	-6e-05	0.00183	0.00023	0.00014	0.00076	0.00117	0.00082	0.0006
468	0.00119	0.00012	2e-05	0.00014	0.0004	0.00027	-0.00035	0.00209	0.00046	0.00012	0.00163	0.0006	0.00018	-0.00015	0.00194	0.00024	-0.0002	0.0006	0.00111	0.00082	0.00076
469	0.00111	3e-05	-0.00011	0.00027	0.00032	0.00023	-0.00015	0.00203	0.00012	0.00023	0.0015	0.00061	0.00023	2e-05	0.00183	0.00029	-5e-05	0.00069	0.00085	0.00082	0.00076
470	0.00121	6e-05	3e-05	0.00024	0.00024	6e-05	0	0.00194	0.00032	0.00012	0.0015	0.00041	0.00012	-6e-05	0.00175	0.00029	-8e-05	0.00055	0.00111	0.00078	0.00075
471	0.00093	9e-05	-5e-05	0.00021	0.00014	0.00023	-0.00024	0.00174	0.00032	-5e-05	0.0014	0.00055	6e-05	-6e-05	0.00182	0.00024	-0.00011	0.00047	0.0009	0.00076	0.00061
472	0.00117	-8e-05	-0.0002	6e-05	0.00014	-6e-05	-0.00049	0.00194	0.00023	-6e-05	0.00157	0.00055	-0.00011	-0.00012	0.00165	0.00011	-0.0002	0.00038	0.00069	0.0006	0.00055
473	0.00124	9e-05	-3e-05	6e-05	0.00027	0.00014	-0.00015	0.00218	0.00043	0.00027	0.00157	0.00037	0.0002	0.00012	0.00163	0.0004	-6e-05	0.0007	0.00099	0.00084	0.00093
474	0.00117	0.00032	0.00011	0.00043	0.00041	0.0005	-0.00017	0.00195	0.00049	0.00027	0.00168	0.00064	0.00041	0.00034	0.00208	0.00027	0.00023	0.00076	0.00113	0.00092	0.00085
475	0.00119	-6e-05	6e-05	0.00034	0.0004	0.00037	-0.00011	0.00203	0.00064	0.00012	0.00151	0.00058	0.00018	0.00027	0.00191	0.00031	-8e-05	0.00067	0.00104	0.00084	0.00073
476	0.00119	5e-05	-5e-05	0.00027	0.00032	0.00023	-0.00014	0.00189	0.00021	0.00014	0.00137	0.00066	5e-05	-0.00011	0.00185	6e-05	-8e-05	0.00058	0.00078	0.00067	0.00079
477	0.00093	-8e-05	-0.0002	0.00037	9e-05	5e-05	-0.00023	0.0016	0.00012	-0.00011	0.00145	0.0004	0.00011	-0.00029	0.0016	0.00023	-0.00015	0.00056	0.00084	0.0006	0.0006
478	0.00096	-0.00011	-0.00014	0.00027	0	0.00015	-0.00034	0.0015	0.00018	0.00023	0.00131	0.00032	-3e-05	-0.00017	0.0016	3e-05	-0.00029	0.00043	0.00066	0.00073	0.00066
479	0.00111	-0.00011	-0.00011	0.0004	0.0002	3e-05	-0.00029	0.00159	0.00021	-5e-05	0.0014	0.00041	3e-05	-0.00024	0.00185	0.00015	-0.00017	0.00049	0.00073	0.00076	0.00061
480	0.00124	6e-05	-0.0002	0.0004	0.00034	0.00012	-8e-05	0.00174	0.00029	0.00038	0.00145	0.00058	0.00014	-5e-05	0.00191	0.00018	0.00014	0.00066	0.00092	0.00076	0.00095
481	0.00127	0.00023	-0.00017	0.00037	0.00037	0.00029	-0.0004	0.00172	0.00041	0.00012	0.00136	0.0006	0.00023	6e-05	0.00177	0.00032	-0.00011	0.00047	0.00078	0.00082	0.00101
482	0.00119	3e-05	-0.00026	0.00052	0.00024	0.00034	-0.00023	0.0015	0.00043	0.00011	0.00148	0.00058	5e-05	-6e-05	0.00177	9e-05	-0.00015	0.00049	0.00066	0.00082	0.00056
483	0.00101	-0.00021	-0.00015	0.00011	9e-05	0.00023	-0.00052	0.00157	0.00029	0.00015	0.0011	0.00031	-0.00014	-0.00041	0.00168	0.00015	-0.00021	0.00014	0.0005	0.00032	0.00082
484	0.00105	0.0002	-0.00017	0.00056	0.0006	0.00024	-0.00029	0.00159	0.00031	0.00024	0.00148	0.0005	-0.00017	3e-05	0.00157	0.00034	-0.00011	0.00043	0.00066	0.00069	0.00084
485	0.0013	0.00014	6e-05	0.00064	0.0005	0.00024	-0.00023	0.00163	0.00058	0.0002	0.00127	0.00064	6e-05	0.00015	0.00174	0.00029	-8e-05	0.00043	0.00099	0.00085	0.00113
486	0.00114	6e-05	-3e-05	0.00067	0.00037	0.00024	-0.00029	0.00148	0.00061	0.00018	0.00148	0.00058	-5e-05	0	0.00185	0.00034	-8e-05	0.0005	0.00076	0.0009	0.00111
487	0.0011	3e-05	0.00011	0.00049	0.00024	0.00027	-0.00029	0.00137	0.00032	0.00021	0.00137	0.00049	-6e-05	-5e-05	0.00177	0.00011	-0.00017	0.00058	0.00067	0.00058	0.00099
488	0.00095	-8e-05	-0.00024	0.00056	0.00023	6e-05	-0.00047	0.0011	0.00023	-0.00011	0.00124	0.00012	-0.00021	-0.00035	0.00174	0.00014	-0.00011	0.00027	0.00055	0.00056	0.00092
489	0.00128	0.00012	6e-05	0.00066	0.00041	0.00014	-0.00024	0.00165	0.00052	0.00031	0.00137	0.00055	-6e-05	-8e-05	0.00191	0.00014	-0.00023	0.00056	0.00078	0.00066	0.00108
490	0.00124	9e-05	-0.00011	0.0006	0.00046	0.00018	-0.00024	0.00133	0.00047	0.00021	0.00157	0.00055	-0.00011	-0.00015	0.00182	0.00037	-5e-05	0.00032	0.00056	0.00076	0.00101
491	0.00076	-0.00023	-0.00014	0.00037	0.00012	6e-05	-0.00043	0.00082	0.00021	0.00014	0.00122	0.00047	-0.00024	-0.00024	0.0015	-3e-05	-0.0004	0.00037	0.00064	0.00055	0.00076
492	0.00085	3e-05	-0.0002	0.00055	5e-05	-5e-05	-0.00044	0.00113	0.00023	0.00024	0.00114	0.00032	-0.00029	-0.00031	0.0014	9e-05	-0.00038	0.00014	0.00049	0.00055	0.00076
493	0.00108	-0.00011	-8e-05	0.00061	0.00029	0.00018	-0.0004	0.00117	0.00024	0.00032	0.00131	0.00043	-0.00031	-0.00047	0.00137	0.00015	-0.00021	0.00027	0.00056	0.0005	0.00084
494	0.00139	9e-05	9e-05	0.00087	0.00047	0.00021	-0.00021	0.00122	0.00055	0.00049	0.00142	0.00078	-0.00015	-6e-05	0.00142	0.0004	-3e-05	0.00047	0.0007	0.00061	0.00105
495	0.00114	-3e-05	0.00012	0.0009	0.00038	0.00032	-0.00017	0.00105	0.00047	0.00046	0.00137	0.00055	0.00011	-0.00014	0.00165	0.00037	-0.00024	0.00046	0.00064	0.00073	0.00111
496	0.00113	-0.00012	-8e-05	0.0009	0.00021	0.00023	-0.00026	0.00095	0.00032	0.00023	0.00121	0.00052	-0.00034	-0.00011	0.0014	0.00027	-0.00026	0.00027	0.00046	0.00058	0.00082
497	0.00101	0.00014	2e-05	0.00101	0.00046	0.00014	-0.0002	0.00108	0.00041	0.00031	0.00146	0.00056	9e-05	-0.00021	0.0015	0.00052	-0.00029	0.0005	0.00052	0.0007	0.00101
498	0.00111	5e-05	0.00027	0.00104	0.00047	0.00046	-0.00026	0.00105	0.00037	0.0005	0.00145	0.0006	5e-05	-0.0002	0.00163	0.00046	-5e-05	0.00067	0.00069	0.00073	0.00102
499	0.00104	3e-05	0	0.00108	0.00037	0.00029	-0.00014	0.00102	0.00034	0.00047	0.00145	0.00066	-6e-05	-0.00029	0.00157	0.00038	-0.00015	0.00043	0.00073	0.00056	0.00105
500	0.00117	-6e-05	-0.00014	0.00095	0.00037	0.0002	-0.0002	0.00073	0.00041	0.00034	0.00136	0.0006	-6e-05	-0.00029	0.00139	0.00049	-0.00029	0.00024	0.00055	0.00055	0.0009
501	0.00102	6e-05	3e-05	0.00105	0.00032	0.00031	-0.00044	0.00076	0.00041	0.00041	0.00137	0.0006	-0.0002	-0.00034	0.00127	0.00047	-0.00021	0.00038	0.00075	0.00056	0.00099
502	0.00105	6e-05	0.00021	0.00102	0.00049	0.00024	-0.00032	0.00105	0.00029	0.0004	0.00127	0.00034	-0.00012	-8e-05	0.00133	0.00037	-0.00026	0.00049	0.00056	0.00056	0.00099
503	0.0011	-0.00014	-6e-05	0.00111	0.00034	0.0002	-0.00035	0.00078	0.00027	0.00034	0.00148	0.00064	-0.0002	-0.00021	0.00137	0.00037	-0.00031	0.00032	0.00067	0.0005	0.00093
504	0.00108	-0.00017	-0.00014	0.0009	0.0002	0.00014	-0.00044	0.00064	0.00043	0.00027	0.00131	0.00043	-0.00041	-0.00024	0.00124	0.0005	-0.00052	0.00031	0.00056	0.00038	0.00099
505	0.00117	0.00034	-8e-05	0.00117	0.00023	0.00023	-0.00032	0.00087	0.0004	0.00056	0.00136	0.00047	-0.0002	6e-05	0.00127	0.00052	-0.00015	0.00056	0.00075	0.00056	0.00111
506	0.00128	0.00021	0.00011	0.00137	0.00037	0.00043	-0.0002	0.00102	0.00058	0.00049	0.00145	0.00055	-0.00012	9e-05	0.00142	0.00058	-3e-05	0.00046	0.00075	0.00066	0.00117
507	0.00113	0.00011	0.00015	0.00131	0.00038	0.00029	-0.00032	0.00082	0.00041	0.00047	0.00137	0.00056	-0.00023	-5e-05	0.00127	0.00058	-0.00021	0.00047	0.00067	0.00084	0.00113
508	0.00095	6e-05	0	0.00122	0.00027	0.00012	-0.00029	0.00061	0.00041	0.00037	0.00121	0.00043	-8e-05	-6e-05	0.00121	0.0006	-0.00035	0.0005	0.00064	0.00067	0.00105
509	0.00084	2e-05	-5e-05	0.00104	0.00015	0.00023	-0.00041	0.00073	0.00034	0.00031	0.00127	0.00041	-0.00017	-0.00017	0.00113	0.00043	-0.00017	0.00038	0.0005	0.00052	0.00104
510	0.00111	0.00012	-0.00014	0.00111	0.0005	0.00012	-0.00031	0.00069	0.00024	0.00034	0.00122	0.0006	-0.00021	6e-05	0.00111	0.00069	-5e-05	0.00049	0.00069	0.00058	0.00117
511	0.00093	3e-05	0.00023	0.00122	0.0006	0.0002	-0.00026	0.00076	0.00029	0.00034	0.00113	0.00047	-0.00021	-0.00014	0.00113	0.00069	-0.00021	0.0005	0.00056	0.00076	0.00121
512	0.00105	6e-05	0.00015	0.0013	0.00032	0.00024	-0.00038	0.00078	0.00031	0.00052	0.00133	0.00058	3e-05	-3e-05	0.00105	0.00055	-0.00029	0.00047	0.00076	0.00069	0.00128
513	0.00105	0.00011	-8e-05	0.00113	0.00034	0.00034	-0.00026	0.00078	0.00023	0.00043	0.00113	0.00041	-0.00021	-5e-05	0.00095	0.00076	-0.00021	0.0005	0.00056	0.00055	0.0013
514	0.00099	6e-05	-3e-05	0.00127	0.00034	0.00037	-0.00031	0.00066	0.00041	0.00052	0.00121	0.00055	-0.00017	-5e-05	0.00084	0.00046	-0.00031	0.00046	0.00064	0.00056	0.00113
515	0.00111	0	0	0.00111	0.0002	0.00021	-0.00026	0.00082	0.00032	0.0004	0.0011	0.00038	-5e-05	0	0.00095	0.00055	-0.00011	0.0004	0.00067	0.00069	0.00122
516	0.00099	-5e-05	0	0.00101	0.00018	0.00038	-0.00032	0.00076	0.00049	0.0005	0.00108	0.00058	-0.00024	-8e-05	0.00096	0.00066	-0.00011	0.00031	0.0005	0.00061	0.00127
517	0.00104	-6e-05	6e-05	0.00114	0.00043	0.00027	-0.00031	0.00061	0.00043	0.00031	0.00101	0.00056	-0.00023	-6e-05	0.00092	0.00073	-8e-05	0.00027	0.00061	0.00055	0.00127
518	0.00095	0	-0.00014	0.0011	0.00049	0.00031	-0.00011	0.00069	0.00032	0.0004	0.00117	0.00058	-0.00012	-0.00014	0.00102	0.00075	-0.00011	0.0005	0.00084	0.00056	0.00146
519	0.00084	0	-8e-05	0.00117	0.00029	0.00027	-0.00029	0.00078	0.00024	0.00032	0.00113	0.00041	-0.00012	-5e-05	0.00096	0.0005	-0.00014	0.00027	0.00052	0.00069	0.00121
520	0.00076	-0.00012	-0.00011	0.00111	0.00021	-8e-05	-0.00029	0.00047	0.00011	3e-05	0.00096	0.00032	-0.00041	-0.00015	0.00067	0.00024	-0.00023	0.00037	0.00047	0.00049	0.00122
521	0.00079	3e-05	-8e-05	0.00108	0.00037	9e-05	-0.00047	0.00069	0.00021	0.00021	0.00096	0.00034	-0.00034	-0.00021	0.00075	0.00031	-0.00038	0.00024	0.00041	0.00041	0.0013
522	0.00066	3e-05	0.00014	0.00119	0.00046	0	-0.00034	0.00079	0.0002	0.00029	0.00092	0.00043	-0.00034	-0.00015	0.00066	0.00052	-3e-05	0.00034	0.0006	0.0007	0.0013
523	0.00082	9e-05	-0.00012	0.00099	0.00037	5e-05	-0.00035	0.00064	0.00027	0.00046	0.00085	0.00034	-0.00029	5e-05	0.00085	0.00041	-5e-05	0.00049	0.00049	0.00055	0.00151
524	0.00095	-0.00023	0.00011	0.00114	0.00018	3e-05	-0.00044	0.00055	0.00014	0.00029	0.00092	0.00046	-0.00029	-6e-05	0.00085	0.00041	-0.00034	0.00027	0.00038	0.00038	0.00111
525	0.0006	-6e-05	0	0.00104	0.00018	3e-05	-0.00032	0.00046	3e-05	0.0004	0.00075	0.00024	-0.00031	-0.00017	0.00069	0.00041	-0.00024	0.00014	0.00047	0.00034	0.0013
526	0.00056	3e-05	6e-05	0.00121	0.00029	0.00018	-0.00029	0.00067	0.00034	0.00041	0.00096	0.0005	5e-05	-6e-05	0.00079	0.0005	-0.00029	0.00055	0.00043	0.00061	0.0014
527	0.00073	9e-05	0	0.0011	0.0004	0.00014	-0.00014	0.00064	0.00032	0.00037	0.00095	0.00064	-0.00017	-6e-05	0.00073	0.0006	5e-05	0.00046	0.00066	0.00046	0.00145
528	0.00047	-0.00024	-3e-05	0.00108	0.00012	0.00011	-0.00047	0.00066	-3e-05	3e-05	0.0009	0.00029	-0.00034	-0.00032	0.00047	0.00043	-0.00021	0.00031	0.0004	0.00055	0.0014
529	0.00075	-0.00014	6e-05	0.00114	0.00029	0.00011	-0.00049	0.00067	0.00023	0.00031	0.00095	0.00032	-0.00012	-0.00012	0.0005	0.00038	-0.00024	0.00038	0.00047	0.00047	0.00117
530	0.00073	-0.00014	0.00012	0.00092	0.00023	0.00014	-0.00021	0.00056	0.00032	0.00021	0.00076	0.00031	-0.00024	0	0.0006	0.00049	-0.00038	0.00018	0.00043	0.00046	0.00128
531	0.00056	-3e-05	-6e-05	0.00111	0.00023	0.00011	-0.00044	0.00075	0	6e-05	0.00092	0.00034	-0.00029	-0.00021	0.00049	0.00038	-0.00034	0.00032	0.00049	0.00041	0.0013
532	0.00075	5e-05	5e-05	0.00082	0.00038	0.00021	-0.00021	0.00066	0.0002	0.00037	0.00084	0.00049	-8e-05	-0.00017	0.00038	0.00041	-0.00029	0.00027	0.00038	0.0004	0.00127
533	0.00075	0	0.00021	0.00099	0.00037	0.00027	-0.00021	0.0007	0.00027	0.00032	0.00082	0.00034	-6e-05	0	0.00058	0.00027	-0.00017	0.00038	0.00046	0.00055	0.00159
534	0.00058	3e-05	0.00012	0.00099	0.00029	0.00031	-0.00014	0.00066	0.00011	0.00029	0.00105	0.00038	3e-05	-0.00017	0.0004	0.00041	-5e-05	0.00041	0.0004	0.00052	0.00165
535	0.00075	0.00014	0.00018	0.0009	0.00024	0.00029	-0.00031	0.00079	0.00032	0.00021	0.00104	0.00034	5e-05	2e-05	0.00052	0.0006	-0.0002	0.00067	0.0004	0.00046	0.00175
536	0.00076	0.00012	0.00024	0.00093	0.00027	0.0004	-0.00024	0.00075	0.00027	0.00043	0.00095	0.00038	6e-05	-0.00021	0.00058	0.00064	-0.00017	0.0006	0.00049	0.00073	0.00166
537	0.00082	6e-05	0.00023	0.0006	0.00031	0.00027	-0.00017	0.00075	0.00014	6e-05	0.00095	0.00027	-0.00015	-0.00023	0.00023	0.00024	-0.00034	0.00032	0.00012	0.00021	0.0015
538	0.00064	2e-05	0.00031	0.00052	0.00024	0.00031	-0.00029	0.00067	0.00018	0.00015	0.0009	0.00046	-0.00011	-0.00017	0.00014	0.0002	-0.00044	0.00029	9e-05	0.00032	0.00128
539	0.0006	-8e-05	0.00015	0.0005	0.00011	0.00029	-0.00024	0.00076	0.00018	0.00014	0.00075	0.00034	-0.00014	-0.00017	0.00023	0.00029	-0.00049	0.00024	0.00024	0.00034	0.00142
540	0.00058	-5e-05	0.00024	0.00031	0.0002	0.00015	-0.00026	0.00058	0.00031	2e-05	0.0007	0.00027	-8e-05	-0.0002	0.00024	0.00023	-0.00044	0.00014	0.00015	0.0002	0.00163
541	0.00064	0	0.00012	0.00027	0.00032	3e-05	-0.00031	0.00075	-5e-05	0.00011	0.00078	0.0002	-0.00023	-0.0002	0.00027	0.0002	-0.00053	0.00031	0.00029	0.00023	0.00146
542	0.00055	0.00011	0.00027	0.00029	0.00031	0.00043	-5e-05	0.00064	-3e-05	0.00029	0.00075	0.00037	-5e-05	-5e-05	0.00041	0.00024	-0.0004	0.00041	0.00024	0.00038	0.00175
543	0.00069	5e-05	0.00034	0.00038	0.00021	0.00034	-0.00014	0.00085	0.00018	0.00034	0.00095	0.0005	-3e-05	-5e-05	0.00027	0.00034	-0.00031	0.00029	0.00015	0.00041	0.00172
544	0.0006	6e-05	0.00024	0.00038	0.00024	0.00024	-0.00021	0.00064	0.00015	0.00012	0.00095	0.00029	-0.00012	-0.00015	0.00023	0.00034	-0.00021	0.00037	0.00023	0.00046	0.0018
545	0.00064	5e-05	0.00031	0.00024	0.0002	0.00034	-0.00034	0.00055	6e-05	0.00018	0.00085	0.00038	-0.00015	-0.00034	0.00021	0.00021	-0.00049	0.00046	0.0002	0.00046	0.00163
546	0.00055	-0.00014	0.00023	0.00018	0.00024	0.00015	-0.00032	0.00075	0	0.0002	0.00066	0.00027	-6e-05	-0.00017	9e-05	0.00015	-0.00034	0.00027	0.00018	0.00032	0.00174
547	0.0006	0.00014	0.00029	0.00011	0.00015	0.00031	-0.00041	0.00058	-0.00011	0.00037	0.0006	0.00029	-0.00011	-0.00023	0.00023	0.00024	-0.00029	0.00018	6e-05	0.00032	0.00163
548	0.00058	-3e-05	0.00024	0.00031	0.00012	0.00041	-0.0004	0.00067	2e-05	0.00034	0.0006	0.00029	-0.00011	-0.00021	0.00014	0.00038	-0.00031	0.00023	0.0002	0.00023	0.00192
549	0.00066	0.00014	0.00034	0.00037	0.00046	0.00038	-0.00021	0.00073	6e-05	0.00037	0.00076	0.00041	5e-05	-0.00011	9e-05	0.00011	-0.0002	0.00037	0.00015	0.00023	0.00177
550	0.00056	-0.00011	0.00029	0.00011	0.0002	0.00034	-0.00035	0.00066	3e-05	0.00023	0.00038	0.00043	-0.00017	-0.00017	0.00018	0.00027	-0.00024	0.00024	0.00012	0.0002	0.00171
551	0.00041	0.00014	0.00012	0.00021	0.00014	0.00014	-0.00041	0.00064	-0.00015	0.0002	0.00055	0.00018	-0.00023	-0.00032	6e-05	0.00023	-0.00034	0.00031	0.00018	0.00018	0.00171
552	0.00037	-8e-05	0.00011	0.00027	0.00018	0.00014	-0.00034	0.00043	-0.00012	0.00031	0.00061	0.00018	-0.00012	-0.0002	0.00012	0.00027	-0.00041	0.00032	6e-05	9e-05	0.00157
553	0.00034	-0.00015	0.00011	0.00015	0.00018	0.00018	-0.00041	0.0006	6e-05	0.00015	0.00061	0.00024	-0.00012	-0.00014	0.00018	9e-05	-0.00034	0.00034	-3e-05	0.00018	0.00177
554	0.00029	-0.00017	0.00032	0.00015	0.0004	0.00023	-0.00015	0.0006	-0.00012	0.00029	0.0005	0.00018	0	-0.00024	0.00014	0.00014	-0.0004	0.00012	0.00012	0.00029	0.00186
555	0.00041	0.00011	0.00021	0.00023	0.00027	0.00043	-0.00014	0.00058	-3e-05	0.00055	0.00061	0.00027	-3e-05	-0.00017	0.00034	0.00023	-0.00029	0.00032	0.0002	0.00021	0.00177
556	0.00041	9e-05	0.00024	0.00023	0.00034	0.00043	-0.00021	0.00058	-6e-05	0.00047	0.00056	0.00038	-3e-05	-0.00015	0.00015	0.00023	-0.00031	0.00037	0.00015	0.00037	0.00166
557	0.00041	-0.00014	0.0002	0.00032	0.00034	0.00031	-0.00038	0.00046	-6e-05	0.00058	0.00052	0.0002	-0.00014	-0.00026	0.00023	0.00011	-0.00032	0.00038	0.00012	0.00027	0.00166
558	0.00067	0.0002	0.00041	0.00041	0.00034	0.00037	-0.00031	0.00082	0.00012	0.00056	0.00052	0.00049	3e-05	-0.00015	0.0004	0.00031	-0.00021	0.00046	0.00023	0.00049	0.00182
559	0.00055	9e-05	0.00015	0.00012	0.00031	0.00038	-0.00023	0.00067	0.0002	0.0006	0.00049	0.00012	0.0002	-0.00021	0.00021	0.00012	-0.00031	0.00032	6e-05	0.00027	0.00183
560	0.00034	-0.00021	-0.0002	-0.00011	6e-05	0.00015	-0.00052	0.00031	-0.00011	0.0005	0.00037	0.00011	-3e-05	-0.0002	9e-05	0.00011	-0.00044	0.00024	-0.00015	0.00015	0.0016
561	0.0004	-8e-05	0.0002	0	0.00015	0.00043	-0.0004	0.0005	-6e-05	0.00055	0.0005	0.00012	-6e-05	-0.00026	0.00031	0.00024	-0.00035	0.00015	-6e-05	0.00023	0.00172
562	0.00041	-0.00011	3e-05	0.00037	0.00029	0.00027	-0.00026	0.00046	3e-05	0.00058	0.00056	0.00029	9e-05	-8e-05	0.00032	0.00015	-0.00038	0.00024	0.00018	0.00024	0.0018
563	0.00027	-0.00015	0	-6e-05	9e-05	0.00031	-0.00035	0.00046	3e-05	0.00056	0.00046	0.00012	0	-0.00031	0.00023	-6e-05	-0.00041	0.00012	-5e-05	0.00021	0.0016
564	0.00024	-3e-05	6e-05	0.00015	0.00015	0.0002	-0.00032	0.00041	-0.00017	0.00064	0.00037	0.00024	5e-05	-0.00017	0.00018	0.00012	-0.00041	0.00014	-8e-05	0.00015	0.00163
565	0.0004	0.00014	0.00014	5e-05	0.0002	0.00037	-0.00024	0.0004	-5e-05	0.0006	0.00043	0.00024	-0.00011	-0.00031	0.00046	0.00024	-0.00031	0.00014	6e-05	0.00029	0.00172
566	0.00015	-0.0002	0.00011	-0.00011	0.00014	0.00015	-0.00023	0.00037	-0.00014	0.00066	0.00034	6e-05	-6e-05	-0.00026	0.00021	9e-05	-0.0005	2e-05	2e-05	0.00018	0.00148
567	0.00029	-0.00014	6e-05	0.00021	3e-05	0.00018	-0.0004	0.00027	-0.0002	0.00047	0.00037	0.00024	-0.00024	-0.00034	0.00018	3e-05	-0.00044	3e-05	5e-05	0.00018	0.0015
568	0.00038	-0.00015	-8e-05	0	5e-05	0.00023	-0.00026	0.00038	-0.00014	0.00064	0.00031	0.00012	-0.00015	-0.00023	0.00021	9e-05	-0.00047	0.00012	9e-05	0.00018	0.0015
569	0.00046	3e-05	0.00031	0.00018	0.00018	0.00034	-0.00021	0.00049	-0.00011	0.00082	0.00067	0.00029	-6e-05	-0.00023	0.00037	3e-05	-0.00029	0.0002	0.00024	0.00024	0.00172
570	0.00056	0.00014	0.00027	0.00041	0.00024	0.00027	0.00012	0.00052	0.00023	0.00085	0.00055	0.00034	9e-05	-0.00029	0.00037	6e-05	-0.00035	0.00021	0.00018	0.00041	0.00168
571	0.00037	0.00018	0.0002	0.00012	0.0002	0.00037	-8e-05	0.0005	0.00018	0.00085	0.00061	0.00046	6e-05	-0.00015	0.0002	3e-05	-0.00038	6e-05	0.00037	0.00047	0.00156
572	0.00043	0.00014	0.00027	0.00018	0.00018	0.0002	-0.00014	0.00029	0.00011	0.00082	0.00038	0.00034	-8e-05	-0.00015	0.00037	0.00014	-0.00038	0.00011	0.0002	0.00037	0.00146
573	0.0004	0.00012	0.00032	0.00032	0.00014	0.00029	-6e-05	0.00041	0.00012	0.00078	0.00037	0.00032	5e-05	-6e-05	0.00034	9e-05	-0.0004	0.00023	0.0004	0.00049	0.00127
574	0.0002	-6e-05	0.00023	-0.00011	0.00018	0.00018	-0.00012	0.00018	6e-05	0.0005	0.00046	0.00015	-0.00015	-0.00024	0.00034	0.00014	-0.00066	0.00024	0.00043	0.00034	0.00122
575	0.00032	0.00024	0.00023	5e-05	0.00012	0.00023	-0.00029	0.00015	0.00012	0.00049	0.00024	0.00024	-0.00029	-0.00034	0.00027	0.00012	-0.00066	-3e-05	0.0002	0.00024	0.00119
576	0.00027	5e-05	0.00029	3e-05	0.00023	0.00018	-0.00024	0.00031	6e-05	0.00047	0.0005	0.00014	-8e-05	-0.00014	0.00027	0.00015	-0.00047	0.00014	0.00029	0.00031	0.00111
577	0.00029	0	0.00011	0.00015	-3e-05	-3e-05	-0.00026	0.00024	2e-05	0.0004	0.00041	0.00012	-0.00026	-0.00031	0.00034	5e-05	-0.00049	5e-05	0.0002	0.00018	0.00119
578	0.00018	5e-05	0.00015	0.00012	3e-05	0.00012	-0.00038	-5e-05	-6e-05	0.00034	0.00032	0.00027	-0.00032	-0.0004	0.00024	-3e-05	-0.00058	-0.00011	0.00018	0.0002	0.0013
579	0.00021	-0.00017	0.00012	-8e-05	-6e-05	5e-05	-0.00024	0.00015	3e-05	0.00031	0.00011	0.00011	-0.00031	-0.00044	0.00032	-5e-05	-0.00067	-0.00015	0.00012	0.00021	0.00102
580	0.00029	-0.00017	0.00018	-6e-05	3e-05	6e-05	-0.00017	-0.00015	6e-05	0.00037	0.0002	0.0002	-0.00041	-0.00017	0.00037	-8e-05	-0.00066	-0.00015	0.00015	0.00023	0.00102
581	0.00031	-3e-05	0.00014	6e-05	5e-05	-3e-05	-0.00034	0.00015	0.00023	0.00052	0.00029	6e-05	-0.00026	-0.00021	0.00029	9e-05	-0.00066	-3e-05	0.00027	0.00027	0.0011
582	0.00052	5e-05	0.0002	6e-05	0.00011	6e-05	-0.00017	0.00032	0.00027	0.00066	0.00034	0.00024	-0.00017	-0.00017	0.00043	0.00018	-0.00049	3e-05	0.00037	0.00034	0.0015
583	0.00037	0.00012	0.00034	6e-05	0.00021	0.00024	-0.00038	0.00024	0.00015	0.00061	0.00034	0.00038	-6e-05	-0.00021	0.00049	0.00018	-0.0005	-5e-05	0.00043	0.0004	0.00154
584	0.00032	3e-05	0	6e-05	0.00015	2e-05	-0.00026	0.00011	0.0002	0.00073	0.00012	0.00012	-0.00021	-0.00038	0.00014	-0.00012	-0.00061	-5e-05	0.00043	0.00024	0.00142
585	0.0005	0.0002	0.00018	6e-05	6e-05	0.00024	-0.00038	0.00029	0.0002	0.00075	0.00041	0.00038	-0.0002	-0.00026	0.00029	0.00027	-0.00047	0	0.00058	0.00034	0.00168
586	0.00049	5e-05	0.00027	0.0002	0.00015	0.00012	-0.00015	0.00032	0.0002	0.0007	0.00043	0.00029	-0.00023	-8e-05	0.0004	0.00015	-0.00044	-6e-05	0.00038	0.00041	0.00171
587	0.00031	2e-05	0.00015	0	0.0002	5e-05	-0.00044	0.00014	3e-05	0.00046	0.00037	0.00029	-0.00029	-0.00024	0.00034	5e-05	-0.00044	-0.00017	0.00049	0.00034	0.00166
588	0.00023	6e-05	0.00011	-5e-05	5e-05	0.00014	-0.00047	0.00018	0.00015	0.0005	0.00024	0.00024	-0.0004	-0.00015	0.00029	2e-05	-0.00047	-0.00014	0.00049	0.00032	0.00168
589	0.00034	5e-05	0.00023	-0.00015	0.00032	0.00018	-0.0004	6e-05	6e-05	0.00064	0.00038	0.00018	-0.00023	-0.00014	0.00034	5e-05	-0.00041	-0.00015	0.00049	0.00031	0.00186
590	0.00037	-0.00012	9e-05	-6e-05	0.00018	5e-05	-0.00041	-8e-05	0.00011	0.00046	0.00014	0.00027	-0.00044	-0.00021	0.00021	-0.00011	-0.00044	-0.00017	0.00047	0.00029	0.00172
591	0.00032	-8e-05	0.00015	-3e-05	0.00015	0.00011	-0.00031	0.00014	0.00014	0.00049	0.00015	0.00011	-0.00031	0	0.00015	5e-05	-0.00044	-0.00029	0.00047	0.00023	0.00172
592	0.00056	0.00024	0.00027	6e-05	0.00034	0.0002	-0.00017	0.00021	0.00027	0.0006	0.00055	0.00031	-0.0002	-5e-05	0.0004	3e-05	-0.00026	3e-05	0.00052	0.00034	0.00175
593	0.0002	0.00011	0.00012	-5e-05	-5e-05	-0.00014	-0.00031	-6e-05	0.00012	0.00041	0.0004	0.00032	-0.00034	-0.00015	0.00034	-0.00011	-0.00035	-0.00011	0.0005	0.00015	0.00154
594	0.00034	-5e-05	6e-05	9e-05	0.00018	2e-05	-0.00032	5e-05	0.0002	0.00027	0.00032	6e-05	-0.00032	-0.00038	0.00018	-0.00023	-0.00043	-0.00024	0.00043	5e-05	0.00128
595	0.00032	-6e-05	-0.00015	-0.00015	0.00029	-0.00015	-0.00032	-5e-05	6e-05	0.00021	0.00024	5e-05	-0.00041	-0.00034	0.00018	-0.00012	-0.0005	-0.00017	0.00046	0.00011	0.00111
596	0.00027	-3e-05	-5e-05	9e-05	0.00023	0.00014	-0.00032	6e-05	0.00032	0.00024	0.00024	0.00011	-0.00024	-0.00029	0.00038	3e-05	-0.00041	-0.00012	0.00056	0.00024	0.00101
597	0.00029	-0.00011	-0.00021	-0.00015	0.00029	0	-0.00034	6e-05	0	0.00024	0.0004	0.00031	-0.0002	-0.00032	0.00029	-0.00029	-0.00041	-0.00015	0.00043	0.00031	0.00082
598	0.00027	-0.00021	-8e-05	-0.00024	0.00024	-6e-05	-0.00029	-0.00015	2e-05	0.00015	0.00021	0.00018	-0.00047	-0.0005	0.00012	-0.00021	-0.00034	-0.00029	0.00041	0.00011	0.00056
599	0.00015	-0.00011	-0.00015	-0.00024	0.00024	-5e-05	-0.00024	-0.00014	5e-05	0.00015	0.0004	-6e-05	-0.00043	-0.0004	0.00012	-0.00032	-0.00041	-0.0004	0.0005	0.00011	0.00049
600	0.00038	5e-05	-0.00015	-0.00023	0.00024	-0.00023	-0.00029	-8e-05	6e-05	0	0.0004	0.00015	-0.00035	-0.00049	0.00012	-0.00026	-0.0004	-0.00029	0.00043	-6e-05	0.00032
601
602
603
604
605
606
607
608
609
610
611
612
613
614
615
616
617
618
619
620
621
622
623
624
625
626
627
628
629
630
631
632
633
634
635
636
637
638
639
640
641
642
643
644
645
646
647
648
649
650
651
652
653
654
655
656
657
658
659
660
661
662
663
664
665
666
667
668
669
670
671
672
673
674
675
676
677
678
679
680
681
682
683
684
685
686
687
688
689
690
691
692
693
694
695
696
697
698
699
700
