# Supplementary material for: Mechanically robust supramolecular polymer co-assemblies
Source: Nat Commun. 2022 Jan 18;13:356. doi: 10.1038/s41467-022-28017-0 (PMC8766479; doi:10.1038/s41467-022-28017-0)
Supplement: Supplementary file 3 — Source Data [file 41467_2022_28017_MOESM3_ESM.zip › NCOMMS-21-41006-T_Source Data/Supplementary Figure 6/Supplementary Figure 6b.xlsx]

## Sheet: Figure_S6b
1st heating		Cooling		2nd heating
[°C]	[W/g]	[°C]	[W/g]	[°C]	[W/g]
-80	0.01119	300	-0.39285	-80	0.09247
-79.833	0.00552	299.833	-0.27365	-79.833	0.0922
-79.667	-0.0193	299.667	-0.14657	-79.667	0.0919
-79.5	-0.05544	299.5	-0.0268	-79.5	0.09161
-79.333	-0.09981	299.333	0.08338	-79.333	0.09127
-79.167	-0.14076	299.167	0.16587	-79.167	0.09083
-79	-0.1744	299	0.23609	-79	0.09035
-78.833	-0.20246	298.833	0.29427	-78.833	0.08995
-78.667	-0.21996	298.667	0.34516	-78.667	0.08967
-78.5	-0.23354	298.5	0.38178	-78.5	0.08957
-78.333	-0.2439	298.333	0.41258	-78.333	0.08738
-78.167	-0.25251	298.167	0.43742	-78.167	0.0822
-78	-0.25886	298	0.45855	-78	0.07287
-77.833	-0.26392	297.833	0.47271	-77.833	0.06017
-77.667	-0.26791	297.667	0.48426	-77.667	0.03947
-77.5	-0.27161	297.5	0.49326	-77.5	0.0144
-77.333	-0.27472	297.333	0.50068	-77.333	-0.01394
-77.167	-0.27708	297.167	0.50524	-77.167	-0.04416
-77	-0.27917	297	0.50876	-77	-0.07512
-76.833	-0.28123	296.833	0.51126	-76.833	-0.10559
-76.667	-0.28272	296.667	0.51345	-76.667	-0.13426
-76.5	-0.28389	296.5	0.51439	-76.5	-0.16103
-76.333	-0.28465	296.333	0.51506	-76.333	-0.18394
-76.167	-0.2852	296.167	0.51536	-76.167	-0.20478
-76	-0.28657	296	0.51539	-76	-0.22314
-75.833	-0.28678	295.833	0.51515	-75.833	-0.2402
-75.667	-0.28695	295.667	0.51485	-75.667	-0.25318
-75.5	-0.28771	295.5	0.51453	-75.5	-0.26555
-75.333	-0.28822	295.333	0.51424	-75.333	-0.27651
-75.167	-0.28823	295.167	0.51386	-75.167	-0.28664
-75	-0.28834	295	0.5135	-75	-0.29395
-74.833	-0.2885	294.833	0.51315	-74.833	-0.30051
-74.667	-0.28868	294.667	0.5128	-74.667	-0.30558
-74.5	-0.28883	294.5	0.51246	-74.5	-0.31074
-74.333	-0.28896	294.333	0.51214	-74.333	-0.31469
-74.167	-0.2891	294.167	0.51183	-74.167	-0.3183
-74	-0.28911	294	0.51153	-74	-0.32103
-73.833	-0.28915	293.833	0.51131	-73.833	-0.32344
-73.667	-0.28918	293.667	0.51108	-73.667	-0.32554
-73.5	-0.2892	293.5	0.51087	-73.5	-0.32742
-73.333	-0.28915	293.333	0.51067	-73.333	-0.32864
-73.167	-0.28915	293.167	0.51057	-73.167	-0.32967
-73	-0.28915	293	0.51044	-73	-0.33053
-72.833	-0.28914	292.833	0.51031	-72.833	-0.33118
-72.667	-0.28912	292.667	0.51019	-72.667	-0.33168
-72.5	-0.28913	292.5	0.51013	-72.5	-0.33212
-72.333	-0.28915	292.333	0.51006	-72.333	-0.33246
-72.167	-0.2892	292.167	0.50999	-72.167	-0.33242
-72	-0.28936	292	0.50994	-72	-0.33239
-71.833	-0.28963	291.833	0.50992	-71.833	-0.3323
-71.667	-0.2899	291.667	0.50989	-71.667	-0.33287
-71.5	-0.28974	291.5	0.50986	-71.5	-0.33316
-71.333	-0.28967	291.333	0.50984	-71.333	-0.33313
-71.167	-0.28966	291.167	0.50983	-71.167	-0.3329
-71	-0.28983	291	0.50982	-71	-0.33265
-70.833	-0.29004	290.833	0.50982	-70.833	-0.33245
-70.667	-0.29023	290.667	0.50982	-70.667	-0.33226
-70.5	-0.29019	290.5	0.50982	-70.5	-0.33208
-70.333	-0.28984	290.333	0.50982	-70.333	-0.33187
-70.167	-0.29035	290.167	0.50982	-70.167	-0.33166
-70	-0.29025	290	0.50983	-70	-0.33147
-69.833	-0.29025	289.833	0.50984	-69.833	-0.33134
-69.667	-0.29027	289.667	0.50986	-69.667	-0.33096
-69.5	-0.29033	289.5	0.50988	-69.5	-0.33072
-69.333	-0.29036	289.333	0.50989	-69.333	-0.33051
-69.167	-0.2904	289.167	0.5099	-69.167	-0.33024
-69	-0.29042	289	0.50991	-69	-0.32999
-68.833	-0.29042	288.833	0.5099	-68.833	-0.32977
-68.667	-0.29048	288.667	0.5099	-68.667	-0.32955
-68.5	-0.29055	288.5	0.50988	-68.5	-0.32935
-68.333	-0.29063	288.333	0.50987	-68.333	-0.32926
-68.167	-0.29072	288.167	0.50986	-68.167	-0.32913
-68	-0.29083	288	0.50985	-68	-0.32898
-67.833	-0.2909	287.833	0.50985	-67.833	-0.32882
-67.667	-0.29101	287.667	0.50985	-67.667	-0.32874
-67.5	-0.29113	287.5	0.50985	-67.5	-0.32861
-67.333	-0.29115	287.333	0.50984	-67.333	-0.32846
-67.167	-0.29123	287.167	0.50984	-67.167	-0.32832
-67	-0.29137	287	0.50984	-67	-0.32813
-66.833	-0.29147	286.833	0.50985	-66.833	-0.32797
-66.667	-0.29147	286.667	0.50985	-66.667	-0.32781
-66.5	-0.29148	286.5	0.50986	-66.5	-0.32766
-66.333	-0.2915	286.333	0.50986	-66.333	-0.3275
-66.167	-0.29163	286.167	0.50985	-66.167	-0.32736
-66	-0.29199	286	0.50983	-66	-0.3272
-65.833	-0.29238	285.833	0.5098	-65.833	-0.32704
-65.667	-0.29274	285.667	0.50976	-65.667	-0.32695
-65.5	-0.29267	285.5	0.50971	-65.5	-0.32685
-65.333	-0.29262	285.333	0.50966	-65.333	-0.32674
-65.167	-0.29268	285.167	0.50957	-65.167	-0.32658
-65	-0.29322	285	0.5095	-65	-0.32662
-64.833	-0.29342	284.833	0.50942	-64.833	-0.32658
-64.667	-0.29279	284.667	0.50935	-64.667	-0.32653
-64.5	-0.29359	284.5	0.50927	-64.5	-0.32649
-64.333	-0.29349	284.333	0.50922	-64.333	-0.32645
-64.167	-0.29403	284.167	0.50917	-64.167	-0.32642
-64	-0.29411	284	0.50914	-64	-0.32641
-63.833	-0.29416	283.833	0.50915	-63.833	-0.32639
-63.667	-0.29427	283.667	0.50915	-63.667	-0.3264
-63.5	-0.2944	283.5	0.50916	-63.5	-0.32638
-63.333	-0.29454	283.333	0.50918	-63.333	-0.32635
-63.167	-0.29466	283.167	0.5092	-63.167	-0.32634
-63	-0.29472	283	0.50925	-63	-0.3263
-62.833	-0.29488	282.833	0.5093	-62.833	-0.32626
-62.667	-0.29559	282.667	0.50933	-62.667	-0.32622
-62.5	-0.29614	282.5	0.50937	-62.5	-0.32615
-62.333	-0.29581	282.333	0.5094	-62.333	-0.32632
-62.167	-0.29628	282.167	0.50943	-62.167	-0.32639
-62	-0.29635	282	0.50946	-62	-0.32648
-61.833	-0.29681	281.833	0.50948	-61.833	-0.32667
-61.667	-0.29642	281.667	0.50948	-61.667	-0.32655
-61.5	-0.29806	281.5	0.50949	-61.5	-0.32656
-61.333	-0.29898	281.333	0.50948	-61.333	-0.32658
-61.167	-0.29933	281.167	0.50948	-61.167	-0.32653
-61	-0.29933	281	0.50949	-61	-0.3267
-60.833	-0.29869	280.833	0.50951	-60.833	-0.32691
-60.667	-0.29804	280.667	0.50955	-60.667	-0.32719
-60.5	-0.2975	280.5	0.50959	-60.5	-0.3276
-60.333	-0.29699	280.333	0.50965	-60.333	-0.32701
-60.167	-0.29667	280.167	0.50969	-60.167	-0.32697
-60	-0.29653	280	0.50972	-60	-0.32703
-59.833	-0.29812	279.833	0.50976	-59.833	-0.32712
-59.667	-0.29883	279.667	0.50977	-59.667	-0.32721
-59.5	-0.29876	279.5	0.50978	-59.5	-0.32731
-59.333	-0.30018	279.333	0.50979	-59.333	-0.32744
-59.167	-0.30043	279.167	0.5098	-59.167	-0.32758
-59	-0.30018	279	0.50979	-59	-0.32774
-58.833	-0.30033	278.833	0.50977	-58.833	-0.32787
-58.667	-0.30067	278.667	0.50977	-58.667	-0.32801
-58.5	-0.30112	278.5	0.50976	-58.5	-0.32816
-58.333	-0.30148	278.333	0.50974	-58.333	-0.32834
-58.167	-0.30177	278.167	0.50973	-58.167	-0.32851
-58	-0.3018	278	0.50972	-58	-0.32869
-57.833	-0.30256	277.833	0.50972	-57.833	-0.3289
-57.667	-0.30296	277.667	0.50972	-57.667	-0.32913
-57.5	-0.30301	277.5	0.5097	-57.5	-0.32933
-57.333	-0.30374	277.333	0.50968	-57.333	-0.32954
-57.167	-0.30395	277.167	0.50965	-57.167	-0.32975
-57	-0.30428	277	0.5096	-57	-0.32996
-56.833	-0.30467	276.833	0.50956	-56.833	-0.3302
-56.667	-0.30507	276.667	0.50952	-56.667	-0.33044
-56.5	-0.30531	276.5	0.50947	-56.5	-0.33069
-56.333	-0.30562	276.333	0.50944	-56.333	-0.33104
-56.167	-0.30589	276.167	0.5094	-56.167	-0.33139
-56	-0.30609	276	0.50936	-56	-0.33174
-55.833	-0.30662	275.833	0.50933	-55.833	-0.33209
-55.667	-0.30746	275.667	0.50931	-55.667	-0.33251
-55.5	-0.30811	275.5	0.50927	-55.5	-0.33291
-55.333	-0.30859	275.333	0.50923	-55.333	-0.33324
-55.167	-0.30902	275.167	0.50918	-55.167	-0.33358
-55	-0.30952	275	0.50913	-55	-0.33397
-54.833	-0.31002	274.833	0.50908	-54.833	-0.33474
-54.667	-0.31051	274.667	0.50902	-54.667	-0.33533
-54.5	-0.31102	274.5	0.50895	-54.5	-0.3357
-54.333	-0.31151	274.333	0.5089	-54.333	-0.33604
-54.167	-0.31207	274.167	0.50884	-54.167	-0.33682
-54	-0.31281	274	0.50879	-54	-0.33762
-53.833	-0.31354	273.833	0.50873	-53.833	-0.33839
-53.667	-0.31419	273.667	0.50868	-53.667	-0.33913
-53.5	-0.31466	273.5	0.50861	-53.5	-0.33991
-53.333	-0.31515	273.333	0.50853	-53.333	-0.34068
-53.167	-0.31578	273.167	0.50846	-53.167	-0.34145
-53	-0.31657	273	0.50838	-53	-0.34229
-52.833	-0.31734	272.833	0.50831	-52.833	-0.34313
-52.667	-0.31815	272.667	0.50825	-52.667	-0.34399
-52.5	-0.31897	272.5	0.50819	-52.5	-0.34487
-52.333	-0.3198	272.333	0.50815	-52.333	-0.34585
-52.167	-0.32066	272.167	0.50809	-52.167	-0.34681
-52	-0.32153	272	0.50803	-52	-0.34777
-51.833	-0.32243	271.833	0.50798	-51.833	-0.34875
-51.667	-0.32331	271.667	0.50793	-51.667	-0.3498
-51.5	-0.32423	271.5	0.50786	-51.5	-0.35082
-51.333	-0.32515	271.333	0.5078	-51.333	-0.3519
-51.167	-0.32607	271.167	0.50775	-51.167	-0.35311
-51	-0.32707	271	0.50769	-51	-0.35451
-50.833	-0.32804	270.833	0.50763	-50.833	-0.35579
-50.667	-0.32905	270.667	0.50758	-50.667	-0.35706
-50.5	-0.33013	270.5	0.50753	-50.5	-0.35835
-50.333	-0.33118	270.333	0.50747	-50.333	-0.35964
-50.167	-0.33246	270.167	0.50742	-50.167	-0.36101
-50	-0.33372	270	0.50736	-50	-0.36239
-49.833	-0.33494	269.833	0.5073	-49.833	-0.36387
-49.667	-0.33624	269.667	0.50722	-49.667	-0.36533
-49.5	-0.33754	269.5	0.50715	-49.5	-0.3668
-49.333	-0.33885	269.333	0.50709	-49.333	-0.36823
-49.167	-0.34016	269.167	0.50702	-49.167	-0.3696
-49	-0.34147	269	0.50696	-49	-0.37093
-48.833	-0.34279	268.833	0.5069	-48.833	-0.37221
-48.667	-0.34413	268.667	0.50684	-48.667	-0.37352
-48.5	-0.34546	268.5	0.50678	-48.5	-0.37482
-48.333	-0.34678	268.333	0.50672	-48.333	-0.37611
-48.167	-0.3481	268.167	0.50666	-48.167	-0.37699
-48	-0.34946	268	0.5066	-48	-0.37797
-47.833	-0.35087	267.833	0.50654	-47.833	-0.37891
-47.667	-0.35193	267.667	0.50647	-47.667	-0.37984
-47.5	-0.35284	267.5	0.5064	-47.5	-0.38072
-47.333	-0.35423	267.333	0.50633	-47.333	-0.38162
-47.167	-0.35561	267.167	0.50625	-47.167	-0.38241
-47	-0.35647	267	0.50618	-47	-0.38298
-46.833	-0.35735	266.833	0.50612	-46.833	-0.38335
-46.667	-0.35813	266.667	0.50606	-46.667	-0.38372
-46.5	-0.35885	266.5	0.50599	-46.5	-0.38396
-46.333	-0.35956	266.333	0.50593	-46.333	-0.38397
-46.167	-0.36027	266.167	0.50586	-46.167	-0.38397
-46	-0.36096	266	0.50579	-46	-0.38402
-45.833	-0.36173	265.833	0.50572	-45.833	-0.38403
-45.667	-0.36226	265.667	0.50566	-45.667	-0.38402
-45.5	-0.36271	265.5	0.50558	-45.5	-0.38397
-45.333	-0.36313	265.333	0.5055	-45.333	-0.38394
-45.167	-0.36358	265.167	0.50541	-45.167	-0.38391
-45	-0.36389	265	0.50531	-45	-0.38386
-44.833	-0.3642	264.833	0.50519	-44.833	-0.3838
-44.667	-0.36452	264.667	0.50508	-44.667	-0.38377
-44.5	-0.36482	264.5	0.50496	-44.5	-0.38374
-44.333	-0.36501	264.333	0.50483	-44.333	-0.38369
-44.167	-0.36523	264.167	0.50472	-44.167	-0.38364
-44	-0.36553	264	0.50461	-44	-0.38363
-43.833	-0.36582	263.833	0.50452	-43.833	-0.3836
-43.667	-0.36573	263.667	0.50446	-43.667	-0.38356
-43.5	-0.36565	263.5	0.50439	-43.5	-0.38351
-43.333	-0.36561	263.333	0.50433	-43.333	-0.38348
-43.167	-0.36551	263.167	0.50427	-43.167	-0.38346
-43	-0.36566	263	0.50425	-43	-0.38344
-42.833	-0.36575	262.833	0.50421	-42.833	-0.38342
-42.667	-0.36585	262.667	0.50417	-42.667	-0.38344
-42.5	-0.36593	262.5	0.50413	-42.5	-0.38347
-42.333	-0.36608	262.333	0.5041	-42.333	-0.3835
-42.167	-0.36618	262.167	0.50406	-42.167	-0.38354
-42	-0.36625	262	0.50402	-42	-0.38364
-41.833	-0.36634	261.833	0.50397	-41.833	-0.38374
-41.667	-0.36638	261.667	0.50391	-41.667	-0.38386
-41.5	-0.36643	261.5	0.50386	-41.5	-0.38399
-41.333	-0.36649	261.333	0.50381	-41.333	-0.38415
-41.167	-0.36655	261.167	0.50376	-41.167	-0.38426
-41	-0.36666	261	0.50371	-41	-0.38435
-40.833	-0.36676	260.833	0.50366	-40.833	-0.38442
-40.667	-0.36685	260.667	0.50361	-40.667	-0.38448
-40.5	-0.36693	260.5	0.50356	-40.5	-0.38457
-40.333	-0.36709	260.333	0.50351	-40.333	-0.38465
-40.167	-0.36723	260.167	0.50345	-40.167	-0.38474
-40	-0.36735	260	0.50341	-40	-0.38487
-39.833	-0.36747	259.833	0.50336	-39.833	-0.38498
-39.667	-0.36757	259.667	0.50334	-39.667	-0.38511
-39.5	-0.36766	259.5	0.50331	-39.5	-0.38526
-39.333	-0.36776	259.333	0.50327	-39.333	-0.3854
-39.167	-0.36788	259.167	0.50323	-39.167	-0.38553
-39	-0.36801	259	0.5032	-39	-0.38566
-38.833	-0.36812	258.833	0.50317	-38.833	-0.38577
-38.667	-0.36824	258.667	0.50314	-38.667	-0.38584
-38.5	-0.36837	258.5	0.50312	-38.5	-0.38593
-38.333	-0.36851	258.333	0.50312	-38.333	-0.38602
-38.167	-0.36868	258.167	0.50314	-38.167	-0.38611
-38	-0.36881	258	0.50317	-38	-0.38614
-37.833	-0.36892	257.833	0.50326	-37.833	-0.38619
-37.667	-0.36904	257.667	0.50343	-37.667	-0.38625
-37.5	-0.36915	257.5	0.50365	-37.5	-0.38634
-37.333	-0.36927	257.333	0.50411	-37.333	-0.38641
-37.167	-0.36934	257.167	0.50472	-37.167	-0.38651
-37	-0.3694	257	0.50575	-37	-0.38661
-36.833	-0.36946	256.833	0.50702	-36.833	-0.38669
-36.667	-0.36954	256.667	0.50861	-36.667	-0.38679
-36.5	-0.36964	256.5	0.51043	-36.5	-0.38688
-36.333	-0.36973	256.333	0.51268	-36.333	-0.38699
-36.167	-0.36984	256.167	0.51485	-36.167	-0.3871
-36	-0.36995	256	0.51699	-36	-0.38717
-35.833	-0.37006	255.833	0.51898	-35.833	-0.38725
-35.667	-0.37016	255.667	0.52057	-35.667	-0.38733
-35.5	-0.37027	255.5	0.52192	-35.5	-0.3874
-35.333	-0.37038	255.333	0.52289	-35.333	-0.38745
-35.167	-0.37047	255.167	0.52359	-35.167	-0.38754
-35	-0.37054	255	0.52361	-35	-0.38766
-34.833	-0.37064	254.833	0.52341	-34.833	-0.38777
-34.667	-0.37075	254.667	0.52294	-34.667	-0.38788
-34.5	-0.37084	254.5	0.52239	-34.5	-0.38803
-34.333	-0.37093	254.333	0.52162	-34.333	-0.38819
-34.167	-0.37101	254.167	0.5207	-34.167	-0.3882
-34	-0.37107	254	0.51972	-34	-0.38811
-33.833	-0.37112	253.833	0.51874	-33.833	-0.38812
-33.667	-0.37117	253.667	0.51774	-33.667	-0.38816
-33.5	-0.37117	253.5	0.51675	-33.5	-0.38819
-33.333	-0.37124	253.333	0.51575	-33.333	-0.38825
-33.167	-0.37132	253.167	0.51476	-33.167	-0.38832
-33	-0.37142	253	0.51377	-33	-0.38841
-32.833	-0.37158	252.833	0.5128	-32.833	-0.3885
-32.667	-0.37171	252.667	0.51183	-32.667	-0.38861
-32.5	-0.37182	252.5	0.51088	-32.5	-0.38868
-32.333	-0.37191	252.333	0.50998	-32.333	-0.38876
-32.167	-0.37201	252.167	0.50908	-32.167	-0.38884
-32	-0.37211	252	0.5082	-32	-0.38885
-31.833	-0.37222	251.833	0.50735	-31.833	-0.38887
-31.667	-0.37231	251.667	0.50659	-31.667	-0.38888
-31.5	-0.37237	251.5	0.50582	-31.5	-0.3889
-31.333	-0.37243	251.333	0.50508	-31.333	-0.3889
-31.167	-0.3725	251.167	0.50438	-31.167	-0.38892
-31	-0.37258	251	0.50371	-31	-0.38894
-30.833	-0.3726	250.833	0.50316	-30.833	-0.38899
-30.667	-0.37264	250.667	0.5026	-30.667	-0.3891
-30.5	-0.37269	250.5	0.50206	-30.5	-0.38917
-30.333	-0.37273	250.333	0.50154	-30.333	-0.38923
-30.167	-0.37277	250.167	0.50114	-30.167	-0.38933
-30	-0.37283	250	0.5007	-30	-0.38935
-29.833	-0.37291	249.833	0.50027	-29.833	-0.38939
-29.667	-0.373	249.667	0.49985	-29.667	-0.38943
-29.5	-0.3731	249.5	0.49952	-29.5	-0.38946
-29.333	-0.37315	249.333	0.49917	-29.333	-0.38949
-29.167	-0.37322	249.167	0.49884	-29.167	-0.38951
-29	-0.3733	249	0.49852	-29	-0.38954
-28.833	-0.37341	248.833	0.49827	-28.833	-0.38957
-28.667	-0.37348	248.667	0.49799	-28.667	-0.3896
-28.5	-0.37356	248.5	0.49772	-28.5	-0.38961
-28.333	-0.37366	248.333	0.49745	-28.333	-0.38963
-28.167	-0.37378	248.167	0.49724	-28.167	-0.38965
-28	-0.3739	248	0.49701	-28	-0.38968
-27.833	-0.374	247.833	0.4968	-27.833	-0.38972
-27.667	-0.3741	247.667	0.49659	-27.667	-0.38975
-27.5	-0.37417	247.5	0.49643	-27.5	-0.3898
-27.333	-0.37421	247.333	0.49624	-27.333	-0.38986
-27.167	-0.37427	247.167	0.49605	-27.167	-0.38995
-27	-0.37434	247	0.49587	-27	-0.39
-26.833	-0.37443	246.833	0.49568	-26.833	-0.39005
-26.667	-0.3745	246.667	0.49549	-26.667	-0.39009
-26.5	-0.37457	246.5	0.4953	-26.5	-0.39012
-26.333	-0.37463	246.333	0.4951	-26.333	-0.39015
-26.167	-0.37468	246.167	0.49491	-26.167	-0.39018
-26	-0.37473	246	0.49473	-26	-0.39023
-25.833	-0.3748	245.833	0.49455	-25.833	-0.39026
-25.667	-0.37491	245.667	0.49438	-25.667	-0.39031
-25.5	-0.375	245.5	0.49421	-25.5	-0.39035
-25.333	-0.3751	245.333	0.49404	-25.333	-0.39038
-25.167	-0.37521	245.167	0.49387	-25.167	-0.39043
-25	-0.37532	245	0.4937	-25	-0.39046
-24.833	-0.37542	244.833	0.49353	-24.833	-0.39049
-24.667	-0.37549	244.667	0.49336	-24.667	-0.39052
-24.5	-0.37556	244.5	0.49319	-24.5	-0.39054
-24.333	-0.37564	244.333	0.49302	-24.333	-0.39058
-24.167	-0.37573	244.167	0.49287	-24.167	-0.39063
-24	-0.37577	244	0.49272	-24	-0.39067
-23.833	-0.37585	243.833	0.49258	-23.833	-0.39073
-23.667	-0.37594	243.667	0.49243	-23.667	-0.39078
-23.5	-0.37604	243.5	0.4923	-23.5	-0.39083
-23.333	-0.37614	243.333	0.49216	-23.333	-0.3909
-23.167	-0.37624	243.167	0.49201	-23.167	-0.39096
-23	-0.37636	243	0.49186	-23	-0.391
-22.833	-0.37647	242.833	0.49169	-22.833	-0.39103
-22.667	-0.37654	242.667	0.49153	-22.667	-0.39103
-22.5	-0.37662	242.5	0.49138	-22.5	-0.39102
-22.333	-0.37671	242.333	0.49123	-22.333	-0.39102
-22.167	-0.37681	242.167	0.49109	-22.167	-0.39103
-22	-0.37685	242	0.49095	-22	-0.39105
-21.833	-0.37693	241.833	0.49082	-21.833	-0.39103
-21.667	-0.37701	241.667	0.49068	-21.667	-0.391
-21.5	-0.37708	241.5	0.49056	-21.5	-0.39097
-21.333	-0.37718	241.333	0.49043	-21.333	-0.39094
-21.167	-0.37728	241.167	0.4903	-21.167	-0.39092
-21	-0.37739	241	0.49017	-21	-0.39092
-20.833	-0.37748	240.833	0.49003	-20.833	-0.39094
-20.667	-0.37761	240.667	0.4899	-20.667	-0.39097
-20.5	-0.37774	240.5	0.48978	-20.5	-0.39107
-20.333	-0.37786	240.333	0.48966	-20.333	-0.39114
-20.167	-0.37796	240.167	0.48956	-20.167	-0.39121
-20	-0.37804	240	0.48948	-20	-0.39128
-19.833	-0.37812	239.833	0.4894	-19.833	-0.39133
-19.667	-0.3782	239.667	0.48934	-19.667	-0.39138
-19.5	-0.37829	239.5	0.48934	-19.5	-0.39141
-19.333	-0.37838	239.333	0.48931	-19.333	-0.39144
-19.167	-0.3785	239.167	0.4893	-19.167	-0.39143
-19	-0.37862	239	0.48933	-19	-0.39147
-18.833	-0.37871	238.833	0.48973	-18.833	-0.39152
-18.667	-0.37888	238.667	0.49029	-18.667	-0.39156
-18.5	-0.37902	238.5	0.49114	-18.5	-0.3916
-18.333	-0.37914	238.333	0.49221	-18.333	-0.39165
-18.167	-0.37925	238.167	0.49393	-18.167	-0.3917
-18	-0.37935	238	0.49634	-18	-0.39173
-17.833	-0.37947	237.833	0.49955	-17.833	-0.39176
-17.667	-0.37959	237.667	0.50312	-17.667	-0.39181
-17.5	-0.37973	237.5	0.50759	-17.5	-0.39185
-17.333	-0.37988	237.333	0.51228	-17.333	-0.39187
-17.167	-0.37999	237.167	0.51715	-17.167	-0.39188
-17	-0.38008	237	0.52207	-17	-0.39187
-16.833	-0.38016	236.833	0.52662	-16.833	-0.39187
-16.667	-0.38023	236.667	0.53045	-16.667	-0.39186
-16.5	-0.38032	236.5	0.53349	-16.5	-0.39185
-16.333	-0.3804	236.333	0.53595	-16.333	-0.39187
-16.167	-0.3805	236.167	0.53682	-16.167	-0.39189
-16	-0.38061	236	0.53693	-16	-0.3919
-15.833	-0.3807	235.833	0.53618	-15.833	-0.39198
-15.667	-0.3808	235.667	0.53504	-15.667	-0.39203
-15.5	-0.38091	235.5	0.53299	-15.5	-0.39206
-15.333	-0.38097	235.333	0.53067	-15.333	-0.39208
-15.167	-0.38105	235.167	0.52804	-15.167	-0.39211
-15	-0.38112	235	0.52532	-15	-0.39214
-14.833	-0.38118	234.833	0.52255	-14.833	-0.39216
-14.667	-0.38119	234.667	0.51986	-14.667	-0.3922
-14.5	-0.38125	234.5	0.51713	-14.5	-0.39221
-14.333	-0.38133	234.333	0.51449	-14.333	-0.39224
-14.167	-0.38141	234.167	0.51206	-14.167	-0.39227
-14	-0.3815	234	0.5097	-14	-0.3923
-13.833	-0.38159	233.833	0.5076	-13.833	-0.39231
-13.667	-0.38167	233.667	0.50557	-13.667	-0.39233
-13.5	-0.38174	233.5	0.50377	-13.5	-0.39237
-13.333	-0.38185	233.333	0.50203	-13.333	-0.39243
-13.167	-0.38195	233.167	0.50054	-13.167	-0.39246
-13	-0.38203	233	0.49911	-13	-0.3925
-12.833	-0.3821	232.833	0.49794	-12.833	-0.39255
-12.667	-0.38216	232.667	0.49682	-12.667	-0.39261
-12.5	-0.38225	232.5	0.49573	-12.5	-0.39267
-12.333	-0.38233	232.333	0.49467	-12.333	-0.39272
-12.167	-0.38239	232.167	0.4938	-12.167	-0.39277
-12	-0.38245	232	0.49293	-12	-0.39281
-11.833	-0.38257	231.833	0.49211	-11.833	-0.39286
-11.667	-0.38268	231.667	0.49133	-11.667	-0.39289
-11.5	-0.38281	231.5	0.49075	-11.5	-0.39292
-11.333	-0.38296	231.333	0.4901	-11.333	-0.39296
-11.167	-0.38313	231.167	0.48948	-11.167	-0.393
-11	-0.38327	231	0.48889	-11	-0.39304
-10.833	-0.3834	230.833	0.4884	-10.833	-0.39309
-10.667	-0.38352	230.667	0.4879	-10.667	-0.39315
-10.5	-0.38358	230.5	0.48741	-10.5	-0.39322
-10.333	-0.38366	230.333	0.48695	-10.333	-0.39329
-10.167	-0.38376	230.167	0.48659	-10.167	-0.39336
-10	-0.38387	230	0.4862	-10	-0.39343
-9.833	-0.38394	229.833	0.48582	-9.833	-0.3935
-9.667	-0.38404	229.667	0.48544	-9.667	-0.39355
-9.5	-0.38415	229.5	0.48513	-9.5	-0.39359
-9.333	-0.38425	229.333	0.48482	-9.333	-0.39362
-9.167	-0.38438	229.167	0.48451	-9.167	-0.39365
-9	-0.3845	229	0.4842	-9	-0.39368
-8.833	-0.38461	228.833	0.48392	-8.833	-0.3937
-8.667	-0.3847	228.667	0.48362	-8.667	-0.39372
-8.5	-0.38479	228.5	0.48333	-8.5	-0.39376
-8.333	-0.38488	228.333	0.48304	-8.333	-0.3938
-8.167	-0.38495	228.167	0.48278	-8.167	-0.39386
-8	-0.385	228	0.48252	-8	-0.39391
-7.833	-0.38504	227.833	0.48225	-7.833	-0.39395
-7.667	-0.3851	227.667	0.48199	-7.667	-0.39399
-7.5	-0.38516	227.5	0.48177	-7.5	-0.39402
-7.333	-0.38519	227.333	0.48154	-7.333	-0.39405
-7.167	-0.38523	227.167	0.4813	-7.167	-0.39409
-7	-0.38527	227	0.48107	-7	-0.39411
-6.833	-0.38532	226.833	0.48083	-6.833	-0.39413
-6.667	-0.3854	226.667	0.4806	-6.667	-0.39418
-6.5	-0.38546	226.5	0.48036	-6.5	-0.39425
-6.333	-0.38554	226.333	0.48011	-6.333	-0.39434
-6.167	-0.38562	226.167	0.47987	-6.167	-0.39439
-6	-0.38571	226	0.47963	-6	-0.39442
-5.833	-0.38583	225.833	0.47939	-5.833	-0.39445
-5.667	-0.38593	225.667	0.47915	-5.667	-0.39449
-5.5	-0.38602	225.5	0.47892	-5.5	-0.39453
-5.333	-0.38612	225.333	0.47869	-5.333	-0.39457
-5.167	-0.38621	225.167	0.47846	-5.167	-0.39462
-5	-0.38629	225	0.47824	-5	-0.39467
-4.833	-0.38638	224.833	0.47803	-4.833	-0.39471
-4.667	-0.38647	224.667	0.47783	-4.667	-0.39472
-4.5	-0.38657	224.5	0.47762	-4.5	-0.39474
-4.333	-0.38667	224.333	0.47742	-4.333	-0.39476
-4.167	-0.38675	224.167	0.47724	-4.167	-0.3948
-4	-0.38683	224	0.47704	-4	-0.39482
-3.833	-0.38692	223.833	0.47685	-3.833	-0.39484
-3.667	-0.387	223.667	0.47666	-3.667	-0.39486
-3.5	-0.38707	223.5	0.47646	-3.5	-0.39489
-3.333	-0.38717	223.333	0.47627	-3.333	-0.39492
-3.167	-0.38725	223.167	0.47609	-3.167	-0.39496
-3	-0.38733	223	0.47591	-3	-0.39499
-2.833	-0.38742	222.833	0.47573	-2.833	-0.39503
-2.667	-0.38752	222.667	0.47555	-2.667	-0.39509
-2.5	-0.38764	222.5	0.47538	-2.5	-0.39514
-2.333	-0.38774	222.333	0.47522	-2.333	-0.39519
-2.167	-0.38783	222.167	0.47506	-2.167	-0.39524
-2	-0.3879	222	0.4749	-2	-0.39529
-1.833	-0.38799	221.833	0.47474	-1.833	-0.39534
-1.667	-0.38808	221.667	0.47459	-1.667	-0.39537
-1.5	-0.3882	221.5	0.47447	-1.5	-0.39541
-1.333	-0.38833	221.333	0.47433	-1.333	-0.39547
-1.167	-0.38846	221.167	0.4742	-1.167	-0.39552
-1	-0.38862	221	0.47406	-1	-0.39559
-0.833	-0.38875	220.833	0.47393	-0.833	-0.39568
-0.667	-0.38885	220.667	0.47379	-0.667	-0.39577
-0.5	-0.38895	220.5	0.47366	-0.5	-0.39585
-0.333	-0.38902	220.333	0.47354	-0.333	-0.39592
-0.167	-0.3891	220.167	0.47341	-0.167	-0.39598
0	-0.38919	220	0.47327	0	-0.39603
0.167	-0.38927	219.833	0.47311	0.167	-0.39609
0.333	-0.38935	219.667	0.47295	0.333	-0.39609
0.5	-0.38944	219.5	0.47276	0.5	-0.39614
0.667	-0.38952	219.333	0.47258	0.667	-0.39619
0.833	-0.38962	219.167	0.47239	0.833	-0.39622
1	-0.38969	219	0.47221	1	-0.39626
1.167	-0.38977	218.833	0.47202	1.167	-0.39631
1.333	-0.38986	218.667	0.47182	1.333	-0.39637
1.5	-0.38997	218.5	0.47163	1.5	-0.39642
1.667	-0.39007	218.333	0.47145	1.667	-0.39645
1.833	-0.39018	218.167	0.47127	1.833	-0.39649
2	-0.39029	218	0.47112	2	-0.39655
2.167	-0.3904	217.833	0.47097	2.167	-0.39662
2.333	-0.39049	217.667	0.47083	2.333	-0.39666
2.5	-0.39059	217.5	0.47069	2.5	-0.39672
2.667	-0.39069	217.333	0.47059	2.667	-0.39678
2.833	-0.3908	217.167	0.47046	2.833	-0.39683
3	-0.39087	217	0.47034	3	-0.39687
3.167	-0.39097	216.833	0.47021	3.167	-0.39692
3.333	-0.39109	216.667	0.47008	3.333	-0.39698
3.5	-0.39122	216.5	0.46995	3.5	-0.39704
3.667	-0.39133	216.333	0.46981	3.667	-0.39711
3.833	-0.39145	216.167	0.46966	3.833	-0.39719
4	-0.39157	216	0.46952	4	-0.39724
4.167	-0.39168	215.833	0.46938	4.167	-0.39729
4.333	-0.39179	215.667	0.46925	4.333	-0.39738
4.5	-0.39186	215.5	0.4691	4.5	-0.39744
4.667	-0.39194	215.333	0.46897	4.667	-0.3975
4.833	-0.39203	215.167	0.46882	4.833	-0.39755
5	-0.39214	215	0.46869	5	-0.39764
5.167	-0.39225	214.833	0.46856	5.167	-0.39772
5.333	-0.39235	214.667	0.46842	5.333	-0.39779
5.5	-0.39249	214.5	0.46828	5.5	-0.39787
5.667	-0.39263	214.333	0.46815	5.667	-0.39795
5.833	-0.39276	214.167	0.46802	5.833	-0.39802
6	-0.39286	214	0.46788	6	-0.39807
6.167	-0.39297	213.833	0.46773	6.167	-0.39812
6.333	-0.39307	213.667	0.46759	6.333	-0.39815
6.5	-0.39314	213.5	0.46744	6.5	-0.39818
6.667	-0.39325	213.333	0.46727	6.667	-0.39823
6.833	-0.39336	213.167	0.46711	6.833	-0.39829
7	-0.39348	213	0.46697	7	-0.39835
7.167	-0.39365	212.833	0.46682	7.167	-0.39839
7.333	-0.39376	212.667	0.46668	7.333	-0.39844
7.5	-0.39387	212.5	0.46654	7.5	-0.39848
7.667	-0.39399	212.333	0.4664	7.667	-0.39853
7.833	-0.39409	212.167	0.46627	7.833	-0.39858
8	-0.39419	212	0.46616	8	-0.39863
8.167	-0.39428	211.833	0.46604	8.167	-0.39869
8.333	-0.39437	211.667	0.46591	8.333	-0.39875
8.5	-0.39445	211.5	0.46578	8.5	-0.3988
8.667	-0.39454	211.333	0.46565	8.667	-0.39885
8.833	-0.39465	211.167	0.46551	8.833	-0.3989
9	-0.39475	211	0.46538	9	-0.39899
9.167	-0.39487	210.833	0.46525	9.167	-0.39907
9.333	-0.39497	210.667	0.46511	9.333	-0.39913
9.5	-0.39508	210.5	0.46497	9.5	-0.39917
9.667	-0.3952	210.333	0.46484	9.667	-0.39926
9.833	-0.39531	210.167	0.46472	9.833	-0.39932
10	-0.39542	210	0.46462	10	-0.39936
10.167	-0.39554	209.833	0.46451	10.167	-0.39941
10.333	-0.39568	209.667	0.46439	10.333	-0.39944
10.5	-0.39577	209.5	0.46427	10.5	-0.39948
10.667	-0.39587	209.333	0.46415	10.667	-0.39953
10.833	-0.39598	209.167	0.46401	10.833	-0.39959
11	-0.39608	209	0.46388	11	-0.39965
11.167	-0.39615	208.833	0.46374	11.167	-0.39972
11.333	-0.39624	208.667	0.46359	11.333	-0.39977
11.5	-0.39636	208.5	0.46346	11.5	-0.39984
11.667	-0.39648	208.333	0.46333	11.667	-0.39995
11.833	-0.39664	208.167	0.4632	11.833	-0.40006
12	-0.39678	208	0.46309	12	-0.40017
12.167	-0.39691	207.833	0.46298	12.167	-0.40029
12.333	-0.39704	207.667	0.46287	12.333	-0.40045
12.5	-0.39717	207.5	0.46274	12.5	-0.40058
12.667	-0.39731	207.333	0.46262	12.667	-0.40072
12.833	-0.39743	207.167	0.4625	12.833	-0.40085
13	-0.39755	207	0.46238	13	-0.40097
13.167	-0.39764	206.833	0.46226	13.167	-0.40108
13.333	-0.39776	206.667	0.46214	13.333	-0.40119
13.5	-0.39787	206.5	0.46202	13.5	-0.40129
13.667	-0.398	206.333	0.4619	13.667	-0.40134
13.833	-0.39813	206.167	0.46178	13.833	-0.40142
14	-0.39826	206	0.46164	14	-0.40149
14.167	-0.39839	205.833	0.46151	14.167	-0.40155
14.333	-0.39851	205.667	0.46138	14.333	-0.40163
14.5	-0.39863	205.5	0.46126	14.5	-0.40168
14.667	-0.39876	205.333	0.46113	14.667	-0.40175
14.833	-0.39888	205.167	0.461	14.833	-0.40183
15	-0.39901	205	0.46088	15	-0.40189
15.167	-0.39915	204.833	0.46076	15.167	-0.40194
15.333	-0.39927	204.667	0.46065	15.333	-0.40201
15.5	-0.39937	204.5	0.46054	15.5	-0.40206
15.667	-0.39948	204.333	0.46042	15.667	-0.40212
15.833	-0.39957	204.167	0.46031	15.833	-0.40218
16	-0.39967	204	0.46019	16	-0.40225
16.167	-0.39977	203.833	0.46008	16.167	-0.40231
16.333	-0.39988	203.667	0.45995	16.333	-0.40237
16.5	-0.39999	203.5	0.45983	16.5	-0.40245
16.667	-0.40012	203.333	0.45972	16.667	-0.40252
16.833	-0.40024	203.167	0.45961	16.833	-0.40258
17	-0.40036	203	0.45949	17	-0.40265
17.167	-0.40049	202.833	0.45937	17.167	-0.40271
17.333	-0.40061	202.667	0.45926	17.333	-0.40277
17.5	-0.40071	202.5	0.45914	17.5	-0.40281
17.667	-0.40084	202.333	0.45902	17.667	-0.40287
17.833	-0.40092	202.167	0.4589	17.833	-0.40295
18	-0.40103	202	0.45876	18	-0.40301
18.167	-0.40113	201.833	0.45864	18.167	-0.40308
18.333	-0.40123	201.667	0.45851	18.333	-0.40315
18.5	-0.40134	201.5	0.45839	18.5	-0.40323
18.667	-0.40144	201.333	0.45827	18.667	-0.40328
18.833	-0.40155	201.167	0.45815	18.833	-0.40332
19	-0.40165	201	0.45804	19	-0.40335
19.167	-0.40177	200.833	0.45793	19.167	-0.40336
19.333	-0.40189	200.667	0.4578	19.333	-0.4034
19.5	-0.40201	200.5	0.45768	19.5	-0.40345
19.667	-0.40212	200.333	0.45755	19.667	-0.40352
19.833	-0.40221	200.167	0.45744	19.833	-0.40359
20	-0.40235	200	0.4573	20	-0.40366
20.167	-0.40249	199.833	0.45717	20.167	-0.40372
20.333	-0.40263	199.667	0.45704	20.333	-0.40378
20.5	-0.40277	199.5	0.45691	20.5	-0.40384
20.667	-0.40291	199.333	0.4568	20.667	-0.40392
20.833	-0.40305	199.167	0.45668	20.833	-0.40399
21	-0.40317	199	0.45656	21	-0.40407
21.167	-0.40327	198.833	0.45645	21.167	-0.40414
21.333	-0.40335	198.667	0.45635	21.333	-0.40421
21.5	-0.40343	198.5	0.45624	21.5	-0.40426
21.667	-0.40351	198.333	0.45613	21.667	-0.40431
21.833	-0.40358	198.167	0.45603	21.833	-0.40436
22	-0.40365	198	0.4559	22	-0.40442
22.167	-0.40374	197.833	0.45578	22.167	-0.40451
22.333	-0.40384	197.667	0.45565	22.333	-0.4046
22.5	-0.40393	197.5	0.45552	22.5	-0.40469
22.667	-0.40407	197.333	0.45537	22.667	-0.40475
22.833	-0.40418	197.167	0.45523	22.833	-0.40482
23	-0.40431	197	0.4551	23	-0.4049
23.167	-0.40444	196.833	0.45496	23.167	-0.40493
23.333	-0.4046	196.667	0.45483	23.333	-0.40498
23.5	-0.40474	196.5	0.4547	23.5	-0.40505
23.667	-0.40488	196.333	0.45457	23.667	-0.40513
23.833	-0.40502	196.167	0.45445	23.833	-0.4052
24	-0.40518	196	0.45433	24	-0.40525
24.167	-0.40533	195.833	0.45421	24.167	-0.4053
24.333	-0.40548	195.667	0.45409	24.333	-0.40535
24.5	-0.40563	195.5	0.45397	24.5	-0.40538
24.667	-0.4058	195.333	0.45386	24.667	-0.40543
24.833	-0.40594	195.167	0.45374	24.833	-0.4055
25	-0.40608	195	0.45363	25	-0.40556
25.167	-0.40622	194.833	0.45353	25.167	-0.40564
25.333	-0.40633	194.667	0.45342	25.333	-0.40572
25.5	-0.40645	194.5	0.4533	25.5	-0.40578
25.667	-0.40656	194.333	0.45319	25.667	-0.40584
25.833	-0.40666	194.167	0.45307	25.833	-0.40588
26	-0.40675	194	0.45296	26	-0.40592
26.167	-0.40687	193.833	0.45286	26.167	-0.40598
26.333	-0.40699	193.667	0.45275	26.333	-0.40605
26.5	-0.4071	193.5	0.45265	26.5	-0.40611
26.667	-0.40723	193.333	0.45255	26.667	-0.40616
26.833	-0.40736	193.167	0.45245	26.833	-0.40621
27	-0.40748	193	0.45234	27	-0.40629
27.167	-0.40759	192.833	0.45224	27.167	-0.40639
27.333	-0.4077	192.667	0.45213	27.333	-0.40648
27.5	-0.40782	192.5	0.45201	27.5	-0.40654
27.667	-0.40794	192.333	0.4519	27.667	-0.4066
27.833	-0.40806	192.167	0.45178	27.833	-0.40665
28	-0.40819	192	0.45167	28	-0.40671
28.167	-0.40832	191.833	0.45156	28.167	-0.40676
28.333	-0.40843	191.667	0.45145	28.333	-0.40681
28.5	-0.40854	191.5	0.45133	28.5	-0.40686
28.667	-0.40865	191.333	0.4512	28.667	-0.40692
28.833	-0.40876	191.167	0.45107	28.833	-0.40696
29	-0.40887	191	0.45094	29	-0.407
29.167	-0.409	190.833	0.45081	29.167	-0.40707
29.333	-0.40912	190.667	0.45067	29.333	-0.40713
29.5	-0.40925	190.5	0.45054	29.5	-0.40718
29.667	-0.40938	190.333	0.45041	29.667	-0.40722
29.833	-0.40951	190.167	0.45029	29.833	-0.40728
30	-0.40966	190	0.45019	30	-0.40735
30.167	-0.40979	189.833	0.45009	30.167	-0.40741
30.333	-0.40992	189.667	0.45	30.333	-0.40748
30.5	-0.41005	189.5	0.4499	30.5	-0.40757
30.667	-0.41018	189.333	0.44982	30.667	-0.40765
30.833	-0.41032	189.167	0.44973	30.833	-0.40772
31	-0.41048	189	0.44964	31	-0.40778
31.167	-0.41064	188.833	0.44956	31.167	-0.40785
31.333	-0.4108	188.667	0.44945	31.333	-0.40792
31.5	-0.41095	188.5	0.44934	31.5	-0.40799
31.667	-0.41108	188.333	0.44924	31.667	-0.40806
31.833	-0.41121	188.167	0.44914	31.833	-0.40815
32	-0.41135	188	0.44903	32	-0.40825
32.167	-0.41141	187.833	0.44892	32.167	-0.40833
32.333	-0.4115	187.667	0.44881	32.333	-0.40839
32.5	-0.41159	187.5	0.44869	32.5	-0.40846
32.667	-0.41169	187.333	0.44858	32.667	-0.40852
32.833	-0.4118	187.167	0.44847	32.833	-0.40859
33	-0.41192	187	0.44834	33	-0.40864
33.167	-0.41203	186.833	0.44822	33.167	-0.40868
33.333	-0.41216	186.667	0.44808	33.333	-0.40872
33.5	-0.41231	186.5	0.44795	33.5	-0.40878
33.667	-0.41246	186.333	0.44783	33.667	-0.40883
33.833	-0.41258	186.167	0.44772	33.833	-0.40891
34	-0.41269	186	0.4476	34	-0.40897
34.167	-0.4128	185.833	0.44749	34.167	-0.40904
34.333	-0.41292	185.667	0.44738	34.333	-0.4091
34.5	-0.41306	185.5	0.44727	34.5	-0.40919
34.667	-0.41318	185.333	0.44715	34.667	-0.40927
34.833	-0.41331	185.167	0.44702	34.833	-0.40935
35	-0.41344	185	0.44688	35	-0.40943
35.167	-0.41357	184.833	0.44675	35.167	-0.4095
35.333	-0.41369	184.667	0.44663	35.333	-0.40956
35.5	-0.41381	184.5	0.44651	35.5	-0.40963
35.667	-0.41393	184.333	0.44641	35.667	-0.4097
35.833	-0.41405	184.167	0.44631	35.833	-0.40977
36	-0.41419	184	0.44623	36	-0.40985
36.167	-0.41433	183.833	0.44617	36.167	-0.40992
36.333	-0.41447	183.667	0.4461	36.333	-0.40998
36.5	-0.41461	183.5	0.44601	36.5	-0.41005
36.667	-0.41475	183.333	0.44592	36.667	-0.41013
36.833	-0.4149	183.167	0.44582	36.833	-0.41021
37	-0.41505	183	0.44574	37	-0.41028
37.167	-0.4152	182.833	0.44566	37.167	-0.41037
37.333	-0.41535	182.667	0.44557	37.333	-0.41045
37.5	-0.41548	182.5	0.4455	37.5	-0.41053
37.667	-0.41562	182.333	0.44543	37.667	-0.41061
37.833	-0.41576	182.167	0.44536	37.833	-0.41069
38	-0.4159	182	0.44529	38	-0.41073
38.167	-0.41605	181.833	0.44524	38.167	-0.41078
38.333	-0.41619	181.667	0.44518	38.333	-0.41083
38.5	-0.41633	181.5	0.44512	38.5	-0.4109
38.667	-0.41646	181.333	0.44506	38.667	-0.41092
38.833	-0.41659	181.167	0.445	38.833	-0.41095
39	-0.41668	181	0.44495	39	-0.41099
39.167	-0.41679	180.833	0.4449	39.167	-0.41103
39.333	-0.4169	180.667	0.44484	39.333	-0.41107
39.5	-0.41701	180.5	0.44477	39.5	-0.41112
39.667	-0.41712	180.333	0.44471	39.667	-0.41119
39.833	-0.41724	180.167	0.44463	39.833	-0.41126
40	-0.41737	180	0.44456	40	-0.41135
40.167	-0.41751	179.833	0.44445	40.167	-0.4114
40.333	-0.41767	179.667	0.44436	40.333	-0.41145
40.5	-0.4178	179.5	0.44427	40.5	-0.41152
40.667	-0.41791	179.333	0.44418	40.667	-0.41155
40.833	-0.41801	179.167	0.44407	40.833	-0.4116
41	-0.41811	179	0.44398	41	-0.41167
41.167	-0.41823	178.833	0.4439	41.167	-0.41175
41.333	-0.41834	178.667	0.44382	41.333	-0.41182
41.5	-0.41845	178.5	0.44375	41.5	-0.41188
41.667	-0.41857	178.333	0.44366	41.667	-0.41194
41.833	-0.41868	178.167	0.44358	41.833	-0.412
42	-0.41878	178	0.44349	42	-0.41205
42.167	-0.41889	177.833	0.44341	42.167	-0.41211
42.333	-0.41899	177.667	0.44333	42.333	-0.41218
42.5	-0.41909	177.5	0.44325	42.5	-0.41223
42.667	-0.4192	177.333	0.44316	42.667	-0.41225
42.833	-0.41933	177.167	0.44309	42.833	-0.41229
43	-0.4195	177	0.443	43	-0.41234
43.167	-0.41965	176.833	0.44291	43.167	-0.41239
43.333	-0.41979	176.667	0.44283	43.333	-0.41243
43.5	-0.41993	176.5	0.44273	43.5	-0.41251
43.667	-0.42008	176.333	0.44263	43.667	-0.4126
43.833	-0.4202	176.167	0.44253	43.833	-0.4127
44	-0.42031	176	0.44244	44	-0.41282
44.167	-0.42043	175.833	0.44236	44.167	-0.41289
44.333	-0.42052	175.667	0.44227	44.333	-0.41295
44.5	-0.42062	175.5	0.44219	44.5	-0.41299
44.667	-0.42074	175.333	0.44211	44.667	-0.41299
44.833	-0.42086	175.167	0.44204	44.833	-0.41302
45	-0.42099	175	0.44197	45	-0.41307
45.167	-0.42113	174.833	0.44189	45.167	-0.41311
45.333	-0.42128	174.667	0.44182	45.333	-0.41318
45.5	-0.42141	174.5	0.44173	45.5	-0.41324
45.667	-0.42152	174.333	0.44163	45.667	-0.41331
45.833	-0.42165	174.167	0.44154	45.833	-0.41338
46	-0.4218	174	0.44145	46	-0.41347
46.167	-0.42195	173.833	0.44134	46.167	-0.41354
46.333	-0.42208	173.667	0.44124	46.333	-0.41359
46.5	-0.42222	173.5	0.44114	46.5	-0.41364
46.667	-0.42235	173.333	0.44104	46.667	-0.41367
46.833	-0.42247	173.167	0.44094	46.833	-0.4137
47	-0.42259	173	0.44087	47	-0.41373
47.167	-0.42272	172.833	0.44079	47.167	-0.41377
47.333	-0.42284	172.667	0.44071	47.333	-0.4138
47.5	-0.42297	172.5	0.44066	47.5	-0.41383
47.667	-0.4231	172.333	0.4406	47.667	-0.41388
47.833	-0.42323	172.167	0.44054	47.833	-0.41393
48	-0.42335	172	0.44047	48	-0.41401
48.167	-0.42346	171.833	0.4404	48.167	-0.41408
48.333	-0.4236	171.667	0.44033	48.333	-0.41414
48.5	-0.42374	171.5	0.44025	48.5	-0.41422
48.667	-0.42386	171.333	0.44018	48.667	-0.41431
48.833	-0.42397	171.167	0.44009	48.833	-0.41438
49	-0.42408	171	0.44001	49	-0.41445
49.167	-0.4242	170.833	0.43993	49.167	-0.41452
49.333	-0.42432	170.667	0.43986	49.333	-0.41458
49.5	-0.42445	170.5	0.43979	49.5	-0.41465
49.667	-0.42457	170.333	0.43972	49.667	-0.41472
49.833	-0.4247	170.167	0.43965	49.833	-0.41478
50	-0.42483	170	0.43958	50	-0.41485
50.167	-0.42496	169.833	0.4395	50.167	-0.41492
50.333	-0.42511	169.667	0.43943	50.333	-0.41498
50.5	-0.42526	169.5	0.43935	50.5	-0.41504
50.667	-0.4254	169.333	0.43929	50.667	-0.41511
50.833	-0.42555	169.167	0.43923	50.833	-0.41517
51	-0.42569	169	0.43917	51	-0.41524
51.167	-0.42585	168.833	0.4391	51.167	-0.41529
51.333	-0.42601	168.667	0.43903	51.333	-0.41535
51.5	-0.42616	168.5	0.43895	51.5	-0.41541
51.667	-0.42634	168.333	0.43889	51.667	-0.41546
51.833	-0.42651	168.167	0.43883	51.833	-0.41551
52	-0.42667	168	0.43876	52	-0.41558
52.167	-0.42683	167.833	0.43871	52.167	-0.41565
52.333	-0.427	167.667	0.43866	52.333	-0.41572
52.5	-0.42715	167.5	0.43861	52.5	-0.4158
52.667	-0.42728	167.333	0.43854	52.667	-0.41591
52.833	-0.4274	167.167	0.43846	52.833	-0.41601
53	-0.42754	167	0.43836	53	-0.41611
53.167	-0.4277	166.833	0.43827	53.167	-0.41621
53.333	-0.42785	166.667	0.43819	53.333	-0.41631
53.5	-0.42799	166.5	0.43811	53.5	-0.41641
53.667	-0.42814	166.333	0.43801	53.667	-0.4165
53.833	-0.42827	166.167	0.43793	53.833	-0.41658
54	-0.4284	166	0.43785	54	-0.41666
54.167	-0.42853	165.833	0.43776	54.167	-0.41675
54.333	-0.42862	165.667	0.4377	54.333	-0.41683
54.5	-0.42873	165.5	0.43762	54.5	-0.41692
54.667	-0.42885	165.333	0.43754	54.667	-0.41697
54.833	-0.42897	165.167	0.43746	54.833	-0.41701
55	-0.42907	165	0.43736	55	-0.41706
55.167	-0.42918	164.833	0.43728	55.167	-0.41711
55.333	-0.42931	164.667	0.4372	55.333	-0.41715
55.5	-0.42943	164.5	0.43714	55.5	-0.41722
55.667	-0.42955	164.333	0.43708	55.667	-0.4173
55.833	-0.42968	164.167	0.43702	55.833	-0.41736
56	-0.42982	164	0.43694	56	-0.41747
56.167	-0.42994	163.833	0.43687	56.167	-0.41755
56.333	-0.43007	163.667	0.43682	56.333	-0.41763
56.5	-0.43019	163.5	0.43676	56.5	-0.4177
56.667	-0.4303	163.333	0.43669	56.667	-0.41775
56.833	-0.43041	163.167	0.43661	56.833	-0.41781
57	-0.43051	163	0.43654	57	-0.41788
57.167	-0.43062	162.833	0.43646	57.167	-0.41795
57.333	-0.43074	162.667	0.43639	57.333	-0.41802
57.5	-0.43086	162.5	0.43631	57.5	-0.41808
57.667	-0.43098	162.333	0.43625	57.667	-0.41816
57.833	-0.43113	162.167	0.43617	57.833	-0.41825
58	-0.43126	162	0.43609	58	-0.41834
58.167	-0.43136	161.833	0.436	58.167	-0.41843
58.333	-0.43146	161.667	0.43592	58.333	-0.41851
58.5	-0.43157	161.5	0.43584	58.5	-0.41859
58.667	-0.43166	161.333	0.43576	58.667	-0.41868
58.833	-0.43176	161.167	0.43568	58.833	-0.41875
59	-0.43185	161	0.4356	59	-0.41883
59.167	-0.43195	160.833	0.43552	59.167	-0.4189
59.333	-0.43205	160.667	0.43544	59.333	-0.41895
59.5	-0.43216	160.5	0.43536	59.5	-0.419
59.667	-0.43227	160.333	0.43529	59.667	-0.41905
59.833	-0.43239	160.167	0.43522	59.833	-0.41911
60	-0.43251	160	0.43514	60	-0.41915
60.167	-0.43264	159.833	0.43507	60.167	-0.41921
60.333	-0.43276	159.667	0.43499	60.333	-0.41927
60.5	-0.43287	159.5	0.43491	60.5	-0.41932
60.667	-0.43297	159.333	0.43483	60.667	-0.41939
60.833	-0.43307	159.167	0.43476	60.833	-0.41945
61	-0.43317	159	0.43469	61	-0.41952
61.167	-0.43327	158.833	0.43461	61.167	-0.41957
61.333	-0.43338	158.667	0.43454	61.333	-0.41964
61.5	-0.43349	158.5	0.43447	61.5	-0.4197
61.667	-0.43359	158.333	0.4344	61.667	-0.41977
61.833	-0.43371	158.167	0.43433	61.833	-0.41984
62	-0.43381	158	0.43426	62	-0.41992
62.167	-0.43389	157.833	0.4342	62.167	-0.41999
62.333	-0.43396	157.667	0.43414	62.333	-0.42006
62.5	-0.43403	157.5	0.43408	62.5	-0.42013
62.667	-0.43411	157.333	0.43402	62.667	-0.42019
62.833	-0.43419	157.167	0.43395	62.833	-0.42025
63	-0.43427	157	0.43389	63	-0.4203
63.167	-0.43437	156.833	0.4338	63.167	-0.42034
63.333	-0.43445	156.667	0.43372	63.333	-0.42037
63.5	-0.43454	156.5	0.43364	63.5	-0.42041
63.667	-0.43462	156.333	0.43357	63.667	-0.42044
63.833	-0.43469	156.167	0.43349	63.833	-0.42048
64	-0.43477	156	0.43342	64	-0.4205
64.167	-0.43487	155.833	0.43335	64.167	-0.42052
64.333	-0.43497	155.667	0.43328	64.333	-0.42057
64.5	-0.43506	155.5	0.43322	64.5	-0.42063
64.667	-0.43515	155.333	0.43316	64.667	-0.42068
64.833	-0.43524	155.167	0.43308	64.833	-0.42074
65	-0.43533	155	0.43301	65	-0.42081
65.167	-0.4354	154.833	0.43294	65.167	-0.42088
65.333	-0.43548	154.667	0.43288	65.333	-0.42095
65.5	-0.43556	154.5	0.43281	65.5	-0.42101
65.667	-0.43563	154.333	0.43273	65.667	-0.42106
65.833	-0.43573	154.167	0.43268	65.833	-0.42111
66	-0.43583	154	0.43261	66	-0.42116
66.167	-0.43593	153.833	0.43255	66.167	-0.42122
66.333	-0.43604	153.667	0.43249	66.333	-0.42129
66.5	-0.43616	153.5	0.43242	66.5	-0.42137
66.667	-0.43628	153.333	0.43236	66.667	-0.42145
66.833	-0.43638	153.167	0.43229	66.833	-0.42152
67	-0.43647	153	0.43221	67	-0.42159
67.167	-0.43655	152.833	0.43215	67.167	-0.42166
67.333	-0.43662	152.667	0.43209	67.333	-0.4217
67.5	-0.43671	152.5	0.43203	67.5	-0.42176
67.667	-0.43679	152.333	0.43197	67.667	-0.42181
67.833	-0.43686	152.167	0.43192	67.833	-0.42187
68	-0.43694	152	0.43187	68	-0.4219
68.167	-0.43704	151.833	0.43181	68.167	-0.42195
68.333	-0.43716	151.667	0.43176	68.333	-0.42201
68.5	-0.43728	151.5	0.4317	68.5	-0.42207
68.667	-0.43743	151.333	0.43164	68.667	-0.42215
68.833	-0.43757	151.167	0.43159	68.833	-0.42223
69	-0.4377	151	0.43154	69	-0.4223
69.167	-0.43783	150.833	0.43147	69.167	-0.42239
69.333	-0.43793	150.667	0.43141	69.333	-0.4225
69.5	-0.43804	150.5	0.43135	69.5	-0.42258
69.667	-0.43814	150.333	0.43128	69.667	-0.42264
69.833	-0.43823	150.167	0.4312	69.833	-0.42271
70	-0.43832	150	0.43112	70	-0.42278
70.167	-0.43843	149.833	0.43105	70.167	-0.42285
70.333	-0.43854	149.667	0.43097	70.333	-0.42292
70.5	-0.43865	149.5	0.43088	70.5	-0.423
70.667	-0.43876	149.333	0.43081	70.667	-0.42307
70.833	-0.43886	149.167	0.43074	70.833	-0.42313
71	-0.43896	149	0.43068	71	-0.4232
71.167	-0.43905	148.833	0.43061	71.167	-0.42327
71.333	-0.4391	148.667	0.43056	71.333	-0.42333
71.5	-0.43917	148.5	0.4305	71.5	-0.42339
71.667	-0.43925	148.333	0.43043	71.667	-0.42345
71.833	-0.43934	148.167	0.43037	71.833	-0.4235
72	-0.43944	148	0.43029	72	-0.42356
72.167	-0.43953	147.833	0.43023	72.167	-0.42361
72.333	-0.43963	147.667	0.43016	72.333	-0.42365
72.5	-0.43973	147.5	0.4301	72.5	-0.42369
72.667	-0.43985	147.333	0.43004	72.667	-0.42376
72.833	-0.43996	147.167	0.42999	72.833	-0.42382
73	-0.44007	147	0.42994	73	-0.42388
73.167	-0.44017	146.833	0.42989	73.167	-0.42394
73.333	-0.44028	146.667	0.42986	73.333	-0.42401
73.5	-0.44036	146.5	0.42982	73.5	-0.42409
73.667	-0.44042	146.333	0.42977	73.667	-0.42418
73.833	-0.44049	146.167	0.42974	73.833	-0.42425
74	-0.44053	146	0.42968	74	-0.42433
74.167	-0.44058	145.833	0.42963	74.167	-0.42439
74.333	-0.44063	145.667	0.42957	74.333	-0.42444
74.5	-0.4407	145.5	0.42952	74.5	-0.42448
74.667	-0.44076	145.333	0.42946	74.667	-0.42451
74.833	-0.44079	145.167	0.4294	74.833	-0.42452
75	-0.44082	145	0.42934	75	-0.42455
75.167	-0.44085	144.833	0.42927	75.167	-0.42459
75.333	-0.44085	144.667	0.42922	75.333	-0.42463
75.5	-0.44087	144.5	0.42915	75.5	-0.42469
75.667	-0.4409	144.333	0.4291	75.667	-0.42474
75.833	-0.44092	144.167	0.42904	75.833	-0.42479
76	-0.44096	144	0.42896	76	-0.42483
76.167	-0.44098	143.833	0.4289	76.167	-0.4249
76.333	-0.44101	143.667	0.42884	76.333	-0.42497
76.5	-0.44103	143.5	0.42878	76.5	-0.42504
76.667	-0.44106	143.333	0.42872	76.667	-0.42509
76.833	-0.44111	143.167	0.42866	76.833	-0.42517
77	-0.44117	143	0.42861	77	-0.42526
77.167	-0.44123	142.833	0.42855	77.167	-0.42534
77.333	-0.44129	142.667	0.42851	77.333	-0.42542
77.5	-0.44134	142.5	0.42845	77.5	-0.42551
77.667	-0.4414	142.333	0.42839	77.667	-0.4256
77.833	-0.44147	142.167	0.42833	77.833	-0.42569
78	-0.44152	142	0.42828	78	-0.42578
78.167	-0.44158	141.833	0.42822	78.167	-0.42586
78.333	-0.44165	141.667	0.42817	78.333	-0.42594
78.5	-0.44173	141.5	0.42811	78.5	-0.42602
78.667	-0.44182	141.333	0.42807	78.667	-0.4261
78.833	-0.44189	141.167	0.42801	78.833	-0.42618
79	-0.44196	141	0.42794	79	-0.42622
79.167	-0.44205	140.833	0.42788	79.167	-0.42628
79.333	-0.44212	140.667	0.42781	79.333	-0.42635
79.5	-0.4422	140.5	0.42775	79.5	-0.42641
79.667	-0.44228	140.333	0.42768	79.667	-0.42648
79.833	-0.44236	140.167	0.42762	79.833	-0.42654
80	-0.44245	140	0.42757	80	-0.42661
80.167	-0.44253	139.833	0.42753	80.167	-0.42666
80.333	-0.44262	139.667	0.42748	80.333	-0.42671
80.5	-0.44269	139.5	0.42744	80.5	-0.42675
80.667	-0.44277	139.333	0.42739	80.667	-0.42679
80.833	-0.44284	139.167	0.42734	80.833	-0.42682
81	-0.44292	139	0.42728	81	-0.42687
81.167	-0.44299	138.833	0.42723	81.167	-0.42693
81.333	-0.44305	138.667	0.42718	81.333	-0.427
81.5	-0.44311	138.5	0.42714	81.5	-0.42708
81.667	-0.44319	138.333	0.4271	81.667	-0.42723
81.833	-0.44327	138.167	0.42707	81.833	-0.42734
82	-0.44337	138	0.42704	82	-0.42745
82.167	-0.44346	137.833	0.427	82.167	-0.42755
82.333	-0.44356	137.667	0.42695	82.333	-0.42767
82.5	-0.44365	137.5	0.42689	82.5	-0.42776
82.667	-0.44375	137.333	0.4268	82.667	-0.42785
82.833	-0.44383	137.167	0.42673	82.833	-0.42794
83	-0.44392	137	0.42665	83	-0.428
83.167	-0.44401	136.833	0.42657	83.167	-0.42806
83.333	-0.44409	136.667	0.42649	83.333	-0.42812
83.5	-0.44418	136.5	0.42642	83.5	-0.42816
83.667	-0.44428	136.333	0.42635	83.667	-0.42821
83.833	-0.44439	136.167	0.42628	83.833	-0.42828
84	-0.4445	136	0.42623	84	-0.42835
84.167	-0.44459	135.833	0.42618	84.167	-0.42841
84.333	-0.44468	135.667	0.42613	84.333	-0.42849
84.5	-0.44477	135.5	0.42607	84.5	-0.42856
84.667	-0.44484	135.333	0.42603	84.667	-0.42863
84.833	-0.44492	135.167	0.42599	84.833	-0.42869
85	-0.44503	135	0.42595	85	-0.42875
85.167	-0.44514	134.833	0.4259	85.167	-0.42881
85.333	-0.44527	134.667	0.42586	85.333	-0.42887
85.5	-0.44541	134.5	0.42582	85.5	-0.42893
85.667	-0.44555	134.333	0.42578	85.667	-0.42901
85.833	-0.44572	134.167	0.42573	85.833	-0.42908
86	-0.44591	134	0.42569	86	-0.42915
86.167	-0.4461	133.833	0.42564	86.167	-0.42924
86.333	-0.44628	133.667	0.4256	86.333	-0.42932
86.5	-0.44645	133.5	0.42555	86.5	-0.42941
86.667	-0.44665	133.333	0.4255	86.667	-0.4295
86.833	-0.44683	133.167	0.42545	86.833	-0.42959
87	-0.44702	133	0.42539	87	-0.42966
87.167	-0.44721	132.833	0.42532	87.167	-0.42973
87.333	-0.44741	132.667	0.42526	87.333	-0.42981
87.5	-0.4476	132.5	0.4252	87.5	-0.42988
87.667	-0.44779	132.333	0.42514	87.667	-0.42996
87.833	-0.44797	132.167	0.4251	87.833	-0.43005
88	-0.44815	132	0.42506	88	-0.43014
88.167	-0.44832	131.833	0.42503	88.167	-0.43023
88.333	-0.44848	131.667	0.425	88.333	-0.43036
88.5	-0.44863	131.5	0.42496	88.5	-0.43047
88.667	-0.44875	131.333	0.42494	88.667	-0.43056
88.833	-0.44889	131.167	0.42489	88.833	-0.43065
89	-0.44904	131	0.42485	89	-0.43072
89.167	-0.44919	130.833	0.42481	89.167	-0.4308
89.333	-0.44932	130.667	0.42475	89.333	-0.43087
89.5	-0.44944	130.5	0.4247	89.5	-0.43093
89.667	-0.44955	130.333	0.42466	89.667	-0.43099
89.833	-0.44967	130.167	0.42461	89.833	-0.43106
90	-0.44979	130	0.42456	90	-0.43114
90.167	-0.44991	129.833	0.42451	90.167	-0.43123
90.333	-0.45003	129.667	0.42445	90.333	-0.43134
90.5	-0.45016	129.5	0.4244	90.5	-0.43144
90.667	-0.45029	129.333	0.42435	90.667	-0.43153
90.833	-0.4504	129.167	0.42431	90.833	-0.43162
91	-0.4505	129	0.42426	91	-0.43171
91.167	-0.45061	128.833	0.42421	91.167	-0.4318
91.333	-0.4507	128.667	0.42417	91.333	-0.43188
91.5	-0.4508	128.5	0.42412	91.5	-0.43196
91.667	-0.45091	128.333	0.42406	91.667	-0.43203
91.833	-0.45103	128.167	0.424	91.833	-0.43212
92	-0.45117	128	0.42394	92	-0.43219
92.167	-0.45129	127.833	0.42388	92.167	-0.43227
92.333	-0.4514	127.667	0.42382	92.333	-0.43236
92.5	-0.4515	127.5	0.42376	92.5	-0.43243
92.667	-0.45161	127.333	0.4237	92.667	-0.4325
92.833	-0.45172	127.167	0.42366	92.833	-0.43257
93	-0.45182	127	0.42362	93	-0.43263
93.167	-0.45193	126.833	0.42358	93.167	-0.43268
93.333	-0.45202	126.667	0.42355	93.333	-0.43274
93.5	-0.45213	126.5	0.42351	93.5	-0.4328
93.667	-0.45223	126.333	0.42346	93.667	-0.43286
93.833	-0.45233	126.167	0.42342	93.833	-0.43292
94	-0.45244	126	0.42339	94	-0.43299
94.167	-0.45255	125.833	0.42334	94.167	-0.43307
94.333	-0.45265	125.667	0.4233	94.333	-0.43318
94.5	-0.45277	125.5	0.42326	94.5	-0.43328
94.667	-0.4529	125.333	0.42322	94.667	-0.43337
94.833	-0.45304	125.167	0.4232	94.833	-0.43347
95	-0.45317	125	0.42316	95	-0.43357
95.167	-0.45328	124.833	0.42312	95.167	-0.43365
95.333	-0.4534	124.667	0.42309	95.333	-0.43374
95.5	-0.45351	124.5	0.42303	95.5	-0.43383
95.667	-0.45363	124.333	0.42298	95.667	-0.43393
95.833	-0.45376	124.167	0.42293	95.833	-0.43401
96	-0.45387	124	0.42287	96	-0.43409
96.167	-0.45398	123.833	0.4228	96.167	-0.43418
96.333	-0.45409	123.667	0.42274	96.333	-0.43428
96.5	-0.4542	123.5	0.4227	96.5	-0.43435
96.667	-0.45431	123.333	0.42266	96.667	-0.43444
96.833	-0.45442	123.167	0.42264	96.833	-0.43452
97	-0.45454	123	0.42262	97	-0.43461
97.167	-0.45466	122.833	0.42259	97.167	-0.43469
97.333	-0.45477	122.667	0.42257	97.333	-0.43478
97.5	-0.45489	122.5	0.42255	97.5	-0.43488
97.667	-0.455	122.333	0.42252	97.667	-0.43497
97.833	-0.45513	122.167	0.42249	97.833	-0.43506
98	-0.45525	122	0.42245	98	-0.43514
98.167	-0.45539	121.833	0.42238	98.167	-0.43521
98.333	-0.45552	121.667	0.42233	98.333	-0.43528
98.5	-0.45565	121.5	0.42228	98.5	-0.43533
98.667	-0.45579	121.333	0.42224	98.667	-0.4354
98.833	-0.45592	121.167	0.4222	98.833	-0.43547
99	-0.45605	121	0.42217	99	-0.43555
99.167	-0.45617	120.833	0.42214	99.167	-0.43562
99.333	-0.45629	120.667	0.42211	99.333	-0.43571
99.5	-0.45641	120.5	0.42211	99.5	-0.4358
99.667	-0.45653	120.333	0.42209	99.667	-0.43589
99.833	-0.45666	120.167	0.42206	99.833	-0.43598
100	-0.4568	120	0.42203	100	-0.43607
100.167	-0.45693	119.833	0.42198	100.167	-0.43615
100.333	-0.45705	119.667	0.42194	100.333	-0.43623
100.5	-0.45716	119.5	0.4219	100.5	-0.43631
100.667	-0.45726	119.333	0.42187	100.667	-0.43639
100.833	-0.45737	119.167	0.42183	100.833	-0.43648
101	-0.45749	119	0.42179	101	-0.43657
101.167	-0.45761	118.833	0.42176	101.167	-0.43668
101.333	-0.45775	118.667	0.42172	101.333	-0.43679
101.5	-0.45787	118.5	0.42169	101.5	-0.43689
101.667	-0.45799	118.333	0.42165	101.667	-0.43699
101.833	-0.45809	118.167	0.42161	101.833	-0.43708
102	-0.45819	118	0.42156	102	-0.43716
102.167	-0.4583	117.833	0.42151	102.167	-0.43724
102.333	-0.45842	117.667	0.42147	102.333	-0.43733
102.5	-0.45854	117.5	0.42143	102.5	-0.43739
102.667	-0.45865	117.333	0.4214	102.667	-0.43747
102.833	-0.4588	117.167	0.42136	102.833	-0.43756
103	-0.45893	117	0.42132	103	-0.43766
103.167	-0.45905	116.833	0.42129	103.167	-0.43775
103.333	-0.45917	116.667	0.42126	103.333	-0.43782
103.5	-0.45929	116.5	0.42121	103.5	-0.4379
103.667	-0.45941	116.333	0.42118	103.667	-0.43797
103.833	-0.45953	116.167	0.42114	103.833	-0.43802
104	-0.45966	116	0.4211	104	-0.43809
104.167	-0.45978	115.833	0.42106	104.167	-0.43816
104.333	-0.45989	115.667	0.42103	104.333	-0.43823
104.5	-0.45999	115.5	0.42099	104.5	-0.43833
104.667	-0.46009	115.333	0.42096	104.667	-0.43842
104.833	-0.4602	115.167	0.42095	104.833	-0.43851
105	-0.46033	115	0.42093	105	-0.43858
105.167	-0.46044	114.833	0.42091	105.167	-0.43867
105.333	-0.46055	114.667	0.42088	105.333	-0.43875
105.5	-0.46068	114.5	0.42087	105.5	-0.43884
105.667	-0.46081	114.333	0.42084	105.667	-0.43892
105.833	-0.46092	114.167	0.42082	105.833	-0.43899
106	-0.46103	114	0.4208	106	-0.43905
106.167	-0.46112	113.833	0.42077	106.167	-0.43912
106.333	-0.46122	113.667	0.42074	106.333	-0.43919
106.5	-0.4613	113.5	0.42071	106.5	-0.43926
106.667	-0.46139	113.333	0.42068	106.667	-0.43933
106.833	-0.46146	113.167	0.42064	106.833	-0.43941
107	-0.46154	113	0.42059	107	-0.4395
107.167	-0.46164	112.833	0.42055	107.167	-0.43961
107.333	-0.46173	112.667	0.42051	107.333	-0.4397
107.5	-0.46185	112.5	0.42044	107.5	-0.43979
107.667	-0.46197	112.333	0.42039	107.667	-0.43989
107.833	-0.46208	112.167	0.42034	107.833	-0.43998
108	-0.46217	112	0.42029	108	-0.44007
108.167	-0.46229	111.833	0.42025	108.167	-0.44017
108.333	-0.46239	111.667	0.42021	108.333	-0.44027
108.5	-0.4625	111.5	0.42016	108.5	-0.44038
108.667	-0.46261	111.333	0.42012	108.667	-0.44047
108.833	-0.46268	111.167	0.42009	108.833	-0.44055
109	-0.46277	111	0.42005	109	-0.44061
109.167	-0.46287	110.833	0.42001	109.167	-0.4407
109.333	-0.46296	110.667	0.41998	109.333	-0.44078
109.5	-0.46306	110.5	0.41995	109.5	-0.44085
109.667	-0.46317	110.333	0.41992	109.667	-0.44092
109.833	-0.46327	110.167	0.41989	109.833	-0.44099
110	-0.46338	110	0.41987	110	-0.44106
110.167	-0.46349	109.833	0.41983	110.167	-0.44113
110.333	-0.46358	109.667	0.4198	110.333	-0.4412
110.5	-0.46367	109.5	0.41977	110.5	-0.44128
110.667	-0.46377	109.333	0.41975	110.667	-0.44137
110.833	-0.46386	109.167	0.41973	110.833	-0.44147
111	-0.46396	109	0.41971	111	-0.44157
111.167	-0.46408	108.833	0.41969	111.167	-0.44167
111.333	-0.46421	108.667	0.41966	111.333	-0.44179
111.5	-0.46434	108.5	0.41964	111.5	-0.44189
111.667	-0.46449	108.333	0.41962	111.667	-0.44199
111.833	-0.46461	108.167	0.41958	111.833	-0.44207
112	-0.46474	108	0.41954	112	-0.44214
112.167	-0.46487	107.833	0.41948	112.167	-0.44221
112.333	-0.46498	107.667	0.41944	112.333	-0.44228
112.5	-0.4651	107.5	0.41941	112.5	-0.44236
112.667	-0.46522	107.333	0.41938	112.667	-0.44244
112.833	-0.46533	107.167	0.41933	112.833	-0.44252
113	-0.46544	107	0.41929	113	-0.44262
113.167	-0.46555	106.833	0.41926	113.167	-0.44272
113.333	-0.46565	106.667	0.41923	113.333	-0.44283
113.5	-0.46576	106.5	0.4192	113.5	-0.44293
113.667	-0.46586	106.333	0.41916	113.667	-0.44304
113.833	-0.46596	106.167	0.41912	113.833	-0.44315
114	-0.46606	106	0.41909	114	-0.44325
114.167	-0.46616	105.833	0.41905	114.167	-0.44335
114.333	-0.46626	105.667	0.41901	114.333	-0.44344
114.5	-0.46637	105.5	0.41897	114.5	-0.44353
114.667	-0.46649	105.333	0.41894	114.667	-0.4436
114.833	-0.46661	105.167	0.41892	114.833	-0.44367
115	-0.46675	105	0.41889	115	-0.44374
115.167	-0.46688	104.833	0.41886	115.167	-0.4438
115.333	-0.46702	104.667	0.41884	115.333	-0.44384
115.5	-0.46716	104.5	0.41883	115.5	-0.44388
115.667	-0.46729	104.333	0.41882	115.667	-0.44393
115.833	-0.46741	104.167	0.4188	115.833	-0.44399
116	-0.46753	104	0.41877	116	-0.44403
116.167	-0.46764	103.833	0.41875	116.167	-0.44409
116.333	-0.46774	103.667	0.41873	116.333	-0.44414
116.5	-0.46785	103.5	0.4187	116.5	-0.44419
116.667	-0.46796	103.333	0.41868	116.667	-0.44425
116.833	-0.46808	103.167	0.41865	116.833	-0.44432
117	-0.46821	103	0.41861	117	-0.4444
117.167	-0.46834	102.833	0.41856	117.167	-0.44449
117.333	-0.46848	102.667	0.41852	117.333	-0.44458
117.5	-0.46862	102.5	0.41848	117.5	-0.44465
117.667	-0.46878	102.333	0.41842	117.667	-0.44471
117.833	-0.46894	102.167	0.41838	117.833	-0.44478
118	-0.46908	102	0.41834	118	-0.44483
118.167	-0.46922	101.833	0.4183	118.167	-0.44489
118.333	-0.46935	101.667	0.41828	118.333	-0.44495
118.5	-0.46947	101.5	0.41825	118.5	-0.445
118.667	-0.4696	101.333	0.41824	118.667	-0.44507
118.833	-0.46973	101.167	0.41823	118.833	-0.44514
119	-0.46983	101	0.41821	119	-0.44521
119.167	-0.46995	100.833	0.41819	119.167	-0.44528
119.333	-0.47007	100.667	0.41817	119.333	-0.44537
119.5	-0.47019	100.5	0.41814	119.5	-0.44544
119.667	-0.47031	100.333	0.41809	119.667	-0.44551
119.833	-0.47043	100.167	0.41805	119.833	-0.44559
120	-0.47055	100	0.41801	120	-0.44567
120.167	-0.47066	99.833	0.41796	120.167	-0.44575
120.333	-0.47076	99.667	0.41791	120.333	-0.44582
120.5	-0.47086	99.5	0.41787	120.5	-0.44589
120.667	-0.47097	99.333	0.41783	120.667	-0.44597
120.833	-0.4711	99.167	0.41779	120.833	-0.44602
121	-0.47124	99	0.41776	121	-0.44606
121.167	-0.47138	98.833	0.41773	121.167	-0.4461
121.333	-0.47152	98.667	0.4177	121.333	-0.44612
121.5	-0.47166	98.5	0.41766	121.5	-0.44614
121.667	-0.47182	98.333	0.41762	121.667	-0.44616
121.833	-0.47196	98.167	0.4176	121.833	-0.4462
122	-0.47212	98	0.41756	122	-0.44623
122.167	-0.47228	97.833	0.41751	122.167	-0.44626
122.333	-0.47242	97.667	0.41745	122.333	-0.44631
122.5	-0.47255	97.5	0.41738	122.5	-0.44636
122.667	-0.47269	97.333	0.41731	122.667	-0.44642
122.833	-0.47282	97.167	0.41724	122.833	-0.44646
123	-0.47294	97	0.41715	123	-0.44649
123.167	-0.47307	96.833	0.41708	123.167	-0.44653
123.333	-0.4732	96.667	0.41702	123.333	-0.44655
123.5	-0.47333	96.5	0.41696	123.5	-0.44656
123.667	-0.47346	96.333	0.41695	123.667	-0.44657
123.833	-0.4736	96.167	0.41692	123.833	-0.44659
124	-0.47374	96	0.41689	124	-0.44661
124.167	-0.47388	95.833	0.41686	124.167	-0.44664
124.333	-0.47404	95.667	0.41684	124.333	-0.44667
124.5	-0.47418	95.5	0.4168	124.5	-0.4467
124.667	-0.47432	95.333	0.41677	124.667	-0.44676
124.833	-0.47445	95.167	0.41672	124.833	-0.44681
125	-0.47459	95	0.41665	125	-0.44685
125.167	-0.47472	94.833	0.41658	125.167	-0.44689
125.333	-0.47486	94.667	0.41652	125.333	-0.44693
125.5	-0.475	94.5	0.41644	125.5	-0.44697
125.667	-0.47512	94.333	0.41636	125.667	-0.447
125.833	-0.47525	94.167	0.41629	125.833	-0.44704
126	-0.47539	94	0.41622	126	-0.44705
126.167	-0.47552	93.833	0.41616	126.167	-0.44706
126.333	-0.47566	93.667	0.41611	126.333	-0.44708
126.5	-0.4758	93.5	0.41606	126.5	-0.4471
126.667	-0.47595	93.333	0.41601	126.667	-0.44712
126.833	-0.4761	93.167	0.41596	126.833	-0.44714
127	-0.47626	93	0.41591	127	-0.44718
127.167	-0.47641	92.833	0.41587	127.167	-0.44722
127.333	-0.47656	92.667	0.41582	127.333	-0.44728
127.5	-0.47672	92.5	0.41578	127.5	-0.44732
127.667	-0.47686	92.333	0.41574	127.667	-0.44737
127.833	-0.477	92.167	0.41571	127.833	-0.4474
128	-0.47714	92	0.41568	128	-0.44743
128.167	-0.47727	91.833	0.41565	128.167	-0.44746
128.333	-0.47739	91.667	0.41561	128.333	-0.4475
128.5	-0.47751	91.5	0.41556	128.5	-0.44754
128.667	-0.47763	91.333	0.41552	128.667	-0.44757
128.833	-0.47776	91.167	0.41547	128.833	-0.4476
129	-0.47788	91	0.41542	129	-0.44763
129.167	-0.47801	90.833	0.41537	129.167	-0.44766
129.333	-0.47813	90.667	0.41532	129.333	-0.4477
129.5	-0.47826	90.5	0.41527	129.5	-0.44773
129.667	-0.47841	90.333	0.41522	129.667	-0.44776
129.833	-0.47853	90.167	0.41517	129.833	-0.44779
130	-0.47866	90	0.41512	130	-0.44781
130.167	-0.47878	89.833	0.41507	130.167	-0.44783
130.333	-0.47888	89.667	0.41502	130.333	-0.44785
130.5	-0.47899	89.5	0.41497	130.5	-0.44788
130.667	-0.47911	89.333	0.41493	130.667	-0.44789
130.833	-0.47924	89.167	0.41489	130.833	-0.44791
131	-0.47937	89	0.41485	131	-0.44793
131.167	-0.4795	88.833	0.41481	131.167	-0.44794
131.333	-0.47963	88.667	0.41477	131.333	-0.44797
131.5	-0.47977	88.5	0.41474	131.5	-0.44799
131.667	-0.47992	88.333	0.41473	131.667	-0.44802
131.833	-0.48005	88.167	0.41471	131.833	-0.44805
132	-0.48018	88	0.4147	132	-0.44809
132.167	-0.4803	87.833	0.41468	132.167	-0.44812
132.333	-0.48041	87.667	0.41468	132.333	-0.44816
132.5	-0.48053	87.5	0.41466	132.5	-0.44819
132.667	-0.48065	87.333	0.41463	132.667	-0.44821
132.833	-0.48077	87.167	0.41459	132.833	-0.44824
133	-0.48088	87	0.41456	133	-0.44827
133.167	-0.48102	86.833	0.41449	133.167	-0.4483
133.333	-0.48115	86.667	0.41444	133.333	-0.44832
133.5	-0.48127	86.5	0.41439	133.5	-0.44835
133.667	-0.4814	86.333	0.41434	133.667	-0.44838
133.833	-0.48152	86.167	0.41429	133.833	-0.44841
134	-0.48164	86	0.41425	134	-0.44693
134.167	-0.48176	85.833	0.4142	134.167	-0.44408
134.333	-0.48186	85.667	0.41416	134.333	-0.445
134.5	-0.48199	85.5	0.41413	134.5	-0.44759
134.667	-0.48212	85.333	0.41409	134.667	-0.44931
134.833	-0.48224	85.167	0.41405	134.833	-0.45041
135	-0.48236	85	0.414	135	-0.45114
135.167	-0.48247	84.833	0.41395	135.167	-0.45158
135.333	-0.48258	84.667	0.41389	135.333	-0.45177
135.5	-0.48269	84.5	0.41382	135.5	-0.45203
135.667	-0.48279	84.333	0.41376	135.667	-0.45223
135.833	-0.48291	84.167	0.41369	135.833	-0.45243
136	-0.48302	84	0.41363	136	-0.45252
136.167	-0.48313	83.833	0.41356	136.167	-0.45264
136.333	-0.48326	83.667	0.4135	136.333	-0.45274
136.5	-0.48338	83.5	0.41345	136.5	-0.45283
136.667	-0.48348	83.333	0.41341	136.667	-0.45286
136.833	-0.48359	83.167	0.41337	136.833	-0.45292
137	-0.48368	83	0.41334	137	-0.453
137.167	-0.48378	82.833	0.41333	137.167	-0.45307
137.333	-0.48387	82.667	0.4133	137.333	-0.45314
137.5	-0.48396	82.5	0.41327	137.5	-0.4532
137.667	-0.48403	82.333	0.41322	137.667	-0.45325
137.833	-0.4841	82.167	0.41318	137.833	-0.45331
138	-0.48418	82	0.41314	138	-0.45335
138.167	-0.48426	81.833	0.41309	138.167	-0.45341
138.333	-0.48434	81.667	0.41305	138.333	-0.45346
138.5	-0.48443	81.5	0.41297	138.5	-0.45352
138.667	-0.48452	81.333	0.41291	138.667	-0.45359
138.833	-0.48463	81.167	0.41284	138.833	-0.45366
139	-0.48475	81	0.41276	139	-0.45372
139.167	-0.48486	80.833	0.4127	139.167	-0.45379
139.333	-0.48497	80.667	0.41266	139.333	-0.45385
139.5	-0.48509	80.5	0.41263	139.5	-0.45391
139.667	-0.48522	80.333	0.41259	139.667	-0.45397
139.833	-0.48534	80.167	0.41259	139.833	-0.45403
140	-0.48546	80	0.41257	140	-0.45407
140.167	-0.4856	79.833	0.41256	140.167	-0.45411
140.333	-0.48575	79.667	0.41257	140.333	-0.45416
140.5	-0.48589	79.5	0.41253	140.5	-0.45422
140.667	-0.48603	79.333	0.4125	140.667	-0.45426
140.833	-0.48616	79.167	0.41248	140.833	-0.45431
141	-0.4863	79	0.41245	141	-0.45434
141.167	-0.48642	78.833	0.41241	141.167	-0.45437
141.333	-0.48654	78.667	0.41237	141.333	-0.45442
141.5	-0.48665	78.5	0.41233	141.5	-0.45446
141.667	-0.48674	78.333	0.41231	141.667	-0.45451
141.833	-0.48685	78.167	0.41228	141.833	-0.45456
142	-0.48695	78	0.41223	142	-0.45462
142.167	-0.48705	77.833	0.41217	142.167	-0.45468
142.333	-0.48717	77.667	0.41212	142.333	-0.45475
142.5	-0.4873	77.5	0.41208	142.5	-0.45481
142.667	-0.48742	77.333	0.412	142.667	-0.45489
142.833	-0.48754	77.167	0.41194	142.833	-0.45497
143	-0.48766	77	0.4119	143	-0.45506
143.167	-0.48776	76.833	0.41186	143.167	-0.45514
143.333	-0.48787	76.667	0.41183	143.333	-0.45524
143.5	-0.48797	76.5	0.41179	143.5	-0.45531
143.667	-0.48806	76.333	0.41176	143.667	-0.45538
143.833	-0.48816	76.167	0.41172	143.833	-0.45546
144	-0.48826	76	0.41167	144	-0.45552
144.167	-0.48836	75.833	0.41161	144.167	-0.45559
144.333	-0.48846	75.667	0.41156	144.333	-0.45567
144.5	-0.48855	75.5	0.41152	144.5	-0.45574
144.667	-0.48864	75.333	0.41146	144.667	-0.45581
144.833	-0.48872	75.167	0.4114	144.833	-0.45589
145	-0.48881	75	0.41134	145	-0.45596
145.167	-0.4889	74.833	0.4113	145.167	-0.45603
145.333	-0.48901	74.667	0.41128	145.333	-0.45609
145.5	-0.48912	74.5	0.41125	145.5	-0.45616
145.667	-0.48923	74.333	0.41122	145.667	-0.45622
145.833	-0.48933	74.167	0.41119	145.833	-0.45627
146	-0.48941	74	0.41117	146	-0.45632
146.167	-0.4895	73.833	0.41113	146.167	-0.45637
146.333	-0.48956	73.667	0.41109	146.333	-0.45642
146.5	-0.48964	73.5	0.41105	146.5	-0.45647
146.667	-0.48973	73.333	0.41097	146.667	-0.45653
146.833	-0.4898	73.167	0.41092	146.833	-0.45659
147	-0.48989	73	0.41087	147	-0.45664
147.167	-0.48999	72.833	0.41082	147.167	-0.45669
147.333	-0.49007	72.667	0.41079	147.333	-0.45677
147.5	-0.49016	72.5	0.41074	147.5	-0.45685
147.667	-0.49024	72.333	0.41069	147.667	-0.45693
147.833	-0.49032	72.167	0.41064	147.833	-0.457
148	-0.4904	72	0.41059	148	-0.45708
148.167	-0.49049	71.833	0.41053	148.167	-0.45716
148.333	-0.49056	71.667	0.41048	148.333	-0.45723
148.5	-0.49063	71.5	0.41042	148.5	-0.4573
148.667	-0.49071	71.333	0.41037	148.667	-0.45734
148.833	-0.49079	71.167	0.41034	148.833	-0.4574
149	-0.49085	71	0.4103	149	-0.45746
149.167	-0.49092	70.833	0.41026	149.167	-0.45752
149.333	-0.49097	70.667	0.41025	149.333	-0.45759
149.5	-0.49102	70.5	0.41022	149.5	-0.45766
149.667	-0.49108	70.333	0.4102	149.667	-0.45773
149.833	-0.49115	70.167	0.41019	149.833	-0.4578
150	-0.49121	70	0.41015	150	-0.45788
150.167	-0.49128	69.833	0.4101	150.167	-0.45795
150.333	-0.49135	69.667	0.41005	150.333	-0.45801
150.5	-0.49141	69.5	0.40999	150.5	-0.45808
150.667	-0.49146	69.333	0.4099	150.667	-0.45815
150.833	-0.49152	69.167	0.40983	150.833	-0.45822
151	-0.49155	69	0.40977	151	-0.45828
151.167	-0.49159	68.833	0.40971	151.167	-0.45834
151.333	-0.49164	68.667	0.40965	151.333	-0.4584
151.5	-0.4917	68.5	0.4096	151.5	-0.45846
151.667	-0.49177	68.333	0.40956	151.667	-0.45853
151.833	-0.49184	68.167	0.40951	151.833	-0.4586
152	-0.49191	68	0.40949	152	-0.45866
152.167	-0.49198	67.833	0.40946	152.167	-0.45872
152.333	-0.49208	67.667	0.40941	152.333	-0.45878
152.5	-0.49218	67.5	0.40938	152.5	-0.45885
152.667	-0.49228	67.333	0.40935	152.667	-0.45891
152.833	-0.49239	67.167	0.40933	152.833	-0.45898
153	-0.4925	67	0.40931	153	-0.45905
153.167	-0.49261	66.833	0.40928	153.167	-0.45912
153.333	-0.4927	66.667	0.40924	153.333	-0.45919
153.5	-0.49279	66.5	0.40918	153.5	-0.45926
153.667	-0.49288	66.333	0.40912	153.667	-0.45932
153.833	-0.49297	66.167	0.40907	153.833	-0.45937
154	-0.49307	66	0.40897	154	-0.45941
154.167	-0.49317	65.833	0.40888	154.167	-0.45946
154.333	-0.49328	65.667	0.4088	154.333	-0.45951
154.5	-0.49338	65.5	0.40874	154.5	-0.45955
154.667	-0.49347	65.333	0.40868	154.667	-0.45958
154.833	-0.49357	65.167	0.40863	154.833	-0.45963
155	-0.49367	65	0.40859	155	-0.45968
155.167	-0.49378	64.833	0.40856	155.167	-0.45974
155.333	-0.49388	64.667	0.40856	155.333	-0.45981
155.5	-0.49399	64.5	0.40854	155.5	-0.45988
155.667	-0.4941	64.333	0.40851	155.667	-0.45995
155.833	-0.4942	64.167	0.40848	155.833	-0.46002
156	-0.49431	64	0.40843	156	-0.46012
156.167	-0.49442	63.833	0.40839	156.167	-0.4602
156.333	-0.49452	63.667	0.40836	156.333	-0.46028
156.5	-0.49461	63.5	0.40832	156.5	-0.46037
156.667	-0.4947	63.333	0.40826	156.667	-0.46044
156.833	-0.49479	63.167	0.40821	156.833	-0.46051
157	-0.49487	63	0.40817	157	-0.46057
157.167	-0.49496	62.833	0.40814	157.167	-0.46064
157.333	-0.49505	62.667	0.4081	157.333	-0.46069
157.5	-0.49514	62.5	0.40808	157.5	-0.46074
157.667	-0.49524	62.333	0.40806	157.667	-0.4608
157.833	-0.49534	62.167	0.40804	157.833	-0.46087
158	-0.49544	62	0.40802	158	-0.46094
158.167	-0.49553	61.833	0.40798	158.167	-0.46102
158.333	-0.49563	61.667	0.40795	158.333	-0.46108
158.5	-0.49572	61.5	0.40792	158.5	-0.46115
158.667	-0.49581	61.333	0.40789	158.667	-0.46122
158.833	-0.4959	61.167	0.40786	158.833	-0.46128
159	-0.49598	61	0.40782	159	-0.46134
159.167	-0.49608	60.833	0.40776	159.167	-0.4614
159.333	-0.49617	60.667	0.40772	159.333	-0.46144
159.5	-0.49627	60.5	0.40767	159.5	-0.46149
159.667	-0.49638	60.333	0.40762	159.667	-0.46155
159.833	-0.49649	60.167	0.40756	159.833	-0.4616
160	-0.4966	60	0.40751	160	-0.46166
160.167	-0.4967	59.833	0.40748	160.167	-0.46172
160.333	-0.49681	59.667	0.40744	160.333	-0.46179
160.5	-0.49692	59.5	0.40738	160.5	-0.46186
160.667	-0.49703	59.333	0.40739	160.667	-0.46194
160.833	-0.49713	59.167	0.40735	160.833	-0.46201
161	-0.49722	59	0.40729	161	-0.46209
161.167	-0.49732	58.833	0.40724	161.167	-0.46217
161.333	-0.49742	58.667	0.40716	161.333	-0.46225
161.5	-0.49753	58.5	0.40708	161.5	-0.46232
161.667	-0.49764	58.333	0.40701	161.667	-0.46239
161.833	-0.49775	58.167	0.40694	161.833	-0.46246
162	-0.49787	58	0.40684	162	-0.46252
162.167	-0.498	57.833	0.40677	162.167	-0.46257
162.333	-0.49814	57.667	0.40669	162.333	-0.46263
162.5	-0.49829	57.5	0.40662	162.5	-0.46269
162.667	-0.49842	57.333	0.40656	162.667	-0.46276
162.833	-0.49854	57.167	0.40649	162.833	-0.46283
163	-0.49867	57	0.40642	163	-0.46289
163.167	-0.49879	56.833	0.40633	163.167	-0.46295
163.333	-0.49891	56.667	0.40625	163.333	-0.46303
163.5	-0.49902	56.5	0.40616	163.5	-0.46309
163.667	-0.49914	56.333	0.40607	163.667	-0.46316
163.833	-0.49926	56.167	0.40599	163.833	-0.46323
164	-0.49938	56	0.40592	164	-0.46329
164.167	-0.49951	55.833	0.40585	164.167	-0.46335
164.333	-0.49965	55.667	0.40579	164.333	-0.46343
164.5	-0.49981	55.5	0.40572	164.5	-0.46351
164.667	-0.49996	55.333	0.40567	164.667	-0.46358
164.833	-0.50012	55.167	0.40562	164.833	-0.46366
165	-0.50028	55	0.40557	165	-0.46373
165.167	-0.50046	54.833	0.40552	165.167	-0.4638
165.333	-0.50063	54.667	0.4055	165.333	-0.46387
165.5	-0.50079	54.5	0.40548	165.5	-0.46393
165.667	-0.50095	54.333	0.40545	165.667	-0.46399
165.833	-0.50109	54.167	0.40542	165.833	-0.46405
166	-0.50124	54	0.40542	166	-0.46409
166.167	-0.50139	53.833	0.40538	166.167	-0.46413
166.333	-0.50156	53.667	0.40533	166.333	-0.46419
166.5	-0.50175	53.5	0.40527	166.5	-0.46424
166.667	-0.50194	53.333	0.4052	166.667	-0.46428
166.833	-0.50213	53.167	0.40514	166.833	-0.46433
167	-0.50233	53	0.40508	167	-0.46437
167.167	-0.50256	52.833	0.40503	167.167	-0.46442
167.333	-0.50276	52.667	0.40499	167.333	-0.46445
167.5	-0.50296	52.5	0.40493	167.5	-0.46449
167.667	-0.50317	52.333	0.40487	167.667	-0.46454
167.833	-0.50336	52.167	0.40481	167.833	-0.46459
168	-0.50357	52	0.40476	168	-0.46463
168.167	-0.50379	51.833	0.4047	168.167	-0.46468
168.333	-0.50402	51.667	0.40465	168.333	-0.46473
168.5	-0.50426	51.5	0.40459	168.5	-0.46477
168.667	-0.50448	51.333	0.40454	168.667	-0.46483
168.833	-0.50471	51.167	0.4045	168.833	-0.46487
169	-0.50493	51	0.40445	169	-0.46492
169.167	-0.50516	50.833	0.4044	169.167	-0.46495
169.333	-0.5054	50.667	0.40436	169.333	-0.46501
169.5	-0.50564	50.5	0.40432	169.5	-0.46506
169.667	-0.5059	50.333	0.40429	169.667	-0.4651
169.833	-0.50619	50.167	0.40425	169.833	-0.46514
170	-0.50646	50	0.40424	170	-0.46521
170.167	-0.50673	49.833	0.40422	170.167	-0.46526
170.333	-0.50699	49.667	0.4042	170.333	-0.46532
170.5	-0.50727	49.5	0.40418	170.5	-0.46537
170.667	-0.50754	49.333	0.40416	170.667	-0.46542
170.833	-0.50783	49.167	0.40413	170.833	-0.46546
171	-0.5081	49	0.40408	171	-0.46549
171.167	-0.50838	48.833	0.40403	171.167	-0.46553
171.333	-0.50867	48.667	0.40394	171.333	-0.46555
171.5	-0.50895	48.5	0.40387	171.5	-0.46558
171.667	-0.50923	48.333	0.4038	171.667	-0.4656
171.833	-0.50951	48.167	0.40374	171.833	-0.46563
172	-0.50979	48	0.40366	172	-0.46568
172.167	-0.51007	47.833	0.40359	172.167	-0.46572
172.333	-0.51034	47.667	0.40352	172.333	-0.46575
172.5	-0.51062	47.5	0.40345	172.5	-0.46577
172.667	-0.51092	47.333	0.40339	172.667	-0.46578
172.833	-0.51121	47.167	0.40333	172.833	-0.4658
173	-0.5115	47	0.40327	173	-0.46583
173.167	-0.51179	46.833	0.40319	173.167	-0.46586
173.333	-0.51208	46.667	0.40312	173.333	-0.46588
173.5	-0.51235	46.5	0.40305	173.5	-0.46591
173.667	-0.51264	46.333	0.40299	173.667	-0.46594
173.833	-0.51293	46.167	0.40292	173.833	-0.46597
174	-0.51319	46	0.40284	174	-0.46603
174.167	-0.51345	45.833	0.40273	174.167	-0.46607
174.333	-0.51371	45.667	0.40261	174.333	-0.46611
174.5	-0.51397	45.5	0.40249	174.5	-0.46615
174.667	-0.51423	45.333	0.40231	174.667	-0.4662
174.833	-0.5145	45.167	0.40214	174.833	-0.46625
175	-0.51477	45	0.40198	175	-0.4663
175.167	-0.51503	44.833	0.40183	175.167	-0.46634
175.333	-0.51529	44.667	0.40169	175.333	-0.46639
175.5	-0.51555	44.5	0.40158	175.5	-0.46644
175.667	-0.51579	44.333	0.40149	175.667	-0.46648
175.833	-0.51603	44.167	0.40142	175.833	-0.46653
176	-0.51624	44	0.40145	176	-0.46658
176.167	-0.51647	43.833	0.40144	176.167	-0.46662
176.333	-0.51671	43.667	0.40142	176.333	-0.46667
176.5	-0.51693	43.5	0.4014	176.5	-0.46672
176.667	-0.51713	43.333	0.40142	176.667	-0.46677
176.833	-0.51733	43.167	0.4014	176.833	-0.46683
177	-0.51751	43	0.40138	177	-0.46689
177.167	-0.51767	42.833	0.40134	177.167	-0.46697
177.333	-0.51781	42.667	0.4013	177.333	-0.46704
177.5	-0.51795	42.5	0.40127	177.5	-0.4671
177.667	-0.51809	42.333	0.40123	177.667	-0.46716
177.833	-0.51823	42.167	0.40119	177.833	-0.46722
178	-0.51834	42	0.40114	178	-0.46726
178.167	-0.51844	41.833	0.40109	178.167	-0.46731
178.333	-0.51854	41.667	0.40104	178.333	-0.46736
178.5	-0.51863	41.5	0.40098	178.5	-0.46741
178.667	-0.51866	41.333	0.40093	178.667	-0.46745
178.833	-0.5187	41.167	0.40084	178.833	-0.46748
179	-0.51872	41	0.40078	179	-0.46753
179.167	-0.51873	40.833	0.40071	179.167	-0.46758
179.333	-0.51869	40.667	0.40065	179.333	-0.46763
179.5	-0.51866	40.5	0.40061	179.5	-0.4677
179.667	-0.51863	40.333	0.40059	179.667	-0.46776
179.833	-0.51859	40.167	0.40056	179.833	-0.46781
180	-0.51852	40	0.40052	180	-0.46788
180.167	-0.51845	39.833	0.40051	180.167	-0.46793
180.333	-0.51838	39.667	0.40046	180.333	-0.46798
180.5	-0.51829	39.5	0.4004	180.5	-0.46802
180.667	-0.51817	39.333	0.40034	180.667	-0.46805
180.833	-0.51806	39.167	0.40024	180.833	-0.46811
181	-0.51793	39	0.40017	181	-0.46816
181.167	-0.5178	38.833	0.40012	181.167	-0.46822
181.333	-0.51761	38.667	0.40008	181.333	-0.46828
181.5	-0.51742	38.5	0.40007	181.5	-0.46833
181.667	-0.51722	38.333	0.40004	181.667	-0.46839
181.833	-0.51701	38.167	0.40001	181.833	-0.46844
182	-0.51674	38	0.39998	182	-0.46847
182.167	-0.51649	37.833	0.39995	182.167	-0.46851
182.333	-0.51623	37.667	0.39991	182.333	-0.46855
182.5	-0.51597	37.5	0.39986	182.5	-0.46859
182.667	-0.51569	37.333	0.39981	182.667	-0.46864
182.833	-0.51541	37.167	0.39974	182.833	-0.46868
183	-0.51513	37	0.39968	183	-0.46873
183.167	-0.51485	36.833	0.39963	183.167	-0.46879
183.333	-0.51456	36.667	0.39958	183.333	-0.46884
183.5	-0.51428	36.5	0.39956	183.5	-0.46889
183.667	-0.514	36.333	0.39955	183.667	-0.46894
183.833	-0.51371	36.167	0.39955	183.833	-0.46899
184	-0.51342	36	0.39955	184	-0.46903
184.167	-0.51314	35.833	0.39962	184.167	-0.46906
184.333	-0.51287	35.667	0.39967	184.333	-0.46908
184.5	-0.5126	35.5	0.39968	184.5	-0.4691
184.667	-0.51234	35.333	0.3997	184.667	-0.46912
184.833	-0.51207	35.167	0.3997	184.833	-0.46915
185	-0.51181	35	0.3997	185	-0.46918
185.167	-0.51154	34.833	0.39969	185.167	-0.46922
185.333	-0.51128	34.667	0.39968	185.333	-0.46926
185.5	-0.51102	34.5	0.39962	185.5	-0.4693
185.667	-0.51077	34.333	0.39956	185.667	-0.46934
185.833	-0.51052	34.167	0.39951	185.833	-0.46937
186	-0.51031	34	0.39946	186	-0.46941
186.167	-0.51009	33.833	0.39939	186.167	-0.46944
186.333	-0.50987	33.667	0.39932	186.333	-0.46949
186.5	-0.50968	33.5	0.39925	186.5	-0.46953
186.667	-0.50949	33.333	0.39919	186.667	-0.46959
186.833	-0.50935	33.167	0.39917	186.833	-0.46964
187	-0.5092	33	0.39913	187	-0.46967
187.167	-0.50905	32.833	0.39909	187.167	-0.46969
187.333	-0.50891	32.667	0.39906	187.333	-0.46971
187.5	-0.50881	32.5	0.39904	187.5	-0.46971
187.667	-0.50869	32.333	0.39903	187.667	-0.46972
187.833	-0.50856	32.167	0.39901	187.833	-0.46973
188	-0.50843	32	0.39899	188	-0.46975
188.167	-0.50833	31.833	0.39893	188.167	-0.46977
188.333	-0.50825	31.667	0.39887	188.333	-0.46979
188.5	-0.50818	31.5	0.39881	188.5	-0.46982
188.667	-0.50811	31.333	0.39873	188.667	-0.46985
188.833	-0.50811	31.167	0.39865	188.833	-0.46989
189	-0.50809	31	0.39859	189	-0.46993
189.167	-0.50807	30.833	0.39854	189.167	-0.46998
189.333	-0.50807	30.667	0.39849	189.333	-0.47004
189.5	-0.5081	30.5	0.39849	189.5	-0.4701
189.667	-0.50812	30.333	0.39847	189.667	-0.47015
189.833	-0.50816	30.167	0.39844	189.833	-0.47021
190	-0.5082	30	0.39841	190	-0.47026
190.167	-0.50827	29.833	0.39838	190.167	-0.4703
190.333	-0.50832	29.667	0.39836	190.333	-0.47036
190.5	-0.50837	29.5	0.39833	190.5	-0.47041
190.667	-0.50843	29.333	0.3983	190.667	-0.47045
190.833	-0.5085	29.167	0.39825	190.833	-0.4705
191	-0.50856	29	0.39821	191	-0.47055
191.167	-0.50861	28.833	0.39817	191.167	-0.4706
191.333	-0.50866	28.667	0.39813	191.333	-0.47065
191.5	-0.50869	28.5	0.39808	191.5	-0.4707
191.667	-0.50873	28.333	0.39804	191.667	-0.47075
191.833	-0.50878	28.167	0.39799	191.833	-0.4708
192	-0.50883	28	0.39794	192	-0.47085
192.167	-0.50887	27.833	0.3979	192.167	-0.47089
192.333	-0.50893	27.667	0.39786	192.333	-0.47093
192.5	-0.50899	27.5	0.39782	192.5	-0.47099
192.667	-0.50906	27.333	0.39779	192.667	-0.47105
192.833	-0.50915	27.167	0.39775	192.833	-0.47111
193	-0.50923	27	0.39772	193	-0.47117
193.167	-0.50931	26.833	0.3977	193.167	-0.47124
193.333	-0.50939	26.667	0.39768	193.333	-0.47132
193.5	-0.50947	26.5	0.39768	193.5	-0.47139
193.667	-0.50953	26.333	0.39765	193.667	-0.47147
193.833	-0.5096	26.167	0.39762	193.833	-0.47153
194	-0.50967	26	0.39759	194	-0.4716
194.167	-0.50974	25.833	0.39753	194.167	-0.47166
194.333	-0.50982	25.667	0.39748	194.333	-0.47174
194.5	-0.50991	25.5	0.39743	194.5	-0.47181
194.667	-0.51	25.333	0.39739	194.667	-0.47189
194.833	-0.51011	25.167	0.3973	194.833	-0.47197
195	-0.51021	25	0.39721	195	-0.47205
195.167	-0.51032	24.833	0.39714	195.167	-0.47213
195.333	-0.51043	24.667	0.39708	195.333	-0.4722
195.5	-0.51054	24.5	0.397	195.5	-0.47226
195.667	-0.51064	24.333	0.39695	195.667	-0.47232
195.833	-0.51074	24.167	0.3969	195.833	-0.47237
196	-0.51084	24	0.39685	196	-0.47243
196.167	-0.51092	23.833	0.39682	196.167	-0.47249
196.333	-0.511	23.667	0.39679	196.333	-0.47255
196.5	-0.51109	23.5	0.39675	196.5	-0.47262
196.667	-0.51118	23.333	0.39671	196.667	-0.4727
196.833	-0.51126	23.167	0.39662	196.833	-0.47279
197	-0.51135	23	0.39654	197	-0.47289
197.167	-0.51144	22.833	0.39646	197.167	-0.47297
197.333	-0.51152	22.667	0.39635	197.333	-0.47304
197.5	-0.51161	22.5	0.39625	197.5	-0.47309
197.667	-0.51169	22.333	0.39618	197.667	-0.47311
197.833	-0.51177	22.167	0.39613	197.833	-0.47315
198	-0.51184	22	0.3961	198	-0.47319
198.167	-0.51192	21.833	0.39614	198.167	-0.47324
198.333	-0.51201	21.667	0.39616	198.333	-0.47327
198.5	-0.5121	21.5	0.39618	198.5	-0.47331
198.667	-0.5122	21.333	0.3962	198.667	-0.47336
198.833	-0.5123	21.167	0.39623	198.833	-0.47341
199	-0.5124	21	0.39624	199	-0.47349
199.167	-0.51249	20.833	0.39623	199.167	-0.47356
199.333	-0.51258	20.667	0.39622	199.333	-0.47364
199.5	-0.51267	20.5	0.39619	199.5	-0.47372
199.667	-0.51277	20.333	0.39615	199.667	-0.47381
199.833	-0.51288	20.167	0.3961	199.833	-0.47388
200	-0.51298	20	0.39606	200	-0.47394
200.167	-0.51308	19.833	0.39599	200.167	-0.474
200.333	-0.51318	19.667	0.39592	200.333	-0.47405
200.5	-0.51327	19.5	0.39587	200.5	-0.4741
200.667	-0.51336	19.333	0.39584	200.667	-0.47416
200.833	-0.51345	19.167	0.3958	200.833	-0.47421
201	-0.51355	19	0.39578	201	-0.47426
201.167	-0.51364	18.833	0.39575	201.167	-0.47432
201.333	-0.51374	18.667	0.39571	201.333	-0.47439
201.5	-0.51385	18.5	0.3957	201.5	-0.47445
201.667	-0.51396	18.333	0.39566	201.667	-0.47454
201.833	-0.51406	18.167	0.39562	201.833	-0.47462
202	-0.51416	18	0.39558	202	-0.47469
202.167	-0.51427	17.833	0.39551	202.167	-0.47478
202.333	-0.51436	17.667	0.39546	202.333	-0.47486
202.5	-0.51446	17.5	0.39542	202.5	-0.47494
202.667	-0.51456	17.333	0.39538	202.667	-0.47502
202.833	-0.51467	17.167	0.39536	202.833	-0.4751
203	-0.5148	17	0.39535	203	-0.47517
203.167	-0.51493	16.833	0.39533	203.167	-0.47525
203.333	-0.51506	16.667	0.39531	203.333	-0.47531
203.5	-0.51521	16.5	0.3953	203.5	-0.47537
203.667	-0.51533	16.333	0.39529	203.667	-0.47543
203.833	-0.51544	16.167	0.39528	203.833	-0.4755
204	-0.51555	16	0.39529	204	-0.47556
204.167	-0.51564	15.833	0.39533	204.167	-0.47563
204.333	-0.51574	15.667	0.39538	204.333	-0.47573
204.5	-0.51585	15.5	0.39542	204.5	-0.47582
204.667	-0.51596	15.333	0.39545	204.667	-0.47592
204.833	-0.51608	15.167	0.39553	204.833	-0.47602
205	-0.5162	15	0.39557	205	-0.47615
205.167	-0.51632	14.833	0.39559	205.167	-0.47626
205.333	-0.51643	14.667	0.3956	205.333	-0.47637
205.5	-0.51657	14.5	0.39558	205.5	-0.47647
205.667	-0.51671	14.333	0.3955	205.667	-0.47656
205.833	-0.51684	14.167	0.39547	205.833	-0.47666
206	-0.51698	14	0.39543	206	-0.47674
206.167	-0.51712	13.833	0.3954	206.167	-0.47682
206.333	-0.51727	13.667	0.39538	206.333	-0.47689
206.5	-0.51741	13.5	0.39534	206.5	-0.47696
206.667	-0.51756	13.333	0.39531	206.667	-0.47704
206.833	-0.51771	13.167	0.39527	206.833	-0.47712
207	-0.51785	13	0.39524	207	-0.47722
207.167	-0.51801	12.833	0.3952	207.167	-0.47731
207.333	-0.51817	12.667	0.39515	207.333	-0.47743
207.5	-0.51834	12.5	0.39511	207.5	-0.47754
207.667	-0.51849	12.333	0.39507	207.667	-0.47766
207.833	-0.51865	12.167	0.39505	207.833	-0.47779
208	-0.51881	12	0.39503	208	-0.47791
208.167	-0.51897	11.833	0.39502	208.167	-0.47801
208.333	-0.51913	11.667	0.39501	208.333	-0.47812
208.5	-0.5193	11.5	0.395	208.5	-0.47823
208.667	-0.51947	11.333	0.39498	208.667	-0.47834
208.833	-0.51965	11.167	0.39496	208.833	-0.47844
209	-0.51983	11	0.39493	209	-0.47855
209.167	-0.52001	10.833	0.39491	209.167	-0.47866
209.333	-0.52019	10.667	0.3949	209.333	-0.47876
209.5	-0.5204	10.5	0.39489	209.5	-0.47887
209.667	-0.52062	10.333	0.39488	209.667	-0.47897
209.833	-0.52083	10.167	0.39486	209.833	-0.47906
210	-0.52103	10	0.39483	210	-0.47915
210.167	-0.52125	9.833	0.39478	210.167	-0.47926
210.333	-0.52146	9.667	0.39472	210.333	-0.47936
210.5	-0.52168	9.5	0.39468	210.5	-0.47946
210.667	-0.5219	9.333	0.39465	210.667	-0.47957
210.833	-0.5221	9.167	0.39463	210.833	-0.47967
211	-0.52231	9	0.39459	211	-0.47977
211.167	-0.52253	8.833	0.39454	211.167	-0.47989
211.333	-0.52276	8.667	0.39449	211.333	-0.48001
211.5	-0.523	8.5	0.39445	211.5	-0.48014
211.667	-0.52324	8.333	0.39437	211.667	-0.48027
211.833	-0.52348	8.167	0.39432	211.833	-0.48048
212	-0.52373	8	0.39426	212	-0.48065
212.167	-0.52401	7.833	0.39418	212.167	-0.48084
212.333	-0.5243	7.667	0.39411	212.333	-0.48105
212.5	-0.5246	7.5	0.39403	212.5	-0.48195
212.667	-0.52491	7.333	0.39397	212.667	-0.48325
212.833	-0.52526	7.167	0.3939	212.833	-0.48352
213	-0.52558	7	0.39378	213	-0.48342
213.167	-0.52589	6.833	0.39367	213.167	-0.48314
213.333	-0.5262	6.667	0.39363	213.333	-0.48301
213.5	-0.5265	6.5	0.39359	213.5	-0.48293
213.667	-0.5268	6.333	0.39314	213.667	-0.48285
213.833	-0.5271	6.167	0.39287	213.833	-0.48285
214	-0.52741	6	0.39263	214	-0.48284
214.167	-0.52772	5.833	0.39237	214.167	-0.48285
214.333	-0.52804	5.667	0.39223	214.333	-0.48285
214.5	-0.52836	5.5	0.39206	214.5	-0.48293
214.667	-0.52869	5.333	0.39195	214.667	-0.48298
214.833	-0.52902	5.167	0.39184	214.833	-0.48305
215	-0.52935	5	0.39196	215	-0.48311
215.167	-0.52968	4.833	0.392	215.167	-0.48319
215.333	-0.53001	4.667	0.39201	215.333	-0.48327
215.5	-0.53034	4.5	0.39202	215.5	-0.48336
215.667	-0.53065	4.333	0.39206	215.667	-0.48345
215.833	-0.53097	4.167	0.39207	215.833	-0.48356
216	-0.5313	4	0.39208	216	-0.48367
216.167	-0.53162	3.833	0.39208	216.167	-0.48379
216.333	-0.53196	3.667	0.39207	216.333	-0.48391
216.5	-0.53229	3.5	0.39209	216.5	-0.48406
216.667	-0.53264	3.333	0.39211	216.667	-0.48419
216.833	-0.53299	3.167	0.39214	216.833	-0.48433
217	-0.53336	3	0.39215	217	-0.48447
217.167	-0.53373	2.833	0.39215	217.167	-0.48461
217.333	-0.5341	2.667	0.39213	217.333	-0.48475
217.5	-0.53449	2.5	0.39213	217.5	-0.48489
217.667	-0.53487	2.333	0.39207	217.667	-0.48503
217.833	-0.53525	2.167	0.39201	217.833	-0.48517
218	-0.53562	2	0.39194	218	-0.48531
218.167	-0.53598	1.833	0.39189	218.167	-0.48545
218.333	-0.53635	1.667	0.39184	218.333	-0.48559
218.5	-0.53672	1.5	0.3918	218.5	-0.48573
218.667	-0.5371	1.333	0.39177	218.667	-0.48587
218.833	-0.53747	1.167	0.39174	218.833	-0.48602
219	-0.53786	1	0.39175	219	-0.48616
219.167	-0.53824	0.833	0.39172	219.167	-0.48633
219.333	-0.53863	0.667	0.39168	219.333	-0.48649
219.5	-0.53902	0.5	0.39164	219.5	-0.48666
219.667	-0.53942	0.333	0.39155	219.667	-0.48682
219.833	-0.53981	0.167	0.3915	219.833	-0.48699
220	-0.54019	0	0.39146	220	-0.48715
220.167	-0.54058	-0.167	0.39141	220.167	-0.48731
220.333	-0.54096	-0.333	0.39138	220.333	-0.48747
220.5	-0.54134	-0.5	0.39135	220.5	-0.48763
220.667	-0.54173	-0.667	0.39131	220.667	-0.48779
220.833	-0.54211	-0.833	0.39126	220.833	-0.48795
221	-0.54248	-1	0.39122	221	-0.48811
221.167	-0.54285	-1.167	0.39116	221.167	-0.48827
221.333	-0.54321	-1.333	0.3911	221.333	-0.48844
221.5	-0.54355	-1.5	0.39105	221.5	-0.48861
221.667	-0.54387	-1.667	0.39096	221.667	-0.48878
221.833	-0.5442	-1.833	0.3909	221.833	-0.48895
222	-0.54451	-2	0.39087	222	-0.48912
222.167	-0.54483	-2.167	0.39083	222.167	-0.48928
222.333	-0.54512	-2.333	0.39081	222.333	-0.48946
222.5	-0.54543	-2.5	0.39079	222.5	-0.48962
222.667	-0.54573	-2.667	0.39077	222.667	-0.48979
222.833	-0.54602	-2.833	0.39077	222.833	-0.48997
223	-0.54631	-3	0.39075	223	-0.49015
223.167	-0.5466	-3.167	0.39071	223.167	-0.49034
223.333	-0.5469	-3.333	0.39067	223.333	-0.49053
223.5	-0.54719	-3.5	0.39062	223.5	-0.49073
223.667	-0.54749	-3.667	0.39057	223.667	-0.49092
223.833	-0.54779	-3.833	0.39053	223.833	-0.49112
224	-0.5481	-4	0.3905	224	-0.4913
224.167	-0.54841	-4.167	0.39048	224.167	-0.4915
224.333	-0.54871	-4.333	0.39049	224.333	-0.49169
224.5	-0.54906	-4.5	0.39046	224.5	-0.49188
224.667	-0.54939	-4.667	0.39041	224.667	-0.49208
224.833	-0.54972	-4.833	0.39036	224.833	-0.49229
225	-0.55005	-5	0.39028	225	-0.49251
225.167	-0.55037	-5.167	0.39023	225.167	-0.49275
225.333	-0.55068	-5.333	0.39017	225.333	-0.49297
225.5	-0.55098	-5.5	0.39011	225.5	-0.49318
225.667	-0.55128	-5.667	0.39004	225.667	-0.4934
225.833	-0.55156	-5.833	0.38998	225.833	-0.4936
226	-0.55185	-6	0.38993	226	-0.4938
226.167	-0.55216	-6.167	0.38988	226.167	-0.494
226.333	-0.55247	-6.333	0.38986	226.333	-0.49421
226.5	-0.5528	-6.5	0.38985	226.5	-0.49441
226.667	-0.55311	-6.667	0.38983	226.667	-0.49463
226.833	-0.55341	-6.833	0.38981	226.833	-0.49486
227	-0.55371	-7	0.38979	227	-0.49511
227.167	-0.554	-7.167	0.38975	227.167	-0.49536
227.333	-0.55428	-7.333	0.38972	227.333	-0.49559
227.5	-0.55456	-7.5	0.38968	227.5	-0.49579
227.667	-0.55483	-7.667	0.3896	227.667	-0.49598
227.833	-0.55509	-7.833	0.38954	227.833	-0.49615
228	-0.55535	-8	0.38948	228	-0.49633
228.167	-0.55561	-8.167	0.38943	228.167	-0.49653
228.333	-0.55588	-8.333	0.38938	228.333	-0.49674
228.5	-0.55614	-8.5	0.38931	228.5	-0.49698
228.667	-0.55641	-8.667	0.38926	228.667	-0.49723
228.833	-0.55669	-8.833	0.3892	228.833	-0.49749
229	-0.55696	-9	0.38914	229	-0.49775
229.167	-0.55727	-9.167	0.38909	229.167	-0.49806
229.333	-0.55756	-9.333	0.38904	229.333	-0.49832
229.5	-0.55784	-9.5	0.389	229.5	-0.49859
229.667	-0.55813	-9.667	0.38898	229.667	-0.49885
229.833	-0.55843	-9.833	0.38894	229.833	-0.49896
230	-0.55872	-10	0.3889	230	-0.49877
230.167	-0.55903	-10.167	0.38886	230.167	-0.49858
230.333	-0.55934	-10.333	0.38881	230.333	-0.49885
230.5	-0.55966	-10.5	0.38876	230.5	-0.49934
230.667	-0.55997	-10.667	0.38871	230.667	-0.49967
230.833	-0.56027	-10.833	0.38867	230.833	-0.49995
231	-0.56056	-11	0.38864	231	-0.50025
231.167	-0.56083	-11.167	0.38862	231.167	-0.50052
231.333	-0.56111	-11.333	0.38862	231.333	-0.50081
231.5	-0.56138	-11.5	0.3886	231.5	-0.50112
231.667	-0.56165	-11.667	0.38858	231.667	-0.50144
231.833	-0.56192	-11.833	0.38855	231.833	-0.50181
232	-0.56219	-12	0.38851	232	-0.50215
232.167	-0.56247	-12.167	0.38847	232.167	-0.50252
232.333	-0.56275	-12.333	0.38839	232.333	-0.50294
232.5	-0.56307	-12.5	0.38833	232.5	-0.50373
232.667	-0.56337	-12.667	0.3883	232.667	-0.50484
232.833	-0.56368	-12.833	0.38828	232.833	-0.50572
233	-0.56397	-13	0.38829	233	-0.50633
233.167	-0.56429	-13.167	0.38829	233.167	-0.50642
233.333	-0.56459	-13.333	0.38826	233.333	-0.50659
233.5	-0.56488	-13.5	0.38822	233.5	-0.50681
233.667	-0.56518	-13.667	0.38818	233.667	-0.50706
233.833	-0.56548	-13.833	0.38815	233.833	-0.50731
234	-0.56578	-14	0.38814	234	-0.50757
234.167	-0.56608	-14.167	0.38812	234.167	-0.50784
234.333	-0.56638	-14.333	0.38812	234.333	-0.50813
234.5	-0.56669	-14.5	0.38809	234.5	-0.50845
234.667	-0.56699	-14.667	0.38811	234.667	-0.50875
234.833	-0.56728	-14.833	0.38824	234.833	-0.50906
235	-0.56757	-15	0.38803	235	-0.50937
235.167	-0.56784	-15.167	0.38796	235.167	-0.50969
235.333	-0.5681	-15.333	0.3879	235.333	-0.51002
235.5	-0.56837	-15.5	0.38784	235.5	-0.51033
235.667	-0.56864	-15.667	0.3878	235.667	-0.51062
235.833	-0.56889	-15.833	0.38775	235.833	-0.51094
236	-0.56917	-16	0.38771	236	-0.51127
236.167	-0.56945	-16.167	0.38768	236.167	-0.51161
236.333	-0.56974	-16.333	0.38762	236.333	-0.51196
236.5	-0.57004	-16.5	0.38755	236.5	-0.51234
236.667	-0.57034	-16.667	0.3875	236.667	-0.51272
236.833	-0.57064	-16.833	0.38748	236.833	-0.51311
237	-0.57093	-17	0.38742	237	-0.5135
237.167	-0.5712	-17.167	0.38739	237.167	-0.51392
237.333	-0.57148	-17.333	0.38735	237.333	-0.51433
237.5	-0.57176	-17.5	0.38731	237.5	-0.51474
237.667	-0.57203	-17.667	0.38727	237.667	-0.51513
237.833	-0.5723	-17.833	0.38722	237.833	-0.5155
238	-0.57259	-18	0.38716	238	-0.51588
238.167	-0.57288	-18.167	0.38709	238.167	-0.51625
238.333	-0.57317	-18.333	0.38704	238.333	-0.51662
238.5	-0.57351	-18.5	0.387	238.5	-0.51695
238.667	-0.57383	-18.667	0.38697	238.667	-0.5173
238.833	-0.57417	-18.833	0.38691	238.833	-0.51768
239	-0.57451	-19	0.3869	239	-0.51805
239.167	-0.57489	-19.167	0.38688	239.167	-0.51843
239.333	-0.57526	-19.333	0.38684	239.333	-0.5188
239.5	-0.57563	-19.5	0.3868	239.5	-0.51918
239.667	-0.57601	-19.667	0.38677	239.667	-0.51955
239.833	-0.57641	-19.833	0.38635	239.833	-0.51992
240	-0.57681	-20	0.38526	240	-0.52032
240.167	-0.57722	-20.167	0.3846	240.167	-0.52071
240.333	-0.57765	-20.333	0.38496	240.333	-0.5211
240.5	-0.57809	-20.5	0.38522	240.5	-0.52149
240.667	-0.57856	-20.667	0.38541	240.667	-0.5219
240.833	-0.57903	-20.833	0.38559	240.833	-0.52229
241	-0.57952	-21	0.38564	241	-0.52269
241.167	-0.58001	-21.167	0.38573	241.167	-0.52308
241.333	-0.58052	-21.333	0.38567	241.333	-0.52346
241.5	-0.581	-21.5	0.3854	241.5	-0.52384
241.667	-0.58146	-21.667	0.38509	241.667	-0.52423
241.833	-0.58192	-21.833	0.38496	241.833	-0.52462
242	-0.58233	-22	0.38499	242	-0.52501
242.167	-0.58275	-22.167	0.38511	242.167	-0.52541
242.333	-0.58316	-22.333	0.38515	242.333	-0.5258
242.5	-0.58357	-22.5	0.38518	242.5	-0.52618
242.667	-0.58393	-22.667	0.3852	242.667	-0.52657
242.833	-0.5843	-22.833	0.3852	242.833	-0.52695
243	-0.58464	-23	0.3852	243	-0.52731
243.167	-0.58496	-23.167	0.38521	243.167	-0.52768
243.333	-0.58523	-23.333	0.3852	243.333	-0.528
243.5	-0.58552	-23.5	0.38518	243.5	-0.52832
243.667	-0.58582	-23.667	0.38509	243.667	-0.52864
243.833	-0.58611	-23.833	0.38502	243.833	-0.52895
244	-0.58638	-24	0.38496	244	-0.52923
244.167	-0.58665	-24.167	0.38489	244.167	-0.52952
244.333	-0.58691	-24.333	0.38479	244.333	-0.52981
244.5	-0.58718	-24.5	0.38473	244.5	-0.53008
244.667	-0.58744	-24.667	0.38473	244.667	-0.53033
244.833	-0.58762	-24.833	0.38476	244.833	-0.53057
245	-0.58749	-25	0.3848	245	-0.53079
245.167	-0.58709	-25.167	0.38478	245.167	-0.531
245.333	-0.58647	-25.333	0.38478	245.333	-0.53116
245.5	-0.58582	-25.5	0.38474	245.5	-0.53134
245.667	-0.58512	-25.667	0.38456	245.667	-0.5315
245.833	-0.58435	-25.833	0.38447	245.833	-0.53164
246	-0.58355	-26	0.38439	246	-0.53174
246.167	-0.58278	-26.167	0.38433	246.167	-0.53184
246.333	-0.582	-26.333	0.38428	246.333	-0.53191
246.5	-0.58122	-26.5	0.38423	246.5	-0.53196
246.667	-0.58042	-26.667	0.38415	246.667	-0.53191
246.833	-0.57966	-26.833	0.38407	246.833	-0.53187
247	-0.57892	-27	0.38399	247	-0.5318
247.167	-0.5782	-27.167	0.3839	247.167	-0.53172
247.333	-0.57755	-27.333	0.38383	247.333	-0.53149
247.5	-0.5769	-27.5	0.38376	247.5	-0.53129
247.667	-0.57628	-27.667	0.38369	247.667	-0.53106
247.833	-0.57576	-27.833	0.38364	247.833	-0.53081
248	-0.57533	-28	0.38362	248	-0.53043
248.167	-0.57489	-28.167	0.3836	248.167	-0.53009
248.333	-0.57449	-28.333	0.3836	248.333	-0.52968
248.5	-0.57412	-28.5	0.38356	248.5	-0.52922
248.667	-0.5739	-28.667	0.38353	248.667	-0.52858
248.833	-0.57365	-28.833	0.38352	248.833	-0.52794
249	-0.57343	-29	0.38346	249	-0.52731
249.167	-0.57323	-29.167	0.38343	249.167	-0.52666
249.333	-0.57315	-29.333	0.38339	249.333	-0.52589
249.5	-0.57305	-29.5	0.38332	249.5	-0.52516
249.667	-0.57297	-29.667	0.38328	249.667	-0.52444
249.833	-0.57291	-29.833	0.38322	249.833	-0.52371
250	-0.57294	-30	0.38318	250	-0.52297
250.167	-0.57296	-30.167	0.38314	250.167	-0.52227
250.333	-0.573	-30.333	0.3831	250.333	-0.52159
250.5	-0.57305	-30.5	0.38308	250.5	-0.52089
250.667	-0.57318	-30.667	0.38307	250.667	-0.52037
250.833	-0.57329	-30.833	0.38305	250.833	-0.51983
251	-0.57341	-31	0.38301	251	-0.51944
251.167	-0.57353	-31.167	0.38295	251.167	-0.51915
251.333	-0.5737	-31.333	0.38287	251.333	-0.51899
251.5	-0.57385	-31.5	0.38279	251.5	-0.51882
251.667	-0.574	-31.667	0.38268	251.667	-0.51872
251.833	-0.57416	-31.833	0.3826	251.833	-0.5187
252	-0.57433	-32	0.38249	252	-0.51875
252.167	-0.5745	-32.167	0.38239	252.167	-0.5188
252.333	-0.57467	-32.333	0.38234	252.333	-0.51888
252.5	-0.57485	-32.5	0.38227	252.5	-0.51898
252.667	-0.57503	-32.667	0.3822	252.667	-0.51919
252.833	-0.57521	-32.833	0.38212	252.833	-0.51938
[truncated: 283 more rows]
