# Supplementary material for: Mechanically robust supramolecular polymer co-assemblies
Source: Nat Commun. 2022 Jan 18;13:356. doi: 10.1038/s41467-022-28017-0 (PMC8766479; doi:10.1038/s41467-022-28017-0)
Supplement: Supplementary file 3 — Source Data [file 41467_2022_28017_MOESM3_ESM.zip › NCOMMS-21-41006-T_Source Data/Supplementary Figure 6/Supplementary Figure 6a.xlsx]

## Sheet: Figure_S6a
1st heating		Cooling		2nd heating
[°C]	[W/g]	[°C]	[W/g]	[°C]	[W/g]
-80	0.08671	300	-0.40034	-80	0.09793
-79.833	0.08649	299.833	-0.29222	-79.833	0.09763
-79.667	0.08626	299.667	-0.15001	-79.667	0.09741
-79.5	0.086	299.5	-0.01453	-79.5	0.0973
-79.333	0.08584	299.333	0.1038	-79.333	0.09642
-79.167	0.08549	299.167	0.20782	-79.167	0.09569
-79	0.08492	299	0.27882	-79	0.09542
-78.833	0.08444	298.833	0.3372	-78.833	0.09498
-78.667	0.08396	298.667	0.38377	-78.667	0.09433
-78.5	0.0827	298.5	0.42351	-78.5	0.09102
-78.333	0.07983	298.333	0.4506	-78.333	0.08497
-78.167	0.07321	298.167	0.47285	-78.167	0.07384
-78	0.06536	298	0.49011	-78	0.05829
-77.833	0.05426	297.833	0.50428	-77.833	0.03457
-77.667	0.04098	297.667	0.51285	-77.667	0.00689
-77.5	0.02275	297.5	0.51949	-77.5	-0.02396
-77.333	0.00305	297.333	0.52427	-77.333	-0.05643
-77.167	-0.01785	297.167	0.52798	-77.167	-0.08907
-77	-0.03952	297	0.52958	-77	-0.1211
-76.833	-0.0614	296.833	0.53072	-76.833	-0.15126
-76.667	-0.08319	296.667	0.53129	-76.667	-0.17961
-76.5	-0.10449	296.5	0.53149	-76.5	-0.20362
-76.333	-0.125	296.333	0.53109	-76.333	-0.22554
-76.167	-0.1445	296.167	0.5305	-76.167	-0.2447
-76	-0.16237	296	0.5298	-76	-0.26196
-75.833	-0.17851	295.833	0.52907	-75.833	-0.2762
-75.667	-0.19368	295.667	0.52832	-75.667	-0.28873
-75.5	-0.20678	295.5	0.52761	-75.5	-0.29947
-75.333	-0.21924	295.333	0.5269	-75.333	-0.30973
-75.167	-0.2305	295.167	0.5262	-75.167	-0.3169
-75	-0.2414	295	0.52554	-75	-0.32351
-74.833	-0.24928	294.833	0.5249	-74.833	-0.32924
-74.667	-0.25681	294.667	0.52429	-74.667	-0.33478
-74.5	-0.26379	294.5	0.52371	-74.5	-0.33813
-74.333	-0.27039	294.333	0.52324	-74.333	-0.34143
-74.167	-0.27523	294.167	0.52278	-74.167	-0.34435
-74	-0.27989	294	0.52235	-74	-0.34661
-73.833	-0.28392	293.833	0.52195	-73.833	-0.34819
-73.667	-0.28764	293.667	0.52169	-73.667	-0.34976
-73.5	-0.29067	293.5	0.52141	-73.5	-0.35104
-73.333	-0.29347	293.333	0.52115	-73.333	-0.35231
-73.167	-0.29581	293.167	0.52091	-73.167	-0.35321
-73	-0.29757	293	0.52077	-73	-0.35354
-72.833	-0.29932	292.833	0.52059	-72.833	-0.35379
-72.667	-0.30113	292.667	0.52042	-72.667	-0.35401
-72.5	-0.30286	292.5	0.52026	-72.5	-0.35411
-72.333	-0.30449	292.333	0.52015	-72.333	-0.35435
-72.167	-0.30484	292.167	0.52002	-72.167	-0.35444
-72	-0.30535	292	0.5199	-72	-0.3543
-71.833	-0.30616	291.833	0.51978	-71.833	-0.35413
-71.667	-0.30722	291.667	0.51968	-71.667	-0.354
-71.5	-0.3073	291.5	0.51959	-71.5	-0.35383
-71.333	-0.30753	291.333	0.5195	-71.333	-0.35368
-71.167	-0.30781	291.167	0.51942	-71.167	-0.35334
-71	-0.30806	291	0.51935	-71	-0.35308
-70.833	-0.30822	290.833	0.51928	-70.833	-0.35281
-70.667	-0.3083	290.667	0.51922	-70.667	-0.35253
-70.5	-0.30808	290.5	0.51915	-70.5	-0.35223
-70.333	-0.30762	290.333	0.51913	-70.333	-0.35195
-70.167	-0.30813	290.167	0.51909	-70.167	-0.35171
-70	-0.30852	290	0.51906	-70	-0.35149
-69.833	-0.30887	289.833	0.51902	-69.833	-0.35124
-69.667	-0.30925	289.667	0.51901	-69.667	-0.35101
-69.5	-0.30932	289.5	0.51899	-69.5	-0.35079
-69.333	-0.30938	289.333	0.51897	-69.333	-0.35062
-69.167	-0.30944	289.167	0.51895	-69.167	-0.35033
-69	-0.30939	289	0.51893	-69	-0.35003
-68.833	-0.30922	288.833	0.51891	-68.833	-0.34983
-68.667	-0.3089	288.667	0.51889	-68.667	-0.35002
-68.5	-0.30933	288.5	0.51886	-68.5	-0.34901
-68.333	-0.30996	288.333	0.51882	-68.333	-0.34819
-68.167	-0.30957	288.167	0.51879	-68.167	-0.34789
-68	-0.30952	288	0.51876	-68	-0.34776
-67.833	-0.30956	287.833	0.51872	-67.833	-0.34766
-67.667	-0.30957	287.667	0.51868	-67.667	-0.3475
-67.5	-0.30951	287.5	0.51865	-67.5	-0.34736
-67.333	-0.30945	287.333	0.51861	-67.333	-0.34722
-67.167	-0.3094	287.167	0.51857	-67.167	-0.34703
-67	-0.30937	287	0.51853	-67	-0.34684
-66.833	-0.3093	286.833	0.51851	-66.833	-0.34666
-66.667	-0.30928	286.667	0.51848	-66.667	-0.34651
-66.5	-0.30926	286.5	0.51846	-66.5	-0.34623
-66.333	-0.30923	286.333	0.51844	-66.333	-0.34602
-66.167	-0.30923	286.167	0.51842	-66.167	-0.34583
-66	-0.30921	286	0.5184	-66	-0.34562
-65.833	-0.30921	285.833	0.51838	-65.833	-0.34549
-65.667	-0.30916	285.667	0.51835	-65.667	-0.34532
-65.5	-0.30897	285.5	0.51833	-65.5	-0.34529
-65.333	-0.30886	285.333	0.5183	-65.333	-0.34557
-65.167	-0.30897	285.167	0.51827	-65.167	-0.34478
-65	-0.30931	285	0.51824	-65	-0.34461
-64.833	-0.30937	284.833	0.51821	-64.833	-0.34465
-64.667	-0.30945	284.667	0.5182	-64.667	-0.34478
-64.5	-0.30956	284.5	0.51818	-64.5	-0.34391
-64.333	-0.30967	284.333	0.51815	-64.333	-0.34356
-64.167	-0.30965	284.167	0.51811	-64.167	-0.34367
-64	-0.30971	284	0.51807	-64	-0.34291
-63.833	-0.30977	283.833	0.51802	-63.833	-0.3437
-63.667	-0.30983	283.667	0.51796	-63.667	-0.34327
-63.5	-0.30991	283.5	0.51793	-63.5	-0.3435
-63.333	-0.31	283.333	0.51791	-63.333	-0.34393
-63.167	-0.3101	283.167	0.51789	-63.167	-0.34351
-63	-0.3102	283	0.51789	-63	-0.34334
-62.833	-0.31031	282.833	0.5179	-62.833	-0.3435
-62.667	-0.31044	282.667	0.5179	-62.667	-0.34389
-62.5	-0.31055	282.5	0.51791	-62.5	-0.34351
-62.333	-0.31063	282.333	0.51793	-62.333	-0.34339
-62.167	-0.31072	282.167	0.51795	-62.167	-0.34332
-62	-0.31084	282	0.51797	-62	-0.34322
-61.833	-0.31098	281.833	0.51799	-61.833	-0.3433
-61.667	-0.31114	281.667	0.51799	-61.667	-0.3433
-61.5	-0.31133	281.5	0.51799	-61.5	-0.34333
-61.333	-0.3115	281.333	0.51799	-61.333	-0.34341
-61.167	-0.31166	281.167	0.51797	-61.167	-0.34316
-61	-0.31183	281	0.51795	-61	-0.3425
-60.833	-0.31202	280.833	0.51794	-60.833	-0.34282
-60.667	-0.31219	280.667	0.51794	-60.667	-0.34402
-60.5	-0.31233	280.5	0.51794	-60.5	-0.34316
-60.333	-0.31246	280.333	0.51795	-60.333	-0.34392
-60.167	-0.31262	280.167	0.51795	-60.167	-0.34302
-60	-0.31276	280	0.51794	-60	-0.34349
-59.833	-0.31289	279.833	0.51793	-59.833	-0.34498
-59.667	-0.31298	279.667	0.51791	-59.667	-0.34427
-59.5	-0.31309	279.5	0.5179	-59.5	-0.34242
-59.333	-0.31323	279.333	0.51789	-59.333	-0.34172
-59.167	-0.31332	279.167	0.51787	-59.167	-0.34341
-59	-0.31326	279	0.51786	-59	-0.34372
-58.833	-0.31369	278.833	0.51785	-58.833	-0.34354
-58.667	-0.31394	278.667	0.51785	-58.667	-0.34319
-58.5	-0.31414	278.5	0.51785	-58.5	-0.34262
-58.333	-0.31434	278.333	0.51785	-58.333	-0.34212
-58.167	-0.3146	278.167	0.51783	-58.167	-0.3416
-58	-0.31484	278	0.5178	-58	-0.34105
-57.833	-0.3151	277.833	0.51777	-57.833	-0.34068
-57.667	-0.31537	277.667	0.51772	-57.667	-0.34146
-57.5	-0.31563	277.5	0.51769	-57.5	-0.34304
-57.333	-0.31584	277.333	0.51767	-57.333	-0.34381
-57.167	-0.31609	277.167	0.51763	-57.167	-0.34325
-57	-0.31637	277	0.5176	-57	-0.34338
-56.833	-0.31641	276.833	0.51757	-56.833	-0.34303
-56.667	-0.31642	276.667	0.51753	-56.667	-0.34359
-56.5	-0.31703	276.5	0.51749	-56.5	-0.34456
-56.333	-0.31771	276.333	0.51744	-56.333	-0.34485
-56.167	-0.31802	276.167	0.51739	-56.167	-0.34486
-56	-0.31809	276	0.51735	-56	-0.34485
-55.833	-0.31866	275.833	0.51732	-55.833	-0.34502
-55.667	-0.31877	275.667	0.51729	-55.667	-0.34518
-55.5	-0.31931	275.5	0.51727	-55.5	-0.3454
-55.333	-0.31976	275.333	0.51724	-55.333	-0.34558
-55.167	-0.31981	275.167	0.51721	-55.167	-0.34585
-55	-0.31981	275	0.51716	-55	-0.34612
-54.833	-0.31981	274.833	0.51712	-54.833	-0.3467
-54.667	-0.32029	274.667	0.51709	-54.667	-0.3479
-54.5	-0.32134	274.5	0.51705	-54.5	-0.34784
-54.333	-0.32166	274.333	0.517	-54.333	-0.34811
-54.167	-0.32174	274.167	0.51694	-54.167	-0.34851
-54	-0.32302	274	0.51688	-54	-0.34885
-53.833	-0.32449	273.833	0.51682	-53.833	-0.3493
-53.667	-0.32469	273.667	0.51676	-53.667	-0.34971
-53.5	-0.32447	273.5	0.51669	-53.5	-0.35019
-53.333	-0.32336	273.333	0.51662	-53.333	-0.35081
-53.167	-0.32244	273.167	0.51655	-53.167	-0.35145
-53	-0.32253	273	0.51647	-53	-0.35197
-52.833	-0.32329	272.833	0.5164	-52.833	-0.35241
-52.667	-0.3233	272.667	0.51633	-52.667	-0.35318
-52.5	-0.324	272.5	0.51626	-52.5	-0.35402
-52.333	-0.32579	272.333	0.51619	-52.333	-0.35476
-52.167	-0.3269	272.167	0.51613	-52.167	-0.35549
-52	-0.32697	272	0.51607	-52	-0.35628
-51.833	-0.32776	271.833	0.51601	-51.833	-0.35711
-51.667	-0.32853	271.667	0.51594	-51.667	-0.35793
-51.5	-0.32933	271.5	0.51587	-51.5	-0.35876
-51.333	-0.33003	271.333	0.5158	-51.333	-0.35973
-51.167	-0.33077	271.167	0.51573	-51.167	-0.36072
-51	-0.33148	271	0.51565	-51	-0.36179
-50.833	-0.33217	270.833	0.51559	-50.833	-0.36285
-50.667	-0.33283	270.667	0.51551	-50.667	-0.36393
-50.5	-0.33352	270.5	0.51543	-50.5	-0.36504
-50.333	-0.33423	270.333	0.51536	-50.333	-0.36619
-50.167	-0.33495	270.167	0.51529	-50.167	-0.36732
-50	-0.33575	270	0.51523	-50	-0.36846
-49.833	-0.33652	269.833	0.51517	-49.833	-0.36966
-49.667	-0.33731	269.667	0.51511	-49.667	-0.37079
-49.5	-0.33813	269.5	0.51506	-49.5	-0.37196
-49.333	-0.33916	269.333	0.51499	-49.333	-0.37339
-49.167	-0.34015	269.167	0.51492	-49.167	-0.37478
-49	-0.3415	269	0.51484	-49	-0.37618
-48.833	-0.34232	268.833	0.51476	-48.833	-0.37756
-48.667	-0.34311	268.667	0.51468	-48.667	-0.37891
-48.5	-0.34418	268.5	0.5146	-48.5	-0.38027
-48.333	-0.34556	268.333	0.51451	-48.333	-0.38171
-48.167	-0.34698	268.167	0.51444	-48.167	-0.38293
-48	-0.34799	268	0.51436	-48	-0.38411
-47.833	-0.34914	267.833	0.5143	-47.833	-0.38536
-47.667	-0.35029	267.667	0.51425	-47.667	-0.38671
-47.5	-0.35144	267.5	0.51419	-47.5	-0.38796
-47.333	-0.35262	267.333	0.51413	-47.333	-0.3892
-47.167	-0.35381	267.167	0.51408	-47.167	-0.39039
-47	-0.35501	267	0.51403	-47	-0.39132
-46.833	-0.35622	266.833	0.51398	-46.833	-0.39229
-46.667	-0.3575	266.667	0.51393	-46.667	-0.39321
-46.5	-0.3587	266.5	0.51388	-46.5	-0.39403
-46.333	-0.35987	266.333	0.51382	-46.333	-0.39478
-46.167	-0.36102	266.167	0.51377	-46.167	-0.39542
-46	-0.36207	266	0.51372	-46	-0.39598
-45.833	-0.36313	265.833	0.51367	-45.833	-0.39642
-45.667	-0.36417	265.667	0.51361	-45.667	-0.39672
-45.5	-0.3652	265.5	0.51354	-45.5	-0.39693
-45.333	-0.36615	265.333	0.51347	-45.333	-0.39716
-45.167	-0.36714	265.167	0.5134	-45.167	-0.39736
-45	-0.36812	265	0.51333	-45	-0.39754
-44.833	-0.3691	264.833	0.51327	-44.833	-0.39759
-44.667	-0.36991	264.667	0.51322	-44.667	-0.39765
-44.5	-0.37014	264.5	0.51317	-44.5	-0.39761
-44.333	-0.37052	264.333	0.51313	-44.333	-0.39759
-44.167	-0.37111	264.167	0.51307	-44.167	-0.39749
-44	-0.37159	264	0.51303	-44	-0.39741
-43.833	-0.37205	263.833	0.51298	-43.833	-0.39732
-43.667	-0.37253	263.667	0.51292	-43.667	-0.39722
-43.5	-0.373	263.5	0.51288	-43.5	-0.39717
-43.333	-0.37327	263.333	0.51285	-43.333	-0.39703
-43.167	-0.3736	263.167	0.51282	-43.167	-0.39693
-43	-0.37394	263	0.51282	-43	-0.39699
-42.833	-0.37425	262.833	0.51279	-42.833	-0.39719
-42.667	-0.37445	262.667	0.51276	-42.667	-0.39724
-42.5	-0.37465	262.5	0.51274	-42.5	-0.39705
-42.333	-0.37488	262.333	0.51271	-42.333	-0.39693
-42.167	-0.37512	262.167	0.51267	-42.167	-0.39687
-42	-0.37525	262	0.51262	-42	-0.39683
-41.833	-0.37543	261.833	0.51255	-41.833	-0.39679
-41.667	-0.37559	261.667	0.51248	-41.667	-0.39676
-41.5	-0.37575	261.5	0.5124	-41.5	-0.39682
-41.333	-0.37592	261.333	0.51231	-41.333	-0.39686
-41.167	-0.3761	261.167	0.51222	-41.167	-0.39684
-41	-0.37627	261	0.51212	-41	-0.3968
-40.833	-0.37644	260.833	0.51204	-40.833	-0.3968
-40.667	-0.37656	260.667	0.51196	-40.667	-0.3968
-40.5	-0.37667	260.5	0.51189	-40.5	-0.39676
-40.333	-0.37675	260.333	0.51182	-40.333	-0.39656
-40.167	-0.37685	260.167	0.51174	-40.167	-0.39684
-40	-0.37689	260	0.51166	-40	-0.39693
-39.833	-0.37698	259.833	0.51159	-39.833	-0.397
-39.667	-0.37708	259.667	0.51152	-39.667	-0.39707
-39.5	-0.37715	259.5	0.51145	-39.5	-0.39711
-39.333	-0.37725	259.333	0.51137	-39.333	-0.39714
-39.167	-0.37731	259.167	0.51129	-39.167	-0.39717
-39	-0.37737	259	0.51122	-39	-0.39716
-38.833	-0.37743	258.833	0.51114	-38.833	-0.39713
-38.667	-0.37748	258.667	0.51108	-38.667	-0.39715
-38.5	-0.37754	258.5	0.51103	-38.5	-0.39718
-38.333	-0.3776	258.333	0.51097	-38.333	-0.39723
-38.167	-0.37768	258.167	0.51092	-38.167	-0.39728
-38	-0.37784	258	0.51087	-38	-0.39732
-37.833	-0.37799	257.833	0.51082	-37.833	-0.39737
-37.667	-0.37813	257.667	0.51077	-37.667	-0.39744
-37.5	-0.37827	257.5	0.51071	-37.5	-0.39748
-37.333	-0.37839	257.333	0.51065	-37.333	-0.39753
-37.167	-0.37851	257.167	0.51061	-37.167	-0.39757
-37	-0.37863	257	0.51056	-37	-0.39759
-36.833	-0.37873	256.833	0.5105	-36.833	-0.3976
-36.667	-0.37882	256.667	0.51045	-36.667	-0.39764
-36.5	-0.37889	256.5	0.51039	-36.5	-0.39771
-36.333	-0.37895	256.333	0.51033	-36.333	-0.39778
-36.167	-0.37899	256.167	0.51026	-36.167	-0.39786
-36	-0.37898	256	0.51019	-36	-0.39793
-35.833	-0.379	255.833	0.51013	-35.833	-0.398
-35.667	-0.37901	255.667	0.51008	-35.667	-0.39807
-35.5	-0.37892	255.5	0.51	-35.5	-0.3981
-35.333	-0.37891	255.333	0.50994	-35.333	-0.39813
-35.167	-0.37911	255.167	0.50988	-35.167	-0.39814
-35	-0.37943	255	0.50983	-35	-0.39815
-34.833	-0.37981	254.833	0.50978	-34.833	-0.39816
-34.667	-0.37967	254.667	0.50974	-34.667	-0.39822
-34.5	-0.3797	254.5	0.50969	-34.5	-0.39825
-34.333	-0.37977	254.333	0.50964	-34.333	-0.39828
-34.167	-0.37983	254.167	0.50961	-34.167	-0.39837
-34	-0.37989	254	0.50959	-34	-0.39843
-33.833	-0.37997	253.833	0.50957	-33.833	-0.39847
-33.667	-0.38007	253.667	0.50956	-33.667	-0.39848
-33.5	-0.38016	253.5	0.50956	-33.5	-0.39849
-33.333	-0.38032	253.333	0.50954	-33.333	-0.39852
-33.167	-0.38047	253.167	0.50951	-33.167	-0.39855
-33	-0.38062	253	0.50946	-33	-0.39858
-32.833	-0.38077	252.833	0.50941	-32.833	-0.39861
-32.667	-0.38093	252.667	0.50938	-32.667	-0.39864
-32.5	-0.3811	252.5	0.50933	-32.5	-0.39867
-32.333	-0.38122	252.333	0.5093	-32.333	-0.39871
-32.167	-0.38132	252.167	0.50928	-32.167	-0.39872
-32	-0.38143	252	0.50926	-32	-0.39874
-31.833	-0.38148	251.833	0.50925	-31.833	-0.39876
-31.667	-0.38153	251.667	0.50924	-31.667	-0.39877
-31.5	-0.38156	251.5	0.50924	-31.5	-0.39877
-31.333	-0.3816	251.333	0.50923	-31.333	-0.39878
-31.167	-0.38162	251.167	0.50923	-31.167	-0.39879
-31	-0.38167	251	0.50923	-31	-0.39879
-30.833	-0.38171	250.833	0.50923	-30.833	-0.39878
-30.667	-0.38175	250.667	0.50925	-30.667	-0.39876
-30.5	-0.38181	250.5	0.50927	-30.5	-0.39872
-30.333	-0.38186	250.333	0.5093	-30.333	-0.39866
-30.167	-0.38191	250.167	0.50936	-30.167	-0.3986
-30	-0.38196	250	0.50942	-30	-0.39857
-29.833	-0.38199	249.833	0.50949	-29.833	-0.39857
-29.667	-0.38203	249.667	0.50956	-29.667	-0.3986
-29.5	-0.38205	249.5	0.5097	-29.5	-0.39862
-29.333	-0.38205	249.333	0.50985	-29.333	-0.39863
-29.167	-0.38201	249.167	0.51002	-29.167	-0.39866
-29	-0.38203	249	0.5102	-29	-0.39867
-28.833	-0.38206	248.833	0.51049	-28.833	-0.39865
-28.667	-0.38206	248.667	0.51077	-28.667	-0.39864
-28.5	-0.38213	248.5	0.51106	-28.5	-0.39867
-28.333	-0.38219	248.333	0.51138	-28.333	-0.39868
-28.167	-0.38227	248.167	0.51179	-28.167	-0.39872
-28	-0.38238	248	0.51219	-28	-0.39877
-27.833	-0.38229	247.833	0.51262	-27.833	-0.39881
-27.667	-0.38227	247.667	0.51307	-27.667	-0.39882
-27.5	-0.38226	247.5	0.51363	-27.5	-0.39888
-27.333	-0.38224	247.333	0.51419	-27.333	-0.39893
-27.167	-0.38217	247.167	0.51477	-27.167	-0.39895
-27	-0.3821	247	0.51547	-27	-0.39895
-26.833	-0.38205	246.833	0.51625	-26.833	-0.39894
-26.667	-0.38199	246.667	0.517	-26.667	-0.39897
-26.5	-0.38193	246.5	0.51777	-26.5	-0.39902
-26.333	-0.38189	246.333	0.51856	-26.333	-0.39903
-26.167	-0.38185	246.167	0.51943	-26.167	-0.39903
-26	-0.38183	246	0.52028	-26	-0.39903
-25.833	-0.38189	245.833	0.52113	-25.833	-0.39903
-25.667	-0.38193	245.667	0.52198	-25.667	-0.39905
-25.5	-0.38198	245.5	0.52283	-25.5	-0.39904
-25.333	-0.38202	245.333	0.52365	-25.333	-0.39905
-25.167	-0.38212	245.167	0.52446	-25.167	-0.39908
-25	-0.38223	245	0.52526	-25	-0.39911
-24.833	-0.38234	244.833	0.52597	-24.833	-0.39919
-24.667	-0.38247	244.667	0.52667	-24.667	-0.39925
-24.5	-0.38262	244.5	0.52733	-24.5	-0.39932
-24.333	-0.38276	244.333	0.52796	-24.333	-0.39936
-24.167	-0.38288	244.167	0.52845	-24.167	-0.39935
-24	-0.38299	244	0.52896	-24	-0.39933
-23.833	-0.38309	243.833	0.52944	-23.833	-0.39929
-23.667	-0.38315	243.667	0.5298	-23.667	-0.39924
-23.5	-0.38319	243.5	0.53005	-23.5	-0.39912
-23.333	-0.38324	243.333	0.53033	-23.333	-0.39906
-23.167	-0.38319	243.167	0.53056	-23.167	-0.39901
-23	-0.38306	243	0.53067	-23	-0.39897
-22.833	-0.38261	242.833	0.53067	-22.833	-0.39897
-22.667	-0.38192	242.667	0.53073	-22.667	-0.39897
-22.5	-0.38235	242.5	0.53066	-22.5	-0.39896
-22.333	-0.38274	242.333	0.53048	-22.333	-0.39892
-22.167	-0.38316	242.167	0.5302	-22.167	-0.39894
-22	-0.38355	242	0.52995	-22	-0.39896
-21.833	-0.38399	241.833	0.52965	-21.833	-0.39898
-21.667	-0.38426	241.667	0.52931	-21.667	-0.39901
-21.5	-0.38427	241.5	0.52882	-21.5	-0.39909
-21.333	-0.38437	241.333	0.52836	-21.333	-0.39913
-21.167	-0.38441	241.167	0.52788	-21.167	-0.39917
-21	-0.38446	241	0.5274	-21	-0.3992
-20.833	-0.38452	240.833	0.52677	-20.833	-0.39917
-20.667	-0.3846	240.667	0.52618	-20.667	-0.39915
-20.5	-0.38462	240.5	0.52559	-20.5	-0.39917
-20.333	-0.38464	240.333	0.52499	-20.333	-0.39918
-20.167	-0.38469	240.167	0.52434	-20.167	-0.39917
-20	-0.38477	240	0.52371	-20	-0.39922
-19.833	-0.3848	239.833	0.52309	-19.833	-0.39926
-19.667	-0.38487	239.667	0.52249	-19.667	-0.39931
-19.5	-0.38497	239.5	0.52189	-19.5	-0.39943
-19.333	-0.38508	239.333	0.52131	-19.333	-0.39951
-19.167	-0.38521	239.167	0.52074	-19.167	-0.39956
-19	-0.3853	239	0.52017	-19	-0.39959
-18.833	-0.38537	238.833	0.51965	-18.833	-0.39956
-18.667	-0.38543	238.667	0.51912	-18.667	-0.39954
-18.5	-0.38551	238.5	0.51861	-18.5	-0.39953
-18.333	-0.38559	238.333	0.51811	-18.333	-0.39953
-18.167	-0.38566	238.167	0.51766	-18.167	-0.39946
-18	-0.38575	238	0.51721	-18	-0.39945
-17.833	-0.3859	237.833	0.51675	-17.833	-0.39945
-17.667	-0.38604	237.667	0.51629	-17.667	-0.39945
-17.5	-0.38614	237.5	0.5159	-17.5	-0.3995
-17.333	-0.38623	237.333	0.5155	-17.333	-0.39953
-17.167	-0.38638	237.167	0.51512	-17.167	-0.39956
-17	-0.38651	237	0.51474	-17	-0.3996
-16.833	-0.3866	236.833	0.51442	-16.833	-0.39966
-16.667	-0.3866	236.667	0.5141	-16.667	-0.39969
-16.5	-0.38664	236.5	0.51378	-16.5	-0.39976
-16.333	-0.38668	236.333	0.51346	-16.333	-0.39984
-16.167	-0.38671	236.167	0.51318	-16.167	-0.39987
-16	-0.38674	236	0.51291	-16	-0.39991
-15.833	-0.38676	235.833	0.51266	-15.833	-0.39996
-15.667	-0.38678	235.667	0.51243	-15.667	-0.40001
-15.5	-0.38681	235.5	0.51223	-15.5	-0.40001
-15.333	-0.38687	235.333	0.51212	-15.333	-0.40003
-15.167	-0.38697	235.167	0.51201	-15.167	-0.40006
-15	-0.38704	235	0.51193	-15	-0.40008
-14.833	-0.3871	234.833	0.51187	-14.833	-0.40004
-14.667	-0.38714	234.667	0.51192	-14.667	-0.40003
-14.5	-0.38721	234.5	0.51195	-14.5	-0.40003
-14.333	-0.38728	234.333	0.512	-14.333	-0.40005
-14.167	-0.38736	234.167	0.51207	-14.167	-0.40002
-14	-0.38744	234	0.51222	-14	-0.40001
-13.833	-0.38752	233.833	0.51237	-13.833	-0.40001
-13.667	-0.38757	233.667	0.51255	-13.667	-0.40002
-13.5	-0.38764	233.5	0.51272	-13.5	-0.40006
-13.333	-0.38772	233.333	0.51298	-13.333	-0.40009
-13.167	-0.38775	233.167	0.51319	-13.167	-0.4001
-13	-0.38779	233	0.5134	-13	-0.40012
-12.833	-0.38785	232.833	0.5136	-12.833	-0.40016
-12.667	-0.3879	232.667	0.51376	-12.667	-0.40019
-12.5	-0.38795	232.5	0.5139	-12.5	-0.40022
-12.333	-0.388	232.333	0.514	-12.333	-0.40025
-12.167	-0.38805	232.167	0.5141	-12.167	-0.40026
-12	-0.3881	232	0.51407	-12	-0.40026
-11.833	-0.38819	231.833	0.51406	-11.833	-0.40026
-11.667	-0.38828	231.667	0.51402	-11.667	-0.40028
-11.5	-0.38841	231.5	0.51395	-11.5	-0.40029
-11.333	-0.38854	231.333	0.51376	-11.333	-0.40031
-11.167	-0.38868	231.167	0.51357	-11.167	-0.40035
-11	-0.3888	231	0.51336	-11	-0.40038
-10.833	-0.38901	230.833	0.51313	-10.833	-0.40045
-10.667	-0.38924	230.667	0.5128	-10.667	-0.40049
-10.5	-0.38905	230.5	0.51248	-10.5	-0.40054
-10.333	-0.38904	230.333	0.51215	-10.333	-0.4006
-10.167	-0.38908	230.167	0.5118	-10.167	-0.40064
-10	-0.38913	230	0.51139	-10	-0.40067
-9.833	-0.38918	229.833	0.511	-9.833	-0.4007
-9.667	-0.38924	229.667	0.5106	-9.667	-0.40073
-9.5	-0.3893	229.5	0.51021	-9.5	-0.40077
-9.333	-0.38935	229.333	0.50976	-9.333	-0.4008
-9.167	-0.38939	229.167	0.50934	-9.167	-0.40084
-9	-0.38944	229	0.50892	-9	-0.40089
-8.833	-0.38949	228.833	0.50852	-8.833	-0.40097
-8.667	-0.38957	228.667	0.5081	-8.667	-0.40104
-8.5	-0.38964	228.5	0.50767	-8.5	-0.40113
-8.333	-0.38969	228.333	0.50726	-8.333	-0.40122
-8.167	-0.38975	228.167	0.50684	-8.167	-0.40129
-8	-0.38981	228	0.50641	-8	-0.40135
-7.833	-0.38984	227.833	0.506	-7.833	-0.40136
-7.667	-0.38988	227.667	0.50559	-7.667	-0.40136
-7.5	-0.38992	227.5	0.50518	-7.5	-0.40134
-7.333	-0.38998	227.333	0.50481	-7.333	-0.40136
-7.167	-0.39004	227.167	0.50445	-7.167	-0.40135
-7	-0.39013	227	0.50408	-7	-0.40133
-6.833	-0.3902	226.833	0.50371	-6.833	-0.40136
-6.667	-0.39027	226.667	0.50334	-6.667	-0.40137
-6.5	-0.39038	226.5	0.50297	-6.5	-0.40138
-6.333	-0.39047	226.333	0.50259	-6.333	-0.4014
-6.167	-0.39054	226.167	0.5022	-6.167	-0.40148
-6	-0.39063	226	0.50179	-6	-0.40155
-5.833	-0.39071	225.833	0.50141	-5.833	-0.40163
-5.667	-0.39075	225.667	0.50106	-5.667	-0.4017
-5.5	-0.39082	225.5	0.50071	-5.5	-0.4018
-5.333	-0.39091	225.333	0.50041	-5.333	-0.40188
-5.167	-0.39101	225.167	0.50008	-5.167	-0.40195
-5	-0.39109	225	0.49977	-5	-0.40205
-4.833	-0.39116	224.833	0.49944	-4.833	-0.40209
-4.667	-0.39123	224.667	0.49916	-4.667	-0.40213
-4.5	-0.39131	224.5	0.49888	-4.5	-0.40217
-4.333	-0.39137	224.333	0.4986	-4.333	-0.40221
-4.167	-0.39141	224.167	0.49834	-4.167	-0.40225
-4	-0.39146	224	0.49811	-4	-0.40227
-3.833	-0.3915	223.833	0.49787	-3.833	-0.40231
-3.667	-0.39158	223.667	0.49763	-3.667	-0.40236
-3.5	-0.39165	223.5	0.49739	-3.5	-0.40241
-3.333	-0.39172	223.333	0.49718	-3.333	-0.40246
-3.167	-0.39176	223.167	0.49697	-3.167	-0.40251
-3	-0.39182	223	0.49676	-3	-0.40256
-2.833	-0.39188	222.833	0.49656	-2.833	-0.4026
-2.667	-0.39195	222.667	0.49636	-2.667	-0.40261
-2.5	-0.39201	222.5	0.49615	-2.5	-0.40263
-2.333	-0.39206	222.333	0.49595	-2.333	-0.40266
-2.167	-0.39212	222.167	0.49575	-2.167	-0.40268
-2	-0.39216	222	0.49554	-2	-0.40271
-1.833	-0.3922	221.833	0.49534	-1.833	-0.40271
-1.667	-0.39225	221.667	0.49515	-1.667	-0.40271
-1.5	-0.39231	221.5	0.49497	-1.5	-0.40272
-1.333	-0.39235	221.333	0.49479	-1.333	-0.40274
-1.167	-0.3924	221.167	0.49461	-1.167	-0.40275
-1	-0.39244	221	0.49445	-1	-0.40278
-0.833	-0.39249	220.833	0.4943	-0.833	-0.4028
-0.667	-0.39251	220.667	0.49415	-0.667	-0.40285
-0.5	-0.39255	220.5	0.494	-0.5	-0.40292
-0.333	-0.39261	220.333	0.49385	-0.333	-0.40299
-0.167	-0.39268	220.167	0.49369	-0.167	-0.40305
0	-0.39275	220	0.49354	0	-0.40312
0.167	-0.39284	219.833	0.49339	0.167	-0.40319
0.333	-0.39294	219.667	0.49324	0.333	-0.40325
0.5	-0.39302	219.5	0.4931	0.5	-0.40331
0.667	-0.3931	219.333	0.49298	0.667	-0.40335
0.833	-0.39318	219.167	0.49286	0.833	-0.4034
1	-0.3932	219	0.49273	1	-0.40344
1.167	-0.39327	218.833	0.49261	1.167	-0.40347
1.333	-0.39335	218.667	0.49249	1.333	-0.4035
1.5	-0.39343	218.5	0.49236	1.5	-0.40352
1.667	-0.39349	218.333	0.49223	1.667	-0.40354
1.833	-0.39355	218.167	0.49209	1.833	-0.40358
2	-0.39359	218	0.49195	2	-0.4036
2.167	-0.39362	217.833	0.49182	2.167	-0.40364
2.333	-0.39368	217.667	0.49168	2.333	-0.40367
2.5	-0.39373	217.5	0.49155	2.5	-0.40369
2.667	-0.3938	217.333	0.49142	2.667	-0.40375
2.833	-0.39389	217.167	0.49129	2.833	-0.4038
3	-0.39398	217	0.49115	3	-0.40385
3.167	-0.39407	216.833	0.49101	3.167	-0.4039
3.333	-0.39416	216.667	0.49086	3.333	-0.40396
3.5	-0.39426	216.5	0.49072	3.5	-0.40399
3.667	-0.39433	216.333	0.49057	3.667	-0.40402
3.833	-0.39443	216.167	0.49042	3.833	-0.40404
4	-0.39452	216	0.49026	4	-0.40406
4.167	-0.39461	215.833	0.49012	4.167	-0.40412
4.333	-0.39467	215.667	0.48997	4.333	-0.40418
4.5	-0.39475	215.5	0.48984	4.5	-0.40425
4.667	-0.39484	215.333	0.4897	4.667	-0.40436
4.833	-0.39492	215.167	0.48956	4.833	-0.40447
5	-0.39497	215	0.48942	5	-0.40457
5.167	-0.39504	214.833	0.48928	5.167	-0.40467
5.333	-0.39512	214.667	0.48912	5.333	-0.40477
5.5	-0.39519	214.5	0.48897	5.5	-0.40484
5.667	-0.39525	214.333	0.48882	5.667	-0.40489
5.833	-0.39531	214.167	0.48869	5.833	-0.40495
6	-0.39536	214	0.48856	6	-0.40492
6.167	-0.39542	213.833	0.48843	6.167	-0.40492
6.333	-0.39551	213.667	0.4883	6.333	-0.40493
6.5	-0.3956	213.5	0.48819	6.5	-0.40496
6.667	-0.3957	213.333	0.48807	6.667	-0.405
6.833	-0.39581	213.167	0.48796	6.833	-0.40505
7	-0.39594	213	0.48784	7	-0.40508
7.167	-0.39603	212.833	0.48772	7.167	-0.40513
7.333	-0.39611	212.667	0.4876	7.333	-0.40516
7.5	-0.39615	212.5	0.48749	7.5	-0.40521
7.667	-0.39616	212.333	0.48738	7.667	-0.40525
7.833	-0.39622	212.167	0.48728	7.833	-0.40528
8	-0.3963	212	0.48718	8	-0.40531
8.167	-0.39636	211.833	0.48708	8.167	-0.40533
8.333	-0.39641	211.667	0.48697	8.333	-0.40538
8.5	-0.39647	211.5	0.48684	8.5	-0.40542
8.667	-0.39652	211.333	0.48671	8.667	-0.40544
8.833	-0.39655	211.167	0.48658	8.833	-0.40545
9	-0.39656	211	0.48646	9	-0.40546
9.167	-0.39661	210.833	0.48633	9.167	-0.40548
9.333	-0.39668	210.667	0.48622	9.333	-0.40549
9.5	-0.39675	210.5	0.48611	9.5	-0.4055
9.667	-0.39685	210.333	0.486	9.667	-0.40553
9.833	-0.39693	210.167	0.48589	9.833	-0.40558
10	-0.39702	210	0.48579	10	-0.40565
10.167	-0.39712	209.833	0.48568	10.167	-0.40574
10.333	-0.3972	209.667	0.48557	10.333	-0.40581
10.5	-0.3973	209.5	0.48545	10.5	-0.40589
10.667	-0.39739	209.333	0.48533	10.667	-0.40597
10.833	-0.39748	209.167	0.48521	10.833	-0.40605
11	-0.39753	209	0.48511	11	-0.40615
11.167	-0.39759	208.833	0.48501	11.167	-0.40624
11.333	-0.39767	208.667	0.48491	11.333	-0.40634
11.5	-0.39774	208.5	0.48481	11.5	-0.40645
11.667	-0.39778	208.333	0.48471	11.667	-0.40653
11.833	-0.39783	208.167	0.4846	11.833	-0.4066
12	-0.39789	208	0.48448	12	-0.40667
12.167	-0.39796	207.833	0.48437	12.167	-0.40671
12.333	-0.39801	207.667	0.48428	12.333	-0.40675
12.5	-0.39807	207.5	0.48419	12.5	-0.40681
12.667	-0.39816	207.333	0.48409	12.667	-0.40685
12.833	-0.39827	207.167	0.48399	12.833	-0.40686
13	-0.39837	207	0.48389	13	-0.40689
13.167	-0.39846	206.833	0.4838	13.167	-0.40694
13.333	-0.39854	206.667	0.48371	13.333	-0.407
13.5	-0.39861	206.5	0.48363	13.5	-0.40707
13.667	-0.39868	206.333	0.48354	13.667	-0.40714
13.833	-0.39875	206.167	0.48345	13.833	-0.40722
14	-0.39882	206	0.48337	14	-0.40729
14.167	-0.3989	205.833	0.48327	14.167	-0.40737
14.333	-0.39891	205.667	0.48316	14.333	-0.40743
14.5	-0.39894	205.5	0.48305	14.5	-0.40747
14.667	-0.39899	205.333	0.48294	14.667	-0.40752
14.833	-0.39906	205.167	0.48284	14.833	-0.40755
15	-0.39911	205	0.48273	15	-0.40759
15.167	-0.3992	204.833	0.48262	15.167	-0.40766
15.333	-0.3993	204.667	0.48253	15.333	-0.40772
15.5	-0.39941	204.5	0.48243	15.5	-0.40782
15.667	-0.39957	204.333	0.48234	15.667	-0.40792
15.833	-0.39971	204.167	0.48224	15.833	-0.40801
16	-0.39982	204	0.48214	16	-0.4081
16.167	-0.39993	203.833	0.48204	16.167	-0.40817
16.333	-0.40003	203.667	0.48194	16.333	-0.40821
16.5	-0.40012	203.5	0.48183	16.5	-0.40825
16.667	-0.40021	203.333	0.48173	16.667	-0.40829
16.833	-0.4003	203.167	0.48164	16.833	-0.4083
17	-0.40037	203	0.48154	17	-0.40835
17.167	-0.40047	202.833	0.48144	17.167	-0.4084
17.333	-0.40056	202.667	0.48134	17.333	-0.40846
17.5	-0.40066	202.5	0.48125	17.5	-0.40857
17.667	-0.40075	202.333	0.48115	17.667	-0.40866
17.833	-0.40086	202.167	0.48105	17.833	-0.40872
18	-0.401	202	0.48095	18	-0.40875
18.167	-0.40115	201.833	0.48082	18.167	-0.40879
18.333	-0.40131	201.667	0.4807	18.333	-0.40882
18.5	-0.40146	201.5	0.4806	18.5	-0.40885
18.667	-0.40161	201.333	0.48051	18.667	-0.40889
18.833	-0.40174	201.167	0.48041	18.833	-0.40893
19	-0.40187	201	0.48031	19	-0.40897
19.167	-0.40198	200.833	0.4802	19.167	-0.40903
19.333	-0.40206	200.667	0.4801	19.333	-0.40907
19.5	-0.40212	200.5	0.48	19.5	-0.40916
19.667	-0.40212	200.333	0.4799	19.667	-0.40922
19.833	-0.40215	200.167	0.47981	19.833	-0.40928
20	-0.40217	200	0.47972	20	-0.40937
20.167	-0.40219	199.833	0.47962	20.167	-0.40944
20.333	-0.40219	199.667	0.47952	20.333	-0.40952
20.5	-0.40223	199.5	0.47942	20.5	-0.40961
20.667	-0.40228	199.333	0.47932	20.667	-0.40969
20.833	-0.40233	199.167	0.47921	20.833	-0.40979
21	-0.40241	199	0.4791	21	-0.40989
21.167	-0.40256	198.833	0.479	21.167	-0.41
21.333	-0.40269	198.667	0.4789	21.333	-0.41011
21.5	-0.40282	198.5	0.47882	21.5	-0.41022
21.667	-0.40293	198.333	0.47872	21.667	-0.41034
21.833	-0.40306	198.167	0.47862	21.833	-0.41043
22	-0.40319	198	0.47851	22	-0.4105
22.167	-0.40334	197.833	0.47841	22.167	-0.41054
22.333	-0.40347	197.667	0.47829	22.333	-0.41062
22.5	-0.40357	197.5	0.47819	22.5	-0.41069
22.667	-0.40369	197.333	0.47809	22.667	-0.41077
22.833	-0.40382	197.167	0.47799	22.833	-0.41084
23	-0.40396	197	0.47791	23	-0.41092
23.167	-0.40405	196.833	0.47782	23.167	-0.41101
23.333	-0.40415	196.667	0.47773	23.333	-0.4111
23.5	-0.40424	196.5	0.47763	23.5	-0.41116
23.667	-0.40434	196.333	0.47753	23.667	-0.41123
23.833	-0.40441	196.167	0.47743	23.833	-0.41129
24	-0.40451	196	0.47732	24	-0.41136
24.167	-0.40463	195.833	0.47718	24.167	-0.41136
24.333	-0.40476	195.667	0.47706	24.333	-0.4114
24.5	-0.40484	195.5	0.47695	24.5	-0.41146
24.667	-0.40488	195.333	0.47684	24.667	-0.41153
24.833	-0.40492	195.167	0.47673	24.833	-0.41162
25	-0.40497	195	0.47662	25	-0.41167
25.167	-0.40484	194.833	0.4765	25.167	-0.41172
25.333	-0.40481	194.667	0.47638	25.333	-0.4118
25.5	-0.40478	194.5	0.47626	25.5	-0.41192
25.667	-0.40477	194.333	0.47614	25.667	-0.41203
25.833	-0.40481	194.167	0.47601	25.833	-0.41213
26	-0.40484	194	0.47589	26	-0.41223
26.167	-0.4049	193.833	0.47578	26.167	-0.41237
26.333	-0.40495	193.667	0.47568	26.333	-0.41246
26.5	-0.40505	193.5	0.47559	26.5	-0.41254
26.667	-0.40513	193.333	0.47551	26.667	-0.41263
26.833	-0.40523	193.167	0.47546	26.833	-0.41267
27	-0.40533	193	0.47538	27	-0.41273
27.167	-0.40543	192.833	0.47531	27.167	-0.4128
27.333	-0.40554	192.667	0.47523	27.333	-0.41287
27.5	-0.40564	192.5	0.47514	27.5	-0.41296
27.667	-0.40574	192.333	0.47505	27.667	-0.41306
27.833	-0.40583	192.167	0.47494	27.833	-0.41315
28	-0.40592	192	0.47482	28	-0.41325
28.167	-0.40602	191.833	0.47469	28.167	-0.41339
28.333	-0.4061	191.667	0.47457	28.333	-0.41352
28.5	-0.40618	191.5	0.47447	28.5	-0.41364
28.667	-0.40625	191.333	0.47438	28.667	-0.41374
28.833	-0.40631	191.167	0.47427	28.833	-0.41381
29	-0.40637	191	0.47416	29	-0.4139
29.167	-0.40639	190.833	0.47405	29.167	-0.414
29.333	-0.40641	190.667	0.47395	29.333	-0.41409
29.5	-0.40645	190.5	0.47384	29.5	-0.41415
29.667	-0.40648	190.333	0.47373	29.667	-0.41422
29.833	-0.40652	190.167	0.47363	29.833	-0.4143
30	-0.40658	190	0.47353	30	-0.41439
30.167	-0.40664	189.833	0.47345	30.167	-0.41446
30.333	-0.40669	189.667	0.47336	30.333	-0.41453
30.5	-0.4068	189.5	0.47328	30.5	-0.4146
30.667	-0.40688	189.333	0.47318	30.667	-0.41466
30.833	-0.40696	189.167	0.47307	30.833	-0.4147
31	-0.40704	189	0.47297	31	-0.41477
31.167	-0.40713	188.833	0.47287	31.167	-0.41486
31.333	-0.40721	188.667	0.47278	31.333	-0.41494
31.5	-0.40727	188.5	0.47267	31.5	-0.41504
31.667	-0.40731	188.333	0.47257	31.667	-0.41513
31.833	-0.40732	188.167	0.47248	31.833	-0.41523
32	-0.40734	188	0.47238	32	-0.41534
32.167	-0.40737	187.833	0.47231	32.167	-0.41544
32.333	-0.4074	187.667	0.47222	32.333	-0.41552
32.5	-0.40737	187.5	0.47213	32.5	-0.41559
32.667	-0.40736	187.333	0.47205	32.667	-0.41567
32.833	-0.40737	187.167	0.47195	32.833	-0.41575
33	-0.4074	187	0.47184	33	-0.41581
33.167	-0.40742	186.833	0.47174	33.167	-0.41585
33.333	-0.40744	186.667	0.47163	33.333	-0.41593
33.5	-0.40747	186.5	0.4715	33.5	-0.41598
33.667	-0.40751	186.333	0.47138	33.667	-0.41603
33.833	-0.40754	186.167	0.47128	33.833	-0.41609
34	-0.40756	186	0.47117	34	-0.41615
34.167	-0.40759	185.833	0.47107	34.167	-0.41618
34.333	-0.40761	185.667	0.47097	34.333	-0.41621
34.5	-0.40763	185.5	0.47088	34.5	-0.41624
34.667	-0.40765	185.333	0.47078	34.667	-0.41628
34.833	-0.40768	185.167	0.47069	34.833	-0.41634
35	-0.40771	185	0.4706	35	-0.41643
35.167	-0.40772	184.833	0.4705	35.167	-0.41652
35.333	-0.40774	184.667	0.47039	35.333	-0.4166
35.5	-0.40774	184.5	0.47028	35.5	-0.41672
35.667	-0.40775	184.333	0.47016	35.667	-0.4168
35.833	-0.40771	184.167	0.47005	35.833	-0.41688
36	-0.4077	184	0.46993	36	-0.41698
36.167	-0.40769	183.833	0.46982	36.167	-0.41701
36.333	-0.4077	183.667	0.4697	36.333	-0.41706
36.5	-0.40772	183.5	0.46959	36.5	-0.41714
36.667	-0.40775	183.333	0.46949	36.667	-0.41723
36.833	-0.4078	183.167	0.46939	36.833	-0.41731
37	-0.40786	183	0.46929	37	-0.4174
37.167	-0.40795	182.833	0.46918	37.167	-0.4175
37.333	-0.40802	182.667	0.46907	37.333	-0.41759
37.5	-0.4081	182.5	0.46896	37.5	-0.41769
37.667	-0.40817	182.333	0.46885	37.667	-0.41777
37.833	-0.40821	182.167	0.46874	37.833	-0.41786
38	-0.40825	182	0.46864	38	-0.41796
38.167	-0.40828	181.833	0.46853	38.167	-0.41805
38.333	-0.4083	181.667	0.46843	38.333	-0.41814
38.5	-0.4083	181.5	0.46832	38.5	-0.41824
38.667	-0.40832	181.333	0.46822	38.667	-0.41834
38.833	-0.40834	181.167	0.46811	38.833	-0.41842
39	-0.40839	181	0.46801	39	-0.4185
39.167	-0.40844	180.833	0.4679	39.167	-0.41858
39.333	-0.40848	180.667	0.46779	39.333	-0.41867
39.5	-0.40851	180.5	0.46767	39.5	-0.41875
39.667	-0.40854	180.333	0.46756	39.667	-0.41885
39.833	-0.40859	180.167	0.46747	39.833	-0.41895
40	-0.40866	180	0.46738	40	-0.41905
40.167	-0.40874	179.833	0.46727	40.167	-0.41916
40.333	-0.40882	179.667	0.46716	40.333	-0.41925
40.5	-0.40892	179.5	0.46705	40.5	-0.41933
40.667	-0.40902	179.333	0.46695	40.667	-0.41941
40.833	-0.40911	179.167	0.46683	40.833	-0.41946
41	-0.40919	179	0.46672	41	-0.41951
41.167	-0.40926	178.833	0.46661	41.167	-0.41957
41.333	-0.40933	178.667	0.46649	41.333	-0.41964
41.5	-0.4094	178.5	0.46637	41.5	-0.41973
41.667	-0.40946	178.333	0.46626	41.667	-0.41981
41.833	-0.40952	178.167	0.46614	41.833	-0.4199
42	-0.4096	178	0.46602	42	-0.42
42.167	-0.40967	177.833	0.46588	42.167	-0.42012
42.333	-0.40975	177.667	0.46577	42.333	-0.42021
42.5	-0.40978	177.5	0.46567	42.5	-0.42028
42.667	-0.4098	177.333	0.46557	42.667	-0.42035
42.833	-0.40983	177.167	0.46547	42.833	-0.42037
43	-0.40985	177	0.46537	43	-0.42043
43.167	-0.40985	176.833	0.46527	43.167	-0.4205
43.333	-0.40987	176.667	0.46515	43.333	-0.42057
43.5	-0.4099	176.5	0.46502	43.5	-0.42064
43.667	-0.40994	176.333	0.46489	43.667	-0.42069
43.833	-0.41004	176.167	0.46477	43.833	-0.42076
44	-0.41011	176	0.46465	44	-0.42082
44.167	-0.41018	175.833	0.46452	44.167	-0.42087
44.333	-0.41025	175.667	0.46439	44.333	-0.42092
44.5	-0.41033	175.5	0.46426	44.5	-0.42097
44.667	-0.41039	175.333	0.46414	44.667	-0.42102
44.833	-0.41043	175.167	0.46404	44.833	-0.42104
45	-0.41046	175	0.46394	45	-0.42107
45.167	-0.41048	174.833	0.46383	45.167	-0.42109
45.333	-0.41052	174.667	0.46371	45.333	-0.42113
45.5	-0.41056	174.5	0.46361	45.5	-0.42118
45.667	-0.41059	174.333	0.4635	45.667	-0.42124
45.833	-0.41062	174.167	0.46339	45.833	-0.42129
46	-0.41066	174	0.46329	46	-0.42133
46.167	-0.4107	173.833	0.46316	46.167	-0.42138
46.333	-0.41074	173.667	0.46305	46.333	-0.42143
46.5	-0.41077	173.5	0.46293	46.5	-0.42148
46.667	-0.41082	173.333	0.46281	46.667	-0.42154
46.833	-0.41087	173.167	0.4627	46.833	-0.42157
47	-0.41094	173	0.46259	47	-0.42162
47.167	-0.41103	172.833	0.46248	47.167	-0.42168
47.333	-0.4111	172.667	0.46237	47.333	-0.42174
47.5	-0.41117	172.5	0.46227	47.5	-0.42183
47.667	-0.41124	172.333	0.46217	47.667	-0.42192
47.833	-0.41132	172.167	0.46206	47.833	-0.42201
48	-0.41141	172	0.46195	48	-0.4221
48.167	-0.41149	171.833	0.46184	48.167	-0.42222
48.333	-0.41159	171.667	0.46172	48.333	-0.42232
48.5	-0.41169	171.5	0.46161	48.5	-0.42241
48.667	-0.41181	171.333	0.46149	48.667	-0.42251
48.833	-0.41189	171.167	0.46138	48.833	-0.4226
49	-0.41197	171	0.46127	49	-0.4227
49.167	-0.41205	170.833	0.46117	49.167	-0.42277
49.333	-0.4121	170.667	0.46107	49.333	-0.42283
49.5	-0.41218	170.5	0.46099	49.5	-0.42286
49.667	-0.41225	170.333	0.46091	49.667	-0.42289
49.833	-0.41233	170.167	0.46083	49.833	-0.42294
50	-0.41242	170	0.46074	50	-0.423
50.167	-0.4125	169.833	0.46065	50.167	-0.42303
50.333	-0.41258	169.667	0.46056	50.333	-0.42307
50.5	-0.41267	169.5	0.46046	50.5	-0.42312
50.667	-0.41274	169.333	0.46036	50.667	-0.42317
50.833	-0.41282	169.167	0.46026	50.833	-0.42328
51	-0.41291	169	0.46016	51	-0.42337
51.167	-0.413	168.833	0.46006	51.167	-0.42345
51.333	-0.41308	168.667	0.45995	51.333	-0.42354
51.5	-0.41318	168.5	0.45986	51.5	-0.42363
51.667	-0.41326	168.333	0.45976	51.667	-0.42372
51.833	-0.41334	168.167	0.45966	51.833	-0.42379
52	-0.41341	168	0.45956	52	-0.42387
52.167	-0.41347	167.833	0.45946	52.167	-0.42391
52.333	-0.41354	167.667	0.45936	52.333	-0.42399
52.5	-0.4136	167.5	0.45926	52.5	-0.42405
52.667	-0.41364	167.333	0.45915	52.667	-0.4241
52.833	-0.4137	167.167	0.45905	52.833	-0.42415
53	-0.41377	167	0.45895	53	-0.42421
53.167	-0.41383	166.833	0.45883	53.167	-0.42426
53.333	-0.41388	166.667	0.45872	53.333	-0.42429
53.5	-0.41393	166.5	0.45858	53.5	-0.42436
53.667	-0.41401	166.333	0.45844	53.667	-0.42443
53.833	-0.4141	166.167	0.45831	53.833	-0.4245
54	-0.41418	166	0.45818	54	-0.42458
54.167	-0.41429	165.833	0.45804	54.167	-0.42468
54.333	-0.41441	165.667	0.45791	54.333	-0.42477
54.5	-0.41454	165.5	0.45779	54.5	-0.42485
54.667	-0.41467	165.333	0.45769	54.667	-0.42492
54.833	-0.41475	165.167	0.45761	54.833	-0.42498
55	-0.41483	165	0.45754	55	-0.42505
55.167	-0.41491	164.833	0.45748	55.167	-0.42512
55.333	-0.41495	164.667	0.45742	55.333	-0.4252
55.5	-0.41502	164.5	0.45737	55.5	-0.42527
55.667	-0.4151	164.333	0.4573	55.667	-0.42535
55.833	-0.41518	164.167	0.45722	55.833	-0.42543
56	-0.41526	164	0.45713	56	-0.42549
56.167	-0.41532	163.833	0.45704	56.167	-0.42558
56.333	-0.41538	163.667	0.45696	56.333	-0.42564
56.5	-0.41544	163.5	0.45688	56.5	-0.42571
56.667	-0.41549	163.333	0.4568	56.667	-0.42578
56.833	-0.41557	163.167	0.45674	56.833	-0.42582
57	-0.41566	163	0.45666	57	-0.42587
57.167	-0.41574	162.833	0.45658	57.167	-0.42593
57.333	-0.41583	162.667	0.4565	57.333	-0.42599
57.5	-0.4159	162.5	0.45641	57.5	-0.42605
57.667	-0.41596	162.333	0.45633	57.667	-0.42613
57.833	-0.41602	162.167	0.45625	57.833	-0.42621
58	-0.41607	162	0.45618	58	-0.42628
58.167	-0.41613	161.833	0.45611	58.167	-0.42639
58.333	-0.4162	161.667	0.45604	58.333	-0.42649
58.5	-0.41626	161.5	0.45596	58.5	-0.42657
58.667	-0.41635	161.333	0.45588	58.667	-0.42664
58.833	-0.41641	161.167	0.45579	58.833	-0.42669
59	-0.41648	161	0.4557	59	-0.42675
59.167	-0.41654	160.833	0.45562	59.167	-0.42681
59.333	-0.41658	160.667	0.45554	59.333	-0.42688
59.5	-0.41662	160.5	0.45546	59.5	-0.42693
59.667	-0.41667	160.333	0.45539	59.667	-0.42699
59.833	-0.41672	160.167	0.45531	59.833	-0.42706
60	-0.41677	160	0.45523	60	-0.42712
60.167	-0.41681	159.833	0.45518	60.167	-0.42715
60.333	-0.41686	159.667	0.45511	60.333	-0.42719
60.5	-0.41691	159.5	0.45502	60.5	-0.42721
60.667	-0.417	159.333	0.45492	60.667	-0.42723
60.833	-0.41708	159.167	0.45483	60.833	-0.42722
61	-0.41714	159	0.45474	61	-0.42725
61.167	-0.4172	158.833	0.45466	61.167	-0.42729
61.333	-0.41728	158.667	0.45456	61.333	-0.42733
61.5	-0.41735	158.5	0.45448	61.5	-0.42742
61.667	-0.41743	158.333	0.45439	61.667	-0.4275
61.833	-0.41752	158.167	0.4543	61.833	-0.42758
62	-0.41759	158	0.45422	62	-0.42764
62.167	-0.41767	157.833	0.45416	62.167	-0.42775
62.333	-0.41774	157.667	0.45411	62.333	-0.42786
62.5	-0.4178	157.5	0.45405	62.5	-0.42794
62.667	-0.41787	157.333	0.45398	62.667	-0.428
62.833	-0.41793	157.167	0.45391	62.833	-0.42808
63	-0.41799	157	0.45384	63	-0.42814
63.167	-0.41805	156.833	0.45376	63.167	-0.42818
63.333	-0.41811	156.667	0.45368	63.333	-0.42822
63.5	-0.41818	156.5	0.45355	63.5	-0.42826
63.667	-0.41826	156.333	0.45344	63.667	-0.42831
63.833	-0.41833	156.167	0.45334	63.833	-0.42836
64	-0.41839	156	0.45324	64	-0.42841
64.167	-0.41847	155.833	0.45316	64.167	-0.42849
64.333	-0.41854	155.667	0.45308	64.333	-0.42856
64.5	-0.41862	155.5	0.453	64.5	-0.42861
64.667	-0.4187	155.333	0.45291	64.667	-0.42867
64.833	-0.41875	155.167	0.45282	64.833	-0.42874
65	-0.4188	155	0.45274	65	-0.42883
65.167	-0.41884	154.833	0.45266	65.167	-0.42894
65.333	-0.41888	154.667	0.45258	65.333	-0.42905
65.5	-0.41893	154.5	0.4525	65.5	-0.42916
65.667	-0.41899	154.333	0.45242	65.667	-0.42924
65.833	-0.41906	154.167	0.45235	65.833	-0.42932
66	-0.41913	154	0.45228	66	-0.42939
66.167	-0.41922	153.833	0.4522	66.167	-0.42941
66.333	-0.41928	153.667	0.45214	66.333	-0.42946
66.5	-0.41934	153.5	0.45205	66.5	-0.42952
66.667	-0.41941	153.333	0.45197	66.667	-0.42958
66.833	-0.41945	153.167	0.4519	66.833	-0.42965
67	-0.41951	153	0.45183	67	-0.42971
67.167	-0.41957	152.833	0.45176	67.167	-0.42976
67.333	-0.41965	152.667	0.45169	67.333	-0.42983
67.5	-0.41974	152.5	0.45161	67.5	-0.4299
67.667	-0.41979	152.333	0.45153	67.667	-0.42997
67.833	-0.41983	152.167	0.45143	67.833	-0.43003
68	-0.41987	152	0.45133	68	-0.43009
68.167	-0.4199	151.833	0.45123	68.167	-0.43014
68.333	-0.41994	151.667	0.45109	68.333	-0.43019
68.5	-0.42001	151.5	0.45098	68.5	-0.43026
68.667	-0.42011	151.333	0.45089	68.667	-0.43032
68.833	-0.42024	151.167	0.4508	68.833	-0.43039
69	-0.42036	151	0.45074	69	-0.43047
69.167	-0.42049	150.833	0.45067	69.167	-0.43055
69.333	-0.42065	150.667	0.45059	69.333	-0.43063
69.5	-0.42085	150.5	0.4505	69.5	-0.43072
69.667	-0.42103	150.333	0.45042	69.667	-0.43079
69.833	-0.4212	150.167	0.45034	69.833	-0.43087
70	-0.42136	150	0.45026	70	-0.43095
70.167	-0.42154	149.833	0.45018	70.167	-0.431
70.333	-0.42171	149.667	0.45009	70.333	-0.43106
70.5	-0.42185	149.5	0.45002	70.5	-0.43112
70.667	-0.42198	149.333	0.44995	70.667	-0.43119
70.833	-0.42207	149.167	0.44988	70.833	-0.43125
71	-0.42217	149	0.44981	71	-0.43132
71.167	-0.42226	148.833	0.44973	71.167	-0.4314
71.333	-0.42233	148.667	0.44965	71.333	-0.43149
71.5	-0.42236	148.5	0.44957	71.5	-0.43157
71.667	-0.42241	148.333	0.44947	71.667	-0.43167
71.833	-0.42247	148.167	0.44938	71.833	-0.43175
72	-0.42252	148	0.44931	72	-0.43184
72.167	-0.42257	147.833	0.44924	72.167	-0.43192
72.333	-0.4226	147.667	0.44915	72.333	-0.43201
72.5	-0.42263	147.5	0.44907	72.5	-0.4321
72.667	-0.42268	147.333	0.44898	72.667	-0.4322
72.833	-0.42269	147.167	0.44889	72.833	-0.43228
73	-0.42271	147	0.4488	73	-0.43236
73.167	-0.42273	146.833	0.44873	73.167	-0.43243
73.333	-0.42277	146.667	0.44867	73.333	-0.43248
73.5	-0.42283	146.5	0.44863	73.5	-0.43255
73.667	-0.42287	146.333	0.44859	73.667	-0.4326
73.833	-0.42293	146.167	0.44853	73.833	-0.43266
74	-0.42299	146	0.44847	74	-0.43272
74.167	-0.42303	145.833	0.4484	74.167	-0.43278
74.333	-0.42308	145.667	0.44832	74.333	-0.43287
74.5	-0.42312	145.5	0.44824	74.5	-0.43293
74.667	-0.42318	145.333	0.44816	74.667	-0.43299
74.833	-0.42325	145.167	0.44809	74.833	-0.43305
75	-0.42333	145	0.44801	75	-0.43311
75.167	-0.42339	144.833	0.44794	75.167	-0.43317
75.333	-0.42345	144.667	0.44785	75.333	-0.43323
75.5	-0.42351	144.5	0.44775	75.5	-0.4333
75.667	-0.42357	144.333	0.44768	75.667	-0.43338
75.833	-0.42361	144.167	0.44761	75.833	-0.43345
76	-0.42366	144	0.44753	76	-0.43351
76.167	-0.42369	143.833	0.44745	76.167	-0.43357
76.333	-0.42371	143.667	0.44738	76.333	-0.43362
76.5	-0.42374	143.5	0.44731	76.5	-0.43368
76.667	-0.4238	143.333	0.44723	76.667	-0.43374
76.833	-0.42386	143.167	0.44715	76.833	-0.43381
77	-0.42395	143	0.44705	77	-0.43386
77.167	-0.42402	142.833	0.44695	77.167	-0.43393
77.333	-0.42409	142.667	0.44682	77.333	-0.43402
77.5	-0.42415	142.5	0.4467	77.5	-0.43412
77.667	-0.42426	142.333	0.44655	77.667	-0.43421
77.833	-0.42435	142.167	0.44643	77.833	-0.43429
78	-0.42443	142	0.44632	78	-0.43436
78.167	-0.42451	141.833	0.44621	78.167	-0.43441
78.333	-0.4246	141.667	0.44614	78.333	-0.43444
78.5	-0.42468	141.5	0.44606	78.5	-0.43448
78.667	-0.42476	141.333	0.44598	78.667	-0.43454
78.833	-0.42484	141.167	0.44589	78.833	-0.4346
79	-0.42492	141	0.44581	79	-0.43468
79.167	-0.425	140.833	0.44572	79.167	-0.43477
79.333	-0.42508	140.667	0.44563	79.333	-0.43486
79.5	-0.42515	140.5	0.44553	79.5	-0.43495
79.667	-0.42523	140.333	0.44543	79.667	-0.43507
79.833	-0.4253	140.167	0.44534	79.833	-0.43515
80	-0.42536	140	0.44526	80	-0.43521
80.167	-0.42543	139.833	0.44517	80.167	-0.43528
80.333	-0.42553	139.667	0.44511	80.333	-0.43532
80.5	-0.42561	139.5	0.44504	80.5	-0.43539
80.667	-0.42569	139.333	0.44497	80.667	-0.43547
80.833	-0.42575	139.167	0.4449	80.833	-0.43554
81	-0.42585	139	0.44482	81	-0.43562
81.167	-0.42594	138.833	0.44476	81.167	-0.43572
81.333	-0.42601	138.667	0.44469	81.333	-0.43582
81.5	-0.42607	138.5	0.44462	81.5	-0.4359
81.667	-0.42615	138.333	0.44455	81.667	-0.43599
81.833	-0.42621	138.167	0.44448	81.833	-0.43606
82	-0.42628	138	0.4444	82	-0.43611
82.167	-0.42635	137.833	0.44432	82.167	-0.43618
82.333	-0.42642	137.667	0.44423	82.333	-0.43626
82.5	-0.42649	137.5	0.44415	82.5	-0.43633
82.667	-0.42657	137.333	0.44407	82.667	-0.43641
82.833	-0.42664	137.167	0.44399	82.833	-0.4365
83	-0.42672	137	0.44391	83	-0.43659
83.167	-0.42678	136.833	0.44383	83.167	-0.43672
83.333	-0.42684	136.667	0.44374	83.333	-0.43682
83.5	-0.42691	136.5	0.44367	83.5	-0.43691
83.667	-0.42695	136.333	0.44358	83.667	-0.437
83.833	-0.427	136.167	0.44348	83.833	-0.43709
84	-0.42703	136	0.4434	84	-0.43719
84.167	-0.42705	135.833	0.44329	84.167	-0.43728
84.333	-0.42704	135.667	0.44318	84.333	-0.43737
84.5	-0.42702	135.5	0.44308	84.5	-0.43745
84.667	-0.42699	135.333	0.44298	84.667	-0.43754
84.833	-0.42695	135.167	0.44289	84.833	-0.43761
85	-0.42688	135	0.44281	85	-0.43768
85.167	-0.42686	134.833	0.4427	85.167	-0.43777
85.333	-0.42686	134.667	0.44258	85.333	-0.43785
85.5	-0.42687	134.5	0.44246	85.5	-0.43793
85.667	-0.4269	134.333	0.44233	85.667	-0.43802
85.833	-0.42704	134.167	0.44221	85.833	-0.43813
86	-0.42717	134	0.44207	86	-0.43825
86.167	-0.42731	133.833	0.44193	86.167	-0.43835
86.333	-0.42745	133.667	0.4418	86.333	-0.43844
86.5	-0.42766	133.5	0.44168	86.5	-0.43854
86.667	-0.42782	133.333	0.44157	86.667	-0.43864
86.833	-0.42798	133.167	0.44148	86.833	-0.43874
87	-0.42815	133	0.44142	87	-0.43883
87.167	-0.42828	132.833	0.44135	87.167	-0.4389
87.333	-0.42841	132.667	0.44129	87.333	-0.43897
87.5	-0.42855	132.5	0.44123	87.5	-0.43905
87.667	-0.42868	132.333	0.44117	87.667	-0.43915
87.833	-0.42879	132.167	0.4411	87.833	-0.43924
88	-0.4289	132	0.44103	88	-0.43932
88.167	-0.42901	131.833	0.44094	88.167	-0.43939
88.333	-0.42912	131.667	0.44083	88.333	-0.43947
88.5	-0.42924	131.5	0.44075	88.5	-0.43955
88.667	-0.42936	131.333	0.44068	88.667	-0.43964
88.833	-0.42947	131.167	0.44062	88.833	-0.43973
89	-0.42959	131	0.44057	89	-0.43983
89.167	-0.42973	130.833	0.44051	89.167	-0.43996
89.333	-0.42987	130.667	0.44044	89.333	-0.44007
89.5	-0.42999	130.5	0.44038	89.5	-0.44018
89.667	-0.4301	130.333	0.44032	89.667	-0.44028
89.833	-0.43023	130.167	0.44026	89.833	-0.44039
90	-0.43033	130	0.4402	90	-0.44049
90.167	-0.43042	129.833	0.44014	90.167	-0.44058
90.333	-0.43051	129.667	0.44006	90.333	-0.44068
90.5	-0.43059	129.5	0.43998	90.5	-0.44076
90.667	-0.43067	129.333	0.43991	90.667	-0.44083
90.833	-0.43075	129.167	0.43984	90.833	-0.44091
91	-0.43083	129	0.43975	91	-0.44097
91.167	-0.43093	128.833	0.43967	91.167	-0.44105
91.333	-0.43103	128.667	0.43959	91.333	-0.44112
91.5	-0.43112	128.5	0.4395	91.5	-0.44118
91.667	-0.43121	128.333	0.4394	91.667	-0.44126
91.833	-0.43131	128.167	0.4393	91.833	-0.44134
92	-0.43139	128	0.43922	92	-0.44142
92.167	-0.43148	127.833	0.43914	92.167	-0.4415
92.333	-0.43156	127.667	0.43909	92.333	-0.44159
92.5	-0.43161	127.5	0.43902	92.5	-0.44166
92.667	-0.43168	127.333	0.43894	92.667	-0.44174
92.833	-0.43174	127.167	0.43887	92.833	-0.44182
93	-0.43182	127	0.43881	93	-0.4419
93.167	-0.4319	126.833	0.43872	93.167	-0.442
93.333	-0.43197	126.667	0.43864	93.333	-0.44209
93.5	-0.43206	126.5	0.43856	93.5	-0.44218
93.667	-0.43215	126.333	0.43846	93.667	-0.44226
93.833	-0.43225	126.167	0.43835	93.833	-0.44235
94	-0.43233	126	0.43825	94	-0.44244
94.167	-0.43241	125.833	0.43816	94.167	-0.44253
94.333	-0.43249	125.667	0.43808	94.333	-0.44262
94.5	-0.43258	125.5	0.438	94.5	-0.44274
94.667	-0.43267	125.333	0.43792	94.667	-0.44284
94.833	-0.43275	125.167	0.43785	94.833	-0.44296
95	-0.43283	125	0.43778	95	-0.44307
95.167	-0.43293	124.833	0.43771	95.167	-0.4432
95.333	-0.43302	124.667	0.43765	95.333	-0.44331
95.5	-0.4331	124.5	0.43758	95.5	-0.44342
95.667	-0.43318	124.333	0.43753	95.667	-0.44351
95.833	-0.43323	124.167	0.43747	95.833	-0.44359
96	-0.4333	124	0.4374	96	-0.44369
96.167	-0.43337	123.833	0.43733	96.167	-0.44378
96.333	-0.43346	123.667	0.43726	96.333	-0.44388
96.5	-0.43355	123.5	0.43719	96.5	-0.44398
96.667	-0.43363	123.333	0.43711	96.667	-0.44408
96.833	-0.43372	123.167	0.43704	96.833	-0.44417
97	-0.43381	123	0.43697	97	-0.44426
97.167	-0.43394	122.833	0.4369	97.167	-0.44436
97.333	-0.43406	122.667	0.43684	97.333	-0.44443
97.5	-0.43416	122.5	0.43678	97.5	-0.4445
97.667	-0.43427	122.333	0.43674	97.667	-0.44458
97.833	-0.43438	122.167	0.4367	97.833	-0.44465
98	-0.43447	122	0.43666	98	-0.44472
98.167	-0.43457	121.833	0.43662	98.167	-0.4448
98.333	-0.43467	121.667	0.43656	98.333	-0.44488
98.5	-0.43471	121.5	0.43651	98.5	-0.44496
98.667	-0.43477	121.333	0.43645	98.667	-0.44503
98.833	-0.43484	121.167	0.43639	98.833	-0.44513
99	-0.43494	121	0.43633	99	-0.44522
99.167	-0.43502	120.833	0.43629	99.167	-0.44533
99.333	-0.43511	120.667	0.43624	99.333	-0.44544
99.5	-0.43521	120.5	0.43618	99.5	-0.44555
99.667	-0.43532	120.333	0.43615	99.667	-0.44565
99.833	-0.43546	120.167	0.4361	99.833	-0.44579
100	-0.43559	120	0.43606	100	-0.44593
100.167	-0.43571	119.833	0.43603	100.167	-0.44606
100.333	-0.43583	119.667	0.436	100.333	-0.44619
100.5	-0.43593	119.5	0.43597	100.5	-0.4463
100.667	-0.43603	119.333	0.43594	100.667	-0.4464
100.833	-0.43614	119.167	0.43592	100.833	-0.44649
101	-0.43625	119	0.4359	101	-0.44657
101.167	-0.43631	118.833	0.43587	101.167	-0.44661
101.333	-0.43637	118.667	0.43582	101.333	-0.44667
101.5	-0.43645	118.5	0.43578	101.5	-0.44674
101.667	-0.43654	118.333	0.43571	101.667	-0.44682
101.833	-0.43661	118.167	0.43566	101.833	-0.44687
102	-0.43671	118	0.43562	102	-0.44694
102.167	-0.43681	117.833	0.43557	102.167	-0.44701
102.333	-0.43691	117.667	0.43554	102.333	-0.44709
102.5	-0.43701	117.5	0.43549	102.5	-0.44715
102.667	-0.4371	117.333	0.43545	102.667	-0.44723
102.833	-0.43718	117.167	0.43539	102.833	-0.44732
103	-0.43726	117	0.43535	103	-0.4474
103.167	-0.43732	116.833	0.43532	103.167	-0.44749
103.333	-0.4374	116.667	0.43529	103.333	-0.44759
103.5	-0.43749	116.5	0.43527	103.5	-0.4477
103.667	-0.43758	116.333	0.43522	103.667	-0.44781
103.833	-0.4377	116.167	0.43517	103.833	-0.4479
104	-0.4378	116	0.43513	104	-0.44798
104.167	-0.43791	115.833	0.43508	104.167	-0.44805
104.333	-0.43803	115.667	0.43499	104.333	-0.44811
104.5	-0.43814	115.5	0.43492	104.5	-0.44817
104.667	-0.43825	115.333	0.43485	104.667	-0.44825
104.833	-0.43835	115.167	0.43481	104.833	-0.44834
105	-0.43845	115	0.43476	105	-0.44842
105.167	-0.43854	114.833	0.43473	105.167	-0.44854
105.333	-0.43863	114.667	0.43471	105.333	-0.44864
105.5	-0.43873	114.5	0.43467	105.5	-0.44873
105.667	-0.43883	114.333	0.43465	105.667	-0.44881
105.833	-0.43892	114.167	0.43462	105.833	-0.44887
106	-0.43902	114	0.43456	106	-0.44892
106.167	-0.43912	113.833	0.43449	106.167	-0.449
106.333	-0.43922	113.667	0.43441	106.333	-0.44908
106.5	-0.43931	113.5	0.43433	106.5	-0.44915
106.667	-0.43939	113.333	0.43425	106.667	-0.44923
106.833	-0.43947	113.167	0.43418	106.833	-0.44931
107	-0.43956	113	0.4341	107	-0.4494
107.167	-0.43963	112.833	0.43404	107.167	-0.44951
107.333	-0.43971	112.667	0.43397	107.333	-0.4496
107.5	-0.4398	112.5	0.43391	107.5	-0.4497
107.667	-0.4399	112.333	0.43384	107.667	-0.4498
107.833	-0.44001	112.167	0.43379	107.833	-0.4499
108	-0.4401	112	0.43373	108	-0.45001
108.167	-0.4402	111.833	0.43367	108.167	-0.45013
108.333	-0.44031	111.667	0.43361	108.333	-0.45026
108.5	-0.44042	111.5	0.43357	108.5	-0.45036
108.667	-0.44054	111.333	0.43354	108.667	-0.45047
108.833	-0.44065	111.167	0.43351	108.833	-0.45059
109	-0.44075	111	0.43346	109	-0.4507
109.167	-0.44084	110.833	0.43343	109.167	-0.45079
109.333	-0.44094	110.667	0.43339	109.333	-0.45087
109.5	-0.44104	110.5	0.43335	109.5	-0.45095
109.667	-0.44115	110.333	0.43331	109.667	-0.45105
109.833	-0.44125	110.167	0.43323	109.833	-0.45114
110	-0.44133	110	0.43318	110	-0.45124
110.167	-0.44141	109.833	0.43313	110.167	-0.45135
110.333	-0.4415	109.667	0.43309	110.333	-0.45146
110.5	-0.44159	109.5	0.43306	110.5	-0.45156
110.667	-0.44167	109.333	0.43302	110.667	-0.45166
110.833	-0.44176	109.167	0.43298	110.833	-0.45176
111	-0.44184	109	0.43295	111	-0.45185
111.167	-0.44197	108.833	0.43291	111.167	-0.4519
111.333	-0.44208	108.667	0.43286	111.333	-0.45196
111.5	-0.44219	108.5	0.43281	111.5	-0.45201
111.667	-0.4423	108.333	0.43276	111.667	-0.45207
111.833	-0.44241	108.167	0.43268	111.833	-0.45214
112	-0.44251	108	0.43261	112	-0.45221
112.167	-0.44259	107.833	0.43253	112.167	-0.45228
112.333	-0.44267	107.667	0.43245	112.333	-0.45235
112.5	-0.44271	107.5	0.43238	112.5	-0.45245
112.667	-0.44278	107.333	0.43231	112.667	-0.45254
112.833	-0.44285	107.167	0.43225	112.833	-0.45263
113	-0.44293	107	0.43219	113	-0.45273
113.167	-0.44302	106.833	0.43215	113.167	-0.45285
113.333	-0.44308	106.667	0.43207	113.333	-0.45295
113.5	-0.44316	106.5	0.43198	113.5	-0.45305
113.667	-0.44324	106.333	0.43188	113.667	-0.45315
113.833	-0.44333	106.167	0.43176	113.833	-0.45324
114	-0.44341	106	0.43167	114	-0.45331
114.167	-0.4435	105.833	0.4316	114.167	-0.45338
114.333	-0.44359	105.667	0.43153	114.333	-0.45344
114.5	-0.44369	105.5	0.43148	114.5	-0.45349
114.667	-0.44379	105.333	0.43142	114.667	-0.45354
114.833	-0.4439	105.167	0.43137	114.833	-0.45361
115	-0.44399	105	0.43132	115	-0.45369
115.167	-0.4441	104.833	0.43127	115.167	-0.45377
115.333	-0.44421	104.667	0.43122	115.333	-0.45385
115.5	-0.4443	104.5	0.43117	115.5	-0.45395
115.667	-0.44441	104.333	0.43113	115.667	-0.45407
115.833	-0.44452	104.167	0.43108	115.833	-0.45422
116	-0.44461	104	0.43102	116	-0.45434
116.167	-0.4447	103.833	0.43097	116.167	-0.45446
116.333	-0.44478	103.667	0.43092	116.333	-0.45458
116.5	-0.44486	103.5	0.43085	116.5	-0.45472
116.667	-0.44492	103.333	0.43078	116.667	-0.45484
116.833	-0.44499	103.167	0.43072	116.833	-0.45497
117	-0.44507	103	0.43065	117	-0.4551
117.167	-0.44515	102.833	0.43057	117.167	-0.45522
117.333	-0.44523	102.667	0.4305	117.333	-0.45533
117.5	-0.44532	102.5	0.43043	117.5	-0.45544
117.667	-0.4454	102.333	0.43035	117.667	-0.45555
117.833	-0.44548	102.167	0.43028	117.833	-0.45567
118	-0.44559	102	0.4302	118	-0.45579
118.167	-0.4457	101.833	0.4301	118.167	-0.45591
118.333	-0.44581	101.667	0.43002	118.333	-0.45603
118.5	-0.44591	101.5	0.42996	118.5	-0.45616
118.667	-0.44603	101.333	0.42991	118.667	-0.45629
118.833	-0.44613	101.167	0.42986	118.833	-0.45641
119	-0.44623	101	0.42981	119	-0.45653
119.167	-0.44634	100.833	0.42979	119.167	-0.45663
119.333	-0.44641	100.667	0.42975	119.333	-0.45673
119.5	-0.44648	100.5	0.42972	119.5	-0.45683
119.667	-0.44656	100.333	0.42969	119.667	-0.45693
119.833	-0.44663	100.167	0.42964	119.833	-0.45703
120	-0.4467	100	0.4296	120	-0.45713
120.167	-0.44677	99.833	0.42955	120.167	-0.45723
120.333	-0.44683	99.667	0.4295	120.333	-0.45733
120.5	-0.44691	99.5	0.42944	120.5	-0.45744
120.667	-0.44697	99.333	0.42939	120.667	-0.45754
120.833	-0.44703	99.167	0.42934	120.833	-0.45765
121	-0.44709	99	0.4293	121	-0.45775
121.167	-0.44716	98.833	0.42924	121.167	-0.45784
121.333	-0.4472	98.667	0.42918	121.333	-0.45794
121.5	-0.44724	98.5	0.42912	121.5	-0.45806
121.667	-0.4473	98.333	0.42907	121.667	-0.45818
121.833	-0.44736	98.167	0.42901	121.833	-0.45831
122	-0.44744	98	0.42896	122	-0.45845
122.167	-0.44753	97.833	0.42892	122.167	-0.45858
122.333	-0.44762	97.667	0.42888	122.333	-0.4587
122.5	-0.44771	97.5	0.42882	122.5	-0.45884
122.667	-0.44784	97.333	0.42877	122.667	-0.45896
122.833	-0.44795	97.167	0.42869	122.833	-0.45908
123	-0.44805	97	0.42863	123	-0.45919
123.167	-0.44814	96.833	0.42852	123.167	-0.4593
123.333	-0.44824	96.667	0.42842	123.333	-0.45942
123.5	-0.44834	96.5	0.42831	123.5	-0.45953
123.667	-0.44843	96.333	0.42822	123.667	-0.45964
123.833	-0.44851	96.167	0.42816	123.833	-0.45978
124	-0.44859	96	0.4281	124	-0.4599
124.167	-0.44867	95.833	0.42806	124.167	-0.46003
124.333	-0.44874	95.667	0.42802	124.333	-0.46015
124.5	-0.44881	95.5	0.42805	124.5	-0.46029
124.667	-0.44887	95.333	0.42805	124.667	-0.46043
124.833	-0.44894	95.167	0.42803	124.833	-0.46058
125	-0.44902	95	0.42801	125	-0.46074
125.167	-0.44909	94.833	0.428	125.167	-0.4609
125.333	-0.44918	94.667	0.428	125.333	-0.46104
125.5	-0.44927	94.5	0.42798	125.5	-0.46118
125.667	-0.44936	94.333	0.42795	125.667	-0.4613
125.833	-0.44946	94.167	0.42795	125.833	-0.46143
126	-0.44955	94	0.42794	126	-0.46156
126.167	-0.44964	93.833	0.42792	126.167	-0.46169
126.333	-0.44972	93.667	0.42788	126.333	-0.46181
126.5	-0.44981	93.5	0.42787	126.5	-0.46194
126.667	-0.44988	93.333	0.42785	126.667	-0.46206
126.833	-0.44995	93.167	0.42783	126.833	-0.46218
127	-0.45001	93	0.4278	127	-0.4623
127.167	-0.45007	92.833	0.42778	127.167	-0.46241
127.333	-0.4501	92.667	0.42776	127.333	-0.46252
127.5	-0.45014	92.5	0.42775	127.5	-0.46263
127.667	-0.4502	92.333	0.42774	127.667	-0.46275
127.833	-0.45026	92.167	0.42773	127.833	-0.46286
128	-0.4503	92	0.42772	128	-0.46298
128.167	-0.45034	91.833	0.4277	128.167	-0.4631
128.333	-0.45039	91.667	0.42768	128.333	-0.46322
128.5	-0.45044	91.5	0.42766	128.5	-0.46334
128.667	-0.45051	91.333	0.42763	128.667	-0.46345
128.833	-0.45057	91.167	0.42758	128.833	-0.46357
129	-0.45063	91	0.42751	129	-0.4637
129.167	-0.45068	90.833	0.42745	129.167	-0.46381
129.333	-0.45074	90.667	0.42739	129.333	-0.46392
129.5	-0.45081	90.5	0.42732	129.5	-0.46404
129.667	-0.45087	90.333	0.42725	129.667	-0.46414
129.833	-0.45094	90.167	0.42717	129.833	-0.46426
130	-0.45102	90	0.42711	130	-0.46439
130.167	-0.4511	89.833	0.42706	130.167	-0.46452
130.333	-0.45118	89.667	0.42701	130.333	-0.46465
130.5	-0.45126	89.5	0.42697	130.5	-0.46478
130.667	-0.45133	89.333	0.42693	130.667	-0.4649
130.833	-0.45141	89.167	0.4269	130.833	-0.46503
131	-0.45149	89	0.42686	131	-0.46515
131.167	-0.45158	88.833	0.42684	131.167	-0.46526
131.333	-0.45167	88.667	0.42681	131.333	-0.46538
131.5	-0.45177	88.5	0.42677	131.5	-0.46549
131.667	-0.45187	88.333	0.42673	131.667	-0.46561
131.833	-0.45197	88.167	0.42667	131.833	-0.46571
132	-0.45207	88	0.42661	132	-0.46581
132.167	-0.45214	87.833	0.42656	132.167	-0.46591
132.333	-0.4522	87.667	0.4265	132.333	-0.466
132.5	-0.45226	87.5	0.42644	132.5	-0.46609
132.667	-0.45228	87.333	0.42639	132.667	-0.46619
132.833	-0.45232	87.167	0.42635	132.833	-0.46628
133	-0.45236	87	0.4263	133	-0.46638
133.167	-0.4524	86.833	0.42625	133.167	-0.46651
133.333	-0.45245	86.667	0.42618	133.333	-0.46665
133.5	-0.45251	86.5	0.42611	133.5	-0.46679
133.667	-0.45259	86.333	0.42605	133.667	-0.46693
133.833	-0.45268	86.167	0.42596	133.833	-0.4671
134	-0.45277	86	0.4259	134	-0.46723
134.167	-0.45286	85.833	0.42586	134.167	-0.46736
134.333	-0.45294	85.667	0.42581	134.333	-0.46749
134.5	-0.45303	85.5	0.42579	134.5	-0.46761
134.667	-0.4531	85.333	0.42576	134.667	-0.46773
134.833	-0.45318	85.167	0.42573	134.833	-0.46786
135	-0.45324	85	0.4257	135	-0.46799
135.167	-0.4533	84.833	0.42567	135.167	-0.46814
135.333	-0.45336	84.667	0.42565	135.333	-0.46828
135.5	-0.45343	84.5	0.42562	135.5	-0.46842
135.667	-0.45351	84.333	0.42559	135.667	-0.46857
135.833	-0.4536	84.167	0.42556	135.833	-0.46872
136	-0.45369	84	0.42553	136	-0.46886
136.167	-0.45379	83.833	0.4255	136.167	-0.46898
136.333	-0.45389	83.667	0.42546	136.333	-0.4691
136.5	-0.45398	83.5	0.42541	136.5	-0.46922
136.667	-0.4541	83.333	0.42536	136.667	-0.46933
136.833	-0.45421	83.167	0.42531	136.833	-0.46943
137	-0.45431	83	0.42526	137	-0.46954
137.167	-0.45441	82.833	0.42521	137.167	-0.46963
137.333	-0.45449	82.667	0.42516	137.333	-0.46972
137.5	-0.45456	82.5	0.4251	137.5	-0.46981
137.667	-0.45463	82.333	0.42504	137.667	-0.46991
137.833	-0.45471	82.167	0.42497	137.833	-0.47
138	-0.45478	82	0.42492	138	-0.4701
138.167	-0.45486	81.833	0.42485	138.167	-0.47021
138.333	-0.45494	81.667	0.42478	138.333	-0.47031
138.5	-0.45502	81.5	0.42471	138.5	-0.47041
138.667	-0.45515	81.333	0.42464	138.667	-0.4705
138.833	-0.45525	81.167	0.42459	138.833	-0.47059
139	-0.45534	81	0.42456	139	-0.47069
139.167	-0.45543	80.833	0.42452	139.167	-0.47078
139.333	-0.45549	80.667	0.42447	139.333	-0.47087
139.5	-0.45555	80.5	0.42442	139.5	-0.47097
139.667	-0.45563	80.333	0.42436	139.667	-0.47107
139.833	-0.45571	80.167	0.4243	139.833	-0.47116
140	-0.45579	80	0.42421	140	-0.47125
140.167	-0.45588	79.833	0.42412	140.167	-0.47133
140.333	-0.45598	79.667	0.42405	140.333	-0.47142
140.5	-0.45608	79.5	0.42399	140.5	-0.4715
140.667	-0.45621	79.333	0.42394	140.667	-0.47159
140.833	-0.45633	79.167	0.4239	140.833	-0.47166
141	-0.45643	79	0.42385	141	-0.47174
141.167	-0.45654	78.833	0.42379	141.167	-0.47185
141.333	-0.45663	78.667	0.42377	141.333	-0.47194
141.5	-0.45673	78.5	0.42373	141.5	-0.47203
141.667	-0.45682	78.333	0.42366	141.667	-0.47211
141.833	-0.45693	78.167	0.4236	141.833	-0.47219
142	-0.45704	78	0.42351	142	-0.47226
142.167	-0.45715	77.833	0.42344	142.167	-0.47234
142.333	-0.45725	77.667	0.42338	142.333	-0.47243
142.5	-0.45734	77.5	0.42333	142.5	-0.47251
142.667	-0.45742	77.333	0.42329	142.667	-0.4726
142.833	-0.4575	77.167	0.42324	142.833	-0.47269
143	-0.45759	77	0.42321	143	-0.47278
143.167	-0.45768	76.833	0.42317	143.167	-0.47289
143.333	-0.45776	76.667	0.42314	143.333	-0.47298
143.5	-0.45784	76.5	0.4231	143.5	-0.47307
143.667	-0.45793	76.333	0.42305	143.667	-0.47316
143.833	-0.45802	76.167	0.42299	143.833	-0.47323
144	-0.45811	76	0.4229	144	-0.47331
144.167	-0.45819	75.833	0.42282	144.167	-0.4734
144.333	-0.45828	75.667	0.42275	144.333	-0.47349
144.5	-0.45837	75.5	0.42267	144.5	-0.47358
144.667	-0.45846	75.333	0.4226	144.667	-0.47366
144.833	-0.45855	75.167	0.42253	144.833	-0.47374
145	-0.45863	75	0.42246	145	-0.47383
145.167	-0.45871	74.833	0.42239	145.167	-0.47389
145.333	-0.45879	74.667	0.42231	145.333	-0.47396
145.5	-0.45887	74.5	0.42221	145.5	-0.47403
145.667	-0.45894	74.333	0.42213	145.667	-0.47411
145.833	-0.45902	74.167	0.42205	145.833	-0.47418
146	-0.45908	74	0.42195	146	-0.47426
146.167	-0.45912	73.833	0.42186	146.167	-0.47434
146.333	-0.45917	73.667	0.42179	146.333	-0.47442
146.5	-0.45922	73.5	0.42171	146.5	-0.47451
146.667	-0.45927	73.333	0.42168	146.667	-0.47459
146.833	-0.45933	73.167	0.42165	146.833	-0.47469
147	-0.45942	73	0.42162	147	-0.47478
147.167	-0.45952	72.833	0.42158	147.167	-0.47486
147.333	-0.45963	72.667	0.42153	147.333	-0.47493
147.5	-0.45981	72.5	0.42147	147.5	-0.475
147.667	-0.45995	72.333	0.4214	147.667	-0.47506
147.833	-0.46008	72.167	0.42134	147.833	-0.47512
148	-0.46021	72	0.42123	148	-0.47519
148.167	-0.46033	71.833	0.42116	148.167	-0.47526
148.333	-0.46044	71.667	0.4211	148.333	-0.47534
148.5	-0.46055	71.5	0.42103	148.5	-0.47542
148.667	-0.46064	71.333	0.42099	148.667	-0.47549
148.833	-0.46074	71.167	0.42094	148.833	-0.47558
149	-0.46086	71	0.42088	149	-0.47567
149.167	-0.46099	70.833	0.42083	149.167	-0.47577
149.333	-0.46112	70.667	0.42079	149.333	-0.47587
149.5	-0.46128	70.5	0.42075	149.5	-0.47598
149.667	-0.46144	70.333	0.42069	149.667	-0.4761
149.833	-0.46159	70.167	0.42063	149.833	-0.47621
150	-0.46176	70	0.42058	150	-0.47633
150.167	-0.46191	69.833	0.42056	150.167	-0.47644
150.333	-0.46207	69.667	0.42055	150.333	-0.47654
150.5	-0.46224	69.5	0.42052	150.5	-0.47664
150.667	-0.46243	69.333	0.42049	150.667	-0.47673
150.833	-0.46262	69.167	0.42044	150.833	-0.47683
151	-0.46281	69	0.42039	151	-0.47694
151.167	-0.46299	68.833	0.42033	151.167	-0.47704
151.333	-0.46317	68.667	0.42023	151.333	-0.47716
151.5	-0.46335	68.5	0.42015	151.5	-0.47727
151.667	-0.46352	68.333	0.42008	151.667	-0.47738
151.833	-0.46369	68.167	0.42001	151.833	-0.47749
152	-0.46386	68	0.41994	152	-0.47762
152.167	-0.46399	67.833	0.41987	152.167	-0.47774
152.333	-0.46413	67.667	0.41983	152.333	-0.47784
152.5	-0.46428	67.5	0.41979	152.5	-0.47794
152.667	-0.46443	67.333	0.41975	152.667	-0.47804
152.833	-0.46456	67.167	0.41972	152.833	-0.47815
153	-0.4647	67	0.4197	153	-0.47825
153.167	-0.46483	66.833	0.4197	153.167	-0.47835
153.333	-0.46496	66.667	0.4197	153.333	-0.47844
153.5	-0.46509	66.5	0.4197	153.5	-0.47854
153.667	-0.46521	66.333	0.41971	153.667	-0.47863
153.833	-0.46533	66.167	0.41972	153.833	-0.47872
154	-0.46546	66	0.41971	154	-0.47879
154.167	-0.46557	65.833	0.4197	154.167	-0.47888
154.333	-0.46567	65.667	0.4197	154.333	-0.47898
154.5	-0.46578	65.5	0.4197	154.5	-0.47907
154.667	-0.4659	65.333	0.41967	154.667	-0.47916
154.833	-0.46602	65.167	0.41962	154.833	-0.47925
155	-0.46614	65	0.41957	155	-0.47935
155.167	-0.46625	64.833	0.41951	155.167	-0.47945
155.333	-0.46638	64.667	0.41943	155.333	-0.47957
155.5	-0.46654	64.5	0.41936	155.5	-0.47969
155.667	-0.46668	64.333	0.4193	155.667	-0.47983
155.833	-0.46682	64.167	0.41924	155.833	-0.47997
156	-0.46696	64	0.41918	156	-0.48014
156.167	-0.4671	63.833	0.41912	156.167	-0.48028
156.333	-0.46723	63.667	0.41908	156.333	-0.48041
156.5	-0.46736	63.5	0.41903	156.5	-0.48053
156.667	-0.4675	63.333	0.41897	156.667	-0.48064
156.833	-0.46763	63.167	0.41891	156.833	-0.48075
157	-0.46777	63	0.41885	157	-0.48085
157.167	-0.46791	62.833	0.4188	157.167	-0.48095
157.333	-0.46805	62.667	0.41874	157.333	-0.48104
157.5	-0.4682	62.5	0.4187	157.5	-0.48113
157.667	-0.46833	62.333	0.41865	157.667	-0.48121
157.833	-0.46845	62.167	0.41861	157.833	-0.48128
158	-0.46856	62	0.41858	158	-0.48135
158.167	-0.46866	61.833	0.41852	158.167	-0.48143
158.333	-0.46877	61.667	0.41847	158.333	-0.48153
158.5	-0.46889	61.5	0.41841	158.5	-0.48163
158.667	-0.469	61.333	0.41835	158.667	-0.48171
158.833	-0.46912	61.167	0.41828	158.833	-0.48179
159	-0.46925	61	0.41823	159	-0.48187
159.167	-0.46938	60.833	0.41817	159.167	-0.48195
159.333	-0.46953	60.667	0.41814	159.333	-0.48203
159.5	-0.46969	60.5	0.41809	159.5	-0.48211
159.667	-0.46984	60.333	0.41803	159.667	-0.48219
159.833	-0.46999	60.167	0.41798	159.833	-0.48226
160	-0.47014	60	0.41793	160	-0.48237
160.167	-0.4703	59.833	0.41788	160.167	-0.48246
160.333	-0.47046	59.667	0.41783	160.333	-0.48254
160.5	-0.47063	59.5	0.41777	160.5	-0.48262
160.667	-0.47081	59.333	0.41769	160.667	-0.48269
160.833	-0.47101	59.167	0.41763	160.833	-0.48276
161	-0.47121	59	0.41756	161	-0.48283
161.167	-0.47141	58.833	0.41749	161.167	-0.48292
161.333	-0.47159	58.667	0.41741	161.333	-0.48301
161.5	-0.47178	58.5	0.41736	161.5	-0.48311
161.667	-0.47195	58.333	0.41732	161.667	-0.4832
161.833	-0.4721	58.167	0.41728	161.833	-0.4833
162	-0.47224	58	0.41727	162	-0.4834
162.167	-0.47232	57.833	0.41724	162.167	-0.48354
162.333	-0.47243	57.667	0.41721	162.333	-0.48365
162.5	-0.47254	57.5	0.41718	162.5	-0.48376
162.667	-0.47264	57.333	0.41713	162.667	-0.48386
162.833	-0.47274	57.167	0.41708	162.833	-0.48396
163	-0.47284	57	0.41703	163	-0.48405
163.167	-0.47295	56.833	0.41697	163.167	-0.48414
163.333	-0.47306	56.667	0.41691	163.333	-0.48423
163.5	-0.47318	56.5	0.41684	163.5	-0.48429
163.667	-0.4733	56.333	0.41676	163.667	-0.48436
163.833	-0.47343	56.167	0.41667	163.833	-0.48444
164	-0.47357	56	0.41656	164	-0.48453
164.167	-0.47373	55.833	0.41646	164.167	-0.48461
164.333	-0.47388	55.667	0.41637	164.333	-0.48468
164.5	-0.47402	55.5	0.41627	164.5	-0.48476
164.667	-0.47415	55.333	0.4162	164.667	-0.48484
164.833	-0.47428	55.167	0.41613	164.833	-0.48491
165	-0.47442	55	0.41606	165	-0.48498
165.167	-0.47456	54.833	0.416	165.167	-0.48507
165.333	-0.47469	54.667	0.41598	165.333	-0.48515
165.5	-0.47481	54.5	0.41593	165.5	-0.48525
165.667	-0.47492	54.333	0.41587	165.667	-0.48536
165.833	-0.47505	54.167	0.4158	165.833	-0.48547
166	-0.47518	54	0.41574	166	-0.48559
166.167	-0.47529	53.833	0.41569	166.167	-0.48572
166.333	-0.4754	53.667	0.41565	166.333	-0.48584
166.5	-0.47551	53.5	0.4156	166.5	-0.48595
166.667	-0.47563	53.333	0.41556	166.667	-0.48605
166.833	-0.47574	53.167	0.41551	166.833	-0.48611
167	-0.47584	53	0.41546	167	-0.4862
167.167	-0.47595	52.833	0.4154	167.167	-0.48628
167.333	-0.47605	52.667	0.4153	167.333	-0.48637
167.5	-0.47615	52.5	0.41523	167.5	-0.48645
167.667	-0.47628	52.333	0.41515	167.667	-0.48655
167.833	-0.47641	52.167	0.41507	167.833	-0.48666
168	-0.47654	52	0.41502	168	-0.48676
168.167	-0.47668	51.833	0.41499	168.167	-0.4869
168.333	-0.4768	51.667	0.41494	168.333	-0.48702
168.5	-0.47692	51.5	0.4149	168.5	-0.48714
168.667	-0.47705	51.333	0.4149	168.667	-0.48725
168.833	-0.47717	51.167	0.41485	168.833	-0.48735
169	-0.4773	51	0.41478	169	-0.48745
169.167	-0.47744	50.833	0.41471	169.167	-0.48756
169.333	-0.47758	50.667	0.41461	169.333	-0.48766
169.5	-0.47774	50.5	0.41455	169.5	-0.48777
169.667	-0.47788	50.333	0.4145	169.667	-0.48787
169.833	-0.47802	50.167	0.41446	169.833	-0.48796
170	-0.47814	50	0.41441	170	-0.48805
170.167	-0.47825	49.833	0.41436	170.167	-0.48815
170.333	-0.47835	49.667	0.4143	170.333	-0.48826
170.5	-0.47846	49.5	0.41425	170.5	-0.48836
170.667	-0.47857	49.333	0.41421	170.667	-0.48846
170.833	-0.47868	49.167	0.41419	170.833	-0.48857
171	-0.47879	49	0.41415	171	-0.48868
171.167	-0.4789	48.833	0.41411	171.167	-0.48881
171.333	-0.47901	48.667	0.41408	171.333	-0.48892
171.5	-0.47914	48.5	0.414	171.5	-0.48904
171.667	-0.47927	48.333	0.41391	171.667	-0.48915
171.833	-0.47937	48.167	0.41383	171.833	-0.48927
172	-0.47947	48	0.41376	172	-0.48939
172.167	-0.47957	47.833	0.41363	172.167	-0.4895
172.333	-0.47968	47.667	0.41355	172.333	-0.4896
172.5	-0.47978	47.5	0.41349	172.5	-0.4897
172.667	-0.47989	47.333	0.41342	172.667	-0.4898
172.833	-0.48	47.167	0.41339	172.833	-0.48991
173	-0.4801	47	0.41334	173	-0.49001
173.167	-0.48021	46.833	0.41329	173.167	-0.4901
173.333	-0.48033	46.667	0.41324	173.333	-0.4902
173.5	-0.48044	46.5	0.41319	173.5	-0.4903
173.667	-0.48055	46.333	0.41313	173.667	-0.49039
173.833	-0.48068	46.167	0.41308	173.833	-0.49049
174	-0.48081	46	0.41303	174	-0.49059
174.167	-0.48094	45.833	0.41298	174.167	-0.49067
174.333	-0.48106	45.667	0.41293	174.333	-0.49077
174.5	-0.48118	45.5	0.4129	174.5	-0.49087
174.667	-0.4813	45.333	0.41286	174.667	-0.49097
174.833	-0.4814	45.167	0.41284	174.833	-0.49106
175	-0.48151	45	0.41281	175	-0.49117
175.167	-0.48162	44.833	0.41277	175.167	-0.49129
175.333	-0.48173	44.667	0.41273	175.333	-0.49141
175.5	-0.48183	44.5	0.41269	175.5	-0.49156
175.667	-0.48194	44.333	0.41265	175.667	-0.49169
175.833	-0.48205	44.167	0.41262	175.833	-0.49182
176	-0.48215	44	0.41258	176	-0.49195
176.167	-0.48228	43.833	0.41251	176.167	-0.49208
176.333	-0.48241	43.667	0.41246	176.333	-0.4922
176.5	-0.48253	43.5	0.4124	176.5	-0.49231
176.667	-0.48266	43.333	0.41234	176.667	-0.49243
176.833	-0.48278	43.167	0.41229	176.833	-0.49253
177	-0.48292	43	0.41226	177	-0.49264
177.167	-0.48307	42.833	0.41223	177.167	-0.49275
177.333	-0.48322	42.667	0.41221	177.333	-0.49287
177.5	-0.48337	42.5	0.41216	177.5	-0.49298
177.667	-0.48353	42.333	0.4121	177.667	-0.49309
177.833	-0.48367	42.167	0.41205	177.833	-0.49323
178	-0.48381	42	0.41202	178	-0.49337
178.167	-0.48395	41.833	0.41195	178.167	-0.49352
178.333	-0.48406	41.667	0.41191	178.333	-0.49367
178.5	-0.48417	41.5	0.41187	178.5	-0.49382
178.667	-0.48426	41.333	0.41181	178.667	-0.49396
178.833	-0.48434	41.167	0.41179	178.833	-0.49409
179	-0.48438	41	0.41174	179	-0.49421
179.167	-0.48444	40.833	0.41167	179.167	-0.49433
179.333	-0.4845	40.667	0.41158	179.333	-0.49445
179.5	-0.48456	40.5	0.41145	179.5	-0.49456
179.667	-0.48458	40.333	0.41133	179.667	-0.49469
179.833	-0.48461	40.167	0.41122	179.833	-0.49483
180	-0.48463	40	0.4111	180	-0.49498
180.167	-0.48465	39.833	0.41101	180.167	-0.49512
180.333	-0.48466	39.667	0.41095	180.333	-0.49528
180.5	-0.48469	39.5	0.4109	180.5	-0.49542
180.667	-0.48473	39.333	0.41087	180.667	-0.49556
180.833	-0.48478	39.167	0.41092	180.833	-0.49569
181	-0.48484	39	0.41095	181	-0.4958
181.167	-0.48489	38.833	0.41097	181.167	-0.49592
181.333	-0.48496	38.667	0.41098	181.333	-0.49604
181.5	-0.48503	38.5	0.41101	181.5	-0.49615
181.667	-0.48512	38.333	0.41102	181.667	-0.49626
181.833	-0.4852	38.167	0.41103	181.833	-0.49635
182	-0.48527	38	0.41103	182	-0.49644
182.167	-0.48533	37.833	0.41102	182.167	-0.49653
182.333	-0.48543	37.667	0.41101	182.333	-0.49663
182.5	-0.48555	37.5	0.411	182.5	-0.49673
182.667	-0.48567	37.333	0.41098	182.667	-0.49684
182.833	-0.48579	37.167	0.41096	182.833	-0.49693
183	-0.48596	37	0.41093	183	-0.49705
183.167	-0.48613	36.833	0.41091	183.167	-0.49716
183.333	-0.48629	36.667	0.41089	183.333	-0.49727
183.5	-0.48642	36.5	0.4109	183.5	-0.49739
183.667	-0.48653	36.333	0.41092	183.667	-0.49752
183.833	-0.48662	36.167	0.41093	183.833	-0.49765
184	-0.48667	36	0.41094	184	-0.4978
184.167	-0.48671	35.833	0.41097	184.167	-0.49795
184.333	-0.48667	35.667	0.41097	184.333	-0.49812
184.5	-0.48668	35.5	0.41094	184.5	-0.49826
184.667	-0.48671	35.333	0.41091	184.667	-0.4984
184.833	-0.48672	35.167	0.41085	184.833	-0.49853
185	-0.48677	35	0.41082	185	-0.49864
185.167	-0.48681	34.833	0.41079	185.167	-0.49876
185.333	-0.48685	34.667	0.41077	185.333	-0.49889
185.5	-0.48688	34.5	0.41075	185.5	-0.49902
185.667	-0.48695	34.333	0.41072	185.667	-0.49914
185.833	-0.48701	34.167	0.41068	185.833	-0.49926
186	-0.48707	34	0.41065	186	-0.49938
186.167	-0.48713	33.833	0.41057	186.167	-0.4995
186.333	-0.4872	33.667	0.41051	186.333	-0.49963
186.5	-0.48727	33.5	0.41046	186.5	-0.49976
186.667	-0.48734	33.333	0.41041	186.667	-0.49989
186.833	-0.48741	33.167	0.41038	186.833	-0.50003
187	-0.48746	33	0.41035	187	-0.50017
187.167	-0.48752	32.833	0.41032	187.167	-0.5003
187.333	-0.48758	32.667	0.4103	187.333	-0.50044
187.5	-0.48765	32.5	0.41026	187.5	-0.50057
187.667	-0.48771	32.333	0.41021	187.667	-0.50069
187.833	-0.48778	32.167	0.41017	187.833	-0.50083
188	-0.48785	32	0.41012	188	-0.50096
188.167	-0.48792	31.833	0.41004	188.167	-0.50109
188.333	-0.488	31.667	0.41001	188.333	-0.50121
188.5	-0.48809	31.5	0.40999	188.5	-0.50133
188.667	-0.48817	31.333	0.40999	188.667	-0.50144
188.833	-0.48825	31.167	0.40998	188.833	-0.50156
189	-0.48836	31	0.40995	189	-0.50167
189.167	-0.48849	30.833	0.40988	189.167	-0.50178
189.333	-0.48861	30.667	0.4098	189.333	-0.50189
189.5	-0.48874	30.5	0.40967	189.5	-0.50201
189.667	-0.48907	30.333	0.40958	189.667	-0.50212
189.833	-0.48971	30.167	0.40953	189.833	-0.50224
190	-0.49038	30	0.40948	190	-0.50237
190.167	-0.49063	29.833	0.40943	190.167	-0.5025
190.333	-0.49047	29.667	0.40938	190.333	-0.50262
190.5	-0.49039	29.5	0.40933	190.5	-0.50274
190.667	-0.49041	29.333	0.40928	190.667	-0.50286
190.833	-0.49043	29.167	0.40921	190.833	-0.50299
191	-0.49044	29	0.40917	191	-0.5031
191.167	-0.49047	28.833	0.40914	191.167	-0.5032
191.333	-0.49056	28.667	0.4091	191.333	-0.50331
191.5	-0.49067	28.5	0.4091	191.5	-0.50342
191.667	-0.49083	28.333	0.40909	191.667	-0.50353
191.833	-0.49097	28.167	0.40908	191.833	-0.50364
192	-0.49107	28	0.40904	192	-0.50375
192.167	-0.49115	27.833	0.40899	192.167	-0.50387
192.333	-0.49124	27.667	0.40893	192.333	-0.504
192.5	-0.49133	27.5	0.40887	192.5	-0.50411
192.667	-0.4914	27.333	0.40882	192.667	-0.50422
192.833	-0.49147	27.167	0.40873	192.833	-0.50433
193	-0.49149	27	0.40867	193	-0.50443
193.167	-0.49154	26.833	0.40862	193.167	-0.50454
193.333	-0.49158	26.667	0.4086	193.333	-0.50466
193.5	-0.49163	26.5	0.40863	193.5	-0.50477
193.667	-0.49168	26.333	0.40866	193.667	-0.50489
193.833	-0.49174	26.167	0.40868	193.833	-0.50502
194	-0.4918	26	0.40868	194	-0.50515
194.167	-0.49186	25.833	0.40868	194.167	-0.50528
194.333	-0.492	25.667	0.40864	194.333	-0.50543
194.5	-0.49211	25.5	0.40859	194.5	-0.50557
194.667	-0.49222	25.333	0.40853	194.667	-0.5057
194.833	-0.49235	25.167	0.40841	194.833	-0.50584
195	-0.4932	25	0.40833	195	-0.50598
195.167	-0.49426	24.833	0.40825	195.167	-0.50612
195.333	-0.49443	24.667	0.40818	195.333	-0.50626
195.5	-0.4943	24.5	0.40811	195.5	-0.50642
195.667	-0.4941	24.333	0.40803	195.667	-0.50655
195.833	-0.494	24.167	0.40794	195.833	-0.50667
196	-0.49392	24	0.40786	196	-0.5068
196.167	-0.49384	23.833	0.40775	196.167	-0.50692
196.333	-0.49383	23.667	0.40768	196.333	-0.50702
196.5	-0.4938	23.5	0.40762	196.5	-0.50713
196.667	-0.49379	23.333	0.40758	196.667	-0.50724
196.833	-0.4938	23.167	0.40752	196.833	-0.50734
197	-0.49384	23	0.40746	197	-0.50747
197.167	-0.49386	22.833	0.40742	197.167	-0.50759
197.333	-0.49388	22.667	0.40737	197.333	-0.50769
197.5	-0.49392	22.5	0.40733	197.5	-0.50779
197.667	-0.49397	22.333	0.4073	197.667	-0.50788
197.833	-0.49402	22.167	0.40728	197.833	-0.50796
198	-0.49409	22	0.40726	198	-0.50805
198.167	-0.49416	21.833	0.40723	198.167	-0.50815
198.333	-0.49425	21.667	0.40719	198.333	-0.50821
198.5	-0.49432	21.5	0.40715	198.5	-0.50831
198.667	-0.4944	21.333	0.40712	198.667	-0.5084
198.833	-0.49448	21.167	0.40708	198.833	-0.50851
199	-0.49455	21	0.40699	199	-0.50863
199.167	-0.49462	20.833	0.40691	199.167	-0.50874
199.333	-0.4947	20.667	0.40684	199.333	-0.50885
199.5	-0.49478	20.5	0.40679	199.5	-0.50895
199.667	-0.49488	20.333	0.40673	199.667	-0.50905
199.833	-0.49498	20.167	0.40669	199.833	-0.50915
200	-0.49508	20	0.40664	200	-0.50926
200.167	-0.49518	19.833	0.40659	200.167	-0.50937
200.333	-0.49531	19.667	0.4066	200.333	-0.50946
200.5	-0.49541	19.5	0.40658	200.5	-0.50956
200.667	-0.49552	19.333	0.40655	200.667	-0.50965
200.833	-0.49561	19.167	0.40652	200.833	-0.50974
201	-0.4957	19	0.40649	201	-0.50981
201.167	-0.49578	18.833	0.40647	201.167	-0.50989
201.333	-0.49585	18.667	0.40642	201.333	-0.50997
201.5	-0.4959	18.5	0.40636	201.5	-0.51005
201.667	-0.49595	18.333	0.4063	201.667	-0.51014
201.833	-0.49601	18.167	0.40625	201.833	-0.51024
202	-0.49606	18	0.40619	202	-0.51033
202.167	-0.49613	17.833	0.40614	202.167	-0.51043
202.333	-0.49622	17.667	0.40609	202.333	-0.51053
202.5	-0.49631	17.5	0.40606	202.5	-0.51062
202.667	-0.49638	17.333	0.40603	202.667	-0.5107
202.833	-0.49645	17.167	0.40601	202.833	-0.51078
203	-0.49654	17	0.40595	203	-0.51084
203.167	-0.49662	16.833	0.40589	203.167	-0.51091
203.333	-0.4967	16.667	0.40582	203.333	-0.51098
203.5	-0.49678	16.5	0.40573	203.5	-0.51106
203.667	-0.49685	16.333	0.40562	203.667	-0.51116
203.833	-0.49693	16.167	0.40554	203.833	-0.51126
204	-0.497	16	0.40545	204	-0.51137
204.167	-0.49708	15.833	0.40535	204.167	-0.51147
204.333	-0.49719	15.667	0.40526	204.333	-0.51157
204.5	-0.49729	15.5	0.40518	204.5	-0.51165
204.667	-0.4974	15.333	0.4051	204.667	-0.51173
204.833	-0.49751	15.167	0.40501	204.833	-0.51183
205	-0.49848	15	0.40492	205	-0.51188
205.167	-0.50028	14.833	0.40486	205.167	-0.51195
205.333	-0.50094	14.667	0.40479	205.333	-0.51203
205.5	-0.50076	14.5	0.40472	205.5	-0.51213
205.667	-0.50037	14.333	0.40469	205.667	-0.51224
205.833	-0.50021	14.167	0.40464	205.833	-0.51235
206	-0.50013	14	0.40459	206	-0.51246
206.167	-0.50001	13.833	0.40454	206.167	-0.51257
206.333	-0.5	13.667	0.4045	206.333	-0.5127
206.5	-0.49998	13.5	0.40445	206.5	-0.51281
206.667	-0.49997	13.333	0.40441	206.667	-0.5129
206.833	-0.49997	13.167	0.40439	206.833	-0.513
207	-0.50002	13	0.40437	207	-0.51308
207.167	-0.50007	12.833	0.40436	207.167	-0.51317
207.333	-0.50013	12.667	0.40436	207.333	-0.51324
207.5	-0.50021	12.5	0.40432	207.5	-0.51331
207.667	-0.50032	12.333	0.40429	207.667	-0.51334
207.833	-0.50041	12.167	0.40425	207.833	-0.51337
208	-0.50049	12	0.4042	208	-0.51342
208.167	-0.50057	11.833	0.40416	208.167	-0.51347
208.333	-0.50065	11.667	0.40407	208.333	-0.51349
208.5	-0.50072	11.5	0.404	208.5	-0.51356
208.667	-0.50078	11.333	0.40396	208.667	-0.51365
208.833	-0.50086	11.167	0.40394	208.833	-0.51375
209	-0.50094	11	0.4039	209	-0.51392
209.167	-0.50105	10.833	0.40387	209.167	-0.51405
209.333	-0.50117	10.667	0.40385	209.333	-0.51417
209.5	-0.5013	10.5	0.4038	209.5	-0.51429
209.667	-0.50144	10.333	0.40377	209.667	-0.51443
209.833	-0.50159	10.167	0.40374	209.833	-0.51456
210	-0.50172	10	0.40368	210	-0.5147
210.167	-0.50184	9.833	0.40361	210.167	-0.51484
210.333	-0.50196	9.667	0.40356	210.333	-0.51497
210.5	-0.50207	9.5	0.40349	210.5	-0.51511
210.667	-0.50222	9.333	0.40341	210.667	-0.51523
210.833	-0.50238	9.167	0.40334	210.833	-0.51536
211	-0.50252	9	0.40331	211	-0.51549
211.167	-0.50271	8.833	0.40328	211.167	-0.51562
211.333	-0.50286	8.667	0.40326	211.333	-0.51574
211.5	-0.50299	8.5	0.40324	211.5	-0.51586
211.667	-0.50313	8.333	0.40327	211.667	-0.51596
211.833	-0.50325	8.167	0.40326	211.833	-0.51607
212	-0.50338	8	0.40324	212	-0.51618
212.167	-0.5035	7.833	0.40322	212.167	-0.51628
212.333	-0.50363	7.667	0.4032	212.333	-0.51636
212.5	-0.50379	7.5	0.40319	212.5	-0.51645
212.667	-0.50394	7.333	0.40317	212.667	-0.51653
212.833	-0.50408	7.167	0.40314	212.833	-0.51662
213	-0.50423	7	0.4031	213	-0.51672
213.167	-0.5044	6.833	0.40307	213.167	-0.51683
213.333	-0.50455	6.667	0.40305	213.333	-0.51693
213.5	-0.5047	6.5	0.40304	213.5	-0.51703
213.667	-0.5049	6.333	0.40297	213.667	-0.51714
213.833	-0.50511	6.167	0.40292	213.833	-0.51725
214	-0.50539	6	0.40288	214	-0.51736
214.167	-0.50565	5.833	0.40286	214.167	-0.51746
214.333	-0.50597	5.667	0.40283	214.333	-0.51756
214.5	-0.50612	5.5	0.40282	214.5	-0.51769
214.667	-0.50631	5.333	0.40281	214.667	-0.51782
214.833	-0.50649	5.167	0.40279	214.833	-0.51795
215	-0.50667	5	0.40277	215	-0.5181
215.167	-0.50677	4.833	0.40277	215.167	-0.51824
215.333	-0.50689	4.667	0.40276	215.333	-0.51836
215.5	-0.50699	4.5	0.40275	215.5	-0.51849
215.667	-0.5071	4.333	0.40269	215.667	-0.5186
215.833	-0.50719	4.167	0.40265	215.833	-0.51871
216	-0.50729	4	0.40261	216	-0.51881
216.167	-0.50741	3.833	0.40259	216.167	-0.51891
216.333	-0.50752	3.667	0.40252	216.333	-0.51898
216.5	-0.50766	3.5	0.40246	216.5	-0.51907
216.667	-0.50781	3.333	0.40243	216.667	-0.51916
216.833	-0.50796	3.167	0.4024	216.833	-0.51926
217	-0.50811	3	0.40236	217	-0.51937
217.167	-0.50828	2.833	0.40233	217.167	-0.51948
217.333	-0.50842	2.667	0.40228	217.333	-0.51959
217.5	-0.50856	2.5	0.40223	217.5	-0.5197
217.667	-0.50869	2.333	0.40219	217.667	-0.51984
217.833	-0.50882	2.167	0.40213	217.833	-0.51996
218	-0.50897	2	0.40205	218	-0.52007
218.167	-0.50912	1.833	0.40195	218.167	-0.52018
218.333	-0.50928	1.667	0.40187	218.333	-0.52027
218.5	-0.50945	1.5	0.40182	218.5	-0.52038
218.667	-0.50961	1.333	0.40179	218.667	-0.52049
218.833	-0.50978	1.167	0.40176	218.833	-0.52058
219	-0.50994	1	0.40175	219	-0.52068
219.167	-0.5101	0.833	0.40173	219.167	-0.5208
219.333	-0.51029	0.667	0.40169	219.333	-0.5209
219.5	-0.51052	0.5	0.40164	219.5	-0.52101
219.667	-0.51069	0.333	0.40158	219.667	-0.52113
219.833	-0.51079	0.167	0.40154	219.833	-0.52126
220	-0.51136	0	0.40151	220	-0.52137
220.167	-0.51182	-0.167	0.40147	220.167	-0.5215
220.333	-0.51216	-0.333	0.40138	220.333	-0.52161
220.5	-0.5123	-0.5	0.4013	220.5	-0.52172
220.667	-0.51231	-0.667	0.40123	220.667	-0.52184
220.833	-0.51242	-0.833	0.40113	220.833	-0.52195
221	-0.51254	-1	0.401	221	-0.52205
221.167	-0.51267	-1.167	0.40091	221.167	-0.52215
221.333	-0.5128	-1.333	0.40082	221.333	-0.52226
221.5	-0.51295	-1.5	0.40072	221.5	-0.52236
221.667	-0.5131	-1.667	0.40072	221.667	-0.52247
221.833	-0.51327	-1.833	0.4007	221.833	-0.52258
222	-0.51347	-2	0.40066	222	-0.52269
222.167	-0.51366	-2.167	0.40061	222.167	-0.52279
222.333	-0.51384	-2.333	0.40057	222.333	-0.5229
222.5	-0.514	-2.5	0.40051	222.5	-0.523
222.667	-0.51416	-2.667	0.40046	222.667	-0.52309
222.833	-0.51431	-2.833	0.40041	222.833	-0.52317
223	-0.51447	-3	0.40034	223	-0.51911
223.167	-0.51462	-3.167	0.40029	223.167	-0.51273
223.333	-0.51476	-3.333	0.40026	223.333	-0.51374
223.5	-0.51492	-3.5	0.40027	223.5	-0.5174
223.667	-0.51509	-3.667	0.40032	223.667	-0.52019
223.833	-0.51525	-3.833	0.40034	223.833	-0.52203
224	-0.51544	-4	0.40036	224	-0.52328
224.167	-0.51562	-4.167	0.40038	224.167	-0.52414
224.333	-0.5158	-4.333	0.40041	224.333	-0.5246
224.5	-0.51599	-4.5	0.40041	224.5	-0.52501
224.667	-0.5162	-4.667	0.40039	224.667	-0.52537
224.833	-0.51639	-4.833	0.40037	224.833	-0.52565
225	-0.51659	-5	0.40032	225	-0.52594
225.167	-0.51678	-5.167	0.40028	225.167	-0.5261
225.333	-0.51698	-5.333	0.40025	225.333	-0.52631
225.5	-0.51717	-5.5	0.40024	225.5	-0.52651
225.667	-0.51735	-5.667	0.40025	225.667	-0.52671
225.833	-0.51751	-5.833	0.40025	225.833	-0.52686
226	-0.51762	-6	0.40025	226	-0.52703
226.167	-0.51776	-6.167	0.40025	226.167	-0.52722
226.333	-0.51794	-6.333	0.40027	226.333	-0.5274
226.5	-0.51813	-6.5	0.40024	226.5	-0.52756
226.667	-0.5183	-6.667	0.4002	226.667	-0.52772
226.833	-0.5185	-6.833	0.40014	226.833	-0.52788
227	-0.51871	-7	0.40001	227	-0.52805
227.167	-0.51892	-7.167	0.39995	227.167	-0.52822
227.333	-0.51917	-7.333	0.39992	227.333	-0.52839
227.5	-0.5194	-7.5	0.3999	227.5	-0.52855
227.667	-0.51964	-7.667	0.39993	227.667	-0.52873
227.833	-0.51987	-7.833	0.39991	227.833	-0.5289
228	-0.52012	-8	0.39993	228	-0.52905
228.167	-0.52036	-8.167	0.40002	228.167	-0.52919
228.333	-0.52057	-8.333	0.39989	228.333	-0.52933
228.5	-0.52078	-8.5	0.39985	228.5	-0.52945
228.667	-0.521	-8.667	0.39983	228.667	-0.52959
228.833	-0.52119	-8.833	0.39983	228.833	-0.52972
229	-0.52137	-9	0.39978	229	-0.52986
229.167	-0.52155	-9.167	0.39973	229.167	-0.53002
229.333	-0.52171	-9.333	0.39969	229.333	-0.53017
229.5	-0.52188	-9.5	0.39967	229.5	-0.53032
229.667	-0.52206	-9.667	0.39955	229.667	-0.53047
229.833	-0.52225	-9.833	0.39949	229.833	-0.53063
230	-0.52246	-10	0.39943	230	-0.53077
230.167	-0.52269	-10.167	0.39937	230.167	-0.5309
230.333	-0.52297	-10.333	0.39934	230.333	-0.53103
230.5	-0.52326	-10.5	0.39932	230.5	-0.53114
230.667	-0.5236	-10.667	0.39928	230.667	-0.53131
230.833	-0.52392	-10.833	0.39925	230.833	-0.5315
231	-0.52421	-11	0.39924	231	-0.53171
231.167	-0.52449	-11.167	0.39922	231.167	-0.53199
231.333	-0.52473	-11.333	0.3992	231.333	-0.53225
231.5	-0.52497	-11.5	0.39917	231.5	-0.5325
231.667	-0.5252	-11.667	0.39911	231.667	-0.53275
231.833	-0.52543	-11.833	0.39908	231.833	-0.53302
232	-0.52558	-12	0.39907	232	-0.53326
232.167	-0.52578	-12.167	0.39906	232.167	-0.53348
232.333	-0.52599	-12.333	0.39906	232.333	-0.53369
232.5	-0.5262	-12.5	0.39906	232.5	-0.53384
232.667	-0.52643	-12.667	0.39905	232.667	-0.53401
232.833	-0.52666	-12.833	0.39903	232.833	-0.53417
233	-0.52688	-13	0.39899	233	-0.53431
233.167	-0.52711	-13.167	0.39894	233.167	-0.53443
233.333	-0.52736	-13.333	0.39891	233.333	-0.53456
233.5	-0.5276	-13.5	0.39885	233.5	-0.53468
233.667	-0.52784	-13.667	0.39875	233.667	-0.5348
233.833	-0.52807	-13.833	0.39869	233.833	-0.53492
234	-0.52831	-14	0.39864	234	-0.53505
234.167	-0.52855	-14.167	0.3986	234.167	-0.53519
234.333	-0.52878	-14.333	0.39856	234.333	-0.53536
234.5	-0.52903	-14.5	0.39853	234.5	-0.53555
234.667	-0.52927	-14.667	0.39851	234.667	-0.53573
234.833	-0.52952	-14.833	0.39849	234.833	-0.5359
235	-0.52976	-15	0.39848	235	-0.53607
235.167	-0.53001	-15.167	0.39846	235.167	-0.53625
235.333	-0.53027	-15.333	0.39844	235.333	-0.53642
235.5	-0.53053	-15.5	0.39844	235.5	-0.53659
235.667	-0.53079	-15.667	0.39844	235.667	-0.53675
235.833	-0.53105	-15.833	0.3984	235.833	-0.5369
236	-0.53132	-16	0.39837	236	-0.53705
236.167	-0.53159	-16.167	0.39837	236.167	-0.53721
236.333	-0.53187	-16.333	0.39834	236.333	-0.53736
236.5	-0.53215	-16.5	0.39831	236.5	-0.53751
236.667	-0.5325	-16.667	0.39828	236.667	-0.53766
236.833	-0.53283	-16.833	0.39826	236.833	-0.5378
237	-0.53317	-17	0.3982	237	-0.53795
237.167	-0.5335	-17.167	0.39814	237.167	-0.5381
237.333	-0.53388	-17.333	0.39808	237.333	-0.53825
237.5	-0.5342	-17.5	0.39802	237.5	-0.5384
237.667	-0.53452	-17.667	0.39792	237.667	-0.53854
237.833	-0.53482	-17.833	0.39787	237.833	-0.53867
238	-0.53509	-18	0.39784	238	-0.5388
238.167	-0.5354	-18.167	0.39781	238.167	-0.53892
238.333	-0.5357	-18.333	0.39781	238.333	-0.53904
238.5	-0.53601	-18.5	0.3978	238.5	-0.53914
238.667	-0.53632	-18.667	0.39779	238.667	-0.53925
238.833	-0.53661	-18.833	0.3978	238.833	-0.53936
239	-0.53687	-19	0.39778	239	-0.53948
239.167	-0.53713	-19.167	0.39777	239.167	-0.5396
239.333	-0.53734	-19.333	0.39775	239.333	-0.53972
239.5	-0.53758	-19.5	0.39773	239.5	-0.53983
239.667	-0.53783	-19.667	0.39764	239.667	-0.53995
239.833	-0.53808	-19.833	0.39757	239.833	-0.54007
240	-0.53835	-20	0.39751	240	-0.54017
240.167	-0.53863	-20.167	0.39745	240.167	-0.54027
240.333	-0.53892	-20.333	0.39733	240.333	-0.54039
240.5	-0.5392	-20.5	0.39724	240.5	-0.54047
240.667	-0.53954	-20.667	0.39717	240.667	-0.54056
240.833	-0.53985	-20.833	0.39712	240.833	-0.54066
241	-0.54019	-21	0.39705	241	-0.54075
241.167	-0.54054	-21.167	0.39699	241.167	-0.54084
241.333	-0.5409	-21.333	0.39697	241.333	-0.54094
241.5	-0.5413	-21.5	0.39697	241.5	-0.54103
241.667	-0.54171	-21.667	0.39701	241.667	-0.54113
241.833	-0.54214	-21.833	0.39701	241.833	-0.54124
242	-0.54257	-22	0.39701	242	-0.54134
242.167	-0.54304	-22.167	0.39703	242.167	-0.54145
242.333	-0.5435	-22.333	0.39704	242.333	-0.54155
242.5	-0.54396	-22.5	0.39704	242.5	-0.54165
242.667	-0.54444	-22.667	0.39704	242.667	-0.54174
242.833	-0.54494	-22.833	0.39704	242.833	-0.54182
243	-0.54545	-23	0.39695	243	-0.5419
243.167	-0.54598	-23.167	0.39687	243.167	-0.54194
243.333	-0.54652	-23.333	0.39681	243.333	-0.54199
243.5	-0.5471	-23.5	0.39676	243.5	-0.54204
243.667	-0.54768	-23.667	0.39671	243.667	-0.54208
243.833	-0.54826	-23.833	0.39667	243.833	-0.5421
244	-0.54885	-24	0.39664	244	-0.54211
244.167	-0.54947	-24.167	0.39663	244.167	-0.54213
244.333	-0.55008	-24.333	0.39666	244.333	-0.54214
244.5	-0.55072	-24.5	0.39664	244.5	-0.54209
244.667	-0.55136	-24.667	0.39661	244.667	-0.54205
244.833	-0.55206	-24.833	0.39658	244.833	-0.542
245	-0.55277	-25	0.39647	245	-0.54194
245.167	-0.5535	-25.167	0.39639	245.167	-0.54183
245.333	-0.55428	-25.333	0.39632	245.333	-0.54173
245.5	-0.55517	-25.5	0.39627	245.5	-0.54162
245.667	-0.55603	-25.667	0.3962	245.667	-0.5415
245.833	-0.5569	-25.833	0.39615	245.833	-0.54137
246	-0.55779	-26	0.39608	246	-0.54121
246.167	-0.55882	-26.167	0.39599	246.167	-0.54104
246.333	-0.55979	-26.333	0.396	246.333	-0.54087
246.5	-0.56076	-26.5	0.39601	246.5	-0.5407
246.667	-0.56171	-26.667	0.39601	246.667	-0.54044
246.833	-0.56267	-26.833	0.39601	246.833	-0.54021
247	-0.56357	-27	0.39605	247	-0.53998
247.167	-0.56445	-27.167	0.39604	247.167	-0.53975
247.333	-0.56533	-27.333	0.39598	247.333	-0.53949
247.5	-0.56616	-27.5	0.39594	247.5	-0.53923
247.667	-0.56706	-27.667	0.39579	247.667	-0.53898
247.833	-0.56798	-27.833	0.39569	247.833	-0.53873
248	-0.56888	-28	0.39562	248	-0.53846
248.167	-0.57	-28.167	0.39556	248.167	-0.53822
248.333	-0.57111	-28.333	0.39553	248.333	-0.538
248.5	-0.57237	-28.5	0.3955	248.5	-0.53779
248.667	-0.57368	-28.667	0.39548	248.667	-0.53762
248.833	-0.57566	-28.833	0.39545	248.833	-0.53745
249	-0.57862	-29	0.39545	249	-0.53729
249.167	-0.58282	-29.167	0.39545	249.167	-0.53715
249.333	-0.58785	-29.333	0.39542	249.333	-0.53708
249.5	-0.5938	-29.5	0.39537	249.5	-0.53697
249.667	-0.60149	-29.667	0.39528	249.667	-0.53686
249.833	-0.61156	-29.833	0.39523	249.833	-0.53675
250	-0.62229	-30	0.3952	250	-0.53665
250.167	-0.6296	-30.167	0.39516	250.167	-0.53655
250.333	-0.63514	-30.333	0.39513	250.333	-0.53646
250.5	-0.63992	-30.5	0.39511	250.5	-0.53635
250.667	-0.64432	-30.667	0.39507	250.667	-0.53625
250.833	-0.64697	-30.833	0.39503	250.833	-0.53616
251	-0.6475	-31	0.39498	251	-0.53609
251.167	-0.64349	-31.167	0.39491	251.167	-0.53603
251.333	-0.63609	-31.333	0.39483	251.333	-0.536
251.5	-0.62295	-31.5	0.39474	251.5	-0.53597
251.667	-0.60902	-31.667	0.39463	251.667	-0.53595
251.833	-0.59654	-31.833	0.39455	251.833	-0.53592
252	-0.58567	-32	0.39447	252	-0.53593
252.167	-0.57845	-32.167	0.39438	252.167	-0.53591
252.333	-0.57271	-32.333	0.3943	252.333	-0.5359
252.5	-0.56833	-32.5	0.39424	252.5	-0.53587
252.667	-0.56447	-32.667	0.39418	252.667	-0.53582
252.833	-0.56158	-32.833	0.39412	252.833	-0.53579
[truncated: 283 more rows]
