# Supplementary material for: Mechanically robust supramolecular polymer co-assemblies
Source: Nat Commun. 2022 Jan 18;13:356. doi: 10.1038/s41467-022-28017-0 (PMC8766479; doi:10.1038/s41467-022-28017-0)
Supplement: Supplementary file 3 — Source Data [file 41467_2022_28017_MOESM3_ESM.zip › NCOMMS-21-41006-T_Source Data/Supplementary Figure 7/Supplementary Figure 7a.txt]

Title                                                           08.02.2021 13:38
________________________________________________________________________________

Title
Evaluation Categories:

Curve Name:
  !$THM(BKB)50:Zn_sc_2
Curve Values:
          Index              t             Ts             Tr          Value
                           [s]           [�C]           [�C]        [Wg^-1]
              0              0        -80.000        -80.000     0.00146166
              1              1        -80.000        -80.000    0.000873481
              2              2        -80.000        -80.000    0.000560064
              3              3        -80.000        -80.000    0.000154487
              4              4        -80.000        -80.000    -0.00062811
              5              5        -80.000        -80.000    -0.00153312
              6              6        -80.000        -80.000    -0.00227363
              7              7        -80.000        -80.000    -0.00249678
              8              8        -80.000        -80.000    -0.00289506
              9              9        -80.000        -80.000    -0.00328254
             10             10        -80.000        -80.000    -0.00366617
             11             11        -80.000        -80.000    -0.00401943
             12             12        -80.000        -80.000    -0.00435522
             13             13        -80.000        -80.000    -0.00470453
             14             14        -80.000        -80.000    -0.00504091
             15             15        -80.000        -80.000    -0.00536252
             16             16        -80.000        -80.000    -0.00573284
             17             17        -80.000        -80.000    -0.00610834
             18             18        -80.000        -80.000    -0.00647851
             19             19        -80.000        -80.000    -0.00686537
             20             20        -80.000        -80.000    -0.00738051
             21             21        -80.000        -80.000    -0.00763487
             22             22        -80.000        -80.000    -0.00751119
             23             23        -80.000        -80.000    -0.00749382
             24             24        -80.000        -80.000    -0.00782277
             25             25        -80.000        -80.000    -0.00799253
             26             26        -80.000        -80.000    -0.00788336
             27             27        -80.000        -80.000    -0.00760118
             28             28        -80.000        -80.000    -0.00819007
             29             29        -80.000        -80.000    -0.00861094
             30             30        -80.000        -80.000    -0.00865969
             31             31        -80.000        -80.000    -0.00877906
             32             32        -80.000        -80.000    -0.00913004
             33             33        -80.000        -80.000    -0.00910778
             34             34        -80.000        -80.000    -0.00877212
             35             35        -80.000        -80.000    -0.00906472
             36             36        -80.000        -80.000    -0.00888035
             37             37        -80.000        -80.000     -0.0090038
             38             38        -80.000        -80.000    -0.00941238
             39             39        -80.000        -80.000    -0.00987375
             40             40        -80.001        -80.000     -0.0101384
             41             41        -80.000        -80.000    -0.00993399
             42             42        -80.000        -80.000    -0.00975798
             43             43        -80.000        -80.000    -0.00954069
             44             44        -80.000        -80.000    -0.00963885
             45             45        -80.001        -80.000      -0.010047
             46             46        -80.001        -80.000     -0.0101015
             47             47        -80.001        -80.000     -0.0102307
             48             48        -80.001        -80.000     -0.0103408
             49             49        -80.001        -80.000     -0.0100144
             50             50        -80.000        -80.000     -0.0099268
             51             51        -80.001        -80.000     -0.0102783
             52             52        -80.001        -80.000     -0.0105578
             53             53        -80.001        -80.000     -0.0106515
             54             54        -80.001        -80.000     -0.0103091
             55             55        -80.000        -80.000    -0.00988568
             56             56        -80.001        -80.000     -0.0102918
             57             57        -80.001        -80.000     -0.0103684
             58             58        -80.001        -80.000     -0.0103751
             59             59        -80.001        -80.000     -0.0104261
             60             60        -80.001        -80.000     -0.0103139
             61             61        -80.001        -80.000     -0.0102656
             62             62        -80.001        -80.000     -0.0101894
             63             63        -80.001        -80.000      -0.010064
             64             64        -80.001        -80.000     -0.0101318
             65             65        -80.001        -80.000     -0.0104167
             66             66        -80.001        -80.000     -0.0105934
             67             67        -80.001        -80.000     -0.0107283
             68             68        -80.001        -80.000     -0.0107216
             69             69        -80.001        -80.000     -0.0106689
             70             70        -80.001        -80.000     -0.0106573
             71             71        -80.001        -80.000     -0.0106446
             72             72        -80.001        -80.000     -0.0105227
             73             73        -80.001        -80.000     -0.0104605
             74             74        -80.001        -80.000     -0.0103444
             75             75        -80.001        -80.000     -0.0103219
             76             76        -80.001        -80.000     -0.0103636
             77             77        -80.001        -80.000     -0.0104002
             78             78        -80.001        -80.000     -0.0103973
             79             79        -80.001        -80.000     -0.0104145
             80             80        -80.001        -80.000      -0.010446
             81             81        -80.001        -80.000     -0.0105236
             82             82        -80.001        -80.000     -0.0105806
             83             83        -80.001        -80.000     -0.0106222
             84             84        -80.001        -80.000     -0.0106418
             85             85        -80.001        -80.000     -0.0106768
             86             86        -80.001        -80.000     -0.0107101
             87             87        -80.001        -80.000     -0.0107909
             88             88        -80.001        -80.000     -0.0109558
             89             89        -80.001        -80.000       -0.01081
             90             90        -80.001        -80.000     -0.0105892
             91             91        -80.001        -80.000      -0.010302
             92             92        -80.001        -80.000     -0.0106584
             93             93        -80.001        -80.000     -0.0110627
             94             94        -80.001        -80.000     -0.0110304
             95             95        -80.001        -80.000     -0.0108926
             96             96        -80.001        -80.000      -0.010842
             97             97        -80.001        -80.000     -0.0108445
             98             98        -80.001        -80.000     -0.0108049
             99             99        -80.001        -80.000     -0.0107727
            100            100        -80.001        -80.000     -0.0107356
            101            101        -80.001        -80.000     -0.0106894
            102            102        -80.001        -80.000     -0.0106652
            103            103        -80.001        -80.000     -0.0106617
            104            104        -80.001        -80.000     -0.0106652
            105            105        -80.001        -80.000     -0.0106245
            106            106        -80.001        -80.000     -0.0106629
            107            107        -80.001        -80.000     -0.0108317
            108            108        -80.001        -80.000     -0.0108174
            109            109        -80.001        -80.000     -0.0101703
            110            110        -80.001        -80.000     -0.0103053
            111            111        -80.001        -80.000     -0.0104209
            112            112        -80.001        -80.000     -0.0105026
            113            113        -80.001        -80.000      -0.010627
            114            114        -80.001        -80.000     -0.0105342
            115            115        -80.001        -80.000     -0.0103953
            116            116        -80.001        -80.000     -0.0102145
            117            117        -80.001        -80.000     -0.0104794
            118            118        -80.000        -80.000    -0.00916782
            119            119        -80.000        -80.000     0.00257416
            120            120        -79.998        -80.000      0.0349186
            121            121        -79.829        -79.833      0.0796177
            122            122        -79.661        -79.667       0.114372
            123            123        -79.493        -79.500        0.13057
            124            124        -79.327        -79.333       0.127727
            125            125        -79.161        -79.167       0.114444
            126            126        -78.995        -79.000      0.0906905
            127            127        -78.830        -78.833       0.067648
            128            128        -78.664        -78.667      0.0467997
            129            129        -78.499        -78.500      0.0278402
            130            130        -78.333        -78.333       0.013994
            131            131        -78.167        -78.167     0.00169291
            132            132        -78.000        -78.000    -0.00846056
            133            133        -77.834        -77.833     -0.0172945
            134            134        -77.668        -77.667     -0.0235221
            135            135        -77.501        -77.500      -0.028741
            136            136        -77.335        -77.333     -0.0334506
            137            137        -77.169        -77.167     -0.0378792
            138            138        -77.002        -77.000     -0.0415144
            139            139        -76.836        -76.833     -0.0442925
            140            140        -76.669        -76.667     -0.0466813
            141            141        -76.503        -76.500     -0.0488111
            142            142        -76.336        -76.333     -0.0502529
            143            143        -76.169        -76.167     -0.0515813
            144            144        -76.003        -76.000     -0.0528521
            145            145        -75.836        -75.833     -0.0540673
            146            146        -75.670        -75.667     -0.0543188
            147            147        -75.503        -75.500     -0.0547573
            148            148        -75.336        -75.333     -0.0552471
            149            149        -75.170        -75.167     -0.0557448
            150            150        -75.003        -75.000      -0.055854
            151            151        -74.836        -74.833     -0.0558315
            152            152        -74.670        -74.667     -0.0558777
            153            153        -74.503        -74.500     -0.0562636
            154            154        -74.336        -74.333     -0.0562771
            155            155        -74.170        -74.167     -0.0563348
            156            156        -74.003        -74.000     -0.0562513
            157            157        -73.836        -73.833     -0.0560736
            158            158        -73.670        -73.667     -0.0559174
            159            159        -73.503        -73.500     -0.0557752
            160            160        -73.336        -73.333     -0.0556307
            161            161        -73.170        -73.167     -0.0554913
            162            162        -73.003        -73.000     -0.0553604
            163            163        -72.836        -72.833      -0.055226
            164            164        -72.670        -72.667     -0.0551197
            165            165        -72.503        -72.500     -0.0550379
            166            166        -72.336        -72.333     -0.0549133
            167            167        -72.170        -72.167     -0.0547867
            168            168        -72.003        -72.000     -0.0548114
            169            169        -71.836        -71.833     -0.0550048
            170            170        -71.670        -71.667     -0.0544164
            171            171        -71.503        -71.500     -0.0541075
            172            172        -71.336        -71.333      -0.053845
            173            173        -71.170        -71.167     -0.0536887
            174            174        -71.003        -71.000     -0.0534717
            175            175        -70.836        -70.833     -0.0532706
            176            176        -70.670        -70.667     -0.0529606
            177            177        -70.503        -70.500     -0.0523985
            178            178        -70.336        -70.333     -0.0525888
            179            179        -70.170        -70.167     -0.0525247
            180            180        -70.003        -70.000     -0.0523995
            181            181        -69.836        -69.833     -0.0522795
            182            182        -69.670        -69.667     -0.0520166
            183            183        -69.503        -69.500     -0.0518365
            184            184        -69.336        -69.333      -0.051615
            185            185        -69.170        -69.167     -0.0513395
            186            186        -69.003        -69.000     -0.0512395
            187            187        -68.836        -68.833     -0.0511472
            188            188        -68.670        -68.667     -0.0510335
            189            189        -68.503        -68.500     -0.0509067
            190            190        -68.336        -68.333     -0.0507905
            191            191        -68.170        -68.167     -0.0505989
            192            192        -68.003        -68.000     -0.0504543
            193            193        -67.836        -67.833     -0.0502503
            194            194        -67.670        -67.667     -0.0499418
            195            195        -67.503        -67.500      -0.049986
            196            196        -67.336        -67.333     -0.0499839
            197            197        -67.170        -67.167     -0.0498642
            198            198        -67.003        -67.000     -0.0495825
            199            199        -66.836        -66.833     -0.0493554
            200            200        -66.670        -66.667     -0.0491769
            201            201        -66.503        -66.500     -0.0490398
            202            202        -66.336        -66.333     -0.0489054
            203            203        -66.170        -66.167     -0.0488746
            204            204        -66.003        -66.000      -0.048766
            205            205        -65.836        -65.833     -0.0482993
            206            206        -65.669        -65.667     -0.0481893
            207            207        -65.503        -65.500     -0.0482271
            208            208        -65.336        -65.333     -0.0481703
            209            209        -65.169        -65.167     -0.0480661
            210            210        -65.003        -65.000     -0.0479239
            211            211        -64.836        -64.833     -0.0478045
            212            212        -64.669        -64.667     -0.0475494
            213            213        -64.503        -64.500     -0.0473803
            214            214        -64.336        -64.333     -0.0477317
            215            215        -64.169        -64.167     -0.0471448
            216            216        -64.003        -64.000     -0.0472398
            217            217        -63.836        -63.833     -0.0473788
            218            218        -63.669        -63.667      -0.047348
            219            219        -63.503        -63.500     -0.0472163
            220            220        -63.336        -63.333     -0.0471428
            221            221        -63.169        -63.167     -0.0470525
            222            222        -63.003        -63.000     -0.0469257
            223            223        -62.836        -62.833     -0.0467348
            224            224        -62.669        -62.667     -0.0465802
            225            225        -62.503        -62.500      -0.046391
            226            226        -62.336        -62.333     -0.0461433
            227            227        -62.169        -62.167     -0.0461007
            228            228        -62.003        -62.000     -0.0465241
            229            229        -61.836        -61.833     -0.0464662
            230            230        -61.669        -61.667     -0.0463121
            231            231        -61.503        -61.500     -0.0461391
            232            232        -61.336        -61.333     -0.0460737
            233            233        -61.169        -61.167     -0.0460155
            234            234        -61.003        -61.000     -0.0459278
            235            235        -60.836        -60.833     -0.0460317
            236            236        -60.670        -60.667     -0.0460329
            237            237        -60.503        -60.500     -0.0460872
            238            238        -60.336        -60.333     -0.0462804
            239            239        -60.170        -60.167     -0.0460114
            240            240        -60.003        -60.000     -0.0459032
            241            241        -59.836        -59.833     -0.0458407
            242            242        -59.670        -59.667     -0.0457665
            243            243        -59.503        -59.500     -0.0456908
            244            244        -59.336        -59.333     -0.0456379
            245            245        -59.170        -59.167     -0.0456182
            246            246        -59.003        -59.000     -0.0456233
            247            247        -58.836        -58.833     -0.0456459
            248            248        -58.670        -58.667     -0.0456504
            249            249        -58.503        -58.500     -0.0456743
            250            250        -58.336        -58.333     -0.0457024
            251            251        -58.170        -58.167     -0.0457011
            252            252        -58.003        -58.000     -0.0457171
            253            253        -57.836        -57.833     -0.0457334
            254            254        -57.670        -57.667     -0.0457623
            255            255        -57.503        -57.500     -0.0457764
            256            256        -57.336        -57.333     -0.0457968
            257            257        -57.170        -57.167     -0.0458137
            258            258        -57.003        -57.000     -0.0458473
            259            259        -56.836        -56.833     -0.0458671
            260            260        -56.670        -56.667     -0.0458699
            261            261        -56.503        -56.500     -0.0459022
            262            262        -56.336        -56.333     -0.0459497
            263            263        -56.170        -56.167     -0.0460211
            264            264        -56.003        -56.000     -0.0461016
            265            265        -55.836        -55.833     -0.0461689
            266            266        -55.670        -55.667     -0.0462403
            267            267        -55.503        -55.500     -0.0463118
            268            268        -55.336        -55.333     -0.0463462
            269            269        -55.170        -55.167     -0.0463588
            270            270        -55.003        -55.000     -0.0463788
            271            271        -54.836        -54.833     -0.0463893
            272            272        -54.670        -54.667     -0.0463685
            273            273        -54.503        -54.500     -0.0463932
            274            274        -54.336        -54.333     -0.0464307
            275            275        -54.170        -54.167     -0.0465156
            276            276        -54.003        -54.000     -0.0467161
            277            277        -53.836        -53.833      -0.046855
            278            278        -53.670        -53.667      -0.047015
            279            279        -53.503        -53.500      -0.047148
            280            280        -53.336        -53.333     -0.0471604
            281            281        -53.170        -53.167     -0.0473337
            282            282        -53.003        -53.000     -0.0479247
            283            283        -52.837        -52.833     -0.0484517
            284            284        -52.670        -52.667     -0.0485946
            285            285        -52.503        -52.500     -0.0488294
            286            286        -52.337        -52.333     -0.0489519
            287            287        -52.170        -52.167     -0.0490544
            288            288        -52.003        -52.000     -0.0491734
            289            289        -51.837        -51.833     -0.0492454
            290            290        -51.670        -51.667     -0.0494281
            291            291        -51.503        -51.500     -0.0497634
            292            292        -51.337        -51.333     -0.0500186
            293            293        -51.170        -51.167     -0.0502683
            294            294        -51.003        -51.000      -0.050537
            295            295        -50.837        -50.833     -0.0508306
            296            296        -50.670        -50.667     -0.0510659
            297            297        -50.503        -50.500     -0.0513348
            298            298        -50.337        -50.333     -0.0516275
            299            299        -50.170        -50.167     -0.0519062
            300            300        -50.004        -50.000     -0.0523154
            301            301        -49.837        -49.833     -0.0526889
            302            302        -49.670        -49.667     -0.0530442
            303            303        -49.504        -49.500     -0.0533978
            304            304        -49.337        -49.333     -0.0538251
            305            305        -49.170        -49.167     -0.0541944
            306            306        -49.004        -49.000     -0.0543496
            307            307        -48.837        -48.833     -0.0544188
            308            308        -48.670        -48.667     -0.0551939
            309            309        -48.504        -48.500     -0.0556947
            310            310        -48.337        -48.333     -0.0561237
            311            311        -48.171        -48.167     -0.0565409
            312            312        -48.004        -48.000     -0.0569157
            313            313        -47.837        -47.833     -0.0572763
            314            314        -47.671        -47.667     -0.0576593
            315            315        -47.504        -47.500     -0.0580507
            316            316        -47.337        -47.333     -0.0583551
            317            317        -47.171        -47.167     -0.0588058
            318            318        -47.004        -47.000     -0.0593256
            319            319        -46.838        -46.833     -0.0595326
            320            320        -46.671        -46.667     -0.0595622
            321            321        -46.504        -46.500     -0.0596776
            322            322        -46.338        -46.333     -0.0598272
            323            323        -46.171        -46.167     -0.0599776
            324            324        -46.004        -46.000     -0.0601421
            325            325        -45.838        -45.833      -0.060314
            326            326        -45.671        -45.667     -0.0604909
            327            327        -45.504        -45.500     -0.0606555
            328            328        -45.338        -45.333     -0.0608453
            329            329        -45.171        -45.167     -0.0610112
            330            330        -45.004        -45.000     -0.0611686
            331            331        -44.838        -44.833     -0.0613267
            332            332        -44.671        -44.667     -0.0614122
            333            333        -44.504        -44.500     -0.0614812
            334            334        -44.338        -44.333     -0.0615458
            335            335        -44.171        -44.167     -0.0616127
            336            336        -44.004        -44.000     -0.0616342
            337            337        -43.838        -43.833     -0.0616814
            338            338        -43.671        -43.667     -0.0617296
            339            339        -43.504        -43.500      -0.061775
            340            340        -43.338        -43.333      -0.061809
            341            341        -43.171        -43.167      -0.061843
            342            342        -43.005        -43.000     -0.0618665
            343            343        -42.838        -42.833     -0.0618999
            344            344        -42.671        -42.667     -0.0618848
            345            345        -42.505        -42.500      -0.061863
            346            346        -42.338        -42.333     -0.0618581
            347            347        -42.171        -42.167     -0.0618617
            348            348        -42.005        -42.000     -0.0618612
            349            349        -41.838        -41.833     -0.0618386
            350            350        -41.671        -41.667     -0.0618633
            351            351        -41.505        -41.500     -0.0619547
            352            352        -41.338        -41.333     -0.0617818
            353            353        -41.171        -41.167     -0.0616916
            354            354        -41.005        -41.000     -0.0616197
            355            355        -40.838        -40.833     -0.0615637
            356            356        -40.671        -40.667     -0.0614788
            357            357        -40.505        -40.500     -0.0614102
            358            358        -40.338        -40.333     -0.0613588
            359            359        -40.171        -40.167     -0.0612881
            360            360        -40.005        -40.000     -0.0612573
            361            361        -39.838        -39.833       -0.06121
            362            362        -39.671        -39.667     -0.0611734
            363            363        -39.505        -39.500     -0.0611487
            364            364        -39.338        -39.333     -0.0611108
            365            365        -39.171        -39.167     -0.0610741
            366            366        -39.005        -39.000     -0.0610252
            367            367        -38.838        -38.833     -0.0609884
            368            368        -38.671        -38.667     -0.0609657
            369            369        -38.505        -38.500     -0.0609442
            370            370        -38.338        -38.333     -0.0609299
            371            371        -38.171        -38.167     -0.0609094
            372            372        -38.005        -38.000     -0.0609172
            373            373        -37.838        -37.833     -0.0609145
            374            374        -37.671        -37.667       -0.06092
            375            375        -37.505        -37.500     -0.0609328
            376            376        -37.338        -37.333     -0.0609281
            377            377        -37.171        -37.167     -0.0609349
            378            378        -37.005        -37.000     -0.0609537
            379            379        -36.838        -36.833      -0.060984
            380            380        -36.671        -36.667     -0.0609885
            381            381        -36.505        -36.500     -0.0609718
            382            382        -36.338        -36.333     -0.0609466
            383            383        -36.171        -36.167     -0.0608744
            384            384        -36.005        -36.000     -0.0607884
            385            385        -35.838        -35.833     -0.0607248
            386            386        -35.671        -35.667     -0.0606685
            387            387        -35.505        -35.500      -0.060622
            388            388        -35.338        -35.333     -0.0606173
            389            389        -35.171        -35.167     -0.0605989
            390            390        -35.005        -35.000     -0.0605949
            391            391        -34.838        -34.833     -0.0606104
            392            392        -34.671        -34.667     -0.0606641
            393            393        -34.505        -34.500     -0.0606795
            394            394        -34.338        -34.333     -0.0606979
            395            395        -34.171        -34.167     -0.0607162
            396            396        -34.005        -34.000     -0.0607105
            397            397        -33.838        -33.833     -0.0606917
            398            398        -33.671        -33.667     -0.0606808
            399            399        -33.505        -33.500     -0.0606524
            400            400        -33.338        -33.333     -0.0606204
            401            401        -33.171        -33.167     -0.0605999
            402            402        -33.005        -33.000     -0.0605881
            403            403        -32.838        -32.833      -0.060591
            404            404        -32.672        -32.667     -0.0605943
            405            405        -32.505        -32.500     -0.0606016
            406            406        -32.338        -32.333     -0.0606047
            407            407        -32.172        -32.167     -0.0605877
            408            408        -32.005        -32.000     -0.0605727
            409            409        -31.838        -31.833     -0.0605326
            410            410        -31.672        -31.667      -0.060485
            411            411        -31.505        -31.500     -0.0604346
            412            412        -31.338        -31.333     -0.0604041
            413            413        -31.172        -31.167     -0.0603504
            414            414        -31.005        -31.000     -0.0603111
            415            415        -30.838        -30.833     -0.0603002
            416            416        -30.672        -30.667     -0.0603023
            417            417        -30.505        -30.500      -0.060299
            418            418        -30.338        -30.333     -0.0602754
            419            419        -30.172        -30.167     -0.0602494
            420            420        -30.005        -30.000     -0.0602212
            421            421        -29.838        -29.833     -0.0601953
            422            422        -29.672        -29.667     -0.0601936
            423            423        -29.505        -29.500     -0.0601819
            424            424        -29.338        -29.333       -0.06018
            425            425        -29.172        -29.167     -0.0601955
            426            426        -29.005        -29.000     -0.0601752
            427            427        -28.838        -28.833     -0.0601445
            428            428        -28.672        -28.667     -0.0601175
            429            429        -28.505        -28.500     -0.0600577
            430            430        -28.338        -28.333     -0.0600115
            431            431        -28.172        -28.167     -0.0599819
            432            432        -28.005        -28.000     -0.0599754
            433            433        -27.838        -27.833     -0.0599943
            434            434        -27.672        -27.667     -0.0600019
            435            435        -27.505        -27.500      -0.059987
            436            436        -27.338        -27.333     -0.0599676
            437            437        -27.172        -27.167     -0.0599363
            438            438        -27.005        -27.000      -0.059884
            439            439        -26.838        -26.833     -0.0598347
            440            440        -26.672        -26.667      -0.059791
            441            441        -26.505        -26.500     -0.0597283
            442            442        -26.338        -26.333     -0.0597057
            443            443        -26.172        -26.167     -0.0596997
            444            444        -26.005        -26.000     -0.0596957
            445            445        -25.838        -25.833     -0.0597502
            446            446        -25.672        -25.667     -0.0597634
            447            447        -25.505        -25.500     -0.0597943
            448            448        -25.338        -25.333      -0.059848
            449            449        -25.172        -25.167     -0.0598697
            450            450        -25.005        -25.000     -0.0598949
            451            451        -24.838        -24.833     -0.0599049
            452            452        -24.672        -24.667     -0.0599028
            453            453        -24.505        -24.500     -0.0599039
            454            454        -24.338        -24.333     -0.0599219
            455            455        -24.172        -24.167     -0.0599177
            456            456        -24.005        -24.000     -0.0598949
            457            457        -23.838        -23.833     -0.0598374
            458            458        -23.672        -23.667     -0.0597693
            459            459        -23.505        -23.500     -0.0597095
            460            460        -23.339        -23.333     -0.0596669
            461            461        -23.172        -23.167     -0.0595867
            462            462        -23.005        -23.000     -0.0595536
            463            463        -22.839        -22.833     -0.0595228
            464            464        -22.672        -22.667      -0.059505
            465            465        -22.505        -22.500     -0.0594901
            466            466        -22.339        -22.333      -0.059524
            467            467        -22.172        -22.167     -0.0595466
            468            468        -22.005        -22.000     -0.0595803
            469            469        -21.839        -21.833     -0.0596002
            470            470        -21.672        -21.667     -0.0595902
            471            471        -21.505        -21.500     -0.0595877
            472            472        -21.339        -21.333     -0.0595859
            473            473        -21.172        -21.167     -0.0595926
            474            474        -21.005        -21.000     -0.0595704
            475            475        -20.839        -20.833     -0.0595463
            476            476        -20.672        -20.667     -0.0595067
            477            477        -20.505        -20.500     -0.0594686
            478            478        -20.339        -20.333     -0.0593871
            479            479        -20.172        -20.167      -0.059321
            480            480        -20.005        -20.000     -0.0592685
            481            481        -19.839        -19.833     -0.0592257
            482            482        -19.672        -19.667     -0.0591894
            483            483        -19.505        -19.500     -0.0591645
            484            484        -19.339        -19.333     -0.0591602
            485            485        -19.172        -19.167     -0.0591757
            486            486        -19.005        -19.000     -0.0592411
            487            487        -18.839        -18.833     -0.0592647
            488            488        -18.672        -18.667     -0.0592902
            489            489        -18.505        -18.500      -0.059326
            490            490        -18.339        -18.333     -0.0593206
            491            491        -18.172        -18.167     -0.0593246
            492            492        -18.005        -18.000     -0.0593294
            493            493        -17.839        -17.833      -0.059332
            494            494        -17.672        -17.667     -0.0593209
            495            495        -17.505        -17.500      -0.059333
            496            496        -17.339        -17.333      -0.059339
            497            497        -17.172        -17.167     -0.0593212
            498            498        -17.005        -17.000     -0.0592963
            499            499        -16.839        -16.833     -0.0592656
            500            500        -16.672        -16.667     -0.0592448
            501            501        -16.505        -16.500     -0.0592326
            502            502        -16.339        -16.333     -0.0591616
            503            503        -16.172        -16.167     -0.0591048
            504            504        -16.005        -16.000     -0.0590397
            505            505        -15.839        -15.833     -0.0589718
            506            506        -15.672        -15.667     -0.0589253
            507            507        -15.505        -15.500     -0.0588971
            508            508        -15.339        -15.333     -0.0588809
            509            509        -15.172        -15.167     -0.0588752
            510            510        -15.005        -15.000     -0.0589019
            511            511        -14.839        -14.833     -0.0589096
            512            512        -14.672        -14.667     -0.0589095
            513            513        -14.505        -14.500     -0.0589019
            514            514        -14.339        -14.333     -0.0588723
            515            515        -14.172        -14.167     -0.0588491
            516            516        -14.006        -14.000     -0.0588417
            517            517        -13.839        -13.833     -0.0588415
            518            518        -13.672        -13.667     -0.0588312
            519            519        -13.506        -13.500     -0.0588181
            520            520        -13.339        -13.333     -0.0588019
            521            521        -13.172        -13.167     -0.0587861
            522            522        -13.006        -13.000     -0.0587353
            523            523        -12.839        -12.833     -0.0586846
            524            524        -12.672        -12.667     -0.0586645
            525            525        -12.506        -12.500     -0.0586622
            526            526        -12.339        -12.333     -0.0586311
            527            527        -12.172        -12.167     -0.0586185
            528            528        -12.006        -12.000     -0.0586106
            529            529        -11.839        -11.833     -0.0586119
            530            530        -11.672        -11.667      -0.058645
            531            531        -11.506        -11.500     -0.0586505
            532            532        -11.339        -11.333     -0.0586529
            533            533        -11.172        -11.167     -0.0586676
            534            534        -11.006        -11.000     -0.0586377
            535            535        -10.839        -10.833     -0.0586217
            536            536        -10.672        -10.667     -0.0586321
            537            537        -10.506        -10.500     -0.0586427
            538            538        -10.339        -10.333     -0.0586557
            539            539        -10.172        -10.167     -0.0586737
            540            540        -10.006        -10.000     -0.0586806
            541            541         -9.839         -9.833     -0.0586908
            542            542         -9.672         -9.667     -0.0586515
            543            543         -9.506         -9.500     -0.0586143
            544            544         -9.339         -9.333     -0.0585731
            545            545         -9.172         -9.167     -0.0585288
            546            546         -9.006         -9.000     -0.0584592
            547            547         -8.839         -8.833     -0.0583917
            548            548         -8.672         -8.667     -0.0583161
            549            549         -8.506         -8.500     -0.0582432
            550            550         -8.339         -8.333     -0.0581866
            551            551         -8.172         -8.167      -0.058155
            552            552         -8.006         -8.000     -0.0581475
            553            553         -7.839         -7.833     -0.0581561
            554            554         -7.672         -7.667     -0.0581746
            555            555         -7.506         -7.500     -0.0581638
            556            556         -7.339         -7.333     -0.0581594
            557            557         -7.172         -7.167     -0.0581526
            558            558         -7.006         -7.000     -0.0581377
            559            559         -6.839         -6.833     -0.0581184
            560            560         -6.672         -6.667     -0.0581183
            561            561         -6.506         -6.500     -0.0580989
            562            562         -6.339         -6.333     -0.0580728
            563            563         -6.172         -6.167     -0.0580847
            564            564         -6.006         -6.000      -0.058073
            565            565         -5.839         -5.833     -0.0580463
            566            566         -5.672         -5.667     -0.0580146
            567            567         -5.506         -5.500     -0.0579891
            568            568         -5.339         -5.333      -0.057972
            569            569         -5.172         -5.167     -0.0579459
            570            570         -5.006         -5.000      -0.057906
            571            571         -4.839         -4.833     -0.0578791
            572            572         -4.672         -4.667     -0.0578417
            573            573         -4.506         -4.500     -0.0577973
            574            574         -4.339         -4.333     -0.0577596
            575            575         -4.172         -4.167     -0.0577262
            576            576         -4.006         -4.000     -0.0576978
            577            577         -3.839         -3.833     -0.0576773
            578            578         -3.673         -3.667     -0.0576684
            579            579         -3.506         -3.500      -0.057684
            580            580         -3.339         -3.333      -0.057693
            581            581         -3.173         -3.167     -0.0576999
            582            582         -3.006         -3.000     -0.0576995
            583            583         -2.839         -2.833     -0.0576863
            584            584         -2.673         -2.667     -0.0576876
            585            585         -2.506         -2.500     -0.0577105
            586            586         -2.339         -2.333       -0.05773
            587            587         -2.173         -2.167     -0.0577145
            588            588         -2.006         -2.000     -0.0577079
            589            589         -1.839         -1.833     -0.0577099
            590            590         -1.673         -1.667     -0.0577237
            591            591         -1.506         -1.500     -0.0577361
            592            592         -1.339         -1.333      -0.057764
            593            593         -1.173         -1.167     -0.0577821
            594            594         -1.006         -1.000     -0.0577919
            595            595         -0.839         -0.833      -0.057811
            596            596         -0.673         -0.667     -0.0577987
            597            597         -0.506         -0.500     -0.0577672
            598            598         -0.339         -0.333     -0.0577179
            599            599         -0.173         -0.167     -0.0576331
            600            600     -5.998e-03          0.000     -0.0575854
            601            601          0.161          0.167     -0.0575375
            602            602          0.327          0.333     -0.0574986
            603            603          0.494          0.500     -0.0574937
            604            604          0.661          0.667     -0.0574803
            605            605          0.827          0.833     -0.0574598
            606            606          0.994          1.000     -0.0574542
            607            607          1.161          1.167     -0.0575031
            608            608          1.327          1.333     -0.0575158
            609            609          1.494          1.500     -0.0575093
            610            610          1.661          1.667     -0.0575013
            611            611          1.827          1.833     -0.0574867
            612            612          1.994          2.000     -0.0574642
            613            613          2.161          2.167     -0.0574589
            614            614          2.327          2.333     -0.0574608
            615            615          2.494          2.500     -0.0574369
            616            616          2.661          2.667     -0.0574351
            617            617          2.827          2.833     -0.0574457
            618            618          2.994          3.000     -0.0574625
            619            619          3.161          3.167     -0.0574687
            620            620          3.327          3.333     -0.0574687
            621            621          3.494          3.500     -0.0574748
            622            622          3.661          3.667     -0.0574808
            623            623          3.827          3.833     -0.0574199
            624            624          3.994          4.000        -0.0574
            625            625          4.161          4.167     -0.0574044
            626            626          4.327          4.333     -0.0574042
            627            627          4.494          4.500     -0.0573928
            628            628          4.660          4.667     -0.0574258
            629            629          4.827          4.833     -0.0574268
            630            630          4.994          5.000      -0.057419
            631            631          5.160          5.167      -0.057397
            632            632          5.327          5.333     -0.0573875
            633            633          5.494          5.500     -0.0573718
            634            634          5.660          5.667     -0.0573473
            635            635          5.827          5.833     -0.0573148
            636            636          5.994          6.000       -0.05727
            637            637          6.160          6.167     -0.0572302
            638            638          6.327          6.333     -0.0571917
            639            639          6.494          6.500     -0.0571475
            640            640          6.660          6.667     -0.0571231
            641            641          6.827          6.833        -0.0571
            642            642          6.994          7.000     -0.0570817
            643            643          7.160          7.167      -0.057064
            644            644          7.327          7.333     -0.0570826
            645            645          7.494          7.500      -0.057083
            646            646          7.660          7.667     -0.0571054
            647            647          7.827          7.833     -0.0571295
            648            648          7.994          8.000     -0.0571375
            649            649          8.160          8.167     -0.0571544
            650            650          8.327          8.333     -0.0571499
            651            651          8.494          8.500     -0.0571356
            652            652          8.660          8.667     -0.0571182
            653            653          8.827          8.833      -0.057102
            654            654          8.994          9.000     -0.0570758
            655            655          9.160          9.167      -0.057039
            656            656          9.327          9.333     -0.0570031
            657            657          9.494          9.500     -0.0569842
            658            658          9.660          9.667     -0.0569679
            659            659          9.827          9.833     -0.0569385
            660            660          9.994         10.000     -0.0569186
            661            661         10.160         10.167     -0.0568879
            662            662         10.327         10.333     -0.0568648
            663            663         10.494         10.500     -0.0568457
            664            664         10.660         10.667     -0.0568094
            665            665         10.827         10.833     -0.0567796
            666            666         10.994         11.000       -0.05676
            667            667         11.160         11.167     -0.0567437
            668            668         11.327         11.333      -0.056743
            669            669         11.494         11.500      -0.056735
            670            670         11.660         11.667     -0.0567165
            671            671         11.827         11.833     -0.0566943
            672            672         11.994         12.000     -0.0566294
            673            673         12.160         12.167     -0.0565567
            674            674         12.327         12.333     -0.0564861
            675            675         12.494         12.500     -0.0564161
            676            676         12.660         12.667     -0.0562854
            677            677         12.827         12.833     -0.0562007
            678            678         12.994         13.000     -0.0561414
            679            679         13.160         13.167     -0.0560911
            680            680         13.327         13.333     -0.0560954
            681            681         13.494         13.500     -0.0560797
            682            682         13.660         13.667     -0.0560545
            683            683         13.827         13.833     -0.0560218
            684            684         13.994         14.000         -0.056
            685            685         14.160         14.167     -0.0559557
            686            686         14.327         14.333      -0.055919
            687            687         14.494         14.500     -0.0558936
            688            688         14.660         14.667     -0.0558358
            689            689         14.827         14.833      -0.055798
            690            690         14.994         15.000      -0.055749
            691            691         15.160         15.167     -0.0556979
            692            692         15.327         15.333     -0.0556556
            693            693         15.494         15.500     -0.0556116
            694            694         15.660         15.667     -0.0555655
            695            695         15.827         15.833     -0.0555169
            696            696         15.994         16.000      -0.055465
            697            697         16.160         16.167     -0.0554307
            698            698         16.327         16.333      -0.055388
            699            699         16.494         16.500     -0.0553421
            700            700         16.660         16.667     -0.0552815
            701            701         16.827         16.833     -0.0552226
            702            702         16.994         17.000     -0.0551804
            703            703         17.160         17.167     -0.0551492
            704            704         17.327         17.333     -0.0550924
            705            705         17.494         17.500     -0.0550345
            706            706         17.660         17.667     -0.0549939
            707            707         17.827         17.833     -0.0549556
            708            708         17.994         18.000     -0.0549087
            709            709         18.160         18.167     -0.0548324
            710            710         18.327         18.333     -0.0547607
            711            711         18.494         18.500     -0.0546952
            712            712         18.660         18.667     -0.0546011
            713            713         18.827         18.833     -0.0545329
            714            714         18.994         19.000     -0.0544721
            715            715         19.160         19.167      -0.054407
            716            716         19.327         19.333     -0.0543802
            717            717         19.494         19.500       -0.05435
            718            718         19.660         19.667     -0.0543104
            719            719         19.827         19.833     -0.0542536
            720            720         19.994         20.000     -0.0542014
            721            721         20.160         20.167     -0.0541645
            722            722         20.327         20.333     -0.0541165
            723            723         20.494         20.500      -0.054054
            724            724         20.660         20.667     -0.0539824
            725            725         20.827         20.833     -0.0539422
            726            726         20.994         21.000      -0.053912
            727            727         21.160         21.167     -0.0538728
            728            728         21.327         21.333     -0.0538268
            729            729         21.494         21.500     -0.0537859
            730            730         21.660         21.667     -0.0537465
            731            731         21.827         21.833     -0.0536954
            732            732         21.994         22.000     -0.0536357
            733            733         22.160         22.167     -0.0535753
            734            734         22.327         22.333     -0.0535289
            735            735         22.494         22.500     -0.0534697
            736            736         22.660         22.667     -0.0533943
            737            737         22.827         22.833     -0.0533581
            738            738         22.994         23.000     -0.0533009
            739            739         23.160         23.167     -0.0532401
            740            740         23.327         23.333     -0.0531853
            741            741         23.494         23.500     -0.0531295
            742            742         23.660         23.667     -0.0530938
            743            743         23.827         23.833     -0.0530583
            744            744         23.994         24.000     -0.0530181
            745            745         24.160         24.167      -0.053007
            746            746         24.327         24.333      -0.052982
            747            747         24.493         24.500     -0.0529492
            748            748         24.660         24.667     -0.0529201
            749            749         24.827         24.833     -0.0528786
            750            750         24.993         25.000     -0.0528559
            751            751         25.160         25.167     -0.0528481
            752            752         25.327         25.333     -0.0528462
            753            753         25.493         25.500     -0.0528416
            754            754         25.660         25.667     -0.0528104
            755            755         25.827         25.833     -0.0527641
            756            756         25.993         26.000      -0.052712
            757            757         26.160         26.167     -0.0526486
            758            758         26.327         26.333     -0.0525926
            759            759         26.493         26.500     -0.0525431
            760            760         26.660         26.667     -0.0524953
            761            761         26.827         26.833     -0.0524632
            762            762         26.993         27.000     -0.0524345
            763            763         27.160         27.167     -0.0524145
            764            764         27.327         27.333     -0.0524089
            765            765         27.493         27.500     -0.0524378
            766            766         27.660         27.667     -0.0524455
            767            767         27.827         27.833     -0.0524451
            768            768         27.993         28.000     -0.0524421
            769            769         28.160         28.167     -0.0524216
            770            770         28.327         28.333     -0.0523898
            771            771         28.493         28.500     -0.0523524
            772            772         28.660         28.667     -0.0523202
            773            773         28.827         28.833     -0.0522502
            774            774         28.993         29.000     -0.0522126
            775            775         29.160         29.167     -0.0521715
            776            776         29.327         29.333     -0.0521233
            777            777         29.493         29.500      -0.052118
            778            778         29.660         29.667     -0.0521125
            779            779         29.827         29.833     -0.0520996
            780            780         29.993         30.000     -0.0520901
            781            781         30.160         30.167     -0.0520672
            782            782         30.327         30.333     -0.0520355
            783            783         30.493         30.500     -0.0519967
            784            784         30.660         30.667     -0.0519386
            785            785         30.827         30.833     -0.0518519
            786            786         30.993         31.000     -0.0518001
            787            787         31.160         31.167     -0.0517476
            788            788         31.327         31.333     -0.0517033
            789            789         31.493         31.500     -0.0516763
            790            790         31.660         31.667     -0.0516311
            791            791         31.827         31.833     -0.0515814
            792            792         31.993         32.000     -0.0515363
            793            793         32.160         32.167     -0.0515194
            794            794         32.327         32.333     -0.0514939
            795            795         32.493         32.500     -0.0514499
            796            796         32.660         32.667     -0.0513949
            797            797         32.827         32.833     -0.0513778
            798            798         32.993         33.000     -0.0513542
            799            799         33.160         33.167     -0.0513133
            800            800         33.327         33.333     -0.0512757
            801            801         33.493         33.500     -0.0512277
            802            802         33.660         33.667     -0.0511854
            803            803         33.827         33.833     -0.0511623
            804            804         33.993         34.000     -0.0511625
            805            805         34.160         34.167     -0.0511632
            806            806         34.327         34.333     -0.0511581
            807            807         34.493         34.500     -0.0511345
            808            808         34.660         34.667     -0.0511028
            809            809         34.827         34.833     -0.0510913
            810            810         34.993         35.000     -0.0510646
            811            811         35.160         35.167     -0.0510434
            812            812         35.327         35.333     -0.0510403
            813            813         35.493         35.500       -0.05102
            814            814         35.660         35.667     -0.0509999
            815            815         35.827         35.833     -0.0509744
            816            816         35.993         36.000     -0.0509431
            817            817         36.160         36.167     -0.0509052
            818            818         36.327         36.333     -0.0508675
            819            819         36.493         36.500     -0.0508412
            820            820         36.660         36.667     -0.0508202
            821            821         36.827         36.833     -0.0508084
            822            822         36.993         37.000     -0.0508014
            823            823         37.160         37.167     -0.0508049
            824            824         37.327         37.333     -0.0508044
            825            825         37.493         37.500     -0.0507933
            826            826         37.660         37.667     -0.0507717
            827            827         37.827         37.833     -0.0507556
            828            828         37.993         38.000      -0.050737
            829            829         38.160         38.167     -0.0506605
            830            830         38.327         38.333     -0.0506231
            831            831         38.493         38.500     -0.0505935
            832            832         38.660         38.667     -0.0505687
            833            833         38.827         38.833     -0.0505466
            834            834         38.993         39.000      -0.050507
            835            835         39.160         39.167     -0.0504615
            836            836         39.327         39.333     -0.0504264
            837            837         39.493         39.500     -0.0503825
            838            838         39.660         39.667     -0.0503408
            839            839         39.827         39.833     -0.0502874
            840            840         39.993         40.000     -0.0502288
            841            841         40.160         40.167     -0.0501993
            842            842         40.327         40.333      -0.050167
            843            843         40.493         40.500     -0.0501244
            844            844         40.660         40.667     -0.0500733
            845            845         40.827         40.833     -0.0500307
            846            846         40.993         41.000     -0.0499724
            847            847         41.160         41.167     -0.0499241
            848            848         41.327         41.333     -0.0498811
            849            849         41.493         41.500     -0.0498118
            850            850         41.660         41.667     -0.0497661
            851            851         41.827         41.833      -0.049722
            852            852         41.993         42.000     -0.0496758
            853            853         42.160         42.167     -0.0496312
            854            854         42.327         42.333     -0.0495747
            855            855         42.493         42.500     -0.0495192
            856            856         42.660         42.667     -0.0494735
            857            857         42.827         42.833     -0.0494397
            858            858         42.993         43.000     -0.0494075
            859            859         43.160         43.167     -0.0493787
            860            860         43.327         43.333     -0.0493665
            861            861         43.493         43.500     -0.0493621
            862            862         43.660         43.667     -0.0493281
            863            863         43.827         43.833     -0.0492822
            864            864         43.993         44.000     -0.0492297
            865            865         44.160         44.167     -0.0491498
            866            866         44.327         44.333     -0.0490942
            867            867         44.493         44.500     -0.0490329
            868            868         44.660         44.667      -0.048975
            869            869         44.827         44.833     -0.0489314
            870            870         44.993         45.000     -0.0488965
            871            871         45.160         45.167      -0.048853
            872            872         45.327         45.333     -0.0487977
            873            873         45.493         45.500     -0.0487572
            874            874         45.660         45.667      -0.048703
            875            875         45.827         45.833     -0.0486468
            876            876         45.993         46.000     -0.0485932
            877            877         46.160         46.167     -0.0485706
            878            878         46.327         46.333     -0.0485611
            879            879         46.493         46.500     -0.0485583
            880            880         46.660         46.667     -0.0485457
            881            881         46.827         46.833     -0.0485741
            882            882         46.993         47.000     -0.0485799
            883            883         47.160         47.167     -0.0485703
            884            884         47.327         47.333     -0.0485546
            885            885         47.493         47.500     -0.0485108
            886            886         47.660         47.667     -0.0484773
            887            887         47.827         47.833     -0.0484423
            888            888         47.993         48.000     -0.0484073
            889            889         48.160         48.167     -0.0483845
            890            890         48.327         48.333     -0.0483541
            891            891         48.493         48.500     -0.0483141
            892            892         48.660         48.667     -0.0482815
            893            893         48.827         48.833     -0.0482578
            894            894         48.993         49.000     -0.0482296
            895            895         49.160         49.167     -0.0481929
            896            896         49.327         49.333     -0.0481647
            897            897         49.493         49.500     -0.0481198
            898            898         49.660         49.667     -0.0480759
            899            899         49.827         49.833     -0.0480415
            900            900         49.993         50.000     -0.0480131
            901            901         50.160         50.167     -0.0479808
            902            902         50.327         50.333     -0.0479545
            903            903         50.493         50.500     -0.0479317
            904            904         50.660         50.667     -0.0479041
            905            905         50.826         50.833     -0.0478785
            906            906         50.993         51.000     -0.0478411
            907            907         51.160         51.167     -0.0478036
            908            908         51.326         51.333     -0.0477543
            909            909         51.493         51.500     -0.0477115
            910            910         51.660         51.667     -0.0476462
            911            911         51.826         51.833     -0.0475908
            912            912         51.993         52.000     -0.0475347
            913            913         52.160         52.167     -0.0474856
            914            914         52.326         52.333     -0.0474677
            915            915         52.493         52.500     -0.0474486
            916            916         52.660         52.667     -0.0474178
            917            917         52.826         52.833     -0.0473674
            918            918         52.993         53.000     -0.0473516
            919            919         53.160         53.167     -0.0473263
            920            920         53.326         53.333     -0.0472968
            921            921         53.493         53.500     -0.0472688
            922            922         53.660         53.667     -0.0472343
            923            923         53.826         53.833     -0.0471991
            924            924         53.993         54.000     -0.0471572
            925            925         54.160         54.167     -0.0471047
            926            926         54.326         54.333     -0.0470552
            927            927         54.493         54.500     -0.0469999
            928            928         54.660         54.667     -0.0469293
            929            929         54.826         54.833     -0.0468532
            930            930         54.993         55.000     -0.0467778
            931            931         55.160         55.167     -0.0466742
            932            932         55.327         55.333     -0.0465843
            933            933         55.493         55.500     -0.0465051
            934            934         55.660         55.667     -0.0464389
            935            935         55.827         55.833     -0.0463742
            936            936         55.993         56.000     -0.0463092
            937            937         56.160         56.167     -0.0462443
            938            938         56.327         56.333     -0.0461808
            939            939         56.493         56.500     -0.0461054
            940            940         56.660         56.667     -0.0460107
            941            941         56.827         56.833     -0.0459256
            942            942         56.993         57.000     -0.0458542
            943            943         57.160         57.167     -0.0457599
            944            944         57.327         57.333     -0.0456743
            945            945         57.493         57.500      -0.045602
            946            946         57.660         57.667     -0.0455469
            947            947         57.827         57.833     -0.0454948
            948            948         57.993         58.000     -0.0454261
            949            949         58.160         58.167     -0.0453599
            950            950         58.327         58.333     -0.0452988
            951            951         58.493         58.500     -0.0452166
            952            952         58.660         58.667     -0.0451473
            953            953         58.827         58.833      -0.045081
            954            954         58.993         59.000     -0.0450133
            955            955         59.160         59.167     -0.0449199
            956            956         59.327         59.333     -0.0448362
            957            957         59.493         59.500     -0.0447582
            958            958         59.660         59.667       -0.04468
            959            959         59.827         59.833     -0.0445862
            960            960         59.993         60.000     -0.0445045
            961            961         60.160         60.167     -0.0444252
            962            962         60.327         60.333     -0.0443535
            963            963         60.493         60.500     -0.0442714
            964            964         60.660         60.667     -0.0441789
            965            965         60.827         60.833      -0.044067
            966            966         60.993         61.000       -0.04394
            967            967         61.160         61.167     -0.0437756
            968            968         61.327         61.333     -0.0436407
            969            969         61.493         61.500     -0.0435202
            970            970         61.660         61.667     -0.0434031
            971            971         61.827         61.833     -0.0433014
            972            972         61.993         62.000     -0.0432043
            973            973         62.160         62.167     -0.0431122
            974            974         62.327         62.333     -0.0430288
            975            975         62.493         62.500     -0.0429627
            976            976         62.660         62.667     -0.0428723
            977            977         62.827         62.833      -0.042774
            978            978         62.994         63.000     -0.0426611
            979            979         63.160         63.167     -0.0425461
            980            980         63.327         63.333      -0.042438
            981            981         63.494         63.500     -0.0423287
            982            982         63.660         63.667     -0.0422221
            983            983         63.827         63.833     -0.0421001
            984            984         63.994         64.000     -0.0419834
            985            985         64.160         64.167     -0.0418681
            986            986         64.327         64.333     -0.0417561
            987            987         64.494         64.500     -0.0416389
            988            988         64.660         64.667      -0.041516
            989            989         64.827         64.833     -0.0413845
            990            990         64.994         65.000     -0.0412488
            991            991         65.160         65.167      -0.041128
            992            992         65.327         65.333     -0.0410254
            993            993         65.494         65.500     -0.0409212
            994            994         65.660         65.667     -0.0408185
            995            995         65.827         65.833     -0.0407228
            996            996         65.994         66.000     -0.0405943
            997            997         66.160         66.167     -0.0404503
            998            998         66.327         66.333     -0.0403024
            999            999         66.494         66.500      -0.040146
           1000           1000         66.660         66.667     -0.0400043
           1001           1001         66.827         66.833     -0.0398527
           1002           1002         66.994         67.000     -0.0396992
           1003           1003         67.161         67.167     -0.0395643
           1004           1004         67.327         67.333     -0.0394311
           1005           1005         67.494         67.500     -0.0393065
           1006           1006         67.661         67.667     -0.0391907
           1007           1007         67.827         67.833      -0.039073
           1008           1008         67.994         68.000     -0.0389594
           1009           1009         68.161         68.167     -0.0388468
           1010           1010         68.327         68.333     -0.0387288
           1011           1011         68.494         68.500     -0.0385948
           1012           1012         68.661         68.667     -0.0384595
           1013           1013         68.827         68.833     -0.0383323
           1014           1014         68.994         69.000     -0.0382081
           1015           1015         69.161         69.167     -0.0380941
           1016           1016         69.327         69.333     -0.0379881
           1017           1017         69.494         69.500     -0.0378833
           1018           1018         69.661         69.667     -0.0377745
           1019           1019         69.827         69.833     -0.0376809
           1020           1020         69.994         70.000     -0.0375571
           1021           1021         70.161         70.167     -0.0374167
           1022           1022         70.327         70.333     -0.0372735
           1023           1023         70.494         70.500     -0.0371198
           1024           1024         70.661         70.667     -0.0370024
           1025           1025         70.827         70.833     -0.0368918
           1026           1026         70.994         71.000     -0.0367759
           1027           1027         71.161         71.167     -0.0367026
           1028           1028         71.328         71.333     -0.0365971
           1029           1029         71.494         71.500     -0.0364735
           1030           1030         71.661         71.667     -0.0363462
           1031           1031         71.828         71.833     -0.0361981
           1032           1032         71.994         72.000     -0.0360669
           1033           1033         72.161         72.167      -0.035945
           1034           1034         72.328         72.333     -0.0358166
           1035           1035         72.494         72.500     -0.0357013
           1036           1036         72.661         72.667     -0.0355963
           1037           1037         72.828         72.833     -0.0354899
           1038           1038         72.994         73.000     -0.0353734
           1039           1039         73.161         73.167     -0.0352604
           1040           1040         73.328         73.333     -0.0351576
           1041           1041         73.494         73.500     -0.0350558
           1042           1042         73.661         73.667      -0.034945
           1043           1043         73.828         73.833     -0.0348067
           1044           1044         73.994         74.000     -0.0346804
           1045           1045         74.161         74.167     -0.0345622
           1046           1046         74.328         74.333     -0.0344475
           1047           1047         74.494         74.500     -0.0343291
           1048           1048         74.661         74.667     -0.0342291
           1049           1049         74.828         74.833     -0.0341431
           1050           1050         74.994         75.000     -0.0340581
           1051           1051         75.161         75.167     -0.0339792
           1052           1052         75.328         75.333     -0.0339001
           1053           1053         75.495         75.500     -0.0338028
           1054           1054         75.661         75.667     -0.0336925
           1055           1055         75.828         75.833     -0.0335758
           1056           1056         75.995         76.000     -0.0334199
           1057           1057         76.161         76.167     -0.0333017
           1058           1058         76.328         76.333     -0.0331886
           1059           1059         76.495         76.500     -0.0330684
           1060           1060         76.661         76.667     -0.0329747
           1061           1061         76.828         76.833     -0.0328867
           1062           1062         76.995         77.000     -0.0328059
           1063           1063         77.161         77.167     -0.0327214
           1064           1064         77.328         77.333     -0.0326391
           1065           1065         77.495         77.500     -0.0325536
           1066           1066         77.661         77.667     -0.0324543
           1067           1067         77.828         77.833     -0.0323449
           1068           1068         77.995         78.000     -0.0321985
           1069           1069         78.161         78.167     -0.0320677
           1070           1070         78.328         78.333     -0.0319478
           1071           1071         78.495         78.500      -0.031827
           1072           1072         78.661         78.667     -0.0317111
           1073           1073         78.828         78.833     -0.0316127
           1074           1074         78.995         79.000     -0.0315263
           1075           1075         79.161         79.167     -0.0314383
           1076           1076         79.328         79.333     -0.0313667
           1077           1077         79.495         79.500     -0.0312816
           1078           1078         79.662         79.667     -0.0311997
           1079           1079         79.828         79.833     -0.0311204
           1080           1080         79.995         80.000     -0.0310104
           1081           1081         80.162         80.167     -0.0309102
           1082           1082         80.328         80.333     -0.0308046
           1083           1083         80.495         80.500     -0.0306949
           1084           1084         80.662         80.667     -0.0305811
           1085           1085         80.828         80.833     -0.0304838
           1086           1086         80.995         81.000     -0.0303948
           1087           1087         81.162         81.167     -0.0303075
           1088           1088         81.328         81.333      -0.030241
           1089           1089         81.495         81.500     -0.0301666
           1090           1090         81.662         81.667     -0.0300929
           1091           1091         81.828         81.833      -0.030017
           1092           1092         81.995         82.000     -0.0299445
           1093           1093         82.162         82.167     -0.0298504
           1094           1094         82.328         82.333     -0.0297551
           1095           1095         82.495         82.500     -0.0296631
           1096           1096         82.662         82.667     -0.0295418
           1097           1097         82.828         82.833     -0.0294312
           1098           1098         82.995         83.000     -0.0293331
           1099           1099         83.162         83.167     -0.0292272
           1100           1100         83.328         83.333     -0.0291102
           1101           1101         83.495         83.500     -0.0289947
           1102           1102         83.662         83.667     -0.0288911
           1103           1103         83.828         83.833     -0.0287965
           1104           1104         83.995         84.000     -0.0286858
           1105           1105         84.162         84.167     -0.0285974
           1106           1106         84.329         84.333     -0.0285253
           1107           1107         84.495         84.500      -0.028452
           1108           1108         84.662         84.667     -0.0283952
           1109           1109         84.829         84.833     -0.0283434
           1110           1110         84.995         85.000     -0.0282864
           1111           1111         85.162         85.167     -0.0282234
           1112           1112         85.329         85.333     -0.0281365
           1113           1113         85.495         85.500     -0.0280371
           1114           1114         85.662         85.667     -0.0279516
           1115           1115         85.829         85.833     -0.0278734
           1116           1116         85.995         86.000     -0.0277948
           1117           1117         86.162         86.167     -0.0276811
           1118           1118         86.329         86.333     -0.0276092
           1119           1119         86.495         86.500     -0.0275455
           1120           1120         86.662         86.667     -0.0274793
           1121           1121         86.829         86.833     -0.0274189
           1122           1122         86.995         87.000     -0.0273416
           1123           1123         87.162         87.167     -0.0272629
           1124           1124         87.329         87.333     -0.0271799
           1125           1125         87.495         87.500     -0.0270679
           1126           1126         87.662         87.667     -0.0269786
           1127           1127         87.829         87.833     -0.0268874
           1128           1128         87.995         88.000       -0.02679
           1129           1129         88.162         88.167     -0.0267039
           1130           1130         88.329         88.333     -0.0266234
           1131           1131         88.495         88.500     -0.0265482
           1132           1132         88.662         88.667     -0.0264751
           1133           1133         88.829         88.833     -0.0264266
           1134           1134         88.995         89.000     -0.0263697
           1135           1135         89.162         89.167       -0.02631
           1136           1136         89.329         89.333     -0.0262463
           1137           1137         89.495         89.500     -0.0261882
           1138           1138         89.662         89.667     -0.0261154
           1139           1139         89.829         89.833     -0.0260375
           1140           1140         89.996         90.000     -0.0259585
           1141           1141         90.162         90.167     -0.0258866
           1142           1142         90.329         90.333     -0.0258184
           1143           1143         90.496         90.500     -0.0257415
           1144           1144         90.662         90.667     -0.0256677
           1145           1145         90.829         90.833     -0.0256013
           1146           1146         90.996         91.000     -0.0255169
           1147           1147         91.162         91.167     -0.0254222
           1148           1148         91.329         91.333     -0.0253362
           1149           1149         91.496         91.500     -0.0252439
           1150           1150         91.662         91.667     -0.0251545
           1151           1151         91.829         91.833     -0.0250715
           1152           1152         91.996         92.000     -0.0249972
           1153           1153         92.162         92.167     -0.0249347
           1154           1154         92.329         92.333     -0.0248559
           1155           1155         92.496         92.500      -0.024769
           1156           1156         92.662         92.667     -0.0246719
           1157           1157         92.829         92.833       -0.02455
           1158           1158         92.996         93.000     -0.0244408
           1159           1159         93.162         93.167     -0.0243345
           1160           1160         93.329         93.333     -0.0242332
           1161           1161         93.496         93.500       -0.02415
           1162           1162         93.662         93.667     -0.0240746
           1163           1163         93.829         93.833     -0.0240051
           1164           1164         93.996         94.000     -0.0239329
           1165           1165         94.162         94.167     -0.0238703
           1166           1166         94.329         94.333     -0.0237822
           1167           1167         94.496         94.500     -0.0236894
           1168           1168         94.662         94.667     -0.0236027
           1169           1169         94.829         94.833     -0.0235016
           1170           1170         94.996         95.000     -0.0234249
           1171           1171         95.163         95.167     -0.0233509
           1172           1172         95.329         95.333     -0.0232794
           1173           1173         95.496         95.500     -0.0232397
           1174           1174         95.663         95.667      -0.023166
           1175           1175         95.829         95.833     -0.0230874
           1176           1176         95.996         96.000     -0.0230071
           1177           1177         96.163         96.167     -0.0228814
           1178           1178         96.329         96.333     -0.0227665
           1179           1179         96.496         96.500      -0.022659
           1180           1180         96.663         96.667     -0.0225499
           1181           1181         96.829         96.833     -0.0224511
           1182           1182         96.996         97.000     -0.0223568
           1183           1183         97.163         97.167     -0.0222668
           1184           1184         97.329         97.333     -0.0221773
           1185           1185         97.496         97.500     -0.0220935
           1186           1186         97.663         97.667       -0.02203
           1187           1187         97.829         97.833     -0.0219453
           1188           1188         97.996         98.000     -0.0218364
           1189           1189         98.163         98.167     -0.0217215
           1190           1190         98.329         98.333     -0.0216171
           1191           1191         98.496         98.500     -0.0215226
           1192           1192         98.663         98.667     -0.0214321
           1193           1193         98.830         98.833     -0.0213354
           1194           1194         98.996         99.000     -0.0212456
           1195           1195         99.163         99.167     -0.0211477
           1196           1196         99.330         99.333     -0.0210555
           1197           1197         99.496         99.500     -0.0209576
           1198           1198         99.663         99.667      -0.020855
           1199           1199         99.830         99.833     -0.0207646
           1200           1200         99.996        100.000     -0.0206699
           1201           1201        100.163        100.167     -0.0205693
           1202           1202        100.330        100.333     -0.0204816
           1203           1203        100.496        100.500     -0.0203879
           1204           1204        100.663        100.667     -0.0202936
           1205           1205        100.830        100.833     -0.0201929
           1206           1206        100.996        101.000      -0.020074
           1207           1207        101.163        101.167     -0.0199701
           1208           1208        101.330        101.333     -0.0198785
           1209           1209        101.496        101.500     -0.0197932
           1210           1210        101.663        101.667     -0.0196951
           1211           1211        101.830        101.833     -0.0195985
           1212           1212        101.996        102.000     -0.0195016
           1213           1213        102.163        102.167     -0.0193964
           1214           1214        102.330        102.333     -0.0192737
           1215           1215        102.497        102.500     -0.0191492
           1216           1216        102.663        102.667     -0.0190288
           1217           1217        102.830        102.833     -0.0189139
           1218           1218        102.997        103.000     -0.0187892
           1219           1219        103.163        103.167     -0.0186805
           1220           1220        103.330        103.333      -0.018574
           1221           1221        103.497        103.500     -0.0184641
           1222           1222        103.663        103.667     -0.0183753
           1223           1223        103.830        103.833     -0.0182636
           1224           1224        103.997        104.000     -0.0181524
           1225           1225        104.163        104.167      -0.018056
           1226           1226        104.330        104.333     -0.0179471
           1227           1227        104.497        104.500     -0.0178409
           1228           1228        104.663        104.667     -0.0177341
           1229           1229        104.830        104.833     -0.0176253
           1230           1230        104.997        105.000       -0.01755
           1231           1231        105.163        105.167     -0.0174613
           1232           1232        105.330        105.333     -0.0173703
           1233           1233        105.497        105.500     -0.0172759
           1234           1234        105.663        105.667     -0.0171864
           1235           1235        105.830        105.833     -0.0171092
           1236           1236        105.997        106.000     -0.0170405
           1237           1237        106.164        106.167     -0.0169672
           1238           1238        106.330        106.333     -0.0168678
           1239           1239        106.497        106.500     -0.0167647
           1240           1240        106.664        106.667     -0.0166663
           1241           1241        106.830        106.833     -0.0165779
           1242           1242        106.997        107.000      -0.016468
           1243           1243        107.164        107.167     -0.0163757
           1244           1244        107.330        107.333     -0.0162961
           1245           1245        107.497        107.500     -0.0162166
           1246           1246        107.664        107.667     -0.0161459
           1247           1247        107.830        107.833     -0.0160657
           1248           1248        107.997        108.000     -0.0159884
           1249           1249        108.164        108.167     -0.0159071
           1250           1250        108.330        108.333     -0.0158356
           1251           1251        108.497        108.500     -0.0157633
           1252           1252        108.664        108.667     -0.0156749
           1253           1253        108.830        108.833      -0.015582
           1254           1254        108.997        109.000     -0.0154903
           1255           1255        109.164        109.167     -0.0153989
           1256           1256        109.330        109.333     -0.0152999
           1257           1257        109.497        109.500      -0.015203
           1258           1258        109.664        109.667     -0.0151108
           1259           1259        109.831        109.833     -0.0150106
           1260           1260        109.997        110.000        -0.0149
           1261           1261        110.164        110.167     -0.0147953
           1262           1262        110.331        110.333     -0.0147018
           1263           1263        110.497        110.500     -0.0145991
           1264           1264        110.664        110.667     -0.0145078
           1265           1265        110.831        110.833     -0.0144101
           1266           1266        110.997        111.000     -0.0143114
           1267           1267        111.164        111.167     -0.0142104
           1268           1268        111.331        111.333      -0.014108
           1269           1269        111.497        111.500     -0.0140171
           1270           1270        111.664        111.667     -0.0139313
           1271           1271        111.831        111.833     -0.0138255
           1272           1272        111.997        112.000     -0.0137285
           1273           1273        112.164        112.167      -0.013635
           1274           1274        112.331        112.333     -0.0135351
           1275           1275        112.497        112.500     -0.0134423
           1276           1276        112.664        112.667     -0.0133531
           1277           1277        112.831        112.833     -0.0132599
           1278           1278        112.997        113.000     -0.0131714
           1279           1279        113.164        113.167     -0.0130831
           1280           1280        113.331        113.333     -0.0129871
           1281           1281        113.498        113.500     -0.0128904
           1282           1282        113.664        113.667     -0.0127922
           1283           1283        113.831        113.833     -0.0126897
           1284           1284        113.998        114.000     -0.0125868
           1285           1285        114.164        114.167     -0.0124886
           1286           1286        114.331        114.333     -0.0123921
           1287           1287        114.498        114.500     -0.0123098
           1288           1288        114.664        114.667     -0.0122263
           1289           1289        114.831        114.833     -0.0121424
           1290           1290        114.998        115.000     -0.0120568
           1291           1291        115.164        115.167     -0.0119835
           1292           1292        115.331        115.333     -0.0118994
           1293           1293        115.498        115.500     -0.0118147
           1294           1294        115.664        115.667     -0.0117221
           1295           1295        115.831        115.833     -0.0116241
           1296           1296        115.998        116.000     -0.0115355
           1297           1297        116.164        116.167     -0.0114532
           1298           1298        116.331        116.333     -0.0113755
           1299           1299        116.498        116.500     -0.0113021
           1300           1300        116.664        116.667     -0.0112529
           1301           1301        116.831        116.833      -0.011195
           1302           1302        116.998        117.000     -0.0111285
           1303           1303        117.165        117.167     -0.0110558
           1304           1304        117.331        117.333     -0.0109856
           1305           1305        117.498        117.500     -0.0109111
           1306           1306        117.665        117.667     -0.0108387
           1307           1307        117.831        117.833     -0.0107675
           1308           1308        117.998        118.000     -0.0106898
           1309           1309        118.165        118.167     -0.0106104
           1310           1310        118.331        118.333     -0.0105302
           1311           1311        118.498        118.500      -0.010452
           1312           1312        118.665        118.667     -0.0103977
           1313           1313        118.831        118.833     -0.0103469
           1314           1314        118.998        119.000     -0.0102924
           1315           1315        119.165        119.167     -0.0102289
           1316           1316        119.331        119.333     -0.0101765
           1317           1317        119.498        119.500     -0.0101047
           1318           1318        119.665        119.667     -0.0100217
           1319           1319        119.831        119.833    -0.00993682
           1320           1320        119.998        120.000    -0.00983916
           1321           1321        120.165        120.167    -0.00977409
           1322           1322        120.331        120.333    -0.00972501
           1323           1323        120.498        120.500    -0.00968059
           1324           1324        120.665        120.667    -0.00965356
           1325           1325        120.831        120.833     -0.0096167
           1326           1326        120.998        121.000    -0.00957152
           1327           1327        121.165        121.167    -0.00951899
           1328           1328        121.331        121.333     -0.0094402
           1329           1329        121.498        121.500    -0.00935508
           1330           1330        121.665        121.667      -0.009281
           1331           1331        121.832        121.833    -0.00920849
           1332           1332        121.998        122.000    -0.00897411
           1333           1333        122.165        122.167    -0.00858055
           1334           1334        122.332        122.333    -0.00820719
           1335           1335        122.498        122.500    -0.00788364
           1336           1336        122.665        122.667    -0.00796833
           1337           1337        122.832        122.833    -0.00793837
           1338           1338        122.998        123.000    -0.00785669
           1339           1339        123.165        123.167    -0.00778174
           1340           1340        123.332        123.333    -0.00774345
           1341           1341        123.498        123.500    -0.00768376
           1342           1342        123.665        123.667    -0.00762254
           1343           1343        123.832        123.833    -0.00755633
           1344           1344        123.999        124.000    -0.00748101
           1345           1345        124.165        124.167    -0.00739317
           1346           1346        124.332        124.333    -0.00730762
           1347           1347        124.499        124.500    -0.00722407
           1348           1348        124.665        124.667    -0.00711135
           1349           1349        124.832        124.833    -0.00701599
           1350           1350        124.999        125.000    -0.00692568
           1351           1351        125.165        125.167    -0.00683741
           1352           1352        125.332        125.333    -0.00673008
           1353           1353        125.499        125.500    -0.00663393
           1354           1354        125.665        125.667    -0.00655056
           1355           1355        125.832        125.833    -0.00645927
           1356           1356        125.999        126.000    -0.00636644
           1357           1357        126.165        126.167    -0.00629108
           1358           1358        126.332        126.333    -0.00622472
           1359           1359        126.499        126.500    -0.00616121
           1360           1360        126.665        126.667    -0.00611273
           1361           1361        126.832        126.833    -0.00606733
           1362           1362        126.999        127.000    -0.00602746
           1363           1363        127.165        127.167    -0.00598929
           1364           1364        127.332        127.333    -0.00596464
           1365           1365        127.499        127.500    -0.00592113
           1366           1366        127.665        127.667    -0.00585552
           1367           1367        127.832        127.833    -0.00579184
           1368           1368        127.999        128.000    -0.00573821
           1369           1369        128.166        128.167    -0.00565533
           1370           1370        128.332        128.333    -0.00559172
           1371           1371        128.499        128.500    -0.00553859
           1372           1372        128.666        128.667    -0.00547852
           1373           1373        128.832        128.833    -0.00542891
           1374           1374        128.999        129.000    -0.00535953
           1375           1375        129.166        129.167    -0.00528998
           1376           1376        129.332        129.333    -0.00521414
           1377           1377        129.499        129.500    -0.00514016
           1378           1378        129.666        129.667    -0.00507443
           1379           1379        129.832        129.833    -0.00500651
           1380           1380        129.999        130.000    -0.00493444
           1381           1381        130.166        130.167    -0.00487498
           1382           1382        130.332        130.333    -0.00480362
           1383           1383        130.499        130.500    -0.00473826
           1384           1384        130.666        130.667    -0.00467878
           1385           1385        130.832        130.833    -0.00461909
           1386           1386        130.999        131.000    -0.00456418
           1387           1387        131.166        131.167    -0.00452142
           1388           1388        131.332        131.333    -0.00448533
           1389           1389        131.499        131.500     -0.0044795
           1390           1390        131.666        131.667    -0.00445153
           1391           1391        131.832        131.833    -0.00440915
           1392           1392        131.999        132.000    -0.00435735
           1393           1393        132.166        132.167    -0.00430707
           1394           1394        132.332        132.333    -0.00424987
           1395           1395        132.499        132.500     -0.0041789
           1396           1396        132.666        132.667    -0.00410773
           1397           1397        132.833        132.833    -0.00403313
           1398           1398        132.999        133.000    -0.00395858
           1399           1399        133.166        133.167    -0.00388927
           1400           1400        133.333        133.333    -0.00382409
           1401           1401        133.499        133.500    -0.00374602
           1402           1402        133.666        133.667    -0.00366445
           1403           1403        133.833        133.833    -0.00358863
           1404           1404        133.999        134.000    -0.00351957
           1405           1405        134.166        134.167    -0.00344597
           1406           1406        134.333        134.333    -0.00338733
           1407           1407        134.499        134.500    -0.00333409
           1408           1408        134.666        134.667     -0.0032737
           1409           1409        134.833        134.833    -0.00323226
           1410           1410        134.999        135.000    -0.00317748
           1411           1411        135.166        135.167    -0.00312228
           1412           1412        135.333        135.333    -0.00306812
           1413           1413        135.499        135.500    -0.00301537
           1414           1414        135.666        135.667    -0.00294328
           1415           1415        135.833        135.833    -0.00288299
           1416           1416        135.999        136.000    -0.00282817
           1417           1417        136.166        136.167    -0.00277718
           1418           1418        136.333        136.333     -0.0027469
           1419           1419        136.499        136.500    -0.00270137
           1420           1420        136.666        136.667    -0.00264385
           1421           1421        136.833        136.833    -0.00258887
           1422           1422        136.999        137.000    -0.00255631
           1423           1423        137.166        137.167    -0.00251113
           1424           1424        137.333        137.333    -0.00246585
           1425           1425        137.499        137.500    -0.00242504
           1426           1426        137.666        137.667    -0.00237457
           1427           1427        137.833        137.833    -0.00232557
           1428           1428        138.000        138.000    -0.00227512
           1429           1429        138.166        138.167    -0.00221677
           1430           1430        138.333        138.333    -0.00214605
           1431           1431        138.500        138.500    -0.00209066
           1432           1432        138.666        138.667    -0.00203909
           1433           1433        138.833        138.833    -0.00198532
           1434           1434        139.000        139.000    -0.00193026
           1435           1435        139.166        139.167    -0.00186178
           1436           1436        139.333        139.333    -0.00179368
           1437           1437        139.500        139.500    -0.00172944
           1438           1438        139.666        139.667    -0.00164403
           1439           1439        139.833        139.833     -0.0015659
           1440           1440        140.000        140.000    -0.00148811
           1441           1441        140.166        140.167    -0.00141206
           1442           1442        140.333        140.333    -0.00133404
           1443           1443        140.500        140.500    -0.00126225
           1444           1444        140.666        140.667    -0.00119872
           1445           1445        140.833        140.833    -0.00114294
           1446           1446        141.000        141.000    -0.00111082
           1447           1447        141.166        141.167     -0.0010557
           1448           1448        141.333        141.333     -0.0009944
           1449           1449        141.500        141.500   -0.000932337
           1450           1450        141.666        141.667   -0.000867313
           1451           1451        141.833        141.833    -0.00079582
           1452           1452        142.000        142.000   -0.000726982
           1453           1453        142.167        142.167   -0.000666772
           1454           1454        142.333        142.333   -0.000592758
           1455           1455        142.500        142.500   -0.000532872
           1456           1456        142.667        142.667   -0.000478158
           1457           1457        142.833        142.833   -0.000420472
           1458           1458        143.000        143.000   -0.000359804
           1459           1459        143.167        143.167   -0.000291746
           1460           1460        143.333        143.333   -0.000218486
           1461           1461        143.500        143.500   -0.000145526
           1462           1462        143.667        143.667   -6.6976e-005
           1463           1463        143.833        143.833    5.0896e-006
           1464           1464        144.000        144.000    8.2337e-005
           1465           1465        144.167        144.167    0.000157938
           1466           1466        144.333        144.333    0.000204002
           1467           1467        144.500        144.500     0.00025459
           1468           1468        144.667        144.667    0.000310178
           1469           1469        144.833        144.833    0.000364292
           1470           1470        145.000        145.000     0.00039967
           1471           1471        145.167        145.167    0.000443004
           1472           1472        145.333        145.333    0.000482548
           1473           1473        145.500        145.500    0.000514349
           1474           1474        145.667        145.667    0.000540024
           1475           1475        145.833        145.833    0.000576807
           1476           1476        146.000        146.000    0.000618406
           1477           1477        146.167        146.167    0.000656622
           1478           1478        146.333        146.333    0.000701719
           1479           1479        146.500        146.500    0.000750037
           1480           1480        146.667        146.667    0.000809137
           1481           1481        146.834        146.833    0.000870758
           1482           1482        147.000        147.000    0.000921133
           1483           1483        147.167        147.167    0.000982672
           1484           1484        147.334        147.333     0.00103736
           1485           1485        147.500        147.500     0.00108529
           1486           1486        147.667        147.667     0.00112617
           1487           1487        147.834        147.833      0.0011544
           1488           1488        148.000        148.000      0.0011963
           1489           1489        148.167        148.167     0.00125218
           1490           1490        148.334        148.333     0.00132147
           1491           1491        148.500        148.500     0.00139974
           1492           1492        148.667        148.667     0.00146944
           1493           1493        148.834        148.833     0.00153857
           1494           1494        149.000        149.000      0.0016064
           1495           1495        149.167        149.167      0.0016743
           1496           1496        149.334        149.333     0.00173736
           1497           1497        149.500        149.500     0.00180851
           1498           1498        149.667        149.667     0.00188371
           1499           1499        149.834        149.833     0.00195175
           1500           1500        150.000        150.000     0.00202234
           1501           1501        150.167        150.167     0.00208799
           1502           1502        150.334        150.333      0.0021563
           1503           1503        150.500        150.500     0.00222889
           1504           1504        150.667        150.667     0.00229865
           1505           1505        150.834        150.833     0.00236779
           1506           1506        151.001        151.000     0.00243023
           1507           1507        151.167        151.167     0.00248575
           1508           1508        151.334        151.333     0.00254533
           1509           1509        151.501        151.500     0.00260228
           1510           1510        151.667        151.667      0.0026511
           1511           1511        151.834        151.833       0.002695
           1512           1512        152.001        152.000     0.00274329
           1513           1513        152.167        152.167     0.00280408
           1514           1514        152.334        152.333     0.00287529
           1515           1515        152.501        152.500     0.00294432
           1516           1516        152.667        152.667     0.00301382
           1517           1517        152.834        152.833      0.0030853
           1518           1518        153.001        153.000     0.00315737
           1519           1519        153.167        153.167     0.00322897
           1520           1520        153.334        153.333     0.00329673
           1521           1521        153.501        153.500     0.00336229
           1522           1522        153.667        153.667     0.00342496
           1523           1523        153.834        153.833     0.00348294
           1524           1524        154.001        154.000     0.00353843
           1525           1525        154.167        154.167     0.00359277
           1526           1526        154.334        154.333     0.00364634
           1527           1527        154.501        154.500     0.00369942
           1528           1528        154.667        154.667     0.00376097
           1529           1529        154.834        154.833     0.00382665
           1530           1530        155.001        155.000     0.00388806
           1531           1531        155.168        155.167      0.0039492
           1532           1532        155.334        155.333     0.00401712
           1533           1533        155.501        155.500     0.00408832
           1534           1534        155.668        155.667     0.00415649
           1535           1535        155.834        155.833     0.00420289
           1536           1536        156.001        156.000     0.00424835
           1537           1537        156.168        156.167     0.00428718
           1538           1538        156.334        156.333     0.00432332
           1539           1539        156.501        156.500       0.004344
           1540           1540        156.668        156.667     0.00438291
           1541           1541        156.834        156.833     0.00444193
           1542           1542        157.001        157.000     0.00451136
           1543           1543        157.168        157.167     0.00457814
           1544           1544        157.334        157.333      0.0046315
           1545           1545        157.501        157.500     0.00468895
           1546           1546        157.668        157.667     0.00474627
           1547           1547        157.834        157.833     0.00479899
           1548           1548        158.001        158.000     0.00486308
           1549           1549        158.168        158.167     0.00492881
           1550           1550        158.334        158.333     0.00499064
           1551           1551        158.501        158.500     0.00504505
           1552           1552        158.668        158.667     0.00510108
           1553           1553        158.834        158.833      0.0051529
           1554           1554        159.001        159.000     0.00520322
           1555           1555        159.168        159.167      0.0052528
           1556           1556        159.335        159.333     0.00529215
           1557           1557        159.501        159.500      0.0053487
           1558           1558        159.668        159.667     0.00540548
           1559           1559        159.835        159.833     0.00545493
           1560           1560        160.001        160.000     0.00551857
           1561           1561        160.168        160.167     0.00555797
           1562           1562        160.335        160.333     0.00558413
           1563           1563        160.501        160.500     0.00561233
           1564           1564        160.668        160.667     0.00563237
           1565           1565        160.835        160.833     0.00567755
           1566           1566        161.001        161.000     0.00573807
           1567           1567        161.168        161.167     0.00580569
           1568           1568        161.335        161.333      0.0059148
           1569           1569        161.501        161.500     0.00600378
           1570           1570        161.668        161.667     0.00608925
           1571           1571        161.835        161.833     0.00617121
           1572           1572        162.001        162.000     0.00624981
           1573           1573        162.168        162.167     0.00632506
           1574           1574        162.335        162.333     0.00639964
           1575           1575        162.501        162.500     0.00647401
           1576           1576        162.668        162.667     0.00653519
           1577           1577        162.835        162.833     0.00662077
           1578           1578        163.002        163.000     0.00671166
           1579           1579        163.168        163.167     0.00679516
           1580           1580        163.335        163.333     0.00690256
           1581           1581        163.502        163.500      0.0070016
           1582           1582        163.668        163.667     0.00710418
           1583           1583        163.835        163.833     0.00720916
           1584           1584        164.002        164.000     0.00730241
           1585           1585        164.168        164.167     0.00738025
           1586           1586        164.335        164.333     0.00744713
           1587           1587        164.502        164.500     0.00751062
           1588           1588        164.668        164.667     0.00753956
           1589           1589        164.835        164.833     0.00758363
           1590           1590        165.002        165.000      0.0076364
           1591           1591        165.168        165.167     0.00770088
           1592           1592        165.335        165.333     0.00776698
           1593           1593        165.502        165.500     0.00783359
           1594           1594        165.668        165.667     0.00790967
           1595           1595        165.835        165.833     0.00798427
           1596           1596        166.002        166.000     0.00805846
           1597           1597        166.169        166.167     0.00812525
           1598           1598        166.335        166.333     0.00819607
           1599           1599        166.502        166.500     0.00827198
           1600           1600        166.669        166.667     0.00832892
           1601           1601        166.835        166.833     0.00839766
           1602           1602        167.002        167.000      0.0084679
           1603           1603        167.169        167.167     0.00853284
           1604           1604        167.335        167.333     0.00860425
           1605           1605        167.502        167.500     0.00864914
           1606           1606        167.669        167.667     0.00867934
           1607           1607        167.835        167.833     0.00870376
           1608           1608        168.002        168.000     0.00870732
           1609           1609        168.169        168.167     0.00872596
           1610           1610        168.335        168.333     0.00874665
           1611           1611        168.502        168.500     0.00876726
           1612           1612        168.669        168.667     0.00880498
           1613           1613        168.835        168.833     0.00885135
           1614           1614        169.002        169.000     0.00890531
           1615           1615        169.169        169.167     0.00896202
           1616           1616        169.335        169.333     0.00902634
           1617           1617        169.502        169.500     0.00907813
           1618           1618        169.669        169.667     0.00912863
           1619           1619        169.835        169.833     0.00917867
           1620           1620        170.002        170.000     0.00922759
           1621           1621        170.169        170.167     0.00928318
           1622           1622        170.335        170.333     0.00934032
           1623           1623        170.502        170.500     0.00939779
           1624           1624        170.669        170.667     0.00947327
           1625           1625        170.836        170.833     0.00955061
           1626           1626        171.002        171.000     0.00963931
           1627           1627        171.169        171.167     0.00973055
           1628           1628        171.336        171.333     0.00982739
           1629           1629        171.502        171.500     0.00992537
           1630           1630        171.669        171.667      0.0100285
           1631           1631        171.836        171.833      0.0101344
           1632           1632        172.002        172.000      0.0102466
           1633           1633        172.169        172.167      0.0103362
           1634           1634        172.336        172.333      0.0104121
           1635           1635        172.502        172.500       0.010482
           1636           1636        172.669        172.667       0.010523
           1637           1637        172.836        172.833      0.0105773
           1638           1638        173.002        173.000      0.0106334
           1639           1639        173.169        173.167      0.0106874
           1640           1640        173.336        173.333      0.0107362
           1641           1641        173.503        173.500      0.0108038
           1642           1642        173.669        173.667      0.0108742
           1643           1643        173.836        173.833      0.0109508
           1644           1644        174.003        174.000      0.0110329
           1645           1645        174.169        174.167      0.0111368
           1646           1646        174.336        174.333      0.0112286
           1647           1647        174.503        174.500      0.0113182
           1648           1648        174.669        174.667      0.0114085
           1649           1649        174.836        174.833       0.011492
           1650           1650        175.003        175.000      0.0115758
           1651           1651        175.169        175.167       0.011656
           1652           1652        175.336        175.333      0.0117315
           1653           1653        175.503        175.500      0.0118042
           1654           1654        175.669        175.667      0.0118774
           1655           1655        175.836        175.833      0.0119521
           1656           1656        176.003        176.000      0.0120264
           1657           1657        176.169        176.167      0.0120937
           1658           1658        176.336        176.333      0.0121644
           1659           1659        176.503        176.500      0.0122346
           1660           1660        176.670        176.667      0.0122951
           1661           1661        176.836        176.833        0.01235
           1662           1662        177.003        177.000      0.0124057
           1663           1663        177.170        177.167      0.0124652
           1664           1664        177.336        177.333      0.0125244
           1665           1665        177.503        177.500      0.0125763
           1666           1666        177.670        177.667      0.0126427
           1667           1667        177.836        177.833      0.0127164
           1668           1668        178.003        178.000      0.0127824
           1669           1669        178.170        178.167      0.0128621
           1670           1670        178.336        178.333      0.0129254
           1671           1671        178.503        178.500      0.0129749
           1672           1672        178.670        178.667      0.0130159
           1673           1673        178.836        178.833      0.0130631
           1674           1674        179.003        179.000       0.013124
           1675           1675        179.170        179.167      0.0131859
           1676           1676        179.336        179.333      0.0132467
           1677           1677        179.503        179.500      0.0133038
           1678           1678        179.670        179.667      0.0133508
           1679           1679        179.836        179.833       0.013392
           1680           1680        180.003        180.000      0.0134319
           1681           1681        180.170        180.167      0.0134419
           1682           1682        180.337        180.333      0.0134756
           1683           1683        180.503        180.500      0.0135146
           1684           1684        180.670        180.667      0.0135558
           1685           1685        180.837        180.833      0.0136263
           1686           1686        181.003        181.000      0.0136866
           1687           1687        181.170        181.167      0.0137423
           1688           1688        181.337        181.333      0.0138011
           1689           1689        181.503        181.500      0.0138543
           1690           1690        181.670        181.667      0.0138946
           1691           1691        181.837        181.833       0.013933
           1692           1692        182.003        182.000      0.0139746
           1693           1693        182.170        182.167      0.0139977
           1694           1694        182.337        182.333      0.0140347
           1695           1695        182.503        182.500      0.0140747
           1696           1696        182.670        182.667      0.0141176
           1697           1697        182.837        182.833      0.0141678
           1698           1698        183.003        183.000      0.0142082
           1699           1699        183.170        183.167      0.0142451
           1700           1700        183.337        183.333      0.0142796
           1701           1701        183.503        183.500      0.0143097
           1702           1702        183.670        183.667      0.0143486
           1703           1703        183.837        183.833      0.0143917
           1704           1704        184.003        184.000      0.0144322
           1705           1705        184.170        184.167      0.0145008
           1706           1706        184.337        184.333      0.0145623
           1707           1707        184.503        184.500      0.0146161
           1708           1708        184.670        184.667        0.01467
           1709           1709        184.837        184.833      0.0147325
           1710           1710        185.004        185.000      0.0147903
           1711           1711        185.170        185.167      0.0148449
           1712           1712        185.337        185.333       0.014895
           1713           1713        185.504        185.500      0.0149294
           1714           1714        185.670        185.667      0.0149659
           1715           1715        185.837        185.833      0.0150095
           1716           1716        186.004        186.000      0.0150565
           1717           1717        186.170        186.167       0.015097
           1718           1718        186.337        186.333      0.0151425
           1719           1719        186.504        186.500      0.0151787
           1720           1720        186.670        186.667      0.0152063
           1721           1721        186.837        186.833      0.0152355
           1722           1722        187.004        187.000      0.0152618
           1723           1723        187.170        187.167      0.0152957
           1724           1724        187.337        187.333      0.0153328
           1725           1725        187.504        187.500      0.0153816
           1726           1726        187.670        187.667      0.0154371
           1727           1727        187.837        187.833      0.0154939
           1728           1728        188.004        188.000      0.0155489
           1729           1729        188.170        188.167      0.0156366
           1730           1730        188.337        188.333      0.0156956
           1731           1731        188.504        188.500      0.0157567
           1732           1732        188.670        188.667      0.0158272
           1733           1733        188.837        188.833      0.0158699
           1734           1734        189.004        189.000      0.0159125
           1735           1735        189.171        189.167       0.015954
           1736           1736        189.337        189.333      0.0159971
           1737           1737        189.504        189.500      0.0160382
           1738           1738        189.671        189.667       0.016093
           1739           1739        189.837        189.833      0.0161434
           1740           1740        190.004        190.000      0.0161897
           1741           1741        190.171        190.167      0.0162378
           1742           1742        190.337        190.333      0.0162777
           1743           1743        190.504        190.500      0.0163186
           1744           1744        190.671        190.667      0.0163599
           1745           1745        190.837        190.833      0.0163797
           1746           1746        191.004        191.000      0.0164115
           1747           1747        191.171        191.167      0.0164557
           1748           1748        191.337        191.333      0.0165065
           1749           1749        191.504        191.500      0.0165622
           1750           1750        191.671        191.667      0.0166165
           1751           1751        191.837        191.833      0.0166645
           1752           1752        192.004        192.000      0.0167098
           1753           1753        192.171        192.167      0.0167549
           1754           1754        192.337        192.333      0.0168026
           1755           1755        192.504        192.500      0.0168496
           1756           1756        192.671        192.667       0.016896
           1757           1757        192.837        192.833      0.0169434
           1758           1758        193.004        193.000      0.0169959
           1759           1759        193.171        193.167      0.0170454
           1760           1760        193.337        193.333      0.0170893
           1761           1761        193.504        193.500      0.0171344
           1762           1762        193.671        193.667      0.0171984
           1763           1763        193.838        193.833      0.0172597
           1764           1764        194.004        194.000      0.0173228
           1765           1765        194.171        194.167      0.0173892
           1766           1766        194.338        194.333      0.0174633
           1767           1767        194.504        194.500       0.017528
           1768           1768        194.671        194.667      0.0175924
           1769           1769        194.838        194.833      0.0176565
           1770           1770        195.004        195.000      0.0176963
           1771           1771        195.171        195.167      0.0177318
           1772           1772        195.338        195.333      0.0177578
           1773           1773        195.504        195.500       0.017781
           1774           1774        195.671        195.667      0.0177923
           1775           1775        195.838        195.833      0.0178231
           1776           1776        196.004        196.000      0.0178591
           1777           1777        196.171        196.167      0.0178981
           1778           1778        196.338        196.333      0.0179659
           1779           1779        196.504        196.500      0.0180199
           1780           1780        196.671        196.667      0.0180537
           1781           1781        196.838        196.833      0.0180974
           1782           1782        197.004        197.000      0.0181418
           1783           1783        197.171        197.167      0.0181211
           1784           1784        197.338        197.333      0.0176068
           1785           1785        197.504        197.500      0.0163656
           1786           1786        197.671        197.667      0.0163165
           1787           1787        197.837        197.833      0.0164754
           1788           1788        198.004        198.000      0.0167865
           1789           1789        198.171        198.167      0.0170252
           1790           1790        198.338        198.333      0.0172165
           1791           1791        198.504        198.500       0.017404
           1792           1792        198.671        198.667      0.0175923
           1793           1793        198.838        198.833      0.0177678
           1794           1794        199.004        199.000      0.0178794
           1795           1795        199.171        199.167       0.018023
           1796           1796        199.338        199.333      0.0181666
           1797           1797        199.505        199.500      0.0183028
           1798           1798        199.671        199.667      0.0184203
           1799           1799        199.838        199.833      0.0185231
           1800           1800        200.005        200.000      0.0186114
           1801           1801        200.171        200.167      0.0186917
           1802           1802        200.338        200.333      0.0187295
           1803           1803        200.505        200.500       0.018794
           1804           1804        200.671        200.667      0.0188511
           1805           1805        200.838        200.833      0.0188977
           1806           1806        201.005        201.000      0.0189139
           1807           1807        201.171        201.167      0.0189294
           1808           1808        201.338        201.333      0.0189434
           1809           1809        201.505        201.500       0.018955
           1810           1810        201.671        201.667      0.0189389
           1811           1811        201.838        201.833      0.0189469
           1812           1812        202.005        202.000      0.0189626
           1813           1813        202.171        202.167      0.0189789
           1814           1814        202.338        202.333      0.0190012
           1815           1815        202.505        202.500      0.0190028
           1816           1816        202.671        202.667      0.0189993
           1817           1817        202.838        202.833      0.0189929
           1818           1818        203.005        203.000      0.0189655
           1819           1819        203.171        203.167      0.0189498
           1820           1820        203.338        203.333      0.0189439
           1821           1821        203.505        203.500      0.0189428
           1822           1822        203.671        203.667      0.0189514
           1823           1823        203.838        203.833      0.0189692
           1824           1824        204.005        204.000      0.0189843
           1825           1825        204.171        204.167      0.0189985
           1826           1826        204.338        204.333      0.0190203
           1827           1827        204.505        204.500       0.019022
           1828           1828        204.671        204.667      0.0190251
           1829           1829        204.838        204.833      0.0190261
           1830           1830        205.005        205.000      0.0190202
           1831           1831        205.171        205.167       0.018989
           1832           1832        205.338        205.333      0.0189703
           1833           1833        205.505        205.500      0.0189518
           1834           1834        205.671        205.667      0.0189304
           1835           1835        205.838        205.833      0.0189198
           1836           1836        206.005        206.000      0.0189046
           1837           1837        206.171        206.167      0.0188887
           1838           1838        206.338        206.333      0.0188664
           1839           1839        206.505        206.500       0.018845
           1840           1840        206.671        206.667      0.0188199
           1841           1841        206.838        206.833      0.0187874
           1842           1842        207.005        207.000      0.0187447
           1843           1843        207.171        207.167      0.0186873
           1844           1844        207.338        207.333      0.0186489
           1845           1845        207.505        207.500      0.0186169
           1846           1846        207.671        207.667      0.0185823
           1847           1847        207.838        207.833      0.0185462
           1848           1848        208.005        208.000       0.018503
           1849           1849        208.171        208.167      0.0184603
           1850           1850        208.338        208.333       0.018419
           1851           1851        208.505        208.500      0.0183804
           1852           1852        208.671        208.667      0.0183464
           1853           1853        208.838        208.833      0.0183148
           1854           1854        209.005        209.000      0.0182915
           1855           1855        209.171        209.167      0.0182733
           1856           1856        209.338        209.333      0.0182431
           1857           1857        209.505        209.500      0.0182073
           1858           1858        209.671        209.667      0.0181668
           1859           1859        209.838        209.833      0.0181154
           1860           1860        210.005        210.000      0.0180639
           1861           1861        210.171        210.167      0.0180017
           1862           1862        210.338        210.333       0.017941
           1863           1863        210.505        210.500      0.0178614
           1864           1864        210.671        210.667      0.0177934
           1865           1865        210.838        210.833      0.0177315
           1866           1866        211.004        211.000      0.0176696
           1867           1867        211.171        211.167      0.0176025
           1868           1868        211.338        211.333      0.0175283
           1869           1869        211.504        211.500      0.0174539
           1870           1870        211.671        211.667      0.0173752
           1871           1871        211.838        211.833       0.017281
           1872           1872        212.004        212.000      0.0171877
           1873           1873        212.171        212.167      0.0170879
           1874           1874        212.338        212.333      0.0169872
           1875           1875        212.504        212.500      0.0168739
           1876           1876        212.671        212.667      0.0167672
           1877           1877        212.838        212.833      0.0166519
           1878           1878        213.004        213.000      0.0165309
           1879           1879        213.171        213.167      0.0163975
           1880           1880        213.337        213.333      0.0162545
           1881           1881        213.504        213.500       0.016107
           1882           1882        213.671        213.667      0.0159526
           1883           1883        213.837        213.833      0.0157703
           1884           1884        214.004        214.000      0.0155926
           1885           1885        214.171        214.167      0.0154028
           1886           1886        214.337        214.333      0.0152105
           1887           1887        214.504        214.500      0.0149854
           1888           1888        214.670        214.667      0.0147601
           1889           1889        214.837        214.833      0.0145331
           1890           1890        215.004        215.000      0.0142991
           1891           1891        215.170        215.167      0.0140038
           1892           1892        215.337        215.333      0.0137184
           1893           1893        215.503        215.500      0.0134303
           1894           1894        215.670        215.667      0.0131396
           1895           1895        215.837        215.833      0.0128092
           1896           1896        216.003        216.000      0.0124844
           1897           1897        216.170        216.167      0.0121611
           1898           1898        216.336        216.333      0.0118306
           1899           1899        216.503        216.500      0.0114792
           1900           1900        216.670        216.667      0.0111212
           1901           1901        216.836        216.833      0.0107539
           1902           1902        217.003        217.000      0.0103785
           1903           1903        217.169        217.167     0.00996486
           1904           1904        217.336        217.333     0.00955382
           1905           1905        217.502        217.500     0.00912602
           1906           1906        217.669        217.667     0.00868519
           1907           1907        217.835        217.833     0.00819099
           1908           1908        218.002        218.000     0.00768695
           1909           1909        218.169        218.167      0.0071588
           1910           1910        218.335        218.333     0.00661258
           1911           1911        218.502        218.500     0.00600248
           1912           1912        218.668        218.667     0.00541496
           1913           1913        218.835        218.833      0.0048253
           1914           1914        219.001        219.000     0.00423021
           1915           1915        219.168        219.167     0.00361966
           1916           1916        219.334        219.333     0.00302581
           1917           1917        219.501        219.500     0.00243292
           1918           1918        219.667        219.667     0.00184114
           1919           1919        219.834        219.833     0.00125845
           1920           1920        220.000        220.000    0.000671174
           1921           1921        220.167        220.167   8.29891e-005
           1922           1922        220.333        220.333   -0.000502552
           1923           1923        220.500        220.500    -0.00107697
           1924           1924        220.666        220.667    -0.00163916
           1925           1925        220.833        220.833    -0.00218697
           1926           1926        220.999        221.000    -0.00272144
           1927           1927        221.166        221.167    -0.00320192
           1928           1928        221.332        221.333    -0.00367557
           1929           1929        221.499        221.500    -0.00412088
           1930           1930        221.665        221.667     -0.0045358
           1931           1931        221.832        221.833    -0.00484785
           1932           1932        221.999        222.000    -0.00518957
           1933           1933        222.165        222.167    -0.00543426
           1934           1934        222.332        222.333    -0.00558663
           1935           1935        222.499        222.500    -0.00566055
           1936           1936        222.665        222.667    -0.00575749
           1937           1937        222.832        222.833    -0.00581125
           1938           1938        222.998        223.000    -0.00583006
           1939           1939        223.165        223.167     -0.0057329
           1940           1940        223.332        223.333    -0.00565715
           1941           1941        223.499        223.500    -0.00556303
           1942           1942        223.665        223.667    -0.00545805
           1943           1943        223.832        223.833    -0.00525562
           1944           1944        223.999        224.000    -0.00507974
           1945           1945        224.165        224.167    -0.00489201
           1946           1946        224.332        224.333    -0.00469042
           1947           1947        224.499        224.500    -0.00443385
           1948           1948        224.666        224.667    -0.00417113
           1949           1949        224.832        224.833    -0.00388453
           1950           1950        224.999        225.000    -0.00358135
           1951           1951        225.166        225.167    -0.00318353
           1952           1952        225.333        225.333    -0.00278855
           1953           1953        225.499        225.500    -0.00235791
           1954           1954        225.666        225.667    -0.00189995
           1955           1955        225.833        225.833    -0.00133859
           1956           1956        226.000        226.000   -0.000789309
           1957           1957        226.167        226.167    -0.00020858
           1958           1958        226.333        226.333    0.000404399
           1959           1959        226.500        226.500     0.00109017
           1960           1960        226.667        226.667     0.00181828
           1961           1961        226.834        226.833     0.00261703
           1962           1962        227.001        227.000     0.00350285
           1963           1963        227.168        227.167     0.00444873
           1964           1964        227.335        227.333     0.00537269
           1965           1965        227.502        227.500     0.00632448
           1966           1966        227.669        227.667     0.00729428
           1967           1967        227.836        227.833     0.00834401
           1968           1968        228.002        228.000     0.00938563
           1969           1969        228.169        228.167      0.0104469
           1970           1970        228.336        228.333      0.0115176
           1971           1971        228.503        228.500      0.0125903
           1972           1972        228.670        228.667       0.013701
           1973           1973        228.837        228.833      0.0147715
           1974           1974        229.004        229.000      0.0158234
           1975           1975        229.171        229.167      0.0168629
           1976           1976        229.338        229.333      0.0178279
           1977           1977        229.505        229.500      0.0187961
           1978           1978        229.672        229.667      0.0197342
           1979           1979        229.839        229.833       0.020643
           1980           1980        230.006        230.000        0.02145
           1981           1981        230.173        230.167      0.0222808
           1982           1982        230.339        230.333      0.0230269
           1983           1983        230.506        230.500      0.0237261
           1984           1984        230.673        230.667        0.02421
           1985           1985        230.840        230.833      0.0247603
           1986           1986        231.007        231.000      0.0252907
           1987           1987        231.174        231.167      0.0258022
           1988           1988        231.340        231.333      0.0261899
           1989           1989        231.507        231.500      0.0265825
           1990           1990        231.674        231.667      0.0269474
           1991           1991        231.841        231.833      0.0272913
           1992           1992        232.007        232.000      0.0275035
           1993           1993        232.174        232.167        0.02775
           1994           1994        232.341        232.333      0.0279879
           1995           1995        232.508        232.500      0.0282139
           1996           1996        232.674        232.667      0.0283654
           1997           1997        232.841        232.833      0.0285402
           1998           1998        233.008        233.000      0.0287066
           1999           1999        233.174        233.167      0.0288624
           2000           2000        233.341        233.333       0.028985
           2001           2001        233.508        233.500      0.0291091
           2002           2002        233.674        233.667      0.0292313
           2003           2003        233.841        233.833      0.0293483
           2004           2004        234.008        234.000      0.0294354
           2005           2005        234.175        234.167      0.0295277
           2006           2006        234.341        234.333      0.0296117
           2007           2007        234.508        234.500      0.0296859
           2008           2008        234.675        234.667      0.0297344
           2009           2009        234.841        234.833      0.0297766
           2010           2010        235.008        235.000      0.0298117
           2011           2011        235.175        235.167      0.0298508
           2012           2012        235.341        235.333      0.0298634
           2013           2013        235.508        235.500      0.0298836
           2014           2014        235.675        235.667      0.0298944
           2015           2015        235.841        235.833      0.0299036
           2016           2016        236.008        236.000      0.0299002
           2017           2017        236.175        236.167      0.0298906
           2018           2018        236.341        236.333      0.0298753
           2019           2019        236.508        236.500      0.0298539
           2020           2020        236.675        236.667      0.0298022
           2021           2021        236.841        236.833      0.0297644
           2022           2022        237.008        237.000      0.0297334
           2023           2023        237.175        237.167      0.0297051
           2024           2024        237.341        237.333      0.0296626
           2025           2025        237.508        237.500      0.0296121
           2026           2026        237.675        237.667      0.0295619
           2027           2027        237.841        237.833      0.0295112
           2028           2028        238.008        238.000      0.0294531
           2029           2029        238.175        238.167      0.0293965
           2030           2030        238.341        238.333      0.0293391
           2031           2031        238.508        238.500      0.0292767
           2032           2032        238.675        238.667      0.0292038
           2033           2033        238.841        238.833      0.0291256
           2034           2034        239.008        239.000      0.0290499
           2035           2035        239.174        239.167        0.02897
           2036           2036        239.341        239.333      0.0288595
           2037           2037        239.508        239.500      0.0287519
           2038           2038        239.674        239.667      0.0286384
           2039           2039        239.841        239.833       0.028509
           2040           2040        240.008        240.000      0.0283656
           2041           2041        240.174        240.167      0.0281919
           2042           2042        240.341        240.333      0.0280272
           2043           2043        240.508        240.500      0.0278583
           2044           2044        240.674        240.667      0.0276863
           2045           2045        240.841        240.833      0.0274865
           2046           2046        241.007        241.000      0.0272919
           2047           2047        241.174        241.167      0.0270996
           2048           2048        241.341        241.333       0.026899
           2049           2049        241.507        241.500      0.0266746
           2050           2050        241.674        241.667      0.0264459
           2051           2051        241.840        241.833      0.0262025
           2052           2052        242.007        242.000      0.0259491
           2053           2053        242.174        242.167       0.025649
           2054           2054        242.340        242.333      0.0253534
           2055           2055        242.507        242.500      0.0250523
           2056           2056        242.673        242.667      0.0247427
           2057           2057        242.840        242.833      0.0243858
           2058           2058        243.007        243.000       0.024036
           2059           2059        243.173        243.167      0.0236808
           2060           2060        243.340        243.333      0.0233176
           2061           2061        243.506        243.500      0.0229138
           2062           2062        243.673        243.667      0.0224998
           2063           2063        243.839        243.833      0.0220654
           2064           2064        244.006        244.000      0.0216193
           2065           2065        244.172        244.167      0.0211057
           2066           2066        244.339        244.333      0.0206109
           2067           2067        244.505        244.500      0.0201123
           2068           2068        244.672        244.667      0.0196163
           2069           2069        244.839        244.833      0.0191022
           2070           2070        245.005        245.000      0.0186236
           2071           2071        245.172        245.167      0.0181686
           2072           2072        245.338        245.333      0.0177291
           2073           2073        245.505        245.500      0.0173743
           2074           2074        245.671        245.667      0.0170292
           2075           2075        245.838        245.833      0.0166984
           2076           2076        246.004        246.000      0.0163515
           2077           2077        246.171        246.167      0.0162165
           2078           2078        246.338        246.333      0.0160801
           2079           2079        246.504        246.500      0.0160768
           2080           2080        246.671        246.667      0.0160537
           2081           2081        246.838        246.833      0.0163449
           2082           2082        247.005        247.000      0.0166799
           2083           2083        247.171        247.167      0.0171524
           2084           2084        247.338        247.333      0.0177476
           2085           2085        247.505        247.500      0.0184577
           2086           2086        247.672        247.667      0.0191688
           2087           2087        247.839        247.833      0.0199568
           2088           2088        248.006        248.000      0.0208237
           2089           2089        248.173        248.167      0.0217519
           2090           2090        248.340        248.333       0.022666
           2091           2091        248.506        248.500      0.0236063
           2092           2092        248.673        248.667      0.0245709
           2093           2093        248.840        248.833      0.0256225
           2094           2094        249.007        249.000      0.0266449
           2095           2095        249.174        249.167      0.0276646
           2096           2096        249.341        249.333      0.0286828
           2097           2097        249.508        249.500      0.0296947
           2098           2098        249.675        249.667      0.0306786
           2099           2099        249.842        249.833      0.0316457
           2100           2100        250.009        250.000      0.0325514
           2101           2101        250.176        250.167      0.0332406
           2102           2102        250.343        250.333       0.034004
           2103           2103        250.510        250.500      0.0347409
           2104           2104        250.676        250.667      0.0353658
           2105           2105        250.843        250.833       0.035908
           2106           2106        251.010        251.000      0.0364817
           2107           2107        251.177        251.167      0.0370398
           2108           2108        251.344        251.333      0.0375316
           2109           2109        251.510        251.500      0.0378551
           2110           2110        251.677        251.667      0.0381774
           2111           2111        251.844        251.833       0.038461
           2112           2112        252.011        252.000      0.0387507
           2113           2113        252.177        252.167      0.0389521
           2114           2114        252.344        252.333       0.039171
           2115           2115        252.511        252.500      0.0393741
           2116           2116        252.678        252.667       0.039567
           2117           2117        252.844        252.833      0.0396987
           2118           2118        253.011        253.000      0.0398418
           2119           2119        253.178        253.167      0.0399723
           2120           2120        253.344        253.333      0.0400939
           2121           2121        253.511        253.500      0.0401643
           2122           2122        253.678        253.667      0.0402539
           2123           2123        253.845        253.833      0.0403407
           2124           2124        254.011        254.000      0.0404234
           2125           2125        254.178        254.167      0.0405035
           2126           2126        254.345        254.333      0.0405892
           2127           2127        254.511        254.500      0.0406704
           2128           2128        254.678        254.667      0.0407353
           2129           2129        254.845        254.833      0.0407838
           2130           2130        255.011        255.000       0.040824
           2131           2131        255.178        255.167      0.0408621
           2132           2132        255.345        255.333      0.0408941
           2133           2133        255.511        255.500      0.0409153
           2134           2134        255.678        255.667      0.0409125
           2135           2135        255.845        255.833      0.0409307
           2136           2136        256.011        256.000      0.0409613
           2137           2137        256.178        256.167      0.0409954
           2138           2138        256.345        256.333      0.0410469
           2139           2139        256.511        256.500      0.0410902
           2140           2140        256.678        256.667      0.0411335
           2141           2141        256.845        256.833      0.0411695
           2142           2142        257.012        257.000      0.0412015
           2143           2143        257.178        257.167      0.0412414
           2144           2144        257.345        257.333      0.0412902
           2145           2145        257.512        257.500      0.0413403
           2146           2146        257.678        257.667      0.0413782
           2147           2147        257.845        257.833      0.0414155
           2148           2148        258.012        258.000      0.0414479
           2149           2149        258.178        258.167        0.04148
           2150           2150        258.345        258.333        0.04151
           2151           2151        258.512        258.500      0.0415415
           2152           2152        258.678        258.667      0.0415654
           2153           2153        258.845        258.833      0.0415849
           2154           2154        259.012        259.000       0.041588
           2155           2155        259.178        259.167      0.0415923
           2156           2156        259.345        259.333      0.0416054
           2157           2157        259.512        259.500      0.0416285
           2158           2158        259.678        259.667      0.0416495
           2159           2159        259.845        259.833      0.0416815
           2160           2160        260.012        260.000      0.0417174
           2161           2161        260.178        260.167      0.0417591
           2162           2162        260.345        260.333      0.0418129
           2163           2163        260.512        260.500      0.0418507
           2164           2164        260.678        260.667      0.0418899
           2165           2165        260.845        260.833      0.0419324
           2166           2166        261.012        261.000      0.0419359
           2167           2167        261.178        261.167      0.0419455
           2168           2168        261.345        261.333      0.0419569
           2169           2169        261.512        261.500      0.0419637
           2170           2170        261.678        261.667       0.041939
           2171           2171        261.845        261.833      0.0419351
           2172           2172        262.012        262.000      0.0419406
           2173           2173        262.178        262.167      0.0419413
           2174           2174        262.345        262.333      0.0419287
           2175           2175        262.512        262.500      0.0419137
           2176           2176        262.678        262.667      0.0418944
           2177           2177        262.845        262.833      0.0418689
           2178           2178        263.012        263.000      0.0418422
           2179           2179        263.178        263.167      0.0418333
           2180           2180        263.345        263.333      0.0418257
           2181           2181        263.512        263.500      0.0418206
           2182           2182        263.678        263.667      0.0418015
           2183           2183        263.845        263.833      0.0417611
           2184           2184        264.012        264.000      0.0417026
           2185           2185        264.178        264.167      0.0416296
           2186           2186        264.345        264.333      0.0415139
           2187           2187        264.512        264.500      0.0414166
           2188           2188        264.678        264.667      0.0413268
           2189           2189        264.845        264.833      0.0412371
           2190           2190        265.012        265.000      0.0411355
           2191           2191        265.178        265.167      0.0410267
           2192           2192        265.345        265.333      0.0409113
           2193           2193        265.512        265.500      0.0407918
           2194           2194        265.678        265.667      0.0406347
           2195           2195        265.845        265.833      0.0404788
           2196           2196        266.011        266.000       0.040309
           2197           2197        266.178        266.167       0.040126
           2198           2198        266.345        266.333      0.0398889
           2199           2199        266.511        266.500      0.0396582
           2200           2200        266.678        266.667      0.0394111
           2201           2201        266.844        266.833      0.0391447
           2202           2202        267.011        267.000       0.038873
           2203           2203        267.178        267.167      0.0385401
           2204           2204        267.344        267.333       0.038225
           2205           2205        267.511        267.500      0.0379039
           2206           2206        267.677        267.667      0.0375744
           2207           2207        267.844        267.833      0.0372087
           2208           2208        268.010        268.000      0.0368477
           2209           2209        268.177        268.167      0.0364717
           2210           2210        268.344        268.333      0.0360838
           2211           2211        268.510        268.500      0.0356356
           2212           2212        268.677        268.667       0.035177
           2213           2213        268.843        268.833      0.0346987
           2214           2214        269.010        269.000      0.0342032
           2215           2215        269.176        269.167      0.0336125
           2216           2216        269.343        269.333      0.0330506
           2217           2217        269.509        269.500         0.0325
           2218           2218        269.676        269.667      0.0319566
           2219           2219        269.842        269.833      0.0313724
           2220           2220        270.009        270.000      0.0307974
           2221           2221        270.175        270.167      0.0301977
           2222           2222        270.342        270.333       0.029573
           2223           2223        270.508        270.500      0.0289126
           2224           2224        270.675        270.667      0.0282471
           2225           2225        270.841        270.833      0.0275022
           2226           2226        271.008        271.000      0.0267165
           2227           2227        271.174        271.167      0.0256979
           2228           2228        271.340        271.333       0.024765
           2229           2229        271.507        271.500      0.0238286
           2230           2230        271.673        271.667      0.0228733
           2231           2231        271.840        271.833      0.0218336
           2232           2232        272.006        272.000      0.0208147
           2233           2233        272.172        272.167       0.019783
           2234           2234        272.339        272.333      0.0187386
           2235           2235        272.505        272.500      0.0176424
           2236           2236        272.671        272.667      0.0165429
           2237           2237        272.838        272.833      0.0154151
           2238           2238        273.004        273.000      0.0142611
           2239           2239        273.170        273.167      0.0130211
           2240           2240        273.337        273.333      0.0117849
           2241           2241        273.503        273.500      0.0105352
           2242           2242        273.669        273.667     0.00927218
           2243           2243        273.836        273.833     0.00791601
           2244           2244        274.002        274.000     0.00659085
           2245           2245        274.168        274.167     0.00525344
           2246           2246        274.334        274.333     0.00390174
           2247           2247        274.501        274.500     0.00248436
           2248           2248        274.667        274.667     0.00106615
           2249           2249        274.833        274.833   -0.000361678
           2250           2250        274.999        275.000    -0.00180146
           2251           2251        275.166        275.167    -0.00327944
           2252           2252        275.332        275.333    -0.00471816
           2253           2253        275.498        275.500    -0.00613224
           2254           2254        275.664        275.667    -0.00752196
           2255           2255        275.831        275.833    -0.00889266
           2256           2256        275.997        276.000     -0.0102306
           2257           2257        276.163        276.167     -0.0114424
           2258           2258        276.330        276.333     -0.0125715
           2259           2259        276.496        276.500     -0.0134802
           2260           2260        276.663        276.667     -0.0142112
           2261           2261        276.829        276.833     -0.0146753
           2262           2262        276.996        277.000     -0.0149364
           2263           2263        277.162        277.167     -0.0150023
           2264           2264        277.329        277.333     -0.0151112
           2265           2265        277.496        277.500     -0.0151719
           2266           2266        277.662        277.667     -0.0151203
           2267           2267        277.829        277.833     -0.0148414
           2268           2268        277.996        278.000     -0.0145116
           2269           2269        278.163        278.167     -0.0139018
           2270           2270        278.330        278.333     -0.0129877
           2271           2271        278.497        278.500     -0.0118459
           2272           2272        278.664        278.667     -0.0100764
           2273           2273        278.831        278.833    -0.00767166
           2274           2274        278.999        279.000    -0.00484028
           2275           2275        279.166        279.167    -0.00171378
           2276           2276        279.334        279.333      0.0021569
           2277           2277        279.502        279.500     0.00613162
           2278           2278        279.670        279.667      0.0100573
           2279           2279        279.837        279.833      0.0139695
           2280           2280        280.005        280.000      0.0176427
           2281           2281        280.173        280.167      0.0210147
           2282           2282        280.340        280.333      0.0239983
           2283           2283        280.508        280.500      0.0267187
           2284           2284        280.675        280.667      0.0289108
           2285           2285        280.842        280.833      0.0309321
           2286           2286        281.010        281.000      0.0328217
           2287           2287        281.177        281.167       0.034561
           2288           2288        281.344        281.333      0.0361526
           2289           2289        281.511        281.500      0.0377307
           2290           2290        281.678        281.667      0.0393131
           2291           2291        281.845        281.833      0.0408715
           2292           2292        282.012        282.000      0.0423013
           2293           2293        282.179        282.167      0.0437682
           2294           2294        282.347        282.333      0.0451607
           2295           2295        282.514        282.500      0.0465031
           2296           2296        282.681        282.667      0.0476695
           2297           2297        282.848        282.833      0.0488379
           2298           2298        283.015        283.000      0.0499427
           2299           2299        283.182        283.167      0.0509998
           2300           2300        283.349        283.333      0.0518858
           2301           2301        283.515        283.500      0.0527724
           2302           2302        283.682        283.667      0.0535224
           2303           2303        283.849        283.833      0.0542604
           2304           2304        284.016        284.000      0.0548237
           2305           2305        284.183        284.167      0.0553688
           2306           2306        284.350        284.333      0.0558546
           2307           2307        284.517        284.500      0.0563011
           2308           2308        284.683        284.667      0.0565193
           2309           2309        284.850        284.833      0.0568008
           2310           2310        285.017        285.000      0.0570574
           2311           2311        285.183        285.167      0.0572875
           2312           2312        285.350        285.333       0.057419
           2313           2313        285.517        285.500      0.0575784
           2314           2314        285.684        285.667      0.0577212
           2315           2315        285.850        285.833      0.0578538
           2316           2316        286.017        286.000      0.0579219
           2317           2317        286.184        286.167      0.0580001
           2318           2318        286.350        286.333      0.0580686
           2319           2319        286.517        286.500      0.0581265
           2320           2320        286.684        286.667      0.0581356
           2321           2321        286.850        286.833       0.058173
           2322           2322        287.017        287.000      0.0582146
           2323           2323        287.184        287.167      0.0582525
           2324           2324        287.351        287.333      0.0583018
           2325           2325        287.517        287.500      0.0583619
           2326           2326        287.684        287.667      0.0584209
           2327           2327        287.851        287.833      0.0584857
           2328           2328        288.017        288.000      0.0585784
           2329           2329        288.184        288.167      0.0586546
           2330           2330        288.351        288.333      0.0587283
           2331           2331        288.517        288.500       0.058795
           2332           2332        288.684        288.667      0.0588478
           2333           2333        288.851        288.833      0.0588978
           2334           2334        289.017        289.000      0.0589463
           2335           2335        289.184        289.167      0.0589928
           2336           2336        289.351        289.333      0.0590095
           2337           2337        289.517        289.500      0.0590263
           2338           2338        289.684        289.667       0.059034
           2339           2339        289.851        289.833      0.0590388
           2340           2340        290.017        290.000      0.0590506
           2341           2341        290.184        290.167      0.0590604
           2342           2342        290.351        290.333      0.0590831
           2343           2343        290.518        290.500      0.0591185
           2344           2344        290.684        290.667      0.0591658
           2345           2345        290.851        290.833      0.0592522
           2346           2346        291.018        291.000       0.059322
           2347           2347        291.184        291.167      0.0593931
           2348           2348        291.351        291.333      0.0594618
           2349           2349        291.518        291.500      0.0595206
           2350           2350        291.684        291.667      0.0595626
           2351           2351        291.851        291.833      0.0595923
           2352           2352        292.018        292.000      0.0596132
           2353           2353        292.184        292.167      0.0596062
           2354           2354        292.351        292.333      0.0596261
           2355           2355        292.518        292.500      0.0596564
           2356           2356        292.684        292.667      0.0596882
           2357           2357        292.851        292.833      0.0597459
           2358           2358        293.018        293.000      0.0597978
           2359           2359        293.184        293.167      0.0598574
           2360           2360        293.351        293.333      0.0599233
           2361           2361        293.518        293.500      0.0599995
           2362           2362        293.685        293.667       0.060065
           2363           2363        293.851        293.833      0.0601321
           2364           2364        294.018        294.000      0.0601973
           2365           2365        294.185        294.167       0.060255
           2366           2366        294.351        294.333      0.0603211
           2367           2367        294.518        294.500      0.0603898
           2368           2368        294.685        294.667      0.0604597
           2369           2369        294.851        294.833      0.0605595
           2370           2370        295.018        295.000      0.0606556
           2371           2371        295.185        295.167      0.0607623
           2372           2372        295.352        295.333      0.0608746
           2373           2373        295.518        295.500      0.0610101
           2374           2374        295.685        295.667      0.0611259
           2375           2375        295.852        295.833      0.0612335
           2376           2376        296.018        296.000      0.0613331
           2377           2377        296.185        296.167      0.0614247
           2378           2378        296.352        296.333       0.061525
           2379           2379        296.518        296.500      0.0616274
           2380           2380        296.685        296.667      0.0617293
           2381           2381        296.852        296.833      0.0618493
           2382           2382        297.019        297.000      0.0619753
           2383           2383        297.185        297.167      0.0621052
           2384           2384        297.352        297.333      0.0622385
           2385           2385        297.519        297.500      0.0623986
           2386           2386        297.685        297.667      0.0625399
           2387           2387        297.852        297.833      0.0626744
           2388           2388        298.019        298.000       0.062809
           2389           2389        298.186        298.167      0.0629296
           2390           2390        298.352        298.333        0.06305
           2391           2391        298.519        298.500      0.0631714
           2392           2392        298.686        298.667      0.0632929
           2393           2393        298.852        298.833       0.063398
           2394           2394        299.019        299.000      0.0635106
           2395           2395        299.186        299.167      0.0636331
           2396           2396        299.353        299.333      0.0637686
           2397           2397        299.516        299.500      0.0535378
           2398           2398        299.667        299.667     0.00109438
           2399           2399        299.797        299.833      -0.119215
           2400           2400        299.917        300.000      -0.277304
           2401           2401        299.712        299.833      -0.404826
           2402           2402        299.526        299.667      -0.469245
           2403           2403        299.361        299.500        -0.4633
           2404           2404        299.208        299.333      -0.416223
           2405           2405        299.071        299.167      -0.319959
           2406           2406        298.933        299.000      -0.224088
           2407           2407        298.792        298.833       -0.13715
           2408           2408        298.649        298.667     -0.0590274
           2409           2409        298.499        298.500    -0.00415997
           2410           2410        298.346        298.333      0.0409893
           2411           2411        298.190        298.167      0.0770347
           2412           2412        298.032        298.000       0.107939
           2413           2413        297.872        297.833       0.130129
           2414           2414        297.711        297.667       0.149276
           2415           2415        297.550        297.500       0.165418
           2416           2416        297.387        297.333       0.179763
           2417           2417        297.224        297.167       0.190403
           2418           2418        297.060        297.000       0.199479
           2419           2419        296.895        296.833       0.206929
           2420           2420        296.730        296.667       0.213288
           2421           2421        296.565        296.500       0.217913
           2422           2422        296.400        296.333       0.221748
           2423           2423        296.234        296.167       0.225014
           2424           2424        296.068        296.000       0.227875
           2425           2425        295.902        295.833       0.229923
           2426           2426        295.736        295.667        0.23169
           2427           2427        295.570        295.500       0.233112
           2428           2428        295.403        295.333       0.234293
           2429           2429        295.237        295.167       0.234991
           2430           2430        295.070        295.000        0.23567
           2431           2431        294.904        294.833       0.236211
           2432           2432        294.737        294.667       0.236608
           2433           2433        294.571        294.500       0.236981
           2434           2434        294.404        294.333       0.237164
           2435           2435        294.237        294.167       0.237333
           2436           2436        294.071        294.000       0.237507
           2437           2437        293.904        293.833       0.237663
           2438           2438        293.737        293.667       0.237696
           2439           2439        293.571        293.500       0.237758
           2440           2440        293.404        293.333       0.237811
           2441           2441        293.237        293.167       0.237853
           2442           2442        293.071        293.000       0.237836
           2443           2443        292.904        292.833       0.237842
           2444           2444        292.737        292.667       0.237841
           2445           2445        292.571        292.500       0.237832
           2446           2446        292.404        292.333       0.237795
           2447           2447        292.237        292.167       0.237764
           2448           2448        292.071        292.000       0.237726
           2449           2449        291.904        291.833       0.237688
           2450           2450        291.737        291.667       0.237633
           2451           2451        291.571        291.500       0.237589
           2452           2452        291.404        291.333       0.237541
           2453           2453        291.237        291.167       0.237489
           2454           2454        291.070        291.000       0.237438
           2455           2455        290.904        290.833       0.237384
           2456           2456        290.737        290.667       0.237331
           2457           2457        290.570        290.500       0.237282
           2458           2458        290.404        290.333       0.237217
           2459           2459        290.237        290.167       0.237155
           2460           2460        290.070        290.000       0.237094
           2461           2461        289.904        289.833        0.23704
           2462           2462        289.737        289.667       0.236981
           2463           2463        289.570        289.500       0.236916
           2464           2464        289.403        289.333        0.23684
           2465           2465        289.237        289.167       0.236756
           2466           2466        289.070        289.000       0.236662
           2467           2467        288.903        288.833       0.236576
           2468           2468        288.737        288.667       0.236495
           2469           2469        288.570        288.500       0.236419
           2470           2470        288.403        288.333       0.236349
           2471           2471        288.236        288.167       0.236271
           2472           2472        288.070        288.000       0.236186
           2473           2473        287.903        287.833       0.236097
           2474           2474        287.736        287.667       0.236024
           2475           2475        287.570        287.500       0.235939
           2476           2476        287.403        287.333        0.23585
           2477           2477        287.236        287.167       0.235762
           2478           2478        287.069        287.000       0.235664
           2479           2479        286.903        286.833       0.235576
           2480           2480        286.736        286.667       0.235492
           2481           2481        286.569        286.500       0.235412
           2482           2482        286.403        286.333       0.235348
           2483           2483        286.236        286.167       0.235283
           2484           2484        286.069        286.000       0.235215
           2485           2485        285.902        285.833       0.235147
           2486           2486        285.736        285.667        0.23508
           2487           2487        285.569        285.500       0.235001
           2488           2488        285.402        285.333       0.234926
           2489           2489        285.236        285.167       0.234848
           2490           2490        285.069        285.000       0.234747
           2491           2491        284.902        284.833       0.234652
           2492           2492        284.736        284.667       0.234559
           2493           2493        284.569        284.500       0.234469
           2494           2494        284.402        284.333       0.234372
           2495           2495        284.235        284.167       0.234278
           2496           2496        284.069        284.000       0.234184
           2497           2497        283.902        283.833       0.234087
           2498           2498        283.735        283.667       0.233986
           2499           2499        283.569        283.500       0.233889
           2500           2500        283.402        283.333       0.233795
           2501           2501        283.235        283.167       0.233703
           2502           2502        283.068        283.000       0.233617
           2503           2503        282.902        282.833       0.233541
           2504           2504        282.735        282.667       0.233467
           2505           2505        282.568        282.500       0.233394
           2506           2506        282.402        282.333       0.233318
           2507           2507        282.235        282.167       0.233257
           2508           2508        282.068        282.000       0.233187
           2509           2509        281.901        281.833       0.233116
           2510           2510        281.735        281.667       0.233039
           2511           2511        281.568        281.500       0.232971
           2512           2512        281.401        281.333       0.232898
           2513           2513        281.235        281.167       0.232819
           2514           2514        281.068        281.000       0.232739
           2515           2515        280.901        280.833       0.232666
           2516           2516        280.734        280.667        0.23259
           2517           2517        280.568        280.500       0.232516
           2518           2518        280.401        280.333       0.232444
           2519           2519        280.234        280.167       0.232385
           2520           2520        280.068        280.000       0.232327
           2521           2521        279.901        279.833       0.232267
           2522           2522        279.734        279.667       0.232212
           2523           2523        279.568        279.500       0.232189
           2524           2524        279.401        279.333       0.232162
           2525           2525        279.234        279.167       0.232145
           2526           2526        279.068        279.000       0.232138
           2527           2527        278.901        278.833       0.232201
           2528           2528        278.734        278.667       0.232263
           2529           2529        278.567        278.500       0.232313
           2530           2530        278.401        278.333       0.232378
           2531           2531        278.234        278.167       0.232739
           2532           2532        278.068        278.000       0.233132
           2533           2533        277.901        277.833       0.233685
           2534           2534        277.735        277.667       0.234496
           2535           2535        277.568        277.500       0.235561
           2536           2536        277.402        277.333       0.236717
           2537           2537        277.236        277.167       0.237991
           2538           2538        277.069        277.000       0.239264
           2539           2539        276.903        276.833       0.240523
           2540           2540        276.737        276.667       0.241737
           2541           2541        276.570        276.500       0.242965
           2542           2542        276.404        276.333       0.244174
           2543           2543        276.238        276.167       0.245073
           2544           2544        276.071        276.000       0.245911
           2545           2545        275.905        275.833       0.246591
           2546           2546        275.738        275.667       0.247139
           2547           2547        275.572        275.500       0.247407
           2548           2548        275.405        275.333       0.247618
           2549           2549        275.238        275.167       0.247575
           2550           2550        275.071        275.000       0.247451
           2551           2551        274.905        274.833       0.247187
           2552           2552        274.738        274.667       0.246973
           2553           2553        274.571        274.500       0.246714
           2554           2554        274.404        274.333       0.246419
           2555           2555        274.238        274.167       0.246048
           2556           2556        274.071        274.000       0.245628
           2557           2557        273.904        273.833       0.245147
           2558           2558        273.737        273.667       0.244671
           2559           2559        273.570        273.500       0.244089
           2560           2560        273.403        273.333       0.243541
           2561           2561        273.237        273.167       0.242995
           2562           2562        273.070        273.000       0.242441
           2563           2563        272.903        272.833       0.241851
           2564           2564        272.736        272.667       0.241283
           2565           2565        272.569        272.500       0.240723
           2566           2566        272.402        272.333        0.24016
           2567           2567        272.236        272.167       0.239588
           2568           2568        272.069        272.000       0.239013
           2569           2569        271.902        271.833       0.238439
           2570           2570        271.735        271.667       0.237874
           2571           2571        271.568        271.500       0.237334
           2572           2572        271.401        271.333        0.23681
           2573           2573        271.234        271.167       0.236294
           2574           2574        271.068        271.000       0.235784
           2575           2575        270.901        270.833        0.23534
           2576           2576        270.734        270.667       0.234877
           2577           2577        270.567        270.500       0.234426
           2578           2578        270.400        270.333       0.233982
           2579           2579        270.234        270.167       0.233568
           2580           2580        270.067        270.000       0.233167
           2581           2581        269.900        269.833       0.232788
           2582           2582        269.733        269.667       0.232422
           2583           2583        269.566        269.500       0.232121
           2584           2584        269.400        269.333       0.231816
           2585           2585        269.233        269.167       0.231527
           2586           2586        269.066        269.000       0.231249
           2587           2587        268.899        268.833       0.231033
           2588           2588        268.733        268.667       0.230808
           2589           2589        268.566        268.500       0.230592
           2590           2590        268.399        268.333       0.230387
           2591           2591        268.232        268.167       0.230228
           2592           2592        268.066        268.000       0.230072
           2593           2593        267.899        267.833       0.229956
           2594           2594        267.732        267.667       0.229876
           2595           2595        267.565        267.500       0.229813
           2596           2596        267.399        267.333       0.229759
           2597           2597        267.232        267.167       0.229859
           2598           2598        267.066        267.000       0.230192
           2599           2599        266.899        266.833       0.231045
           2600           2600        266.733        266.667       0.232607
           2601           2601        266.567        266.500       0.235057
           2602           2602        266.401        266.333        0.23811
           2603           2603        266.236        266.167        0.24267
           2604           2604        266.070        266.000       0.248043
           2605           2605        265.906        265.833       0.254209
           2606           2606        265.741        265.667       0.260699
           2607           2607        265.576        265.500       0.267795
           2608           2608        265.411        265.333       0.274912
           2609           2609        265.247        265.167        0.28198
           2610           2610        265.082        265.000        0.28892
           2611           2611        264.917        264.833       0.294191
           2612           2612        264.751        264.667       0.298253
           2613           2613        264.585        264.500       0.300726
           2614           2614        264.419        264.333       0.302106
           2615           2615        264.252        264.167       0.300703
           2616           2616        264.084        264.000        0.29819
           2617           2617        263.917        263.833       0.294549
           2618           2618        263.749        263.667       0.289981
           2619           2619        263.581        263.500        0.28504
           2620           2620        263.413        263.333       0.279907
           2621           2621        263.244        263.167       0.274873
           2622           2622        263.076        263.000       0.269897
           2623           2623        262.908        262.833       0.265089
           2624           2624        262.740        262.667       0.260821
           2625           2625        262.573        262.500       0.256814
           2626           2626        262.405        262.333       0.253144
           2627           2627        262.237        262.167       0.249688
           2628           2628        262.070        262.000       0.246735
           2629           2629        261.902        261.833       0.243995
           2630           2630        261.735        261.667       0.241528
           2631           2631        261.567        261.500        0.23923
           2632           2632        261.400        261.333        0.23741
           2633           2633        261.233        261.167        0.23578
           2634           2634        261.066        261.000        0.23429
           2635           2635        260.899        260.833       0.232923
           2636           2636        260.732        260.667       0.231883
           2637           2637        260.565        260.500       0.230905
           2638           2638        260.398        260.333       0.230057
           2639           2639        260.231        260.167       0.229221
           2640           2640        260.064        260.000       0.228577
           2641           2641        259.897        259.833       0.227939
           2642           2642        259.731        259.667       0.227373
           2643           2643        259.564        259.500       0.226879
           2644           2644        259.397        259.333       0.226455
           2645           2645        259.230        259.167       0.226007
           2646           2646        259.063        259.000       0.225583
           2647           2647        258.897        258.833       0.225175
           2648           2648        258.730        258.667       0.224833
           2649           2649        258.563        258.500       0.224483
           2650           2650        258.396        258.333       0.224151
           2651           2651        258.229        258.167       0.223833
           2652           2652        258.063        258.000       0.223579
           2653           2653        257.896        257.833       0.223314
           2654           2654        257.729        257.667        0.22305
           2655           2655        257.562        257.500       0.222792
           2656           2656        257.396        257.333       0.222571
           2657           2657        257.229        257.167       0.222327
           2658           2658        257.062        257.000       0.222077
           2659           2659        256.895        256.833       0.221827
           2660           2660        256.729        256.667       0.221575
           2661           2661        256.562        256.500       0.221333
           2662           2662        256.395        256.333       0.221091
           2663           2663        256.228        256.167       0.220853
           2664           2664        256.062        256.000       0.220623
           2665           2665        255.895        255.833       0.220419
           2666           2666        255.728        255.667       0.220215
           2667           2667        255.561        255.500       0.220016
           2668           2668        255.395        255.333       0.219821
           2669           2669        255.228        255.167       0.219648
           2670           2670        255.061        255.000       0.219458
           2671           2671        254.894        254.833       0.219267
           2672           2672        254.728        254.667       0.219079
           2673           2673        254.561        254.500        0.21888
           2674           2674        254.394        254.333       0.218684
           2675           2675        254.227        254.167       0.218493
           2676           2676        254.061        254.000       0.218307
           2677           2677        253.894        253.833       0.218116
           2678           2678        253.727        253.667        0.21793
           2679           2679        253.560        253.500       0.217746
           2680           2680        253.394        253.333       0.217565
           2681           2681        253.227        253.167       0.217383
           2682           2682        253.060        253.000       0.217193
           2683           2683        252.894        252.833       0.217005
           2684           2684        252.727        252.667       0.216816
           2685           2685        252.560        252.500       0.216625
           2686           2686        252.393        252.333       0.216445
           2687           2687        252.227        252.167       0.216267
           2688           2688        252.060        252.000       0.216089
           2689           2689        251.893        251.833       0.215922
           2690           2690        251.726        251.667       0.215748
           2691           2691        251.560        251.500        0.21558
           2692           2692        251.393        251.333       0.215419
           2693           2693        251.226        251.167       0.215258
           2694           2694        251.059        251.000       0.215108
           2695           2695        250.893        250.833       0.214958
           2696           2696        250.726        250.667       0.214813
           2697           2697        250.559        250.500       0.214682
           2698           2698        250.393        250.333       0.214536
           2699           2699        250.226        250.167       0.214388
           2700           2700        250.059        250.000       0.214243
           2701           2701        249.892        249.833       0.214094
           2702           2702        249.726        249.667       0.213956
           2703           2703        249.559        249.500       0.213808
           2704           2704        249.392        249.333       0.213645
           2705           2705        249.225        249.167       0.213476
           2706           2706        249.059        249.000        0.21332
           2707           2707        248.892        248.833       0.213166
           2708           2708        248.725        248.667       0.213022
           2709           2709        248.559        248.500       0.212884
           2710           2710        248.392        248.333       0.212754
           2711           2711        248.225        248.167       0.212611
           2712           2712        248.058        248.000       0.212466
           2713           2713        247.892        247.833       0.212318
           2714           2714        247.725        247.667       0.212174
           2715           2715        247.558        247.500       0.212042
           2716           2716        247.391        247.333       0.211908
           2717           2717        247.225        247.167       0.211763
           2718           2718        247.058        247.000       0.211612
           2719           2719        246.891        246.833       0.211465
           2720           2720        246.725        246.667       0.211331
           2721           2721        246.558        246.500       0.211201
           2722           2722        246.391        246.333       0.211052
           2723           2723        246.224        246.167       0.210909
           2724           2724        246.058        246.000        0.21077
           2725           2725        245.891        245.833       0.210635
           2726           2726        245.724        245.667       0.210511
           2727           2727        245.558        245.500       0.210379
           2728           2728        245.391        245.333       0.210255
           2729           2729        245.224        245.167       0.210137
           2730           2730        245.057        245.000       0.210048
           2731           2731        244.891        244.833       0.209947
           2732           2732        244.724        244.667       0.209839
           2733           2733        244.557        244.500       0.209727
           2734           2734        244.391        244.333       0.209614
           2735           2735        244.224        244.167         0.2095
           2736           2736        244.057        244.000       0.209379
           2737           2737        243.890        243.833       0.209254
           2738           2738        243.724        243.667       0.209132
           2739           2739        243.557        243.500       0.209004
           2740           2740        243.390        243.333       0.208889
           2741           2741        243.223        243.167       0.208773
           2742           2742        243.057        243.000       0.208657
           2743           2743        242.890        242.833        0.20854
           2744           2744        242.723        242.667        0.20841
           2745           2745        242.557        242.500       0.208283
           2746           2746        242.390        242.333       0.208166
           2747           2747        242.223        242.167       0.208039
           2748           2748        242.056        242.000       0.207923
           2749           2749        241.890        241.833       0.207817
           2750           2750        241.723        241.667       0.207716
           2751           2751        241.556        241.500       0.207628
           2752           2752        241.390        241.333        0.20753
           2753           2753        241.223        241.167       0.207435
           2754           2754        241.056        241.000       0.207338
           2755           2755        240.889        240.833       0.207228
           2756           2756        240.723        240.667       0.207127
           2757           2757        240.556        240.500       0.207035
           2758           2758        240.389        240.333        0.20695
           2759           2759        240.223        240.167       0.206879
           2760           2760        240.056        240.000       0.206803
           2761           2761        239.889        239.833       0.206717
           2762           2762        239.723        239.667       0.206626
           2763           2763        239.556        239.500       0.206557
           2764           2764        239.389        239.333       0.206475
           2765           2765        239.222        239.167       0.206386
           2766           2766        239.056        239.000         0.2063
           2767           2767        238.889        238.833       0.206213
           2768           2768        238.722        238.667       0.206124
           2769           2769        238.556        238.500       0.206031
           2770           2770        238.389        238.333       0.205938
           2771           2771        238.222        238.167       0.205854
           2772           2772        238.055        238.000       0.205762
           2773           2773        237.889        237.833       0.205674
           2774           2774        237.722        237.667       0.205591
           2775           2775        237.555        237.500       0.205506
           2776           2776        237.389        237.333       0.205414
           2777           2777        237.222        237.167       0.205323
           2778           2778        237.055        237.000       0.205232
           2779           2779        236.888        236.833       0.205126
           2780           2780        236.722        236.667        0.20503
           2781           2781        236.555        236.500       0.204938
           2782           2782        236.388        236.333       0.204846
           2783           2783        236.222        236.167       0.204758
           2784           2784        236.055        236.000       0.204676
           2785           2785        235.888        235.833       0.204599
           2786           2786        235.721        235.667       0.204521
           2787           2787        235.555        235.500       0.204463
           2788           2788        235.388        235.333       0.204391
           2789           2789        235.221        235.167       0.204308
           2790           2790        235.055        235.000       0.204221
           2791           2791        234.888        234.833       0.204132
           2792           2792        234.721        234.667        0.20405
           2793           2793        234.555        234.500       0.203971
           2794           2794        234.388        234.333       0.203887
           2795           2795        234.221        234.167       0.203784
           2796           2796        234.054        234.000       0.203683
           2797           2797        233.888        233.833        0.20359
           2798           2798        233.721        233.667       0.203501
           2799           2799        233.554        233.500       0.203401
           2800           2800        233.388        233.333       0.203319
           2801           2801        233.221        233.167       0.203242
           2802           2802        233.054        233.000       0.203165
           2803           2803        232.887        232.833       0.203095
           2804           2804        232.721        232.667       0.203037
           2805           2805        232.554        232.500       0.202969
           2806           2806        232.387        232.333         0.2029
           2807           2807        232.221        232.167       0.202833
           2808           2808        232.054        232.000        0.20276
           2809           2809        231.887        231.833        0.20269
           2810           2810        231.721        231.667       0.202607
           2811           2811        231.554        231.500       0.202512
           2812           2812        231.387        231.333       0.202417
           2813           2813        231.220        231.167       0.202324
           2814           2814        231.054        231.000       0.202238
           2815           2815        230.887        230.833       0.202153
           2816           2816        230.720        230.667       0.202071
           2817           2817        230.554        230.500       0.201998
           2818           2818        230.387        230.333       0.201916
           2819           2819        230.220        230.167       0.201835
           2820           2820        230.053        230.000       0.201773
           2821           2821        229.887        229.833       0.201694
           2822           2822        229.720        229.667       0.201608
           2823           2823        229.553        229.500        0.20152
           2824           2824        229.387        229.333        0.20142
           2825           2825        229.220        229.167       0.201315
           2826           2826        229.053        229.000       0.201204
           2827           2827        228.886        228.833       0.201085
           2828           2828        228.720        228.667       0.200963
           2829           2829        228.553        228.500       0.200856
           2830           2830        228.386        228.333        0.20076
           2831           2831        228.220        228.167       0.200661
           2832           2832        228.053        228.000       0.200564
           2833           2833        227.886        227.833       0.200464
           2834           2834        227.719        227.667       0.200367
           2835           2835        227.553        227.500       0.200265
           2836           2836        227.386        227.333       0.200144
           2837           2837        227.219        227.167       0.200036
           2838           2838        227.053        227.000       0.199932
           2839           2839        226.886        226.833       0.199832
           2840           2840        226.719        226.667       0.199723
           2841           2841        226.552        226.500       0.199619
           2842           2842        226.386        226.333       0.199522
           2843           2843        226.219        226.167       0.199429
           2844           2844        226.052        226.000       0.199327
           2845           2845        225.886        225.833       0.199226
           2846           2846        225.719        225.667       0.199126
           2847           2847        225.552        225.500        0.19903
           2848           2848        225.385        225.333       0.198953
           2849           2849        225.219        225.167       0.198879
           2850           2850        225.052        225.000       0.198807
           2851           2851        224.885        224.833       0.198734
           2852           2852        224.719        224.667       0.198683
           2853           2853        224.552        224.500       0.198605
           2854           2854        224.385        224.333       0.198522
           2855           2855        224.219        224.167       0.198438
           2856           2856        224.052        224.000       0.198335
           2857           2857        223.885        223.833       0.198241
           2858           2858        223.718        223.667       0.198136
           2859           2859        223.552        223.500       0.198024
           2860           2860        223.385        223.333       0.197936
           2861           2861        223.218        223.167       0.197849
           2862           2862        223.052        223.000       0.197756
           2863           2863        222.885        222.833       0.197671
           2864           2864        222.718        222.667       0.197599
           2865           2865        222.551        222.500       0.197523
           2866           2866        222.385        222.333       0.197448
           2867           2867        222.218        222.167       0.197371
           2868           2868        222.051        222.000       0.197284
           2869           2869        221.885        221.833       0.197185
           2870           2870        221.718        221.667       0.197091
           2871           2871        221.551        221.500       0.197008
           2872           2872        221.385        221.333       0.196906
           2873           2873        221.218        221.167        0.19682
           2874           2874        221.051        221.000       0.196739
           2875           2875        220.884        220.833       0.196661
           2876           2876        220.718        220.667       0.196609
           2877           2877        220.551        220.500       0.196546
           2878           2878        220.384        220.333       0.196485
           2879           2879        220.218        220.167       0.196431
           2880           2880        220.051        220.000       0.196373
           2881           2881        219.884        219.833       0.196302
           2882           2882        219.717        219.667       0.196224
           2883           2883        219.551        219.500       0.196146
           2884           2884        219.384        219.333       0.196041
           2885           2885        219.217        219.167       0.195947
           2886           2886        219.051        219.000       0.195868
           2887           2887        218.884        218.833       0.195793
           2888           2888        218.717        218.667       0.195704
           2889           2889        218.551        218.500       0.195627
           2890           2890        218.384        218.333       0.195558
           2891           2891        218.217        218.167       0.195492
           2892           2892        218.050        218.000        0.19543
           2893           2893        217.884        217.833       0.195359
           2894           2894        217.717        217.667       0.195285
           2895           2895        217.550        217.500       0.195208
           2896           2896        217.384        217.333       0.195136
           2897           2897        217.217        217.167       0.195068
           2898           2898        217.050        217.000       0.195003
           2899           2899        216.883        216.833       0.194939
           2900           2900        216.717        216.667       0.194877
           2901           2901        216.550        216.500       0.194822
           2902           2902        216.383        216.333       0.194765
           2903           2903        216.217        216.167       0.194699
           2904           2904        216.050        216.000       0.194622
           2905           2905        215.883        215.833       0.194564
           2906           2906        215.717        215.667       0.194511
           2907           2907        215.550        215.500       0.194454
           2908           2908        215.383        215.333       0.194374
           2909           2909        215.216        215.167        0.19429
           2910           2910        215.050        215.000       0.194203
           2911           2911        214.883        214.833       0.194121
           2912           2912        214.716        214.667       0.194017
           2913           2913        214.550        214.500       0.193922
           2914           2914        214.383        214.333       0.193828
           2915           2915        214.216        214.167       0.193738
           2916           2916        214.050        214.000       0.193669
           2917           2917        213.883        213.833       0.193603
           2918           2918        213.716        213.667       0.193543
           2919           2919        213.549        213.500       0.193479
           2920           2920        213.383        213.333       0.193412
           2921           2921        213.216        213.167       0.193371
           2922           2922        213.049        213.000       0.193317
           2923           2923        212.883        212.833        0.19326
           2924           2924        212.716        212.667       0.193201
           2925           2925        212.549        212.500       0.193143
           2926           2926        212.383        212.333       0.193078
           2927           2927        212.216        212.167       0.192999
           2928           2928        212.049        212.000       0.192913
           2929           2929        211.882        211.833        0.19283
           2930           2930        211.716        211.667       0.192749
           2931           2931        211.549        211.500       0.192671
           2932           2932        211.382        211.333       0.192594
           2933           2933        211.216        211.167       0.192516
           2934           2934        211.049        211.000       0.192441
           2935           2935        210.882        210.833        0.19236
           2936           2936        210.715        210.667        0.19227
           2937           2937        210.549        210.500       0.192183
           2938           2938        210.382        210.333       0.192097
           2939           2939        210.215        210.167       0.192015
           2940           2940        210.049        210.000       0.191946
           2941           2941        209.882        209.833       0.191889
           2942           2942        209.715        209.667       0.191826
           2943           2943        209.549        209.500       0.191766
           2944           2944        209.382        209.333       0.191707
           2945           2945        209.215        209.167       0.191643
           2946           2946        209.048        209.000       0.191575
           2947           2947        208.882        208.833       0.191508
           2948           2948        208.715        208.667       0.191445
           2949           2949        208.548        208.500       0.191358
           2950           2950        208.382        208.333        0.19128
           2951           2951        208.215        208.167       0.191216
           2952           2952        208.048        208.000        0.19116
           2953           2953        207.882        207.833       0.191101
           2954           2954        207.715        207.667       0.191032
           2955           2955        207.548        207.500       0.190959
           2956           2956        207.381        207.333       0.190883
           2957           2957        207.215        207.167       0.190793
           2958           2958        207.048        207.000        0.19072
           2959           2959        206.881        206.833       0.190664
           2960           2960        206.715        206.667       0.190608
           2961           2961        206.548        206.500       0.190567
           2962           2962        206.381        206.333       0.190524
           2963           2963        206.215        206.167       0.190463
           2964           2964        206.048        206.000       0.190393
           2965           2965        205.881        205.833       0.190309
           2966           2966        205.714        205.667       0.190234
           2967           2967        205.548        205.500       0.190165
           2968           2968        205.381        205.333       0.190099
           2969           2969        205.214        205.167       0.190017
           2970           2970        205.048        205.000       0.189947
           2971           2971        204.881        204.833       0.189885
           2972           2972        204.714        204.667        0.18982
           2973           2973        204.547        204.500       0.189782
           2974           2974        204.381        204.333       0.189726
           2975           2975        204.214        204.167       0.189664
           2976           2976        204.047        204.000       0.189596
           2977           2977        203.881        203.833       0.189521
           2978           2978        203.714        203.667        0.18946
           2979           2979        203.547        203.500       0.189403
           2980           2980        203.381        203.333       0.189349
           2981           2981        203.214        203.167       0.189294
           2982           2982        203.047        203.000       0.189244
           2983           2983        202.880        202.833       0.189195
           2984           2984        202.714        202.667       0.189141
           2985           2985        202.547        202.500       0.189092
           2986           2986        202.380        202.333       0.189038
           2987           2987        202.214        202.167       0.188985
           2988           2988        202.047        202.000       0.188931
           2989           2989        201.880        201.833       0.188868
           2990           2990        201.714        201.667         0.1888
           2991           2991        201.547        201.500       0.188739
           2992           2992        201.380        201.333       0.188681
           2993           2993        201.213        201.167       0.188627
           2994           2994        201.047        201.000       0.188566
           2995           2995        200.880        200.833       0.188522
           2996           2996        200.713        200.667       0.188486
           2997           2997        200.547        200.500       0.188443
           2998           2998        200.380        200.333       0.188388
           2999           2999        200.213        200.167       0.188337
           3000           3000        200.047        200.000       0.188289
           3001           3001        199.880        199.833       0.188239
           3002           3002        199.713        199.667       0.188173
           3003           3003        199.546        199.500        0.18812
           3004           3004        199.380        199.333       0.188069
           3005           3005        199.213        199.167       0.188028
           3006           3006        199.046        199.000       0.188006
           3007           3007        198.880        198.833       0.187974
           3008           3008        198.713        198.667       0.187933
           3009           3009        198.546        198.500        0.18789
           3010           3010        198.380        198.333       0.187846
           3011           3011        198.213        198.167       0.187801
           3012           3012        198.046        198.000       0.187758
           3013           3013        197.880        197.833       0.187715
           3014           3014        197.713        197.667       0.187645
           3015           3015        197.546        197.500       0.187589
           3016           3016        197.379        197.333        0.18754
           3017           3017        197.213        197.167        0.18749
           3018           3018        197.046        197.000       0.187436
           3019           3019        196.879        196.833       0.187392
           3020           3020        196.713        196.667       0.187361
           3021           3021        196.546        196.500       0.187333
           3022           3022        196.379        196.333       0.187313
           3023           3023        196.213        196.167       0.187282
           3024           3024        196.046        196.000        0.18725
           3025           3025        195.879        195.833       0.187214
           3026           3026        195.712        195.667       0.187176
           3027           3027        195.546        195.500       0.187147
           3028           3028        195.379        195.333       0.187135
           3029           3029        195.212        195.167       0.187129
           3030           3030        195.046        195.000       0.187148
           3031           3031        194.879        194.833       0.187158
           3032           3032        194.712        194.667       0.187167
           3033           3033        194.546        194.500       0.187178
           3034           3034        194.379        194.333       0.187197
           3035           3035        194.212        194.167       0.187212
           3036           3036        194.046        194.000       0.187234
           3037           3037        193.879        193.833       0.187261
           3038           3038        193.712        193.667       0.187308
           3039           3039        193.546        193.500       0.187362
           3040           3040        193.379        193.333       0.187418
           3041           3041        193.212        193.167       0.187483
           3042           3042        193.046        193.000         0.1876
           3043           3043        192.879        192.833       0.187692
           3044           3044        192.712        192.667       0.187785
           3045           3045        192.546        192.500       0.187881
           3046           3046        192.379        192.333       0.187995
           3047           3047        192.212        192.167       0.188122
           3048           3048        192.046        192.000        0.18827
           3049           3049        191.879        191.833       0.188425
           3050           3050        191.712        191.667       0.188643
           3051           3051        191.546        191.500       0.188866
           3052           3052        191.379        191.333       0.189104
           3053           3053        191.213        191.167       0.189353
           3054           3054        191.046        191.000       0.189685
           3055           3055        190.879        190.833       0.190006
           3056           3056        190.713        190.667       0.190354
           3057           3057        190.546        190.500       0.190726
           3058           3058        190.380        190.333       0.191171
           3059           3059        190.213        190.167       0.191609
           3060           3060        190.046        190.000       0.192062
           3061           3061        189.880        189.833       0.192534
           3062           3062        189.713        189.667       0.193108
           3063           3063        189.547        189.500       0.193678
           3064           3064        189.380        189.333       0.194271
           3065           3065        189.214        189.167       0.194886
           3066           3066        189.047        189.000       0.195641
           3067           3067        188.881        188.833       0.196363
           3068           3068        188.714        188.667       0.197098
           3069           3069        188.548        188.500       0.197909
           3070           3070        188.381        188.333         0.1989
           3071           3071        188.215        188.167       0.199883
           3072           3072        188.048        188.000       0.200929
           3073           3073        187.882        187.833       0.202019
           3074           3074        187.715        187.667       0.203307
           3075           3075        187.549        187.500       0.204523
           3076           3076        187.383        187.333       0.205759
           3077           3077        187.216        187.167       0.207024
           3078           3078        187.050        187.000       0.208356
           3079           3079        186.884        186.833       0.209653
           3080           3080        186.717        186.667       0.210936
           3081           3081        186.551        186.500       0.212213
           3082           3082        186.384        186.333       0.213479
           3083           3083        186.218        186.167       0.214701
           3084           3084        186.052        186.000       0.215916
           3085           3085        185.885        185.833       0.217118
           3086           3086        185.719        185.667       0.218259
           3087           3087        185.552        185.500       0.219327
           3088           3088        185.386        185.333       0.220301
           3089           3089        185.219        185.167       0.221028
           3090           3090        185.053        185.000       0.221693
           3091           3091        184.886        184.833       0.222089
           3092           3092        184.720        184.667       0.222413
           3093           3093        184.553        184.500       0.222601
           3094           3094        184.386        184.333       0.222698
           3095           3095        184.220        184.167       0.222501
           3096           3096        184.053        184.000       0.222248
           3097           3097        183.886        183.833       0.221872
           3098           3098        183.719        183.667       0.221385
           3099           3099        183.552        183.500       0.220619
           3100           3100        183.385        183.333       0.219812
           3101           3101        183.219        183.167       0.218874
           3102           3102        183.052        183.000       0.217816
           3103           3103        182.885        182.833       0.216634
           3104           3104        182.718        182.667       0.215443
           3105           3105        182.551        182.500        0.21418
           3106           3106        182.384        182.333        0.21287
           3107           3107        182.217        182.167       0.211518
           3108           3108        182.050        182.000       0.210199
           3109           3109        181.883        181.833       0.208872
           3110           3110        181.716        181.667       0.207533
           3111           3111        181.549        181.500       0.206182
           3112           3112        181.382        181.333       0.204839
           3113           3113        181.215        181.167       0.203512
           3114           3114        181.048        181.000       0.202189
           3115           3115        180.881        180.833       0.200879
           3116           3116        180.714        180.667        0.19959
           3117           3117        180.547        180.500       0.198329
           3118           3118        180.380        180.333         0.1971
           3119           3119        180.213        180.167       0.195981
           3120           3120        180.046        180.000       0.194844
           3121           3121        179.879        179.833       0.193731
           3122           3122        179.712        179.667       0.192643
           3123           3123        179.545        179.500       0.191688
           3124           3124        179.378        179.333       0.190705
           3125           3125        179.211        179.167       0.189744
           3126           3126        179.044        179.000       0.188824
           3127           3127        178.877        178.833       0.187933
           3128           3128        178.711        178.667       0.187162
           3129           3129        178.544        178.500       0.186372
           3130           3130        178.377        178.333       0.185605
           3131           3131        178.210        178.167       0.184847
           3132           3132        178.043        178.000       0.184206
           3133           3133        177.876        177.833       0.183545
           3134           3134        177.709        177.667       0.182905
           3135           3135        177.543        177.500       0.182288
           3136           3136        177.376        177.333       0.181763
           3137           3137        177.209        177.167       0.181227
           3138           3138        177.042        177.000       0.180706
           3139           3139        176.875        176.833       0.180197
           3140           3140        176.709        176.667       0.179775
           3141           3141        176.542        176.500       0.179338
           3142           3142        176.375        176.333       0.178913
           3143           3143        176.208        176.167       0.178504
           3144           3144        176.041        176.000       0.178159
           3145           3145        175.875        175.833       0.177795
           3146           3146        175.708        175.667       0.177434
           3147           3147        175.541        175.500       0.177081
           3148           3148        175.374        175.333       0.176781
           3149           3149        175.208        175.167       0.176477
           3150           3150        175.041        175.000       0.176182
           3151           3151        174.874        174.833         0.1759
           3152           3152        174.707        174.667        0.17566
           3153           3153        174.541        174.500       0.175405
           3154           3154        174.374        174.333       0.175152
           3155           3155        174.207        174.167       0.174894
           3156           3156        174.040        174.000       0.174661
           3157           3157        173.874        173.833       0.174418
           3158           3158        173.707        173.667       0.174172
           3159           3159        173.540        173.500       0.173929
           3160           3160        173.373        173.333       0.173714
           3161           3161        173.207        173.167       0.173512
           3162           3162        173.040        173.000       0.173312
           3163           3163        172.873        172.833       0.173114
           3164           3164        172.707        172.667        0.17295
           3165           3165        172.540        172.500       0.172771
           3166           3166        172.373        172.333       0.172595
           3167           3167        172.206        172.167       0.172421
           3168           3168        172.040        172.000       0.172251
           3169           3169        171.873        171.833       0.172095
           3170           3170        171.706        171.667       0.171949
           3171           3171        171.539        171.500       0.171811
           3172           3172        171.373        171.333       0.171691
           3173           3173        171.206        171.167       0.171546
           3174           3174        171.039        171.000       0.171397
           3175           3175        170.873        170.833       0.171258
           3176           3176        170.706        170.667       0.171118
           3177           3177        170.539        170.500        0.17098
           3178           3178        170.372        170.333       0.170835
           3179           3179        170.206        170.167        0.17069
           3180           3180        170.039        170.000       0.170569
           3181           3181        169.872        169.833       0.170456
           3182           3182        169.706        169.667       0.170358
           3183           3183        169.539        169.500       0.170269
           3184           3184        169.372        169.333       0.170192
           3185           3185        169.205        169.167       0.170101
           3186           3186        169.039        169.000       0.170003
           3187           3187        168.872        168.833       0.169907
           3188           3188        168.705        168.667       0.169814
           3189           3189        168.539        168.500       0.169727
           3190           3190        168.372        168.333       0.169636
           3191           3191        168.205        168.167       0.169544
           3192           3192        168.039        168.000       0.169462
           3193           3193        167.872        167.833       0.169371
           3194           3194        167.705        167.667       0.169285
           3195           3195        167.538        167.500       0.169201
           3196           3196        167.372        167.333       0.169115
           3197           3197        167.205        167.167       0.169032
           3198           3198        167.038        167.000       0.168946
           3199           3199        166.872        166.833       0.168857
           3200           3200        166.705        166.667       0.168776
           3201           3201        166.538        166.500       0.168691
           3202           3202        166.372        166.333       0.168599
           3203           3203        166.205        166.167       0.168513
           3204           3204        166.038        166.000       0.168423
           3205           3205        165.871        165.833       0.168338
           3206           3206        165.705        165.667       0.168266
           3207           3207        165.538        165.500       0.168197
           3208           3208        165.371        165.333       0.168129
           3209           3209        165.205        165.167       0.168065
           3210           3210        165.038        165.000       0.168001
           3211           3211        164.871        164.833       0.167929
           3212           3212        164.704        164.667       0.167869
           3213           3213        164.538        164.500       0.167815
           3214           3214        164.371        164.333       0.167762
           3215           3215        164.204        164.167       0.167705
           3216           3216        164.038        164.000       0.167645
           3217           3217        163.871        163.833       0.167578
           3218           3218        163.704        163.667       0.167506
           3219           3219        163.538        163.500       0.167433
           3220           3220        163.371        163.333       0.167345
           3221           3221        163.204        163.167       0.167283
           3222           3222        163.037        163.000       0.167227
           3223           3223        162.871        162.833       0.167165
           3224           3224        162.704        162.667       0.167108
           3225           3225        162.537        162.500       0.167042
           3226           3226        162.371        162.333       0.166976
           3227           3227        162.204        162.167       0.166904
           3228           3228        162.037        162.000       0.166803
           3229           3229        161.871        161.833       0.166721
           3230           3230        161.704        161.667       0.166643
           3231           3231        161.537        161.500       0.166566
           3232           3232        161.370        161.333        0.16649
           3233           3233        161.204        161.167       0.166399
           3234           3234        161.037        161.000       0.166302
           3235           3235        160.870        160.833       0.166203
           3236           3236        160.704        160.667       0.166127
           3237           3237        160.537        160.500       0.166068
           3238           3238        160.370        160.333       0.166012
           3239           3239        160.204        160.167       0.165954
           3240           3240        160.037        160.000       0.165907
           3241           3241        159.870        159.833       0.165837
           3242           3242        159.703        159.667       0.165759
           3243           3243        159.537        159.500       0.165676
           3244           3244        159.370        159.333       0.165561
           3245           3245        159.203        159.167       0.165477
           3246           3246        159.037        159.000       0.165397
           3247           3247        158.870        158.833       0.165322
           3248           3248        158.703        158.667       0.165263
           3249           3249        158.537        158.500       0.165193
           3250           3250        158.370        158.333        0.16512
           3251           3251        158.203        158.167       0.165047
           3252           3252        158.036        158.000       0.164963
           3253           3253        157.870        157.833       0.164895
           3254           3254        157.703        157.667       0.164831
           3255           3255        157.536        157.500       0.164765
           3256           3256        157.370        157.333       0.164696
           3257           3257        157.203        157.167       0.164634
           3258           3258        157.036        157.000       0.164566
           3259           3259        156.870        156.833       0.164495
           3260           3260        156.703        156.667       0.164423
           3261           3261        156.536        156.500       0.164352
           3262           3262        156.369        156.333       0.164281
           3263           3263        156.203        156.167       0.164213
           3264           3264        156.036        156.000       0.164133
           3265           3265        155.869        155.833       0.164064
           3266           3266        155.703        155.667       0.163993
           3267           3267        155.536        155.500       0.163918
           3268           3268        155.369        155.333       0.163834
           3269           3269        155.203        155.167       0.163755
           3270           3270        155.036        155.000       0.163681
           3271           3271        154.869        154.833       0.163615
           3272           3272        154.702        154.667       0.163531
           3273           3273        154.536        154.500       0.163449
           3274           3274        154.369        154.333       0.163368
           3275           3275        154.202        154.167       0.163292
           3276           3276        154.036        154.000       0.163215
           3277           3277        153.869        153.833       0.163132
           3278           3278        153.702        153.667       0.163052
           3279           3279        153.536        153.500       0.162966
           3280           3280        153.369        153.333       0.162869
           3281           3281        153.202        153.167       0.162779
           3282           3282        153.035        153.000       0.162708
           3283           3283        152.869        152.833       0.162646
           3284           3284        152.702        152.667       0.162583
           3285           3285        152.535        152.500        0.16253
           3286           3286        152.369        152.333       0.162477
           3287           3287        152.202        152.167       0.162422
           3288           3288        152.035        152.000       0.162375
           3289           3289        151.869        151.833       0.162305
           3290           3290        151.702        151.667       0.162226
           3291           3291        151.535        151.500       0.162142
           3292           3292        151.368        151.333       0.162027
           3293           3293        151.202        151.167       0.161933
           3294           3294        151.035        151.000       0.161844
           3295           3295        150.868        150.833       0.161759
           3296           3296        150.702        150.667       0.161691
           3297           3297        150.535        150.500       0.161611
           3298           3298        150.368        150.333       0.161534
           3299           3299        150.202        150.167       0.161465
           3300           3300        150.035        150.000       0.161401
           3301           3301        149.868        149.833       0.161335
           3302           3302        149.701        149.667       0.161281
           3303           3303        149.535        149.500       0.161231
           3304           3304        149.368        149.333       0.161187
           3305           3305        149.201        149.167       0.161125
           3306           3306        149.035        149.000        0.16106
           3307           3307        148.868        148.833       0.160997
           3308           3308        148.701        148.667        0.16092
           3309           3309        148.535        148.500       0.160855
           3310           3310        148.368        148.333       0.160793
           3311           3311        148.201        148.167       0.160726
           3312           3312        148.034        148.000       0.160651
           3313           3313        147.868        147.833       0.160575
           3314           3314        147.701        147.667       0.160496
           3315           3315        147.534        147.500       0.160408
           3316           3316        147.368        147.333       0.160301
           3317           3317        147.201        147.167       0.160203
           3318           3318        147.034        147.000       0.160108
           3319           3319        146.867        146.833       0.160013
           3320           3320        146.701        146.667       0.159917
           3321           3321        146.534        146.500       0.159833
           3322           3322        146.367        146.333       0.159756
           3323           3323        146.201        146.167       0.159679
           3324           3324        146.034        146.000       0.159625
           3325           3325        145.867        145.833       0.159563
           3326           3326        145.701        145.667         0.1595
           3327           3327        145.534        145.500       0.159431
           3328           3328        145.367        145.333       0.159335
           3329           3329        145.200        145.167       0.159249
           3330           3330        145.034        145.000       0.159175
           3331           3331        144.867        144.833       0.159103
           3332           3332        144.700        144.667       0.159021
           3333           3333        144.534        144.500       0.158953
           3334           3334        144.367        144.333       0.158896
           3335           3335        144.200        144.167       0.158837
           3336           3336        144.034        144.000       0.158788
           3337           3337        143.867        143.833       0.158716
           3338           3338        143.700        143.667       0.158644
           3339           3339        143.533        143.500       0.158578
           3340           3340        143.367        143.333       0.158464
           3341           3341        143.200        143.167       0.158383
           3342           3342        143.033        143.000       0.158309
           3343           3343        142.867        142.833       0.158234
           3344           3344        142.700        142.667       0.158166
           3345           3345        142.533        142.500       0.158102
           3346           3346        142.367        142.333       0.158041
           3347           3347        142.200        142.167       0.157986
           3348           3348        142.033        142.000       0.157935
           3349           3349        141.867        141.833       0.157868
           3350           3350        141.700        141.667       0.157803
           3351           3351        141.533        141.500       0.157733
           3352           3352        141.366        141.333       0.157645
           3353           3353        141.200        141.167        0.15757
           3354           3354        141.033        141.000       0.157502
           3355           3355        140.866        140.833       0.157441
           3356           3356        140.700        140.667       0.157371
           3357           3357        140.533        140.500       0.157303
           3358           3358        140.366        140.333       0.157241
           3359           3359        140.200        140.167       0.157177
           3360           3360        140.033        140.000       0.157105
           3361           3361        139.866        139.833       0.157026
           3362           3362        139.699        139.667       0.156954
           3363           3363        139.533        139.500       0.156874
           3364           3364        139.366        139.333       0.156789
           3365           3365        139.199        139.167       0.156694
           3366           3366        139.033        139.000       0.156607
           3367           3367        138.866        138.833       0.156512
           3368           3368        138.699        138.667        0.15642
           3369           3369        138.532        138.500        0.15632
           3370           3370        138.366        138.333       0.156236
           3371           3371        138.199        138.167        0.15617
           3372           3372        138.032        138.000       0.156103
           3373           3373        137.866        137.833       0.156045
           3374           3374        137.699        137.667       0.155989
           3375           3375        137.532        137.500       0.155937
           3376           3376        137.366        137.333       0.155891
           3377           3377        137.199        137.167       0.155849
           3378           3378        137.032        137.000       0.155784
           3379           3379        136.866        136.833       0.155714
           3380           3380        136.699        136.667       0.155644
           3381           3381        136.532        136.500       0.155549
           3382           3382        136.365        136.333       0.155474
           3383           3383        136.199        136.167       0.155398
           3384           3384        136.032        136.000       0.155316
           3385           3385        135.865        135.833       0.155218
           3386           3386        135.699        135.667       0.155124
           3387           3387        135.532        135.500       0.155033
           3388           3388        135.365        135.333       0.154943
           3389           3389        135.199        135.167       0.154854
           3390           3390        135.032        135.000       0.154787
           3391           3391        134.865        134.833       0.154732
           3392           3392        134.698        134.667       0.154674
           3393           3393        134.532        134.500       0.154636
           3394           3394        134.365        134.333        0.15457
           3395           3395        134.198        134.167       0.154498
           3396           3396        134.032        134.000        0.15443
           3397           3397        133.865        133.833       0.154324
           3398           3398        133.698        133.667       0.154223
           3399           3399        133.531        133.500       0.154126
           3400           3400        133.365        133.333       0.154035
           3401           3401        133.198        133.167       0.153947
           3402           3402        133.031        133.000       0.153871
           3403           3403        132.865        132.833       0.153797
           3404           3404        132.698        132.667       0.153724
           3405           3405        132.531        132.500        0.15365
           3406           3406        132.365        132.333       0.153594
           3407           3407        132.198        132.167       0.153526
           3408           3408        132.031        132.000       0.153456
           3409           3409        131.865        131.833       0.153383
           3410           3410        131.698        131.667       0.153293
           3411           3411        131.531        131.500       0.153203
           3412           3412        131.364        131.333       0.153118
           3413           3413        131.198        131.167       0.153037
           3414           3414        131.031        131.000       0.152956
           3415           3415        130.864        130.833       0.152882
           3416           3416        130.698        130.667       0.152806
           3417           3417        130.531        130.500       0.152729
           3418           3418        130.364        130.333       0.152673
           3419           3419        130.198        130.167       0.152615
           3420           3420        130.031        130.000       0.152561
           3421           3421        129.864        129.833       0.152509
           3422           3422        129.697        129.667       0.152457
           3423           3423        129.531        129.500       0.152406
           3424           3424        129.364        129.333        0.15236
           3425           3425        129.197        129.167       0.152314
           3426           3426        129.031        129.000       0.152243
           3427           3427        128.864        128.833       0.152167
           3428           3428        128.697        128.667       0.152082
           3429           3429        128.531        128.500       0.151993
           3430           3430        128.364        128.333       0.151885
           3431           3431        128.197        128.167         0.1518
           3432           3432        128.030        128.000       0.151728
           3433           3433        127.864        127.833       0.151659
           3434           3434        127.697        127.667       0.151601
           3435           3435        127.530        127.500       0.151537
           3436           3436        127.364        127.333       0.151468
           3437           3437        127.197        127.167       0.151397
           3438           3438        127.030        127.000       0.151318
           3439           3439        126.864        126.833       0.151249
           3440           3440        126.697        126.667       0.151178
           3441           3441        126.530        126.500       0.151107
           3442           3442        126.363        126.333       0.151018
           3443           3443        126.197        126.167       0.150937
           3444           3444        126.030        126.000       0.150857
           3445           3445        125.863        125.833       0.150775
           3446           3446        125.697        125.667       0.150693
           3447           3447        125.530        125.500       0.150623
           3448           3448        125.363        125.333       0.150559
           3449           3449        125.197        125.167        0.15049
           3450           3450        125.030        125.000       0.150429
           3451           3451        124.863        124.833       0.150361
           3452           3452        124.696        124.667       0.150298
           3453           3453        124.530        124.500        0.15024
           3454           3454        124.363        124.333        0.15016
           3455           3455        124.196        124.167       0.150092
           3456           3456        124.030        124.000       0.150026
           3457           3457        123.863        123.833       0.149963
           3458           3458        123.696        123.667       0.149904
           3459           3459        123.530        123.500       0.149835
           3460           3460        123.363        123.333       0.149769
           3461           3461        123.196        123.167       0.149714
           3462           3462        123.029        123.000       0.149656
           3463           3463        122.863        122.833       0.149609
           3464           3464        122.696        122.667       0.149574
           3465           3465        122.529        122.500       0.149535
           3466           3466        122.363        122.333       0.149498
           3467           3467        122.196        122.167       0.149449
           3468           3468        122.029        122.000       0.149393
           3469           3469        121.863        121.833       0.149338
           3470           3470        121.696        121.667        0.14926
           3471           3471        121.529        121.500       0.149193
           3472           3472        121.363        121.333       0.149132
           3473           3473        121.196        121.167       0.149078
           3474           3474        121.029        121.000        0.14903
           3475           3475        120.862        120.833       0.148976
           3476           3476        120.696        120.667       0.148924
           3477           3477        120.529        120.500       0.148874
           3478           3478        120.362        120.333       0.148833
           3479           3479        120.196        120.167        0.14878
           3480           3480        120.029        120.000       0.148736
           3481           3481        119.862        119.833       0.148689
           3482           3482        119.696        119.667       0.148624
           3483           3483        119.529        119.500       0.148554
           3484           3484        119.362        119.333       0.148476
           3485           3485        119.195        119.167       0.148391
           3486           3486        119.029        119.000       0.148295
           3487           3487        118.862        118.833       0.148213
           3488           3488        118.695        118.667       0.148129
           3489           3489        118.529        118.500       0.148048
           3490           3490        118.362        118.333        0.14797
           3491           3491        118.195        118.167       0.147888
           3492           3492        118.029        118.000       0.147796
           3493           3493        117.862        117.833       0.147699
           3494           3494        117.695        117.667       0.147601
           3495           3495        117.528        117.500       0.147516
           3496           3496        117.362        117.333       0.147425
           3497           3497        117.195        117.167       0.147326
           3498           3498        117.028        117.000       0.147223
           3499           3499        116.862        116.833       0.147157
           3500           3500        116.695        116.667       0.147081
           3501           3501        116.528        116.500       0.147012
           3502           3502        116.362        116.333       0.146957
           3503           3503        116.195        116.167       0.146915
           3504           3504        116.028        116.000        0.14686
           3505           3505        115.862        115.833       0.146801
           3506           3506        115.695        115.667       0.146746
           3507           3507        115.528        115.500       0.146681
           3508           3508        115.361        115.333       0.146617
           3509           3509        115.195        115.167       0.146552
           3510           3510        115.028        115.000       0.146496
           3511           3511        114.861        114.833       0.146439
           3512           3512        114.695        114.667       0.146385
           3513           3513        114.528        114.500       0.146334
           3514           3514        114.361        114.333        0.14628
           3515           3515        114.195        114.167       0.146228
           3516           3516        114.028        114.000       0.146173
           3517           3517        113.861        113.833       0.146119
           3518           3518        113.694        113.667        0.14607
           3519           3519        113.528        113.500       0.146002
           3520           3520        113.361        113.333       0.145947
           3521           3521        113.194        113.167       0.145887
           3522           3522        113.028        113.000       0.145815
           3523           3523        112.861        112.833       0.145768
           3524           3524        112.694        112.667        0.14571
           3525           3525        112.528        112.500       0.145648
           3526           3526        112.361        112.333       0.145594
           3527           3527        112.194        112.167       0.145535
           3528           3528        112.028        112.000        0.14547
           3529           3529        111.861        111.833       0.145407
           3530           3530        111.694        111.667       0.145342
           3531           3531        111.527        111.500       0.145266
           3532           3532        111.361        111.333       0.145202
           3533           3533        111.194        111.167       0.145153
           3534           3534        111.027        111.000       0.145109
           3535           3535        110.861        110.833       0.145085
           3536           3536        110.694        110.667       0.145052
           3537           3537        110.527        110.500       0.145013
           3538           3538        110.361        110.333       0.144966
           3539           3539        110.194        110.167       0.144917
           3540           3540        110.027        110.000       0.144852
           3541           3541        109.860        109.833       0.144787
           3542           3542        109.694        109.667       0.144731
           3543           3543        109.527        109.500        0.14467
           3544           3544        109.360        109.333       0.144613
           3545           3545        109.194        109.167       0.144566
           3546           3546        109.027        109.000       0.144527
           3547           3547        108.860        108.833       0.144495
           3548           3548        108.694        108.667       0.144436
           3549           3549        108.527        108.500       0.144361
           3550           3550        108.360        108.333       0.144275
           3551           3551        108.194        108.167       0.144174
           3552           3552        108.027        108.000       0.144089
           3553           3553        107.860        107.833       0.144009
           3554           3554        107.693        107.667       0.143935
           3555           3555        107.527        107.500       0.143892
           3556           3556        107.360        107.333       0.143859
           3557           3557        107.193        107.167       0.143827
           3558           3558        107.027        107.000       0.143793
           3559           3559        106.860        106.833       0.143785
           3560           3560        106.693        106.667       0.143756
           3561           3561        106.527        106.500       0.143718
           3562           3562        106.360        106.333       0.143669
           3563           3563        106.193        106.167       0.143595
           3564           3564        106.027        106.000       0.143534
           3565           3565        105.860        105.833       0.143475
           3566           3566        105.693        105.667       0.143419
           3567           3567        105.526        105.500       0.143349
           3568           3568        105.360        105.333       0.143288
           3569           3569        105.193        105.167       0.143242
           3570           3570        105.026        105.000       0.143208
           3571           3571        104.860        104.833       0.143156
           3572           3572        104.693        104.667       0.143097
           3573           3573        104.526        104.500       0.143044
           3574           3574        104.360        104.333       0.142998
           3575           3575        104.193        104.167       0.142929
           3576           3576        104.026        104.000       0.142884
           3577           3577        103.860        103.833       0.142852
           3578           3578        103.693        103.667        0.14282
           3579           3579        103.526        103.500       0.142786
           3580           3580        103.359        103.333       0.142748
           3581           3581        103.193        103.167       0.142705
           3582           3582        103.026        103.000       0.142655
           3583           3583        102.859        102.833       0.142592
           3584           3584        102.693        102.667       0.142555
           3585           3585        102.526        102.500       0.142519
           3586           3586        102.359        102.333       0.142476
           3587           3587        102.193        102.167       0.142461
           3588           3588        102.026        102.000       0.142429
           3589           3589        101.859        101.833       0.142382
           3590           3590        101.693        101.667       0.142326
           3591           3591        101.526        101.500       0.142266
           3592           3592        101.359        101.333       0.142177
           3593           3593        101.192        101.167       0.142101
           3594           3594        101.026        101.000       0.142047
           3595           3595        100.859        100.833       0.142007
           3596           3596        100.692        100.667       0.141961
           3597           3597        100.526        100.500       0.141917
           3598           3598        100.359        100.333       0.141864
           3599           3599        100.192        100.167       0.141798
           3600           3600        100.026        100.000       0.141779
           3601           3601         99.859         99.833       0.141738
           3602           3602         99.692         99.667       0.141686
           3603           3603         99.525         99.500       0.141634
           3604           3604         99.359         99.333       0.141588
           3605           3605         99.192         99.167       0.141526
           3606           3606         99.025         99.000       0.141461
           3607           3607         98.859         98.833       0.141396
           3608           3608         98.692         98.667       0.141339
           3609           3609         98.525         98.500       0.141288
           3610           3610         98.359         98.333       0.141231
           3611           3611         98.192         98.167       0.141173
           3612           3612         98.025         98.000       0.141145
           3613           3613         97.859         97.833       0.141111
           3614           3614         97.692         97.667       0.141073
           3615           3615         97.525         97.500       0.141038
           3616           3616         97.358         97.333       0.140995
           3617           3617         97.192         97.167       0.140975
           3618           3618         97.025         97.000       0.140962
           3619           3619         96.858         96.833       0.140945
           3620           3620         96.692         96.667       0.140921
           3621           3621         96.525         96.500       0.140894
           3622           3622         96.358         96.333       0.140857
           3623           3623         96.192         96.167       0.140814
           3624           3624         96.025         96.000       0.140758
           3625           3625         95.858         95.833       0.140704
           3626           3626         95.692         95.667       0.140657
           3627           3627         95.525         95.500       0.140603
           3628           3628         95.358         95.333       0.140555
           3629           3629         95.192         95.167       0.140501
           3630           3630         95.025         95.000       0.140451
           3631           3631         94.858         94.833       0.140413
           3632           3632         94.691         94.667       0.140399
           3633           3633         94.525         94.500       0.140385
           3634           3634         94.358         94.333       0.140367
           3635           3635         94.191         94.167       0.140346
           3636           3636         94.025         94.000       0.140348
           3637           3637         93.858         93.833       0.140326
           3638           3638         93.691         93.667       0.140293
           3639           3639         93.525         93.500       0.140254
           3640           3640         93.358         93.333        0.14018
           3641           3641         93.191         93.167       0.140135
           3642           3642         93.025         93.000       0.140108
           3643           3643         92.858         92.833       0.140076
           3644           3644         92.691         92.667        0.14005
           3645           3645         92.524         92.500       0.140007
           3646           3646         92.358         92.333       0.139964
           3647           3647         92.191         92.167       0.139916
           3648           3648         92.024         92.000       0.139868
           3649           3649         91.858         91.833        0.13982
           3650           3650         91.691         91.667       0.139771
           3651           3651         91.524         91.500       0.139726
           3652           3652         91.358         91.333       0.139693
           3653           3653         91.191         91.167       0.139657
           3654           3654         91.024         91.000       0.139616
           3655           3655         90.858         90.833       0.139569
           3656           3656         90.691         90.667       0.139531
           3657           3657         90.524         90.500       0.139496
           3658           3658         90.357         90.333       0.139466
           3659           3659         90.191         90.167       0.139445
           3660           3660         90.024         90.000       0.139432
           3661           3661         89.857         89.833       0.139419
           3662           3662         89.691         89.667       0.139406
           3663           3663         89.524         89.500       0.139392
           3664           3664         89.357         89.333       0.139377
           3665           3665         89.191         89.167       0.139357
           3666           3666         89.024         89.000       0.139329
           3667           3667         88.857         88.833       0.139298
           3668           3668         88.691         88.667       0.139249
           3669           3669         88.524         88.500       0.139202
           3670           3670         88.357         88.333       0.139145
           3671           3671         88.191         88.167       0.139082
           3672           3672         88.024         88.000       0.139022
           3673           3673         87.857         87.833       0.138962
           3674           3674         87.690         87.667       0.138909
           3675           3675         87.524         87.500       0.138851
           3676           3676         87.357         87.333         0.1388
           3677           3677         87.190         87.167       0.138757
           3678           3678         87.024         87.000       0.138727
           3679           3679         86.857         86.833       0.138701
           3680           3680         86.690         86.667       0.138672
           3681           3681         86.524         86.500       0.138641
           3682           3682         86.357         86.333         0.1386
           3683           3683         86.190         86.167       0.138558
           3684           3684         86.024         86.000       0.138517
           3685           3685         85.857         85.833       0.138477
           3686           3686         85.690         85.667       0.138443
           3687           3687         85.523         85.500       0.138405
           3688           3688         85.357         85.333       0.138372
           3689           3689         85.190         85.167       0.138321
           3690           3690         85.023         85.000       0.138263
           3691           3691         84.857         84.833       0.138203
           3692           3692         84.690         84.667       0.138158
           3693           3693         84.523         84.500       0.138136
           3694           3694         84.357         84.333       0.138115
           3695           3695         84.190         84.167       0.138087
           3696           3696         84.023         84.000        0.13809
           3697           3697         83.857         83.833       0.138065
           3698           3698         83.690         83.667       0.138036
           3699           3699         83.523         83.500       0.138008
           3700           3700         83.356         83.333       0.137958
           3701           3701         83.190         83.167        0.13793
           3702           3702         83.023         83.000       0.137904
           3703           3703         82.856         82.833       0.137869
           3704           3704         82.690         82.667       0.137838
           3705           3705         82.523         82.500       0.137801
           3706           3706         82.356         82.333       0.137772
           3707           3707         82.190         82.167       0.137755
           3708           3708         82.023         82.000       0.137731
           3709           3709         81.856         81.833       0.137688
           3710           3710         81.690         81.667       0.137647
           3711           3711         81.523         81.500       0.137607
           3712           3712         81.356         81.333       0.137559
           3713           3713         81.190         81.167       0.137509
           3714           3714         81.023         81.000       0.137473
           3715           3715         80.856         80.833       0.137447
           3716           3716         80.689         80.667       0.137423
           3717           3717         80.523         80.500       0.137398
           3718           3718         80.356         80.333        0.13736
           3719           3719         80.189         80.167       0.137326
           3720           3720         80.023         80.000       0.137291
           3721           3721         79.856         79.833       0.137238
           3722           3722         79.689         79.667       0.137207
           3723           3723         79.523         79.500       0.137178
           3724           3724         79.356         79.333       0.137146
           3725           3725         79.189         79.167       0.137134
           3726           3726         79.023         79.000       0.137112
           3727           3727         78.856         78.833       0.137089
           3728           3728         78.689         78.667       0.137063
           3729           3729         78.522         78.500       0.137049
           3730           3730         78.356         78.333       0.137036
           3731           3731         78.189         78.167       0.137021
           3732           3732         78.022         78.000       0.137007
           3733           3733         77.856         77.833       0.136995
           3734           3734         77.689         77.667       0.136969
           3735           3735         77.522         77.500       0.136928
           3736           3736         77.356         77.333       0.136877
           3737           3737         77.189         77.167       0.136806
           3738           3738         77.022         77.000       0.136743
           3739           3739         76.856         76.833       0.136684
           3740           3740         76.689         76.667        0.13663
           3741           3741         76.522         76.500       0.136593
           3742           3742         76.356         76.333       0.136564
           3743           3743         76.189         76.167       0.136533
           3744           3744         76.022         76.000       0.136502
           3745           3745         75.855         75.833       0.136489
           3746           3746         75.689         75.667       0.136454
           3747           3747         75.522         75.500       0.136406
           3748           3748         75.355         75.333       0.136353
           3749           3749         75.189         75.167       0.136287
           3750           3750         75.022         75.000       0.136239
           3751           3751         74.855         74.833       0.136193
           3752           3752         74.689         74.667       0.136148
           3753           3753         74.522         74.500       0.136139
           3754           3754         74.355         74.333       0.136118
           3755           3755         74.189         74.167       0.136083
           3756           3756         74.022         74.000       0.136053
           3757           3757         73.855         73.833       0.136032
           3758           3758         73.688         73.667       0.136004
           3759           3759         73.522         73.500       0.135984
           3760           3760         73.355         73.333       0.135958
           3761           3761         73.188         73.167       0.135909
           3762           3762         73.022         73.000       0.135864
           3763           3763         72.855         72.833       0.135828
           3764           3764         72.688         72.667       0.135795
           3765           3765         72.522         72.500        0.13576
           3766           3766         72.355         72.333       0.135725
           3767           3767         72.188         72.167       0.135689
           3768           3768         72.022         72.000       0.135651
           3769           3769         71.855         71.833       0.135632
           3770           3770         71.688         71.667       0.135595
           3771           3771         71.522         71.500       0.135545
           3772           3772         71.355         71.333       0.135497
           3773           3773         71.188         71.167       0.135454
           3774           3774         71.021         71.000       0.135411
           3775           3775         70.855         70.833       0.135364
           3776           3776         70.688         70.667       0.135321
           3777           3777         70.521         70.500       0.135289
           3778           3778         70.355         70.333        0.13525
           3779           3779         70.188         70.167       0.135192
           3780           3780         70.021         70.000       0.135125
           3781           3781         69.855         69.833       0.135063
           3782           3782         69.688         69.667       0.135015
           3783           3783         69.521         69.500       0.134966
           3784           3784         69.355         69.333       0.134918
           3785           3785         69.188         69.167       0.134878
           3786           3786         69.021         69.000       0.134834
           3787           3787         68.854         68.833       0.134792
           3788           3788         68.688         68.667       0.134752
           3789           3789         68.521         68.500       0.134725
           3790           3790         68.354         68.333       0.134704
           3791           3791         68.188         68.167       0.134688
           3792           3792         68.021         68.000       0.134676
           3793           3793         67.854         67.833       0.134677
           3794           3794         67.688         67.667        0.13466
           3795           3795         67.521         67.500       0.134625
           3796           3796         67.354         67.333       0.134575
           3797           3797         67.188         67.167       0.134506
           3798           3798         67.021         67.000       0.134454
           3799           3799         66.854         66.833       0.134421
           3800           3800         66.688         66.667       0.134409
           3801           3801         66.521         66.500       0.134395
           3802           3802         66.354         66.333       0.134382
           3803           3803         66.187         66.167       0.134362
           3804           3804         66.021         66.000       0.134333
           3805           3805         65.854         65.833        0.13429
           3806           3806         65.687         65.667       0.134252
           3807           3807         65.521         65.500       0.134214
           3808           3808         65.354         65.333       0.134175
           3809           3809         65.187         65.167       0.134101
           3810           3810         65.021         65.000       0.134066
           3811           3811         64.854         64.833       0.134036
           3812           3812         64.687         64.667       0.134008
           3813           3813         64.521         64.500       0.133988
           3814           3814         64.354         64.333       0.133954
           3815           3815         64.187         64.167       0.133915
           3816           3816         64.020         64.000       0.133886
           3817           3817         63.854         63.833       0.133858
           3818           3818         63.687         63.667       0.133821
           3819           3819         63.520         63.500       0.133781
           3820           3820         63.354         63.333       0.133727
           3821           3821         63.187         63.167       0.133694
           3822           3822         63.020         63.000       0.133648
           3823           3823         62.854         62.833       0.133603
           3824           3824         62.687         62.667       0.133566
           3825           3825         62.520         62.500       0.133553
           3826           3826         62.354         62.333       0.133533
           3827           3827         62.187         62.167       0.133504
           3828           3828         62.020         62.000       0.133476
           3829           3829         61.854         61.833       0.133483
           3830           3830         61.687         61.667       0.133466
           3831           3831         61.520         61.500       0.133435
           3832           3832         61.353         61.333       0.133411
           3833           3833         61.187         61.167        0.13338
           3834           3834         61.020         61.000       0.133352
           3835           3835         60.853         60.833       0.133333
           3836           3836         60.687         60.667       0.133319
           3837           3837         60.520         60.500        0.13329
           3838           3838         60.353         60.333       0.133251
           3839           3839         60.187         60.167       0.133208
           3840           3840         60.020         60.000       0.133171
           3841           3841         59.853         59.833       0.133114
           3842           3842         59.687         59.667       0.133076
           3843           3843         59.520         59.500       0.133045
           3844           3844         59.353         59.333       0.133021
           3845           3845         59.187         59.167       0.133013
           3846           3846         59.020         59.000       0.132985
           3847           3847         58.853         58.833       0.132959
           3848           3848         58.686         58.667       0.132929
           3849           3849         58.520         58.500       0.132869
           3850           3850         58.353         58.333       0.132806
           3851           3851         58.186         58.167       0.132743
           3852           3852         58.020         58.000       0.132682
           3853           3853         57.853         57.833       0.132608
           3854           3854         57.686         57.667       0.132551
           3855           3855         57.520         57.500       0.132506
           3856           3856         57.353         57.333       0.132471
           3857           3857         57.186         57.167       0.132475
           3858           3858         57.020         57.000       0.132459
           3859           3859         56.853         56.833       0.132435
           3860           3860         56.686         56.667       0.132409
           3861           3861         56.519         56.500       0.132381
           3862           3862         56.353         56.333       0.132347
           3863           3863         56.186         56.167       0.132305
           3864           3864         56.019         56.000       0.132244
           3865           3865         55.853         55.833       0.132175
           3866           3866         55.686         55.667       0.132121
           3867           3867         55.519         55.500       0.132075
           3868           3868         55.353         55.333       0.132034
           3869           3869         55.186         55.167       0.132008
           3870           3870         55.019         55.000       0.131965
           3871           3871         54.853         54.833       0.131907
           3872           3872         54.686         54.667       0.131843
           3873           3873         54.519         54.500       0.131774
           3874           3874         54.352         54.333       0.131719
           3875           3875         54.186         54.167        0.13166
           3876           3876         54.019         54.000       0.131599
           3877           3877         53.852         53.833       0.131551
           3878           3878         53.686         53.667       0.131506
           3879           3879         53.519         53.500       0.131469
           3880           3880         53.352         53.333       0.131428
           3881           3881         53.186         53.167       0.131396
           3882           3882         53.019         53.000       0.131365
           3883           3883         52.852         52.833       0.131331
           3884           3884         52.686         52.667       0.131288
           3885           3885         52.519         52.500       0.131223
           3886           3886         52.352         52.333       0.131171
           3887           3887         52.186         52.167       0.131121
           3888           3888         52.019         52.000       0.131074
           3889           3889         51.852         51.833       0.131039
           3890           3890         51.685         51.667       0.131016
           3891           3891         51.519         51.500       0.130988
           3892           3892         51.352         51.333       0.130956
           3893           3893         51.185         51.167       0.130953
           3894           3894         51.019         51.000       0.130915
           3895           3895         50.852         50.833       0.130872
           3896           3896         50.685         50.667       0.130837
           3897           3897         50.519         50.500       0.130764
           3898           3898         50.352         50.333        0.13071
           3899           3899         50.185         50.167       0.130662
           3900           3900         50.019         50.000       0.130613
           3901           3901         49.852         49.833       0.130576
           3902           3902         49.685         49.667       0.130532
           3903           3903         49.518         49.500       0.130474
           3904           3904         49.352         49.333       0.130424
           3905           3905         49.185         49.167       0.130371
           3906           3906         49.018         49.000       0.130307
           3907           3907         48.852         48.833       0.130241
           3908           3908         48.685         48.667       0.130171
           3909           3909         48.518         48.500       0.130076
           3910           3910         48.352         48.333           0.13
           3911           3911         48.185         48.167        0.12993
           3912           3912         48.018         48.000       0.129864
           3913           3913         47.852         47.833       0.129824
           3914           3914         47.685         47.667       0.129798
           3915           3915         47.518         47.500       0.129782
           3916           3916         47.352         47.333       0.129755
           3917           3917         47.185         47.167       0.129723
           3918           3918         47.018         47.000       0.129722
           3919           3919         46.851         46.833       0.129683
           3920           3920         46.685         46.667       0.129638
           3921           3921         46.518         46.500       0.129584
           3922           3922         46.351         46.333       0.129513
           3923           3923         46.185         46.167       0.129462
           3924           3924         46.018         46.000       0.129411
           3925           3925         45.851         45.833       0.129352
           3926           3926         45.685         45.667       0.129333
           3927           3927         45.518         45.500       0.129307
           3928           3928         45.351         45.333       0.129271
           3929           3929         45.185         45.167       0.129223
           3930           3930         45.018         45.000       0.129172
           3931           3931         44.851         44.833       0.129113
           3932           3932         44.684         44.667       0.129064
           3933           3933         44.518         44.500       0.129018
           3934           3934         44.351         44.333       0.128955
           3935           3935         44.184         44.167        0.12891
           3936           3936         44.018         44.000       0.128861
           3937           3937         43.851         43.833       0.128794
           3938           3938         43.684         43.667        0.12878
           3939           3939         43.518         43.500       0.128756
           3940           3940         43.351         43.333       0.128703
           3941           3941         43.184         43.167       0.128649
           3942           3942         43.018         43.000       0.128637
           3943           3943         42.851         42.833       0.128605
           3944           3944         42.684         42.667       0.128564
           3945           3945         42.518         42.500       0.128523
           3946           3946         42.351         42.333       0.128498
           3947           3947         42.184         42.167       0.128467
           3948           3948         42.017         42.000       0.128429
           3949           3949         41.851         41.833       0.128383
           3950           3950         41.684         41.667       0.128331
           3951           3951         41.517         41.500       0.128271
           3952           3952         41.351         41.333       0.128184
           3953           3953         41.184         41.167       0.128086
           3954           3954         41.017         41.000       0.127999
           3955           3955         40.851         40.833       0.127929
           3956           3956         40.684         40.667        0.12786
           3957           3957         40.517         40.500       0.127797
           3958           3958         40.351         40.333       0.127746
           3959           3959         40.184         40.167       0.127695
           3960           3960         40.017         40.000       0.127657
           3961           3961         39.850         39.833       0.127617
           3962           3962         39.684         39.667       0.127561
           3963           3963         39.517         39.500       0.127519
           3964           3964         39.350         39.333       0.127484
           3965           3965         39.184         39.167       0.127455
           3966           3966         39.017         39.000       0.127413
           3967           3967         38.850         38.833       0.127377
           3968           3968         38.684         38.667       0.127338
           3969           3969         38.517         38.500       0.127293
           3970           3970         38.350         38.333        0.12726
           3971           3971         38.184         38.167       0.127239
           3972           3972         38.017         38.000       0.127219
           3973           3973         37.850         37.833       0.127208
           3974           3974         37.684         37.667       0.127198
           3975           3975         37.517         37.500       0.127177
           3976           3976         37.350         37.333       0.127142
           3977           3977         37.183         37.167       0.127092
           3978           3978         37.017         37.000       0.127011
           3979           3979         36.850         36.833       0.126947
           3980           3980         36.683         36.667        0.12688
           3981           3981         36.517         36.500       0.126824
           3982           3982         36.350         36.333       0.126776
           3983           3983         36.183         36.167       0.126715
           3984           3984         36.017         36.000       0.126657
           3985           3985         35.850         35.833       0.126608
           3986           3986         35.683         35.667       0.126562
           3987           3987         35.517         35.500       0.126528
           3988           3988         35.350         35.333       0.126488
           3989           3989         35.183         35.167       0.126439
           3990           3990         35.017         35.000       0.126386
           3991           3991         34.850         34.833       0.126342
           3992           3992         34.683         34.667       0.126286
           3993           3993         34.516         34.500       0.126226
           3994           3994         34.350         34.333       0.126171
           3995           3995         34.183         34.167       0.126107
           3996           3996         34.016         34.000       0.126062
           3997           3997         33.850         33.833       0.126014
           3998           3998         33.683         33.667       0.125956
           3999           3999         33.516         33.500       0.125909
           4000           4000         33.350         33.333       0.125837
           4001           4001         33.183         33.167        0.12576
           4002           4002         33.016         33.000       0.125681
           4003           4003         32.850         32.833       0.125589
           4004           4004         32.683         32.667        0.12552
           4005           4005         32.516         32.500       0.125464
           4006           4006         32.349         32.333       0.125408
           4007           4007         32.183         32.167       0.125401
           4008           4008         32.016         32.000       0.125376
           4009           4009         31.849         31.833       0.125352
           4010           4010         31.683         31.667       0.125322
           4011           4011         31.516         31.500       0.125287
           4012           4012         31.349         31.333       0.125239
           4013           4013         31.183         31.167       0.125188
           4014           4014         31.016         31.000       0.125129
           4015           4015         30.849         30.833       0.125064
           4016           4016         30.683         30.667       0.124967
           4017           4017         30.516         30.500       0.124911
           4018           4018         30.349         30.333       0.124867
           4019           4019         30.183         30.167       0.124822
           4020           4020         30.016         30.000       0.124802
           4021           4021         29.849         29.833       0.124774
           4022           4022         29.682         29.667       0.124736
           4023           4023         29.516         29.500        0.12469
           4024           4024         29.349         29.333       0.124656
           4025           4025         29.182         29.167       0.124623
           4026           4026         29.016         29.000       0.124586
           4027           4027         28.849         28.833       0.124547
           4028           4028         28.682         28.667       0.124495
           4029           4029         28.516         28.500       0.124444
           4030           4030         28.349         28.333       0.124403
           4031           4031         28.182         28.167       0.124376
           4032           4032         28.016         28.000       0.124347
           4033           4033         27.849         27.833       0.124307
           4034           4034         27.682         27.667       0.124271
           4035           4035         27.516         27.500       0.124227
           4036           4036         27.349         27.333       0.124198
           4037           4037         27.182         27.167       0.124157
           4038           4038         27.015         27.000       0.124122
           4039           4039         26.849         26.833       0.124097
           4040           4040         26.682         26.667        0.12406
           4041           4041         26.515         26.500       0.124012
           4042           4042         26.349         26.333       0.123968
           4043           4043         26.182         26.167       0.123926
           4044           4044         26.015         26.000       0.123892
           4045           4045         25.849         25.833        0.12386
           4046           4046         25.682         25.667       0.123827
           4047           4047         25.515         25.500       0.123803
           4048           4048         25.349         25.333       0.123786
           4049           4049         25.182         25.167       0.123754
           4050           4050         25.015         25.000       0.123691
           4051           4051         24.849         24.833       0.123616
           4052           4052         24.682         24.667       0.123531
           4053           4053         24.515         24.500        0.12347
           4054           4054         24.348         24.333       0.123411
           4055           4055         24.182         24.167       0.123353
           4056           4056         24.015         24.000       0.123295
           4057           4057         23.848         23.833       0.123233
           4058           4058         23.682         23.667       0.123174
           4059           4059         23.515         23.500       0.123131
           4060           4060         23.348         23.333       0.123049
           4061           4061         23.182         23.167       0.122992
           4062           4062         23.015         23.000       0.122954
           4063           4063         22.848         22.833       0.122929
           4064           4064         22.682         22.667       0.122908
           4065           4065         22.515         22.500         0.1229
           4066           4066         22.348         22.333       0.122905
           4067           4067         22.182         22.167       0.122905
           4068           4068         22.015         22.000       0.122927
           4069           4069         21.848         21.833       0.122911
           4070           4070         21.681         21.667       0.122876
           4071           4071         21.515         21.500       0.122839
           4072           4072         21.348         21.333       0.122795
           4073           4073         21.181         21.167       0.122786
           4074           4074         21.015         21.000       0.122803
           4075           4075         20.848         20.833       0.122831
           4076           4076         20.681         20.667       0.122864
           4077           4077         20.515         20.500       0.122869
           4078           4078         20.348         20.333       0.122857
           4079           4079         20.181         20.167       0.122842
           4080           4080         20.015         20.000       0.122823
           4081           4081         19.848         19.833       0.122761
           4082           4082         19.681         19.667        0.12271
           4083           4083         19.515         19.500       0.122674
           4084           4084         19.348         19.333       0.122635
           4085           4085         19.181         19.167       0.122615
           4086           4086         19.015         19.000       0.122607
           4087           4087         18.848         18.833       0.122593
           4088           4088         18.681         18.667       0.122564
           4089           4089         18.514         18.500       0.122537
           4090           4090         18.348         18.333       0.122516
           4091           4091         18.181         18.167       0.122489
           4092           4092         18.014         18.000        0.12246
           4093           4093         17.848         17.833       0.122411
           4094           4094         17.681         17.667       0.122377
           4095           4095         17.514         17.500       0.122332
           4096           4096         17.348         17.333        0.12228
           4097           4097         17.181         17.167       0.122223
           4098           4098         17.014         17.000       0.122174
           4099           4099         16.848         16.833       0.122134
           4100           4100         16.681         16.667       0.122108
           4101           4101         16.514         16.500       0.122063
           4102           4102         16.348         16.333       0.122033
           4103           4103         16.181         16.167       0.122002
           4104           4104         16.014         16.000       0.121966
           4105           4105         15.848         15.833       0.121963
           4106           4106         15.681         15.667       0.121959
           4107           4107         15.514         15.500       0.121939
           4108           4108         15.347         15.333       0.121906
           4109           4109         15.181         15.167       0.121873
           4110           4110         15.014         15.000       0.121849
           4111           4111         14.847         14.833       0.121833
           4112           4112         14.681         14.667       0.121815
           4113           4113         14.514         14.500       0.121782
           4114           4114         14.347         14.333       0.121755
           4115           4115         14.181         14.167       0.121718
           4116           4116         14.014         14.000       0.121682
           4117           4117         13.847         13.833       0.121628
           4118           4118         13.681         13.667        0.12157
           4119           4119         13.514         13.500       0.121533
           4120           4120         13.347         13.333       0.121506
           4121           4121         13.181         13.167       0.121453
           4122           4122         13.014         13.000       0.121407
           4123           4123         12.847         12.833       0.121367
           4124           4124         12.680         12.667       0.121335
           4125           4125         12.514         12.500       0.121324
           4126           4126         12.347         12.333        0.12133
           4127           4127         12.180         12.167       0.121316
           4128           4128         12.014         12.000       0.121283
           4129           4129         11.847         11.833       0.121282
           4130           4130         11.680         11.667       0.121264
           4131           4131         11.514         11.500       0.121233
           4132           4132         11.347         11.333       0.121187
           4133           4133         11.180         11.167       0.121134
           4134           4134         11.014         11.000       0.121092
           4135           4135         10.847         10.833       0.121046
           4136           4136         10.680         10.667       0.120989
           4137           4137         10.514         10.500       0.120939
           4138           4138         10.347         10.333       0.120896
           4139           4139         10.180         10.167       0.120842
           4140           4140         10.013         10.000        0.12079
           4141           4141          9.847          9.833       0.120728
           4142           4142          9.680          9.667        0.12067
           4143           4143          9.513          9.500        0.12063
           4144           4144          9.347          9.333       0.120604
           4145           4145          9.180          9.167       0.120564
           4146           4146          9.013          9.000       0.120509
           4147           4147          8.847          8.833       0.120468
           4148           4148          8.680          8.667       0.120424
           4149           4149          8.513          8.500       0.120378
           4150           4150          8.347          8.333       0.120347
           4151           4151          8.180          8.167       0.120311
           4152           4152          8.013          8.000        0.12028
           4153           4153          7.847          7.833       0.120273
           4154           4154          7.680          7.667       0.120257
           4155           4155          7.513          7.500       0.120232
           4156           4156          7.347          7.333       0.120208
           4157           4157          7.180          7.167       0.120193
           4158           4158          7.013          7.000       0.120175
           4159           4159          6.846          6.833       0.120146
           4160           4160          6.680          6.667       0.120111
           4161           4161          6.513          6.500       0.120067
           4162           4162          6.346          6.333       0.120024
           4163           4163          6.180          6.167       0.119965
           4164           4164          6.013          6.000       0.119895
           4165           4165          5.846          5.833       0.119828
           4166           4166          5.680          5.667       0.119757
           4167           4167          5.513          5.500       0.119682
           4168           4168          5.346          5.333       0.119612
           4169           4169          5.180          5.167       0.119574
           4170           4170          5.013          5.000       0.119523
           4171           4171          4.846          4.833       0.119458
           4172           4172          4.680          4.667       0.119397
           4173           4173          4.513          4.500        0.11936
           4174           4174          4.346          4.333        0.11935
           4175           4175          4.179          4.167       0.119337
           4176           4176          4.013          4.000       0.119321
           4177           4177          3.846          3.833        0.11931
           4178           4178          3.679          3.667       0.119348
           4179           4179          3.513          3.500       0.119361
           4180           4180          3.346          3.333       0.119351
           4181           4181          3.179          3.167       0.119324
           4182           4182          3.013          3.000       0.119293
           4183           4183          2.846          2.833       0.119263
           4184           4184          2.679          2.667       0.119231
           4185           4185          2.513          2.500       0.119199
           4186           4186          2.346          2.333       0.119147
           4187           4187          2.179          2.167         0.1191
           4188           4188          2.013          2.000       0.119059
           4189           4189          1.846          1.833       0.119015
           4190           4190          1.679          1.667       0.118999
           4191           4191          1.513          1.500       0.119001
           4192           4192          1.346          1.333       0.119005
           4193           4193          1.179          1.167       0.119008
           4194           4194          1.012          1.000       0.119013
           4195           4195          0.846          0.833       0.118972
           4196           4196          0.679          0.667        0.11895
           4197           4197          0.512          0.500       0.118946
           4198           4198          0.346          0.333       0.118896
           4199           4199          0.179          0.167        0.11887
           4200           4200     12.379e-03          0.000       0.118843
           4201           4201         -0.154         -0.167       0.118824
           4202           4202         -0.321         -0.333       0.118844
           4203           4203         -0.488         -0.500       0.118842
           4204           4204         -0.654         -0.667       0.118836
           4205           4205         -0.821         -0.833       0.118831
           4206           4206         -0.988         -1.000       0.118795
           4207           4207         -1.154         -1.167       0.118763
           4208           4208         -1.321         -1.333       0.118733
           4209           4209         -1.488         -1.500       0.118693
           4210           4210         -1.654         -1.667       0.118657
           4211           4211         -1.821         -1.833       0.118604
           4212           4212         -1.988         -2.000       0.118533
           4213           4213         -2.155         -2.167       0.118471
           4214           4214         -2.321         -2.333       0.118427
           4215           4215         -2.488         -2.500       0.118381
           4216           4216         -2.655         -2.667       0.118324
           4217           4217         -2.821         -2.833       0.118268
           4218           4218         -2.988         -3.000       0.118205
           4219           4219         -3.155         -3.167       0.118142
           4220           4220         -3.321         -3.333       0.118089
           4221           4221         -3.488         -3.500       0.118042
           4222           4222         -3.655         -3.667       0.118011
           4223           4223         -3.821         -3.833       0.117989
           4224           4224         -3.988         -4.000       0.117965
           4225           4225         -4.155         -4.167       0.117944
           4226           4226         -4.321         -4.333        0.11797
           4227           4227         -4.488         -4.500       0.117962
           4228           4228         -4.655         -4.667       0.117953
           4229           4229         -4.821         -4.833       0.117961
           4230           4230         -4.988         -5.000       0.117918
           4231           4231         -5.155         -5.167       0.117895
           4232           4232         -5.322         -5.333       0.117876
           4233           4233         -5.488         -5.500       0.117844
           4234           4234         -5.655         -5.667       0.117776
           4235           4235         -5.822         -5.833       0.117743
           4236           4236         -5.988         -6.000        0.11771
           4237           4237         -6.155         -6.167       0.117662
           4238           4238         -6.322         -6.333       0.117624
           4239           4239         -6.488         -6.500       0.117594
           4240           4240         -6.655         -6.667       0.117557
           4241           4241         -6.822         -6.833       0.117524
           4242           4242         -6.988         -7.000       0.117489
           4243           4243         -7.155         -7.167       0.117475
           4244           4244         -7.322         -7.333       0.117454
           4245           4245         -7.488         -7.500       0.117443
           4246           4246         -7.655         -7.667       0.117427
           4247           4247         -7.822         -7.833       0.117386
           4248           4248         -7.988         -8.000       0.117345
           4249           4249         -8.155         -8.167       0.117322
           4250           4250         -8.322         -8.333       0.117308
           4251           4251         -8.489         -8.500       0.117288
           4252           4252         -8.655         -8.667       0.117265
           4253           4253         -8.822         -8.833       0.117233
           4254           4254         -8.989         -9.000       0.117207
           4255           4255         -9.155         -9.167       0.117179
           4256           4256         -9.322         -9.333       0.117138
           4257           4257         -9.489         -9.500         0.1171
           4258           4258         -9.655         -9.667       0.117047
           4259           4259         -9.822         -9.833       0.116975
           4260           4260         -9.989        -10.000       0.116937
           4261           4261        -10.155        -10.167       0.116901
           4262           4262        -10.322        -10.333       0.116866
           4263           4263        -10.489        -10.500       0.116827
           4264           4264        -10.655        -10.667       0.116759
           4265           4265        -10.822        -10.833        0.11671
           4266           4266        -10.989        -11.000        0.11668
           4267           4267        -11.156        -11.167       0.116652
           4268           4268        -11.322        -11.333       0.116569
           4269           4269        -11.489        -11.500       0.116503
           4270           4270        -11.656        -11.667       0.116451
           4271           4271        -11.822        -11.833       0.116398
           4272           4272        -11.989        -12.000       0.116331
           4273           4273        -12.156        -12.167       0.116268
           4274           4274        -12.322        -12.333       0.116221
           4275           4275        -12.489        -12.500       0.116176
           4276           4276        -12.656        -12.667       0.116117
           4277           4277        -12.822        -12.833       0.116039
           4278           4278        -12.989        -13.000       0.115958
           4279           4279        -13.156        -13.167       0.115881
           4280           4280        -13.322        -13.333       0.115786
           4281           4281        -13.489        -13.500       0.115701
           4282           4282        -13.656        -13.667       0.115613
           4283           4283        -13.823        -13.833       0.115523
           4284           4284        -13.989        -14.000       0.115434
           4285           4285        -14.156        -14.167       0.115338
           4286           4286        -14.323        -14.333       0.115254
           4287           4287        -14.489        -14.500       0.115179
           4288           4288        -14.656        -14.667       0.115111
           4289           4289        -14.823        -14.833       0.115056
           4290           4290        -14.989        -15.000          0.115
           4291           4291        -15.156        -15.167       0.114929
           4292           4292        -15.323        -15.333       0.114877
           4293           4293        -15.489        -15.500       0.114805
           4294           4294        -15.656        -15.667       0.114726
           4295           4295        -15.823        -15.833        0.11465
           4296           4296        -15.989        -16.000       0.114572
           4297           4297        -16.156        -16.167       0.114523
           4298           4298        -16.323        -16.333        0.11446
           4299           4299        -16.490        -16.500       0.114392
           4300           4300        -16.656        -16.667       0.114348
           4301           4301        -16.823        -16.833       0.114273
           4302           4302        -16.990        -17.000       0.114215
           4303           4303        -17.156        -17.167       0.114179
           4304           4304        -17.323        -17.333       0.114082
           4305           4305        -17.490        -17.500       0.114004
           4306           4306        -17.656        -17.667        0.11392
           4307           4307        -17.823        -17.833       0.113813
           4308           4308        -17.990        -18.000       0.113736
           4309           4309        -18.156        -18.167       0.113658
           4310           4310        -18.323        -18.333       0.113589
           4311           4311        -18.490        -18.500       0.113532
           4312           4312        -18.656        -18.667       0.113529
           4313           4313        -18.823        -18.833       0.113501
           4314           4314        -18.990        -19.000       0.113492
           4315           4315        -19.156        -19.167       0.113493
           4316           4316        -19.323        -19.333       0.113475
           4317           4317        -19.490        -19.500       0.113418
           4318           4318        -19.657        -19.667       0.113349
           4319           4319        -19.823        -19.833       0.113273
           4320           4320        -19.990        -20.000       0.113136
           4321           4321        -20.157        -20.167       0.113029
           4322           4322        -20.323        -20.333       0.112926
           4323           4323        -20.490        -20.500       0.112836
           4324           4324        -20.657        -20.667       0.112778
           4325           4325        -20.823        -20.833        0.11272
           4326           4326        -20.990        -21.000       0.112653
           4327           4327        -21.157        -21.167       0.112569
           4328           4328        -21.323        -21.333       0.112516
           4329           4329        -21.490        -21.500       0.112458
           4330           4330        -21.657        -21.667       0.112402
           4331           4331        -21.823        -21.833       0.112346
           4332           4332        -21.990        -22.000       0.112296
           4333           4333        -22.157        -22.167       0.112244
           4334           4334        -22.324        -22.333       0.112194
           4335           4335        -22.490        -22.500       0.112142
           4336           4336        -22.657        -22.667       0.112082
           4337           4337        -22.824        -22.833       0.112013
           4338           4338        -22.990        -23.000       0.111941
           4339           4339        -23.157        -23.167       0.111885
           4340           4340        -23.324        -23.333       0.111791
           4341           4341        -23.490        -23.500       0.111722
           4342           4342        -23.657        -23.667       0.111659
           4343           4343        -23.824        -23.833       0.111586
           4344           4344        -23.990        -24.000       0.111529
           4345           4345        -24.157        -24.167       0.111504
           4346           4346        -24.324        -24.333       0.111487
           4347           4347        -24.490        -24.500       0.111455
           4348           4348        -24.657        -24.667       0.111431
           4349           4349        -24.824        -24.833       0.111377
           4350           4350        -24.990        -25.000       0.111319
           4351           4351        -25.157        -25.167       0.111257
           4352           4352        -25.324        -25.333        0.11112
           4353           4353        -25.491        -25.500       0.111007
           4354           4354        -25.657        -25.667       0.110896
           4355           4355        -25.824        -25.833       0.110809
           4356           4356        -25.991        -26.000       0.110714
           4357           4357        -26.157        -26.167       0.110616
           4358           4358        -26.324        -26.333       0.110532
           4359           4359        -26.491        -26.500       0.110464
           4360           4360        -26.657        -26.667       0.110423
           4361           4361        -26.824        -26.833       0.110327
           4362           4362        -26.991        -27.000       0.110221
           4363           4363        -27.157        -27.167       0.110113
           4364           4364        -27.324        -27.333       0.109988
           4365           4365        -27.491        -27.500       0.109889
           4366           4366        -27.657        -27.667       0.109803
           4367           4367        -27.824        -27.833       0.109729
           4368           4368        -27.991        -28.000       0.109721
           4369           4369        -28.158        -28.167       0.109677
           4370           4370        -28.324        -28.333       0.109613
           4371           4371        -28.491        -28.500       0.109538
           4372           4372        -28.658        -28.667       0.109508
           4373           4373        -28.824        -28.833       0.109449
           4374           4374        -28.991        -29.000       0.109366
           4375           4375        -29.158        -29.167       0.109274
           4376           4376        -29.324        -29.333        0.10915
           4377           4377        -29.491        -29.500       0.109026
           4378           4378        -29.658        -29.667       0.108892
           4379           4379        -29.824        -29.833       0.108765
           4380           4380        -29.991        -30.000        0.10865
           4381           4381        -30.158        -30.167       0.108564
           4382           4382        -30.324        -30.333       0.108492
           4383           4383        -30.491        -30.500       0.108437
           4384           4384        -30.658        -30.667       0.108436
           4385           4385        -30.825        -30.833       0.108399
           4386           4386        -30.991        -31.000       0.108383
           4387           4387        -31.158        -31.167       0.108364
           4388           4388        -31.325        -31.333       0.108336
           4389           4389        -31.491        -31.500       0.108305
           4390           4390        -31.658        -31.667       0.108273
           4391           4391        -31.825        -31.833       0.108286
           4392           4392        -31.991        -32.000       0.108162
           4393           4393        -32.158        -32.167        0.10797
           4394           4394        -32.325        -32.333       0.107703
           4395           4395        -32.491        -32.500       0.107369
           4396           4396        -32.658        -32.667       0.107313
           4397           4397        -32.825        -32.833       0.107639
           4398           4398        -32.991        -33.000       0.107534
           4399           4399        -33.158        -33.167       0.107387
           4400           4400        -33.325        -33.333       0.107347
           4401           4401        -33.491        -33.500       0.107244
           4402           4402        -33.658        -33.667       0.107163
           4403           4403        -33.825        -33.833        0.10713
           4404           4404        -33.992        -34.000       0.107012
           4405           4405        -34.158        -34.167       0.106899
           4406           4406        -34.325        -34.333       0.106808
           4407           4407        -34.492        -34.500       0.106731
           4408           4408        -34.658        -34.667       0.106648
           4409           4409        -34.825        -34.833       0.106554
           4410           4410        -34.992        -35.000       0.106457
           4411           4411        -35.158        -35.167       0.106254
           4412           4412        -35.325        -35.333       0.106123
           4413           4413        -35.492        -35.500       0.106022
           4414           4414        -35.658        -35.667       0.105914
           4415           4415        -35.825        -35.833       0.105795
           4416           4416        -35.992        -36.000       0.105699
           4417           4417        -36.158        -36.167       0.105587
           4418           4418        -36.325        -36.333       0.105483
           4419           4419        -36.492        -36.500       0.105395
           4420           4420        -36.659        -36.667       0.105264
           4421           4421        -36.825        -36.833       0.105152
           4422           4422        -36.992        -37.000       0.105067
           4423           4423        -37.159        -37.167       0.104997
           4424           4424        -37.325        -37.333       0.104919
           4425           4425        -37.492        -37.500       0.104847
           4426           4426        -37.659        -37.667       0.104756
           4427           4427        -37.825        -37.833        0.10466
           4428           4428        -37.992        -38.000        0.10456
           4429           4429        -38.159        -38.167       0.104453
           4430           4430        -38.325        -38.333       0.104343
           4431           4431        -38.492        -38.500       0.104231
           4432           4432        -38.659        -38.667       0.104126
           4433           4433        -38.825        -38.833       0.104037
           4434           4434        -38.992        -39.000       0.103943
           4435           4435        -39.159        -39.167       0.103831
           4436           4436        -39.326        -39.333       0.103755
           4437           4437        -39.492        -39.500        0.10366
           4438           4438        -39.659        -39.667       0.103554
           4439           4439        -39.826        -39.833       0.103437
           4440           4440        -39.992        -40.000       0.103299
           4441           4441        -40.159        -40.167       0.103178
           4442           4442        -40.326        -40.333       0.103059
           4443           4443        -40.492        -40.500       0.102938
           4444           4444        -40.659        -40.667       0.102768
           4445           4445        -40.826        -40.833       0.102641
           4446           4446        -40.992        -41.000       0.102541
           4447           4447        -41.159        -41.167       0.102447
           4448           4448        -41.326        -41.333       0.102324
           4449           4449        -41.492        -41.500       0.102204
           4450           4450        -41.659        -41.667       0.102118
           4451           4451        -41.826        -41.833       0.102039
           4452           4452        -41.993        -42.000       0.101832
           4453           4453        -42.159        -42.167        0.10171
           4454           4454        -42.326        -42.333       0.101612
           4455           4455        -42.493        -42.500       0.101512
           4456           4456        -42.659        -42.667       0.101432
           4457           4457        -42.826        -42.833       0.101304
           4458           4458        -42.993        -43.000       0.101176
           4459           4459        -43.159        -43.167       0.101059
           4460           4460        -43.326        -43.333       0.100803
           4461           4461        -43.493        -43.500       0.100607
           4462           4462        -43.659        -43.667       0.100426
           4463           4463        -43.826        -43.833       0.100243
           4464           4464        -43.993        -44.000        0.10007
           4465           4465        -44.159        -44.167      0.0998967
           4466           4466        -44.326        -44.333      0.0997355
           4467           4467        -44.493        -44.500      0.0995947
           4468           4468        -44.660        -44.667      0.0994144
           4469           4469        -44.826        -44.833       0.099247
           4470           4470        -44.993        -45.000      0.0991031
           4471           4471        -45.160        -45.167      0.0989637
           4472           4472        -45.326        -45.333      0.0988151
           4473           4473        -45.493        -45.500      0.0986651
           4474           4474        -45.660        -45.667      0.0985046
           4475           4475        -45.826        -45.833      0.0983499
           4476           4476        -45.993        -46.000      0.0981772
           4477           4477        -46.160        -46.167      0.0979518
           4478           4478        -46.326        -46.333      0.0976179
           4479           4479        -46.493        -46.500      0.0973007
           4480           4480        -46.660        -46.667      0.0966156
           4481           4481        -46.827        -46.833      0.0965366
           4482           4482        -46.993        -47.000      0.0966008
           4483           4483        -47.160        -47.167      0.0966772
           4484           4484        -47.327        -47.333      0.0964882
           4485           4485        -47.493        -47.500      0.0962513
           4486           4486        -47.660        -47.667       0.096098
           4487           4487        -47.827        -47.833      0.0958681
           4488           4488        -47.993        -48.000      0.0956005
           4489           4489        -48.160        -48.167        0.09537
           4490           4490        -48.327        -48.333      0.0951673
           4491           4491        -48.493        -48.500      0.0949815
           4492           4492        -48.660        -48.667       0.094784
           4493           4493        -48.827        -48.833      0.0945792
           4494           4494        -48.993        -49.000      0.0943758
           4495           4495        -49.160        -49.167      0.0941679
           4496           4496        -49.327        -49.333      0.0939578
           4497           4497        -49.494        -49.500      0.0937505
           4498           4498        -49.660        -49.667      0.0935296
           4499           4499        -49.827        -49.833      0.0933031
           4500           4500        -49.994        -50.000       0.093094
           4501           4501        -50.160        -50.167      0.0928718
           4502           4502        -50.327        -50.333       0.092618
           4503           4503        -50.494        -50.500      0.0923799
           4504           4504        -50.660        -50.667      0.0921518
           4505           4505        -50.827        -50.833      0.0919659
           4506           4506        -50.994        -51.000      0.0914259
           4507           4507        -51.161        -51.167      0.0909665
           4508           4508        -51.327        -51.333      0.0904732
           4509           4509        -51.494        -51.500      0.0900082
           4510           4510        -51.661        -51.667      0.0895152
           4511           4511        -51.827        -51.833      0.0890014
           4512           4512        -51.994        -52.000        0.08846
           4513           4513        -52.161        -52.167      0.0879095
           4514           4514        -52.327        -52.333      0.0873473
           4515           4515        -52.494        -52.500      0.0867949
           4516           4516        -52.661        -52.667      0.0862466
           4517           4517        -52.828        -52.833      0.0856775
           4518           4518        -52.994        -53.000      0.0851313
           4519           4519        -53.161        -53.167      0.0846163
           4520           4520        -53.328        -53.333      0.0838498
           4521           4521        -53.495        -53.500       0.083188
           4522           4522        -53.661        -53.667      0.0825267
           4523           4523        -53.828        -53.833      0.0818462
           4524           4524        -53.995        -54.000      0.0812838
           4525           4525        -54.161        -54.167      0.0807345
           4526           4526        -54.328        -54.333      0.0801188
           4527           4527        -54.495        -54.500      0.0795249
           4528           4528        -54.662        -54.667      0.0789903
           4529           4529        -54.828        -54.833      0.0783143
           4530           4530        -54.995        -55.000      0.0776432
           4531           4531        -55.162        -55.167      0.0771155
           4532           4532        -55.328        -55.333      0.0767356
           4533           4533        -55.495        -55.500       0.076175
           4534           4534        -55.662        -55.667      0.0754134
           4535           4535        -55.829        -55.833      0.0747302
           4536           4536        -55.995        -56.000      0.0745129
           4537           4537        -56.162        -56.167      0.0737895
           4538           4538        -56.329        -56.333      0.0732521
           4539           4539        -56.495        -56.500       0.072657
           4540           4540        -56.662        -56.667      0.0721667
           4541           4541        -56.829        -56.833      0.0715794
           4542           4542        -56.995        -57.000      0.0709599
           4543           4543        -57.162        -57.167       0.070307
           4544           4544        -57.329        -57.333      0.0698177
           4545           4545        -57.496        -57.500      0.0693641
           4546           4546        -57.662        -57.667       0.068891
           4547           4547        -57.829        -57.833      0.0684059
           4548           4548        -57.996        -58.000      0.0679242
           4549           4549        -58.162        -58.167      0.0675223
           4550           4550        -58.329        -58.333      0.0671055
           4551           4551        -58.496        -58.500      0.0666994
           4552           4552        -58.663        -58.667      0.0663277
           4553           4553        -58.829        -58.833       0.065935
           4554           4554        -58.996        -59.000       0.065523
           4555           4555        -59.163        -59.167      0.0650844
           4556           4556        -59.329        -59.333       0.064647
           4557           4557        -59.496        -59.500      0.0641282
           4558           4558        -59.663        -59.667      0.0636687
           4559           4559        -59.829        -59.833      0.0632078
           4560           4560        -59.996        -60.000      0.0627368
           4561           4561        -60.163        -60.167      0.0622386
           4562           4562        -60.330        -60.333      0.0617587
           4563           4563        -60.496        -60.500      0.0612915
           4564           4564        -60.663        -60.667      0.0608497
           4565           4565        -60.830        -60.833      0.0604207
           4566           4566        -60.996        -61.000      0.0600107
           4567           4567        -61.163        -61.167      0.0596088
           4568           4568        -61.330        -61.333      0.0591973
           4569           4569        -61.496        -61.500      0.0589149
           4570           4570        -61.663        -61.667      0.0585877
           4571           4571        -61.830        -61.833      0.0582536
           4572           4572        -61.996        -62.000      0.0579211
           4573           4573        -62.163        -62.167      0.0575771
           4574           4574        -62.330        -62.333      0.0572361
           4575           4575        -62.497        -62.500      0.0569045
           4576           4576        -62.663        -62.667      0.0565574
           4577           4577        -62.830        -62.833      0.0562104
           4578           4578        -62.997        -63.000       0.055867
           4579           4579        -63.163        -63.167      0.0555079
           4580           4580        -63.330        -63.333      0.0551302
           4581           4581        -63.497        -63.500      0.0547667
           4582           4582        -63.663        -63.667      0.0543844
           4583           4583        -63.830        -63.833      0.0540144
           4584           4584        -63.997        -64.000      0.0536806
           4585           4585        -64.163        -64.167      0.0533443
           4586           4586        -64.330        -64.333      0.0530136
           4587           4587        -64.497        -64.500      0.0526773
           4588           4588        -64.664        -64.667        0.05234
           4589           4589        -64.830        -64.833      0.0519971
           4590           4590        -64.997        -65.000      0.0516783
           4591           4591        -65.164        -65.167       0.051305
           4592           4592        -65.330        -65.333      0.0509047
           4593           4593        -65.497        -65.500      0.0506382
           4594           4594        -65.664        -65.667      0.0504364
           4595           4595        -65.830        -65.833      0.0501678
           4596           4596        -65.997        -66.000      0.0498756
           4597           4597        -66.164        -66.167      0.0496055
           4598           4598        -66.330        -66.333       0.049191
           4599           4599        -66.497        -66.500      0.0488487
           4600           4600        -66.664        -66.667      0.0485177
           4601           4601        -66.831        -66.833      0.0481666
           4602           4602        -66.997        -67.000      0.0477958
           4603           4603        -67.164        -67.167      0.0474445
           4604           4604        -67.331        -67.333      0.0471028
           4605           4605        -67.497        -67.500      0.0467393
           4606           4606        -67.664        -67.667      0.0464199
           4607           4607        -67.831        -67.833      0.0461248
           4608           4608        -67.997        -68.000      0.0458478
           4609           4609        -68.164        -68.167      0.0455954
           4610           4610        -68.331        -68.333      0.0454367
           4611           4611        -68.497        -68.500      0.0452134
           4612           4612        -68.664        -68.667      0.0449608
           4613           4613        -68.831        -68.833      0.0447071
           4614           4614        -68.997        -69.000      0.0444311
           4615           4615        -69.164        -69.167       0.044182
           4616           4616        -69.331        -69.333      0.0438161
           4617           4617        -69.498        -69.500      0.0433792
           4618           4618        -69.664        -69.667      0.0430433
           4619           4619        -69.831        -69.833      0.0430555
           4620           4620        -69.998        -70.000      0.0429983
           4621           4621        -70.164        -70.167      0.0429473
           4622           4622        -70.331        -70.333      0.0426587
           4623           4623        -70.498        -70.500      0.0423433
           4624           4624        -70.664        -70.667      0.0421019
           4625           4625        -70.831        -70.833      0.0418848
           4626           4626        -70.998        -71.000      0.0415963
           4627           4627        -71.164        -71.167      0.0413111
           4628           4628        -71.331        -71.333      0.0410573
           4629           4629        -71.498        -71.500      0.0407943
           4630           4630        -71.664        -71.667      0.0405298
           4631           4631        -71.831        -71.833      0.0402981
           4632           4632        -71.998        -72.000      0.0400589
           4633           4633        -72.164        -72.167      0.0398097
           4634           4634        -72.331        -72.333       0.039561
           4635           4635        -72.498        -72.500       0.039322
           4636           4636        -72.665        -72.667      0.0391028
           4637           4637        -72.831        -72.833      0.0388924
           4638           4638        -72.998        -73.000      0.0386228
           4639           4639        -73.165        -73.167      0.0383762
           4640           4640        -73.331        -73.333      0.0381405
           4641           4641        -73.498        -73.500      0.0379166
           4642           4642        -73.665        -73.667      0.0376797
           4643           4643        -73.831        -73.833      0.0374881
           4644           4644        -73.998        -74.000      0.0373091
           4645           4645        -74.165        -74.167       0.037114
           4646           4646        -74.331        -74.333      0.0369813
           4647           4647        -74.498        -74.500      0.0368969
           4648           4648        -74.665        -74.667      0.0366219
           4649           4649        -74.831        -74.833      0.0357266
           4650           4650        -74.998        -75.000      0.0358699
           4651           4651        -75.165        -75.167       0.035727
           4652           4652        -75.331        -75.333      0.0355265
           4653           4653        -75.498        -75.500      0.0352336
           4654           4654        -75.665        -75.667      0.0350076
           4655           4655        -75.832        -75.833      0.0347908
           4656           4656        -75.998        -76.000      0.0345299
           4657           4657        -76.165        -76.167       0.034326
           4658           4658        -76.332        -76.333      0.0342876
           4659           4659        -76.498        -76.500      0.0342044
           4660           4660        -76.665        -76.667      0.0339944
           4661           4661        -76.832        -76.833      0.0335892
           4662           4662        -76.998        -77.000      0.0331901
           4663           4663        -77.165        -77.167       0.033244
           4664           4664        -77.332        -77.333      0.0331918
           4665           4665        -77.498        -77.500      0.0331176
           4666           4666        -77.665        -77.667      0.0329185
           4667           4667        -77.832        -77.833       0.032771
           4668           4668        -77.998        -78.000       0.032875
           4669           4669        -78.165        -78.167      0.0324519
           4670           4670        -78.332        -78.333      0.0322582
           4671           4671        -78.498        -78.500      0.0320722
           4672           4672        -78.665        -78.667      0.0318577
           4673           4673        -78.832        -78.833      0.0316221
           4674           4674        -78.998        -79.000      0.0313774
           4675           4675        -79.165        -79.167      0.0311681
           4676           4676        -79.332        -79.333      0.0309817
           4677           4677        -79.498        -79.500      0.0308073
           4678           4678        -79.665        -79.667      0.0306782
           4679           4679        -79.832        -79.833      0.0305516
           4680           4680        -79.998        -80.000      0.0304443
           4681           4681        -79.998        -80.000      0.0303517
           4682           4682        -79.998        -80.000      0.0302648
           4683           4683        -79.998        -80.000      0.0301626
           4684           4684        -79.998        -80.000      0.0300695
           4685           4685        -79.998        -80.000      0.0299774
           4686           4686        -79.999        -80.000      0.0298738
           4687           4687        -79.999        -80.000      0.0297653
           4688           4688        -79.999        -80.000       0.029669
           4689           4689        -79.999        -80.000      0.0294955
           4690           4690        -79.999        -80.000      0.0291309
           4691           4691        -79.999        -80.000      0.0286462
           4692           4692        -79.999        -80.000      0.0285414
           4693           4693        -79.999        -80.000      0.0280771
           4694           4694        -79.999        -80.000      0.0279295
           4695           4695        -79.999        -80.000      0.0279452
           4696           4696        -79.999        -80.000      0.0278332
           4697           4697        -79.999        -80.000      0.0276937
           4698           4698        -79.999        -80.000      0.0275852
           4699           4699        -79.999        -80.000      0.0273371
           4700           4700        -79.999        -80.000      0.0271226
           4701           4701        -79.999        -80.000      0.0267861
           4702           4702        -79.999        -80.000      0.0262903
           4703           4703        -79.999        -80.000      0.0267465
           4704           4704        -79.999        -80.000      0.0269812
           4705           4705        -79.999        -80.000      0.0270043
           4706           4706        -79.999        -80.000      0.0269922
           4707           4707        -79.999        -80.000      0.0269175
           4708           4708        -79.999        -80.000      0.0268719
           4709           4709        -79.999        -80.000      0.0268069
           4710           4710        -79.999        -80.000       0.026718
           4711           4711        -79.999        -80.000      0.0265489
           4712           4712        -79.999        -80.000      0.0264121
           4713           4713        -79.999        -80.000      0.0262573
           4714           4714        -79.999        -80.000      0.0261074
           4715           4715        -79.999        -80.000      0.0259155
           4716           4716        -79.999        -80.000      0.0257482
           4717           4717        -79.999        -80.000      0.0255731
           4718           4718        -79.999        -80.000      0.0254112
           4719           4719        -79.999        -80.000      0.0252349
           4720           4720        -79.999        -80.000      0.0250595
           4721           4721        -79.999        -80.000       0.024892
           4722           4722        -79.999        -80.000      0.0247871
           4723           4723        -79.999        -80.000      0.0246443
           4724           4724        -79.999        -80.000      0.0243434
           4725           4725        -79.999        -80.000      0.0240966
           4726           4726        -79.999        -80.000      0.0243341
           4727           4727        -79.999        -80.000      0.0244443
           4728           4728        -79.999        -80.000      0.0239986
           4729           4729        -79.999        -80.000      0.0235792
           4730           4730        -79.999        -80.000      0.0232734
           4731           4731        -79.999        -80.000      0.0233327
           4732           4732        -79.999        -80.000      0.0232515
           4733           4733        -79.999        -80.000       0.023149
           4734           4734        -79.999        -80.000      0.0230607
           4735           4735        -79.999        -80.000      0.0228345
           4736           4736        -79.999        -80.000      0.0226849
           4737           4737        -79.999        -80.000       0.022505
           4738           4738        -79.999        -80.000      0.0222541
           4739           4739        -79.999        -80.000      0.0222868
           4740           4740        -79.999        -80.000      0.0222743
           4741           4741        -79.999        -80.000      0.0221947
           4742           4742        -79.999        -80.000      0.0220633
           4743           4743        -79.999        -80.000      0.0219486
           4744           4744        -79.999        -80.000      0.0218462
           4745           4745        -79.999        -80.000      0.0217342
           4746           4746        -79.999        -80.000      0.0216378
           4747           4747        -79.999        -80.000      0.0215476
           4748           4748        -79.999        -80.000       0.021452
           4749           4749        -79.999        -80.000      0.0213072
           4750           4750        -79.999        -80.000      0.0210617
           4751           4751        -79.999        -80.000      0.0207609
           4752           4752        -79.999        -80.000      0.0204105
           4753           4753        -79.999        -80.000      0.0204711
           4754           4754        -79.999        -80.000      0.0205703
           4755           4755        -79.999        -80.000      0.0206966
           4756           4756        -79.999        -80.000      0.0206686
           4757           4757        -79.999        -80.000      0.0202972
           4758           4758        -79.999        -80.000      0.0199193
           4759           4759        -79.999        -80.000      0.0202555
           4760           4760        -79.999        -80.000      0.0203065
           4761           4761        -79.999        -80.000       0.020151
           4762           4762        -79.999        -80.000      0.0199797
           4763           4763        -79.999        -80.000      0.0196809
           4764           4764        -79.999        -80.000      0.0193019
           4765           4765        -79.999        -80.000      0.0189166
           4766           4766        -79.999        -80.000      0.0189314
           4767           4767        -79.999        -80.000      0.0192415
           4768           4768        -79.999        -80.000      0.0194939
           4769           4769        -79.999        -80.000       0.019735
           4770           4770        -79.999        -80.000       0.019861
           4771           4771        -79.999        -80.000      0.0190935
           4772           4772        -79.999        -80.000      0.0185743
           4773           4773        -79.999        -80.000      0.0182396
           4774           4774        -79.999        -80.000      0.0179308
           4775           4775        -79.999        -80.000      0.0178562
           4776           4776        -79.999        -80.000      0.0180842
           4777           4777        -79.999        -80.000      0.0177649
           4778           4778        -79.999        -80.000      0.0177337
           4779           4779        -79.999        -80.000      0.0176272
           4780           4780        -79.999        -80.000       0.017532
           4781           4781        -79.999        -80.000      0.0174226
           4782           4782        -79.999        -80.000      0.0173212
           4783           4783        -79.999        -80.000      0.0172483
           4784           4784        -79.999        -80.000      0.0171358
           4785           4785        -79.999        -80.000      0.0170193
           4786           4786        -79.999        -80.000      0.0169123
           4787           4787        -79.999        -80.000      0.0167816
           4788           4788        -79.999        -80.000      0.0166891
           4789           4789        -79.999        -80.000      0.0167333
           4790           4790        -79.999        -80.000      0.0169148
           4791           4791        -79.999        -80.000      0.0169499
           4792           4792        -79.999        -80.000      0.0165265
           4793           4793        -79.999        -80.000      0.0166257
           4794           4794        -79.999        -80.000      0.0172395
           4795           4795        -79.999        -80.000       0.016688
           4796           4796        -79.999        -80.000      0.0162406
           4797           4797        -79.999        -80.000      0.0160202
           4798           4798        -79.999        -80.000      0.0159526
           4799           4799        -79.999        -80.000      0.0157547
           4800           4800        -79.999        -80.000      0.0155608
           4801           4801        -79.833        -79.833      0.0153581
           4802           4802        -79.666        -79.667      0.0151771
           4803           4803        -79.499        -79.500        0.01513
           4804           4804        -79.333        -79.333      0.0159659
           4805           4805        -79.166        -79.167      0.0184391
           4806           4806        -78.999        -79.000      0.0236425
           4807           4807        -78.832        -78.833      0.0308493
           4808           4808        -78.664        -78.667      0.0435328
           4809           4809        -78.497        -78.500       0.058149
           4810           4810        -78.330        -78.333      0.0732613
           4811           4811        -78.162        -78.167      0.0875577
           4812           4812        -77.995        -78.000        0.09737
           4813           4813        -77.828        -77.833       0.103369
           4814           4814        -77.661        -77.667        0.10509
           4815           4815        -77.495        -77.500        0.10375
           4816           4816        -77.328        -77.333      0.0961548
           4817           4817        -77.162        -77.167       0.085915
           4818           4818        -76.996        -77.000      0.0737417
           4819           4819        -76.830        -76.833      0.0610827
           4820           4820        -76.664        -76.667      0.0482469
           4821           4821        -76.498        -76.500      0.0356265
           4822           4822        -76.332        -76.333      0.0234096
           4823           4823        -76.166        -76.167      0.0116683
           4824           4824        -76.000        -76.000     0.00227203
           4825           4825        -75.834        -75.833    -0.00686511
           4826           4826        -75.667        -75.667     -0.0153839
           4827           4827        -75.501        -75.500     -0.0230644
           4828           4828        -75.335        -75.333      -0.028554
           4829           4829        -75.168        -75.167     -0.0339222
           4830           4830        -75.002        -75.000     -0.0388658
           4831           4831        -74.836        -74.833     -0.0431473
           4832           4832        -74.669        -74.667     -0.0462196
           4833           4833        -74.503        -74.500     -0.0491165
           4834           4834        -74.336        -74.333     -0.0514541
           4835           4835        -74.170        -74.167     -0.0536149
           4836           4836        -74.003        -74.000     -0.0556657
           4837           4837        -73.836        -73.833     -0.0573641
           4838           4838        -73.670        -73.667     -0.0584315
           4839           4839        -73.503        -73.500     -0.0594762
           4840           4840        -73.337        -73.333     -0.0604206
           4841           4841        -73.170        -73.167     -0.0608084
           4842           4842        -73.003        -73.000     -0.0614273
           4843           4843        -72.837        -72.833     -0.0619122
           4844           4844        -72.670        -72.667     -0.0622093
           4845           4845        -72.503        -72.500     -0.0625771
           4846           4846        -72.337        -72.333     -0.0629309
           4847           4847        -72.170        -72.167      -0.063197
           4848           4848        -72.003        -72.000     -0.0633226
           4849           4849        -71.837        -71.833     -0.0635062
           4850           4850        -71.670        -71.667     -0.0636922
           4851           4851        -71.504        -71.500      -0.063845
           4852           4852        -71.337        -71.333     -0.0638923
           4853           4853        -71.170        -71.167      -0.063793
           4854           4854        -71.004        -71.000     -0.0637243
           4855           4855        -70.837        -70.833     -0.0636658
           4856           4856        -70.670        -70.667     -0.0636017
           4857           4857        -70.504        -70.500     -0.0635215
           4858           4858        -70.337        -70.333     -0.0633807
           4859           4859        -70.170        -70.167     -0.0631857
           4860           4860        -70.004        -70.000      -0.062935
           4861           4861        -69.837        -69.833     -0.0628986
           4862           4862        -69.670        -69.667      -0.062957
           4863           4863        -69.504        -69.500     -0.0630876
           4864           4864        -69.337        -69.333     -0.0629685
           4865           4865        -69.170        -69.167     -0.0626686
           4866           4866        -69.004        -69.000     -0.0623184
           4867           4867        -68.837        -68.833     -0.0618731
           4868           4868        -68.670        -68.667     -0.0620856
           4869           4869        -68.504        -68.500     -0.0620426
           4870           4870        -68.337        -68.333     -0.0619495
           4871           4871        -68.170        -68.167     -0.0618743
           4872           4872        -68.004        -68.000     -0.0618151
           4873           4873        -67.837        -67.833     -0.0616888
           4874           4874        -67.670        -67.667     -0.0615895
           4875           4875        -67.504        -67.500     -0.0614753
           4876           4876        -67.337        -67.333     -0.0613639
           4877           4877        -67.170        -67.167     -0.0612504
           4878           4878        -67.004        -67.000     -0.0611624
           4879           4879        -66.837        -66.833     -0.0610806
           4880           4880        -66.670        -66.667     -0.0609822
           4881           4881        -66.504        -66.500      -0.060916
           4882           4882        -66.337        -66.333     -0.0608345
           4883           4883        -66.170        -66.167     -0.0607551
           4884           4884        -66.004        -66.000     -0.0606374
           4885           4885        -65.837        -65.833     -0.0605019
           4886           4886        -65.670        -65.667     -0.0604966
           4887           4887        -65.504        -65.500     -0.0604445
           4888           4888        -65.337        -65.333     -0.0598482
           4889           4889        -65.170        -65.167     -0.0601662
           4890           4890        -65.004        -65.000     -0.0602609
           4891           4891        -64.837        -64.833     -0.0598996
           4892           4892        -64.670        -64.667     -0.0599045
           4893           4893        -64.504        -64.500     -0.0599969
           4894           4894        -64.337        -64.333     -0.0596626
           4895           4895        -64.170        -64.167      -0.059577
           4896           4896        -64.004        -64.000     -0.0590786
           4897           4897        -63.837        -63.833     -0.0593061
           4898           4898        -63.670        -63.667     -0.0590461
           4899           4899        -63.504        -63.500     -0.0591585
           4900           4900        -63.337        -63.333     -0.0593268
           4901           4901        -63.170        -63.167     -0.0592174
           4902           4902        -63.004        -63.000     -0.0587889
           4903           4903        -62.837        -62.833     -0.0587347
           4904           4904        -62.670        -62.667     -0.0587414
           4905           4905        -62.504        -62.500     -0.0588263
           4906           4906        -62.337        -62.333     -0.0588899
           4907           4907        -62.170        -62.167     -0.0589081
           4908           4908        -62.004        -62.000     -0.0587818
           4909           4909        -61.837        -61.833     -0.0587655
           4910           4910        -61.670        -61.667     -0.0587531
           4911           4911        -61.504        -61.500     -0.0587487
           4912           4912        -61.337        -61.333     -0.0587959
           4913           4913        -61.170        -61.167     -0.0586851
           4914           4914        -61.004        -61.000     -0.0586332
           4915           4915        -60.837        -60.833     -0.0585909
           4916           4916        -60.670        -60.667     -0.0585447
           4917           4917        -60.504        -60.500     -0.0585085
           4918           4918        -60.337        -60.333     -0.0584582
           4919           4919        -60.170        -60.167      -0.058409
           4920           4920        -60.004        -60.000     -0.0583644
           4921           4921        -59.837        -59.833     -0.0583331
           4922           4922        -59.670        -59.667      -0.058324
           4923           4923        -59.504        -59.500     -0.0583157
           4924           4924        -59.337        -59.333     -0.0583009
           4925           4925        -59.170        -59.167     -0.0583258
           4926           4926        -59.004        -59.000      -0.058337
           4927           4927        -58.837        -58.833     -0.0583506
           4928           4928        -58.670        -58.667     -0.0583674
           4929           4929        -58.504        -58.500     -0.0583479
           4930           4930        -58.337        -58.333     -0.0583227
           4931           4931        -58.170        -58.167     -0.0583026
           4932           4932        -58.004        -58.000     -0.0583059
           4933           4933        -57.837        -57.833     -0.0582682
           4934           4934        -57.670        -57.667     -0.0582531
           4935           4935        -57.504        -57.500     -0.0582456
           4936           4936        -57.337        -57.333     -0.0582557
           4937           4937        -57.170        -57.167     -0.0582956
           4938           4938        -57.004        -57.000     -0.0585485
           4939           4939        -56.837        -56.833     -0.0590071
           4940           4940        -56.670        -56.667     -0.0589647
           4941           4941        -56.504        -56.500     -0.0588426
           4942           4942        -56.337        -56.333     -0.0588396
           4943           4943        -56.170        -56.167     -0.0588523
           4944           4944        -56.004        -56.000     -0.0588778
           4945           4945        -55.837        -55.833     -0.0588661
           4946           4946        -55.670        -55.667     -0.0588394
           4947           4947        -55.504        -55.500     -0.0589925
           4948           4948        -55.337        -55.333     -0.0593418
           4949           4949        -55.171        -55.167     -0.0597931
           4950           4950        -55.004        -55.000     -0.0600114
           4951           4951        -54.837        -54.833     -0.0597701
           4952           4952        -54.671        -54.667     -0.0595722
           4953           4953        -54.504        -54.500     -0.0598295
           4954           4954        -54.337        -54.333     -0.0601395
           4955           4955        -54.171        -54.167     -0.0603461
           4956           4956        -54.004        -54.000     -0.0605476
           4957           4957        -53.837        -53.833     -0.0607494
           4958           4958        -53.671        -53.667     -0.0609657
           4959           4959        -53.504        -53.500     -0.0611715
           4960           4960        -53.337        -53.333      -0.061377
           4961           4961        -53.171        -53.167     -0.0615856
           4962           4962        -53.004        -53.000     -0.0617965
           4963           4963        -52.837        -52.833     -0.0620034
           4964           4964        -52.671        -52.667     -0.0622271
           4965           4965        -52.504        -52.500     -0.0624504
           4966           4966        -52.338        -52.333     -0.0626578
           4967           4967        -52.171        -52.167     -0.0628802
           4968           4968        -52.004        -52.000     -0.0631312
           4969           4969        -51.838        -51.833     -0.0633992
           4970           4970        -51.671        -51.667     -0.0636828
           4971           4971        -51.504        -51.500     -0.0639673
           4972           4972        -51.338        -51.333     -0.0642411
           4973           4973        -51.171        -51.167     -0.0646046
           4974           4974        -51.004        -51.000     -0.0649572
           4975           4975        -50.838        -50.833     -0.0653037
           4976           4976        -50.671        -50.667     -0.0656553
           4977           4977        -50.504        -50.500     -0.0660483
           4978           4978        -50.338        -50.333     -0.0664407
           4979           4979        -50.171        -50.167     -0.0668373
           4980           4980        -50.005        -50.000     -0.0672599
           4981           4981        -49.838        -49.833     -0.0677181
           4982           4982        -49.671        -49.667     -0.0681484
           4983           4983        -49.505        -49.500     -0.0686284
           4984           4984        -49.338        -49.333     -0.0691276
           4985           4985        -49.171        -49.167     -0.0693591
           4986           4986        -49.005        -49.000     -0.0695707
           4987           4987        -48.838        -48.833     -0.0698107
           4988           4988        -48.672        -48.667     -0.0700301
           4989           4989        -48.505        -48.500     -0.0704553
           4990           4990        -48.338        -48.333     -0.0707954
           4991           4991        -48.172        -48.167     -0.0711415
           4992           4992        -48.005        -48.000     -0.0715646
           4993           4993        -47.838        -47.833     -0.0717892
           4994           4994        -47.672        -47.667      -0.072054
           4995           4995        -47.505        -47.500     -0.0723202
           4996           4996        -47.338        -47.333     -0.0725691
           4997           4997        -47.172        -47.167     -0.0727413
           4998           4998        -47.005        -47.000     -0.0729552
           4999           4999        -46.838        -46.833     -0.0731612
           5000           5000        -46.672        -46.667     -0.0733603
           5001           5001        -46.505        -46.500     -0.0735258
           5002           5002        -46.339        -46.333     -0.0736999
           5003           5003        -46.172        -46.167     -0.0738497
           5004           5004        -46.005        -46.000     -0.0739819
           5005           5005        -45.839        -45.833     -0.0740383
           5006           5006        -45.672        -45.667     -0.0741172
           5007           5007        -45.505        -45.500     -0.0741935
           5008           5008        -45.339        -45.333     -0.0742659
           5009           5009        -45.172        -45.167     -0.0742422
           5010           5010        -45.005        -45.000     -0.0742235
           5011           5011        -44.839        -44.833     -0.0742028
           5012           5012        -44.672        -44.667       -0.07419
           5013           5013        -44.505        -44.500     -0.0741549
           5014           5014        -44.339        -44.333     -0.0741069
           5015           5015        -44.172        -44.167     -0.0741692
           5016           5016        -44.005        -44.000     -0.0744215
           5017           5017        -43.839        -43.833     -0.0740694
           5018           5018        -43.672        -43.667     -0.0739435
           5019           5019        -43.505        -43.500     -0.0738665
           5020           5020        -43.339        -43.333     -0.0737618
           5021           5021        -43.172        -43.167     -0.0737093
           5022           5022        -43.005        -43.000     -0.0736383
           5023           5023        -42.839        -42.833     -0.0735665
           5024           5024        -42.672        -42.667     -0.0735048
           5025           5025        -42.505        -42.500     -0.0734167
           5026           5026        -42.339        -42.333     -0.0733334
           5027           5027        -42.172        -42.167     -0.0732488
           5028           5028        -42.005        -42.000     -0.0731489
           5029           5029        -41.839        -41.833     -0.0730864
           5030           5030        -41.672        -41.667     -0.0730229
           5031           5031        -41.505        -41.500     -0.0729822
           5032           5032        -41.339        -41.333     -0.0729474
           5033           5033        -41.172        -41.167     -0.0729076
           5034           5034        -41.005        -41.000     -0.0728924
           5035           5035        -40.839        -40.833     -0.0728756
           5036           5036        -40.672        -40.667     -0.0728902
           5037           5037        -40.505        -40.500     -0.0729091
           5038           5038        -40.339        -40.333     -0.0728898
           5039           5039        -40.172        -40.167     -0.0728767
           5040           5040        -40.005        -40.000     -0.0728663
           5041           5041        -39.839        -39.833     -0.0728469
           5042           5042        -39.672        -39.667     -0.0728191
           5043           5043        -39.505        -39.500       -0.07278
           5044           5044        -39.339        -39.333     -0.0727405
           5045           5045        -39.172        -39.167     -0.0726983
           5046           5046        -39.006        -39.000     -0.0727234
           5047           5047        -38.839        -38.833     -0.0727221
           5048           5048        -38.672        -38.667     -0.0727025
           5049           5049        -38.506        -38.500     -0.0726583
           5050           5050        -38.339        -38.333     -0.0727042
           5051           5051        -38.172        -38.167     -0.0727074
           5052           5052        -38.006        -38.000     -0.0726844
           5053           5053        -37.839        -37.833     -0.0726684
           5054           5054        -37.672        -37.667     -0.0726239
           5055           5055        -37.506        -37.500     -0.0725887
           5056           5056        -37.339        -37.333     -0.0725563
           5057           5057        -37.172        -37.167     -0.0725204
           5058           5058        -37.006        -37.000     -0.0724751
           5059           5059        -36.839        -36.833      -0.072424
           5060           5060        -36.672        -36.667     -0.0723857
           5061           5061        -36.506        -36.500     -0.0723783
           5062           5062        -36.339        -36.333     -0.0723521
           5063           5063        -36.172        -36.167     -0.0723288
           5064           5064        -36.006        -36.000     -0.0723222
           5065           5065        -35.839        -35.833     -0.0723216
           5066           5066        -35.672        -35.667     -0.0723072
           5067           5067        -35.506        -35.500     -0.0722743
           5068           5068        -35.339        -35.333     -0.0722294
           5069           5069        -35.172        -35.167     -0.0721859
           5070           5070        -35.006        -35.000     -0.0721438
           5071           5071        -34.839        -34.833     -0.0721199
           5072           5072        -34.672        -34.667      -0.072113
           5073           5073        -34.506        -34.500     -0.0721013
           5074           5074        -34.339        -34.333     -0.0721461
           5075           5075        -34.172        -34.167     -0.0721671
           5076           5076        -34.006        -34.000     -0.0721656
           5077           5077        -33.839        -33.833     -0.0721531
           5078           5078        -33.672        -33.667     -0.0721618
           5079           5079        -33.506        -33.500     -0.0721479
           5080           5080        -33.339        -33.333     -0.0721371
           5081           5081        -33.172        -33.167     -0.0721263
           5082           5082        -33.006        -33.000     -0.0720811
           5083           5083        -32.839        -32.833     -0.0720389
           5084           5084        -32.672        -32.667     -0.0720269
           5085           5085        -32.506        -32.500     -0.0720279
           5086           5086        -32.339        -32.333      -0.071957
           5087           5087        -32.172        -32.167     -0.0719313
           5088           5088        -32.006        -32.000     -0.0719594
           5089           5089        -31.839        -31.833     -0.0719537
           5090           5090        -31.672        -31.667     -0.0718524
           5091           5091        -31.506        -31.500     -0.0717942
           5092           5092        -31.339        -31.333     -0.0717461
           5093           5093        -31.172        -31.167     -0.0717111
           5094           5094        -31.006        -31.000     -0.0716676
           5095           5095        -30.839        -30.833     -0.0716271
           5096           5096        -30.672        -30.667     -0.0715785
           5097           5097        -30.506        -30.500     -0.0715319
           5098           5098        -30.339        -30.333     -0.0715113
           5099           5099        -30.173        -30.167     -0.0714627
           5100           5100        -30.006        -30.000     -0.0714179
           5101           5101        -29.839        -29.833     -0.0713828
           5102           5102        -29.673        -29.667     -0.0713492
           5103           5103        -29.506        -29.500     -0.0713327
           5104           5104        -29.339        -29.333     -0.0713128
           5105           5105        -29.173        -29.167     -0.0712966
           5106           5106        -29.006        -29.000     -0.0712949
           5107           5107        -28.839        -28.833      -0.071315
           5108           5108        -28.673        -28.667      -0.071302
           5109           5109        -28.506        -28.500     -0.0712935
           5110           5110        -28.339        -28.333     -0.0712914
           5111           5111        -28.173        -28.167     -0.0712646
           5112           5112        -28.006        -28.000     -0.0712366
           5113           5113        -27.839        -27.833     -0.0711938
           5114           5114        -27.673        -27.667     -0.0711662
           5115           5115        -27.506        -27.500     -0.0711565
           5116           5116        -27.339        -27.333     -0.0711369
           5117           5117        -27.173        -27.167     -0.0711098
           5118           5118        -27.006        -27.000     -0.0710917
           5119           5119        -26.839        -26.833     -0.0710842
           5120           5120        -26.673        -26.667     -0.0710598
           5121           5121        -26.506        -26.500     -0.0710365
           5122           5122        -26.339        -26.333     -0.0709995
           5123           5123        -26.173        -26.167     -0.0709503
           5124           5124        -26.006        -26.000     -0.0709089
           5125           5125        -25.839        -25.833     -0.0708766
           5126           5126        -25.673        -25.667     -0.0708559
           5127           5127        -25.506        -25.500     -0.0708067
           5128           5128        -25.339        -25.333     -0.0707642
           5129           5129        -25.173        -25.167     -0.0707415
           5130           5130        -25.006        -25.000      -0.070728
           5131           5131        -24.839        -24.833     -0.0706766
           5132           5132        -24.673        -24.667     -0.0706294
           5133           5133        -24.506        -24.500     -0.0705723
           5134           5134        -24.339        -24.333     -0.0705175
           5135           5135        -24.173        -24.167     -0.0704094
           5136           5136        -24.006        -24.000     -0.0703303
           5137           5137        -23.839        -23.833     -0.0702764
           5138           5138        -23.673        -23.667      -0.070232
           5139           5139        -23.506        -23.500     -0.0701902
           5140           5140        -23.339        -23.333     -0.0701573
           5141           5141        -23.173        -23.167     -0.0701135
           5142           5142        -23.006        -23.000     -0.0700702
           5143           5143        -22.839        -22.833     -0.0700867
           5144           5144        -22.673        -22.667     -0.0700609
           5145           5145        -22.506        -22.500     -0.0700082
           5146           5146        -22.339        -22.333      -0.069971
           5147           5147        -22.173        -22.167     -0.0699528
           5148           5148        -22.006        -22.000       -0.06992
           5149           5149        -21.839        -21.833     -0.0698907
           5150           5150        -21.673        -21.667     -0.0698601
           5151           5151        -21.506        -21.500     -0.0698012
           5152           5152        -21.339        -21.333     -0.0697415
           5153           5153        -21.173        -21.167     -0.0696713
           5154           5154        -21.006        -21.000     -0.0695984
           5155           5155        -20.839        -20.833     -0.0694998
           5156           5156        -20.673        -20.667     -0.0694598
           5157           5157        -20.506        -20.500     -0.0694144
           5158           5158        -20.339        -20.333     -0.0693499
           5159           5159        -20.173        -20.167     -0.0693418
           5160           5160        -20.006        -20.000     -0.0693244
           5161           5161        -19.840        -19.833     -0.0693069
           5162           5162        -19.673        -19.667     -0.0693046
           5163           5163        -19.506        -19.500     -0.0692907
           5164           5164        -19.340        -19.333      -0.069264
           5165           5165        -19.173        -19.167     -0.0692101
           5166           5166        -19.006        -19.000     -0.0691756
           5167           5167        -18.840        -18.833     -0.0691078
           5168           5168        -18.673        -18.667     -0.0690469
           5169           5169        -18.506        -18.500     -0.0690003
           5170           5170        -18.340        -18.333     -0.0689434
           5171           5171        -18.173        -18.167     -0.0688848
           5172           5172        -18.006        -18.000     -0.0688472
           5173           5173        -17.840        -17.833     -0.0688429
           5174           5174        -17.673        -17.667     -0.0688445
           5175           5175        -17.506        -17.500     -0.0688676
           5176           5176        -17.340        -17.333     -0.0688732
           5177           5177        -17.173        -17.167     -0.0688597
           5178           5178        -17.006        -17.000     -0.0688481
           5179           5179        -16.840        -16.833     -0.0688254
           5180           5180        -16.673        -16.667     -0.0687883
           5181           5181        -16.506        -16.500     -0.0687411
           5182           5182        -16.340        -16.333     -0.0687068
           5183           5183        -16.173        -16.167     -0.0686381
           5184           5184        -16.006        -16.000     -0.0685732
           5185           5185        -15.840        -15.833     -0.0685231
           5186           5186        -15.673        -15.667     -0.0684894
           5187           5187        -15.506        -15.500     -0.0684482
           5188           5188        -15.340        -15.333     -0.0684017
           5189           5189        -15.173        -15.167     -0.0683358
           5190           5190        -15.006        -15.000     -0.0682589
           5191           5191        -14.840        -14.833     -0.0681723
           5192           5192        -14.673        -14.667     -0.0681063
           5193           5193        -14.506        -14.500     -0.0680528
           5194           5194        -14.340        -14.333     -0.0679893
           5195           5195        -14.173        -14.167     -0.0680103
           5196           5196        -14.006        -14.000     -0.0679902
           5197           5197        -13.840        -13.833     -0.0679863
           5198           5198        -13.673        -13.667     -0.0680214
           5199           5199        -13.506        -13.500     -0.0678569
           5200           5200        -13.340        -13.333     -0.0677834
           5201           5201        -13.173        -13.167     -0.0677364
           5202           5202        -13.006        -13.000       -0.06769
           5203           5203        -12.840        -12.833     -0.0676471
           5204           5204        -12.673        -12.667     -0.0675968
           5205           5205        -12.506        -12.500     -0.0675415
           5206           5206        -12.340        -12.333     -0.0674831
           5207           5207        -12.173        -12.167     -0.0673963
           5208           5208        -12.006        -12.000     -0.0673259
           5209           5209        -11.840        -11.833     -0.0672839
           5210           5210        -11.673        -11.667     -0.0672513
           5211           5211        -11.506        -11.500     -0.0672084
           5212           5212        -11.340        -11.333     -0.0671689
           5213           5213        -11.173        -11.167     -0.0671352
           5214           5214        -11.006        -11.000     -0.0670968
           5215           5215        -10.840        -10.833     -0.0670607
           5216           5216        -10.673        -10.667     -0.0670196
           5217           5217        -10.506        -10.500      -0.066969
           5218           5218        -10.340        -10.333     -0.0669209
           5219           5219        -10.173        -10.167       -0.06688
           5220           5220        -10.006        -10.000     -0.0668649
           5221           5221         -9.840         -9.833     -0.0668589
           5222           5222         -9.673         -9.667     -0.0668476
           5223           5223         -9.506         -9.500     -0.0668484
           5224           5224         -9.340         -9.333     -0.0668296
           5225           5225         -9.173         -9.167     -0.0668013
           5226           5226         -9.006         -9.000     -0.0667732
           5227           5227         -8.840         -8.833     -0.0667214
           5228           5228         -8.673         -8.667     -0.0666878
           5229           5229         -8.507         -8.500     -0.0666489
           5230           5230         -8.340         -8.333     -0.0666176
           5231           5231         -8.173         -8.167     -0.0666085
           5232           5232         -8.007         -8.000     -0.0665832
           5233           5233         -7.840         -7.833     -0.0665627
           5234           5234         -7.673         -7.667     -0.0665356
           5235           5235         -7.507         -7.500     -0.0664981
           5236           5236         -7.340         -7.333     -0.0664696
           5237           5237         -7.173         -7.167     -0.0664292
           5238           5238         -7.007         -7.000     -0.0663902
           5239           5239         -6.840         -6.833     -0.0663282
           5240           5240         -6.673         -6.667     -0.0662708
           5241           5241         -6.507         -6.500      -0.066231
           5242           5242         -6.340         -6.333      -0.066196
           5243           5243         -6.173         -6.167     -0.0661669
           5244           5244         -6.007         -6.000     -0.0661542
           5245           5245         -5.840         -5.833     -0.0661391
           5246           5246         -5.673         -5.667     -0.0661201
           5247           5247         -5.507         -5.500     -0.0660952
           5248           5248         -5.340         -5.333     -0.0660684
           5249           5249         -5.173         -5.167      -0.066042
           5250           5250         -5.007         -5.000     -0.0660071
           5251           5251         -4.840         -4.833     -0.0659672
           5252           5252         -4.673         -4.667     -0.0659116
           5253           5253         -4.507         -4.500     -0.0658501
           5254           5254         -4.340         -4.333      -0.065792
           5255           5255         -4.173         -4.167     -0.0657298
           5256           5256         -4.007         -4.000     -0.0656864
[truncated: 139,425 more chars]
