# Supplementary material for: Mechanically robust supramolecular polymer co-assemblies
Source: Nat Commun. 2022 Jan 18;13:356. doi: 10.1038/s41467-022-28017-0 (PMC8766479; doi:10.1038/s41467-022-28017-0)
Supplement: Supplementary file 3 — Source Data [file 41467_2022_28017_MOESM3_ESM.zip › NCOMMS-21-41006-T_Source Data/Supplementary Figure 7/Supplementary Figure 7b.txt]

Title                                                           04.02.2021 15:28
________________________________________________________________________________

Title
Evaluation Categories:

Curve Name:
  !$THM(BKB)50:Zn_not annealed_2
Curve Values:
          Index              t             Ts             Tr          Value
                           [s]           [�C]           [�C]        [Wg^-1]
              0              0        -79.999        -80.000      0.0109669
              1              1        -79.999        -80.000      0.0103129
              2              2        -79.999        -80.000     0.00943776
              3              3        -79.999        -80.000     0.00843445
              4              4        -79.999        -80.000      0.0079467
              5              5        -80.000        -80.000     0.00747768
              6              6        -80.000        -80.000     0.00693092
              7              7        -80.000        -80.000     0.00637092
              8              8        -80.000        -80.000     0.00581903
              9              9        -80.000        -80.000     0.00529831
             10             10        -80.000        -80.000     0.00476178
             11             11        -80.000        -80.000     0.00423623
             12             12        -80.000        -80.000     0.00376687
             13             13        -80.000        -80.000     0.00328649
             14             14        -80.000        -80.000     0.00276781
             15             15        -80.000        -80.000     0.00219419
             16             16        -80.000        -80.000     0.00193284
             17             17        -80.000        -80.000      0.0015619
             18             18        -80.000        -80.000     0.00122331
             19             19        -80.000        -80.000     0.00089709
             20             20        -80.000        -80.000    0.000522795
             21             21        -80.000        -80.000    0.000178994
             22             22        -80.000        -80.000   1.64104e-005
             23             23        -80.000        -80.000   -0.000124602
             24             24        -80.000        -80.000   -0.000317423
             25             25        -80.000        -80.000   -0.000516098
             26             26        -80.000        -80.000   -0.000694852
             27             27        -80.000        -80.000   -0.000897411
             28             28        -80.000        -80.000    -0.00114232
             29             29        -80.000        -80.000    -0.00120084
             30             30        -80.000        -80.000    -0.00128346
             31             31        -80.000        -80.000    -0.00129077
             32             32        -80.000        -80.000    -0.00129428
             33             33        -80.000        -80.000    -0.00143797
             34             34        -80.000        -80.000    -0.00153486
             35             35        -80.000        -80.000     -0.0016338
             36             36        -80.000        -80.000    -0.00176861
             37             37        -80.000        -80.000    -0.00196439
             38             38        -80.000        -80.000    -0.00215895
             39             39        -80.000        -80.000    -0.00244602
             40             40        -80.000        -80.000    -0.00284185
             41             41        -80.000        -80.000    -0.00260972
             42             42        -80.000        -80.000    -0.00277209
             43             43        -80.000        -80.000    -0.00254069
             44             44        -80.000        -80.000    -0.00213842
             45             45        -80.000        -80.000    -0.00245966
             46             46        -80.000        -80.000    -0.00264126
             47             47        -80.000        -80.000    -0.00277154
             48             48        -80.000        -80.000    -0.00285123
             49             49        -80.000        -80.000    -0.00291454
             50             50        -80.000        -80.000     -0.0026865
             51             51        -80.000        -80.000    -0.00296948
             52             52        -80.000        -80.000    -0.00332017
             53             53        -80.000        -80.000    -0.00281604
             54             54        -80.000        -80.000    -0.00279083
             55             55        -80.000        -80.000    -0.00278687
             56             56        -80.000        -80.000    -0.00250418
             57             57        -80.000        -80.000    -0.00287612
             58             58        -80.000        -80.000    -0.00304547
             59             59        -80.000        -80.000    -0.00305733
             60             60        -80.000        -80.000    -0.00302751
             61             61        -80.000        -80.000    -0.00290042
             62             62        -80.000        -80.000    -0.00296197
             63             63        -80.000        -80.000    -0.00306879
             64             64        -80.000        -80.000    -0.00256042
             65             65        -80.000        -80.000    -0.00277862
             66             66        -80.000        -80.000    -0.00281641
             67             67        -80.000        -80.000    -0.00280975
             68             68        -80.000        -80.000    -0.00279488
             69             69        -80.000        -80.000    -0.00281784
             70             70        -80.000        -80.000    -0.00282388
             71             71        -80.000        -80.000    -0.00284176
             72             72        -80.000        -80.000    -0.00288343
             73             73        -80.000        -80.000     -0.0029302
             74             74        -80.000        -80.000    -0.00294958
             75             75        -80.000        -80.000    -0.00299765
             76             76        -80.000        -80.000    -0.00309495
             77             77        -80.000        -80.000    -0.00304525
             78             78        -80.000        -80.000    -0.00303074
             79             79        -80.000        -80.000    -0.00300433
             80             80        -80.000        -80.000    -0.00307805
             81             81        -80.000        -80.000    -0.00314163
             82             82        -80.000        -80.000    -0.00318633
             83             83        -80.000        -80.000    -0.00323333
             84             84        -80.000        -80.000     -0.0032806
             85             85        -80.000        -80.000    -0.00325111
             86             86        -80.000        -80.000    -0.00317147
             87             87        -80.000        -80.000    -0.00290771
             88             88        -80.000        -80.000    -0.00253218
             89             89        -80.000        -80.000    -0.00310426
             90             90        -80.000        -80.000    -0.00316522
             91             91        -80.000        -80.000    -0.00325079
             92             92        -80.000        -80.000    -0.00347939
             93             93        -80.000        -80.000    -0.00364116
             94             94        -80.000        -80.000    -0.00333694
             95             95        -80.000        -80.000    -0.00346486
             96             96        -80.000        -80.000    -0.00326366
             97             97        -80.000        -80.000    -0.00304135
             98             98        -80.000        -80.000    -0.00286108
             99             99        -80.000        -80.000    -0.00289572
            100            100        -80.000        -80.000    -0.00320737
            101            101        -80.000        -80.000    -0.00272908
            102            102        -80.000        -80.000    -0.00287678
            103            103        -80.000        -80.000    -0.00302624
            104            104        -80.000        -80.000    -0.00292601
            105            105        -80.000        -80.000    -0.00290759
            106            106        -80.000        -80.000    -0.00290904
            107            107        -80.000        -80.000    -0.00291448
            108            108        -80.000        -80.000    -0.00290589
            109            109        -80.000        -80.000    -0.00290748
            110            110        -80.000        -80.000    -0.00294011
            111            111        -80.000        -80.000    -0.00324601
            112            112        -80.000        -80.000    -0.00396694
            113            113        -80.000        -80.000    -0.00350272
            114            114        -80.000        -80.000    -0.00337561
            115            115        -80.000        -80.000     -0.0031921
            116            116        -80.000        -80.000    -0.00301036
            117            117        -80.000        -80.000    -0.00280169
            118            118        -80.000        -80.000    -0.00161484
            119            119        -80.000        -80.000     0.00697661
            120            120        -79.998        -80.000      0.0262582
            121            121        -79.830        -79.833      0.0586791
            122            122        -79.662        -79.667       0.078817
            123            123        -79.495        -79.500      0.0808308
            124            124        -79.329        -79.333      0.0711306
            125            125        -79.164        -79.167       0.045118
            126            126        -78.999        -79.000      0.0187055
            127            127        -78.834        -78.833    -0.00594336
            128            128        -78.669        -78.667     -0.0285706
            129            129        -78.503        -78.500     -0.0447668
            130            130        -78.337        -78.333     -0.0581906
            131            131        -78.171        -78.167     -0.0690635
            132            132        -78.005        -78.000     -0.0784042
            133            133        -77.839        -77.833     -0.0844067
            134            134        -77.672        -77.667     -0.0893399
            135            135        -77.506        -77.500     -0.0932293
            136            136        -77.340        -77.333     -0.0968887
            137            137        -77.173        -77.167     -0.0995487
            138            138        -77.007        -77.000      -0.102018
            139            139        -76.840        -76.833      -0.104081
            140            140        -76.674        -76.667      -0.105624
            141            141        -76.507        -76.500      -0.106867
            142            142        -76.340        -76.333      -0.107962
            143            143        -76.174        -76.167      -0.108644
            144            144        -76.007        -76.000      -0.109267
            145            145        -75.841        -75.833      -0.109709
            146            146        -75.674        -75.667      -0.110181
            147            147        -75.507        -75.500      -0.110664
            148            148        -75.341        -75.333       -0.11109
            149            149        -75.174        -75.167      -0.111544
            150            150        -75.008        -75.000      -0.111954
            151            151        -74.841        -74.833      -0.111912
            152            152        -74.674        -74.667      -0.111785
            153            153        -74.508        -74.500      -0.111749
            154            154        -74.341        -74.333      -0.111735
            155            155        -74.174        -74.167      -0.111658
            156            156        -74.008        -74.000      -0.111573
            157            157        -73.841        -73.833      -0.111705
            158            158        -73.674        -73.667      -0.111749
            159            159        -73.508        -73.500      -0.111797
            160            160        -73.341        -73.333      -0.111799
            161            161        -73.174        -73.167      -0.111596
            162            162        -73.008        -73.000      -0.111455
            163            163        -72.841        -72.833      -0.111343
            164            164        -72.674        -72.667      -0.111244
            165            165        -72.508        -72.500      -0.111118
            166            166        -72.341        -72.333      -0.111036
            167            167        -72.174        -72.167      -0.111019
            168            168        -72.008        -72.000      -0.110991
            169            169        -71.841        -71.833      -0.110989
            170            170        -71.674        -71.667      -0.110971
            171            171        -71.508        -71.500      -0.110936
            172            172        -71.341        -71.333      -0.110865
            173            173        -71.174        -71.167      -0.110756
            174            174        -71.008        -71.000      -0.110653
            175            175        -70.841        -70.833      -0.110561
            176            176        -70.674        -70.667      -0.110536
            177            177        -70.508        -70.500       -0.11066
            178            178        -70.341        -70.333      -0.110319
            179            179        -70.174        -70.167      -0.110143
            180            180        -70.008        -70.000      -0.110168
            181            181        -69.841        -69.833      -0.110227
            182            182        -69.675        -69.667      -0.110249
            183            183        -69.508        -69.500        -0.1102
            184            184        -69.341        -69.333      -0.110015
            185            185        -69.175        -69.167      -0.109841
            186            186        -69.008        -69.000      -0.109718
            187            187        -68.841        -68.833      -0.109604
            188            188        -68.675        -68.667      -0.109472
            189            189        -68.508        -68.500       -0.10935
            190            190        -68.341        -68.333      -0.109241
            191            191        -68.175        -68.167      -0.109048
            192            192        -68.008        -68.000      -0.108843
            193            193        -67.841        -67.833      -0.108745
            194            194        -67.675        -67.667       -0.10862
            195            195        -67.508        -67.500      -0.108508
            196            196        -67.341        -67.333      -0.108282
            197            197        -67.175        -67.167      -0.108521
            198            198        -67.008        -67.000      -0.108569
            199            199        -66.841        -66.833      -0.108595
            200            200        -66.675        -66.667      -0.108647
            201            201        -66.508        -66.500      -0.108682
            202            202        -66.341        -66.333      -0.108682
            203            203        -66.175        -66.167       -0.10862
            204            204        -66.008        -66.000      -0.108623
            205            205        -65.841        -65.833      -0.108941
            206            206        -65.675        -65.667      -0.108735
            207            207        -65.508        -65.500      -0.108464
            208            208        -65.341        -65.333      -0.108439
            209            209        -65.175        -65.167      -0.108216
            210            210        -65.008        -65.000      -0.108122
            211            211        -64.841        -64.833      -0.108348
            212            212        -64.675        -64.667      -0.108484
            213            213        -64.508        -64.500      -0.108525
            214            214        -64.341        -64.333      -0.108599
            215            215        -64.175        -64.167      -0.108636
            216            216        -64.008        -64.000      -0.108644
            217            217        -63.842        -63.833      -0.108489
            218            218        -63.675        -63.667      -0.108432
            219            219        -63.508        -63.500      -0.108404
            220            220        -63.342        -63.333       -0.10843
            221            221        -63.175        -63.167       -0.10847
            222            222        -63.008        -63.000      -0.108478
            223            223        -62.842        -62.833       -0.10849
            224            224        -62.675        -62.667      -0.108485
            225            225        -62.508        -62.500      -0.108453
            226            226        -62.342        -62.333      -0.108424
            227            227        -62.175        -62.167      -0.108391
            228            228        -62.008        -62.000      -0.108361
            229            229        -61.842        -61.833      -0.108339
            230            230        -61.675        -61.667      -0.108356
            231            231        -61.508        -61.500      -0.108444
            232            232        -61.342        -61.333      -0.108505
            233            233        -61.175        -61.167      -0.108557
            234            234        -61.008        -61.000      -0.108591
            235            235        -60.842        -60.833      -0.108572
            236            236        -60.675        -60.667      -0.108534
            237            237        -60.508        -60.500      -0.108503
            238            238        -60.342        -60.333      -0.108398
            239            239        -60.175        -60.167      -0.108356
            240            240        -60.009        -60.000      -0.108568
            241            241        -59.842        -59.833      -0.109091
            242            242        -59.675        -59.667      -0.109322
            243            243        -59.509        -59.500      -0.109096
            244            244        -59.342        -59.333       -0.10913
            245            245        -59.175        -59.167      -0.109194
            246            246        -59.009        -59.000      -0.109198
            247            247        -58.842        -58.833      -0.109219
            248            248        -58.675        -58.667      -0.109251
            249            249        -58.509        -58.500      -0.109285
            250            250        -58.342        -58.333       -0.10939
            251            251        -58.175        -58.167      -0.109475
            252            252        -58.009        -58.000      -0.109557
            253            253        -57.842        -57.833       -0.10964
            254            254        -57.675        -57.667       -0.10974
            255            255        -57.509        -57.500      -0.109861
            256            256        -57.342        -57.333      -0.109769
            257            257        -57.176        -57.167      -0.109549
            258            258        -57.009        -57.000      -0.109855
            259            259        -56.842        -56.833      -0.110091
            260            260        -56.676        -56.667      -0.110307
            261            261        -56.509        -56.500      -0.110476
            262            262        -56.342        -56.333      -0.110676
            263            263        -56.176        -56.167      -0.110879
            264            264        -56.009        -56.000      -0.111077
            265            265        -55.842        -55.833      -0.111274
            266            266        -55.676        -55.667      -0.111433
            267            267        -55.509        -55.500      -0.111616
            268            268        -55.343        -55.333      -0.111818
            269            269        -55.176        -55.167      -0.112024
            270            270        -55.009        -55.000      -0.112208
            271            271        -54.843        -54.833      -0.112402
            272            272        -54.676        -54.667      -0.112604
            273            273        -54.509        -54.500       -0.11281
            274            274        -54.343        -54.333      -0.113031
            275            275        -54.176        -54.167      -0.113269
            276            276        -54.009        -54.000       -0.11352
            277            277        -53.843        -53.833       -0.11376
            278            278        -53.676        -53.667      -0.114071
            279            279        -53.510        -53.500      -0.114358
            280            280        -53.343        -53.333      -0.114656
            281            281        -53.176        -53.167      -0.114947
            282            282        -53.010        -53.000       -0.11525
            283            283        -52.843        -52.833      -0.115534
            284            284        -52.676        -52.667      -0.115794
            285            285        -52.510        -52.500      -0.116064
            286            286        -52.343        -52.333      -0.116318
            287            287        -52.177        -52.167      -0.116579
            288            288        -52.010        -52.000      -0.116818
            289            289        -51.843        -51.833      -0.117014
            290            290        -51.677        -51.667      -0.117551
            291            291        -51.510        -51.500      -0.117967
            292            292        -51.343        -51.333      -0.118359
            293            293        -51.177        -51.167      -0.118757
            294            294        -51.010        -51.000      -0.119165
            295            295        -50.844        -50.833      -0.119578
            296            296        -50.677        -50.667      -0.120009
            297            297        -50.510        -50.500      -0.120442
            298            298        -50.344        -50.333      -0.120899
            299            299        -50.177        -50.167      -0.121351
            300            300        -50.011        -50.000      -0.121796
            301            301        -49.844        -49.833      -0.122247
            302            302        -49.677        -49.667      -0.122726
            303            303        -49.511        -49.500      -0.123192
            304            304        -49.344        -49.333      -0.123662
            305            305        -49.178        -49.167      -0.124118
            306            306        -49.011        -49.000      -0.124522
            307            307        -48.844        -48.833      -0.124939
            308            308        -48.678        -48.667      -0.125352
            309            309        -48.511        -48.500      -0.125764
            310            310        -48.344        -48.333      -0.126116
            311            311        -48.178        -48.167      -0.126484
            312            312        -48.011        -48.000      -0.126905
            313            313        -47.845        -47.833      -0.127326
            314            314        -47.678        -47.667      -0.127457
            315            315        -47.511        -47.500      -0.127712
            316            316        -47.345        -47.333      -0.127976
            317            317        -47.178        -47.167      -0.128242
            318            318        -47.011        -47.000      -0.128502
            319            319        -46.845        -46.833      -0.128784
            320            320        -46.678        -46.667      -0.129061
            321            321        -46.512        -46.500      -0.129336
            322            322        -46.345        -46.333      -0.129631
            323            323        -46.178        -46.167      -0.129987
            324            324        -46.012        -46.000      -0.130103
            325            325        -45.845        -45.833      -0.130247
            326            326        -45.678        -45.667      -0.130261
            327            327        -45.512        -45.500      -0.130329
            328            328        -45.345        -45.333      -0.130384
            329            329        -45.178        -45.167      -0.130425
            330            330        -45.012        -45.000      -0.130469
            331            331        -44.845        -44.833      -0.130458
            332            332        -44.679        -44.667      -0.130465
            333            333        -44.512        -44.500       -0.13045
            334            334        -44.345        -44.333      -0.130424
            335            335        -44.179        -44.167      -0.130356
            336            336        -44.012        -44.000       -0.13032
            337            337        -43.845        -43.833      -0.130292
            338            338        -43.679        -43.667      -0.130279
            339            339        -43.512        -43.500      -0.130308
            340            340        -43.345        -43.333      -0.130323
            341            341        -43.179        -43.167      -0.130334
            342            342        -43.012        -43.000       -0.13034
            343            343        -42.845        -42.833      -0.130364
            344            344        -42.679        -42.667      -0.130369
            345            345        -42.512        -42.500       -0.13037
            346            346        -42.345        -42.333      -0.130386
            347            347        -42.179        -42.167      -0.130371
            348            348        -42.012        -42.000      -0.130376
            349            349        -41.846        -41.833      -0.130387
            350            350        -41.679        -41.667        -0.1304
            351            351        -41.512        -41.500      -0.130447
            352            352        -41.346        -41.333      -0.130459
            353            353        -41.179        -41.167      -0.130483
            354            354        -41.012        -41.000      -0.130506
            355            355        -40.846        -40.833      -0.130508
            356            356        -40.679        -40.667      -0.130517
            357            357        -40.512        -40.500      -0.130533
            358            358        -40.346        -40.333      -0.130545
            359            359        -40.179        -40.167      -0.130513
            360            360        -40.012        -40.000      -0.130523
            361            361        -39.846        -39.833      -0.130544
            362            362        -39.679        -39.667      -0.130556
            363            363        -39.512        -39.500       -0.13061
            364            364        -39.346        -39.333      -0.130652
            365            365        -39.179        -39.167      -0.130692
            366            366        -39.013        -39.000      -0.130713
            367            367        -38.846        -38.833      -0.130747
            368            368        -38.679        -38.667       -0.13076
            369            369        -38.513        -38.500      -0.130749
            370            370        -38.346        -38.333      -0.130741
            371            371        -38.179        -38.167      -0.130759
            372            372        -38.013        -38.000      -0.130787
            373            373        -37.846        -37.833      -0.130825
            374            374        -37.679        -37.667      -0.130864
            375            375        -37.513        -37.500      -0.130958
            376            376        -37.346        -37.333      -0.131023
            377            377        -37.179        -37.167      -0.131063
            378            378        -37.013        -37.000       -0.13109
            379            379        -36.846        -36.833      -0.131117
            380            380        -36.680        -36.667      -0.131141
            381            381        -36.513        -36.500      -0.131163
            382            382        -36.346        -36.333      -0.131195
            383            383        -36.180        -36.167      -0.131231
            384            384        -36.013        -36.000      -0.131269
            385            385        -35.846        -35.833      -0.131317
            386            386        -35.680        -35.667      -0.131379
            387            387        -35.513        -35.500        -0.1314
            388            388        -35.346        -35.333      -0.131463
            389            389        -35.180        -35.167      -0.131604
            390            390        -35.013        -35.000      -0.131786
            391            391        -34.846        -34.833      -0.131374
            392            392        -34.680        -34.667      -0.131122
            393            393        -34.513        -34.500      -0.131098
            394            394        -34.346        -34.333      -0.131323
            395            395        -34.180        -34.167       -0.13137
            396            396        -34.013        -34.000      -0.131415
            397            397        -33.847        -33.833      -0.131481
            398            398        -33.680        -33.667      -0.131543
            399            399        -33.513        -33.500      -0.131608
            400            400        -33.347        -33.333      -0.131651
            401            401        -33.180        -33.167      -0.131705
            402            402        -33.013        -33.000      -0.131755
            403            403        -32.847        -32.833      -0.131797
            404            404        -32.680        -32.667      -0.131841
            405            405        -32.513        -32.500      -0.131891
            406            406        -32.347        -32.333      -0.131934
            407            407        -32.180        -32.167      -0.131969
            408            408        -32.013        -32.000      -0.132014
            409            409        -31.847        -31.833      -0.132056
            410            410        -31.680        -31.667      -0.132096
            411            411        -31.514        -31.500      -0.132136
            412            412        -31.347        -31.333      -0.132144
            413            413        -31.180        -31.167      -0.132156
            414            414        -31.014        -31.000      -0.132167
            415            415        -30.847        -30.833      -0.132159
            416            416        -30.680        -30.667      -0.132173
            417            417        -30.514        -30.500      -0.132202
            418            418        -30.347        -30.333      -0.132232
            419            419        -30.180        -30.167      -0.132247
            420            420        -30.014        -30.000      -0.132327
            421            421        -29.847        -29.833      -0.132392
            422            422        -29.680        -29.667      -0.132459
            423            423        -29.514        -29.500      -0.132523
            424            424        -29.347        -29.333      -0.132581
            425            425        -29.181        -29.167      -0.132622
            426            426        -29.014        -29.000      -0.132646
            427            427        -28.847        -28.833      -0.132665
            428            428        -28.681        -28.667      -0.132628
            429            429        -28.514        -28.500      -0.132612
            430            430        -28.347        -28.333      -0.132601
            431            431        -28.181        -28.167      -0.132567
            432            432        -28.014        -28.000      -0.132535
            433            433        -27.847        -27.833      -0.132507
            434            434        -27.681        -27.667      -0.132517
            435            435        -27.514        -27.500      -0.132608
            436            436        -27.347        -27.333      -0.132651
            437            437        -27.181        -27.167      -0.132675
            438            438        -27.014        -27.000      -0.132706
            439            439        -26.847        -26.833      -0.132732
            440            440        -26.681        -26.667      -0.132738
            441            441        -26.514        -26.500      -0.132776
            442            442        -26.348        -26.333      -0.132822
            443            443        -26.181        -26.167       -0.13286
            444            444        -26.014        -26.000      -0.132919
            445            445        -25.848        -25.833      -0.132978
            446            446        -25.681        -25.667      -0.133042
            447            447        -25.514        -25.500      -0.133094
            448            448        -25.348        -25.333      -0.133125
            449            449        -25.181        -25.167       -0.13317
            450            450        -25.014        -25.000      -0.133218
            451            451        -24.848        -24.833      -0.133261
            452            452        -24.681        -24.667      -0.133276
            453            453        -24.515        -24.500      -0.133291
            454            454        -24.348        -24.333      -0.133298
            455            455        -24.181        -24.167      -0.133303
            456            456        -24.015        -24.000      -0.133292
            457            457        -23.848        -23.833      -0.133309
            458            458        -23.681        -23.667      -0.133331
            459            459        -23.515        -23.500      -0.133356
            460            460        -23.348        -23.333      -0.133395
            461            461        -23.181        -23.167      -0.133428
            462            462        -23.015        -23.000      -0.133472
            463            463        -22.848        -22.833      -0.133528
            464            464        -22.681        -22.667      -0.133568
            465            465        -22.515        -22.500      -0.133615
            466            466        -22.348        -22.333      -0.133669
            467            467        -22.182        -22.167       -0.13371
            468            468        -22.015        -22.000      -0.133722
            469            469        -21.848        -21.833      -0.133735
            470            470        -21.682        -21.667      -0.133757
            471            471        -21.515        -21.500      -0.133777
            472            472        -21.348        -21.333      -0.133781
            473            473        -21.182        -21.167      -0.133784
            474            474        -21.015        -21.000      -0.133793
            475            475        -20.848        -20.833      -0.133848
            476            476        -20.682        -20.667      -0.133778
            477            477        -20.515        -20.500      -0.133744
            478            478        -20.348        -20.333      -0.133721
            479            479        -20.182        -20.167      -0.133714
            480            480        -20.015        -20.000      -0.133696
            481            481        -19.848        -19.833      -0.133686
            482            482        -19.682        -19.667      -0.133686
            483            483        -19.515        -19.500      -0.133697
            484            484        -19.349        -19.333      -0.133706
            485            485        -19.182        -19.167      -0.133712
            486            486        -19.015        -19.000      -0.133719
            487            487        -18.849        -18.833      -0.133731
            488            488        -18.682        -18.667      -0.133742
            489            489        -18.515        -18.500      -0.133752
            490            490        -18.349        -18.333      -0.133766
            491            491        -18.182        -18.167      -0.133789
            492            492        -18.015        -18.000      -0.133814
            493            493        -17.849        -17.833      -0.133846
            494            494        -17.682        -17.667      -0.133877
            495            495        -17.515        -17.500      -0.133909
            496            496        -17.349        -17.333      -0.133937
            497            497        -17.182        -17.167       -0.13399
            498            498        -17.016        -17.000      -0.134024
            499            499        -16.849        -16.833      -0.134045
            500            500        -16.682        -16.667      -0.134059
            501            501        -16.516        -16.500      -0.134082
            502            502        -16.349        -16.333      -0.134109
            503            503        -16.182        -16.167      -0.134136
            504            504        -16.016        -16.000      -0.134164
            505            505        -15.849        -15.833        -0.1342
            506            506        -15.682        -15.667      -0.134225
            507            507        -15.516        -15.500       -0.13427
            508            508        -15.349        -15.333      -0.134336
            509            509        -15.182        -15.167       -0.13438
            510            510        -15.016        -15.000      -0.134408
            511            511        -14.849        -14.833      -0.134533
            512            512        -14.683        -14.667      -0.134827
            513            513        -14.516        -14.500      -0.134541
            514            514        -14.349        -14.333      -0.134424
            515            515        -14.183        -14.167      -0.134356
            516            516        -14.016        -14.000      -0.134444
            517            517        -13.849        -13.833      -0.134591
            518            518        -13.683        -13.667      -0.134662
            519            519        -13.516        -13.500      -0.134724
            520            520        -13.349        -13.333      -0.134782
            521            521        -13.183        -13.167      -0.134848
            522            522        -13.016        -13.000      -0.134918
            523            523        -12.849        -12.833      -0.134963
            524            524        -12.683        -12.667      -0.134994
            525            525        -12.516        -12.500      -0.135049
            526            526        -12.350        -12.333      -0.135099
            527            527        -12.183        -12.167      -0.135118
            528            528        -12.016        -12.000      -0.135079
            529            529        -11.850        -11.833      -0.135349
            530            530        -11.683        -11.667       -0.13552
            531            531        -11.516        -11.500      -0.135685
            532            532        -11.350        -11.333      -0.135685
            533            533        -11.183        -11.167       -0.13569
            534            534        -11.016        -11.000      -0.135728
            535            535        -10.850        -10.833      -0.135761
            536            536        -10.683        -10.667      -0.135787
            537            537        -10.517        -10.500      -0.135812
            538            538        -10.350        -10.333      -0.135844
            539            539        -10.183        -10.167      -0.135878
            540            540        -10.017        -10.000      -0.135908
            541            541         -9.850         -9.833       -0.13591
            542            542         -9.683         -9.667      -0.135922
            543            543         -9.517         -9.500      -0.135947
            544            544         -9.350         -9.333       -0.13599
            545            545         -9.183         -9.167      -0.136009
            546            546         -9.017         -9.000      -0.136046
            547            547         -8.850         -8.833      -0.136094
            548            548         -8.684         -8.667      -0.136139
            549            549         -8.517         -8.500        -0.1362
            550            550         -8.350         -8.333      -0.136245
            551            551         -8.184         -8.167      -0.136297
            552            552         -8.017         -8.000      -0.136339
            553            553         -7.850         -7.833      -0.136376
            554            554         -7.684         -7.667      -0.136431
            555            555         -7.517         -7.500      -0.136475
            556            556         -7.350         -7.333      -0.136517
            557            557         -7.184         -7.167       -0.13656
            558            558         -7.017         -7.000        -0.1366
            559            559         -6.850         -6.833      -0.136641
            560            560         -6.684         -6.667      -0.136672
            561            561         -6.517         -6.500      -0.136688
            562            562         -6.351         -6.333      -0.136684
            563            563         -6.184         -6.167      -0.136692
            564            564         -6.017         -6.000      -0.136699
            565            565         -5.851         -5.833      -0.136704
            566            566         -5.684         -5.667      -0.136725
            567            567         -5.517         -5.500      -0.136748
            568            568         -5.351         -5.333      -0.136778
            569            569         -5.184         -5.167      -0.136834
            570            570         -5.017         -5.000      -0.136886
            571            571         -4.851         -4.833      -0.136925
            572            572         -4.684         -4.667      -0.136976
            573            573         -4.518         -4.500      -0.137037
            574            574         -4.351         -4.333      -0.137053
            575            575         -4.184         -4.167      -0.137071
            576            576         -4.018         -4.000      -0.137081
            577            577         -3.851         -3.833      -0.137094
            578            578         -3.684         -3.667      -0.137136
            579            579         -3.518         -3.500      -0.137177
            580            580         -3.351         -3.333      -0.137164
            581            581         -3.184         -3.167      -0.137156
            582            582         -3.018         -3.000      -0.137379
            583            583         -2.851         -2.833      -0.137573
            584            584         -2.684         -2.667      -0.137595
            585            585         -2.518         -2.500      -0.137485
            586            586         -2.351         -2.333      -0.137311
            587            587         -2.185         -2.167      -0.137313
            588            588         -2.018         -2.000       -0.13768
            589            589         -1.851         -1.833      -0.138091
            590            590         -1.685         -1.667       -0.13787
            591            591         -1.518         -1.500      -0.138019
            592            592         -1.351         -1.333      -0.137807
            593            593         -1.185         -1.167      -0.138368
            594            594         -1.018         -1.000      -0.137746
            595            595         -0.851         -0.833      -0.137869
            596            596         -0.685         -0.667      -0.137637
            597            597         -0.518         -0.500      -0.138371
            598            598         -0.352         -0.333       -0.13823
            599            599         -0.185         -0.167      -0.137668
            600            600    -18.225e-03          0.000      -0.137954
            601            601          0.148          0.167      -0.138369
            602            602          0.315          0.333      -0.138561
            603            603          0.482          0.500      -0.138682
            604            604          0.648          0.667      -0.138563
            605            605          0.815          0.833      -0.138406
            606            606          0.982          1.000      -0.138253
            607            607          1.148          1.167      -0.138059
            608            608          1.315          1.333      -0.137888
            609            609          1.482          1.500      -0.137723
            610            610          1.648          1.667      -0.137554
            611            611          1.815          1.833       -0.13736
            612            612          1.982          2.000      -0.137247
            613            613          2.148          2.167       -0.13734
            614            614          2.315          2.333      -0.137539
            615            615          2.481          2.500      -0.138183
            616            616          2.648          2.667      -0.137921
            617            617          2.815          2.833        -0.1379
            618            618          2.981          3.000      -0.138895
            619            619          3.148          3.167      -0.138228
            620            620          3.315          3.333      -0.138334
            621            621          3.481          3.500      -0.138168
            622            622          3.648          3.667      -0.138803
            623            623          3.815          3.833      -0.138353
            624            624          3.981          4.000      -0.138516
            625            625          4.148          4.167      -0.138723
            626            626          4.314          4.333      -0.138801
            627            627          4.481          4.500      -0.138802
            628            628          4.648          4.667      -0.138848
            629            629          4.814          4.833      -0.138895
            630            630          4.981          5.000      -0.138941
            631            631          5.148          5.167       -0.13898
            632            632          5.314          5.333      -0.139017
            633            633          5.481          5.500      -0.139042
            634            634          5.648          5.667      -0.139071
            635            635          5.814          5.833      -0.139101
            636            636          5.981          6.000      -0.139133
            637            637          6.147          6.167      -0.139179
            638            638          6.314          6.333      -0.139207
            639            639          6.481          6.500      -0.139246
            640            640          6.647          6.667      -0.139264
            641            641          6.814          6.833      -0.139297
            642            642          6.981          7.000      -0.139338
            643            643          7.147          7.167      -0.139365
            644            644          7.314          7.333      -0.139408
            645            645          7.481          7.500      -0.139456
            646            646          7.647          7.667      -0.139494
            647            647          7.814          7.833      -0.139526
            648            648          7.980          8.000      -0.139562
            649            649          8.147          8.167        -0.1396
            650            650          8.314          8.333      -0.139622
            651            651          8.480          8.500       -0.13964
            652            652          8.647          8.667      -0.139676
            653            653          8.814          8.833      -0.139722
            654            654          8.980          9.000      -0.139773
            655            655          9.147          9.167      -0.139826
            656            656          9.314          9.333      -0.139879
            657            657          9.480          9.500      -0.139935
            658            658          9.647          9.667      -0.139988
            659            659          9.814          9.833      -0.140039
            660            660          9.980         10.000      -0.140105
            661            661         10.147         10.167      -0.140173
            662            662         10.313         10.333      -0.140245
            663            663         10.480         10.500      -0.140322
            664            664         10.647         10.667      -0.140375
            665            665         10.813         10.833      -0.140424
            666            666         10.980         11.000      -0.140481
            667            667         11.147         11.167      -0.140504
            668            668         11.313         11.333      -0.140542
            669            669         11.480         11.500      -0.140584
            670            670         11.647         11.667      -0.140624
            671            671         11.813         11.833      -0.140641
            672            672         11.980         12.000       -0.14067
            673            673         12.146         12.167        -0.1407
            674            674         12.313         12.333      -0.140723
            675            675         12.480         12.500      -0.140753
            676            676         12.646         12.667      -0.140795
            677            677         12.813         12.833      -0.140838
            678            678         12.980         13.000      -0.140882
            679            679         13.146         13.167      -0.140919
            680            680         13.313         13.333      -0.140956
            681            681         13.480         13.500      -0.140986
            682            682         13.646         13.667      -0.141022
            683            683         13.813         13.833      -0.141061
            684            684         13.979         14.000      -0.141095
            685            685         14.146         14.167      -0.141141
            686            686         14.313         14.333       -0.14118
            687            687         14.479         14.500      -0.141212
            688            688         14.646         14.667      -0.141272
            689            689         14.813         14.833       -0.14132
            690            690         14.979         15.000      -0.141366
            691            691         15.146         15.167      -0.141416
            692            692         15.313         15.333      -0.141463
            693            693         15.479         15.500      -0.141521
            694            694         15.646         15.667      -0.141582
            695            695         15.812         15.833       -0.14164
            696            696         15.979         16.000      -0.141702
            697            697         16.146         16.167      -0.141762
            698            698         16.312         16.333      -0.141825
            699            699         16.479         16.500      -0.141877
            700            700         16.646         16.667      -0.141911
            701            701         16.812         16.833      -0.141966
            702            702         16.979         17.000      -0.142026
            703            703         17.146         17.167      -0.142084
            704            704         17.312         17.333      -0.142126
            705            705         17.479         17.500      -0.142168
            706            706         17.645         17.667       -0.14221
            707            707         17.812         17.833      -0.142255
            708            708         17.979         18.000      -0.142294
            709            709         18.145         18.167      -0.142321
            710            710         18.312         18.333      -0.142338
            711            711         18.479         18.500      -0.142349
            712            712         18.645         18.667      -0.142396
            713            713         18.812         18.833      -0.142441
            714            714         18.979         19.000      -0.142475
            715            715         19.145         19.167      -0.142507
            716            716         19.312         19.333      -0.142581
            717            717         19.478         19.500      -0.142641
            718            718         19.645         19.667      -0.142694
            719            719         19.812         19.833      -0.142749
            720            720         19.978         20.000      -0.142783
            721            721         20.145         20.167      -0.142824
            722            722         20.312         20.333      -0.142877
            723            723         20.478         20.500      -0.142924
            724            724         20.645         20.667      -0.142955
            725            725         20.812         20.833      -0.142999
            726            726         20.978         21.000      -0.143043
            727            727         21.145         21.167      -0.143084
            728            728         21.311         21.333      -0.143135
            729            729         21.478         21.500       -0.14318
            730            730         21.645         21.667      -0.143233
            731            731         21.811         21.833      -0.143288
            732            732         21.978         22.000      -0.143342
            733            733         22.145         22.167      -0.143387
            734            734         22.311         22.333      -0.143422
            735            735         22.478         22.500      -0.143451
            736            736         22.645         22.667      -0.143478
            737            737         22.811         22.833      -0.143512
            738            738         22.978         23.000      -0.143555
            739            739         23.144         23.167      -0.143597
            740            740         23.311         23.333      -0.143649
            741            741         23.478         23.500      -0.143685
            742            742         23.644         23.667      -0.143721
            743            743         23.811         23.833      -0.143765
            744            744         23.978         24.000      -0.143807
            745            745         24.144         24.167      -0.143809
            746            746         24.311         24.333       -0.14383
            747            747         24.478         24.500      -0.143869
            748            748         24.644         24.667      -0.143916
            749            749         24.811         24.833      -0.143942
            750            750         24.978         25.000       -0.14398
            751            751         25.144         25.167      -0.144027
            752            752         25.311         25.333      -0.144077
            753            753         25.477         25.500      -0.144143
            754            754         25.644         25.667      -0.144193
            755            755         25.811         25.833       -0.14425
            756            756         25.977         26.000      -0.144305
            757            757         26.144         26.167      -0.144361
            758            758         26.311         26.333      -0.144412
            759            759         26.477         26.500      -0.144452
            760            760         26.644         26.667      -0.144496
            761            761         26.810         26.833      -0.144561
            762            762         26.977         27.000      -0.144624
            763            763         27.144         27.167      -0.144681
            764            764         27.310         27.333      -0.144727
            765            765         27.477         27.500      -0.144782
            766            766         27.644         27.667      -0.144832
            767            767         27.810         27.833      -0.144875
            768            768         27.977         28.000      -0.144905
            769            769         28.144         28.167      -0.144892
            770            770         28.310         28.333      -0.144897
            771            771         28.477         28.500       -0.14492
            772            772         28.644         28.667      -0.144955
            773            773         28.810         28.833      -0.144996
            774            774         28.977         29.000      -0.145031
            775            775         29.143         29.167       -0.14507
            776            776         29.310         29.333       -0.14511
            777            777         29.477         29.500      -0.145155
            778            778         29.643         29.667      -0.145187
            779            779         29.810         29.833      -0.145223
            780            780         29.977         30.000      -0.145269
            781            781         30.143         30.167      -0.145312
            782            782         30.310         30.333      -0.145361
            783            783         30.477         30.500      -0.145394
            784            784         30.643         30.667      -0.145428
            785            785         30.810         30.833      -0.145502
            786            786         30.976         31.000      -0.145556
            787            787         31.143         31.167      -0.145615
            788            788         31.310         31.333      -0.145689
            789            789         31.476         31.500      -0.145769
            790            790         31.643         31.667      -0.145837
            791            791         31.810         31.833      -0.145883
            792            792         31.976         32.000       -0.14592
            793            793         32.143         32.167      -0.145951
            794            794         32.309         32.333      -0.145988
            795            795         32.476         32.500      -0.146029
            796            796         32.643         32.667      -0.146067
            797            797         32.809         32.833      -0.146073
            798            798         32.976         33.000      -0.146098
            799            799         33.143         33.167      -0.146122
            800            800         33.309         33.333      -0.146149
            801            801         33.476         33.500      -0.146168
            802            802         33.643         33.667      -0.146198
            803            803         33.809         33.833      -0.146241
            804            804         33.976         34.000      -0.146289
            805            805         34.143         34.167      -0.146351
            806            806         34.309         34.333        -0.1464
            807            807         34.476         34.500       -0.14645
            808            808         34.642         34.667        -0.1465
            809            809         34.809         34.833      -0.146539
            810            810         34.976         35.000      -0.146575
            811            811         35.142         35.167      -0.146616
            812            812         35.309         35.333       -0.14666
            813            813         35.476         35.500      -0.146707
            814            814         35.642         35.667      -0.146755
            815            815         35.809         35.833      -0.146806
            816            816         35.976         36.000      -0.146866
            817            817         36.142         36.167      -0.146951
            818            818         36.309         36.333      -0.147012
            819            819         36.475         36.500      -0.147065
            820            820         36.642         36.667      -0.147125
            821            821         36.809         36.833      -0.147202
            822            822         36.975         37.000      -0.147271
            823            823         37.142         37.167      -0.147335
            824            824         37.309         37.333      -0.147399
            825            825         37.475         37.500      -0.147493
            826            826         37.642         37.667      -0.147567
            827            827         37.808         37.833      -0.147617
            828            828         37.975         38.000      -0.147659
            829            829         38.142         38.167      -0.147686
            830            830         38.308         38.333      -0.147717
            831            831         38.475         38.500      -0.147741
            832            832         38.642         38.667      -0.147763
            833            833         38.808         38.833      -0.147774
            834            834         38.975         39.000      -0.147806
            835            835         39.142         39.167      -0.147839
            836            836         39.308         39.333      -0.147864
            837            837         39.475         39.500      -0.147921
            838            838         39.641         39.667      -0.147963
            839            839         39.808         39.833         -0.148
            840            840         39.975         40.000      -0.148038
            841            841         40.141         40.167       -0.14807
            842            842         40.308         40.333       -0.14811
            843            843         40.475         40.500      -0.148165
            844            844         40.641         40.667       -0.14822
            845            845         40.808         40.833      -0.148283
            846            846         40.975         41.000      -0.148349
            847            847         41.141         41.167      -0.148422
            848            848         41.308         41.333      -0.148497
            849            849         41.474         41.500      -0.148573
            850            850         41.641         41.667      -0.148637
            851            851         41.808         41.833      -0.148693
            852            852         41.974         42.000      -0.148748
            853            853         42.141         42.167      -0.148797
            854            854         42.308         42.333      -0.148873
            855            855         42.474         42.500      -0.148932
            856            856         42.641         42.667       -0.14898
            857            857         42.807         42.833       -0.14907
            858            858         42.974         43.000      -0.149149
            859            859         43.141         43.167      -0.149222
            860            860         43.307         43.333      -0.149285
            861            861         43.474         43.500      -0.149343
            862            862         43.641         43.667      -0.149402
            863            863         43.807         43.833      -0.149452
            864            864         43.974         44.000      -0.149506
            865            865         44.141         44.167      -0.149558
            866            866         44.307         44.333      -0.149611
            867            867         44.474         44.500      -0.149662
            868            868         44.640         44.667      -0.149701
            869            869         44.807         44.833      -0.149762
            870            870         44.974         45.000      -0.149817
            871            871         45.140         45.167      -0.149871
            872            872         45.307         45.333      -0.149919
            873            873         45.474         45.500      -0.149989
            874            874         45.640         45.667      -0.150055
            875            875         45.807         45.833      -0.150104
            876            876         45.974         46.000      -0.150148
            877            877         46.140         46.167      -0.150228
            878            878         46.307         46.333        -0.1503
            879            879         46.473         46.500       -0.15036
            880            880         46.640         46.667      -0.150414
            881            881         46.807         46.833      -0.150455
            882            882         46.973         47.000      -0.150498
            883            883         47.140         47.167      -0.150535
            884            884         47.307         47.333      -0.150577
            885            885         47.473         47.500      -0.150613
            886            886         47.640         47.667      -0.150659
            887            887         47.806         47.833      -0.150697
            888            888         47.973         48.000      -0.150727
            889            889         48.140         48.167       -0.15078
            890            890         48.306         48.333      -0.150822
            891            891         48.473         48.500      -0.150859
            892            892         48.640         48.667      -0.150902
            893            893         48.806         48.833      -0.150916
            894            894         48.973         49.000      -0.150938
            895            895         49.140         49.167      -0.150963
            896            896         49.306         49.333      -0.150997
            897            897         49.473         49.500      -0.151026
            898            898         49.639         49.667      -0.151047
            899            899         49.806         49.833      -0.151057
            900            900         49.973         50.000      -0.151068
            901            901         50.139         50.167      -0.151095
            902            902         50.306         50.333      -0.151117
            903            903         50.473         50.500      -0.151135
            904            904         50.639         50.667      -0.151146
            905            905         50.806         50.833      -0.151177
            906            906         50.973         51.000      -0.151208
            907            907         51.139         51.167      -0.151242
            908            908         51.306         51.333      -0.151277
            909            909         51.472         51.500      -0.151307
            910            910         51.639         51.667      -0.151333
            911            911         51.806         51.833       -0.15136
            912            912         51.972         52.000      -0.151394
            913            913         52.139         52.167       -0.15142
            914            914         52.306         52.333      -0.151447
            915            915         52.472         52.500      -0.151482
            916            916         52.639         52.667      -0.151519
            917            917         52.806         52.833      -0.151558
            918            918         52.972         53.000      -0.151581
            919            919         53.139         53.167      -0.151608
            920            920         53.306         53.333      -0.151636
            921            921         53.472         53.500      -0.151633
            922            922         53.639         53.667      -0.151638
            923            923         53.805         53.833      -0.151645
            924            924         53.972         54.000      -0.151646
            925            925         54.139         54.167      -0.151661
            926            926         54.305         54.333      -0.151683
            927            927         54.472         54.500      -0.151709
            928            928         54.639         54.667      -0.151744
            929            929         54.805         54.833      -0.151821
            930            930         54.972         55.000      -0.151872
            931            931         55.139         55.167       -0.15191
            932            932         55.305         55.333      -0.151955
            933            933         55.472         55.500      -0.152003
            934            934         55.638         55.667      -0.152028
            935            935         55.805         55.833      -0.152065
            936            936         55.972         56.000      -0.152101
            937            937         56.138         56.167       -0.15213
            938            938         56.305         56.333      -0.152141
            939            939         56.472         56.500      -0.152144
            940            940         56.638         56.667      -0.152147
            941            941         56.805         56.833      -0.152152
            942            942         56.972         57.000      -0.152127
            943            943         57.138         57.167      -0.152122
            944            944         57.305         57.333      -0.152125
            945            945         57.471         57.500      -0.152129
            946            946         57.638         57.667      -0.152118
            947            947         57.805         57.833      -0.152105
            948            948         57.971         58.000      -0.152091
            949            949         58.138         58.167      -0.152075
            950            950         58.305         58.333      -0.152049
            951            951         58.471         58.500      -0.152028
            952            952         58.638         58.667      -0.152004
            953            953         58.805         58.833      -0.151985
            954            954         58.971         59.000      -0.151994
            955            955         59.138         59.167      -0.151989
            956            956         59.305         59.333      -0.151972
            957            957         59.471         59.500      -0.151957
            958            958         59.638         59.667      -0.151941
            959            959         59.805         59.833      -0.151924
            960            960         59.971         60.000      -0.151915
            961            961         60.138         60.167      -0.151899
            962            962         60.304         60.333       -0.15187
            963            963         60.471         60.500      -0.151851
            964            964         60.638         60.667      -0.151832
            965            965         60.804         60.833      -0.151808
            966            966         60.971         61.000      -0.151792
            967            967         61.138         61.167      -0.151774
            968            968         61.304         61.333       -0.15175
            969            969         61.471         61.500      -0.151716
            970            970         61.638         61.667      -0.151665
            971            971         61.804         61.833      -0.151617
            972            972         61.971         62.000      -0.151577
            973            973         62.138         62.167      -0.151538
            974            974         62.304         62.333      -0.151479
            975            975         62.471         62.500      -0.151433
            976            976         62.638         62.667      -0.151389
            977            977         62.804         62.833      -0.151349
            978            978         62.971         63.000      -0.151319
            979            979         63.137         63.167      -0.151283
            980            980         63.304         63.333      -0.151254
            981            981         63.471         63.500       -0.15123
            982            982         63.637         63.667      -0.151202
            983            983         63.804         63.833      -0.151175
            984            984         63.971         64.000      -0.151156
            985            985         64.137         64.167      -0.151136
            986            986         64.304         64.333      -0.151102
            987            987         64.471         64.500      -0.151068
            988            988         64.637         64.667       -0.15103
            989            989         64.804         64.833      -0.150992
            990            990         64.971         65.000      -0.150947
            991            991         65.137         65.167      -0.150909
            992            992         65.304         65.333       -0.15087
            993            993         65.471         65.500       -0.15083
            994            994         65.637         65.667       -0.15082
            995            995         65.804         65.833      -0.150812
            996            996         65.970         66.000      -0.150799
            997            997         66.137         66.167      -0.150783
            998            998         66.304         66.333      -0.150762
            999            999         66.470         66.500      -0.150733
           1000           1000         66.637         66.667      -0.150701
           1001           1001         66.804         66.833      -0.150661
           1002           1002         66.970         67.000      -0.150616
           1003           1003         67.137         67.167      -0.150556
           1004           1004         67.304         67.333      -0.150517
           1005           1005         67.470         67.500      -0.150476
           1006           1006         67.637         67.667      -0.150432
           1007           1007         67.804         67.833      -0.150395
           1008           1008         67.970         68.000      -0.150348
           1009           1009         68.137         68.167      -0.150294
           1010           1010         68.304         68.333      -0.150249
           1011           1011         68.470         68.500      -0.150195
           1012           1012         68.637         68.667       -0.15014
           1013           1013         68.804         68.833      -0.150085
           1014           1014         68.970         69.000      -0.150036
           1015           1015         69.137         69.167      -0.149998
           1016           1016         69.303         69.333      -0.149971
           1017           1017         69.470         69.500      -0.149948
           1018           1018         69.637         69.667      -0.149925
           1019           1019         69.803         69.833      -0.149913
           1020           1020         69.970         70.000      -0.149888
           1021           1021         70.137         70.167      -0.149856
           1022           1022         70.303         70.333      -0.149829
           1023           1023         70.470         70.500      -0.149777
           1024           1024         70.637         70.667      -0.149738
           1025           1025         70.803         70.833      -0.149707
           1026           1026         70.970         71.000      -0.149681
           1027           1027         71.137         71.167      -0.149654
           1028           1028         71.303         71.333      -0.149628
           1029           1029         71.470         71.500      -0.149613
           1030           1030         71.637         71.667      -0.149601
           1031           1031         71.803         71.833      -0.149586
           1032           1032         71.970         72.000       -0.14956
           1033           1033         72.136         72.167      -0.149536
           1034           1034         72.303         72.333      -0.149518
           1035           1035         72.470         72.500      -0.149487
           1036           1036         72.636         72.667      -0.149456
           1037           1037         72.803         72.833      -0.149418
           1038           1038         72.970         73.000      -0.149376
           1039           1039         73.136         73.167      -0.149335
           1040           1040         73.303         73.333      -0.149289
           1041           1041         73.470         73.500      -0.149242
           1042           1042         73.636         73.667      -0.149192
           1043           1043         73.803         73.833      -0.149136
           1044           1044         73.970         74.000       -0.14909
           1045           1045         74.136         74.167      -0.149055
           1046           1046         74.303         74.333      -0.149015
           1047           1047         74.470         74.500      -0.148979
           1048           1048         74.636         74.667      -0.148936
           1049           1049         74.803         74.833      -0.148889
           1050           1050         74.970         75.000      -0.148842
           1051           1051         75.136         75.167      -0.148802
           1052           1052         75.303         75.333      -0.148759
           1053           1053         75.469         75.500      -0.148704
           1054           1054         75.636         75.667      -0.148652
           1055           1055         75.803         75.833      -0.148597
           1056           1056         75.969         76.000      -0.148537
           1057           1057         76.136         76.167      -0.148486
           1058           1058         76.303         76.333      -0.148429
           1059           1059         76.469         76.500      -0.148361
           1060           1060         76.636         76.667      -0.148298
           1061           1061         76.803         76.833      -0.148242
           1062           1062         76.969         77.000      -0.148198
           1063           1063         77.136         77.167      -0.148175
           1064           1064         77.303         77.333      -0.148144
           1065           1065         77.469         77.500      -0.148103
           1066           1066         77.636         77.667      -0.148053
           1067           1067         77.803         77.833      -0.147997
           1068           1068         77.969         78.000      -0.147928
           1069           1069         78.136         78.167      -0.147848
           1070           1070         78.303         78.333      -0.147769
           1071           1071         78.469         78.500      -0.147697
           1072           1072         78.636         78.667      -0.147628
           1073           1073         78.803         78.833      -0.147581
           1074           1074         78.969         79.000      -0.147528
           1075           1075         79.136         79.167       -0.14747
           1076           1076         79.303         79.333      -0.147469
           1077           1077         79.469         79.500      -0.147435
           1078           1078         79.636         79.667      -0.147382
           1079           1079         79.802         79.833      -0.147312
           1080           1080         79.969         80.000      -0.147227
           1081           1081         80.136         80.167      -0.147149
           1082           1082         80.302         80.333      -0.147074
           1083           1083         80.469         80.500      -0.147002
           1084           1084         80.636         80.667       -0.14691
           1085           1085         80.802         80.833      -0.146828
           1086           1086         80.969         81.000      -0.146752
           1087           1087         81.136         81.167      -0.146681
           1088           1088         81.302         81.333      -0.146593
           1089           1089         81.469         81.500      -0.146513
           1090           1090         81.636         81.667      -0.146442
           1091           1091         81.802         81.833      -0.146372
           1092           1092         81.969         82.000       -0.14629
           1093           1093         82.136         82.167      -0.146225
           1094           1094         82.302         82.333      -0.146164
           1095           1095         82.469         82.500      -0.146103
           1096           1096         82.636         82.667      -0.146056
           1097           1097         82.802         82.833      -0.146004
           1098           1098         82.969         83.000      -0.145964
           1099           1099         83.136         83.167       -0.14593
           1100           1100         83.302         83.333      -0.145902
           1101           1101         83.469         83.500      -0.145864
           1102           1102         83.636         83.667      -0.145817
           1103           1103         83.802         83.833      -0.145765
           1104           1104         83.969         84.000      -0.145693
           1105           1105         84.136         84.167      -0.145625
           1106           1106         84.302         84.333      -0.145558
           1107           1107         84.469         84.500      -0.145483
           1108           1108         84.636         84.667      -0.145407
           1109           1109         84.802         84.833      -0.145353
           1110           1110         84.969         85.000      -0.145323
           1111           1111         85.135         85.167      -0.145317
           1112           1112         85.302         85.333      -0.145333
           1113           1113         85.469         85.500      -0.145315
           1114           1114         85.635         85.667      -0.145306
           1115           1115         85.802         85.833      -0.145348
           1116           1116         85.969         86.000      -0.145186
           1117           1117         86.135         86.167      -0.145089
           1118           1118         86.302         86.333      -0.144998
           1119           1119         86.469         86.500      -0.144905
           1120           1120         86.635         86.667       -0.14478
           1121           1121         86.802         86.833      -0.144681
           1122           1122         86.969         87.000      -0.144593
           1123           1123         87.135         87.167      -0.144496
           1124           1124         87.302         87.333      -0.144421
           1125           1125         87.469         87.500      -0.144411
           1126           1126         87.635         87.667       -0.14451
           1127           1127         87.802         87.833      -0.144549
           1128           1128         87.969         88.000      -0.144525
           1129           1129         88.135         88.167      -0.144504
           1130           1130         88.302         88.333      -0.144478
           1131           1131         88.469         88.500      -0.144447
           1132           1132         88.635         88.667      -0.144347
           1133           1133         88.802         88.833      -0.144274
           1134           1134         88.969         89.000      -0.144198
           1135           1135         89.135         89.167      -0.144113
           1136           1136         89.302         89.333      -0.144006
           1137           1137         89.469         89.500      -0.143901
           1138           1138         89.635         89.667      -0.143807
           1139           1139         89.802         89.833      -0.143719
           1140           1140         89.968         90.000      -0.143642
           1141           1141         90.135         90.167      -0.143599
           1142           1142         90.302         90.333      -0.143558
           1143           1143         90.468         90.500      -0.143516
           1144           1144         90.635         90.667      -0.143498
           1145           1145         90.802         90.833      -0.143463
           1146           1146         90.968         91.000      -0.143422
           1147           1147         91.135         91.167      -0.143298
           1148           1148         91.302         91.333      -0.143113
           1149           1149         91.468         91.500      -0.142979
           1150           1150         91.635         91.667      -0.142864
           1151           1151         91.802         91.833      -0.142758
           1152           1152         91.968         92.000      -0.142662
           1153           1153         92.135         92.167      -0.142575
           1154           1154         92.302         92.333      -0.142507
           1155           1155         92.468         92.500      -0.142444
           1156           1156         92.635         92.667      -0.142412
           1157           1157         92.802         92.833      -0.142364
           1158           1158         92.968         93.000      -0.142315
           1159           1159         93.135         93.167      -0.142269
           1160           1160         93.302         93.333      -0.142222
           1161           1161         93.468         93.500      -0.142168
           1162           1162         93.635         93.667      -0.142108
           1163           1163         93.802         93.833      -0.142047
           1164           1164         93.968         94.000      -0.141986
           1165           1165         94.135         94.167       -0.14193
           1166           1166         94.302         94.333      -0.141877
           1167           1167         94.468         94.500      -0.141829
           1168           1168         94.635         94.667      -0.141803
           1169           1169         94.802         94.833      -0.141775
           1170           1170         94.968         95.000       -0.14174
           1171           1171         95.135         95.167      -0.141698
           1172           1172         95.302         95.333      -0.141637
           1173           1173         95.468         95.500      -0.141565
           1174           1174         95.635         95.667      -0.141487
           1175           1175         95.802         95.833      -0.141405
           1176           1176         95.968         96.000      -0.141301
           1177           1177         96.135         96.167      -0.141219
           1178           1178         96.302         96.333      -0.141138
           1179           1179         96.468         96.500      -0.141063
           1180           1180         96.635         96.667      -0.141029
           1181           1181         96.801         96.833       -0.14097
           1182           1182         96.968         97.000      -0.140905
           1183           1183         97.135         97.167      -0.140847
           1184           1184         97.301         97.333      -0.140798
           1185           1185         97.468         97.500      -0.140727
           1186           1186         97.635         97.667      -0.140677
           1187           1187         97.801         97.833      -0.140637
           1188           1188         97.968         98.000      -0.140602
           1189           1189         98.135         98.167      -0.140584
           1190           1190         98.301         98.333      -0.140548
           1191           1191         98.468         98.500      -0.140503
           1192           1192         98.635         98.667      -0.140465
           1193           1193         98.801         98.833      -0.140425
           1194           1194         98.968         99.000      -0.140377
           1195           1195         99.135         99.167      -0.140337
           1196           1196         99.301         99.333      -0.140303
           1197           1197         99.468         99.500      -0.140254
           1198           1198         99.635         99.667      -0.140222
           1199           1199         99.801         99.833        -0.1402
           1200           1200         99.968        100.000      -0.140171
           1201           1201        100.135        100.167      -0.140148
           1202           1202        100.301        100.333      -0.140114
           1203           1203        100.468        100.500      -0.140074
           1204           1204        100.635        100.667      -0.140027
           1205           1205        100.801        100.833      -0.139955
           1206           1206        100.968        101.000      -0.139892
           1207           1207        101.135        101.167      -0.139831
           1208           1208        101.301        101.333      -0.139767
           1209           1209        101.468        101.500      -0.139695
           1210           1210        101.634        101.667       -0.13964
           1211           1211        101.801        101.833      -0.139587
           1212           1212        101.968        102.000      -0.139535
           1213           1213        102.134        102.167      -0.139503
           1214           1214        102.301        102.333      -0.139461
           1215           1215        102.468        102.500      -0.139414
           1216           1216        102.634        102.667      -0.139365
           1217           1217        102.801        102.833      -0.139304
           1218           1218        102.968        103.000      -0.139248
           1219           1219        103.134        103.167      -0.139195
           1220           1220        103.301        103.333      -0.139143
           1221           1221        103.468        103.500      -0.139072
           1222           1222        103.634        103.667      -0.139019
           1223           1223        103.801        103.833      -0.138974
           1224           1224        103.968        104.000       -0.13894
           1225           1225        104.134        104.167      -0.138899
           1226           1226        104.301        104.333      -0.138856
           1227           1227        104.468        104.500      -0.138818
           1228           1228        104.634        104.667       -0.13878
           1229           1229        104.801        104.833      -0.138738
           1230           1230        104.968        105.000      -0.138688
           1231           1231        105.134        105.167      -0.138634
           1232           1232        105.301        105.333       -0.13858
           1233           1233        105.468        105.500       -0.13851
           1234           1234        105.634        105.667      -0.138453
           1235           1235        105.801        105.833      -0.138408
           1236           1236        105.968        106.000      -0.138376
           1237           1237        106.134        106.167      -0.138352
           1238           1238        106.301        106.333      -0.138323
           1239           1239        106.468        106.500      -0.138298
           1240           1240        106.634        106.667       -0.13828
           1241           1241        106.801        106.833      -0.138279
           1242           1242        106.967        107.000      -0.138263
           1243           1243        107.134        107.167      -0.138235
           1244           1244        107.301        107.333      -0.138194
           1245           1245        107.467        107.500      -0.138135
           1246           1246        107.634        107.667      -0.138085
           1247           1247        107.801        107.833      -0.138039
           1248           1248        107.967        108.000      -0.137988
           1249           1249        108.134        108.167      -0.137932
           1250           1250        108.301        108.333       -0.13789
           1251           1251        108.467        108.500      -0.137857
           1252           1252        108.634        108.667      -0.137825
           1253           1253        108.801        108.833      -0.137789
           1254           1254        108.967        109.000      -0.137755
           1255           1255        109.134        109.167      -0.137708
           1256           1256        109.301        109.333       -0.13766
           1257           1257        109.467        109.500      -0.137615
           1258           1258        109.634        109.667      -0.137556
           1259           1259        109.801        109.833      -0.137518
           1260           1260        109.967        110.000      -0.137481
           1261           1261        110.134        110.167      -0.137451
           1262           1262        110.301        110.333      -0.137438
           1263           1263        110.467        110.500      -0.137401
           1264           1264        110.634        110.667      -0.137356
           1265           1265        110.801        110.833      -0.137306
           1266           1266        110.967        111.000      -0.137244
           1267           1267        111.134        111.167      -0.137198
           1268           1268        111.301        111.333      -0.137153
           1269           1269        111.467        111.500      -0.137112
           1270           1270        111.634        111.667      -0.137074
           1271           1271        111.800        111.833      -0.137038
           1272           1272        111.967        112.000      -0.137008
           1273           1273        112.134        112.167      -0.136975
           1274           1274        112.300        112.333      -0.136941
           1275           1275        112.467        112.500      -0.136897
           1276           1276        112.634        112.667      -0.136857
           1277           1277        112.800        112.833      -0.136825
           1278           1278        112.967        113.000      -0.136794
           1279           1279        113.134        113.167      -0.136767
           1280           1280        113.300        113.333      -0.136747
           1281           1281        113.467        113.500      -0.136723
           1282           1282        113.634        113.667      -0.136711
           1283           1283        113.800        113.833      -0.136694
           1284           1284        113.967        114.000      -0.136676
           1285           1285        114.134        114.167      -0.136661
           1286           1286        114.300        114.333      -0.136645
           1287           1287        114.467        114.500      -0.136627
           1288           1288        114.634        114.667        -0.1366
           1289           1289        114.800        114.833      -0.136566
           1290           1290        114.967        115.000      -0.136543
           1291           1291        115.134        115.167      -0.136528
           1292           1292        115.300        115.333      -0.136515
           1293           1293        115.467        115.500      -0.136493
           1294           1294        115.633        115.667      -0.136483
           1295           1295        115.800        115.833      -0.136453
           1296           1296        115.967        116.000      -0.136409
           1297           1297        116.133        116.167      -0.136367
           1298           1298        116.300        116.333      -0.136335
           1299           1299        116.467        116.500      -0.136294
           1300           1300        116.633        116.667      -0.136268
           1301           1301        116.800        116.833      -0.136244
           1302           1302        116.967        117.000      -0.136226
           1303           1303        117.133        117.167      -0.136225
           1304           1304        117.300        117.333       -0.13621
           1305           1305        117.467        117.500      -0.136193
           1306           1306        117.633        117.667       -0.13618
           1307           1307        117.800        117.833      -0.136147
           1308           1308        117.967        118.000      -0.136124
           1309           1309        118.133        118.167      -0.136104
           1310           1310        118.300        118.333      -0.136088
           1311           1311        118.467        118.500      -0.136081
           1312           1312        118.633        118.667      -0.136066
           1313           1313        118.800        118.833      -0.136057
           1314           1314        118.966        119.000      -0.136053
           1315           1315        119.133        119.167      -0.136041
           1316           1316        119.300        119.333      -0.136021
           1317           1317        119.466        119.500      -0.135996
           1318           1318        119.633        119.667      -0.135978
           1319           1319        119.800        119.833      -0.135961
           1320           1320        119.966        120.000       -0.13595
           1321           1321        120.133        120.167      -0.135933
           1322           1322        120.300        120.333      -0.135917
           1323           1323        120.466        120.500      -0.135932
           1324           1324        120.633        120.667      -0.135933
           1325           1325        120.800        120.833      -0.135929
           1326           1326        120.966        121.000      -0.135929
           1327           1327        121.133        121.167      -0.135932
           1328           1328        121.300        121.333      -0.135924
           1329           1329        121.466        121.500      -0.135907
           1330           1330        121.633        121.667      -0.135894
           1331           1331        121.800        121.833      -0.135861
           1332           1332        121.966        122.000      -0.135835
           1333           1333        122.133        122.167      -0.135816
           1334           1334        122.299        122.333      -0.135802
           1335           1335        122.466        122.500       -0.13579
           1336           1336        122.633        122.667      -0.135778
           1337           1337        122.799        122.833      -0.135765
           1338           1338        122.966        123.000      -0.135757
           1339           1339        123.133        123.167      -0.135767
           1340           1340        123.299        123.333      -0.135763
           1341           1341        123.466        123.500      -0.135759
           1342           1342        123.633        123.667      -0.135757
           1343           1343        123.799        123.833      -0.135754
           1344           1344        123.966        124.000      -0.135739
           1345           1345        124.133        124.167      -0.135723
           1346           1346        124.299        124.333      -0.135705
           1347           1347        124.466        124.500      -0.135675
           1348           1348        124.633        124.667      -0.135663
           1349           1349        124.799        124.833      -0.135671
           1350           1350        124.966        125.000      -0.135682
           1351           1351        125.132        125.167      -0.135703
           1352           1352        125.299        125.333      -0.135726
           1353           1353        125.466        125.500       -0.13576
           1354           1354        125.632        125.667      -0.135797
           1355           1355        125.799        125.833      -0.135822
           1356           1356        125.966        126.000      -0.135834
           1357           1357        126.132        126.167       -0.13584
           1358           1358        126.299        126.333      -0.135843
           1359           1359        126.466        126.500      -0.135813
           1360           1360        126.632        126.667      -0.135809
           1361           1361        126.799        126.833      -0.135807
           1362           1362        126.966        127.000      -0.135798
           1363           1363        127.132        127.167      -0.135803
           1364           1364        127.299        127.333      -0.135803
           1365           1365        127.466        127.500      -0.135806
           1366           1366        127.632        127.667      -0.135814
           1367           1367        127.799        127.833      -0.135826
           1368           1368        127.965        128.000      -0.135831
           1369           1369        128.132        128.167      -0.135829
           1370           1370        128.299        128.333      -0.135827
           1371           1371        128.465        128.500      -0.135824
           1372           1372        128.632        128.667      -0.135802
           1373           1373        128.799        128.833      -0.135791
           1374           1374        128.965        129.000      -0.135789
           1375           1375        129.132        129.167      -0.135787
           1376           1376        129.299        129.333      -0.135775
           1377           1377        129.465        129.500      -0.135769
           1378           1378        129.632        129.667       -0.13577
           1379           1379        129.799        129.833      -0.135785
           1380           1380        129.965        130.000      -0.135808
           1381           1381        130.132        130.167      -0.135821
           1382           1382        130.298        130.333       -0.13584
           1383           1383        130.465        130.500      -0.135866
           1384           1384        130.632        130.667      -0.135888
           1385           1385        130.798        130.833      -0.135897
           1386           1386        130.965        131.000      -0.135892
           1387           1387        131.132        131.167      -0.135884
           1388           1388        131.298        131.333      -0.135851
           1389           1389        131.465        131.500      -0.135834
           1390           1390        131.632        131.667      -0.135828
           1391           1391        131.798        131.833      -0.135826
           1392           1392        131.965        132.000      -0.135834
           1393           1393        132.132        132.167      -0.135839
           1394           1394        132.298        132.333      -0.135841
           1395           1395        132.465        132.500      -0.135839
           1396           1396        132.632        132.667      -0.135849
           1397           1397        132.798        132.833      -0.135859
           1398           1398        132.965        133.000      -0.135864
           1399           1399        133.131        133.167      -0.135875
           1400           1400        133.298        133.333      -0.135881
           1401           1401        133.465        133.500       -0.13588
           1402           1402        133.631        133.667      -0.135876
           1403           1403        133.798        133.833      -0.135872
           1404           1404        133.965        134.000      -0.135863
           1405           1405        134.131        134.167      -0.135856
           1406           1406        134.298        134.333      -0.135854
           1407           1407        134.465        134.500      -0.135854
           1408           1408        134.631        134.667      -0.135872
           1409           1409        134.798        134.833       -0.13588
           1410           1410        134.965        135.000      -0.135886
           1411           1411        135.131        135.167      -0.135895
           1412           1412        135.298        135.333      -0.135905
           1413           1413        135.465        135.500      -0.135906
           1414           1414        135.631        135.667      -0.135903
           1415           1415        135.798        135.833      -0.135898
           1416           1416        135.964        136.000       -0.13588
           1417           1417        136.131        136.167       -0.13587
           1418           1418        136.298        136.333       -0.13586
           1419           1419        136.464        136.500      -0.135849
           1420           1420        136.631        136.667      -0.135843
           1421           1421        136.798        136.833      -0.135844
           1422           1422        136.964        137.000      -0.135848
           1423           1423        137.131        137.167      -0.135854
           1424           1424        137.298        137.333      -0.135866
           1425           1425        137.464        137.500      -0.135865
           1426           1426        137.631        137.667      -0.135859
           1427           1427        137.798        137.833      -0.135849
           1428           1428        137.964        138.000      -0.135828
           1429           1429        138.131        138.167      -0.135805
           1430           1430        138.298        138.333      -0.135775
           1431           1431        138.464        138.500      -0.135748
           1432           1432        138.631        138.667      -0.135707
           1433           1433        138.798        138.833       -0.13568
           1434           1434        138.964        139.000      -0.135667
           1435           1435        139.131        139.167       -0.13566
           1436           1436        139.297        139.333      -0.135657
           1437           1437        139.464        139.500       -0.13565
           1438           1438        139.631        139.667       -0.13565
           1439           1439        139.797        139.833      -0.135653
           1440           1440        139.964        140.000      -0.135657
           1441           1441        140.131        140.167      -0.135666
           1442           1442        140.297        140.333      -0.135675
           1443           1443        140.464        140.500       -0.13569
           1444           1444        140.631        140.667        -0.1357
           1445           1445        140.797        140.833      -0.135709
           1446           1446        140.964        141.000      -0.135718
           1447           1447        141.131        141.167      -0.135729
           1448           1448        141.297        141.333      -0.135737
           1449           1449        141.464        141.500      -0.135741
           1450           1450        141.631        141.667      -0.135744
           1451           1451        141.797        141.833      -0.135747
           1452           1452        141.964        142.000      -0.135762
           1453           1453        142.130        142.167      -0.135777
           1454           1454        142.297        142.333      -0.135789
           1455           1455        142.464        142.500      -0.135801
           1456           1456        142.630        142.667       -0.13581
           1457           1457        142.797        142.833      -0.135806
           1458           1458        142.964        143.000      -0.135791
           1459           1459        143.130        143.167      -0.135776
           1460           1460        143.297        143.333      -0.135755
           1461           1461        143.464        143.500       -0.13575
           1462           1462        143.630        143.667       -0.13575
           1463           1463        143.797        143.833      -0.135751
           1464           1464        143.964        144.000      -0.135773
           1465           1465        144.130        144.167      -0.135782
           1466           1466        144.297        144.333       -0.13579
           1467           1467        144.464        144.500        -0.1358
           1468           1468        144.630        144.667      -0.135806
           1469           1469        144.797        144.833      -0.135818
           1470           1470        144.963        145.000      -0.135829
           1471           1471        145.130        145.167      -0.135843
           1472           1472        145.297        145.333      -0.135859
           1473           1473        145.463        145.500      -0.135874
           1474           1474        145.630        145.667      -0.135881
           1475           1475        145.797        145.833       -0.13588
           1476           1476        145.963        146.000      -0.135865
           1477           1477        146.130        146.167      -0.135852
           1478           1478        146.297        146.333      -0.135831
           1479           1479        146.463        146.500      -0.135806
           1480           1480        146.630        146.667       -0.13578
           1481           1481        146.797        146.833      -0.135774
           1482           1482        146.963        147.000      -0.135781
           1483           1483        147.130        147.167      -0.135796
           1484           1484        147.296        147.333      -0.135821
           1485           1485        147.463        147.500      -0.135828
           1486           1486        147.630        147.667      -0.135829
           1487           1487        147.796        147.833      -0.135827
           1488           1488        147.963        148.000      -0.135809
           1489           1489        148.130        148.167      -0.135804
           1490           1490        148.296        148.333      -0.135803
           1491           1491        148.463        148.500      -0.135798
           1492           1492        148.630        148.667      -0.135806
           1493           1493        148.796        148.833      -0.135812
           1494           1494        148.963        149.000      -0.135807
           1495           1495        149.130        149.167      -0.135796
           1496           1496        149.296        149.333      -0.135794
           1497           1497        149.463        149.500        -0.1358
           1498           1498        149.630        149.667      -0.135809
           1499           1499        149.796        149.833      -0.135817
           1500           1500        149.963        150.000      -0.135823
           1501           1501        150.130        150.167       -0.13583
           1502           1502        150.296        150.333      -0.135839
           1503           1503        150.463        150.500      -0.135849
           1504           1504        150.629        150.667      -0.135851
           1505           1505        150.796        150.833      -0.135854
           1506           1506        150.963        151.000       -0.13586
           1507           1507        151.129        151.167      -0.135866
           1508           1508        151.296        151.333      -0.135862
           1509           1509        151.463        151.500      -0.135866
           1510           1510        151.629        151.667      -0.135874
           1511           1511        151.796        151.833      -0.135887
           1512           1512        151.963        152.000      -0.135896
           1513           1513        152.129        152.167      -0.135911
           1514           1514        152.296        152.333      -0.135925
           1515           1515        152.463        152.500      -0.135935
           1516           1516        152.629        152.667      -0.135938
           1517           1517        152.796        152.833      -0.135954
           1518           1518        152.962        153.000      -0.135972
           1519           1519        153.129        153.167      -0.135989
           1520           1520        153.296        153.333      -0.135987
           1521           1521        153.462        153.500      -0.135994
           1522           1522        153.629        153.667      -0.136013
           1523           1523        153.796        153.833      -0.136041
           1524           1524        153.962        154.000       -0.13607
           1525           1525        154.129        154.167      -0.136098
           1526           1526        154.296        154.333      -0.136119
           1527           1527        154.462        154.500      -0.136136
           1528           1528        154.629        154.667      -0.136149
           1529           1529        154.796        154.833      -0.136157
           1530           1530        154.962        155.000      -0.136167
           1531           1531        155.129        155.167       -0.13618
           1532           1532        155.295        155.333      -0.136193
           1533           1533        155.462        155.500      -0.136216
           1534           1534        155.629        155.667      -0.136238
           1535           1535        155.795        155.833      -0.136255
           1536           1536        155.962        156.000       -0.13629
           1537           1537        156.129        156.167      -0.136305
           1538           1538        156.295        156.333      -0.136319
           1539           1539        156.462        156.500      -0.136334
           1540           1540        156.629        156.667      -0.136338
           1541           1541        156.795        156.833      -0.136359
           1542           1542        156.962        157.000      -0.136379
           1543           1543        157.129        157.167      -0.136399
           1544           1544        157.295        157.333       -0.13643
           1545           1545        157.462        157.500      -0.136444
           1546           1546        157.628        157.667       -0.13645
           1547           1547        157.795        157.833      -0.136447
           1548           1548        157.962        158.000       -0.13642
           1549           1549        158.128        158.167      -0.136399
           1550           1550        158.295        158.333      -0.136377
           1551           1551        158.462        158.500      -0.136351
           1552           1552        158.628        158.667      -0.136329
           1553           1553        158.795        158.833      -0.136309
           1554           1554        158.962        159.000      -0.136299
           1555           1555        159.128        159.167      -0.136291
           1556           1556        159.295        159.333      -0.136285
           1557           1557        159.462        159.500      -0.136307
           1558           1558        159.628        159.667       -0.13631
           1559           1559        159.795        159.833       -0.13631
           1560           1560        159.962        160.000      -0.136306
           1561           1561        160.128        160.167      -0.136305
           1562           1562        160.295        160.333        -0.1363
           1563           1563        160.462        160.500      -0.136292
           1564           1564        160.628        160.667      -0.136288
           1565           1565        160.795        160.833      -0.136278
           1566           1566        160.961        161.000      -0.136273
           1567           1567        161.128        161.167      -0.136269
           1568           1568        161.295        161.333      -0.136262
           1569           1569        161.461        161.500      -0.136246
           1570           1570        161.628        161.667      -0.136229
           1571           1571        161.795        161.833      -0.136216
           1572           1572        161.961        162.000      -0.136203
           1573           1573        162.128        162.167      -0.136183
           1574           1574        162.295        162.333      -0.136174
           1575           1575        162.461        162.500      -0.136173
           1576           1576        162.628        162.667      -0.136172
           1577           1577        162.795        162.833      -0.136177
           1578           1578        162.961        163.000      -0.136168
           1579           1579        163.128        163.167      -0.136151
           1580           1580        163.295        163.333      -0.136135
           1581           1581        163.461        163.500       -0.13611
           1582           1582        163.628        163.667      -0.136101
           1583           1583        163.795        163.833        -0.1361
           1584           1584        163.961        164.000      -0.136105
           1585           1585        164.128        164.167      -0.136113
           1586           1586        164.294        164.333      -0.136104
           1587           1587        164.461        164.500      -0.136097
           1588           1588        164.628        164.667      -0.136093
           1589           1589        164.794        164.833       -0.13607
           1590           1590        164.961        165.000      -0.136056
           1591           1591        165.128        165.167      -0.136034
           1592           1592        165.294        165.333      -0.136004
           1593           1593        165.461        165.500      -0.135982
           1594           1594        165.628        165.667      -0.135964
           1595           1595        165.794        165.833      -0.135954
           1596           1596        165.961        166.000      -0.135951
           1597           1597        166.128        166.167      -0.135949
           1598           1598        166.294        166.333      -0.135958
           1599           1599        166.461        166.500      -0.135955
           1600           1600        166.628        166.667      -0.135956
           1601           1601        166.794        166.833      -0.135962
           1602           1602        166.961        167.000      -0.135955
           1603           1603        167.128        167.167      -0.135958
           1604           1604        167.294        167.333      -0.135972
           1605           1605        167.461        167.500      -0.135984
           1606           1606        167.627        167.667      -0.136015
           1607           1607        167.794        167.833      -0.136042
           1608           1608        167.961        168.000      -0.136085
           1609           1609        168.127        168.167      -0.136158
           1610           1610        168.294        168.333      -0.136209
           1611           1611        168.461        168.500      -0.136249
           1612           1612        168.627        168.667      -0.136466
           1613           1613        168.794        168.833      -0.136853
           1614           1614        168.960        169.000      -0.137367
           1615           1615        169.127        169.167       -0.13737
           1616           1616        169.294        169.333      -0.137174
           1617           1617        169.460        169.500      -0.136928
           1618           1618        169.627        169.667      -0.136691
           1619           1619        169.794        169.833        -0.1365
           1620           1620        169.960        170.000      -0.136323
           1621           1621        170.127        170.167      -0.136156
           1622           1622        170.294        170.333      -0.136058
           1623           1623        170.460        170.500      -0.135954
           1624           1624        170.627        170.667      -0.135864
           1625           1625        170.794        170.833       -0.13579
           1626           1626        170.960        171.000      -0.135768
           1627           1627        171.127        171.167      -0.135731
           1628           1628        171.294        171.333      -0.135698
           1629           1629        171.460        171.500      -0.135668
           1630           1630        171.627        171.667      -0.135655
           1631           1631        171.794        171.833      -0.135643
           1632           1632        171.960        172.000      -0.135631
           1633           1633        172.127        172.167      -0.135615
           1634           1634        172.294        172.333        -0.1356
           1635           1635        172.460        172.500      -0.135585
           1636           1636        172.627        172.667      -0.135563
           1637           1637        172.794        172.833      -0.135535
           1638           1638        172.960        173.000      -0.135526
           1639           1639        173.127        173.167      -0.135531
           1640           1640        173.294        173.333      -0.135529
           1641           1641        173.460        173.500      -0.135532
           1642           1642        173.627        173.667      -0.135636
           1643           1643        173.793        173.833      -0.135939
           1644           1644        173.960        174.000      -0.136555
           1645           1645        174.126        174.167       -0.13718
           1646           1646        174.293        174.333      -0.136977
           1647           1647        174.460        174.500      -0.136779
           1648           1648        174.627        174.667      -0.136596
           1649           1649        174.793        174.833      -0.136416
           1650           1650        174.960        175.000      -0.136268
           1651           1651        175.127        175.167      -0.136125
           1652           1652        175.293        175.333      -0.135992
           1653           1653        175.460        175.500      -0.135867
           1654           1654        175.627        175.667      -0.135795
           1655           1655        175.793        175.833      -0.135708
           1656           1656        175.960        176.000      -0.135625
           1657           1657        176.127        176.167       -0.13554
           1658           1658        176.293        176.333      -0.135473
           1659           1659        176.460        176.500      -0.135407
           1660           1660        176.627        176.667      -0.135351
           1661           1661        176.793        176.833       -0.13531
           1662           1662        176.960        177.000      -0.135307
           1663           1663        177.127        177.167      -0.135319
           1664           1664        177.293        177.333      -0.135346
           1665           1665        177.460        177.500      -0.135374
           1666           1666        177.627        177.667      -0.135396
           1667           1667        177.793        177.833      -0.135457
           1668           1668        177.960        178.000      -0.135473
           1669           1669        178.126        178.167      -0.135477
           1670           1670        178.293        178.333      -0.135479
           1671           1671        178.460        178.500      -0.135419
           1672           1672        178.626        178.667      -0.135383
           1673           1673        178.793        178.833      -0.135352
           1674           1674        178.960        179.000      -0.135319
           1675           1675        179.126        179.167      -0.135293
           1676           1676        179.293        179.333      -0.135278
           1677           1677        179.460        179.500      -0.135273
           1678           1678        179.626        179.667      -0.135277
           1679           1679        179.793        179.833      -0.135326
           1680           1680        179.960        180.000      -0.135362
           1681           1681        180.126        180.167      -0.135396
           1682           1682        180.293        180.333      -0.135428
           1683           1683        180.460        180.500      -0.135472
           1684           1684        180.626        180.667      -0.135488
           1685           1685        180.793        180.833       -0.13549
           1686           1686        180.959        181.000      -0.135487
           1687           1687        181.126        181.167      -0.135446
           1688           1688        181.293        181.333       -0.13541
           1689           1689        181.459        181.500      -0.135376
           1690           1690        181.626        181.667      -0.135345
           1691           1691        181.793        181.833      -0.135321
           1692           1692        181.959        182.000      -0.135309
           1693           1693        182.126        182.167      -0.135297
           1694           1694        182.293        182.333      -0.135277
           1695           1695        182.459        182.500      -0.135273
           1696           1696        182.626        182.667      -0.135254
           1697           1697        182.793        182.833      -0.135243
           1698           1698        182.959        183.000      -0.135244
           1699           1699        183.126        183.167       -0.13523
           1700           1700        183.293        183.333      -0.135247
           1701           1701        183.459        183.500      -0.135282
           1702           1702        183.626        183.667      -0.135321
           1703           1703        183.793        183.833      -0.135396
           1704           1704        183.959        184.000      -0.135456
           1705           1705        184.126        184.167      -0.135513
           1706           1706        184.292        184.333      -0.135565
           1707           1707        184.459        184.500      -0.135607
           1708           1708        184.626        184.667      -0.135641
           1709           1709        184.792        184.833      -0.135663
           1710           1710        184.959        185.000      -0.135688
           1711           1711        185.126        185.167      -0.135675
           1712           1712        185.292        185.333      -0.135669
           1713           1713        185.459        185.500      -0.135665
           1714           1714        185.626        185.667      -0.135662
           1715           1715        185.792        185.833      -0.135642
           1716           1716        185.959        186.000      -0.135629
           1717           1717        186.126        186.167      -0.135622
           1718           1718        186.292        186.333      -0.135616
           1719           1719        186.459        186.500      -0.135623
           1720           1720        186.626        186.667      -0.135632
           1721           1721        186.792        186.833      -0.135638
           1722           1722        186.959        187.000      -0.135639
           1723           1723        187.125        187.167      -0.135656
           1724           1724        187.292        187.333      -0.135659
           1725           1725        187.459        187.500      -0.135646
           1726           1726        187.625        187.667      -0.135623
           1727           1727        187.792        187.833       -0.13558
           1728           1728        187.959        188.000      -0.135537
           1729           1729        188.125        188.167      -0.135491
           1730           1730        188.292        188.333      -0.135451
           1731           1731        188.459        188.500      -0.135407
           1732           1732        188.625        188.667      -0.135375
           1733           1733        188.792        188.833       -0.13535
           1734           1734        188.959        189.000      -0.135336
           1735           1735        189.125        189.167      -0.135327
           1736           1736        189.292        189.333      -0.135349
           1737           1737        189.459        189.500      -0.135347
           1738           1738        189.625        189.667      -0.135344
           1739           1739        189.792        189.833      -0.135347
           1740           1740        189.959        190.000      -0.135338
           1741           1741        190.125        190.167      -0.135328
           1742           1742        190.292        190.333      -0.135321
           1743           1743        190.459        190.500      -0.135317
           1744           1744        190.625        190.667      -0.135317
           1745           1745        190.792        190.833      -0.135328
           1746           1746        190.958        191.000      -0.135343
           1747           1747        191.125        191.167      -0.135362
           1748           1748        191.292        191.333       -0.13541
           1749           1749        191.458        191.500      -0.135449
           1750           1750        191.625        191.667      -0.135484
           1751           1751        191.792        191.833      -0.135504
           1752           1752        191.958        192.000      -0.135515
           1753           1753        192.125        192.167      -0.135525
           1754           1754        192.292        192.333      -0.135533
           1755           1755        192.458        192.500      -0.135541
           1756           1756        192.625        192.667      -0.135523
           1757           1757        192.792        192.833       -0.13552
           1758           1758        192.958        193.000       -0.13552
           1759           1759        193.125        193.167      -0.135512
           1760           1760        193.291        193.333      -0.135512
           1761           1761        193.458        193.500      -0.135498
           1762           1762        193.625        193.667      -0.135484
           1763           1763        193.791        193.833      -0.135471
           1764           1764        193.958        194.000      -0.135462
           1765           1765        194.125        194.167      -0.135466
           1766           1766        194.291        194.333      -0.135481
           1767           1767        194.458        194.500      -0.135502
           1768           1768        194.625        194.667       -0.13553
           1769           1769        194.791        194.833      -0.135538
           1770           1770        194.958        195.000      -0.135551
           1771           1771        195.125        195.167      -0.135563
           1772           1772        195.291        195.333       -0.13555
           1773           1773        195.458        195.500      -0.135555
           1774           1774        195.625        195.667      -0.135567
           1775           1775        195.791        195.833      -0.135569
           1776           1776        195.958        196.000      -0.135558
           1777           1777        196.125        196.167      -0.135546
           1778           1778        196.291        196.333       -0.13554
           1779           1779        196.458        196.500      -0.135544
           1780           1780        196.624        196.667      -0.135535
           1781           1781        196.791        196.833      -0.135539
           1782           1782        196.958        197.000      -0.135552
           1783           1783        197.124        197.167      -0.135571
           1784           1784        197.291        197.333      -0.135617
           1785           1785        197.458        197.500      -0.135649
           1786           1786        197.624        197.667      -0.135681
           1787           1787        197.791        197.833      -0.135713
           1788           1788        197.958        198.000      -0.135752
           1789           1789        198.124        198.167      -0.135778
           1790           1790        198.291        198.333      -0.135799
           1791           1791        198.458        198.500      -0.135819
           1792           1792        198.624        198.667       -0.13584
           1793           1793        198.791        198.833      -0.135872
           1794           1794        198.957        199.000      -0.135912
           1795           1795        199.124        199.167      -0.135955
           1796           1796        199.291        199.333      -0.136009
           1797           1797        199.457        199.500       -0.13606
           1798           1798        199.624        199.667       -0.13611
           1799           1799        199.791        199.833      -0.136155
           1800           1800        199.957        200.000      -0.136192
           1801           1801        200.124        200.167      -0.136217
           1802           1802        200.291        200.333      -0.136241
           1803           1803        200.457        200.500       -0.13627
           1804           1804        200.624        200.667      -0.136277
           1805           1805        200.790        200.833      -0.136296
           1806           1806        200.957        201.000      -0.136318
           1807           1807        201.124        201.167      -0.136348
           1808           1808        201.290        201.333      -0.136391
           1809           1809        201.457        201.500      -0.136433
           1810           1810        201.624        201.667      -0.136472
           1811           1811        201.790        201.833      -0.136513
           1812           1812        201.957        202.000      -0.136569
           1813           1813        202.124        202.167      -0.136609
           1814           1814        202.290        202.333      -0.136648
           1815           1815        202.457        202.500      -0.136693
           1816           1816        202.623        202.667      -0.136733
           1817           1817        202.790        202.833      -0.136785
           1818           1818        202.957        203.000      -0.136844
           1819           1819        203.123        203.167      -0.136911
           1820           1820        203.290        203.333       -0.13699
           1821           1821        203.457        203.500      -0.137058
           1822           1822        203.623        203.667      -0.137131
           1823           1823        203.790        203.833      -0.137208
           1824           1824        203.956        204.000       -0.13727
           1825           1825        204.123        204.167       -0.13733
           1826           1826        204.290        204.333      -0.137394
           1827           1827        204.456        204.500      -0.137463
           1828           1828        204.623        204.667      -0.137539
           1829           1829        204.790        204.833       -0.13762
           1830           1830        204.956        205.000      -0.137722
           1831           1831        205.123        205.167      -0.137833
           1832           1832        205.289        205.333      -0.137943
           1833           1833        205.456        205.500       -0.13806
           1834           1834        205.623        205.667      -0.138158
           1835           1835        205.789        205.833      -0.138258
           1836           1836        205.956        206.000      -0.138358
           1837           1837        206.123        206.167      -0.138419
           1838           1838        206.289        206.333      -0.138491
           1839           1839        206.456        206.500      -0.138566
           1840           1840        206.622        206.667      -0.138639
           1841           1841        206.789        206.833      -0.138713
           1842           1842        206.956        207.000      -0.138794
           1843           1843        207.122        207.167      -0.138886
           1844           1844        207.289        207.333      -0.138991
           1845           1845        207.456        207.500      -0.139101
           1846           1846        207.622        207.667      -0.139201
           1847           1847        207.789        207.833      -0.139303
           1848           1848        207.955        208.000      -0.139409
           1849           1849        208.122        208.167      -0.139526
           1850           1850        208.289        208.333      -0.139658
           1851           1851        208.455        208.500       -0.13981
           1852           1852        208.622        208.667      -0.139971
           1853           1853        208.788        208.833      -0.140159
           1854           1854        208.955        209.000      -0.140326
           1855           1855        209.122        209.167      -0.140485
           1856           1856        209.288        209.333       -0.14064
           1857           1857        209.455        209.500      -0.140793
           1858           1858        209.621        209.667      -0.140945
           1859           1859        209.788        209.833      -0.141102
           1860           1860        209.955        210.000      -0.141265
           1861           1861        210.121        210.167      -0.141427
           1862           1862        210.288        210.333      -0.141587
           1863           1863        210.454        210.500      -0.141744
           1864           1864        210.621        210.667      -0.141899
           1865           1865        210.788        210.833      -0.142079
           1866           1866        210.954        211.000      -0.142255
           1867           1867        211.121        211.167      -0.142437
           1868           1868        211.287        211.333      -0.142626
           1869           1869        211.454        211.500      -0.142831
           1870           1870        211.621        211.667      -0.143039
           1871           1871        211.787        211.833      -0.143253
           1872           1872        211.954        212.000      -0.143457
           1873           1873        212.120        212.167      -0.143678
           1874           1874        212.287        212.333      -0.143904
           1875           1875        212.453        212.500      -0.144137
           1876           1876        212.620        212.667      -0.144366
           1877           1877        212.787        212.833      -0.144599
           1878           1878        212.953        213.000      -0.144828
           1879           1879        213.120        213.167      -0.145068
           1880           1880        213.286        213.333      -0.145316
           1881           1881        213.453        213.500      -0.145569
           1882           1882        213.619        213.667      -0.145827
           1883           1883        213.786        213.833      -0.146093
           1884           1884        213.953        214.000      -0.146366
           1885           1885        214.119        214.167      -0.146663
           1886           1886        214.286        214.333      -0.146946
           1887           1887        214.452        214.500      -0.147231
           1888           1888        214.619        214.667      -0.147515
           1889           1889        214.785        214.833      -0.147798
           1890           1890        214.952        215.000      -0.148081
           1891           1891        215.118        215.167      -0.148367
           1892           1892        215.285        215.333      -0.148653
           1893           1893        215.452        215.500      -0.148962
           1894           1894        215.618        215.667      -0.149276
           1895           1895        215.785        215.833      -0.149596
           1896           1896        215.951        216.000      -0.149919
           1897           1897        216.118        216.167      -0.150275
           1898           1898        216.284        216.333      -0.150616
           1899           1899        216.451        216.500      -0.150955
           1900           1900        216.617        216.667      -0.151297
           1901           1901        216.784        216.833      -0.151637
           1902           1902        216.950        217.000      -0.151982
           1903           1903        217.117        217.167      -0.152331
           1904           1904        217.283        217.333      -0.152685
           1905           1905        217.450        217.500      -0.153054
           1906           1906        217.616        217.667      -0.153421
           1907           1907        217.783        217.833      -0.153789
           1908           1908        217.950        218.000      -0.154154
           1909           1909        218.116        218.167      -0.154521
           1910           1910        218.283        218.333      -0.154872
           1911           1911        218.449        218.500      -0.155212
           1912           1912        218.616        218.667      -0.155548
           1913           1913        218.782        218.833      -0.155867
           1914           1914        218.949        219.000      -0.156203
           1915           1915        219.115        219.167      -0.156544
           1916           1916        219.282        219.333      -0.156887
           1917           1917        219.448        219.500      -0.157233
           1918           1918        219.615        219.667      -0.157571
           1919           1919        219.781        219.833      -0.157902
           1920           1920        219.948        220.000      -0.158225
           1921           1921        220.115        220.167      -0.158535
           1922           1922        220.281        220.333      -0.158847
           1923           1923        220.448        220.500      -0.159149
           1924           1924        220.614        220.667      -0.159444
           1925           1925        220.781        220.833      -0.159727
           1926           1926        220.947        221.000      -0.160014
           1927           1927        221.114        221.167      -0.160294
           1928           1928        221.280        221.333      -0.160575
           1929           1929        221.447        221.500      -0.160827
           1930           1930        221.614        221.667      -0.161078
           1931           1931        221.780        221.833      -0.161319
           1932           1932        221.947        222.000      -0.161551
           1933           1933        222.113        222.167      -0.161744
           1934           1934        222.280        222.333      -0.161939
           1935           1935        222.446        222.500      -0.162123
           1936           1936        222.613        222.667      -0.162297
           1937           1937        222.780        222.833      -0.162425
           1938           1938        222.946        223.000      -0.162556
           1939           1939        223.113        223.167      -0.162676
           1940           1940        223.279        223.333      -0.162786
           1941           1941        223.446        223.500      -0.162843
           1942           1942        223.613        223.667      -0.162912
           1943           1943        223.779        223.833      -0.162969
           1944           1944        223.946        224.000      -0.163012
           1945           1945        224.113        224.167      -0.163006
           1946           1946        224.279        224.333      -0.163002
           1947           1947        224.446        224.500      -0.162979
           1948           1948        224.613        224.667      -0.162945
           1949           1949        224.779        224.833      -0.162839
           1950           1950        224.946        225.000      -0.162735
           1951           1951        225.113        225.167      -0.162615
           1952           1952        225.279        225.333       -0.16248
           1953           1953        225.446        225.500      -0.162271
           1954           1954        225.613        225.667      -0.162085
           1955           1955        225.779        225.833      -0.161884
           1956           1956        225.946        226.000      -0.161672
           1957           1957        226.113        226.167      -0.161404
           1958           1958        226.280        226.333      -0.161137
           1959           1959        226.446        226.500      -0.160854
           1960           1960        226.613        226.667      -0.160555
           1961           1961        226.780        226.833      -0.160199
           1962           1962        226.947        227.000      -0.159849
           1963           1963        227.113        227.167      -0.159486
           1964           1964        227.280        227.333      -0.159107
           1965           1965        227.447        227.500      -0.158672
           1966           1966        227.614        227.667      -0.158245
           1967           1967        227.781        227.833      -0.157798
           1968           1968        227.947        228.000      -0.157341
           1969           1969        228.114        228.167      -0.156843
           1970           1970        228.281        228.333      -0.156371
           1971           1971        228.448        228.500      -0.155898
           1972           1972        228.615        228.667      -0.155422
           1973           1973        228.781        228.833      -0.154948
           1974           1974        228.948        229.000      -0.154476
           1975           1975        229.115        229.167      -0.154011
           1976           1976        229.282        229.333      -0.153553
           1977           1977        229.449        229.500      -0.153112
           1978           1978        229.615        229.667      -0.152675
           1979           1979        229.782        229.833      -0.152255
           1980           1980        229.949        230.000      -0.151849
           1981           1981        230.116        230.167       -0.15149
           1982           1982        230.283        230.333      -0.151125
           1983           1983        230.449        230.500      -0.150772
           1984           1984        230.616        230.667      -0.150428
           1985           1985        230.783        230.833      -0.150144
           1986           1986        230.950        231.000      -0.149846
           1987           1987        231.116        231.167      -0.149552
           1988           1988        231.283        231.333      -0.149278
           1989           1989        231.450        231.500      -0.149022
           1990           1990        231.617        231.667      -0.148812
           1991           1991        231.783        231.833      -0.148588
           1992           1992        231.950        232.000      -0.148375
           1993           1993        232.117        232.167      -0.148173
           1994           1994        232.283        232.333      -0.148025
           1995           1995        232.450        232.500      -0.147873
           1996           1996        232.617        232.667      -0.147733
           1997           1997        232.783        232.833      -0.147605
           1998           1998        232.950        233.000      -0.147526
           1999           1999        233.117        233.167      -0.147428
           2000           2000        233.283        233.333      -0.147329
           2001           2001        233.450        233.500      -0.147236
           2002           2002        233.617        233.667      -0.147181
           2003           2003        233.783        233.833      -0.147121
           2004           2004        233.950        234.000      -0.147067
           2005           2005        234.117        234.167      -0.147023
           2006           2006        234.283        234.333      -0.147024
           2007           2007        234.450        234.500       -0.14702
           2008           2008        234.617        234.667      -0.147026
           2009           2009        234.783        234.833      -0.147041
           2010           2010        234.950        235.000      -0.147089
           2011           2011        235.117        235.167      -0.147127
           2012           2012        235.283        235.333      -0.147169
           2013           2013        235.450        235.500      -0.147216
           2014           2014        235.617        235.667      -0.147288
           2015           2015        235.783        235.833      -0.147359
           2016           2016        235.950        236.000       -0.14743
           2017           2017        236.116        236.167      -0.147505
           2018           2018        236.283        236.333      -0.147603
           2019           2019        236.450        236.500      -0.147702
           2020           2020        236.616        236.667      -0.147814
           2021           2021        236.783        236.833      -0.147928
           2022           2022        236.950        237.000      -0.148065
           2023           2023        237.116        237.167      -0.148196
           2024           2024        237.283        237.333      -0.148329
           2025           2025        237.449        237.500      -0.148465
           2026           2026        237.616        237.667      -0.148612
           2027           2027        237.783        237.833      -0.148755
           2028           2028        237.949        238.000      -0.148907
           2029           2029        238.116        238.167      -0.149065
           2030           2030        238.282        238.333      -0.149228
           2031           2031        238.449        238.500        -0.1494
           2032           2032        238.616        238.667      -0.149579
           2033           2033        238.782        238.833      -0.149763
           2034           2034        238.949        239.000      -0.149959
           2035           2035        239.115        239.167      -0.150144
           2036           2036        239.282        239.333      -0.150337
           2037           2037        239.448        239.500      -0.150541
           2038           2038        239.615        239.667      -0.150766
           2039           2039        239.782        239.833      -0.150997
           2040           2040        239.948        240.000      -0.151238
           2041           2041        240.115        240.167      -0.151481
           2042           2042        240.281        240.333      -0.151758
           2043           2043        240.448        240.500      -0.152017
           2044           2044        240.614        240.667      -0.152269
           2045           2045        240.781        240.833      -0.152522
           2046           2046        240.947        241.000      -0.152776
           2047           2047        241.114        241.167      -0.153048
           2048           2048        241.281        241.333      -0.153328
           2049           2049        241.447        241.500      -0.153609
           2050           2050        241.614        241.667      -0.153903
           2051           2051        241.780        241.833      -0.154192
           2052           2052        241.947        242.000      -0.154485
           2053           2053        242.113        242.167      -0.154782
           2054           2054        242.280        242.333      -0.155099
           2055           2055        242.446        242.500       -0.15543
           2056           2056        242.613        242.667       -0.15577
           2057           2057        242.779        242.833      -0.156116
           2058           2058        242.946        243.000       -0.15647
           2059           2059        243.113        243.167      -0.156872
           2060           2060        243.279        243.333      -0.157245
           2061           2061        243.446        243.500      -0.157606
           2062           2062        243.612        243.667      -0.157965
           2063           2063        243.779        243.833      -0.158305
           2064           2064        243.945        244.000      -0.158646
           2065           2065        244.112        244.167      -0.158995
           2066           2066        244.278        244.333      -0.159352
           2067           2067        244.445        244.500      -0.159689
           2068           2068        244.611        244.667      -0.160038
           2069           2069        244.778        244.833      -0.160401
           2070           2070        244.944        245.000      -0.160769
           2071           2071        245.111        245.167      -0.161154
           2072           2072        245.277        245.333       -0.16153
           2073           2073        245.444        245.500      -0.161897
           2074           2074        245.610        245.667      -0.162259
           2075           2075        245.777        245.833      -0.162607
           2076           2076        245.943        246.000      -0.162948
           2077           2077        246.110        246.167      -0.163277
           2078           2078        246.277        246.333      -0.163592
           2079           2079        246.443        246.500      -0.163838
           2080           2080        246.610        246.667      -0.164084
           2081           2081        246.776        246.833      -0.164309
           2082           2082        246.943        247.000      -0.164521
           2083           2083        247.109        247.167      -0.164622
           2084           2084        247.276        247.333      -0.164749
           2085           2085        247.443        247.500      -0.164868
           2086           2086        247.609        247.667      -0.164934
           2087           2087        247.776        247.833      -0.164845
           2088           2088        247.943        248.000      -0.164763
           2089           2089        248.109        248.167      -0.164624
           2090           2090        248.276        248.333       -0.16441
           2091           2091        248.443        248.500      -0.164165
           2092           2092        248.609        248.667      -0.163898
           2093           2093        248.776        248.833      -0.163598
           2094           2094        248.943        249.000      -0.163206
           2095           2095        249.110        249.167      -0.162591
           2096           2096        249.277        249.333       -0.16193
           2097           2097        249.444        249.500      -0.161242
           2098           2098        249.611        249.667      -0.160512
           2099           2099        249.777        249.833      -0.159622
           2100           2100        249.944        250.000       -0.15878
           2101           2101        250.111        250.167      -0.157938
           2102           2102        250.278        250.333      -0.157094
           2103           2103        250.445        250.500      -0.156199
           2104           2104        250.612        250.667      -0.155348
           2105           2105        250.779        250.833      -0.154524
           2106           2106        250.946        251.000      -0.153711
           2107           2107        251.113        251.167      -0.152949
           2108           2108        251.280        251.333      -0.152191
           2109           2109        251.447        251.500      -0.151455
           2110           2110        251.614        251.667      -0.150734
           2111           2111        251.781        251.833      -0.150096
           2112           2112        251.948        252.000      -0.149457
           2113           2113        252.114        252.167      -0.148849
           2114           2114        252.281        252.333      -0.148268
           2115           2115        252.448        252.500       -0.14779
           2116           2116        252.615        252.667      -0.147291
           2117           2117        252.782        252.833      -0.146807
           2118           2118        252.949        253.000      -0.146339
           2119           2119        253.115        253.167      -0.145976
           2120           2120        253.282        253.333      -0.145602
           2121           2121        253.449        253.500      -0.145252
           2122           2122        253.616        253.667      -0.144923
           2123           2123        253.782        253.833      -0.144673
           2124           2124        253.949        254.000      -0.144399
           2125           2125        254.116        254.167       -0.14414
           2126           2126        254.283        254.333      -0.143892
           2127           2127        254.449        254.500      -0.143699
           2128           2128        254.616        254.667      -0.143511
           2129           2129        254.783        254.833      -0.143339
           2130           2130        254.949        255.000      -0.143173
           2131           2131        255.116        255.167       -0.14306
           2132           2132        255.283        255.333      -0.142932
           2133           2133        255.450        255.500      -0.142805
           2134           2134        255.616        255.667       -0.14268
           2135           2135        255.783        255.833      -0.142571
           2136           2136        255.950        256.000      -0.142463
           2137           2137        256.116        256.167      -0.142359
           2138           2138        256.283        256.333      -0.142261
           2139           2139        256.450        256.500      -0.142191
           2140           2140        256.616        256.667      -0.142124
           2141           2141        256.783        256.833       -0.14206
           2142           2142        256.950        257.000      -0.141999
           2143           2143        257.116        257.167      -0.141955
           2144           2144        257.283        257.333       -0.14189
           2145           2145        257.450        257.500      -0.141822
           2146           2146        257.616        257.667      -0.141763
           2147           2147        257.783        257.833      -0.141714
           2148           2148        257.950        258.000      -0.141682
           2149           2149        258.116        258.167      -0.141655
           2150           2150        258.283        258.333      -0.141628
           2151           2151        258.450        258.500      -0.141628
           2152           2152        258.616        258.667       -0.14161
           2153           2153        258.783        258.833      -0.141584
           2154           2154        258.950        259.000      -0.141552
           2155           2155        259.116        259.167      -0.141503
           2156           2156        259.283        259.333      -0.141464
           2157           2157        259.450        259.500       -0.14143
           2158           2158        259.616        259.667      -0.141402
           2159           2159        259.783        259.833      -0.141381
           2160           2160        259.950        260.000      -0.141352
           2161           2161        260.116        260.167      -0.141316
           2162           2162        260.283        260.333      -0.141281
           2163           2163        260.450        260.500      -0.141239
           2164           2164        260.616        260.667      -0.141192
           2165           2165        260.783        260.833      -0.141143
           2166           2166        260.950        261.000      -0.141089
           2167           2167        261.116        261.167      -0.141028
           2168           2168        261.283        261.333      -0.140982
           2169           2169        261.450        261.500       -0.14094
           2170           2170        261.616        261.667        -0.1409
           2171           2171        261.783        261.833      -0.140877
           2172           2172        261.950        262.000      -0.140846
           2173           2173        262.116        262.167      -0.140811
           2174           2174        262.283        262.333      -0.140771
           2175           2175        262.450        262.500      -0.140749
           2176           2176        262.616        262.667      -0.140735
           2177           2177        262.783        262.833      -0.140719
           2178           2178        262.950        263.000      -0.140704
           2179           2179        263.116        263.167      -0.140721
           2180           2180        263.283        263.333      -0.140743
           2181           2181        263.449        263.500      -0.140765
           2182           2182        263.616        263.667      -0.140789
           2183           2183        263.783        263.833      -0.140832
           2184           2184        263.949        264.000      -0.140873
           2185           2185        264.116        264.167      -0.140917
           2186           2186        264.283        264.333      -0.140959
           2187           2187        264.449        264.500       -0.14101
           2188           2188        264.616        264.667      -0.141064
           2189           2189        264.783        264.833      -0.141123
           2190           2190        264.949        265.000      -0.141192
           2191           2191        265.116        265.167      -0.141283
           2192           2192        265.282        265.333      -0.141378
           2193           2193        265.449        265.500      -0.141488
           2194           2194        265.616        265.667      -0.141606
           2195           2195        265.782        265.833      -0.141753
           2196           2196        265.949        266.000       -0.14189
           2197           2197        266.115        266.167      -0.142029
           2198           2198        266.282        266.333      -0.142174
           2199           2199        266.449        266.500      -0.142337
           2200           2200        266.615        266.667      -0.142507
           2201           2201        266.782        266.833      -0.142689
           2202           2202        266.948        267.000      -0.142884
           2203           2203        267.115        267.167      -0.143129
           2204           2204        267.282        267.333      -0.143373
           2205           2205        267.448        267.500      -0.143631
           2206           2206        267.615        267.667      -0.143901
           2207           2207        267.781        267.833      -0.144234
           2208           2208        267.948        268.000      -0.144552
           2209           2209        268.114        268.167      -0.144883
           2210           2210        268.281        268.333      -0.145228
           2211           2211        268.447        268.500      -0.145625
           2212           2212        268.614        268.667      -0.146034
           2213           2213        268.780        268.833      -0.146461
           2214           2214        268.947        269.000      -0.146901
           2215           2215        269.113        269.167      -0.147427
           2216           2216        269.280        269.333      -0.147942
           2217           2217        269.446        269.500      -0.148479
           2218           2218        269.613        269.667      -0.149036
           2219           2219        269.779        269.833       -0.14968
           2220           2220        269.945        270.000      -0.150308
           2221           2221        270.112        270.167      -0.150956
           2222           2222        270.278        270.333      -0.151622
           2223           2223        270.445        270.500      -0.152387
           2224           2224        270.611        270.667      -0.153146
           2225           2225        270.777        270.833      -0.153927
           2226           2226        270.944        271.000      -0.154729
           2227           2227        271.110        271.167      -0.155635
           2228           2228        271.276        271.333       -0.15652
           2229           2229        271.443        271.500      -0.157421
           2230           2230        271.609        271.667      -0.158339
           2231           2231        271.775        271.833      -0.159361
           2232           2232        271.942        272.000       -0.16037
           2233           2233        272.108        272.167      -0.161401
           2234           2234        272.274        272.333      -0.162455
           2235           2235        272.440        272.500      -0.163609
           2236           2236        272.607        272.667      -0.164746
           2237           2237        272.773        272.833        -0.1659
           2238           2238        272.939        273.000      -0.167068
           2239           2239        273.105        273.167      -0.168312
           2240           2240        273.271        273.333      -0.169541
           2241           2241        273.438        273.500      -0.170777
           2242           2242        273.604        273.667      -0.172017
           2243           2243        273.770        273.833      -0.173301
           2244           2244        273.936        274.000      -0.174573
           2245           2245        274.102        274.167       -0.17585
           2246           2246        274.269        274.333      -0.177125
           2247           2247        274.435        274.500      -0.178397
           2248           2248        274.601        274.667      -0.179644
           2249           2249        274.767        274.833       -0.18088
           2250           2250        274.933        275.000      -0.182127
           2251           2251        275.099        275.167      -0.183322
           2252           2252        275.266        275.333      -0.184443
           2253           2253        275.432        275.500      -0.185366
           2254           2254        275.598        275.667      -0.186222
           2255           2255        275.765        275.833      -0.186941
           2256           2256        275.931        276.000      -0.187406
           2257           2257        276.098        276.167      -0.187425
           2258           2258        276.265        276.333      -0.187333
           2259           2259        276.431        276.500      -0.187141
           2260           2260        276.598        276.667      -0.186793
           2261           2261        276.765        276.833      -0.186218
           2262           2262        276.932        277.000      -0.185469
           2263           2263        277.099        277.167      -0.184542
           2264           2264        277.266        277.333       -0.18356
           2265           2265        277.433        277.500      -0.182552
           2266           2266        277.600        277.667      -0.181505
           2267           2267        277.767        277.833        -0.1803
           2268           2268        277.934        278.000        -0.1791
           2269           2269        278.101        278.167      -0.177846
           2270           2270        278.268        278.333      -0.176545
           2271           2271        278.435        278.500       -0.17514
           2272           2272        278.603        278.667      -0.173669
           2273           2273        278.770        278.833      -0.172098
           2274           2274        278.937        279.000      -0.170429
           2275           2275        279.104        279.167      -0.168629
           2276           2276        279.272        279.333      -0.166901
           2277           2277        279.439        279.500       -0.16519
           2278           2278        279.606        279.667      -0.163493
           2279           2279        279.774        279.833       -0.16171
           2280           2280        279.941        280.000      -0.159977
           2281           2281        280.108        280.167      -0.158466
           2282           2282        280.275        280.333      -0.157031
           2283           2283        280.442        280.500      -0.155784
           2284           2284        280.609        280.667      -0.154716
           2285           2285        280.776        280.833      -0.153877
           2286           2286        280.943        281.000      -0.153184
           2287           2287        281.110        281.167      -0.152872
           2288           2288        281.277        281.333      -0.152544
           2289           2289        281.444        281.500      -0.152295
           2290           2290        281.610        281.667      -0.152049
           2291           2291        281.777        281.833      -0.151782
           2292           2292        281.944        282.000      -0.151522
           2293           2293        282.111        282.167      -0.151242
           2294           2294        282.277        282.333        -0.1509
           2295           2295        282.444        282.500      -0.150518
           2296           2296        282.611        282.667      -0.149989
           2297           2297        282.778        282.833      -0.149461
           2298           2298        282.945        283.000      -0.148815
           2299           2299        283.112        283.167      -0.148153
           2300           2300        283.279        283.333      -0.147303
           2301           2301        283.446        283.500      -0.146513
           2302           2302        283.612        283.667      -0.145704
           2303           2303        283.779        283.833      -0.144873
           2304           2304        283.946        284.000      -0.143955
           2305           2305        284.113        284.167      -0.143072
           2306           2306        284.280        284.333      -0.142192
           2307           2307        284.447        284.500      -0.141309
           2308           2308        284.614        284.667       -0.14042
           2309           2309        284.781        284.833      -0.139567
           2310           2310        284.948        285.000      -0.138742
           2311           2311        285.115        285.167      -0.137934
           2312           2312        285.282        285.333      -0.137204
           2313           2313        285.449        285.500      -0.136452
           2314           2314        285.616        285.667      -0.135771
           2315           2315        285.783        285.833      -0.135159
           2316           2316        285.950        286.000      -0.134619
           2317           2317        286.117        286.167      -0.134061
           2318           2318        286.284        286.333      -0.133511
           2319           2319        286.450        286.500       -0.13301
           2320           2320        286.617        286.667      -0.132659
           2321           2321        286.784        286.833      -0.132299
           2322           2322        286.951        287.000      -0.131991
           2323           2323        287.117        287.167       -0.13174
           2324           2324        287.284        287.333      -0.131549
           2325           2325        287.451        287.500      -0.131348
           2326           2326        287.618        287.667      -0.131165
           2327           2327        287.784        287.833      -0.130998
           2328           2328        287.951        288.000      -0.130907
           2329           2329        288.118        288.167      -0.130798
           2330           2330        288.284        288.333        -0.1307
           2331           2331        288.451        288.500      -0.130613
           2332           2332        288.618        288.667       -0.13059
           2333           2333        288.784        288.833      -0.130547
           2334           2334        288.951        289.000      -0.130509
           2335           2335        289.118        289.167      -0.130479
           2336           2336        289.284        289.333      -0.130488
           2337           2337        289.451        289.500      -0.130482
           2338           2338        289.618        289.667      -0.130478
           2339           2339        289.784        289.833      -0.130477
           2340           2340        289.951        290.000      -0.130494
           2341           2341        290.118        290.167       -0.13051
           2342           2342        290.284        290.333      -0.130526
           2343           2343        290.451        290.500      -0.130541
           2344           2344        290.618        290.667      -0.130582
           2345           2345        290.784        290.833      -0.130625
           2346           2346        290.951        291.000      -0.130677
           2347           2347        291.117        291.167      -0.130733
           2348           2348        291.284        291.333      -0.130823
           2349           2349        291.451        291.500      -0.130905
           2350           2350        291.617        291.667      -0.130996
           2351           2351        291.784        291.833      -0.131102
           2352           2352        291.951        292.000      -0.131267
           2353           2353        292.117        292.167      -0.131423
           2354           2354        292.284        292.333      -0.131572
           2355           2355        292.450        292.500      -0.131708
           2356           2356        292.617        292.667      -0.131903
           2357           2357        292.784        292.833      -0.132048
           2358           2358        292.950        293.000       -0.13208
           2359           2359        293.117        293.167      -0.132011
           2360           2360        293.284        293.333       -0.13194
           2361           2361        293.450        293.500      -0.131871
           2362           2362        293.617        293.667      -0.131835
           2363           2363        293.784        293.833      -0.131817
           2364           2364        293.950        294.000      -0.131815
           2365           2365        294.117        294.167      -0.131872
           2366           2366        294.283        294.333      -0.131904
           2367           2367        294.450        294.500       -0.13194
           2368           2368        294.617        294.667      -0.131976
           2369           2369        294.783        294.833      -0.132037
           2370           2370        294.950        295.000      -0.132104
           2371           2371        295.117        295.167       -0.13218
           2372           2372        295.283        295.333       -0.13226
           2373           2373        295.450        295.500      -0.132371
           2374           2374        295.616        295.667      -0.132464
           2375           2375        295.783        295.833      -0.132553
           2376           2376        295.950        296.000      -0.132642
           2377           2377        296.116        296.167      -0.132719
           2378           2378        296.283        296.333      -0.132791
           2379           2379        296.450        296.500      -0.132857
           2380           2380        296.616        296.667      -0.132923
           2381           2381        296.783        296.833       -0.13298
           2382           2382        296.949        297.000      -0.133043
           2383           2383        297.116        297.167      -0.133092
           2384           2384        297.283        297.333      -0.133124
           2385           2385        297.449        297.500       -0.13316
           2386           2386        297.616        297.667      -0.133189
           2387           2387        297.783        297.833      -0.133212
           2388           2388        297.949        298.000      -0.133236
           2389           2389        298.116        298.167      -0.133251
           2390           2390        298.283        298.333       -0.13328
           2391           2391        298.449        298.500      -0.133308
           2392           2392        298.616        298.667      -0.133333
           2393           2393        298.783        298.833      -0.133386
           2394           2394        298.949        299.000      -0.133425
           2395           2395        299.116        299.167      -0.133435
           2396           2396        299.283        299.333       -0.13341
           2397           2397        299.446        299.500      -0.141639
           2398           2398        299.597        299.667      -0.182621
           2399           2399        299.729        299.833      -0.274492
           2400           2400        299.850        300.000      -0.393113
           2401           2401        299.651        299.833      -0.479356
           2402           2402        299.471        299.667      -0.513715
           2403           2403        299.313        299.500        -0.4915
           2404           2404        299.167        299.333      -0.436836
           2405           2405        299.035        299.167      -0.344592
           2406           2406        298.903        299.000      -0.253426
           2407           2407        298.768        298.833      -0.170321
           2408           2408        298.631        298.667     -0.0949069
           2409           2409        298.485        298.500     -0.0393753
           2410           2410        298.336        298.333     0.00781466
           2411           2411        298.185        298.167       0.046961
           2412           2412        298.031        298.000      0.0813739
           2413           2413        297.874        297.833       0.107541
           2414           2414        297.716        297.667       0.130589
           2415           2415        297.557        297.500       0.150454
           2416           2416        297.397        297.333       0.168377
           2417           2417        297.236        297.167       0.182173
           2418           2418        297.074        297.000       0.194303
           2419           2419        296.911        296.833       0.204657
           2420           2420        296.748        296.667       0.213865
           2421           2421        296.584        296.500       0.220854
           2422           2422        296.419        296.333       0.226954
           2423           2423        296.255        296.167       0.232144
           2424           2424        296.090        296.000       0.236743
           2425           2425        295.924        295.833       0.240118
           2426           2426        295.759        295.667       0.243222
           2427           2427        295.593        295.500       0.245933
           2428           2428        295.427        295.333       0.248266
           2429           2429        295.261        295.167       0.250358
           2430           2430        295.095        295.000       0.252019
           2431           2431        294.929        294.833       0.253542
           2432           2432        294.763        294.667       0.254836
           2433           2433        294.597        294.500       0.255952
           2434           2434        294.431        294.333       0.256912
           2435           2435        294.264        294.167       0.257818
           2436           2436        294.098        294.000       0.258618
           2437           2437        293.931        293.833       0.259346
           2438           2438        293.765        293.667       0.259834
           2439           2439        293.598        293.500       0.260274
           2440           2440        293.432        293.333       0.260622
           2441           2441        293.265        293.167       0.260949
           2442           2442        293.099        293.000       0.261237
           2443           2443        292.932        292.833       0.261536
           2444           2444        292.765        292.667       0.261817
           2445           2445        292.599        292.500       0.262083
           2446           2446        292.432        292.333        0.26229
           2447           2447        292.266        292.167       0.262502
           2448           2448        292.099        292.000         0.2627
           2449           2449        291.932        291.833       0.262887
           2450           2450        291.766        291.667          0.263
           2451           2451        291.599        291.500       0.263133
           2452           2452        291.432        291.333       0.263262
           2453           2453        291.266        291.167       0.263382
           2454           2454        291.099        291.000       0.263464
           2455           2455        290.932        290.833        0.26356
           2456           2456        290.766        290.667       0.263652
           2457           2457        290.599        290.500       0.263737
           2458           2458        290.432        290.333       0.263808
           2459           2459        290.266        290.167       0.263876
           2460           2460        290.099        290.000       0.263937
           2461           2461        289.932        289.833       0.263993
           2462           2462        289.766        289.667       0.264026
           2463           2463        289.599        289.500       0.264064
           2464           2464        289.432        289.333       0.264096
           2465           2465        289.266        289.167       0.264123
           2466           2466        289.099        289.000       0.264153
           2467           2467        288.932        288.833       0.264194
           2468           2468        288.766        288.667       0.264236
           2469           2469        288.599        288.500       0.264275
           2470           2470        288.432        288.333       0.264336
           2471           2471        288.266        288.167       0.264386
           2472           2472        288.099        288.000        0.26443
           2473           2473        287.932        287.833        0.26447
           2474           2474        287.766        287.667       0.264496
           2475           2475        287.599        287.500       0.264521
           2476           2476        287.432        287.333       0.264541
           2477           2477        287.266        287.167       0.264561
           2478           2478        287.099        287.000       0.264561
           2479           2479        286.932        286.833       0.264572
           2480           2480        286.765        286.667       0.264582
           2481           2481        286.599        286.500       0.264585
           2482           2482        286.432        286.333       0.264588
           2483           2483        286.265        286.167       0.264594
           2484           2484        286.099        286.000       0.264603
           2485           2485        285.932        285.833       0.264615
           2486           2486        285.765        285.667       0.264629
           2487           2487        285.599        285.500       0.264642
           2488           2488        285.432        285.333       0.264656
           2489           2489        285.265        285.167       0.264669
           2490           2490        285.099        285.000       0.264685
           2491           2491        284.932        284.833       0.264697
           2492           2492        284.765        284.667       0.264704
           2493           2493        284.599        284.500       0.264706
           2494           2494        284.432        284.333       0.264693
           2495           2495        284.265        284.167       0.264687
           2496           2496        284.098        284.000        0.26469
           2497           2497        283.932        283.833         0.2647
           2498           2498        283.765        283.667       0.264695
           2499           2499        283.598        283.500       0.264694
           2500           2500        283.432        283.333       0.264696
           2501           2501        283.265        283.167       0.264699
           2502           2502        283.098        283.000       0.264704
           2503           2503        282.932        282.833       0.264717
           2504           2504        282.765        282.667       0.264732
           2505           2505        282.598        282.500       0.264744
           2506           2506        282.432        282.333       0.264765
           2507           2507        282.265        282.167       0.264782
           2508           2508        282.098        282.000       0.264803
           2509           2509        281.931        281.833       0.264823
           2510           2510        281.765        281.667        0.26484
           2511           2511        281.598        281.500       0.264856
           2512           2512        281.431        281.333       0.264873
           2513           2513        281.265        281.167       0.264888
           2514           2514        281.098        281.000       0.264913
           2515           2515        280.931        280.833        0.26495
           2516           2516        280.765        280.667          0.265
           2517           2517        280.598        280.500       0.265061
           2518           2518        280.431        280.333       0.265183
           2519           2519        280.265        280.167       0.265297
           2520           2520        280.098        280.000       0.265459
           2521           2521        279.931        279.833       0.265623
           2522           2522        279.765        279.667       0.265999
           2523           2523        279.598        279.500       0.266532
           2524           2524        279.432        279.333       0.267156
           2525           2525        279.265        279.167       0.267871
           2526           2526        279.099        279.000       0.268827
           2527           2527        278.933        278.833       0.269835
           2528           2528        278.767        278.667       0.270974
           2529           2529        278.600        278.500       0.272228
           2530           2530        278.434        278.333       0.273556
           2531           2531        278.268        278.167       0.274799
           2532           2532        278.102        278.000       0.276057
           2533           2533        277.935        277.833       0.277332
           2534           2534        277.769        277.667       0.278438
           2535           2535        277.603        277.500       0.279506
           2536           2536        277.436        277.333       0.280358
           2537           2537        277.270        277.167       0.281052
           2538           2538        277.103        277.000       0.281338
           2539           2539        276.937        276.833       0.281637
           2540           2540        276.770        276.667       0.281827
           2541           2541        276.603        276.500       0.281838
           2542           2542        276.437        276.333       0.281675
           2543           2543        276.270        276.167       0.281535
           2544           2544        276.103        276.000       0.281353
           2545           2545        275.936        275.833       0.281168
           2546           2546        275.770        275.667       0.280742
           2547           2547        275.603        275.500       0.280286
           2548           2548        275.436        275.333       0.279808
           2549           2549        275.269        275.167       0.279274
           2550           2550        275.102        275.000       0.278691
           2551           2551        274.935        274.833       0.278124
           2552           2552        274.768        274.667       0.277551
           2553           2553        274.601        274.500       0.276973
           2554           2554        274.434        274.333       0.276359
           2555           2555        274.268        274.167       0.275769
           2556           2556        274.101        274.000       0.275187
           2557           2557        273.934        273.833       0.274611
           2558           2558        273.767        273.667       0.274045
           2559           2559        273.600        273.500       0.273488
           2560           2560        273.433        273.333       0.272938
           2561           2561        273.266        273.167       0.272397
           2562           2562        273.099        273.000       0.271901
           2563           2563        272.932        272.833       0.271414
           2564           2564        272.765        272.667       0.270946
           2565           2565        272.599        272.500       0.270488
           2566           2566        272.432        272.333       0.270113
           2567           2567        272.265        272.167       0.269725
           2568           2568        272.098        272.000       0.269351
           2569           2569        271.931        271.833       0.268992
           2570           2570        271.764        271.667       0.268706
           2571           2571        271.598        271.500       0.268408
           2572           2572        271.431        271.333       0.268119
           2573           2573        271.264        271.167       0.267836
           2574           2574        271.097        271.000       0.267619
           2575           2575        270.931        270.833       0.267395
           2576           2576        270.764        270.667       0.267187
           2577           2577        270.597        270.500       0.266998
           2578           2578        270.430        270.333       0.266854
           2579           2579        270.264        270.167        0.26669
           2580           2580        270.097        270.000       0.266526
           2581           2581        269.930        269.833       0.266365
           2582           2582        269.763        269.667       0.266237
           2583           2583        269.597        269.500       0.266114
           2584           2584        269.430        269.333       0.266003
           2585           2585        269.263        269.167       0.265899
           2586           2586        269.096        269.000       0.265835
           2587           2587        268.930        268.833       0.265754
           2588           2588        268.763        268.667       0.265679
           2589           2589        268.596        268.500       0.265614
           2590           2590        268.429        268.333       0.265592
           2591           2591        268.263        268.167       0.265573
           2592           2592        268.096        268.000       0.265542
           2593           2593        267.929        267.833       0.265514
           2594           2594        267.763        267.667       0.265699
           2595           2595        267.596        267.500       0.265935
           2596           2596        267.430        267.333       0.266416
           2597           2597        267.263        267.167       0.267029
           2598           2598        267.097        267.000       0.268692
           2599           2599        266.931        266.833       0.270668
           2600           2600        266.765        266.667       0.273281
           2601           2601        266.600        266.500       0.276188
           2602           2602        266.434        266.333       0.279772
           2603           2603        266.269        266.167       0.283513
           2604           2604        266.104        266.000       0.287281
           2605           2605        265.938        265.833       0.291018
           2606           2606        265.773        265.667       0.294784
           2607           2607        265.608        265.500       0.298544
           2608           2608        265.442        265.333       0.302091
           2609           2609        265.277        265.167        0.30551
           2610           2610        265.111        265.000       0.308503
           2611           2611        264.945        264.833       0.311271
           2612           2612        264.779        264.667       0.313702
           2613           2613        264.613        264.500       0.315728
           2614           2614        264.447        264.333       0.317454
           2615           2615        264.281        264.167       0.318457
           2616           2616        264.115        264.000       0.318921
           2617           2617        263.948        263.833       0.318901
           2618           2618        263.781        263.667       0.318309
           2619           2619        263.614        263.500       0.317041
           2620           2620        263.446        263.333       0.315251
           2621           2621        263.279        263.167       0.313089
           2622           2622        263.111        263.000       0.310675
           2623           2623        262.944        262.833       0.307751
           2624           2624        262.776        262.667       0.304762
           2625           2625        262.608        262.500       0.301779
           2626           2626        262.440        262.333       0.298839
           2627           2627        262.273        262.167       0.295871
           2628           2628        262.105        262.000       0.292949
           2629           2629        261.937        261.833       0.290133
           2630           2630        261.769        261.667       0.287364
           2631           2631        261.602        261.500       0.284997
           2632           2632        261.434        261.333       0.282761
           2633           2633        261.267        261.167       0.280632
           2634           2634        261.100        261.000       0.278711
           2635           2635        260.932        260.833       0.276985
           2636           2636        260.765        260.667       0.275327
           2637           2637        260.598        260.500       0.273911
           2638           2638        260.431        260.333       0.272564
           2639           2639        260.263        260.167       0.271476
           2640           2640        260.096        260.000       0.270425
           2641           2641        259.929        259.833         0.2695
           2642           2642        259.762        259.667       0.268694
           2643           2643        259.595        259.500       0.267987
           2644           2644        259.429        259.333       0.267287
           2645           2645        259.262        259.167       0.266702
           2646           2646        259.095        259.000        0.26613
           2647           2647        258.928        258.833       0.265724
           2648           2648        258.761        258.667       0.265253
           2649           2649        258.594        258.500       0.264852
           2650           2650        258.427        258.333       0.264506
           2651           2651        258.261        258.167       0.264214
           2652           2652        258.094        258.000       0.263906
           2653           2653        257.927        257.833       0.263615
           2654           2654        257.760        257.667       0.263338
           2655           2655        257.593        257.500       0.263124
           2656           2656        257.427        257.333       0.262902
           2657           2657        257.260        257.167       0.262685
           2658           2658        257.093        257.000        0.26247
           2659           2659        256.926        256.833       0.262305
           2660           2660        256.760        256.667       0.262128
           2661           2661        256.593        256.500       0.261952
           2662           2662        256.426        256.333       0.261776
           2663           2663        256.259        256.167        0.26161
           2664           2664        256.093        256.000       0.261439
           2665           2665        255.926        255.833       0.261276
           2666           2666        255.759        255.667       0.261119
           2667           2667        255.592        255.500       0.260963
           2668           2668        255.426        255.333       0.260806
           2669           2669        255.259        255.167        0.26065
           2670           2670        255.092        255.000       0.260499
           2671           2671        254.925        254.833       0.260373
           2672           2672        254.759        254.667       0.260235
           2673           2673        254.592        254.500       0.260094
           2674           2674        254.425        254.333       0.259957
           2675           2675        254.258        254.167       0.259838
           2676           2676        254.092        254.000       0.259716
           2677           2677        253.925        253.833       0.259594
           2678           2678        253.758        253.667       0.259466
           2679           2679        253.591        253.500       0.259341
           2680           2680        253.425        253.333       0.259223
           2681           2681        253.258        253.167       0.259106
           2682           2682        253.091        253.000        0.25899
           2683           2683        252.924        252.833       0.258875
           2684           2684        252.758        252.667       0.258763
           2685           2685        252.591        252.500       0.258646
           2686           2686        252.424        252.333       0.258529
           2687           2687        252.257        252.167       0.258412
           2688           2688        252.091        252.000       0.258293
           2689           2689        251.924        251.833       0.258174
           2690           2690        251.757        251.667        0.25805
           2691           2691        251.590        251.500       0.257918
           2692           2692        251.424        251.333       0.257798
           2693           2693        251.257        251.167       0.257687
           2694           2694        251.090        251.000       0.257586
           2695           2695        250.924        250.833       0.257499
           2696           2696        250.757        250.667       0.257411
           2697           2697        250.590        250.500       0.257319
           2698           2698        250.423        250.333       0.257226
           2699           2699        250.257        250.167       0.257149
           2700           2700        250.090        250.000       0.257055
           2701           2701        249.923        249.833       0.256956
           2702           2702        249.756        249.667       0.256855
           2703           2703        249.590        249.500       0.256741
           2704           2704        249.423        249.333       0.256637
           2705           2705        249.256        249.167       0.256534
           2706           2706        249.090        249.000       0.256434
           2707           2707        248.923        248.833        0.25634
           2708           2708        248.756        248.667       0.256243
           2709           2709        248.589        248.500       0.256138
           2710           2710        248.423        248.333       0.256035
           2711           2711        248.256        248.167        0.25594
           2712           2712        248.089        248.000       0.255834
           2713           2713        247.922        247.833       0.255727
           2714           2714        247.756        247.667       0.255626
           2715           2715        247.589        247.500       0.255533
           2716           2716        247.422        247.333       0.255441
           2717           2717        247.256        247.167       0.255357
           2718           2718        247.089        247.000       0.255281
           2719           2719        246.922        246.833       0.255223
           2720           2720        246.755        246.667       0.255152
           2721           2721        246.589        246.500       0.255075
           2722           2722        246.422        246.333          0.255
           2723           2723        246.255        246.167       0.254917
           2724           2724        246.088        246.000       0.254834
           2725           2725        245.922        245.833       0.254748
           2726           2726        245.755        245.667       0.254659
           2727           2727        245.588        245.500       0.254569
           2728           2728        245.422        245.333       0.254474
           2729           2729        245.255        245.167       0.254393
           2730           2730        245.088        245.000       0.254323
           2731           2731        244.921        244.833       0.254258
           2732           2732        244.755        244.667       0.254201
           2733           2733        244.588        244.500       0.254134
           2734           2734        244.421        244.333        0.25406
           2735           2735        244.255        244.167       0.253979
           2736           2736        244.088        244.000       0.253895
           2737           2737        243.921        243.833        0.25381
           2738           2738        243.754        243.667       0.253717
           2739           2739        243.588        243.500       0.253619
           2740           2740        243.421        243.333       0.253534
           2741           2741        243.254        243.167       0.253453
           2742           2742        243.087        243.000       0.253377
           2743           2743        242.921        242.833       0.253305
           2744           2744        242.754        242.667       0.253257
           2745           2745        242.587        242.500       0.253203
           2746           2746        242.421        242.333       0.253149
           2747           2747        242.254        242.167       0.253095
           2748           2748        242.087        242.000       0.253036
           2749           2749        241.920        241.833       0.252975
           2750           2750        241.754        241.667       0.252911
           2751           2751        241.587        241.500       0.252847
           2752           2752        241.420        241.333        0.25277
           2753           2753        241.254        241.167       0.252699
           2754           2754        241.087        241.000       0.252629
           2755           2755        240.920        240.833       0.252557
           2756           2756        240.753        240.667       0.252497
           2757           2757        240.587        240.500       0.252441
           2758           2758        240.420        240.333       0.252387
           2759           2759        240.253        240.167       0.252334
           2760           2760        240.087        240.000       0.252296
           2761           2761        239.920        239.833       0.252245
           2762           2762        239.753        239.667       0.252186
           2763           2763        239.586        239.500       0.252124
           2764           2764        239.420        239.333       0.252068
           2765           2765        239.253        239.167       0.252017
           2766           2766        239.086        239.000        0.25197
           2767           2767        238.920        238.833       0.251925
           2768           2768        238.753        238.667       0.251894
           2769           2769        238.586        238.500       0.251862
           2770           2770        238.419        238.333       0.251826
           2771           2771        238.253        238.167       0.251785
           2772           2772        238.086        238.000       0.251732
           2773           2773        237.919        237.833       0.251676
           2774           2774        237.753        237.667       0.251621
           2775           2775        237.586        237.500        0.25157
           2776           2776        237.419        237.333       0.251505
           2777           2777        237.252        237.167        0.25145
           2778           2778        237.086        237.000       0.251399
           2779           2779        236.919        236.833        0.25135
           2780           2780        236.752        236.667        0.25131
           2781           2781        236.586        236.500       0.251263
           2782           2782        236.419        236.333       0.251218
           2783           2783        236.252        236.167       0.251173
           2784           2784        236.085        236.000       0.251124
           2785           2785        235.919        235.833       0.251072
           2786           2786        235.752        235.667        0.25102
           2787           2787        235.585        235.500       0.250965
           2788           2788        235.419        235.333       0.250911
           2789           2789        235.252        235.167       0.250854
           2790           2790        235.085        235.000       0.250797
           2791           2791        234.918        234.833       0.250747
           2792           2792        234.752        234.667       0.250708
           2793           2793        234.585        234.500       0.250666
           2794           2794        234.418        234.333       0.250619
           2795           2795        234.252        234.167        0.25057
           2796           2796        234.085        234.000       0.250519
           2797           2797        233.918        233.833       0.250462
           2798           2798        233.751        233.667       0.250406
           2799           2799        233.585        233.500       0.250349
           2800           2800        233.418        233.333       0.250291
           2801           2801        233.251        233.167       0.250222
           2802           2802        233.085        233.000       0.250162
           2803           2803        232.918        232.833       0.250108
           2804           2804        232.751        232.667       0.250055
           2805           2805        232.584        232.500       0.249999
           2806           2806        232.418        232.333       0.249943
           2807           2807        232.251        232.167       0.249886
           2808           2808        232.084        232.000       0.249828
           2809           2809        231.918        231.833        0.24976
           2810           2810        231.751        231.667       0.249691
           2811           2811        231.584        231.500       0.249625
           2812           2812        231.417        231.333       0.249564
           2813           2813        231.251        231.167       0.249503
           2814           2814        231.084        231.000       0.249453
           2815           2815        230.917        230.833       0.249409
           2816           2816        230.751        230.667       0.249366
           2817           2817        230.584        230.500       0.249317
           2818           2818        230.417        230.333       0.249255
           2819           2819        230.250        230.167        0.24919
           2820           2820        230.084        230.000       0.249122
           2821           2821        229.917        229.833       0.249042
           2822           2822        229.750        229.667       0.248981
           2823           2823        229.584        229.500       0.248919
           2824           2824        229.417        229.333       0.248856
           2825           2825        229.250        229.167       0.248818
           2826           2826        229.083        229.000       0.248767
           2827           2827        228.917        228.833       0.248715
           2828           2828        228.750        228.667       0.248664
           2829           2829        228.583        228.500       0.248601
           2830           2830        228.417        228.333       0.248543
           2831           2831        228.250        228.167       0.248488
           2832           2832        228.083        228.000       0.248432
           2833           2833        227.916        227.833       0.248364
           2834           2834        227.750        227.667       0.248295
           2835           2835        227.583        227.500       0.248228
           2836           2836        227.416        227.333        0.24817
           2837           2837        227.250        227.167       0.248106
           2838           2838        227.083        227.000       0.248045
           2839           2839        226.916        226.833       0.247987
           2840           2840        226.749        226.667       0.247925
           2841           2841        226.583        226.500       0.247864
           2842           2842        226.416        226.333       0.247796
           2843           2843        226.249        226.167       0.247731
           2844           2844        226.083        226.000       0.247667
           2845           2845        225.916        225.833         0.2476
           2846           2846        225.749        225.667       0.247546
           2847           2847        225.582        225.500       0.247495
           2848           2848        225.416        225.333       0.247439
           2849           2849        225.249        225.167       0.247402
           2850           2850        225.082        225.000       0.247351
           2851           2851        224.915        224.833       0.247295
           2852           2852        224.749        224.667       0.247233
           2853           2853        224.582        224.500       0.247168
           2854           2854        224.415        224.333       0.247109
           2855           2855        224.249        224.167       0.247053
           2856           2856        224.082        224.000       0.246995
           2857           2857        223.915        223.833       0.246945
           2858           2858        223.749        223.667       0.246895
           2859           2859        223.582        223.500        0.24685
           2860           2860        223.415        223.333        0.24681
           2861           2861        223.248        223.167       0.246769
           2862           2862        223.082        223.000       0.246726
           2863           2863        222.915        222.833       0.246681
           2864           2864        222.748        222.667       0.246628
           2865           2865        222.582        222.500       0.246568
           2866           2866        222.415        222.333       0.246502
           2867           2867        222.248        222.167       0.246443
           2868           2868        222.081        222.000       0.246394
           2869           2869        221.915        221.833       0.246351
           2870           2870        221.748        221.667        0.24631
           2871           2871        221.581        221.500       0.246267
           2872           2872        221.415        221.333       0.246225
           2873           2873        221.248        221.167       0.246184
           2874           2874        221.081        221.000       0.246146
           2875           2875        220.914        220.833       0.246108
           2876           2876        220.748        220.667       0.246073
           2877           2877        220.581        220.500       0.246033
           2878           2878        220.414        220.333       0.245976
           2879           2879        220.248        220.167       0.245922
           2880           2880        220.081        220.000       0.245869
           2881           2881        219.914        219.833       0.245811
           2882           2882        219.747        219.667       0.245742
           2883           2883        219.581        219.500       0.245684
           2884           2884        219.414        219.333       0.245634
           2885           2885        219.247        219.167       0.245593
           2886           2886        219.081        219.000       0.245556
           2887           2887        218.914        218.833       0.245518
           2888           2888        218.747        218.667       0.245477
           2889           2889        218.580        218.500       0.245434
           2890           2890        218.414        218.333       0.245388
           2891           2891        218.247        218.167       0.245341
           2892           2892        218.080        218.000       0.245295
           2893           2893        217.914        217.833       0.245253
           2894           2894        217.747        217.667       0.245204
           2895           2895        217.580        217.500       0.245156
           2896           2896        217.413        217.333       0.245104
           2897           2897        217.247        217.167       0.245052
           2898           2898        217.080        217.000       0.245001
           2899           2899        216.913        216.833        0.24495
           2900           2900        216.747        216.667       0.244899
           2901           2901        216.580        216.500       0.244852
           2902           2902        216.413        216.333         0.2448
           2903           2903        216.246        216.167       0.244746
           2904           2904        216.080        216.000       0.244696
           2905           2905        215.913        215.833       0.244655
           2906           2906        215.746        215.667       0.244613
           2907           2907        215.580        215.500       0.244573
           2908           2908        215.413        215.333        0.24453
           2909           2909        215.246        215.167       0.244486
           2910           2910        215.079        215.000       0.244443
           2911           2911        214.913        214.833       0.244394
           2912           2912        214.746        214.667       0.244349
           2913           2913        214.579        214.500       0.244308
           2914           2914        214.413        214.333       0.244264
           2915           2915        214.246        214.167       0.244206
           2916           2916        214.079        214.000       0.244145
           2917           2917        213.912        213.833       0.244087
           2918           2918        213.746        213.667       0.244037
           2919           2919        213.579        213.500       0.243982
           2920           2920        213.412        213.333       0.243933
           2921           2921        213.246        213.167       0.243882
           2922           2922        213.079        213.000       0.243838
           2923           2923        212.912        212.833       0.243808
           2924           2924        212.745        212.667       0.243772
           2925           2925        212.579        212.500       0.243735
           2926           2926        212.412        212.333       0.243697
           2927           2927        212.245        212.167       0.243671
           2928           2928        212.079        212.000       0.243641
           2929           2929        211.912        211.833       0.243606
           2930           2930        211.745        211.667       0.243575
           2931           2931        211.579        211.500       0.243546
           2932           2932        211.412        211.333       0.243513
           2933           2933        211.245        211.167       0.243481
           2934           2934        211.078        211.000       0.243449
           2935           2935        210.912        210.833       0.243406
           2936           2936        210.745        210.667        0.24337
           2937           2937        210.578        210.500       0.243331
           2938           2938        210.412        210.333       0.243285
           2939           2939        210.245        210.167       0.243224
           2940           2940        210.078        210.000       0.243172
           2941           2941        209.911        209.833       0.243126
           2942           2942        209.745        209.667       0.243078
           2943           2943        209.578        209.500       0.243026
           2944           2944        209.411        209.333       0.242983
           2945           2945        209.245        209.167       0.242943
           2946           2946        209.078        209.000       0.242903
           2947           2947        208.911        208.833        0.24288
           2948           2948        208.744        208.667       0.242848
           2949           2949        208.578        208.500       0.242809
           2950           2950        208.411        208.333       0.242766
           2951           2951        208.244        208.167       0.242733
           2952           2952        208.078        208.000       0.242702
           2953           2953        207.911        207.833       0.242662
           2954           2954        207.744        207.667        0.24261
           2955           2955        207.578        207.500       0.242567
           2956           2956        207.411        207.333       0.242527
           2957           2957        207.244        207.167       0.242491
           2958           2958        207.077        207.000       0.242454
           2959           2959        206.911        206.833       0.242412
           2960           2960        206.744        206.667       0.242373
           2961           2961        206.577        206.500       0.242335
           2962           2962        206.411        206.333        0.24229
           2963           2963        206.244        206.167       0.242251
           2964           2964        206.077        206.000       0.242217
           2965           2965        205.910        205.833       0.242185
           2966           2966        205.744        205.667       0.242158
           2967           2967        205.577        205.500       0.242132
           2968           2968        205.410        205.333       0.242098
           2969           2969        205.244        205.167        0.24206
           2970           2970        205.077        205.000       0.242023
           2971           2971        204.910        204.833       0.241973
           2972           2972        204.743        204.667       0.241931
           2973           2973        204.577        204.500       0.241896
           2974           2974        204.410        204.333       0.241865
           2975           2975        204.243        204.167       0.241836
           2976           2976        204.077        204.000       0.241806
           2977           2977        203.910        203.833       0.241779
           2978           2978        203.743        203.667       0.241758
           2979           2979        203.577        203.500       0.241752
           2980           2980        203.410        203.333       0.241733
           2981           2981        203.243        203.167       0.241708
           2982           2982        203.076        203.000       0.241678
           2983           2983        202.910        202.833       0.241637
           2984           2984        202.743        202.667       0.241602
           2985           2985        202.576        202.500       0.241565
           2986           2986        202.410        202.333       0.241524
           2987           2987        202.243        202.167       0.241481
           2988           2988        202.076        202.000        0.24145
           2989           2989        201.909        201.833       0.241425
           2990           2990        201.743        201.667       0.241398
           2991           2991        201.576        201.500       0.241382
           2992           2992        201.409        201.333       0.241352
           2993           2993        201.243        201.167       0.241318
           2994           2994        201.076        201.000       0.241285
           2995           2995        200.909        200.833       0.241252
           2996           2996        200.743        200.667       0.241229
           2997           2997        200.576        200.500       0.241207
           2998           2998        200.409        200.333       0.241184
           2999           2999        200.242        200.167       0.241172
           3000           3000        200.076        200.000       0.241149
           3001           3001        199.909        199.833       0.241124
           3002           3002        199.742        199.667       0.241098
           3003           3003        199.576        199.500       0.241066
           3004           3004        199.409        199.333       0.241042
           3005           3005        199.242        199.167       0.241023
           3006           3006        199.075        199.000       0.241013
           3007           3007        198.909        198.833       0.241012
           3008           3008        198.742        198.667       0.241006
           3009           3009        198.575        198.500       0.240993
           3010           3010        198.409        198.333       0.240984
           3011           3011        198.242        198.167       0.240972
           3012           3012        198.075        198.000       0.240949
           3013           3013        197.909        197.833       0.240925
           3014           3014        197.742        197.667       0.240902
           3015           3015        197.575        197.500       0.240876
           3016           3016        197.408        197.333       0.240854
           3017           3017        197.242        197.167        0.24083
           3018           3018        197.075        197.000       0.240797
           3019           3019        196.908        196.833       0.240773
           3020           3020        196.742        196.667       0.240748
           3021           3021        196.575        196.500       0.240721
           3022           3022        196.408        196.333       0.240694
           3023           3023        196.242        196.167       0.240667
           3024           3024        196.075        196.000       0.240647
           3025           3025        195.908        195.833       0.240622
           3026           3026        195.741        195.667        0.24059
           3027           3027        195.575        195.500       0.240569
           3028           3028        195.408        195.333       0.240543
           3029           3029        195.241        195.167       0.240513
           3030           3030        195.075        195.000       0.240482
           3031           3031        194.908        194.833       0.240448
           3032           3032        194.741        194.667        0.24042
           3033           3033        194.574        194.500       0.240396
           3034           3034        194.408        194.333       0.240372
           3035           3035        194.241        194.167       0.240347
           3036           3036        194.074        194.000       0.240321
           3037           3037        193.908        193.833       0.240302
           3038           3038        193.741        193.667        0.24028
           3039           3039        193.574        193.500       0.240262
           3040           3040        193.408        193.333       0.240241
           3041           3041        193.241        193.167       0.240219
           3042           3042        193.074        193.000       0.240184
           3043           3043        192.907        192.833       0.240151
           3044           3044        192.741        192.667       0.240125
           3045           3045        192.574        192.500       0.240095
           3046           3046        192.407        192.333       0.240059
           3047           3047        192.241        192.167       0.240021
           3048           3048        192.074        192.000       0.239987
           3049           3049        191.907        191.833       0.239957
           3050           3050        191.740        191.667       0.239929
           3051           3051        191.574        191.500       0.239925
           3052           3052        191.407        191.333       0.239922
           3053           3053        191.240        191.167       0.239917
           3054           3054        191.074        191.000       0.239918
           3055           3055        190.907        190.833       0.239951
           3056           3056        190.740        190.667       0.239971
           3057           3057        190.574        190.500       0.239987
           3058           3058        190.407        190.333       0.240003
           3059           3059        190.240        190.167       0.240022
           3060           3060        190.073        190.000       0.240042
           3061           3061        189.907        189.833       0.240071
           3062           3062        189.740        189.667       0.240109
           3063           3063        189.573        189.500       0.240174
           3064           3064        189.407        189.333       0.240244
           3065           3065        189.240        189.167       0.240326
           3066           3066        189.073        189.000       0.240422
           3067           3067        188.907        188.833       0.240595
           3068           3068        188.740        188.667       0.240761
           3069           3069        188.573        188.500       0.240946
           3070           3070        188.407        188.333        0.24115
           3071           3071        188.240        188.167       0.241449
           3072           3072        188.074        188.000       0.241718
           3073           3073        187.907        187.833        0.24204
           3074           3074        187.740        187.667       0.242396
           3075           3075        187.574        187.500       0.242897
           3076           3076        187.407        187.333       0.243382
           3077           3077        187.241        187.167       0.243898
           3078           3078        187.074        187.000       0.244499
           3079           3079        186.908        186.833       0.245286
           3080           3080        186.741        186.667       0.246111
           3081           3081        186.575        186.500       0.247043
           3082           3082        186.409        186.333       0.248053
           3083           3083        186.242        186.167       0.249301
           3084           3084        186.076        186.000       0.250506
           3085           3085        185.910        185.833       0.251752
           3086           3086        185.743        185.667       0.253106
           3087           3087        185.577        185.500       0.254675
           3088           3088        185.411        185.333       0.256295
           3089           3089        185.245        185.167       0.258004
           3090           3090        185.078        185.000       0.259728
           3091           3091        184.912        184.833       0.261592
           3092           3092        184.746        184.667       0.263393
           3093           3093        184.580        184.500       0.265175
           3094           3094        184.414        184.333       0.266942
           3095           3095        184.248        184.167       0.268723
           3096           3096        184.082        184.000       0.270516
           3097           3097        183.915        183.833       0.272199
           3098           3098        183.749        183.667       0.273798
           3099           3099        183.583        183.500       0.275222
           3100           3100        183.417        183.333       0.276585
           3101           3101        183.250        183.167       0.277727
           3102           3102        183.084        183.000       0.278798
           3103           3103        182.917        182.833       0.279644
           3104           3104        182.751        182.667       0.280446
           3105           3105        182.584        182.500       0.281012
           3106           3106        182.418        182.333       0.281447
           3107           3107        182.251        182.167       0.281513
           3108           3108        182.084        182.000       0.281421
           3109           3109        181.918        181.833       0.281236
           3110           3110        181.751        181.667       0.280947
           3111           3111        181.584        181.500       0.280466
           3112           3112        181.417        181.333       0.279827
           3113           3113        181.250        181.167       0.279089
           3114           3114        181.083        181.000       0.278252
           3115           3115        180.916        180.833       0.277222
           3116           3116        180.749        180.667       0.276157
           3117           3117        180.582        180.500        0.27498
           3118           3118        180.415        180.333       0.273703
           3119           3119        180.248        180.167       0.272321
           3120           3120        180.081        180.000       0.270992
           3121           3121        179.914        179.833       0.269647
           3122           3122        179.747        179.667       0.268286
           3123           3123        179.579        179.500       0.266846
           3124           3124        179.412        179.333       0.265428
           3125           3125        179.245        179.167       0.264012
           3126           3126        179.078        179.000       0.262593
           3127           3127        178.911        178.833       0.261145
           3128           3128        178.744        178.667       0.259728
           3129           3129        178.577        178.500       0.258334
           3130           3130        178.410        178.333       0.256957
           3131           3131        178.243        178.167        0.25564
           3132           3132        178.075        178.000       0.254314
           3133           3133        177.908        177.833       0.253018
           3134           3134        177.741        177.667       0.251806
           3135           3135        177.574        177.500       0.250661
           3136           3136        177.407        177.333       0.249492
           3137           3137        177.240        177.167       0.248348
           3138           3138        177.073        177.000       0.247287
           3139           3139        176.906        176.833       0.246236
           3140           3140        176.739        176.667       0.245286
           3141           3141        176.572        176.500        0.24432
           3142           3142        176.405        176.333       0.243384
           3143           3143        176.238        176.167       0.242479
           3144           3144        176.071        176.000        0.24163
           3145           3145        175.904        175.833       0.240808
           3146           3146        175.737        175.667       0.240047
           3147           3147        175.571        175.500       0.239355
           3148           3148        175.404        175.333       0.238721
           3149           3149        175.237        175.167       0.238071
           3150           3150        175.070        175.000       0.237486
           3151           3151        174.903        174.833       0.236899
           3152           3152        174.736        174.667       0.236388
           3153           3153        174.569        174.500       0.235855
           3154           3154        174.402        174.333        0.23534
           3155           3155        174.236        174.167       0.234836
           3156           3156        174.069        174.000       0.234384
           3157           3157        173.902        173.833       0.233929
           3158           3158        173.735        173.667       0.233501
           3159           3159        173.568        173.500       0.233094
           3160           3160        173.402        173.333       0.232777
           3161           3161        173.235        173.167       0.232443
           3162           3162        173.068        173.000       0.232113
           3163           3163        172.901        172.833       0.231788
           3164           3164        172.734        172.667       0.231523
           3165           3165        172.568        172.500        0.23124
           3166           3166        172.401        172.333       0.230964
           3167           3167        172.234        172.167       0.230693
           3168           3168        172.067        172.000       0.230451
           3169           3169        171.900        171.833       0.230207
           3170           3170        171.734        171.667       0.229974
           3171           3171        171.567        171.500       0.229758
           3172           3172        171.400        171.333       0.229593
           3173           3173        171.233        171.167       0.229408
           3174           3174        171.067        171.000       0.229226
           3175           3175        170.900        170.833       0.229045
           3176           3176        170.733        170.667       0.228871
           3177           3177        170.566        170.500       0.228679
           3178           3178        170.400        170.333       0.228495
           3179           3179        170.233        170.167       0.228323
           3180           3180        170.066        170.000       0.228148
           3181           3181        169.899        169.833       0.227993
           3182           3182        169.733        169.667       0.227846
           3183           3183        169.566        169.500       0.227704
           3184           3184        169.399        169.333       0.227601
           3185           3185        169.233        169.167       0.227478
           3186           3186        169.066        169.000       0.227348
           3187           3187        168.899        168.833       0.227214
           3188           3188        168.732        168.667       0.227088
           3189           3189        168.566        168.500       0.226972
           3190           3190        168.399        168.333       0.226862
           3191           3191        168.232        168.167       0.226758
           3192           3192        168.065        168.000       0.226683
           3193           3193        167.899        167.833       0.226599
           3194           3194        167.732        167.667        0.22651
           3195           3195        167.565        167.500       0.226414
           3196           3196        167.399        167.333        0.22633
           3197           3197        167.232        167.167       0.226243
           3198           3198        167.065        167.000       0.226163
           3199           3199        166.898        166.833       0.226084
           3200           3200        166.732        166.667       0.226001
           3201           3201        166.565        166.500       0.225916
           3202           3202        166.398        166.333       0.225835
           3203           3203        166.231        166.167       0.225757
           3204           3204        166.065        166.000       0.225671
           3205           3205        165.898        165.833       0.225587
           3206           3206        165.731        165.667       0.225505
           3207           3207        165.565        165.500       0.225431
           3208           3208        165.398        165.333       0.225345
           3209           3209        165.231        165.167       0.225257
           3210           3210        165.064        165.000       0.225167
           3211           3211        164.898        164.833       0.225075
           3212           3212        164.731        164.667       0.224979
           3213           3213        164.564        164.500       0.224894
           3214           3214        164.398        164.333       0.224819
           3215           3215        164.231        164.167        0.22475
           3216           3216        164.064        164.000       0.224687
           3217           3217        163.897        163.833        0.22462
           3218           3218        163.731        163.667       0.224555
           3219           3219        163.564        163.500         0.2245
           3220           3220        163.397        163.333       0.224456
           3221           3221        163.231        163.167       0.224401
           3222           3222        163.064        163.000       0.224336
           3223           3223        162.897        162.833       0.224265
           3224           3224        162.730        162.667       0.224193
           3225           3225        162.564        162.500        0.22413
           3226           3226        162.397        162.333       0.224071
           3227           3227        162.230        162.167       0.224016
           3228           3228        162.064        162.000       0.223959
           3229           3229        161.897        161.833       0.223902
           3230           3230        161.730        161.667       0.223838
           3231           3231        161.563        161.500       0.223771
           3232           3232        161.397        161.333       0.223703
           3233           3233        161.230        161.167       0.223632
           3234           3234        161.063        161.000       0.223568
           3235           3235        160.896        160.833       0.223506
           3236           3236        160.730        160.667       0.223438
           3237           3237        160.563        160.500       0.223375
           3238           3238        160.396        160.333       0.223316
           3239           3239        160.230        160.167       0.223265
           3240           3240        160.063        160.000       0.223229
           3241           3241        159.896        159.833       0.223183
           3242           3242        159.730        159.667       0.223133
           3243           3243        159.563        159.500        0.22308
           3244           3244        159.396        159.333       0.223033
           3245           3245        159.229        159.167       0.222978
           3246           3246        159.063        159.000       0.222916
           3247           3247        158.896        158.833       0.222858
           3248           3248        158.729        158.667       0.222793
           3249           3249        158.563        158.500        0.22273
           3250           3250        158.396        158.333       0.222677
           3251           3251        158.229        158.167        0.22263
           3252           3252        158.062        158.000       0.222591
           3253           3253        157.896        157.833       0.222552
           3254           3254        157.729        157.667       0.222516
           3255           3255        157.562        157.500       0.222478
           3256           3256        157.396        157.333       0.222441
           3257           3257        157.229        157.167       0.222408
           3258           3258        157.062        157.000       0.222374
           3259           3259        156.895        156.833       0.222337
           3260           3260        156.729        156.667       0.222284
           3261           3261        156.562        156.500       0.222236
           3262           3262        156.395        156.333       0.222179
           3263           3263        156.229        156.167       0.222119
           3264           3264        156.062        156.000       0.222058
           3265           3265        155.895        155.833       0.222006
           3266           3266        155.728        155.667       0.221953
           3267           3267        155.562        155.500       0.221903
           3268           3268        155.395        155.333       0.221868
           3269           3269        155.228        155.167       0.221823
           3270           3270        155.062        155.000       0.221774
           3271           3271        154.895        154.833       0.221726
           3272           3272        154.728        154.667       0.221672
           3273           3273        154.561        154.500       0.221611
           3274           3274        154.395        154.333       0.221553
           3275           3275        154.228        154.167       0.221495
           3276           3276        154.061        154.000       0.221421
           3277           3277        153.895        153.833       0.221359
           3278           3278        153.728        153.667       0.221308
           3279           3279        153.561        153.500        0.22126
           3280           3280        153.394        153.333        0.22121
           3281           3281        153.228        153.167       0.221157
           3282           3282        153.061        153.000       0.221106
           3283           3283        152.894        152.833       0.221059
           3284           3284        152.728        152.667       0.221018
           3285           3285        152.561        152.500       0.220975
           3286           3286        152.394        152.333       0.220928
           3287           3287        152.227        152.167       0.220877
           3288           3288        152.061        152.000       0.220826
           3289           3289        151.894        151.833       0.220771
           3290           3290        151.727        151.667       0.220713
           3291           3291        151.561        151.500       0.220655
           3292           3292        151.394        151.333       0.220593
           3293           3293        151.227        151.167       0.220538
           3294           3294        151.060        151.000       0.220483
           3295           3295        150.894        150.833       0.220429
           3296           3296        150.727        150.667       0.220391
           3297           3297        150.560        150.500       0.220342
           3298           3298        150.394        150.333       0.220296
           3299           3299        150.227        150.167       0.220259
           3300           3300        150.060        150.000       0.220212
           3301           3301        149.894        149.833       0.220157
           3302           3302        149.727        149.667       0.220091
           3303           3303        149.560        149.500       0.220016
           3304           3304        149.393        149.333       0.219946
           3305           3305        149.227        149.167       0.219892
           3306           3306        149.060        149.000       0.219842
           3307           3307        148.893        148.833       0.219791
           3308           3308        148.727        148.667       0.219758
           3309           3309        148.560        148.500       0.219708
           3310           3310        148.393        148.333       0.219657
           3311           3311        148.226        148.167       0.219607
           3312           3312        148.060        148.000       0.219533
           3313           3313        147.893        147.833       0.219465
           3314           3314        147.726        147.667         0.2194
           3315           3315        147.560        147.500       0.219344
           3316           3316        147.393        147.333       0.219283
           3317           3317        147.226        147.167       0.219233
           3318           3318        147.059        147.000       0.219181
           3319           3319        146.893        146.833       0.219126
           3320           3320        146.726        146.667       0.219077
           3321           3321        146.559        146.500       0.219015
           3322           3322        146.393        146.333        0.21895
           3323           3323        146.226        146.167       0.218876
           3324           3324        146.059        146.000       0.218791
           3325           3325        145.892        145.833       0.218695
           3326           3326        145.726        145.667       0.218613
           3327           3327        145.559        145.500       0.218536
           3328           3328        145.392        145.333       0.218459
           3329           3329        145.225        145.167       0.218397
           3330           3330        145.059        145.000       0.218336
           3331           3331        144.892        144.833       0.218286
           3332           3332        144.725        144.667       0.218241
           3333           3333        144.559        144.500       0.218219
           3334           3334        144.392        144.333       0.218181
           3335           3335        144.225        144.167        0.21814
           3336           3336        144.059        144.000       0.218099
           3337           3337        143.892        143.833       0.218059
           3338           3338        143.725        143.667       0.218011
           3339           3339        143.558        143.500       0.217957
           3340           3340        143.392        143.333       0.217904
           3341           3341        143.225        143.167        0.21784
           3342           3342        143.058        143.000       0.217788
           3343           3343        142.892        142.833       0.217734
           3344           3344        142.725        142.667        0.21768
           3345           3345        142.558        142.500        0.21764
           3346           3346        142.391        142.333       0.217592
           3347           3347        142.225        142.167       0.217547
           3348           3348        142.058        142.000       0.217509
           3349           3349        141.891        141.833        0.21747
           3350           3350        141.725        141.667       0.217425
           3351           3351        141.558        141.500        0.21738
           3352           3352        141.391        141.333       0.217337
           3353           3353        141.224        141.167       0.217286
           3354           3354        141.058        141.000       0.217231
           3355           3355        140.891        140.833       0.217179
           3356           3356        140.724        140.667       0.217125
           3357           3357        140.558        140.500        0.21706
           3358           3358        140.391        140.333       0.216999
           3359           3359        140.224        140.167        0.21694
           3360           3360        140.057        140.000        0.21688
           3361           3361        139.891        139.833       0.216811
           3362           3362        139.724        139.667       0.216744
           3363           3363        139.557        139.500        0.21668
           3364           3364        139.391        139.333        0.21661
           3365           3365        139.224        139.167       0.216531
           3366           3366        139.057        139.000       0.216455
           3367           3367        138.890        138.833       0.216381
           3368           3368        138.724        138.667       0.216312
           3369           3369        138.557        138.500       0.216251
           3370           3370        138.390        138.333       0.216196
           3371           3371        138.224        138.167       0.216144
           3372           3372        138.057        138.000        0.21609
           3373           3373        137.890        137.833       0.216046
           3374           3374        137.723        137.667       0.215987
           3375           3375        137.557        137.500       0.215927
           3376           3376        137.390        137.333       0.215875
           3377           3377        137.223        137.167         0.2158
           3378           3378        137.057        137.000       0.215743
           3379           3379        136.890        136.833       0.215695
           3380           3380        136.723        136.667        0.21565
           3381           3381        136.556        136.500       0.215619
           3382           3382        136.390        136.333       0.215586
           3383           3383        136.223        136.167       0.215556
           3384           3384        136.056        136.000       0.215521
           3385           3385        135.890        135.833       0.215502
           3386           3386        135.723        135.667       0.215478
           3387           3387        135.556        135.500        0.21545
           3388           3388        135.390        135.333       0.215419
           3389           3389        135.223        135.167       0.215383
           3390           3390        135.056        135.000       0.215338
           3391           3391        134.889        134.833       0.215288
           3392           3392        134.723        134.667       0.215236
           3393           3393        134.556        134.500       0.215184
           3394           3394        134.389        134.333       0.215099
           3395           3395        134.223        134.167       0.215022
           3396           3396        134.056        134.000       0.214949
           3397           3397        133.889        133.833       0.214879
           3398           3398        133.722        133.667       0.214803
           3399           3399        133.556        133.500       0.214728
           3400           3400        133.389        133.333       0.214648
           3401           3401        133.222        133.167       0.214564
           3402           3402        133.056        133.000       0.214489
           3403           3403        132.889        132.833       0.214418
           3404           3404        132.722        132.667       0.214339
           3405           3405        132.555        132.500       0.214254
           3406           3406        132.389        132.333       0.214193
           3407           3407        132.222        132.167       0.214142
           3408           3408        132.055        132.000       0.214089
           3409           3409        131.889        131.833       0.214031
           3410           3410        131.722        131.667       0.214013
           3411           3411        131.555        131.500       0.213979
           3412           3412        131.388        131.333       0.213935
           3413           3413        131.222        131.167       0.213895
           3414           3414        131.055        131.000       0.213871
           3415           3415        130.888        130.833       0.213844
           3416           3416        130.722        130.667       0.213812
           3417           3417        130.555        130.500       0.213776
           3418           3418        130.388        130.333       0.213732
           3419           3419        130.221        130.167       0.213675
           3420           3420        130.055        130.000       0.213616
           3421           3421        129.888        129.833       0.213553
           3422           3422        129.721        129.667        0.21346
           3423           3423        129.555        129.500       0.213389
           3424           3424        129.388        129.333       0.213329
           3425           3425        129.221        129.167       0.213267
           3426           3426        129.054        129.000       0.213223
           3427           3427        128.888        128.833       0.213166
           3428           3428        128.721        128.667       0.213106
           3429           3429        128.554        128.500       0.213039
           3430           3430        128.388        128.333       0.212978
           3431           3431        128.221        128.167        0.21292
           3432           3432        128.054        128.000       0.212862
           3433           3433        127.887        127.833       0.212806
           3434           3434        127.721        127.667        0.21275
           3435           3435        127.554        127.500       0.212695
           3436           3436        127.387        127.333       0.212643
           3437           3437        127.221        127.167       0.212591
           3438           3438        127.054        127.000       0.212537
           3439           3439        126.887        126.833       0.212498
           3440           3440        126.720        126.667       0.212462
           3441           3441        126.554        126.500       0.212422
           3442           3442        126.387        126.333       0.212371
           3443           3443        126.220        126.167       0.212328
           3444           3444        126.054        126.000        0.21228
           3445           3445        125.887        125.833        0.21223
           3446           3446        125.720        125.667       0.212173
           3447           3447        125.553        125.500       0.212101
           3448           3448        125.387        125.333       0.212039
           3449           3449        125.220        125.167       0.211977
           3450           3450        125.053        125.000       0.211916
           3451           3451        124.887        124.833       0.211853
           3452           3452        124.720        124.667       0.211789
           3453           3453        124.553        124.500       0.211735
           3454           3454        124.386        124.333        0.21169
           3455           3455        124.220        124.167        0.21165
           3456           3456        124.053        124.000       0.211608
           3457           3457        123.886        123.833       0.211559
           3458           3458        123.720        123.667       0.211504
           3459           3459        123.553        123.500       0.211466
           3460           3460        123.386        123.333       0.211422
           3461           3461        123.220        123.167       0.211384
           3462           3462        123.053        123.000       0.211344
           3463           3463        122.886        122.833       0.211306
           3464           3464        122.719        122.667       0.211256
           3465           3465        122.553        122.500       0.211202
           3466           3466        122.386        122.333       0.211147
           3467           3467        122.219        122.167       0.211085
           3468           3468        122.053        122.000       0.211027
           3469           3469        121.886        121.833       0.210975
           3470           3470        121.719        121.667       0.210919
           3471           3471        121.552        121.500       0.210884
           3472           3472        121.386        121.333       0.210848
           3473           3473        121.219        121.167       0.210803
           3474           3474        121.052        121.000       0.210755
           3475           3475        120.886        120.833        0.21072
           3476           3476        120.719        120.667       0.210673
           3477           3477        120.552        120.500       0.210627
           3478           3478        120.385        120.333       0.210585
           3479           3479        120.219        120.167       0.210527
           3480           3480        120.052        120.000       0.210481
           3481           3481        119.885        119.833       0.210435
           3482           3482        119.719        119.667       0.210389
           3483           3483        119.552        119.500       0.210351
           3484           3484        119.385        119.333       0.210302
           3485           3485        119.218        119.167       0.210247
           3486           3486        119.052        119.000       0.210204
           3487           3487        118.885        118.833       0.210161
           3488           3488        118.718        118.667       0.210123
           3489           3489        118.552        118.500       0.210086
           3490           3490        118.385        118.333       0.210046
           3491           3491        118.218        118.167       0.210014
           3492           3492        118.052        118.000       0.209977
           3493           3493        117.885        117.833       0.209942
           3494           3494        117.718        117.667        0.20991
           3495           3495        117.551        117.500       0.209871
           3496           3496        117.385        117.333        0.20982
           3497           3497        117.218        117.167       0.209764
           3498           3498        117.051        117.000       0.209714
           3499           3499        116.885        116.833       0.209652
           3500           3500        116.718        116.667       0.209599
           3501           3501        116.551        116.500       0.209548
           3502           3502        116.384        116.333       0.209495
           3503           3503        116.218        116.167       0.209445
           3504           3504        116.051        116.000       0.209392
           3505           3505        115.884        115.833       0.209344
           3506           3506        115.718        115.667       0.209299
           3507           3507        115.551        115.500       0.209263
           3508           3508        115.384        115.333       0.209227
           3509           3509        115.217        115.167        0.20919
           3510           3510        115.051        115.000       0.209148
           3511           3511        114.884        114.833       0.209103
           3512           3512        114.717        114.667       0.209048
           3513           3513        114.551        114.500       0.208986
           3514           3514        114.384        114.333       0.208921
           3515           3515        114.217        114.167       0.208858
           3516           3516        114.050        114.000       0.208784
           3517           3517        113.884        113.833       0.208729
           3518           3518        113.717        113.667       0.208673
           3519           3519        113.550        113.500       0.208616
           3520           3520        113.384        113.333       0.208596
           3521           3521        113.217        113.167       0.208571
           3522           3522        113.050        113.000       0.208547
           3523           3523        112.884        112.833       0.208521
           3524           3524        112.717        112.667       0.208493
           3525           3525        112.550        112.500       0.208454
           3526           3526        112.383        112.333       0.208425
           3527           3527        112.217        112.167       0.208398
           3528           3528        112.050        112.000       0.208366
           3529           3529        111.883        111.833       0.208339
           3530           3530        111.717        111.667       0.208312
           3531           3531        111.550        111.500       0.208285
           3532           3532        111.383        111.333       0.208281
           3533           3533        111.216        111.167        0.20826
           3534           3534        111.050        111.000       0.208233
           3535           3535        110.883        110.833       0.208199
           3536           3536        110.716        110.667       0.208142
           3537           3537        110.550        110.500       0.208096
           3538           3538        110.383        110.333       0.208046
           3539           3539        110.216        110.167       0.208003
           3540           3540        110.050        110.000       0.207941
           3541           3541        109.883        109.833       0.207883
           3542           3542        109.716        109.667       0.207826
           3543           3543        109.549        109.500       0.207773
           3544           3544        109.383        109.333       0.207725
           3545           3545        109.216        109.167       0.207682
           3546           3546        109.049        109.000       0.207652
           3547           3547        108.883        108.833       0.207629
           3548           3548        108.716        108.667       0.207624
           3549           3549        108.549        108.500         0.2076
           3550           3550        108.382        108.333       0.207565
           3551           3551        108.216        108.167       0.207519
           3552           3552        108.049        108.000       0.207468
           3553           3553        107.882        107.833       0.207407
           3554           3554        107.716        107.667       0.207369
           3555           3555        107.549        107.500        0.20734
           3556           3556        107.382        107.333       0.207316
           3557           3557        107.215        107.167       0.207288
           3558           3558        107.049        107.000       0.207252
           3559           3559        106.882        106.833       0.207217
           3560           3560        106.715        106.667       0.207177
           3561           3561        106.549        106.500       0.207118
           3562           3562        106.382        106.333        0.20707
           3563           3563        106.215        106.167       0.207019
           3564           3564        106.049        106.000       0.206961
           3565           3565        105.882        105.833       0.206913
           3566           3566        105.715        105.667       0.206857
           3567           3567        105.548        105.500       0.206802
           3568           3568        105.382        105.333       0.206752
           3569           3569        105.215        105.167       0.206709
           3570           3570        105.048        105.000       0.206679
           3571           3571        104.882        104.833       0.206657
           3572           3572        104.715        104.667        0.20663
           3573           3573        104.548        104.500       0.206614
           3574           3574        104.381        104.333       0.206588
           3575           3575        104.215        104.167       0.206562
           3576           3576        104.048        104.000       0.206529
           3577           3577        103.881        103.833       0.206483
           3578           3578        103.715        103.667       0.206442
           3579           3579        103.548        103.500       0.206401
           3580           3580        103.381        103.333       0.206364
           3581           3581        103.214        103.167       0.206329
           3582           3582        103.048        103.000       0.206293
           3583           3583        102.881        102.833       0.206254
           3584           3584        102.714        102.667       0.206219
           3585           3585        102.548        102.500       0.206181
           3586           3586        102.381        102.333       0.206147
           3587           3587        102.214        102.167       0.206105
           3588           3588        102.048        102.000       0.206057
           3589           3589        101.881        101.833       0.206019
           3590           3590        101.714        101.667       0.205974
           3591           3591        101.547        101.500       0.205925
           3592           3592        101.381        101.333       0.205882
           3593           3593        101.214        101.167       0.205846
           3594           3594        101.047        101.000       0.205806
           3595           3595        100.881        100.833       0.205762
           3596           3596        100.714        100.667       0.205716
           3597           3597        100.547        100.500       0.205669
           3598           3598        100.380        100.333       0.205622
           3599           3599        100.214        100.167       0.205581
           3600           3600        100.047        100.000       0.205541
           3601           3601         99.880         99.833       0.205505
           3602           3602         99.714         99.667       0.205477
           3603           3603         99.547         99.500       0.205448
           3604           3604         99.380         99.333       0.205416
           3605           3605         99.214         99.167       0.205402
           3606           3606         99.047         99.000       0.205381
           3607           3607         98.880         98.833       0.205346
           3608           3608         98.713         98.667       0.205304
           3609           3609         98.547         98.500       0.205273
           3610           3610         98.380         98.333       0.205241
           3611           3611         98.213         98.167       0.205206
           3612           3612         98.047         98.000       0.205169
           3613           3613         97.880         97.833       0.205133
           3614           3614         97.713         97.667       0.205097
           3615           3615         97.546         97.500       0.205055
           3616           3616         97.380         97.333        0.20501
           3617           3617         97.213         97.167       0.204943
           3618           3618         97.046         97.000       0.204875
           3619           3619         96.880         96.833       0.204812
           3620           3620         96.713         96.667       0.204762
           3621           3621         96.546         96.500       0.204714
           3622           3622         96.379         96.333       0.204657
           3623           3623         96.213         96.167       0.204617
           3624           3624         96.046         96.000        0.20459
           3625           3625         95.879         95.833       0.204564
           3626           3626         95.713         95.667       0.204564
           3627           3627         95.546         95.500       0.204549
           3628           3628         95.379         95.333       0.204521
           3629           3629         95.213         95.167       0.204493
           3630           3630         95.046         95.000       0.204488
           3631           3631         94.879         94.833       0.204468
           3632           3632         94.712         94.667       0.204446
           3633           3633         94.546         94.500        0.20443
           3634           3634         94.379         94.333        0.20441
           3635           3635         94.212         94.167       0.204391
           3636           3636         94.046         94.000       0.204383
           3637           3637         93.879         93.833       0.204375
           3638           3638         93.712         93.667       0.204341
           3639           3639         93.545         93.500       0.204302
           3640           3640         93.379         93.333       0.204257
           3641           3641         93.212         93.167       0.204208
           3642           3642         93.045         93.000       0.204151
           3643           3643         92.879         92.833       0.204102
           3644           3644         92.712         92.667       0.204052
           3645           3645         92.545         92.500       0.204007
           3646           3646         92.379         92.333       0.203983
           3647           3647         92.212         92.167       0.203951
           3648           3648         92.045         92.000       0.203919
           3649           3649         91.878         91.833       0.203892
           3650           3650         91.712         91.667       0.203868
           3651           3651         91.545         91.500        0.20384
           3652           3652         91.378         91.333       0.203806
           3653           3653         91.212         91.167       0.203776
           3654           3654         91.045         91.000       0.203727
           3655           3655         90.878         90.833       0.203686
           3656           3656         90.711         90.667       0.203653
           3657           3657         90.545         90.500        0.20362
           3658           3658         90.378         90.333       0.203583
           3659           3659         90.211         90.167       0.203554
           3660           3660         90.045         90.000       0.203531
           3661           3661         89.878         89.833       0.203508
           3662           3662         89.711         89.667       0.203498
           3663           3663         89.545         89.500       0.203487
           3664           3664         89.378         89.333       0.203465
           3665           3665         89.211         89.167       0.203437
           3666           3666         89.044         89.000       0.203388
           3667           3667         88.878         88.833       0.203338
           3668           3668         88.711         88.667       0.203294
           3669           3669         88.544         88.500        0.20325
           3670           3670         88.378         88.333       0.203188
           3671           3671         88.211         88.167       0.203138
           3672           3672         88.044         88.000       0.203098
           3673           3673         87.877         87.833       0.203059
           3674           3674         87.711         87.667       0.203044
           3675           3675         87.544         87.500       0.203023
           3676           3676         87.377         87.333       0.203011
           3677           3677         87.211         87.167       0.202994
           3678           3678         87.044         87.000       0.202968
           3679           3679         86.877         86.833       0.202944
           3680           3680         86.711         86.667       0.202917
           3681           3681         86.544         86.500       0.202888
           3682           3682         86.377         86.333       0.202843
           3683           3683         86.210         86.167       0.202812
           3684           3684         86.044         86.000       0.202783
           3685           3685         85.877         85.833       0.202752
           3686           3686         85.710         85.667       0.202731
           3687           3687         85.544         85.500       0.202703
           3688           3688         85.377         85.333        0.20267
           3689           3689         85.210         85.167       0.202631
           3690           3690         85.043         85.000       0.202594
           3691           3691         84.877         84.833       0.202559
           3692           3692         84.710         84.667       0.202534
           3693           3693         84.543         84.500       0.202503
           3694           3694         84.377         84.333       0.202472
           3695           3695         84.210         84.167       0.202442
           3696           3696         84.043         84.000       0.202421
           3697           3697         83.877         83.833       0.202392
           3698           3698         83.710         83.667       0.202361
           3699           3699         83.543         83.500       0.202341
           3700           3700         83.376         83.333       0.202316
           3701           3701         83.210         83.167       0.202283
           3702           3702         83.043         83.000       0.202266
           3703           3703         82.876         82.833       0.202252
           3704           3704         82.710         82.667       0.202226
           3705           3705         82.543         82.500       0.202189
           3706           3706         82.376         82.333       0.202175
           3707           3707         82.209         82.167       0.202162
           3708           3708         82.043         82.000       0.202146
           3709           3709         81.876         81.833       0.202131
           3710           3710         81.709         81.667       0.202129
           3711           3711         81.543         81.500       0.202117
           3712           3712         81.376         81.333       0.202103
           3713           3713         81.209         81.167       0.202084
           3714           3714         81.043         81.000       0.202054
           3715           3715         80.876         80.833       0.202024
           3716           3716         80.709         80.667       0.201995
           3717           3717         80.542         80.500       0.201962
           3718           3718         80.376         80.333       0.201918
           3719           3719         80.209         80.167       0.201885
           3720           3720         80.042         80.000       0.201851
           3721           3721         79.876         79.833       0.201826
           3722           3722         79.709         79.667       0.201806
           3723           3723         79.542         79.500       0.201789
           3724           3724         79.376         79.333       0.201775
           3725           3725         79.209         79.167       0.201757
           3726           3726         79.042         79.000       0.201738
           3727           3727         78.875         78.833        0.20172
           3728           3728         78.709         78.667       0.201714
           3729           3729         78.542         78.500       0.201709
           3730           3730         78.375         78.333       0.201689
           3731           3731         78.209         78.167       0.201671
           3732           3732         78.042         78.000       0.201648
           3733           3733         77.875         77.833       0.201619
           3734           3734         77.708         77.667       0.201589
           3735           3735         77.542         77.500       0.201565
           3736           3736         77.375         77.333       0.201544
           3737           3737         77.208         77.167       0.201526
           3738           3738         77.042         77.000       0.201547
           3739           3739         76.875         76.833       0.201558
           3740           3740         76.708         76.667       0.201555
           3741           3741         76.542         76.500       0.201545
           3742           3742         76.375         76.333       0.201561
           3743           3743         76.208         76.167       0.201546
           3744           3744         76.041         76.000       0.201514
           3745           3745         75.875         75.833       0.201471
           3746           3746         75.708         75.667       0.201414
           3747           3747         75.541         75.500        0.20138
           3748           3748         75.375         75.333       0.201356
           3749           3749         75.208         75.167       0.201336
           3750           3750         75.041         75.000       0.201336
           3751           3751         74.875         74.833       0.201326
           3752           3752         74.708         74.667        0.20131
           3753           3753         74.541         74.500       0.201288
           3754           3754         74.374         74.333       0.201255
           3755           3755         74.208         74.167       0.201224
           3756           3756         74.041         74.000       0.201203
           3757           3757         73.874         73.833       0.201185
           3758           3758         73.708         73.667       0.201163
           3759           3759         73.541         73.500       0.201147
           3760           3760         73.374         73.333       0.201136
           3761           3761         73.207         73.167       0.201125
           3762           3762         73.041         73.000       0.201111
           3763           3763         72.874         72.833       0.201116
           3764           3764         72.707         72.667       0.201111
           3765           3765         72.541         72.500       0.201104
           3766           3766         72.374         72.333       0.201099
           3767           3767         72.207         72.167       0.201096
           3768           3768         72.041         72.000       0.201095
           3769           3769         71.874         71.833       0.201082
           3770           3770         71.707         71.667       0.201055
           3771           3771         71.540         71.500       0.201023
           3772           3772         71.374         71.333       0.201002
           3773           3773         71.207         71.167       0.200974
           3774           3774         71.040         71.000       0.200943
           3775           3775         70.874         70.833       0.200906
           3776           3776         70.707         70.667       0.200883
           3777           3777         70.540         70.500       0.200865
           3778           3778         70.374         70.333       0.200846
           3779           3779         70.207         70.167       0.200836
           3780           3780         70.040         70.000       0.200819
           3781           3781         69.873         69.833       0.200805
           3782           3782         69.707         69.667       0.200785
           3783           3783         69.540         69.500       0.200762
           3784           3784         69.373         69.333       0.200733
           3785           3785         69.207         69.167       0.200711
           3786           3786         69.040         69.000        0.20069
           3787           3787         68.873         68.833       0.200651
           3788           3788         68.707         68.667       0.200629
           3789           3789         68.540         68.500       0.200612
           3790           3790         68.373         68.333       0.200599
           3791           3791         68.206         68.167       0.200586
           3792           3792         68.040         68.000       0.200571
           3793           3793         67.873         67.833       0.200556
           3794           3794         67.706         67.667       0.200534
           3795           3795         67.540         67.500       0.200511
           3796           3796         67.373         67.333       0.200488
           3797           3797         67.206         67.167       0.200467
           3798           3798         67.039         67.000       0.200448
           3799           3799         66.873         66.833       0.200433
           3800           3800         66.706         66.667       0.200418
           3801           3801         66.539         66.500       0.200405
           3802           3802         66.373         66.333       0.200399
           3803           3803         66.206         66.167       0.200395
           3804           3804         66.039         66.000       0.200398
           3805           3805         65.873         65.833       0.200387
           3806           3806         65.706         65.667       0.200383
           3807           3807         65.539         65.500       0.200383
           3808           3808         65.372         65.333       0.200381
           3809           3809         65.206         65.167       0.200389
           3810           3810         65.039         65.000       0.200399
           3811           3811         64.872         64.833       0.200402
           3812           3812         64.706         64.667         0.2004
           3813           3813         64.539         64.500       0.200377
           3814           3814         64.372         64.333       0.200344
           3815           3815         64.206         64.167       0.200312
           3816           3816         64.039         64.000       0.200256
           3817           3817         63.872         63.833       0.200218
           3818           3818         63.705         63.667        0.20019
           3819           3819         63.539         63.500       0.200161
           3820           3820         63.372         63.333       0.200146
           3821           3821         63.205         63.167       0.200134
           3822           3822         63.039         63.000       0.200133
           3823           3823         62.872         62.833       0.200134
           3824           3824         62.705         62.667       0.200145
           3825           3825         62.539         62.500       0.200144
           3826           3826         62.372         62.333       0.200139
           3827           3827         62.205         62.167       0.200133
           3828           3828         62.038         62.000        0.20013
           3829           3829         61.872         61.833       0.200124
           3830           3830         61.705         61.667       0.200105
           3831           3831         61.538         61.500       0.200076
           3832           3832         61.372         61.333       0.200031
           3833           3833         61.205         61.167       0.200006
           3834           3834         61.038         61.000       0.199998
           3835           3835         60.871         60.833       0.199999
           3836           3836         60.705         60.667       0.199978
           3837           3837         60.538         60.500       0.199962
           3838           3838         60.371         60.333       0.199954
           3839           3839         60.205         60.167       0.199952
           3840           3840         60.038         60.000       0.199939
           3841           3841         59.871         59.833        0.19992
           3842           3842         59.705         59.667         0.1999
           3843           3843         59.538         59.500       0.199886
           3844           3844         59.371         59.333       0.199872
           3845           3845         59.204         59.167        0.19985
           3846           3846         59.038         59.000        0.19983
           3847           3847         58.871         58.833       0.199801
           3848           3848         58.704         58.667       0.199774
           3849           3849         58.538         58.500       0.199755
           3850           3850         58.371         58.333       0.199745
           3851           3851         58.204         58.167       0.199738
           3852           3852         58.038         58.000       0.199741
           3853           3853         57.871         57.833       0.199747
           3854           3854         57.704         57.667       0.199751
           3855           3855         57.537         57.500       0.199759
           3856           3856         57.371         57.333        0.19976
           3857           3857         57.204         57.167       0.199753
           3858           3858         57.037         57.000       0.199742
           3859           3859         56.871         56.833       0.199733
           3860           3860         56.704         56.667       0.199696
           3861           3861         56.537         56.500       0.199674
           3862           3862         56.371         56.333       0.199654
           3863           3863         56.204         56.167       0.199628
           3864           3864         56.037         56.000       0.199616
           3865           3865         55.870         55.833       0.199607
           3866           3866         55.704         55.667       0.199608
           3867           3867         55.537         55.500       0.199612
           3868           3868         55.370         55.333       0.199617
           3869           3869         55.204         55.167        0.19961
           3870           3870         55.037         55.000       0.199593
           3871           3871         54.870         54.833       0.199572
           3872           3872         54.704         54.667        0.19955
           3873           3873         54.537         54.500       0.199498
           3874           3874         54.370         54.333       0.199467
           3875           3875         54.203         54.167       0.199438
           3876           3876         54.037         54.000       0.199424
           3877           3877         53.870         53.833        0.19941
           3878           3878         53.703         53.667        0.19939
           3879           3879         53.537         53.500       0.199361
           3880           3880         53.370         53.333       0.199333
           3881           3881         53.203         53.167        0.19931
           3882           3882         53.037         53.000       0.199284
           3883           3883         52.870         52.833       0.199255
           3884           3884         52.703         52.667       0.199226
           3885           3885         52.536         52.500       0.199221
           3886           3886         52.370         52.333       0.199215
           3887           3887         52.203         52.167       0.199211
           3888           3888         52.036         52.000       0.199214
           3889           3889         51.870         51.833       0.199235
           3890           3890         51.703         51.667       0.199231
           3891           3891         51.536         51.500       0.199212
           3892           3892         51.370         51.333       0.199198
           3893           3893         51.203         51.167        0.19918
           3894           3894         51.036         51.000       0.199164
           3895           3895         50.869         50.833        0.19915
           3896           3896         50.703         50.667       0.199149
           3897           3897         50.536         50.500        0.19916
           3898           3898         50.369         50.333       0.199171
           3899           3899         50.203         50.167       0.199168
           3900           3900         50.036         50.000       0.199158
           3901           3901         49.869         49.833       0.199145
           3902           3902         49.703         49.667       0.199117
           3903           3903         49.536         49.500       0.199106
           3904           3904         49.369         49.333       0.199098
           3905           3905         49.202         49.167       0.199089
           3906           3906         49.036         49.000       0.199085
           3907           3907         48.869         48.833       0.199077
           3908           3908         48.702         48.667       0.199065
           3909           3909         48.536         48.500       0.199064
           3910           3910         48.369         48.333       0.199059
           3911           3911         48.202         48.167       0.199051
           3912           3912         48.036         48.000       0.199048
           3913           3913         47.869         47.833       0.199039
           3914           3914         47.702         47.667       0.199018
           3915           3915         47.535         47.500       0.199009
           3916           3916         47.369         47.333       0.199002
           3917           3917         47.202         47.167       0.198996
           3918           3918         47.035         47.000       0.198997
           3919           3919         46.869         46.833       0.198999
           3920           3920         46.702         46.667       0.199001
           3921           3921         46.535         46.500       0.198999
           3922           3922         46.369         46.333          0.199
           3923           3923         46.202         46.167       0.198993
           3924           3924         46.035         46.000       0.198981
           3925           3925         45.868         45.833       0.198963
           3926           3926         45.702         45.667       0.198936
           3927           3927         45.535         45.500       0.198909
           3928           3928         45.368         45.333       0.198889
           3929           3929         45.202         45.167       0.198865
           3930           3930         45.035         45.000       0.198858
           3931           3931         44.868         44.833       0.198857
           3932           3932         44.701         44.667       0.198849
           3933           3933         44.535         44.500       0.198833
           3934           3934         44.368         44.333       0.198854
           3935           3935         44.201         44.167       0.198859
           3936           3936         44.035         44.000       0.198851
           3937           3937         43.868         43.833       0.198847
           3938           3938         43.701         43.667       0.198847
           3939           3939         43.535         43.500       0.198839
           3940           3940         43.368         43.333       0.198831
           3941           3941         43.201         43.167       0.198815
           3942           3942         43.035         43.000       0.198782
           3943           3943         42.868         42.833       0.198757
           3944           3944         42.701         42.667       0.198732
           3945           3945         42.534         42.500        0.19872
           3946           3946         42.368         42.333       0.198706
           3947           3947         42.201         42.167       0.198702
           3948           3948         42.034         42.000       0.198697
           3949           3949         41.868         41.833       0.198692
           3950           3950         41.701         41.667       0.198703
           3951           3951         41.534         41.500       0.198695
           3952           3952         41.367         41.333       0.198682
           3953           3953         41.201         41.167       0.198665
           3954           3954         41.034         41.000       0.198655
           3955           3955         40.867         40.833       0.198649
           3956           3956         40.701         40.667       0.198643
           3957           3957         40.534         40.500       0.198634
           3958           3958         40.367         40.333       0.198646
           3959           3959         40.201         40.167       0.198638
           3960           3960         40.034         40.000       0.198616
           3961           3961         39.867         39.833       0.198584
           3962           3962         39.700         39.667       0.198531
           3963           3963         39.534         39.500       0.198491
           3964           3964         39.367         39.333       0.198473
           3965           3965         39.200         39.167       0.198463
           3966           3966         39.034         39.000       0.198441
           3967           3967         38.867         38.833       0.198435
           3968           3968         38.700         38.667        0.19844
           3969           3969         38.534         38.500       0.198453
           3970           3970         38.367         38.333       0.198485
           3971           3971         38.200         38.167       0.198512
           3972           3972         38.033         38.000       0.198526
           3973           3973         37.867         37.833       0.198534
           3974           3974         37.700         37.667       0.198548
           3975           3975         37.533         37.500       0.198552
           3976           3976         37.367         37.333       0.198552
           3977           3977         37.200         37.167       0.198559
           3978           3978         37.033         37.000       0.198534
           3979           3979         36.867         36.833       0.198532
           3980           3980         36.700         36.667       0.198547
           3981           3981         36.533         36.500       0.198563
           3982           3982         36.367         36.333       0.198573
           3983           3983         36.200         36.167       0.198575
           3984           3984         36.033         36.000        0.19857
           3985           3985         35.866         35.833       0.198557
           3986           3986         35.700         35.667        0.19853
           3987           3987         35.533         35.500       0.198509
           3988           3988         35.366         35.333       0.198488
           3989           3989         35.200         35.167       0.198485
           3990           3990         35.033         35.000       0.198485
           3991           3991         34.866         34.833        0.19848
           3992           3992         34.700         34.667       0.198475
           3993           3993         34.533         34.500       0.198475
           3994           3994         34.366         34.333       0.198471
           3995           3995         34.199         34.167       0.198463
           3996           3996         34.033         34.000       0.198449
           3997           3997         33.866         33.833       0.198438
           3998           3998         33.699         33.667       0.198435
           3999           3999         33.533         33.500       0.198437
           4000           4000         33.366         33.333       0.198439
           4001           4001         33.199         33.167        0.19843
           4002           4002         33.033         33.000        0.19842
           4003           4003         32.866         32.833       0.198422
           4004           4004         32.699         32.667       0.198416
           4005           4005         32.532         32.500       0.198408
           4006           4006         32.366         32.333       0.198401
           4007           4007         32.199         32.167       0.198379
           4008           4008         32.032         32.000       0.198357
           4009           4009         31.866         31.833       0.198334
           4010           4010         31.699         31.667       0.198314
           4011           4011         31.532         31.500       0.198283
           4012           4012         31.366         31.333       0.198256
           4013           4013         31.199         31.167       0.198236
           4014           4014         31.032         31.000       0.198219
           4015           4015         30.865         30.833        0.19822
           4016           4016         30.699         30.667       0.198222
           4017           4017         30.532         30.500       0.198216
           4018           4018         30.365         30.333       0.198211
           4019           4019         30.199         30.167       0.198235
           4020           4020         30.032         30.000       0.198255
           4021           4021         29.865         29.833       0.198285
           4022           4022         29.699         29.667        0.19831
           4023           4023         29.532         29.500        0.19834
           4024           4024         29.365         29.333       0.198354
           4025           4025         29.198         29.167       0.198355
           4026           4026         29.032         29.000       0.198346
           4027           4027         28.865         28.833       0.198302
           4028           4028         28.698         28.667       0.198261
           4029           4029         28.532         28.500       0.198229
           4030           4030         28.365         28.333       0.198193
           4031           4031         28.198         28.167       0.198149
           4032           4032         28.032         28.000       0.198131
           4033           4033         27.865         27.833       0.198126
           4034           4034         27.698         27.667       0.198126
           4035           4035         27.531         27.500       0.198159
           4036           4036         27.365         27.333       0.198164
           4037           4037         27.198         27.167        0.19816
           4038           4038         27.031         27.000       0.198156
           4039           4039         26.865         26.833       0.198127
           4040           4040         26.698         26.667       0.198113
           4041           4041         26.531         26.500       0.198103
           4042           4042         26.365         26.333       0.198083
           4043           4043         26.198         26.167        0.19806
           4044           4044         26.031         26.000       0.198044
           4045           4045         25.864         25.833       0.198021
           4046           4046         25.698         25.667       0.197996
           4047           4047         25.531         25.500       0.197987
           4048           4048         25.364         25.333        0.19798
           4049           4049         25.198         25.167        0.19797
           4050           4050         25.031         25.000       0.197958
           4051           4051         24.864         24.833        0.19794
           4052           4052         24.698         24.667        0.19793
           4053           4053         24.531         24.500       0.197928
           4054           4054         24.364         24.333       0.197927
           4055           4055         24.197         24.167       0.197912
           4056           4056         24.031         24.000       0.197917
           4057           4057         23.864         23.833        0.19793
           4058           4058         23.697         23.667       0.197949
           4059           4059         23.531         23.500       0.197971
           4060           4060         23.364         23.333       0.197979
           4061           4061         23.197         23.167       0.197969
           4062           4062         23.031         23.000       0.197969
           4063           4063         22.864         22.833       0.197978
           4064           4064         22.697         22.667       0.197941
           4065           4065         22.530         22.500       0.197931
           4066           4066         22.364         22.333       0.197919
           4067           4067         22.197         22.167       0.197901
           4068           4068         22.030         22.000       0.197897
           4069           4069         21.864         21.833       0.197889
           4070           4070         21.697         21.667       0.197877
           4071           4071         21.530         21.500        0.19787
           4072           4072         21.364         21.333        0.19785
           4073           4073         21.197         21.167       0.197832
           4074           4074         21.030         21.000       0.197804
           4075           4075         20.863         20.833       0.197766
           4076           4076         20.697         20.667       0.197724
           4077           4077         20.530         20.500        0.19768
           4078           4078         20.363         20.333       0.197643
           4079           4079         20.197         20.167       0.197615
           4080           4080         20.030         20.000       0.197584
           4081           4081         19.863         19.833       0.197555
           4082           4082         19.697         19.667       0.197546
           4083           4083         19.530         19.500       0.197548
           4084           4084         19.363         19.333       0.197546
           4085           4085         19.196         19.167       0.197525
           4086           4086         19.030         19.000       0.197499
           4087           4087         18.863         18.833        0.19747
           4088           4088         18.696         18.667        0.19743
           4089           4089         18.530         18.500       0.197397
           4090           4090         18.363         18.333       0.197356
           4091           4091         18.196         18.167       0.197313
           4092           4092         18.029         18.000       0.197304
           4093           4093         17.863         17.833       0.197292
           4094           4094         17.696         17.667       0.197267
           4095           4095         17.529         17.500       0.197227
           4096           4096         17.363         17.333        0.19721
           4097           4097         17.196         17.167       0.197176
           4098           4098         17.029         17.000       0.197139
           4099           4099         16.863         16.833       0.197101
           4100           4100         16.696         16.667       0.197052
           4101           4101         16.529         16.500       0.197022
           4102           4102         16.362         16.333       0.196994
           4103           4103         16.196         16.167       0.196968
           4104           4104         16.029         16.000       0.196961
           4105           4105         15.862         15.833       0.196946
           4106           4106         15.696         15.667       0.196931
           4107           4107         15.529         15.500       0.196911
           4108           4108         15.362         15.333       0.196878
           4109           4109         15.196         15.167       0.196849
           4110           4110         15.029         15.000       0.196829
           4111           4111         14.862         14.833       0.196814
           4112           4112         14.695         14.667       0.196777
           4113           4113         14.529         14.500       0.196743
           4114           4114         14.362         14.333        0.19671
           4115           4115         14.195         14.167       0.196671
           4116           4116         14.029         14.000       0.196648
           4117           4117         13.862         13.833       0.196631
           4118           4118         13.695         13.667       0.196622
           4119           4119         13.529         13.500       0.196613
           4120           4120         13.362         13.333       0.196625
           4121           4121         13.195         13.167       0.196625
           4122           4122         13.028         13.000       0.196618
           4123           4123         12.862         12.833       0.196612
           4124           4124         12.695         12.667       0.196589
           4125           4125         12.528         12.500        0.19657
           4126           4126         12.362         12.333       0.196543
           4127           4127         12.195         12.167       0.196518
           4128           4128         12.028         12.000       0.196466
           4129           4129         11.862         11.833        0.19641
           4130           4130         11.695         11.667       0.196358
           4131           4131         11.528         11.500       0.196307
           4132           4132         11.361         11.333       0.196258
           4133           4133         11.195         11.167       0.196223
           4134           4134         11.028         11.000       0.196187
           4135           4135         10.861         10.833       0.196151
           4136           4136         10.695         10.667       0.196114
           4137           4137         10.528         10.500       0.196066
           4138           4138         10.361         10.333       0.196024
           4139           4139         10.194         10.167       0.195995
           4140           4140         10.028         10.000       0.195958
           4141           4141          9.861          9.833       0.195947
           4142           4142          9.694          9.667       0.195935
           4143           4143          9.528          9.500       0.195918
           4144           4144          9.361          9.333       0.195941
           4145           4145          9.194          9.167       0.195939
           4146           4146          9.028          9.000       0.195934
           4147           4147          8.861          8.833       0.195922
           4148           4148          8.694          8.667       0.195886
           4149           4149          8.527          8.500       0.195852
           4150           4150          8.361          8.333       0.195808
           4151           4151          8.194          8.167       0.195751
           4152           4152          8.027          8.000       0.195707
           4153           4153          7.861          7.833       0.195683
           4154           4154          7.694          7.667       0.195654
           4155           4155          7.527          7.500       0.195625
           4156           4156          7.361          7.333       0.195618
           4157           4157          7.194          7.167       0.195598
           4158           4158          7.027          7.000       0.195563
           4159           4159          6.860          6.833       0.195526
           4160           4160          6.694          6.667       0.195481
           4161           4161          6.527          6.500       0.195446
           4162           4162          6.360          6.333       0.195413
           4163           4163          6.194          6.167       0.195371
           4164           4164          6.027          6.000        0.19536
           4165           4165          5.860          5.833       0.195351
           4166           4166          5.694          5.667       0.195336
           4167           4167          5.527          5.500       0.195327
           4168           4168          5.360          5.333       0.195333
           4169           4169          5.193          5.167       0.195318
           4170           4170          5.027          5.000       0.195279
           4171           4171          4.860          4.833       0.195217
           4172           4172          4.693          4.667       0.195167
           4173           4173          4.527          4.500       0.195134
           4174           4174          4.360          4.333       0.195093
           4175           4175          4.193          4.167       0.195061
           4176           4176          4.027          4.000       0.195038
           4177           4177          3.860          3.833       0.195038
           4178           4178          3.693          3.667       0.195028
           4179           4179          3.526          3.500       0.195016
           4180           4180          3.360          3.333       0.194998
           4181           4181          3.193          3.167       0.194984
           4182           4182          3.026          3.000       0.194971
           4183           4183          2.860          2.833       0.194954
           4184           4184          2.693          2.667       0.194936
           4185           4185          2.526          2.500       0.194921
           4186           4186          2.360          2.333       0.194904
           4187           4187          2.193          2.167       0.194903
           4188           4188          2.026          2.000       0.194908
           4189           4189          1.859          1.833        0.19489
           4190           4190          1.693          1.667       0.194873
           4191           4191          1.526          1.500       0.194859
           4192           4192          1.359          1.333       0.194847
           4193           4193          1.193          1.167       0.194787
           4194           4194          1.026          1.000       0.194752
           4195           4195          0.859          0.833       0.194727
           4196           4196          0.693          0.667        0.19472
           4197           4197          0.526          0.500       0.194711
           4198           4198          0.359          0.333       0.194681
           4199           4199          0.192          0.167       0.194642
           4200           4200     25.711e-03          0.000       0.194612
           4201           4201         -0.141         -0.167       0.194572
           4202           4202         -0.308         -0.333       0.194543
           4203           4203         -0.474         -0.500       0.194511
           4204           4204         -0.641         -0.667       0.194482
           4205           4205         -0.808         -0.833       0.194469
           4206           4206         -0.974         -1.000       0.194456
           4207           4207         -1.141         -1.167       0.194433
           4208           4208         -1.308         -1.333       0.194406
           4209           4209         -1.475         -1.500       0.194384
           4210           4210         -1.641         -1.667       0.194347
           4211           4211         -1.808         -1.833       0.194308
           4212           4212         -1.975         -2.000       0.194275
           4213           4213         -2.141         -2.167       0.194197
           4214           4214         -2.308         -2.333       0.194147
           4215           4215         -2.475         -2.500       0.194106
           4216           4216         -2.642         -2.667       0.194051
           4217           4217         -2.808         -2.833       0.194001
           4218           4218         -2.975         -3.000       0.193968
           4219           4219         -3.142         -3.167        0.19394
           4220           4220         -3.308         -3.333       0.193922
           4221           4221         -3.475         -3.500       0.193915
           4222           4222         -3.642         -3.667        0.19391
           4223           4223         -3.808         -3.833       0.193893
           4224           4224         -3.975         -4.000       0.193859
           4225           4225         -4.142         -4.167       0.193843
           4226           4226         -4.309         -4.333       0.193817
           4227           4227         -4.475         -4.500       0.193794
           4228           4228         -4.642         -4.667       0.193782
           4229           4229         -4.809         -4.833       0.193745
           4230           4230         -4.975         -5.000       0.193713
           4231           4231         -5.142         -5.167       0.193683
           4232           4232         -5.309         -5.333       0.193647
           4233           4233         -5.475         -5.500         0.1936
           4234           4234         -5.642         -5.667       0.193569
           4235           4235         -5.809         -5.833       0.193557
           4236           4236         -5.976         -6.000       0.193541
           4237           4237         -6.142         -6.167       0.193552
           4238           4238         -6.309         -6.333       0.193549
           4239           4239         -6.476         -6.500        0.19355
           4240           4240         -6.642         -6.667       0.193598
           4241           4241         -6.809         -6.833       0.193482
           4242           4242         -6.976         -7.000       0.193421
           4243           4243         -7.142         -7.167        0.19336
           4244           4244         -7.309         -7.333       0.193292
           4245           4245         -7.476         -7.500       0.193225
           4246           4246         -7.643         -7.667       0.193179
           4247           4247         -7.809         -7.833        0.19312
           4248           4248         -7.976         -8.000       0.193065
           4249           4249         -8.143         -8.167       0.193024
           4250           4250         -8.309         -8.333       0.192983
           4251           4251         -8.476         -8.500       0.192944
           4252           4252         -8.643         -8.667       0.192926
           4253           4253         -8.809         -8.833       0.192917
           4254           4254         -8.976         -9.000       0.192898
           4255           4255         -9.143         -9.167        0.19288
           4256           4256         -9.310         -9.333       0.192871
           4257           4257         -9.476         -9.500       0.192908
           4258           4258         -9.643         -9.667       0.192768
           4259           4259         -9.810         -9.833         0.1927
           4260           4260         -9.976        -10.000       0.192639
           4261           4261        -10.143        -10.167       0.192531
           4262           4262        -10.310        -10.333       0.192545
           4263           4263        -10.477        -10.500       0.192514
           4264           4264        -10.643        -10.667       0.192476
           4265           4265        -10.810        -10.833       0.192439
           4266           4266        -10.977        -11.000         0.1924
           4267           4267        -11.143        -11.167       0.192357
           4268           4268        -11.310        -11.333       0.192309
           4269           4269        -11.477        -11.500       0.192254
           4270           4270        -11.643        -11.667       0.192183
           4271           4271        -11.810        -11.833       0.192119
           4272           4272        -11.977        -12.000       0.192075
           4273           4273        -12.144        -12.167       0.192063
           4274           4274        -12.310        -12.333       0.192032
           4275           4275        -12.477        -12.500       0.191995
           4276           4276        -12.644        -12.667        0.19195
           4277           4277        -12.810        -12.833       0.191915
           4278           4278        -12.977        -13.000       0.191877
           4279           4279        -13.144        -13.167       0.191845
           4280           4280        -13.310        -13.333       0.191812
           4281           4281        -13.477        -13.500       0.191776
           4282           4282        -13.644        -13.667       0.191751
           4283           4283        -13.811        -13.833       0.191728
           4284           4284        -13.977        -14.000       0.191715
           4285           4285        -14.144        -14.167       0.191707
           4286           4286        -14.311        -14.333       0.191678
           4287           4287        -14.477        -14.500       0.191638
           4288           4288        -14.644        -14.667       0.191606
           4289           4289        -14.811        -14.833       0.191583
           4290           4290        -14.977        -15.000       0.191514
           4291           4291        -15.144        -15.167       0.191459
           4292           4292        -15.311        -15.333       0.191415
           4293           4293        -15.478        -15.500       0.191381
           4294           4294        -15.644        -15.667       0.191327
           4295           4295        -15.811        -15.833        0.19126
           4296           4296        -15.978        -16.000       0.191189
           4297           4297        -16.144        -16.167       0.191125
           4298           4298        -16.311        -16.333       0.191053
           4299           4299        -16.478        -16.500       0.190982
           4300           4300        -16.644        -16.667       0.190928
           4301           4301        -16.811        -16.833       0.190891
           4302           4302        -16.978        -17.000       0.190902
           4303           4303        -17.145        -17.167       0.190904
           4304           4304        -17.311        -17.333       0.190902
           4305           4305        -17.478        -17.500       0.190888
           4306           4306        -17.645        -17.667       0.190879
           4307           4307        -17.811        -17.833       0.190844
           4308           4308        -17.978        -18.000       0.190799
           4309           4309        -18.145        -18.167       0.190746
           4310           4310        -18.311        -18.333       0.190645
           4311           4311        -18.478        -18.500       0.190584
           4312           4312        -18.645        -18.667       0.190529
           4313           4313        -18.812        -18.833       0.190471
           4314           4314        -18.978        -19.000       0.190397
           4315           4315        -19.145        -19.167        0.19036
           4316           4316        -19.312        -19.333       0.190312
           4317           4317        -19.478        -19.500       0.190266
           4318           4318        -19.645        -19.667       0.190226
           4319           4319        -19.812        -19.833       0.190186
           4320           4320        -19.979        -20.000       0.190153
           4321           4321        -20.145        -20.167       0.190128
           4322           4322        -20.312        -20.333       0.190104
           4323           4323        -20.479        -20.500       0.190095
           4324           4324        -20.645        -20.667       0.190079
           4325           4325        -20.812        -20.833       0.190067
           4326           4326        -20.979        -21.000       0.190051
           4327           4327        -21.145        -21.167       0.190022
           4328           4328        -21.312        -21.333       0.189973
           4329           4329        -21.479        -21.500       0.189929
           4330           4330        -21.646        -21.667       0.189885
           4331           4331        -21.812        -21.833       0.189794
           4332           4332        -21.979        -22.000        0.18974
           4333           4333        -22.146        -22.167       0.189696
           4334           4334        -22.312        -22.333       0.189659
           4335           4335        -22.479        -22.500       0.189618
           4336           4336        -22.646        -22.667        0.18958
           4337           4337        -22.812        -22.833       0.189551
           4338           4338        -22.979        -23.000       0.189533
           4339           4339        -23.146        -23.167       0.189477
           4340           4340        -23.313        -23.333       0.189416
           4341           4341        -23.479        -23.500       0.189365
           4342           4342        -23.646        -23.667       0.189317
           4343           4343        -23.813        -23.833       0.189233
           4344           4344        -23.979        -24.000       0.189185
           4345           4345        -24.146        -24.167       0.189155
           4346           4346        -24.313        -24.333       0.189134
           4347           4347        -24.479        -24.500       0.189147
           4348           4348        -24.646        -24.667       0.189139
           4349           4349        -24.813        -24.833       0.189103
           4350           4350        -24.980        -25.000       0.189048
           4351           4351        -25.146        -25.167       0.188976
           4352           4352        -25.313        -25.333       0.188924
           4353           4353        -25.480        -25.500       0.188825
           4354           4354        -25.646        -25.667       0.188632
           4355           4355        -25.813        -25.833       0.188631
           4356           4356        -25.980        -26.000       0.188578
           4357           4357        -26.146        -26.167       0.188531
           4358           4358        -26.313        -26.333       0.188498
           4359           4359        -26.480        -26.500       0.188473
           4360           4360        -26.647        -26.667       0.188441
           4361           4361        -26.813        -26.833       0.188407
           4362           4362        -26.980        -27.000       0.188375
           4363           4363        -27.147        -27.167       0.188333
           4364           4364        -27.313        -27.333       0.188268
           4365           4365        -27.480        -27.500       0.188205
           4366           4366        -27.647        -27.667       0.188148
           4367           4367        -27.813        -27.833       0.188115
           4368           4368        -27.980        -28.000       0.188101
           4369           4369        -28.147        -28.167       0.188083
           4370           4370        -28.314        -28.333       0.188057
           4371           4371        -28.480        -28.500       0.188023
           4372           4372        -28.647        -28.667       0.188014
           4373           4373        -28.814        -28.833       0.187992
           4374           4374        -28.980        -29.000       0.187873
           4375           4375        -29.147        -29.167       0.187781
           4376           4376        -29.314        -29.333       0.187664
           4377           4377        -29.480        -29.500       0.187592
           4378           4378        -29.647        -29.667       0.187526
           4379           4379        -29.814        -29.833       0.187457
           4380           4380        -29.981        -30.000       0.187424
           4381           4381        -30.147        -30.167       0.187361
           4382           4382        -30.314        -30.333       0.187274
           4383           4383        -30.481        -30.500       0.187191
           4384           4384        -30.647        -30.667       0.187092
           4385           4385        -30.814        -30.833       0.187006
           4386           4386        -30.981        -31.000       0.186933
           4387           4387        -31.147        -31.167       0.186858
           4388           4388        -31.314        -31.333       0.186792
           4389           4389        -31.481        -31.500       0.186725
           4390           4390        -31.648        -31.667       0.186653
           4391           4391        -31.814        -31.833        0.18659
           4392           4392        -31.981        -32.000       0.186549
           4393           4393        -32.148        -32.167        0.18651
           4394           4394        -32.314        -32.333        0.18646
           4395           4395        -32.481        -32.500       0.186411
           4396           4396        -32.648        -32.667       0.186381
           4397           4397        -32.814        -32.833       0.186322
           4398           4398        -32.981        -33.000       0.186245
           4399           4399        -33.148        -33.167       0.186164
           4400           4400        -33.315        -33.333       0.186036
           4401           4401        -33.481        -33.500       0.185934
           4402           4402        -33.648        -33.667       0.185833
           4403           4403        -33.815        -33.833        0.18575
           4404           4404        -33.981        -34.000        0.18569
           4405           4405        -34.148        -34.167        0.18563
           4406           4406        -34.315        -34.333       0.185559
           4407           4407        -34.481        -34.500       0.185506
           4408           4408        -34.648        -34.667       0.185491
           4409           4409        -34.815        -34.833       0.185441
           4410           4410        -34.982        -35.000       0.185378
           4411           4411        -35.148        -35.167       0.185326
           4412           4412        -35.315        -35.333       0.185175
           4413           4413        -35.482        -35.500       0.185059
           4414           4414        -35.648        -35.667       0.184958
           4415           4415        -35.815        -35.833       0.184871
           4416           4416        -35.982        -36.000       0.184784
           4417           4417        -36.148        -36.167       0.184709
           4418           4418        -36.315        -36.333       0.184638
           4419           4419        -36.482        -36.500       0.184562
           4420           4420        -36.649        -36.667       0.184507
           4421           4421        -36.815        -36.833       0.184436
           4422           4422        -36.982        -37.000       0.184373
           4423           4423        -37.149        -37.167       0.184304
           4424           4424        -37.315        -37.333       0.184216
           4425           4425        -37.482        -37.500       0.184149
           4426           4426        -37.649        -37.667       0.184098
           4427           4427        -37.815        -37.833       0.184048
           4428           4428        -37.982        -38.000       0.183976
           4429           4429        -38.149        -38.167       0.183963
           4430           4430        -38.316        -38.333       0.183919
           4431           4431        -38.482        -38.500       0.183872
           4432           4432        -38.649        -38.667       0.183864
           4433           4433        -38.816        -38.833       0.183712
           4434           4434        -38.982        -39.000       0.183602
           4435           4435        -39.149        -39.167       0.183492
           4436           4436        -39.316        -39.333       0.183347
           4437           4437        -39.482        -39.500       0.183342
           4438           4438        -39.649        -39.667        0.18327
           4439           4439        -39.816        -39.833       0.183229
           4440           4440        -39.983        -40.000       0.183295
           4441           4441        -40.149        -40.167       0.183043
           4442           4442        -40.316        -40.333       0.182884
           4443           4443        -40.483        -40.500       0.182744
           4444           4444        -40.649        -40.667       0.182622
           4445           4445        -40.816        -40.833       0.182501
           4446           4446        -40.983        -41.000       0.182315
           4447           4447        -41.150        -41.167       0.182209
           4448           4448        -41.316        -41.333       0.182223
           4449           4449        -41.483        -41.500       0.182125
           4450           4450        -41.650        -41.667       0.182024
           4451           4451        -41.816        -41.833       0.181924
           4452           4452        -41.983        -42.000       0.181821
           4453           4453        -42.150        -42.167       0.181657
           4454           4454        -42.316        -42.333       0.181538
           4455           4455        -42.483        -42.500        0.18144
           4456           4456        -42.650        -42.667       0.181324
           4457           4457        -42.817        -42.833       0.181167
           4458           4458        -42.983        -43.000        0.18103
           4459           4459        -43.150        -43.167       0.180893
           4460           4460        -43.317        -43.333       0.180751
           4461           4461        -43.483        -43.500       0.180554
           4462           4462        -43.650        -43.667       0.180396
           4463           4463        -43.817        -43.833       0.180259
           4464           4464        -43.983        -44.000       0.180121
           4465           4465        -44.150        -44.167       0.180004
           4466           4466        -44.317        -44.333       0.179894
           4467           4467        -44.484        -44.500       0.179769
           4468           4468        -44.650        -44.667       0.179648
           4469           4469        -44.817        -44.833       0.179488
           4470           4470        -44.984        -45.000       0.179351
           4471           4471        -45.150        -45.167       0.179199
           4472           4472        -45.317        -45.333       0.179035
           4473           4473        -45.484        -45.500       0.178841
           4474           4474        -45.651        -45.667       0.178657
           4475           4475        -45.817        -45.833       0.178464
           4476           4476        -45.984        -46.000        0.17824
           4477           4477        -46.151        -46.167       0.178001
           4478           4478        -46.317        -46.333       0.177781
           4479           4479        -46.484        -46.500       0.177547
           4480           4480        -46.651        -46.667       0.177323
           4481           4481        -46.818        -46.833       0.177132
           4482           4482        -46.984        -47.000       0.176921
           4483           4483        -47.151        -47.167       0.176701
           4484           4484        -47.318        -47.333        0.17649
           4485           4485        -47.484        -47.500       0.176248
           4486           4486        -47.651        -47.667       0.176024
           4487           4487        -47.818        -47.833        0.17581
           4488           4488        -47.984        -48.000        0.17559
           4489           4489        -48.151        -48.167       0.175314
           4490           4490        -48.318        -48.333       0.175085
           4491           4491        -48.485        -48.500       0.174886
           4492           4492        -48.651        -48.667       0.174536
           4493           4493        -48.818        -48.833       0.174105
           4494           4494        -48.985        -49.000       0.173728
           4495           4495        -49.152        -49.167       0.173369
           4496           4496        -49.318        -49.333       0.173014
           4497           4497        -49.485        -49.500       0.172697
           4498           4498        -49.652        -49.667       0.172367
           4499           4499        -49.818        -49.833       0.172022
           4500           4500        -49.985        -50.000       0.171682
           4501           4501        -50.152        -50.167       0.171378
           4502           4502        -50.319        -50.333       0.171046
           4503           4503        -50.485        -50.500        0.17058
           4504           4504        -50.652        -50.667       0.169904
           4505           4505        -50.819        -50.833       0.169197
           4506           4506        -50.986        -51.000       0.168556
           4507           4507        -51.152        -51.167        0.16789
           4508           4508        -51.319        -51.333       0.167203
           4509           4509        -51.486        -51.500       0.166514
           4510           4510        -51.653        -51.667       0.165806
           4511           4511        -51.819        -51.833       0.165075
           4512           4512        -51.986        -52.000       0.164274
           4513           4513        -52.153        -52.167       0.163458
           4514           4514        -52.320        -52.333       0.162651
           4515           4515        -52.486        -52.500       0.161835
           4516           4516        -52.653        -52.667       0.161016
           4517           4517        -52.820        -52.833       0.160179
           4518           4518        -52.987        -53.000        0.15934
           4519           4519        -53.153        -53.167       0.158502
           4520           4520        -53.320        -53.333       0.157666
           4521           4521        -53.487        -53.500       0.156759
           4522           4522        -53.654        -53.667       0.155888
           4523           4523        -53.820        -53.833       0.155031
           4524           4524        -53.987        -54.000       0.154155
           4525           4525        -54.154        -54.167       0.153268
           4526           4526        -54.321        -54.333       0.152391
           4527           4527        -54.487        -54.500       0.151512
           4528           4528        -54.654        -54.667       0.150634
           4529           4529        -54.821        -54.833        0.14978
           4530           4530        -54.988        -55.000       0.148915
           4531           4531        -55.154        -55.167       0.148066
           4532           4532        -55.321        -55.333       0.147225
           4533           4533        -55.488        -55.500       0.146405
           4534           4534        -55.655        -55.667       0.145605
           4535           4535        -55.821        -55.833       0.144806
           4536           4536        -55.988        -56.000        0.14401
           4537           4537        -56.155        -56.167       0.143249
           4538           4538        -56.322        -56.333       0.142487
           4539           4539        -56.488        -56.500       0.141708
           4540           4540        -56.655        -56.667       0.140926
           4541           4541        -56.822        -56.833       0.140141
           4542           4542        -56.989        -57.000       0.139365
           4543           4543        -57.155        -57.167       0.138607
           4544           4544        -57.322        -57.333        0.13785
           4545           4545        -57.489        -57.500       0.137111
           4546           4546        -57.656        -57.667        0.13636
           4547           4547        -57.822        -57.833       0.135635
           4548           4548        -57.989        -58.000       0.134921
           4549           4549        -58.156        -58.167       0.134202
           4550           4550        -58.323        -58.333       0.133466
           4551           4551        -58.489        -58.500       0.132727
           4552           4552        -58.656        -58.667       0.131994
           4553           4553        -58.823        -58.833       0.131304
           4554           4554        -58.990        -59.000       0.130622
           4555           4555        -59.156        -59.167       0.129952
           4556           4556        -59.323        -59.333       0.129289
           4557           4557        -59.490        -59.500       0.128681
           4558           4558        -59.657        -59.667        0.12805
           4559           4559        -59.823        -59.833       0.127414
           4560           4560        -59.990        -60.000       0.126761
           4561           4561        -60.157        -60.167       0.126094
           4562           4562        -60.324        -60.333       0.125438
           4563           4563        -60.490        -60.500       0.124801
           4564           4564        -60.657        -60.667       0.124157
           4565           4565        -60.824        -60.833       0.123515
           4566           4566        -60.990        -61.000        0.12288
           4567           4567        -61.157        -61.167       0.122252
           4568           4568        -61.324        -61.333        0.12163
           4569           4569        -61.491        -61.500       0.121045
           4570           4570        -61.657        -61.667        0.12045
           4571           4571        -61.824        -61.833       0.119871
           4572           4572        -61.991        -62.000       0.119294
           4573           4573        -62.158        -62.167       0.118725
           4574           4574        -62.324        -62.333       0.118133
           4575           4575        -62.491        -62.500        0.11753
           4576           4576        -62.658        -62.667       0.116921
           4577           4577        -62.824        -62.833       0.116287
           4578           4578        -62.991        -63.000       0.115666
           4579           4579        -63.158        -63.167       0.115033
           4580           4580        -63.325        -63.333       0.114383
           4581           4581        -63.491        -63.500       0.113947
           4582           4582        -63.658        -63.667       0.113672
           4583           4583        -63.825        -63.833       0.112967
           4584           4584        -63.992        -64.000       0.112195
           4585           4585        -64.158        -64.167       0.111781
           4586           4586        -64.325        -64.333       0.111276
           4587           4587        -64.492        -64.500       0.110741
           4588           4588        -64.658        -64.667       0.110205
           4589           4589        -64.825        -64.833       0.109723
           4590           4590        -64.992        -65.000       0.109237
           4591           4591        -65.159        -65.167       0.108768
           4592           4592        -65.325        -65.333       0.108295
           4593           4593        -65.492        -65.500       0.107821
           4594           4594        -65.659        -65.667       0.107334
           4595           4595        -65.825        -65.833       0.106852
           4596           4596        -65.992        -66.000       0.106368
           4597           4597        -66.159        -66.167       0.105718
           4598           4598        -66.326        -66.333       0.105138
           4599           4599        -66.492        -66.500       0.104546
           4600           4600        -66.659        -66.667       0.103938
           4601           4601        -66.826        -66.833       0.103657
           4602           4602        -66.992        -67.000       0.103521
           4603           4603        -67.159        -67.167       0.102926
           4604           4604        -67.326        -67.333       0.102176
           4605           4605        -67.493        -67.500       0.101971
           4606           4606        -67.659        -67.667       0.101572
           4607           4607        -67.826        -67.833       0.100965
           4608           4608        -67.993        -68.000       0.100226
           4609           4609        -68.159        -68.167      0.0999673
           4610           4610        -68.326        -68.333      0.0995391
           4611           4611        -68.493        -68.500      0.0991106
           4612           4612        -68.660        -68.667      0.0987428
           4613           4613        -68.826        -68.833      0.0982364
           4614           4614        -68.993        -69.000      0.0977699
           4615           4615        -69.160        -69.167      0.0972917
           4616           4616        -69.326        -69.333      0.0967633
           4617           4617        -69.493        -69.500      0.0964483
           4618           4618        -69.660        -69.667      0.0960921
           4619           4619        -69.827        -69.833      0.0956954
           4620           4620        -69.993        -70.000      0.0952849
           4621           4621        -70.160        -70.167      0.0948952
           4622           4622        -70.327        -70.333      0.0945187
           4623           4623        -70.493        -70.500      0.0941405
           4624           4624        -70.660        -70.667      0.0937587
           4625           4625        -70.827        -70.833      0.0933685
           4626           4626        -70.993        -71.000      0.0929702
           4627           4627        -71.160        -71.167      0.0925731
           4628           4628        -71.327        -71.333      0.0921767
           4629           4629        -71.494        -71.500       0.091827
           4630           4630        -71.660        -71.667      0.0914232
           4631           4631        -71.827        -71.833      0.0910003
           4632           4632        -71.994        -72.000      0.0907185
           4633           4633        -72.160        -72.167      0.0904477
           4634           4634        -72.327        -72.333       0.090116
           4635           4635        -72.494        -72.500       0.089761
           4636           4636        -72.661        -72.667      0.0893887
           4637           4637        -72.827        -72.833      0.0889462
           4638           4638        -72.994        -73.000      0.0885398
           4639           4639        -73.161        -73.167      0.0881405
           4640           4640        -73.327        -73.333      0.0877348
           4641           4641        -73.494        -73.500      0.0873637
           4642           4642        -73.661        -73.667      0.0869771
           4643           4643        -73.827        -73.833      0.0866084
           4644           4644        -73.994        -74.000      0.0862539
           4645           4645        -74.161        -74.167      0.0859621
           4646           4646        -74.328        -74.333       0.085647
           4647           4647        -74.494        -74.500      0.0853602
           4648           4648        -74.661        -74.667      0.0850931
           4649           4649        -74.828        -74.833      0.0845014
           4650           4650        -74.994        -75.000      0.0840191
           4651           4651        -75.161        -75.167      0.0839458
           4652           4652        -75.328        -75.333      0.0839923
           4653           4653        -75.494        -75.500      0.0834518
           4654           4654        -75.661        -75.667      0.0828922
           4655           4655        -75.828        -75.833      0.0823802
           4656           4656        -75.995        -76.000      0.0818308
           4657           4657        -76.161        -76.167      0.0814967
           4658           4658        -76.328        -76.333      0.0811232
           4659           4659        -76.495        -76.500      0.0807996
           4660           4660        -76.661        -76.667      0.0804472
           4661           4661        -76.828        -76.833      0.0802699
           4662           4662        -76.995        -77.000      0.0800515
           4663           4663        -77.161        -77.167      0.0798534
           4664           4664        -77.328        -77.333      0.0797225
           4665           4665        -77.495        -77.500      0.0790305
           4666           4666        -77.662        -77.667      0.0785502
           4667           4667        -77.828        -77.833      0.0783451
           4668           4668        -77.995        -78.000      0.0783037
           4669           4669        -78.162        -78.167      0.0776868
           4670           4670        -78.328        -78.333      0.0771736
           4671           4671        -78.495        -78.500      0.0769026
           4672           4672        -78.662        -78.667      0.0771196
           4673           4673        -78.828        -78.833      0.0765995
           4674           4674        -78.995        -79.000      0.0762683
           4675           4675        -79.162        -79.167      0.0758786
           4676           4676        -79.329        -79.333      0.0754905
           4677           4677        -79.495        -79.500      0.0750836
           4678           4678        -79.662        -79.667      0.0746762
           4679           4679        -79.829        -79.833      0.0742813
           4680           4680        -79.995        -80.000       0.073939
           4681           4681        -79.995        -80.000      0.0742451
           4682           4682        -79.995        -80.000      0.0741222
           4683           4683        -79.995        -80.000      0.0737968
           4684           4684        -79.995        -80.000      0.0730708
           4685           4685        -79.995        -80.000       0.072904
           4686           4686        -79.995        -80.000      0.0726076
           4687           4687        -79.995        -80.000      0.0722876
           4688           4688        -79.995        -80.000      0.0719721
           4689           4689        -79.995        -80.000      0.0717139
           4690           4690        -79.995        -80.000      0.0714531
           4691           4691        -79.995        -80.000      0.0712025
           4692           4692        -79.995        -80.000      0.0709687
           4693           4693        -79.996        -80.000      0.0707622
           4694           4694        -79.996        -80.000      0.0705112
           4695           4695        -79.996        -80.000      0.0702683
           4696           4696        -79.996        -80.000      0.0700909
           4697           4697        -79.996        -80.000      0.0697307
           4698           4698        -79.996        -80.000       0.069354
           4699           4699        -79.996        -80.000      0.0690414
           4700           4700        -79.996        -80.000      0.0689207
           4701           4701        -79.996        -80.000      0.0684598
           4702           4702        -79.996        -80.000      0.0681943
           4703           4703        -79.996        -80.000       0.067921
           4704           4704        -79.996        -80.000      0.0676494
           4705           4705        -79.996        -80.000      0.0674172
           4706           4706        -79.996        -80.000      0.0670779
           4707           4707        -79.996        -80.000      0.0667733
           4708           4708        -79.996        -80.000       0.066471
           4709           4709        -79.996        -80.000      0.0661645
           4710           4710        -79.996        -80.000      0.0658952
           4711           4711        -79.996        -80.000      0.0656243
           4712           4712        -79.996        -80.000      0.0653374
           4713           4713        -79.996        -80.000      0.0650643
           4714           4714        -79.996        -80.000      0.0647984
           4715           4715        -79.996        -80.000      0.0645101
           4716           4716        -79.996        -80.000      0.0642238
           4717           4717        -79.996        -80.000      0.0639282
           4718           4718        -79.996        -80.000      0.0636524
           4719           4719        -79.996        -80.000      0.0634819
           4720           4720        -79.996        -80.000      0.0633615
           4721           4721        -79.996        -80.000      0.0628952
           4722           4722        -79.996        -80.000      0.0627603
           4723           4723        -79.996        -80.000      0.0625545
           4724           4724        -79.996        -80.000      0.0623459
           4725           4725        -79.996        -80.000      0.0621825
           4726           4726        -79.996        -80.000      0.0618358
           4727           4727        -79.996        -80.000      0.0615731
           4728           4728        -79.996        -80.000      0.0613063
           4729           4729        -79.996        -80.000      0.0610237
           4730           4730        -79.996        -80.000      0.0607752
           4731           4731        -79.996        -80.000      0.0605112
           4732           4732        -79.996        -80.000      0.0602403
           4733           4733        -79.996        -80.000      0.0599791
           4734           4734        -79.996        -80.000       0.059729
           4735           4735        -79.996        -80.000      0.0595012
           4736           4736        -79.996        -80.000      0.0592839
           4737           4737        -79.996        -80.000      0.0590686
           4738           4738        -79.996        -80.000      0.0588777
           4739           4739        -79.996        -80.000      0.0586677
           4740           4740        -79.996        -80.000      0.0584689
           4741           4741        -79.996        -80.000      0.0582774
           4742           4742        -79.996        -80.000      0.0580772
           4743           4743        -79.996        -80.000      0.0578622
           4744           4744        -79.996        -80.000      0.0576913
           4745           4745        -79.996        -80.000      0.0575925
           4746           4746        -79.996        -80.000      0.0572348
           4747           4747        -79.996        -80.000      0.0567876
           4748           4748        -79.996        -80.000      0.0563747
           4749           4749        -79.996        -80.000      0.0559065
           4750           4750        -79.996        -80.000      0.0557047
           4751           4751        -79.996        -80.000      0.0558425
           4752           4752        -79.996        -80.000      0.0558639
           4753           4753        -79.996        -80.000      0.0557116
           4754           4754        -79.996        -80.000      0.0554674
           4755           4755        -79.996        -80.000      0.0552995
           4756           4756        -79.996        -80.000      0.0551206
           4757           4757        -79.997        -80.000      0.0549281
           4758           4758        -79.997        -80.000      0.0547491
           4759           4759        -79.997        -80.000      0.0545878
           4760           4760        -79.997        -80.000      0.0544242
           4761           4761        -79.997        -80.000      0.0542442
           4762           4762        -79.997        -80.000      0.0540778
           4763           4763        -79.997        -80.000      0.0538795
           4764           4764        -79.997        -80.000        0.05367
           4765           4765        -79.997        -80.000      0.0534623
           4766           4766        -79.997        -80.000      0.0531839
           4767           4767        -79.997        -80.000      0.0529319
           4768           4768        -79.997        -80.000      0.0526813
           4769           4769        -79.997        -80.000      0.0524391
           4770           4770        -79.997        -80.000      0.0521919
           4771           4771        -79.997        -80.000      0.0519387
           4772           4772        -79.997        -80.000       0.051675
           4773           4773        -79.997        -80.000      0.0514204
           4774           4774        -79.997        -80.000       0.051172
           4775           4775        -79.997        -80.000      0.0509178
           4776           4776        -79.997        -80.000      0.0506964
           4777           4777        -79.997        -80.000      0.0504938
           4778           4778        -79.997        -80.000      0.0502907
           4779           4779        -79.997        -80.000      0.0501095
           4780           4780        -79.997        -80.000      0.0499347
           4781           4781        -79.997        -80.000      0.0497637
           4782           4782        -79.997        -80.000      0.0496173
           4783           4783        -79.997        -80.000      0.0494897
           4784           4784        -79.997        -80.000      0.0494232
           4785           4785        -79.997        -80.000      0.0493259
           4786           4786        -79.997        -80.000      0.0489094
           4787           4787        -79.997        -80.000      0.0487572
           4788           4788        -79.997        -80.000      0.0485845
           4789           4789        -79.997        -80.000      0.0484032
           4790           4790        -79.997        -80.000      0.0482341
           4791           4791        -79.997        -80.000      0.0480506
           4792           4792        -79.997        -80.000      0.0479041
           4793           4793        -79.997        -80.000      0.0478529
           4794           4794        -79.997        -80.000      0.0478593
           4795           4795        -79.997        -80.000      0.0471788
           4796           4796        -79.997        -80.000      0.0468581
           4797           4797        -79.997        -80.000      0.0470392
           4798           4798        -79.997        -80.000      0.0470016
           4799           4799        -79.997        -80.000      0.0467278
           4800           4800        -79.997        -80.000      0.0464973
           4801           4801        -79.830        -79.833       0.046254
           4802           4802        -79.664        -79.667      0.0461052
           4803           4803        -79.497        -79.500      0.0462424
           4804           4804        -79.330        -79.333      0.0463717
           4805           4805        -79.164        -79.167      0.0471447
           4806           4806        -78.997        -79.000      0.0490284
           4807           4807        -78.830        -78.833      0.0546596
           4808           4808        -78.663        -78.667      0.0623918
           4809           4809        -78.495        -78.500      0.0716649
           4810           4810        -78.328        -78.333      0.0818214
           4811           4811        -78.161        -78.167      0.0916897
           4812           4812        -77.994        -78.000      0.0989632
           4813           4813        -77.827        -77.833       0.102452
           4814           4814        -77.660        -77.667       0.101722
           4815           4815        -77.494        -77.500      0.0980632
           4816           4816        -77.328        -77.333      0.0879475
           4817           4817        -77.162        -77.167      0.0753636
           4818           4818        -76.996        -77.000      0.0606952
           4819           4819        -76.830        -76.833      0.0446521
           4820           4820        -76.665        -76.667      0.0280857
           4821           4821        -76.499        -76.500      0.0117946
           4822           4822        -76.334        -76.333    -0.00368331
           4823           4823        -76.168        -76.167     -0.0185597
           4824           4824        -76.002        -76.000     -0.0317061
           4825           4825        -75.836        -75.833     -0.0443411
           4826           4826        -75.670        -75.667     -0.0554408
           4827           4827        -75.504        -75.500     -0.0652136
           4828           4828        -75.338        -75.333      -0.073282
           4829           4829        -75.172        -75.167     -0.0805729
           4830           4830        -75.006        -75.000     -0.0872485
           4831           4831        -74.840        -74.833     -0.0937599
           4832           4832        -74.673        -74.667     -0.0984019
           4833           4833        -74.507        -74.500      -0.103128
           4834           4834        -74.341        -74.333       -0.10698
           4835           4835        -74.174        -74.167      -0.110678
           4836           4836        -74.008        -74.000      -0.112977
           4837           4837        -73.841        -73.833      -0.115215
           4838           4838        -73.675        -73.667      -0.117097
           4839           4839        -73.508        -73.500       -0.11881
           4840           4840        -73.342        -73.333      -0.120175
           4841           4841        -73.175        -73.167      -0.121541
           4842           4842        -73.008        -73.000      -0.122785
           4843           4843        -72.842        -72.833      -0.123808
           4844           4844        -72.675        -72.667       -0.12466
           4845           4845        -72.509        -72.500      -0.125381
           4846           4846        -72.342        -72.333      -0.126023
           4847           4847        -72.175        -72.167      -0.126555
           4848           4848        -72.009        -72.000      -0.127035
           4849           4849        -71.842        -71.833       -0.12751
           4850           4850        -71.676        -71.667      -0.127857
           4851           4851        -71.509        -71.500      -0.128091
           4852           4852        -71.342        -71.333      -0.128302
           4853           4853        -71.176        -71.167      -0.128498
           4854           4854        -71.009        -71.000       -0.12869
           4855           4855        -70.842        -70.833      -0.128826
           4856           4856        -70.676        -70.667      -0.128908
           4857           4857        -70.509        -70.500      -0.128986
           4858           4858        -70.342        -70.333      -0.129052
           4859           4859        -70.176        -70.167      -0.129093
           4860           4860        -70.009        -70.000      -0.129115
           4861           4861        -69.842        -69.833      -0.129092
           4862           4862        -69.676        -69.667      -0.129034
           4863           4863        -69.509        -69.500      -0.128947
           4864           4864        -69.343        -69.333      -0.129493
           4865           4865        -69.176        -69.167      -0.129505
           4866           4866        -69.009        -69.000      -0.129418
           4867           4867        -68.843        -68.833      -0.129281
           4868           4868        -68.676        -68.667      -0.129453
           4869           4869        -68.509        -68.500      -0.129582
           4870           4870        -68.343        -68.333      -0.129532
           4871           4871        -68.176        -68.167       -0.12908
           4872           4872        -68.009        -68.000       -0.12917
           4873           4873        -67.843        -67.833      -0.129288
           4874           4874        -67.676        -67.667      -0.129366
           4875           4875        -67.509        -67.500      -0.129388
           4876           4876        -67.343        -67.333       -0.12932
           4877           4877        -67.176        -67.167       -0.12925
           4878           4878        -67.009        -67.000      -0.129444
           4879           4879        -66.843        -66.833      -0.129561
           4880           4880        -66.676        -66.667      -0.129352
           4881           4881        -66.510        -66.500      -0.129299
           4882           4882        -66.343        -66.333      -0.129275
           4883           4883        -66.176        -66.167      -0.129283
           4884           4884        -66.010        -66.000      -0.129336
           4885           4885        -65.843        -65.833      -0.129414
           4886           4886        -65.676        -65.667      -0.129459
           4887           4887        -65.510        -65.500      -0.129556
           4888           4888        -65.343        -65.333      -0.129642
           4889           4889        -65.176        -65.167      -0.129501
           4890           4890        -65.010        -65.000      -0.129356
           4891           4891        -64.843        -64.833      -0.129239
           4892           4892        -64.676        -64.667      -0.129258
           4893           4893        -64.510        -64.500       -0.12942
           4894           4894        -64.343        -64.333      -0.129519
           4895           4895        -64.176        -64.167        -0.1296
           4896           4896        -64.010        -64.000       -0.12963
           4897           4897        -63.843        -63.833      -0.129488
           4898           4898        -63.676        -63.667      -0.129399
           4899           4899        -63.510        -63.500      -0.129392
           4900           4900        -63.343        -63.333      -0.129516
           4901           4901        -63.177        -63.167      -0.129554
           4902           4902        -63.010        -63.000      -0.129562
           4903           4903        -62.843        -62.833      -0.129558
           4904           4904        -62.677        -62.667      -0.129547
           4905           4905        -62.510        -62.500      -0.129508
           4906           4906        -62.343        -62.333      -0.129507
           4907           4907        -62.177        -62.167      -0.129519
           4908           4908        -62.010        -62.000      -0.129535
           4909           4909        -61.843        -61.833      -0.129624
           4910           4910        -61.677        -61.667      -0.129673
           4911           4911        -61.510        -61.500      -0.129733
           4912           4912        -61.343        -61.333      -0.129811
           4913           4913        -61.177        -61.167      -0.129903
           4914           4914        -61.010        -61.000      -0.129978
           4915           4915        -60.843        -60.833       -0.13004
           4916           4916        -60.677        -60.667      -0.130102
           4917           4917        -60.510        -60.500      -0.130165
           4918           4918        -60.344        -60.333       -0.13022
           4919           4919        -60.177        -60.167      -0.130276
           4920           4920        -60.010        -60.000      -0.130352
           4921           4921        -59.844        -59.833       -0.13041
           4922           4922        -59.677        -59.667      -0.130484
           4923           4923        -59.510        -59.500      -0.130576
           4924           4924        -59.344        -59.333      -0.130669
           4925           4925        -59.177        -59.167      -0.130798
           4926           4926        -59.010        -59.000      -0.130912
           4927           4927        -58.844        -58.833      -0.131021
           4928           4928        -58.677        -58.667      -0.131133
           4929           4929        -58.510        -58.500      -0.131289
           4930           4930        -58.344        -58.333      -0.131372
           4931           4931        -58.177        -58.167      -0.131333
           4932           4932        -58.011        -58.000      -0.131313
           4933           4933        -57.844        -57.833      -0.131447
           4934           4934        -57.677        -57.667      -0.131591
           4935           4935        -57.511        -57.500      -0.131743
           4936           4936        -57.344        -57.333      -0.131849
           4937           4937        -57.177        -57.167      -0.131966
           4938           4938        -57.011        -57.000      -0.132091
           4939           4939        -56.844        -56.833      -0.132232
           4940           4940        -56.677        -56.667      -0.132368
           4941           4941        -56.511        -56.500      -0.132527
           4942           4942        -56.344        -56.333       -0.13269
           4943           4943        -56.178        -56.167      -0.132846
           4944           4944        -56.011        -56.000      -0.133001
           4945           4945        -55.844        -55.833       -0.13316
           4946           4946        -55.678        -55.667      -0.133331
           4947           4947        -55.511        -55.500      -0.133521
           4948           4948        -55.344        -55.333      -0.133699
           4949           4949        -55.178        -55.167       -0.13382
           4950           4950        -55.011        -55.000      -0.134095
           4951           4951        -54.844        -54.833      -0.134472
           4952           4952        -54.678        -54.667      -0.134889
           4953           4953        -54.511        -54.500      -0.135024
           4954           4954        -54.345        -54.333       -0.13526
           4955           4955        -54.178        -54.167      -0.135515
           4956           4956        -54.011        -54.000      -0.135756
           4957           4957        -53.845        -53.833      -0.135982
           4958           4958        -53.678        -53.667       -0.13622
           4959           4959        -53.511        -53.500      -0.136482
           4960           4960        -53.345        -53.333      -0.136767
           4961           4961        -53.178        -53.167      -0.136998
           4962           4962        -53.012        -53.000      -0.137262
           4963           4963        -52.845        -52.833      -0.137713
           4964           4964        -52.678        -52.667      -0.138183
           4965           4965        -52.512        -52.500      -0.138493
           4966           4966        -52.345        -52.333      -0.138864
           4967           4967        -52.178        -52.167      -0.139253
           4968           4968        -52.012        -52.000      -0.139635
           4969           4969        -51.845        -51.833      -0.140011
           4970           4970        -51.679        -51.667      -0.140398
           4971           4971        -51.512        -51.500        -0.1408
           4972           4972        -51.345        -51.333      -0.141189
           4973           4973        -51.179        -51.167      -0.141583
           4974           4974        -51.012        -51.000      -0.142002
           4975           4975        -50.846        -50.833       -0.14243
           4976           4976        -50.679        -50.667      -0.142871
           4977           4977        -50.512        -50.500      -0.143355
           4978           4978        -50.346        -50.333      -0.143817
           4979           4979        -50.179        -50.167      -0.144298
           4980           4980        -50.013        -50.000      -0.144801
           4981           4981        -49.846        -49.833      -0.145285
           4982           4982        -49.679        -49.667      -0.145749
           4983           4983        -49.513        -49.500      -0.146215
           4984           4984        -49.346        -49.333      -0.146679
           4985           4985        -49.180        -49.167      -0.147093
           4986           4986        -49.013        -49.000      -0.147536
           4987           4987        -48.846        -48.833      -0.148004
           4988           4988        -48.680        -48.667      -0.148483
           4989           4989        -48.513        -48.500      -0.148934
           4990           4990        -48.346        -48.333      -0.149365
           4991           4991        -48.180        -48.167      -0.149849
           4992           4992        -48.013        -48.000      -0.150432
           4993           4993        -47.847        -47.833      -0.150656
           4994           4994        -47.680        -47.667      -0.150981
           4995           4995        -47.513        -47.500      -0.151236
           4996           4996        -47.347        -47.333      -0.151331
           4997           4997        -47.180        -47.167      -0.151263
           4998           4998        -47.014        -47.000       -0.15174
           4999           4999        -46.847        -46.833      -0.152088
           5000           5000        -46.680        -46.667      -0.152183
           5001           5001        -46.514        -46.500      -0.152074
           5002           5002        -46.347        -46.333      -0.152545
           5003           5003        -46.180        -46.167      -0.152932
           5004           5004        -46.014        -46.000      -0.152984
           5005           5005        -45.847        -45.833      -0.153004
           5006           5006        -45.680        -45.667      -0.152992
           5007           5007        -45.514        -45.500      -0.153048
           5008           5008        -45.347        -45.333      -0.153093
           5009           5009        -45.181        -45.167      -0.153128
           5010           5010        -45.014        -45.000      -0.153192
           5011           5011        -44.847        -44.833      -0.153224
           5012           5012        -44.681        -44.667      -0.153252
           5013           5013        -44.514        -44.500      -0.153283
           5014           5014        -44.347        -44.333      -0.153303
           5015           5015        -44.181        -44.167      -0.153317
           5016           5016        -44.014        -44.000      -0.153312
           5017           5017        -43.847        -43.833      -0.153311
           5018           5018        -43.681        -43.667      -0.153294
           5019           5019        -43.514        -43.500      -0.153269
           5020           5020        -43.347        -43.333      -0.153244
           5021           5021        -43.181        -43.167      -0.153234
           5022           5022        -43.014        -43.000      -0.153185
           5023           5023        -42.848        -42.833      -0.153153
           5024           5024        -42.681        -42.667      -0.153139
           5025           5025        -42.514        -42.500      -0.153131
           5026           5026        -42.348        -42.333      -0.153151
           5027           5027        -42.181        -42.167      -0.153176
           5028           5028        -42.014        -42.000      -0.153214
           5029           5029        -41.848        -41.833      -0.153254
           5030           5030        -41.681        -41.667       -0.15333
           5031           5031        -41.514        -41.500      -0.153388
           5032           5032        -41.348        -41.333      -0.153461
           5033           5033        -41.181        -41.167      -0.153534
           5034           5034        -41.014        -41.000      -0.153567
           5035           5035        -40.848        -40.833      -0.153607
           5036           5036        -40.681        -40.667      -0.153699
           5037           5037        -40.515        -40.500      -0.153808
           5038           5038        -40.348        -40.333      -0.153604
           5039           5039        -40.181        -40.167      -0.153532
           5040           5040        -40.015        -40.000      -0.153469
           5041           5041        -39.848        -39.833      -0.153382
           5042           5042        -39.681        -39.667      -0.153461
           5043           5043        -39.515        -39.500      -0.153689
           5044           5044        -39.348        -39.333      -0.153898
           5045           5045        -39.181        -39.167      -0.153883
           5046           5046        -39.015        -39.000      -0.153886
           5047           5047        -38.848        -38.833      -0.153927
           5048           5048        -38.681        -38.667      -0.153945
           5049           5049        -38.515        -38.500      -0.153851
           5050           5050        -38.348        -38.333      -0.153798
           5051           5051        -38.182        -38.167      -0.153789
           5052           5052        -38.015        -38.000       -0.15378
           5053           5053        -37.848        -37.833      -0.153772
           5054           5054        -37.682        -37.667      -0.153808
           5055           5055        -37.515        -37.500      -0.153829
           5056           5056        -37.348        -37.333      -0.153852
           5057           5057        -37.182        -37.167       -0.15389
           5058           5058        -37.015        -37.000      -0.153911
           5059           5059        -36.848        -36.833      -0.153942
           5060           5060        -36.682        -36.667       -0.15398
           5061           5061        -36.515        -36.500      -0.154021
           5062           5062        -36.348        -36.333      -0.154074
           5063           5063        -36.182        -36.167      -0.154112
           5064           5064        -36.015        -36.000      -0.154153
           5065           5065        -35.849        -35.833      -0.154196
           5066           5066        -35.682        -35.667      -0.154243
           5067           5067        -35.515        -35.500      -0.154289
           5068           5068        -35.349        -35.333      -0.154333
           5069           5069        -35.182        -35.167      -0.154365
           5070           5070        -35.015        -35.000      -0.154396
           5071           5071        -34.849        -34.833      -0.154456
           5072           5072        -34.682        -34.667      -0.154504
           5073           5073        -34.515        -34.500      -0.154519
           5074           5074        -34.349        -34.333      -0.154526
           5075           5075        -34.182        -34.167      -0.154565
           5076           5076        -34.016        -34.000      -0.154603
           5077           5077        -33.849        -33.833      -0.154641
           5078           5078        -33.682        -33.667      -0.154671
           5079           5079        -33.516        -33.500      -0.154711
           5080           5080        -33.349        -33.333      -0.154739
           5081           5081        -33.182        -33.167      -0.154758
           5082           5082        -33.016        -33.000      -0.154774
           5083           5083        -32.849        -32.833      -0.154783
           5084           5084        -32.682        -32.667       -0.15479
           5085           5085        -32.516        -32.500      -0.154804
           5086           5086        -32.349        -32.333      -0.154832
           5087           5087        -32.182        -32.167      -0.154876
           5088           5088        -32.016        -32.000      -0.154918
           5089           5089        -31.849        -31.833       -0.15496
           5090           5090        -31.683        -31.667      -0.155001
           5091           5091        -31.516        -31.500      -0.155075
           5092           5092        -31.349        -31.333      -0.155142
           5093           5093        -31.183        -31.167      -0.155208
           5094           5094        -31.016        -31.000      -0.155277
           5095           5095        -30.849        -30.833      -0.155315
           5096           5096        -30.683        -30.667      -0.155354
           5097           5097        -30.516        -30.500      -0.155401
           5098           5098        -30.349        -30.333      -0.155452
           5099           5099        -30.183        -30.167      -0.155435
           5100           5100        -30.016        -30.000      -0.155444
           5101           5101        -29.850        -29.833       -0.15546
           5102           5102        -29.683        -29.667      -0.155473
           5103           5103        -29.516        -29.500      -0.155459
           5104           5104        -29.350        -29.333      -0.155449
           5105           5105        -29.183        -29.167      -0.155462
           5106           5106        -29.016        -29.000      -0.155495
           5107           5107        -28.850        -28.833      -0.155521
           5108           5108        -28.683        -28.667      -0.155535
           5109           5109        -28.516        -28.500      -0.155631
           5110           5110        -28.350        -28.333      -0.155792
           5111           5111        -28.183        -28.167      -0.155972
           5112           5112        -28.016        -28.000      -0.155773
           5113           5113        -27.850        -27.833      -0.155726
           5114           5114        -27.683        -27.667      -0.155686
           5115           5115        -27.517        -27.500      -0.155695
           5116           5116        -27.350        -27.333      -0.155718
           5117           5117        -27.183        -27.167      -0.155727
           5118           5118        -27.017        -27.000      -0.155728
           5119           5119        -26.850        -26.833      -0.155737
           5120           5120        -26.683        -26.667      -0.155767
           5121           5121        -26.517        -26.500      -0.155792
           5122           5122        -26.350        -26.333      -0.155813
           5123           5123        -26.183        -26.167      -0.155832
           5124           5124        -26.017        -26.000      -0.155901
           5125           5125        -25.850        -25.833      -0.155941
           5126           5126        -25.683        -25.667      -0.155947
           5127           5127        -25.517        -25.500      -0.155947
           5128           5128        -25.350        -25.333       -0.15598
           5129           5129        -25.184        -25.167      -0.155979
           5130           5130        -25.017        -25.000      -0.155926
           5131           5131        -24.850        -24.833      -0.155901
           5132           5132        -24.684        -24.667      -0.155977
           5133           5133        -24.517        -24.500      -0.155983
           5134           5134        -24.350        -24.333      -0.155966
           5135           5135        -24.184        -24.167      -0.155949
           5136           5136        -24.017        -24.000      -0.155913
           5137           5137        -23.850        -23.833      -0.155903
           5138           5138        -23.684        -23.667      -0.155907
           5139           5139        -23.517        -23.500      -0.155915
           5140           5140        -23.350        -23.333      -0.155964
           5141           5141        -23.184        -23.167      -0.156013
           5142           5142        -23.017        -23.000      -0.156021
           5143           5143        -22.851        -22.833       -0.15602
           5144           5144        -22.684        -22.667      -0.156046
           5145           5145        -22.517        -22.500      -0.156009
           5146           5146        -22.351        -22.333      -0.155924
           5147           5147        -22.184        -22.167      -0.155959
           5148           5148        -22.017        -22.000      -0.156059
           5149           5149        -21.851        -21.833      -0.156166
           5150           5150        -21.684        -21.667      -0.156213
           5151           5151        -21.517        -21.500      -0.155893
           5152           5152        -21.351        -21.333      -0.156077
           5153           5153        -21.184        -21.167      -0.156069
           5154           5154        -21.018        -21.000      -0.156433
           5155           5155        -20.851        -20.833      -0.156388
           5156           5156        -20.684        -20.667      -0.156334
           5157           5157        -20.518        -20.500       -0.15625
           5158           5158        -20.351        -20.333      -0.156234
           5159           5159        -20.184        -20.167      -0.156225
           5160           5160        -20.018        -20.000      -0.156218
           5161           5161        -19.851        -19.833      -0.156243
           5162           5162        -19.684        -19.667      -0.156267
           5163           5163        -19.518        -19.500      -0.156285
           5164           5164        -19.351        -19.333      -0.156303
           5165           5165        -19.184        -19.167      -0.156296
           5166           5166        -19.018        -19.000      -0.156301
           5167           5167        -18.851        -18.833      -0.156264
           5168           5168        -18.685        -18.667      -0.156157
           5169           5169        -18.518        -18.500      -0.156254
           5170           5170        -18.351        -18.333      -0.156365
           5171           5171        -18.185        -18.167      -0.156367
           5172           5172        -18.018        -18.000      -0.155946
           5173           5173        -17.851        -17.833      -0.156355
           5174           5174        -17.685        -17.667      -0.156492
           5175           5175        -17.518        -17.500       -0.15637
           5176           5176        -17.351        -17.333       -0.15657
           5177           5177        -17.185        -17.167      -0.156551
           5178           5178        -17.018        -17.000      -0.156514
           5179           5179        -16.852        -16.833      -0.157147
           5180           5180        -16.685        -16.667      -0.157032
           5181           5181        -16.518        -16.500      -0.156293
           5182           5182        -16.352        -16.333      -0.156895
           5183           5183        -16.185        -16.167      -0.157226
           5184           5184        -16.018        -16.000      -0.157399
           5185           5185        -15.852        -15.833      -0.157206
           5186           5186        -15.685        -15.667      -0.157028
           5187           5187        -15.518        -15.500      -0.156852
           5188           5188        -15.352        -15.333      -0.156679
           5189           5189        -15.185        -15.167       -0.15649
           5190           5190        -15.018        -15.000      -0.156295
           5191           5191        -14.852        -14.833      -0.156109
           5192           5192        -14.685        -14.667       -0.15595
           5193           5193        -14.518        -14.500      -0.155764
           5194           5194        -14.352        -14.333       -0.15556
           5195           5195        -14.185        -14.167      -0.155511
           5196           5196        -14.018        -14.000      -0.155681
           5197           5197        -13.852        -13.833      -0.156409
           5198           5198        -13.685        -13.667      -0.156645
           5199           5199        -13.519        -13.500      -0.156389
           5200           5200        -13.352        -13.333      -0.156731
           5201           5201        -13.185        -13.167      -0.155928
           5202           5202        -13.019        -13.000      -0.156668
           5203           5203        -12.852        -12.833      -0.156413
           5204           5204        -12.685        -12.667      -0.156901
           5205           5205        -12.519        -12.500      -0.157182
           5206           5206        -12.352        -12.333      -0.156898
           5207           5207        -12.186        -12.167      -0.156819
           5208           5208        -12.019        -12.000      -0.156938
           5209           5209        -11.852        -11.833      -0.157042
           5210           5210        -11.686        -11.667      -0.157078
           5211           5211        -11.519        -11.500      -0.157106
           5212           5212        -11.352        -11.333       -0.15714
           5213           5213        -11.186        -11.167      -0.157157
           5214           5214        -11.019        -11.000      -0.157123
           5215           5215        -10.852        -10.833      -0.157114
           5216           5216        -10.686        -10.667      -0.157097
           5217           5217        -10.519        -10.500       -0.15707
           5218           5218        -10.353        -10.333      -0.157254
           5219           5219        -10.186        -10.167      -0.157443
           5220           5220        -10.019        -10.000      -0.157396
           5221           5221         -9.853         -9.833      -0.157395
           5222           5222         -9.686         -9.667      -0.157423
           5223           5223         -9.519         -9.500      -0.157447
           5224           5224         -9.353         -9.333      -0.157477
           5225           5225         -9.186         -9.167      -0.157506
           5226           5226         -9.019         -9.000       -0.15752
           5227           5227         -8.853         -8.833      -0.157555
           5228           5228         -8.686         -8.667        -0.1576
           5229           5229         -8.520         -8.500      -0.157641
           5230           5230         -8.353         -8.333      -0.157698
           5231           5231         -8.186         -8.167      -0.157742
           5232           5232         -8.020         -8.000      -0.157783
           5233           5233         -7.853         -7.833       -0.15782
           5234           5234         -7.686         -7.667      -0.157838
           5235           5235         -7.520         -7.500       -0.15787
           5236           5236         -7.353         -7.333       -0.15789
           5237           5237         -7.186         -7.167      -0.157892
           5238           5238         -7.020         -7.000      -0.157908
           5239           5239         -6.853         -6.833      -0.157917
           5240           5240         -6.687         -6.667      -0.157923
           5241           5241         -6.520         -6.500      -0.157953
           5242           5242         -6.353         -6.333      -0.158009
           5243           5243         -6.187         -6.167      -0.158064
           5244           5244         -6.020         -6.000       -0.15811
           5245           5245         -5.853         -5.833      -0.158148
           5246           5246         -5.687         -5.667      -0.158176
           5247           5247         -5.520         -5.500      -0.158228
           5248           5248         -5.353         -5.333      -0.158283
           5249           5249         -5.187         -5.167      -0.158349
           5250           5250         -5.020         -5.000      -0.158423
           5251           5251         -4.854         -4.833      -0.158481
           5252           5252         -4.687         -4.667      -0.158524
           5253           5253         -4.520         -4.500       -0.15856
           5254           5254         -4.354         -4.333       -0.15859
           5255           5255         -4.187         -4.167      -0.158593
           5256           5256         -4.020         -4.000      -0.158593
[truncated: 139,455 more chars]
