# Supplementary material for: Mechanically robust supramolecular polymer co-assemblies
Source: Nat Commun. 2022 Jan 18;13:356. doi: 10.1038/s41467-022-28017-0 (PMC8766479; doi:10.1038/s41467-022-28017-0)
Supplement: Supplementary file 3 — Source Data [file 41467_2022_28017_MOESM3_ESM.zip › NCOMMS-21-41006-T_Source Data/Supplementary Figure 36/Supplementary Figure 36b/Supplementary Figure 36b.txt]

Source Data Supplementary Figure 36b

Source Data for the plot of the toughness against the applied healing time are available in folder "Supplementary Figure 36a"
