# Supplementary material for: Mechanically robust supramolecular polymer co-assemblies
Source: Nat Commun. 2022 Jan 18;13:356. doi: 10.1038/s41467-022-28017-0 (PMC8766479; doi:10.1038/s41467-022-28017-0)
Supplement: Supplementary file 3 — Source Data [file 41467_2022_28017_MOESM3_ESM.zip › NCOMMS-21-41006-T_Source Data/Supplementary Figure 36/Supplementary Figure 36a/Supplementary Figure 36a_pristine.xlsx]

## Sheet: Sheet1
original
Strain (%)	Stress (MPa)
0.00198	0.01583
0.00802	0.04559
0.00865	0.04891
0.01538	0.09109
0.031	0.17691
0.04736	0.26793
0.0641	0.36079
0.08093	0.45192
0.0981	0.53872
0.11464	0.6239
0.131	0.71132
0.14762	0.80187
0.16449	0.89018
0.18121	0.97809
0.19804	1.06388
0.21478	1.14843
0.2313	1.23387
0.24816	1.31922
0.26456	1.40395
0.2811	1.49259
0.29818	1.57838
0.31478	1.66201
0.33137	1.7471
0.34811	1.83228
0.36508	1.91513
0.38172	1.99615
0.39816	2.07905
0.415	2.16252
0.43196	2.24302
0.44863	2.32119
0.46517	2.40103
0.48198	2.4804
0.49874	2.55894
0.51549	2.63577
0.5322	2.71235
0.54872	2.78918
0.56544	2.86662
0.58208	2.94438
0.59884	3.0211
0.61544	3.09836
0.63216	3.17519
0.6486	3.25304
0.6652	3.33276
0.68202	3.4115
0.69857	3.49053
0.71541	3.5689
0.7322	3.64625
0.74891	3.72204
0.76565	3.79768
0.78237	3.8723
0.79926	3.94494
0.8161	4.01657
0.83278	4.08611
0.84935	4.15656
0.86597	4.22809
0.8827	4.29917
0.89928	4.37007
0.91606	4.4412
0.93266	4.51209
0.9496	4.58164
0.96605	4.65117
0.98272	4.72191
0.99958	4.79181
1.01608	4.86031
1.03265	4.93109
1.04925	5.00334
1.06616	5.07376
1.08294	5.14289
1.09959	5.21075
1.11642	5.27865
1.1331	5.34464
1.14943	5.41258
1.16641	5.48157
1.18314	5.54731
1.19978	5.61373
1.21657	5.67925
1.23328	5.74412
1.24981	5.80851
1.26653	5.87474
1.28328	5.93931
1.30021	6.00244
1.31705	6.06309
1.33369	6.12263
1.3503	6.18319
1.36698	6.24342
1.38376	6.3032
1.40035	6.36281
1.41709	6.42217
1.43363	6.48228
1.45034	6.54246
1.46714	6.60207
1.48382	6.66059
1.5007	6.71773
1.51742	6.77374
1.53411	6.82884
1.55075	6.88469
1.56748	6.93979
1.58415	6.9949
1.60089	7.04932
1.61773	7.1023
1.6343	7.15518
1.65108	7.20757
1.66774	7.25984
1.6842	7.31269
1.70099	7.36676
1.71756	7.42036
1.7344	7.47319
1.75136	7.52411
1.76811	7.5723
1.78472	7.62061
1.8015	7.66887
1.81829	7.71568
1.83489	7.7618
1.85166	7.80828
1.86838	7.85363
1.88486	7.8993
1.90178	7.94572
1.91832	7.99011
1.93511	8.03571
1.9519	8.07956
1.96869	8.12103
1.98496	8.16531
2.00192	8.20977
2.01864	8.25256
2.03556	8.29323
2.05217	8.33303
2.06866	8.37418
2.08581	8.41363
2.10254	8.44996
2.11898	8.48659
2.13544	8.52769
2.15297	8.56307
2.16935	8.59669
2.18629	8.62955
2.20286	8.66146
2.21938	8.69456
2.23579	8.73065
2.25269	8.76713
2.26927	8.80143
2.28617	8.83656
2.30296	8.86844
2.31954	8.90066
2.33627	8.93289
2.35293	8.9645
2.36957	8.99718
2.38642	9.02824
2.40319	9.05845
2.41997	9.08682
2.43647	9.11535
2.4531	9.14582
2.46999	9.17468
2.48673	9.20214
2.50335	9.22928
2.51998	9.25731
2.53672	9.2849
2.55353	9.31128
2.57025	9.33645
2.58709	9.36057
2.60352	9.3848
2.62009	9.41106
2.63707	9.43698
2.65385	9.45913
2.6703	9.48217
2.68668	9.50892
2.70371	9.53496
2.72067	9.55661
2.73722	9.57791
2.75407	9.59892
2.77069	9.61884
2.78735	9.63943
2.80391	9.6606
2.82083	9.68051
2.83739	9.70018
2.85403	9.72053
2.87062	9.74107
2.88707	9.76347
2.90385	9.78733
2.92082	9.80771
2.93758	9.82583
2.95385	9.84636
2.9706	9.86808
2.98719	9.89044
3.00395	9.91193
3.02066	9.93342
3.03735	9.95402
3.0541	9.97415
3.0708	9.99374
3.08764	10.012
3.10435	10.0297
3.12119	10.0454
3.13777	10.0614
3.15441	10.0774
3.17108	10.0938
3.18775	10.1107
3.20482	10.1245
3.22142	10.137
3.23798	10.1501
3.25463	10.1648
3.27128	10.1784
3.28794	10.193
3.30442	10.2083
3.32111	10.2247
3.3379	10.2405
3.35462	10.2549
3.37129	10.2692
3.38787	10.2841
3.40475	10.2979
3.42137	10.3115
3.43808	10.324
3.45457	10.3384
3.47156	10.3519
3.48823	10.3629
3.50483	10.3749
3.52153	10.3864
3.53791	10.4
3.55468	10.4143
3.57142	10.4281
3.58818	10.44
3.60477	10.453
3.62145	10.4656
3.63818	10.4782
3.65464	10.4909
3.67153	10.5045
3.68837	10.5154
3.70508	10.5246
3.72171	10.5349
3.73823	10.5452
3.75465	10.5583
3.77128	10.5731
3.78829	10.5857
3.8048	10.5974
3.82169	10.609
3.8384	10.6192
3.85508	10.6287
3.87164	10.6389
3.88806	10.6512
3.90473	10.6646
3.92137	10.6783
3.93818	10.6911
3.95482	10.7037
3.97162	10.7156
3.98839	10.7264
4.00496	10.7366
4.02183	10.7469
4.0383	10.7562
4.05493	10.7676
4.07153	10.7796
4.08849	10.7901
4.10519	10.7987
4.12158	10.8085
4.13839	10.8195
4.15513	10.8288
4.17187	10.8373
4.18857	10.8457
4.2053	10.8532
4.22202	10.8602
4.23858	10.8671
4.25509	10.8761
4.27165	10.8855
4.28821	10.8963
4.30473	10.9099
4.3217	10.9212
4.33808	10.933
4.35491	10.9452
4.37167	10.9563
4.3884	10.9659
4.40515	10.9749
4.42178	10.9841
4.43844	10.993
4.45518	11.002
4.47172	11.0104
4.48853	11.02
4.5051	11.0283
4.52187	11.0369
4.53849	11.0452
4.55523	11.0529
4.57197	11.0607
4.5885	11.0679
4.60524	11.0762
4.62197	11.0834
4.63872	11.0895
4.65542	11.0953
4.67204	11.1007
4.68868	11.1076
4.70536	11.1133
4.72194	11.1203
4.73846	11.1279
4.75517	11.1367
4.77191	11.1446
4.78883	11.1501
4.80528	11.1558
4.82196	11.1631
4.83892	11.1684
4.8554	11.1726
4.8721	11.178
4.88845	11.1847
4.90523	11.193
4.92207	11.1996
4.93879	11.2044
4.95518	11.2109
4.97166	11.2198
4.9883	11.23
5.00467	11.242
5.02165	11.2536
5.03832	11.2638
5.05508	11.273
5.07181	11.2817
5.0885	11.2897
5.10531	11.2972
5.12196	11.3031
5.13848	11.3102
5.15503	11.3193
5.17177	11.3281
5.18845	11.3372
5.20517	11.3449
5.22175	11.3535
5.23845	11.3619
5.25486	11.3714
5.2715	11.3831
5.28829	11.3938
5.30507	11.4035
5.32174	11.4119
5.33845	11.4211
5.35534	11.428
5.37198	11.4338
5.38845	11.4409
5.40529	11.4485
5.4218	11.4555
5.43867	11.4627
5.45546	11.4679
5.47192	11.4733
5.48875	11.4792
5.50537	11.4842
5.52211	11.4891
5.53876	11.494
5.55549	11.4982
5.57209	11.5029
5.58865	11.5081
5.60542	11.5137
5.62222	11.5176
5.63884	11.5208
5.65544	11.5254
5.6721	11.5295
5.68874	11.5346
5.70543	11.5393
5.72216	11.5436
5.73865	11.5483
5.75534	11.554
5.77205	11.5594
5.78885	11.5634
5.80539	11.568
5.82204	11.5731
5.83874	11.5777
5.85512	11.5841
5.87173	11.5922
5.88846	11.6006
5.90515	11.608
5.92195	11.615
5.93866	11.6207
5.95552	11.6254
5.97208	11.6291
5.9887	11.6339
6.00535	11.639
6.02182	11.6453
6.03852	11.6527
6.05535	11.6586
6.07184	11.6644
6.08832	11.6729
6.10508	11.6817
6.12178	11.6895
6.1386	11.6961
6.15506	11.7035
6.17196	11.7104
6.18872	11.7159
6.20548	11.72
6.22216	11.7236
6.23867	11.7276
6.25538	11.7326
6.27207	11.7375
6.2888	11.7412
6.30545	11.7452
6.32209	11.7492
6.3388	11.7534
6.3554	11.7571
6.37213	11.7611
6.38873	11.7654
6.40541	11.7693
6.42223	11.7731
6.43885	11.7757
6.45551	11.7789
6.47206	11.7827
6.48903	11.7856
6.50556	11.7867
6.52221	11.7897
6.53886	11.7924
6.55543	11.7956
6.5722	11.7997
6.58882	11.8023
6.6056	11.8049
6.62215	11.8076
6.63887	11.81
6.65524	11.8146
6.67187	11.8208
6.68867	11.8266
6.70544	11.8309
6.72214	11.8341
6.73878	11.8377
6.75543	11.8408
6.77195	11.8457
6.78867	11.8506
6.80531	11.8557
6.82203	11.8604
6.83881	11.8644
6.85555	11.8669
6.87219	11.8693
6.88882	11.8718
6.90549	11.8752
6.92234	11.8772
6.93879	11.8789
6.95547	11.8826
6.97224	11.8856
6.98896	11.8865
7.00549	11.889
7.02198	11.8923
7.03885	11.8967
7.05542	11.8993
7.07212	11.903
7.08879	11.9062
7.10548	11.9089
7.12216	11.9121
7.13888	11.9144
7.15568	11.9158
7.17214	11.9174
7.18899	11.9197
7.20553	11.9214
7.22232	11.9227
7.23857	11.9256
7.25523	11.9313
7.27207	11.9363
7.28877	11.9394
7.30539	11.9429
7.32187	11.9477
7.33858	11.9533
7.35519	11.9588
7.3719	11.964
7.38837	11.971
7.40529	11.9769
7.42201	11.9816
7.43854	11.9866
7.45542	11.9909
7.47186	11.9954
7.48861	12.0007
7.50533	12.0054
7.522	12.0094
7.53873	12.0136
7.55551	12.0165
7.57214	12.0188
7.58876	12.0217
7.60561	12.0238
7.6223	12.0248
7.63908	12.0248
7.65585	12.0241
7.67249	12.0225
7.68914	12.0216
7.70593	12.0197
7.72272	12.0165
7.73931	12.0131
7.75633	12.0082
7.77315	12.0008
7.79006	11.9909
7.80744	11.9767
7.82604	11.948
7.84508	11.8963
7.86697	11.8066
7.90167	11.6155
--	--
--	--
--	--
--	--
--	--
--	--
--	--
--	--
--	--
--	--
--	--
--	--
--	--
--	--
--	--
--	--
--	--
--	--
--	--
--	--
--	--
--	--
--	--
--	--
--	--
--	--
--	--
--	--
--	--
--	--
--	--
--	--
--	--
--	--
--	--
--	--
--	--
--	--
--	--
--	--
--	--
--	--
--	--
--	--
--	--
--	--
--	--
--	--
--	--
--	--
--	--
--	--
--	--
--	--
--	--
--	--
--	--
--	--
--	--
--	--
--	--
--	--
--	--
--	--
--	--
--	--
--	--
--	--
--	--
--	--
--	--
--	--
--	--
--	--
--	--
--	--
--	--
--	--
--	--
--	--
--	--
--	--
