# Supplementary material for: Mechanically robust supramolecular polymer co-assemblies
Source: Nat Commun. 2022 Jan 18;13:356. doi: 10.1038/s41467-022-28017-0 (PMC8766479; doi:10.1038/s41467-022-28017-0)
Supplement: Supplementary file 3 — Source Data [file 41467_2022_28017_MOESM3_ESM.zip › NCOMMS-21-41006-T_Source Data/Supplementary Figure 36/Supplementary Figure 36a/read_me.txt]

Shown in the plot in Supplementary Figure 36a is data from the files:

"Supplementary Figure 36a_5min_3.txt"
"Supplementary Figure 36a_10min_3.txt"
"Supplementary Figure 36a_15min_2.txt"
"Supplementary Figure 36a_30min_2.txt"
