# Supplementary material for: Mechanically robust supramolecular polymer co-assemblies
Source: Nat Commun. 2022 Jan 18;13:356. doi: 10.1038/s41467-022-28017-0 (PMC8766479; doi:10.1038/s41467-022-28017-0)
Supplement: Supplementary file 3 — Source Data [file 41467_2022_28017_MOESM3_ESM.zip › NCOMMS-21-41006-T_Source Data/Supplementary Figure 36/Supplementary Figure 36a/Supplementary Figure 36a_damaged.xlsx]

## Sheet: Sheet1
damaged
Strain (%)	Stress (MPa)
0.000285732	0.00457
0.000927759	0.00673
0.000941018	0.00673
0.000965058	0.0072
0.00376	0.02459
0.01086	0.05951
0.01882	0.09832
0.02716	0.13843
0.03552	0.17813
0.04405	0.21755
0.05241	0.25588
0.06063	0.29484
0.06904	0.33366
0.07743	0.37243
0.08591	0.41023
0.09412	0.44812
0.10252	0.48621
0.11081	0.52431
0.11936	0.5618
0.12752	0.59912
0.1359	0.63697
0.14422	0.67453
0.15264	0.71206
0.16088	0.74933
0.16911	0.78755
0.17746	0.82564
0.18583	0.86401
0.19433	0.90139
0.20252	0.9389
0.21089	0.97666
0.21917	1.01464
0.22783	1.0517
0.23605	1.08808
0.24443	1.12476
0.2526	1.16161
0.26101	1.19897
0.26927	1.23603
0.27765	1.2736
0.28614	1.3102
0.29465	1.34623
0.30302	1.38109
0.31115	1.41687
0.31945	1.45311
0.32778	1.48984
0.33626	1.52558
0.34431	1.56203
0.35274	1.59905
0.36114	1.63558
0.36975	1.67115
0.37788	1.70621
0.38622	1.74228
0.39453	1.77797
0.40296	1.81395
0.41142	1.84892
0.41971	1.88386
0.42812	1.91852
0.43639	1.95328
0.44474	1.98814
0.45293	2.02334
0.46131	2.0588
0.4694	2.09471
0.47788	2.13113
0.48618	2.167
0.49456	2.20304
0.50292	2.23873
0.51143	2.27402
0.51963	2.30869
0.5278	2.34481
0.53627	2.38075
0.54477	2.41608
0.55327	2.45002
0.56138	2.4843
0.56966	2.51949
0.57793	2.55494
0.58653	2.58988
0.59477	2.62406
0.60313	2.65869
0.61128	2.69352
0.61978	2.72892
0.62817	2.76294
0.63632	2.79798
0.64486	2.83254
0.65333	2.86662
0.66192	2.89908
0.67011	2.93144
0.67844	2.96408
0.68651	2.99766
0.695	3.03147
0.70317	3.06515
0.71156	3.0994
0.7199	3.13328
0.7284	3.16683
0.73657	3.19998
0.7448	3.23438
0.75316	3.2687
0.76166	3.30271
0.77	3.33583
0.77819	3.36981
0.7866	3.40368
0.79486	3.43775
0.8035	3.47104
0.81168	3.50382
0.82017	3.53688
0.82853	3.56909
0.83704	3.60094
0.8452	3.63248
0.85341	3.66515
0.86168	3.69817
0.8701	3.73137
0.8786	3.76356
0.88679	3.79589
0.89534	3.82799
0.9036	3.85963
0.912	3.89132
0.92022	3.92306
0.92853	3.95519
0.93683	3.9877
0.94536	4.01957
0.95353	4.05119
0.96184	4.08364
0.97022	4.11576
0.9788	4.14755
0.98711	4.17801
0.9954	4.20929
1.00386	4.23999
1.01214	4.2707
1.02057	4.30105
1.02874	4.33172
1.03709	4.36278
1.04535	4.39401
1.05386	4.42501
1.06211	4.45551
1.0705	4.48636
1.07882	4.51689
1.08737	4.54716
1.09558	4.57651
1.1037	4.60747
1.11215	4.63847
1.12062	4.66898
1.12914	4.6982
1.13718	4.72781
1.14557	4.75821
1.15389	4.78841
1.16243	4.81816
1.17065	4.84748
1.17912	4.87695
1.18741	4.90601
1.19579	4.93516
1.20412	4.96392
1.21236	4.99349
1.22089	5.02224
1.22933	5.0506
1.23777	5.07789
1.24582	5.10601
1.25426	5.13449
1.26256	5.16282
1.27108	5.19068
1.27928	5.21833
1.28767	5.24632
1.29594	5.27424
1.30442	5.30208
1.31271	5.32928
1.32087	5.35737
1.32908	5.38613
1.3375	5.41544
1.3461	5.44323
1.35427	5.47087
1.36255	5.49909
1.37077	5.52801
1.37932	5.55647
1.38763	5.58436
1.39611	5.61204
1.40434	5.63939
1.41285	5.66687
1.42112	5.69354
1.42943	5.72094
1.43769	5.74821
1.44606	5.77602
1.45445	5.80306
1.46264	5.83072
1.47109	5.8583
1.47943	5.88575
1.48797	5.91237
1.49613	5.9389
1.50457	5.96581
1.51293	5.99212
1.52146	6.01805
1.5297	6.04329
1.53803	6.06924
1.5464	6.09477
1.55488	6.12019
1.5633	6.14446
1.57153	6.16912
1.57985	6.19392
1.58818	6.21902
1.59674	6.24324
1.60487	6.26743
1.61331	6.29204
1.62154	6.3165
1.63021	6.34048
1.63845	6.3634
1.64661	6.38741
1.65485	6.41201
1.6633	6.4369
1.67162	6.46094
1.67999	6.48544
1.68853	6.5089
1.6967	6.53222
1.70505	6.55622
1.7134	6.57988
1.7217	6.60379
1.73014	6.6275
1.73868	6.65016
1.74686	6.67257
1.75519	6.69581
1.76351	6.7187
1.77188	6.74192
1.78035	6.76432
1.78869	6.78657
1.79705	6.80839
1.80522	6.83098
1.81361	6.85354
1.82194	6.87632
1.83053	6.89818
1.83887	6.91927
1.84718	6.94042
1.85542	6.96173
1.86365	6.98388
1.87198	7.00617
1.88056	7.02812
1.88903	7.0484
1.89725	7.06902
1.90555	7.08981
1.91377	7.11129
1.92233	7.13237
1.93068	7.15277
1.93912	7.17273
1.94736	7.19278
1.95592	7.21243
1.96416	7.23147
1.97243	7.25127
1.98079	7.27096
1.98935	7.29024
1.99768	7.30843
2.00579	7.32748
2.01388	7.34782
2.02237	7.36875
2.03093	7.38817
2.03922	7.40728
2.04771	7.42602
2.05602	7.44437
2.06432	7.46289
2.0725	7.48194
2.08105	7.50095
2.08944	7.51896
2.09795	7.53648
2.10619	7.55362
2.11456	7.57127
2.12288	7.58832
2.13125	7.60591
2.13966	7.62256
2.14776	7.64018
2.15618	7.65798
2.16451	7.67564
2.17303	7.69264
2.18116	7.70972
2.18957	7.72731
2.19783	7.74471
2.2064	7.76196
2.21475	7.77807
2.22303	7.79473
2.23141	7.81106
2.23992	7.82711
2.24836	7.84195
2.2565	7.85738
2.26478	7.87324
2.27299	7.88989
2.2815	7.90626
2.28963	7.92254
2.29813	7.93935
2.30667	7.95472
2.3152	7.96929
2.32335	7.98325
2.33157	7.99864
2.33996	8.01392
2.34841	8.02895
2.35684	8.043
2.3651	8.05738
2.37353	8.07135
2.38183	8.08551
2.39034	8.09897
2.39855	8.11237
2.40702	8.12586
2.41526	8.13903
2.42395	8.15181
2.43217	8.16342
2.44052	8.17577
2.44883	8.18777
2.45729	8.19983
2.46564	8.21122
2.47403	8.22264
2.48243	8.23351
2.49084	8.2442
2.49929	8.25416
2.50746	8.26427
2.51577	8.27493
2.52406	8.28584
2.53256	8.29646
2.54084	8.30655
2.54931	8.31672
2.55774	8.32596
2.56623	8.33469
2.57448	8.34297
2.58278	8.35192
2.59116	8.36045
2.59938	8.36966
2.60793	8.37824
2.6163	8.38621
2.62472	8.39384
2.63305	8.40121
2.64163	8.40795
2.64991	8.41408
2.65848	8.41991
2.6669	8.42458
2.67543	8.42871
2.68367	8.43215
2.69216	8.436
2.70079	8.43817
2.70943	8.43905
2.71819	8.43752
2.72689	8.43429
2.73611	8.42746
2.746	8.41465
2.75825	8.38821
--	--
--	--
--	--
--	--
--	--
--	--
--	--
--	--
--	--
--	--
--	--
--	--
--	--
--	--
--	--
--	--
--	--
--	--
--	--
--	--
--	--
--	--
--	--
--	--
--	--
--	--
--	--
--	--
--	--
--	--
--	--
--	--
--	--
--	--
--	--
--	--
--	--
--	--
--	--
--	--
--	--
--	--
--	--
--	--
--	--
--	--
--	--
--	--
--	--
--	--
--	--
--	--
--	--
--	--
--	--
--	--
--	--
--	--
--	--
--	--
--	--
--	--
--	--
--	--
--	--
--	--
--	--
--	--
--	--
--	--
--	--
--	--
--	--
--	--
--	--
--	--
--	--
--	--
--	--
--	--
--	--
--	--
--	--
--	--
--	--
--	--
--	--
--	--
--	--
--	--
--	--
--	--
--	--
--	--
--	--
--	--
--	--
--	--
--	--
--	--
--	--
--	--
--	--
--	--
--	--
--	--
--	--
--	--
--	--
--	--
--	--
--	--
--	--
--	--
--	--
--	--
--	--
--	--
--	--
--	--
--	--
--	--
--	--
--	--
--	--
--	--
--	--
--	--
--	--
--	--
--	--
--	--
--	--
--	--
--	--
--	--
--	--
--	--
--	--
--	--
--	--
--	--
--	--
--	--
--	--
--	--
--	--
--	--
--	--
--	--
--	--
--	--
--	--
--	--
--	--
--	--
--	--
--	--
--	--
--	--
--	--
--	--
--	--
--	--
--	--
--	--
--	--
--	--
--	--
--	--
--	--
--	--
--	--
--	--
--	--
--	--
--	--
--	--
--	--
--	--
--	--
--	--
--	--
--	--
--	--
--	--
--	--
--	--
--	--
--	--
--	--
--	--
--	--
--	--
--	--
--	--
--	--
--	--
--	--
--	--
--	--
--	--
--	--
--	--
--	--
--	--
--	--
--	--
--	--
--	--
--	--
--	--
--	--
--	--
--	--
--	--
--	--
--	--
--	--
--	--
--	--
--	--
--	--
