# Supplementary material for: Mechanically robust supramolecular polymer co-assemblies
Source: Nat Commun. 2022 Jan 18;13:356. doi: 10.1038/s41467-022-28017-0 (PMC8766479; doi:10.1038/s41467-022-28017-0)
Supplement: Supplementary file 3 — Source Data [file 41467_2022_28017_MOESM3_ESM.zip › NCOMMS-21-41006-T_Source Data/Supplementary Figure 30/Supplementary Figure 30b/Supplementary Figure 30b.txt]

Title                                                           05.02.2021 08:25
________________________________________________________________________________

Title
Evaluation Categories:

Curve Name:
  !&THM(BKB)20:Zn_annealed_2
Curve Values:
          Index              t             Ts             Tr          Value
                           [s]           [�C]           [�C]        [Wg^-1]
              0              0        -79.999        -80.000      0.0201691
              1              1        -79.999        -80.000      0.0194241
              2              2        -79.999        -80.000      0.0185197
              3              3        -79.999        -80.000      0.0176171
              4              4        -79.999        -80.000       0.016875
              5              5        -79.999        -80.000      0.0160938
              6              6        -79.999        -80.000      0.0153182
              7              7        -79.999        -80.000      0.0146042
              8              8        -79.999        -80.000      0.0140669
              9              9        -79.999        -80.000      0.0134594
             10             10        -79.999        -80.000      0.0128565
             11             11        -79.999        -80.000      0.0122522
             12             12        -79.999        -80.000      0.0117036
             13             13        -79.999        -80.000      0.0111727
             14             14        -79.999        -80.000      0.0106382
             15             15        -79.999        -80.000      0.0100904
             16             16        -79.999        -80.000     0.00963737
             17             17        -80.000        -80.000     0.00916526
             18             18        -80.000        -80.000     0.00869234
             19             19        -80.000        -80.000     0.00822826
             20             20        -80.000        -80.000     0.00772403
             21             21        -80.000        -80.000     0.00761088
             22             22        -80.000        -80.000     0.00733029
             23             23        -80.000        -80.000     0.00702092
             24             24        -80.000        -80.000     0.00673374
             25             25        -80.000        -80.000      0.0065406
             26             26        -80.000        -80.000     0.00631392
             27             27        -80.000        -80.000     0.00614458
             28             28        -80.000        -80.000     0.00612264
             29             29        -80.000        -80.000     0.00577048
             30             30        -80.000        -80.000     0.00555882
             31             31        -80.000        -80.000     0.00531272
             32             32        -80.000        -80.000     0.00494867
             33             33        -80.000        -80.000     0.00504505
             34             34        -80.000        -80.000     0.00497179
             35             35        -80.000        -80.000     0.00485653
             36             36        -80.000        -80.000     0.00476375
             37             37        -80.000        -80.000     0.00458738
             38             38        -80.000        -80.000     0.00444421
             39             39        -80.000        -80.000     0.00425367
             40             40        -80.000        -80.000     0.00397217
             41             41        -80.000        -80.000     0.00399467
             42             42        -80.000        -80.000     0.00422853
             43             43        -80.000        -80.000     0.00436216
             44             44        -80.000        -80.000     0.00433209
             45             45        -80.000        -80.000     0.00420152
             46             46        -80.000        -80.000     0.00412393
             47             47        -80.000        -80.000     0.00407616
             48             48        -80.000        -80.000     0.00410386
             49             49        -80.000        -80.000      0.0041066
             50             50        -80.000        -80.000     0.00381651
             51             51        -80.000        -80.000      0.0037149
             52             52        -80.000        -80.000     0.00377906
             53             53        -80.000        -80.000     0.00385922
             54             54        -80.000        -80.000     0.00384628
             55             55        -80.000        -80.000     0.00383176
             56             56        -80.000        -80.000     0.00377027
             57             57        -80.000        -80.000     0.00364079
             58             58        -80.000        -80.000     0.00355144
             59             59        -80.000        -80.000     0.00346684
             60             60        -80.000        -80.000      0.0033889
             61             61        -80.000        -80.000     0.00331213
             62             62        -80.000        -80.000     0.00324714
             63             63        -80.000        -80.000      0.0032116
             64             64        -80.000        -80.000     0.00318192
             65             65        -80.000        -80.000     0.00321207
             66             66        -80.000        -80.000     0.00322155
             67             67        -80.000        -80.000     0.00322132
             68             68        -80.000        -80.000     0.00321743
             69             69        -80.000        -80.000     0.00319142
             70             70        -80.000        -80.000     0.00316497
             71             71        -80.000        -80.000     0.00313557
             72             72        -80.000        -80.000     0.00308771
             73             73        -80.000        -80.000     0.00309566
             74             74        -80.000        -80.000     0.00325921
             75             75        -80.000        -80.000     0.00337417
             76             76        -80.000        -80.000     0.00286385
             77             77        -80.000        -80.000     0.00310798
             78             78        -80.000        -80.000     0.00327051
             79             79        -80.000        -80.000     0.00308072
             80             80        -80.000        -80.000       0.002798
             81             81        -80.000        -80.000     0.00309151
             82             82        -80.000        -80.000     0.00315884
             83             83        -80.000        -80.000     0.00304032
             84             84        -80.000        -80.000     0.00290613
             85             85        -80.000        -80.000     0.00285717
             86             86        -80.000        -80.000     0.00277699
             87             87        -80.000        -80.000      0.0027747
             88             88        -80.000        -80.000     0.00280586
             89             89        -80.000        -80.000     0.00283087
             90             90        -80.000        -80.000     0.00286134
             91             91        -80.000        -80.000     0.00291809
             92             92        -80.000        -80.000     0.00297939
             93             93        -80.000        -80.000     0.00307444
             94             94        -80.000        -80.000      0.0032615
             95             95        -80.000        -80.000      0.0032759
             96             96        -80.000        -80.000     0.00284335
             97             97        -80.000        -80.000        0.00237
             98             98        -80.000        -80.000      0.0026827
             99             99        -80.000        -80.000     0.00279379
            100            100        -80.000        -80.000     0.00279047
            101            101        -80.000        -80.000     0.00270646
            102            102        -80.000        -80.000     0.00270702
            103            103        -80.000        -80.000     0.00268807
            104            104        -80.000        -80.000     0.00266639
            105            105        -80.000        -80.000     0.00265239
            106            106        -80.000        -80.000      0.0026529
            107            107        -80.000        -80.000     0.00264924
            108            108        -80.000        -80.000     0.00264344
            109            109        -80.000        -80.000     0.00261711
            110            110        -80.000        -80.000     0.00261378
            111            111        -80.000        -80.000     0.00260044
            112            112        -80.000        -80.000     0.00257124
            113            113        -80.000        -80.000     0.00251443
            114            114        -80.000        -80.000     0.00243092
            115            115        -80.000        -80.000     0.00236591
            116            116        -80.000        -80.000     0.00227236
            117            117        -80.000        -80.000     0.00212853
            118            118        -80.000        -80.000     0.00332968
            119            119        -79.999        -80.000      0.0141885
            120            120        -79.998        -80.000       0.044484
            121            121        -79.829        -79.833      0.0866501
            122            122        -79.660        -79.667       0.115338
            123            123        -79.493        -79.500       0.123204
            124            124        -79.327        -79.333       0.110691
            125            125        -79.162        -79.167      0.0878702
            126            126        -78.997        -79.000      0.0560241
            127            127        -78.832        -78.833      0.0263888
            128            128        -78.667        -78.667    0.000559363
            129            129        -78.501        -78.500     -0.0216733
            130            130        -78.335        -78.333     -0.0365408
            131            131        -78.169        -78.167     -0.0489601
            132            132        -78.003        -78.000     -0.0586961
            133            133        -77.837        -77.833     -0.0669006
            134            134        -77.671        -77.667     -0.0727295
            135            135        -77.504        -77.500     -0.0773913
            136            136        -77.338        -77.333     -0.0814768
            137            137        -77.171        -77.167      -0.084943
            138            138        -77.005        -77.000     -0.0879926
            139            139        -76.838        -76.833     -0.0903668
            140            140        -76.672        -76.667     -0.0924109
            141            141        -76.505        -76.500     -0.0942228
            142            142        -76.339        -76.333     -0.0954368
            143            143        -76.172        -76.167     -0.0965046
            144            144        -76.006        -76.000     -0.0975231
            145            145        -75.839        -75.833      -0.098502
            146            146        -75.672        -75.667     -0.0987208
            147            147        -75.506        -75.500     -0.0990653
            148            148        -75.339        -75.333     -0.0993996
            149            149        -75.172        -75.167     -0.0997117
            150            150        -75.006        -75.000      -0.100004
            151            151        -74.839        -74.833      -0.100322
            152            152        -74.672        -74.667      -0.100658
            153            153        -74.506        -74.500      -0.101073
            154            154        -74.339        -74.333      -0.101191
            155            155        -74.173        -74.167      -0.101611
            156            156        -74.006        -74.000      -0.101517
            157            157        -73.839        -73.833      -0.101415
            158            158        -73.673        -73.667      -0.101312
            159            159        -73.506        -73.500      -0.101232
            160            160        -73.339        -73.333       -0.10114
            161            161        -73.173        -73.167      -0.101039
            162            162        -73.006        -73.000      -0.100954
            163            163        -72.839        -72.833      -0.100862
            164            164        -72.673        -72.667      -0.100763
            165            165        -72.506        -72.500      -0.100668
            166            166        -72.339        -72.333      -0.100636
            167            167        -72.173        -72.167      -0.100529
            168            168        -72.006        -72.000      -0.100586
            169            169        -71.839        -71.833      -0.101224
            170            170        -71.673        -71.667       -0.10058
            171            171        -71.506        -71.500      -0.100332
            172            172        -71.339        -71.333      -0.100235
            173            173        -71.173        -71.167      -0.100232
            174            174        -71.006        -71.000      -0.100335
            175            175        -70.839        -70.833      -0.100331
            176            176        -70.673        -70.667      -0.100315
            177            177        -70.506        -70.500      -0.100316
            178            178        -70.339        -70.333       -0.10032
            179            179        -70.173        -70.167      -0.100308
            180            180        -70.006        -70.000      -0.100321
            181            181        -69.839        -69.833      -0.100352
            182            182        -69.673        -69.667      -0.100237
            183            183        -69.506        -69.500       -0.10019
            184            184        -69.339        -69.333      -0.100226
            185            185        -69.173        -69.167     -0.0998631
            186            186        -69.006        -69.000     -0.0999536
            187            187        -68.839        -68.833     -0.0999318
            188            188        -68.673        -68.667     -0.0998873
            189            189        -68.506        -68.500     -0.0998257
            190            190        -68.339        -68.333     -0.0997941
            191            191        -68.173        -68.167     -0.0997591
            192            192        -68.006        -68.000     -0.0997247
            193            193        -67.840        -67.833      -0.099705
            194            194        -67.673        -67.667     -0.0997169
            195            195        -67.506        -67.500      -0.099734
            196            196        -67.340        -67.333     -0.0997515
            197            197        -67.173        -67.167     -0.0997934
            198            198        -67.006        -67.000     -0.0997517
            199            199        -66.840        -66.833     -0.0996309
            200            200        -66.673        -66.667     -0.0994492
            201            201        -66.506        -66.500      -0.099556
            202            202        -66.340        -66.333     -0.0994843
            203            203        -66.173        -66.167     -0.0994057
            204            204        -66.006        -66.000     -0.0993205
            205            205        -65.840        -65.833     -0.0991729
            206            206        -65.673        -65.667     -0.0989799
            207            207        -65.506        -65.500     -0.0988373
            208            208        -65.340        -65.333     -0.0987134
            209            209        -65.173        -65.167     -0.0985722
            210            210        -65.006        -65.000     -0.0984723
            211            211        -64.840        -64.833      -0.098479
            212            212        -64.673        -64.667     -0.0987237
            213            213        -64.506        -64.500     -0.0989883
            214            214        -64.340        -64.333     -0.0990219
            215            215        -64.173        -64.167     -0.0990233
            216            216        -64.006        -64.000     -0.0989606
            217            217        -63.840        -63.833     -0.0988796
            218            218        -63.673        -63.667      -0.098936
            219            219        -63.506        -63.500     -0.0989587
            220            220        -63.340        -63.333     -0.0989635
            221            221        -63.173        -63.167      -0.098973
            222            222        -63.006        -63.000       -0.09887
            223            223        -62.840        -62.833     -0.0987998
            224            224        -62.673        -62.667     -0.0987419
            225            225        -62.506        -62.500     -0.0986832
            226            226        -62.340        -62.333     -0.0986655
            227            227        -62.173        -62.167     -0.0986287
            228            228        -62.006        -62.000     -0.0985891
            229            229        -61.840        -61.833     -0.0985283
            230            230        -61.673        -61.667     -0.0985631
            231            231        -61.507        -61.500     -0.0985157
            232            232        -61.340        -61.333     -0.0984301
            233            233        -61.173        -61.167     -0.0984896
            234            234        -61.007        -61.000     -0.0984639
            235            235        -60.840        -60.833     -0.0984236
            236            236        -60.673        -60.667     -0.0982749
            237            237        -60.507        -60.500     -0.0981854
            238            238        -60.340        -60.333     -0.0983291
            239            239        -60.173        -60.167     -0.0983666
            240            240        -60.007        -60.000     -0.0983575
            241            241        -59.840        -59.833     -0.0982946
            242            242        -59.673        -59.667     -0.0985359
            243            243        -59.507        -59.500     -0.0986883
            244            244        -59.340        -59.333     -0.0989069
            245            245        -59.173        -59.167     -0.0992095
            246            246        -59.007        -59.000     -0.0988371
            247            247        -58.840        -58.833     -0.0987588
            248            248        -58.673        -58.667     -0.0987323
            249            249        -58.507        -58.500     -0.0987099
            250            250        -58.340        -58.333     -0.0987192
            251            251        -58.173        -58.167     -0.0987215
            252            252        -58.007        -58.000     -0.0987271
            253            253        -57.840        -57.833     -0.0987504
            254            254        -57.673        -57.667     -0.0989299
            255            255        -57.507        -57.500     -0.0990573
            256            256        -57.340        -57.333     -0.0991755
            257            257        -57.174        -57.167     -0.0992896
            258            258        -57.007        -57.000     -0.0994224
            259            259        -56.840        -56.833     -0.0995222
            260            260        -56.674        -56.667     -0.0996392
            261            261        -56.507        -56.500     -0.0997712
            262            262        -56.340        -56.333     -0.0997202
            263            263        -56.174        -56.167     -0.0997597
            264            264        -56.007        -56.000     -0.0997882
            265            265        -55.840        -55.833     -0.0997482
            266            266        -55.674        -55.667     -0.0999648
            267            267        -55.507        -55.500      -0.100124
            268            268        -55.340        -55.333      -0.100269
            269            269        -55.174        -55.167      -0.100399
            270            270        -55.007        -55.000      -0.100578
            271            271        -54.840        -54.833      -0.100774
            272            272        -54.674        -54.667      -0.100879
            273            273        -54.507        -54.500      -0.100787
            274            274        -54.340        -54.333      -0.100696
            275            275        -54.174        -54.167      -0.100855
            276            276        -54.007        -54.000      -0.101158
            277            277        -53.841        -53.833      -0.101533
            278            278        -53.674        -53.667      -0.101514
            279            279        -53.507        -53.500       -0.10163
            280            280        -53.341        -53.333      -0.101771
            281            281        -53.174        -53.167      -0.101933
            282            282        -53.007        -53.000      -0.102061
            283            283        -52.841        -52.833      -0.102177
            284            284        -52.674        -52.667      -0.102293
            285            285        -52.507        -52.500      -0.102406
            286            286        -52.341        -52.333      -0.102533
            287            287        -52.174        -52.167      -0.102692
            288            288        -52.007        -52.000      -0.102858
            289            289        -51.841        -51.833      -0.103025
            290            290        -51.674        -51.667       -0.10321
            291            291        -51.508        -51.500      -0.103379
            292            292        -51.341        -51.333      -0.103539
            293            293        -51.174        -51.167      -0.103686
            294            294        -51.008        -51.000      -0.103773
            295            295        -50.841        -50.833      -0.103922
            296            296        -50.674        -50.667      -0.104075
            297            297        -50.508        -50.500      -0.104216
            298            298        -50.341        -50.333       -0.10439
            299            299        -50.174        -50.167      -0.104577
            300            300        -50.008        -50.000      -0.104748
            301            301        -49.841        -49.833      -0.104908
            302            302        -49.674        -49.667      -0.105051
            303            303        -49.508        -49.500      -0.105186
            304            304        -49.341        -49.333      -0.105318
            305            305        -49.175        -49.167      -0.105436
            306            306        -49.008        -49.000      -0.105504
            307            307        -48.841        -48.833      -0.105591
            308            308        -48.675        -48.667      -0.105668
            309            309        -48.508        -48.500      -0.105725
            310            310        -48.341        -48.333      -0.105776
            311            311        -48.175        -48.167      -0.105834
            312            312        -48.008        -48.000      -0.105888
            313            313        -47.841        -47.833      -0.105954
            314            314        -47.675        -47.667      -0.105999
            315            315        -47.508        -47.500       -0.10605
            316            316        -47.341        -47.333       -0.10608
            317            317        -47.175        -47.167      -0.106089
            318            318        -47.008        -47.000      -0.106147
            319            319        -46.841        -46.833      -0.106201
            320            320        -46.675        -46.667      -0.106122
            321            321        -46.508        -46.500      -0.106074
            322            322        -46.341        -46.333      -0.106407
            323            323        -46.175        -46.167      -0.106598
            324            324        -46.008        -46.000      -0.106583
            325            325        -45.842        -45.833      -0.106436
            326            326        -45.675        -45.667      -0.106235
            327            327        -45.508        -45.500       -0.10645
            328            328        -45.342        -45.333      -0.106506
            329            329        -45.175        -45.167      -0.106536
            330            330        -45.008        -45.000       -0.10656
            331            331        -44.842        -44.833      -0.106614
            332            332        -44.675        -44.667      -0.106659
            333            333        -44.508        -44.500      -0.106721
            334            334        -44.342        -44.333      -0.106799
            335            335        -44.175        -44.167      -0.106879
            336            336        -44.008        -44.000      -0.106946
            337            337        -43.842        -43.833      -0.107001
            338            338        -43.675        -43.667       -0.10705
            339            339        -43.508        -43.500      -0.107131
            340            340        -43.342        -43.333      -0.107179
            341            341        -43.175        -43.167      -0.107203
            342            342        -43.008        -43.000      -0.107218
            343            343        -42.842        -42.833      -0.107212
            344            344        -42.675        -42.667      -0.107218
            345            345        -42.509        -42.500      -0.107198
            346            346        -42.342        -42.333      -0.107117
            347            347        -42.175        -42.167      -0.107289
            348            348        -42.009        -42.000      -0.107394
            349            349        -41.842        -41.833      -0.107472
            350            350        -41.675        -41.667      -0.107531
            351            351        -41.509        -41.500      -0.107665
            352            352        -41.342        -41.333      -0.107752
            353            353        -41.175        -41.167      -0.107813
            354            354        -41.009        -41.000      -0.107865
            355            355        -40.842        -40.833      -0.107858
            356            356        -40.675        -40.667       -0.10788
            357            357        -40.509        -40.500      -0.107918
            358            358        -40.342        -40.333      -0.107969
            359            359        -40.175        -40.167      -0.108017
            360            360        -40.009        -40.000      -0.108076
            361            361        -39.842        -39.833      -0.108153
            362            362        -39.675        -39.667      -0.108251
            363            363        -39.509        -39.500      -0.108402
            364            364        -39.342        -39.333      -0.108499
            365            365        -39.176        -39.167      -0.108591
            366            366        -39.009        -39.000      -0.108738
            367            367        -38.842        -38.833      -0.108696
            368            368        -38.676        -38.667      -0.108721
            369            369        -38.509        -38.500       -0.10874
            370            370        -38.342        -38.333      -0.108716
            371            371        -38.176        -38.167      -0.108868
            372            372        -38.009        -38.000      -0.108931
            373            373        -37.842        -37.833       -0.10897
            374            374        -37.676        -37.667      -0.108999
            375            375        -37.509        -37.500      -0.109016
            376            376        -37.342        -37.333      -0.109045
            377            377        -37.176        -37.167      -0.109074
            378            378        -37.009        -37.000      -0.109099
            379            379        -36.842        -36.833      -0.109133
            380            380        -36.676        -36.667       -0.10917
            381            381        -36.509        -36.500       -0.10921
            382            382        -36.343        -36.333      -0.109256
            383            383        -36.176        -36.167      -0.109349
            384            384        -36.009        -36.000       -0.10942
            385            385        -35.843        -35.833      -0.109475
            386            386        -35.676        -35.667      -0.109533
            387            387        -35.509        -35.500      -0.109605
            388            388        -35.343        -35.333      -0.109646
            389            389        -35.176        -35.167      -0.109671
            390            390        -35.009        -35.000      -0.109692
            391            391        -34.843        -34.833      -0.109703
            392            392        -34.676        -34.667      -0.109721
            393            393        -34.509        -34.500      -0.109759
            394            394        -34.343        -34.333      -0.109801
            395            395        -34.176        -34.167      -0.109844
            396            396        -34.009        -34.000      -0.109947
            397            397        -33.843        -33.833      -0.110015
            398            398        -33.676        -33.667      -0.110077
            399            399        -33.509        -33.500      -0.110131
            400            400        -33.343        -33.333      -0.110144
            401            401        -33.176        -33.167      -0.110169
            402            402        -33.010        -33.000      -0.110229
            403            403        -32.843        -32.833        -0.1103
            404            404        -32.676        -32.667      -0.110332
            405            405        -32.510        -32.500      -0.110374
            406            406        -32.343        -32.333      -0.110442
            407            407        -32.176        -32.167       -0.11054
            408            408        -32.010        -32.000       -0.11062
            409            409        -31.843        -31.833      -0.110692
            410            410        -31.676        -31.667      -0.110762
            411            411        -31.510        -31.500      -0.110822
            412            412        -31.343        -31.333      -0.110877
            413            413        -31.176        -31.167       -0.11093
            414            414        -31.010        -31.000      -0.110977
            415            415        -30.843        -30.833      -0.111011
            416            416        -30.676        -30.667      -0.111017
            417            417        -30.510        -30.500      -0.111015
            418            418        -30.343        -30.333      -0.111027
            419            419        -30.177        -30.167       -0.11104
            420            420        -30.010        -30.000      -0.111052
            421            421        -29.843        -29.833        -0.1111
            422            422        -29.677        -29.667      -0.111147
            423            423        -29.510        -29.500      -0.111191
            424            424        -29.343        -29.333      -0.111319
            425            425        -29.177        -29.167      -0.111415
            426            426        -29.010        -29.000      -0.111485
            427            427        -28.843        -28.833       -0.11155
            428            428        -28.677        -28.667       -0.11164
            429            429        -28.510        -28.500      -0.111713
            430            430        -28.343        -28.333      -0.111771
            431            431        -28.177        -28.167      -0.111809
            432            432        -28.010        -28.000      -0.111804
            433            433        -27.843        -27.833      -0.111805
            434            434        -27.677        -27.667      -0.111825
            435            435        -27.510        -27.500      -0.111789
            436            436        -27.343        -27.333      -0.111636
            437            437        -27.177        -27.167      -0.111838
            438            438        -27.010        -27.000      -0.111941
            439            439        -26.844        -26.833       -0.11202
            440            440        -26.677        -26.667      -0.112078
            441            441        -26.510        -26.500      -0.112182
            442            442        -26.344        -26.333      -0.112278
            443            443        -26.177        -26.167      -0.112362
            444            444        -26.010        -26.000      -0.112429
            445            445        -25.844        -25.833      -0.112483
            446            446        -25.677        -25.667      -0.112527
            447            447        -25.510        -25.500      -0.112552
            448            448        -25.344        -25.333      -0.112566
            449            449        -25.177        -25.167       -0.11259
            450            450        -25.010        -25.000      -0.112631
            451            451        -24.844        -24.833      -0.112675
            452            452        -24.677        -24.667      -0.112731
            453            453        -24.510        -24.500      -0.112809
            454            454        -24.344        -24.333      -0.112876
            455            455        -24.177        -24.167       -0.11293
            456            456        -24.011        -24.000       -0.11298
            457            457        -23.844        -23.833      -0.113047
            458            458        -23.677        -23.667      -0.113131
            459            459        -23.511        -23.500      -0.113201
            460            460        -23.344        -23.333      -0.113267
            461            461        -23.177        -23.167      -0.113361
            462            462        -23.011        -23.000      -0.113451
            463            463        -22.844        -22.833      -0.113534
            464            464        -22.677        -22.667      -0.113603
            465            465        -22.511        -22.500      -0.113683
            466            466        -22.344        -22.333      -0.113771
            467            467        -22.177        -22.167      -0.113843
            468            468        -22.011        -22.000      -0.113886
            469            469        -21.844        -21.833      -0.113925
            470            470        -21.678        -21.667      -0.113974
            471            471        -21.511        -21.500      -0.114022
            472            472        -21.344        -21.333      -0.114069
            473            473        -21.178        -21.167      -0.114091
            474            474        -21.011        -21.000      -0.114151
            475            475        -20.844        -20.833      -0.114219
            476            476        -20.678        -20.667      -0.114291
            477            477        -20.511        -20.500      -0.114385
            478            478        -20.344        -20.333      -0.114464
            479            479        -20.178        -20.167      -0.114539
            480            480        -20.011        -20.000      -0.114617
            481            481        -19.844        -19.833      -0.114684
            482            482        -19.678        -19.667      -0.114744
            483            483        -19.511        -19.500      -0.114808
            484            484        -19.344        -19.333      -0.114866
            485            485        -19.178        -19.167      -0.114918
            486            486        -19.011        -19.000      -0.114976
            487            487        -18.845        -18.833      -0.115023
            488            488        -18.678        -18.667       -0.11506
            489            489        -18.511        -18.500      -0.115093
            490            490        -18.345        -18.333      -0.115112
            491            491        -18.178        -18.167      -0.115131
            492            492        -18.011        -18.000       -0.11515
            493            493        -17.845        -17.833      -0.115182
            494            494        -17.678        -17.667      -0.115235
            495            495        -17.511        -17.500      -0.115278
            496            496        -17.345        -17.333      -0.115317
            497            497        -17.178        -17.167      -0.115438
            498            498        -17.011        -17.000      -0.115554
            499            499        -16.845        -16.833      -0.115667
            500            500        -16.678        -16.667      -0.115772
            501            501        -16.512        -16.500      -0.115867
            502            502        -16.345        -16.333      -0.115928
            503            503        -16.178        -16.167      -0.115983
            504            504        -16.012        -16.000      -0.116037
            505            505        -15.845        -15.833      -0.116095
            506            506        -15.678        -15.667       -0.11611
            507            507        -15.512        -15.500      -0.116181
            508            508        -15.345        -15.333      -0.116261
            509            509        -15.178        -15.167      -0.116321
            510            510        -15.012        -15.000      -0.116405
            511            511        -14.845        -14.833       -0.11646
            512            512        -14.678        -14.667      -0.116522
            513            513        -14.512        -14.500      -0.116576
            514            514        -14.345        -14.333      -0.116596
            515            515        -14.178        -14.167      -0.116634
            516            516        -14.012        -14.000      -0.116686
            517            517        -13.845        -13.833      -0.116741
            518            518        -13.679        -13.667      -0.116824
            519            519        -13.512        -13.500      -0.116893
            520            520        -13.345        -13.333      -0.116954
            521            521        -13.179        -13.167      -0.117023
            522            522        -13.012        -13.000      -0.117071
            523            523        -12.845        -12.833      -0.117115
            524            524        -12.679        -12.667      -0.117151
            525            525        -12.512        -12.500      -0.117181
            526            526        -12.345        -12.333      -0.117211
            527            527        -12.179        -12.167      -0.117268
            528            528        -12.012        -12.000      -0.117348
            529            529        -11.845        -11.833      -0.117446
            530            530        -11.679        -11.667      -0.117557
            531            531        -11.512        -11.500      -0.117634
            532            532        -11.346        -11.333      -0.117704
            533            533        -11.179        -11.167      -0.117767
            534            534        -11.012        -11.000      -0.117812
            535            535        -10.846        -10.833      -0.117866
            536            536        -10.679        -10.667      -0.117921
            537            537        -10.512        -10.500      -0.117969
            538            538        -10.346        -10.333      -0.118027
            539            539        -10.179        -10.167       -0.11808
            540            540        -10.012        -10.000      -0.118124
            541            541         -9.846         -9.833      -0.118162
            542            542         -9.679         -9.667      -0.118209
            543            543         -9.512         -9.500      -0.118278
            544            544         -9.346         -9.333      -0.118361
            545            545         -9.179         -9.167      -0.118467
            546            546         -9.013         -9.000      -0.118589
            547            547         -8.846         -8.833      -0.118681
            548            548         -8.679         -8.667      -0.118752
            549            549         -8.513         -8.500      -0.118807
            550            550         -8.346         -8.333      -0.118842
            551            551         -8.179         -8.167      -0.118904
            552            552         -8.013         -8.000      -0.118972
            553            553         -7.846         -7.833      -0.119029
            554            554         -7.679         -7.667      -0.119115
            555            555         -7.513         -7.500      -0.119183
            556            556         -7.346         -7.333      -0.119244
            557            557         -7.179         -7.167      -0.119303
            558            558         -7.013         -7.000       -0.11939
            559            559         -6.846         -6.833      -0.119467
            560            560         -6.680         -6.667       -0.11954
            561            561         -6.513         -6.500      -0.119615
            562            562         -6.346         -6.333      -0.119669
            563            563         -6.180         -6.167      -0.119741
            564            564         -6.013         -6.000      -0.119817
            565            565         -5.846         -5.833      -0.119894
            566            566         -5.680         -5.667      -0.119944
            567            567         -5.513         -5.500      -0.120005
            568            568         -5.346         -5.333      -0.120076
            569            569         -5.180         -5.167      -0.120155
            570            570         -5.013         -5.000      -0.120225
            571            571         -4.846         -4.833      -0.120281
            572            572         -4.680         -4.667      -0.120334
            573            573         -4.513         -4.500      -0.120398
            574            574         -4.347         -4.333      -0.120456
            575            575         -4.180         -4.167      -0.120506
            576            576         -4.013         -4.000      -0.120575
            577            577         -3.847         -3.833      -0.120637
            578            578         -3.680         -3.667      -0.120695
            579            579         -3.513         -3.500      -0.120768
            580            580         -3.347         -3.333      -0.120848
            581            581         -3.180         -3.167      -0.120939
            582            582         -3.013         -3.000      -0.121026
            583            583         -2.847         -2.833      -0.121129
            584            584         -2.680         -2.667      -0.121225
            585            585         -2.513         -2.500      -0.121328
            586            586         -2.347         -2.333      -0.121419
            587            587         -2.180         -2.167      -0.121517
            588            588         -2.014         -2.000      -0.121594
            589            589         -1.847         -1.833      -0.121664
            590            590         -1.680         -1.667      -0.121749
            591            591         -1.514         -1.500      -0.121794
            592            592         -1.347         -1.333      -0.121845
            593            593         -1.180         -1.167      -0.121899
            594            594         -1.014         -1.000      -0.121958
            595            595         -0.847         -0.833      -0.122025
            596            596         -0.680         -0.667      -0.122072
            597            597         -0.514         -0.500      -0.122108
            598            598         -0.347         -0.333      -0.122162
            599            599         -0.180         -0.167       -0.12224
            600            600    -13.810e-03          0.000      -0.122297
            601            601          0.153          0.167      -0.122362
            602            602          0.319          0.333      -0.122441
            603            603          0.486          0.500      -0.122513
            604            604          0.653          0.667      -0.122561
            605            605          0.819          0.833      -0.122624
            606            606          0.986          1.000      -0.122698
            607            607          1.153          1.167      -0.122733
            608            608          1.319          1.333      -0.122799
            609            609          1.486          1.500      -0.122886
            610            610          1.653          1.667      -0.122993
            611            611          1.819          1.833      -0.123092
            612            612          1.986          2.000      -0.123185
            613            613          2.153          2.167       -0.12328
            614            614          2.319          2.333      -0.123377
            615            615          2.486          2.500      -0.123436
            616            616          2.652          2.667      -0.123492
            617            617          2.819          2.833      -0.123562
            618            618          2.986          3.000      -0.123631
            619            619          3.152          3.167        -0.1237
            620            620          3.319          3.333      -0.123792
            621            621          3.486          3.500      -0.123896
            622            622          3.652          3.667      -0.124007
            623            623          3.819          3.833       -0.12414
            624            624          3.986          4.000      -0.124234
            625            625          4.152          4.167      -0.124314
            626            626          4.319          4.333      -0.124386
            627            627          4.485          4.500      -0.124399
            628            628          4.652          4.667      -0.124448
            629            629          4.819          4.833      -0.124503
            630            630          4.985          5.000      -0.124563
            631            631          5.152          5.167        -0.1246
            632            632          5.319          5.333      -0.124628
            633            633          5.485          5.500      -0.124664
            634            634          5.652          5.667      -0.124707
            635            635          5.819          5.833      -0.124728
            636            636          5.985          6.000      -0.124783
            637            637          6.152          6.167      -0.124844
            638            638          6.319          6.333      -0.124904
            639            639          6.485          6.500      -0.125008
            640            640          6.652          6.667      -0.125116
            641            641          6.818          6.833      -0.125199
            642            642          6.985          7.000      -0.125262
            643            643          7.152          7.167      -0.125368
            644            644          7.318          7.333      -0.125437
            645            645          7.485          7.500      -0.125467
            646            646          7.652          7.667      -0.125518
            647            647          7.818          7.833      -0.125559
            648            648          7.985          8.000      -0.125607
            649            649          8.152          8.167      -0.125658
            650            650          8.318          8.333      -0.125705
            651            651          8.485          8.500       -0.12578
            652            652          8.652          8.667      -0.125858
            653            653          8.818          8.833      -0.125939
            654            654          8.985          9.000      -0.126017
            655            655          9.151          9.167      -0.126113
            656            656          9.318          9.333      -0.126204
            657            657          9.485          9.500      -0.126269
            658            658          9.651          9.667      -0.126334
            659            659          9.818          9.833      -0.126389
            660            660          9.985         10.000      -0.126452
            661            661         10.151         10.167       -0.12652
            662            662         10.318         10.333      -0.126583
            663            663         10.485         10.500       -0.12663
            664            664         10.651         10.667      -0.126691
            665            665         10.818         10.833      -0.126747
            666            666         10.985         11.000      -0.126799
            667            667         11.151         11.167      -0.126866
            668            668         11.318         11.333      -0.126923
            669            669         11.484         11.500      -0.126988
            670            670         11.651         11.667      -0.127075
            671            671         11.818         11.833      -0.127155
            672            672         11.984         12.000       -0.12723
            673            673         12.151         12.167      -0.127301
            674            674         12.318         12.333      -0.127354
            675            675         12.484         12.500      -0.127404
            676            676         12.651         12.667      -0.127453
            677            677         12.818         12.833      -0.127495
            678            678         12.984         13.000      -0.127535
            679            679         13.151         13.167      -0.127576
            680            680         13.318         13.333      -0.127632
            681            681         13.484         13.500      -0.127685
            682            682         13.651         13.667      -0.127726
            683            683         13.817         13.833      -0.127798
            684            684         13.984         14.000       -0.12787
            685            685         14.151         14.167      -0.127948
            686            686         14.317         14.333      -0.128019
            687            687         14.484         14.500      -0.128068
            688            688         14.651         14.667      -0.128109
            689            689         14.817         14.833      -0.128155
            690            690         14.984         15.000      -0.128208
            691            691         15.151         15.167      -0.128223
            692            692         15.317         15.333       -0.12827
            693            693         15.484         15.500      -0.128307
            694            694         15.651         15.667      -0.128354
            695            695         15.817         15.833      -0.128408
            696            696         15.984         16.000      -0.128464
            697            697         16.150         16.167      -0.128547
            698            698         16.317         16.333      -0.128637
            699            699         16.484         16.500      -0.128699
            700            700         16.650         16.667      -0.128749
            701            701         16.817         16.833      -0.128796
            702            702         16.984         17.000      -0.128854
            703            703         17.150         17.167      -0.128908
            704            704         17.317         17.333      -0.128958
            705            705         17.484         17.500       -0.12901
            706            706         17.650         17.667      -0.129066
            707            707         17.817         17.833      -0.129139
            708            708         17.983         18.000      -0.129204
            709            709         18.150         18.167      -0.129249
            710            710         18.317         18.333      -0.129271
            711            711         18.483         18.500      -0.129287
            712            712         18.650         18.667       -0.12929
            713            713         18.817         18.833      -0.129304
            714            714         18.983         19.000      -0.129314
            715            715         19.150         19.167      -0.129326
            716            716         19.317         19.333      -0.129341
            717            717         19.483         19.500      -0.129371
            718            718         19.650         19.667      -0.129417
            719            719         19.817         19.833      -0.129443
            720            720         19.983         20.000      -0.129464
            721            721         20.150         20.167      -0.129477
            722            722         20.317         20.333      -0.129506
            723            723         20.483         20.500      -0.129549
            724            724         20.650         20.667      -0.129561
            725            725         20.816         20.833       -0.12959
            726            726         20.983         21.000      -0.129628
            727            727         21.150         21.167      -0.129679
            728            728         21.316         21.333      -0.129765
            729            729         21.483         21.500      -0.129833
            730            730         21.650         21.667      -0.129903
            731            731         21.816         21.833      -0.129972
            732            732         21.983         22.000       -0.13003
            733            733         22.150         22.167      -0.130076
            734            734         22.316         22.333      -0.130122
            735            735         22.483         22.500      -0.130164
            736            736         22.650         22.667      -0.130173
            737            737         22.816         22.833      -0.130221
            738            738         22.983         23.000       -0.13027
            739            739         23.149         23.167      -0.130304
            740            740         23.316         23.333      -0.130391
            741            741         23.483         23.500      -0.130455
            742            742         23.649         23.667      -0.130508
            743            743         23.816         23.833      -0.130582
            744            744         23.983         24.000      -0.130633
            745            745         24.149         24.167      -0.130696
            746            746         24.316         24.333      -0.130808
            747            747         24.483         24.500      -0.131043
            748            748         24.649         24.667      -0.130998
            749            749         24.816         24.833      -0.131059
            750            750         24.983         25.000      -0.131063
            751            751         25.149         25.167       -0.13115
            752            752         25.316         25.333      -0.131176
            753            753         25.482         25.500      -0.131227
            754            754         25.649         25.667      -0.131275
            755            755         25.816         25.833      -0.131335
            756            756         25.982         26.000      -0.131426
            757            757         26.149         26.167      -0.131507
            758            758         26.316         26.333      -0.131593
            759            759         26.482         26.500      -0.131667
            760            760         26.649         26.667      -0.131771
            761            761         26.816         26.833      -0.131898
            762            762         26.982         27.000      -0.131992
            763            763         27.149         27.167      -0.132072
            764            764         27.315         27.333      -0.132345
            765            765         27.482         27.500      -0.132623
            766            766         27.649         27.667      -0.132507
            767            767         27.815         27.833      -0.132477
            768            768         27.982         28.000      -0.132544
            769            769         28.149         28.167      -0.132411
            770            770         28.315         28.333       -0.13274
            771            771         28.482         28.500      -0.132054
            772            772         28.649         28.667       -0.13281
            773            773         28.815         28.833      -0.132671
            774            774         28.982         29.000      -0.133139
            775            775         29.148         29.167      -0.133697
            776            776         29.315         29.333      -0.133902
            777            777         29.482         29.500      -0.134071
            778            778         29.648         29.667      -0.133997
            779            779         29.815         29.833      -0.133832
            780            780         29.982         30.000       -0.13373
            781            781         30.148         30.167      -0.133626
            782            782         30.315         30.333      -0.133501
            783            783         30.482         30.500      -0.133377
            784            784         30.648         30.667      -0.133255
            785            785         30.815         30.833      -0.133134
            786            786         30.982         31.000      -0.133011
            787            787         31.148         31.167      -0.132885
            788            788         31.315         31.333      -0.133226
            789            789         31.481         31.500      -0.133835
            790            790         31.648         31.667      -0.134124
            791            791         31.815         31.833      -0.133362
            792            792         31.981         32.000      -0.134034
            793            793         32.148         32.167      -0.134081
            794            794         32.315         32.333      -0.134421
            795            795         32.481         32.500      -0.134546
            796            796         32.648         32.667      -0.134484
            797            797         32.815         32.833      -0.134397
            798            798         32.981         33.000      -0.134376
            799            799         33.148         33.167       -0.13472
            800            800         33.314         33.333      -0.134839
            801            801         33.481         33.500      -0.134935
            802            802         33.648         33.667      -0.135048
            803            803         33.814         33.833      -0.135179
            804            804         33.981         34.000       -0.13529
            805            805         34.148         34.167      -0.135418
            806            806         34.314         34.333      -0.135557
            807            807         34.481         34.500      -0.135704
            808            808         34.647         34.667      -0.135843
            809            809         34.814         34.833      -0.135952
            810            810         34.981         35.000       -0.13604
            811            811         35.147         35.167      -0.136125
            812            812         35.314         35.333      -0.136165
            813            813         35.481         35.500      -0.136247
            814            814         35.647         35.667      -0.136338
            815            815         35.814         35.833       -0.13643
            816            816         35.981         36.000      -0.136577
            817            817         36.147         36.167       -0.13669
            818            818         36.314         36.333      -0.136778
            819            819         36.480         36.500      -0.136867
            820            820         36.647         36.667      -0.136965
            821            821         36.814         36.833      -0.137082
            822            822         36.980         37.000      -0.137194
            823            823         37.147         37.167      -0.137295
            824            824         37.314         37.333      -0.137393
            825            825         37.480         37.500      -0.137494
            826            826         37.647         37.667      -0.137594
            827            827         37.813         37.833      -0.137683
            828            828         37.980         38.000      -0.137772
            829            829         38.147         38.167      -0.137867
            830            830         38.313         38.333      -0.137973
            831            831         38.480         38.500      -0.138098
            832            832         38.647         38.667      -0.138239
            833            833         38.813         38.833      -0.138353
            834            834         38.980         39.000      -0.138461
            835            835         39.147         39.167      -0.138557
            836            836         39.313         39.333      -0.138635
            837            837         39.480         39.500      -0.138718
            838            838         39.646         39.667      -0.138802
            839            839         39.813         39.833      -0.138889
            840            840         39.980         40.000      -0.138968
            841            841         40.146         40.167      -0.139047
            842            842         40.313         40.333      -0.139137
            843            843         40.480         40.500       -0.13923
            844            844         40.646         40.667      -0.139317
            845            845         40.813         40.833      -0.139395
            846            846         40.980         41.000      -0.139481
            847            847         41.146         41.167      -0.139582
            848            848         41.313         41.333      -0.139665
            849            849         41.479         41.500      -0.139747
            850            850         41.646         41.667      -0.139831
            851            851         41.813         41.833      -0.139918
            852            852         41.979         42.000      -0.139983
            853            853         42.146         42.167      -0.140039
            854            854         42.313         42.333      -0.140111
            855            855         42.479         42.500      -0.140198
            856            856         42.646         42.667      -0.140296
            857            857         42.813         42.833      -0.140394
            858            858         42.979         43.000      -0.140503
            859            859         43.146         43.167      -0.140606
            860            860         43.312         43.333      -0.140698
            861            861         43.479         43.500      -0.140815
            862            862         43.646         43.667      -0.140934
            863            863         43.812         43.833      -0.141049
            864            864         43.979         44.000       -0.14115
            865            865         44.146         44.167      -0.141224
            866            866         44.312         44.333      -0.141313
            867            867         44.479         44.500        -0.1414
            868            868         44.645         44.667      -0.141485
            869            869         44.812         44.833      -0.141552
            870            870         44.979         45.000      -0.141646
            871            871         45.145         45.167      -0.141747
            872            872         45.312         45.333      -0.141847
            873            873         45.479         45.500       -0.14196
            874            874         45.645         45.667      -0.142057
            875            875         45.812         45.833      -0.142149
            876            876         45.979         46.000      -0.142234
            877            877         46.145         46.167      -0.142297
            878            878         46.312         46.333       -0.14238
            879            879         46.478         46.500      -0.142473
            880            880         46.645         46.667      -0.142569
            881            881         46.812         46.833      -0.142681
            882            882         46.978         47.000      -0.142789
            883            883         47.145         47.167      -0.142893
            884            884         47.312         47.333      -0.142989
            885            885         47.478         47.500       -0.14308
            886            886         47.645         47.667      -0.143168
            887            887         47.812         47.833      -0.143259
            888            888         47.978         48.000      -0.143352
            889            889         48.145         48.167      -0.143422
            890            890         48.311         48.333      -0.143508
            891            891         48.478         48.500      -0.143601
            892            892         48.645         48.667      -0.143691
            893            893         48.811         48.833      -0.143786
            894            894         48.978         49.000      -0.143886
            895            895         49.145         49.167      -0.143985
            896            896         49.311         49.333      -0.144071
            897            897         49.478         49.500      -0.144156
            898            898         49.644         49.667       -0.14425
            899            899         49.811         49.833      -0.144347
            900            900         49.978         50.000       -0.14445
            901            901         50.144         50.167      -0.144542
            902            902         50.311         50.333      -0.144629
            903            903         50.478         50.500      -0.144712
            904            904         50.644         50.667      -0.144798
            905            905         50.811         50.833      -0.144871
            906            906         50.978         51.000       -0.14497
            907            907         51.144         51.167      -0.145085
            908            908         51.311         51.333       -0.14521
            909            909         51.477         51.500      -0.145348
            910            910         51.644         51.667      -0.145469
            911            911         51.811         51.833      -0.145588
            912            912         51.977         52.000      -0.145707
            913            913         52.144         52.167      -0.145811
            914            914         52.311         52.333      -0.145913
            915            915         52.477         52.500      -0.146016
            916            916         52.644         52.667      -0.146123
            917            917         52.810         52.833      -0.146234
            918            918         52.977         53.000      -0.146347
            919            919         53.144         53.167      -0.146455
            920            920         53.310         53.333      -0.146558
            921            921         53.477         53.500      -0.146675
            922            922         53.644         53.667      -0.146792
            923            923         53.810         53.833      -0.146903
            924            924         53.977         54.000      -0.147006
            925            925         54.143         54.167      -0.147097
            926            926         54.310         54.333      -0.147194
            927            927         54.477         54.500      -0.147278
            928            928         54.643         54.667      -0.147356
            929            929         54.810         54.833      -0.147436
            930            930         54.977         55.000      -0.147522
            931            931         55.143         55.167      -0.147613
            932            932         55.310         55.333      -0.147702
            933            933         55.477         55.500      -0.147773
            934            934         55.643         55.667      -0.147847
            935            935         55.810         55.833      -0.147925
            936            936         55.976         56.000      -0.148003
            937            937         56.143         56.167      -0.148072
            938            938         56.310         56.333      -0.148162
            939            939         56.476         56.500       -0.14825
            940            940         56.643         56.667      -0.148344
            941            941         56.810         56.833       -0.14845
            942            942         56.976         57.000      -0.148546
            943            943         57.143         57.167      -0.148638
            944            944         57.310         57.333      -0.148729
            945            945         57.476         57.500      -0.148814
            946            946         57.643         57.667      -0.148894
            947            947         57.809         57.833      -0.148976
            948            948         57.976         58.000       -0.14906
            949            949         58.143         58.167      -0.149144
            950            950         58.309         58.333      -0.149224
            951            951         58.476         58.500      -0.149298
            952            952         58.643         58.667      -0.149365
            953            953         58.809         58.833      -0.149424
            954            954         58.976         59.000      -0.149485
            955            955         59.142         59.167      -0.149537
            956            956         59.309         59.333      -0.149586
            957            957         59.476         59.500      -0.149637
            958            958         59.642         59.667      -0.149682
            959            959         59.809         59.833      -0.149722
            960            960         59.976         60.000       -0.14976
            961            961         60.142         60.167      -0.149801
            962            962         60.309         60.333      -0.149831
            963            963         60.476         60.500      -0.149864
            964            964         60.642         60.667      -0.149893
            965            965         60.809         60.833      -0.149923
            966            966         60.976         61.000      -0.149929
            967            967         61.142         61.167      -0.149942
            968            968         61.309         61.333      -0.149962
            969            969         61.475         61.500      -0.149981
            970            970         61.642         61.667      -0.149964
            971            971         61.809         61.833      -0.149954
            972            972         61.975         62.000      -0.149947
            973            973         62.142         62.167      -0.149934
            974            974         62.309         62.333      -0.149938
            975            975         62.475         62.500      -0.149947
            976            976         62.642         62.667      -0.149957
            977            977         62.809         62.833      -0.149965
            978            978         62.975         63.000      -0.150001
            979            979         63.142         63.167      -0.150008
            980            980         63.309         63.333      -0.150003
            981            981         63.475         63.500      -0.149987
            982            982         63.642         63.667      -0.149934
            983            983         63.809         63.833      -0.149893
            984            984         63.975         64.000      -0.149858
            985            985         64.142         64.167      -0.149824
            986            986         64.308         64.333      -0.149788
            987            987         64.475         64.500      -0.149764
            988            988         64.642         64.667      -0.149729
            989            989         64.808         64.833      -0.149676
            990            990         64.975         65.000      -0.149614
            991            991         65.142         65.167      -0.149567
            992            992         65.308         65.333      -0.149518
            993            993         65.475         65.500      -0.149473
            994            994         65.642         65.667      -0.149432
            995            995         65.808         65.833      -0.149392
            996            996         65.975         66.000      -0.149345
            997            997         66.142         66.167      -0.149294
            998            998         66.308         66.333       -0.14925
            999            999         66.475         66.500        -0.1492
           1000           1000         66.642         66.667      -0.149149
           1001           1001         66.808         66.833      -0.149101
           1002           1002         66.975         67.000      -0.149046
           1003           1003         67.142         67.167      -0.148985
           1004           1004         67.308         67.333       -0.14894
           1005           1005         67.475         67.500      -0.148898
           1006           1006         67.642         67.667      -0.148853
           1007           1007         67.808         67.833      -0.148821
           1008           1008         67.975         68.000      -0.148784
           1009           1009         68.141         68.167       -0.14874
           1010           1010         68.308         68.333      -0.148699
           1011           1011         68.475         68.500      -0.148673
           1012           1012         68.641         68.667      -0.148637
           1013           1013         68.808         68.833      -0.148591
           1014           1014         68.975         69.000      -0.148521
           1015           1015         69.141         69.167      -0.148457
           1016           1016         69.308         69.333      -0.148409
           1017           1017         69.475         69.500      -0.148372
           1018           1018         69.641         69.667      -0.148336
           1019           1019         69.808         69.833      -0.148293
           1020           1020         69.975         70.000      -0.148245
           1021           1021         70.141         70.167      -0.148185
           1022           1022         70.308         70.333      -0.148121
           1023           1023         70.475         70.500       -0.14806
           1024           1024         70.641         70.667      -0.148008
           1025           1025         70.808         70.833      -0.147959
           1026           1026         70.975         71.000      -0.147911
           1027           1027         71.141         71.167      -0.147888
           1028           1028         71.308         71.333      -0.147859
           1029           1029         71.475         71.500      -0.147827
           1030           1030         71.641         71.667      -0.147803
           1031           1031         71.808         71.833      -0.147756
           1032           1032         71.975         72.000      -0.147705
           1033           1033         72.141         72.167      -0.147662
           1034           1034         72.308         72.333      -0.147616
           1035           1035         72.474         72.500       -0.14757
           1036           1036         72.641         72.667      -0.147512
           1037           1037         72.808         72.833      -0.147457
           1038           1038         72.974         73.000      -0.147402
           1039           1039         73.141         73.167      -0.147341
           1040           1040         73.308         73.333      -0.147287
           1041           1041         73.474         73.500      -0.147243
           1042           1042         73.641         73.667      -0.147201
           1043           1043         73.808         73.833      -0.147167
           1044           1044         73.974         74.000      -0.147148
           1045           1045         74.141         74.167      -0.147123
           1046           1046         74.308         74.333      -0.147095
           1047           1047         74.474         74.500      -0.147052
           1048           1048         74.641         74.667      -0.147025
           1049           1049         74.808         74.833      -0.146991
           1050           1050         74.974         75.000      -0.146952
           1051           1051         75.141         75.167       -0.14691
           1052           1052         75.308         75.333      -0.146855
           1053           1053         75.474         75.500      -0.146798
           1054           1054         75.641         75.667      -0.146746
           1055           1055         75.808         75.833      -0.146691
           1056           1056         75.974         76.000      -0.146627
           1057           1057         76.141         76.167      -0.146567
           1058           1058         76.308         76.333      -0.146517
           1059           1059         76.474         76.500      -0.146464
           1060           1060         76.641         76.667      -0.146438
           1061           1061         76.807         76.833      -0.146407
           1062           1062         76.974         77.000       -0.14638
           1063           1063         77.141         77.167      -0.146353
           1064           1064         77.307         77.333      -0.146338
           1065           1065         77.474         77.500      -0.146305
           1066           1066         77.641         77.667      -0.146269
           1067           1067         77.807         77.833      -0.146231
           1068           1068         77.974         78.000      -0.146175
           1069           1069         78.141         78.167      -0.146135
           1070           1070         78.307         78.333      -0.146105
           1071           1071         78.474         78.500      -0.146072
           1072           1072         78.641         78.667       -0.14605
           1073           1073         78.807         78.833      -0.146015
           1074           1074         78.974         79.000      -0.145967
           1075           1075         79.141         79.167      -0.145913
           1076           1076         79.307         79.333      -0.145864
           1077           1077         79.474         79.500      -0.145835
           1078           1078         79.641         79.667      -0.145813
           1079           1079         79.807         79.833      -0.145792
           1080           1080         79.974         80.000      -0.145779
           1081           1081         80.141         80.167      -0.145752
           1082           1082         80.307         80.333      -0.145725
           1083           1083         80.474         80.500        -0.1457
           1084           1084         80.640         80.667      -0.145658
           1085           1085         80.807         80.833      -0.145627
           1086           1086         80.974         81.000      -0.145596
           1087           1087         81.140         81.167      -0.145569
           1088           1088         81.307         81.333      -0.145551
           1089           1089         81.474         81.500      -0.145519
           1090           1090         81.640         81.667      -0.145482
           1091           1091         81.807         81.833      -0.145442
           1092           1092         81.974         82.000        -0.1454
           1093           1093         82.140         82.167      -0.145368
           1094           1094         82.307         82.333      -0.145336
           1095           1095         82.474         82.500      -0.145306
           1096           1096         82.640         82.667      -0.145265
           1097           1097         82.807         82.833      -0.145213
           1098           1098         82.974         83.000       -0.14517
           1099           1099         83.140         83.167      -0.145133
           1100           1100         83.307         83.333      -0.145088
           1101           1101         83.474         83.500      -0.145074
           1102           1102         83.640         83.667      -0.145066
           1103           1103         83.807         83.833      -0.145059
           1104           1104         83.974         84.000       -0.14508
           1105           1105         84.140         84.167      -0.145072
           1106           1106         84.307         84.333      -0.145062
           1107           1107         84.473         84.500      -0.145049
           1108           1108         84.640         84.667      -0.145017
           1109           1109         84.807         84.833      -0.145003
           1110           1110         84.973         85.000      -0.144986
           1111           1111         85.140         85.167      -0.144962
           1112           1112         85.307         85.333       -0.14493
           1113           1113         85.473         85.500      -0.144902
           1114           1114         85.640         85.667      -0.144867
           1115           1115         85.807         85.833      -0.144827
           1116           1116         85.973         86.000      -0.144774
           1117           1117         86.140         86.167      -0.144736
           1118           1118         86.307         86.333      -0.144707
           1119           1119         86.473         86.500      -0.144681
           1120           1120         86.640         86.667      -0.144644
           1121           1121         86.807         86.833      -0.144606
           1122           1122         86.973         87.000      -0.144571
           1123           1123         87.140         87.167      -0.144542
           1124           1124         87.307         87.333      -0.144509
           1125           1125         87.473         87.500      -0.144501
           1126           1126         87.640         87.667      -0.144493
           1127           1127         87.807         87.833      -0.144476
           1128           1128         87.973         88.000      -0.144493
           1129           1129         88.140         88.167      -0.144495
           1130           1130         88.306         88.333      -0.144496
           1131           1131         88.473         88.500      -0.144491
           1132           1132         88.640         88.667      -0.144466
           1133           1133         88.806         88.833      -0.144438
           1134           1134         88.973         89.000      -0.144402
           1135           1135         89.140         89.167       -0.14437
           1136           1136         89.306         89.333      -0.144329
           1137           1137         89.473         89.500      -0.144308
           1138           1138         89.640         89.667       -0.14429
           1139           1139         89.806         89.833       -0.14427
           1140           1140         89.973         90.000      -0.144274
           1141           1141         90.140         90.167       -0.14427
           1142           1142         90.306         90.333      -0.144265
           1143           1143         90.473         90.500      -0.144264
           1144           1144         90.640         90.667      -0.144231
           1145           1145         90.806         90.833      -0.144206
           1146           1146         90.973         91.000      -0.144182
           1147           1147         91.139         91.167      -0.144158
           1148           1148         91.306         91.333      -0.144124
           1149           1149         91.473         91.500      -0.144104
           1150           1150         91.639         91.667      -0.144088
           1151           1151         91.806         91.833      -0.144073
           1152           1152         91.973         92.000      -0.144084
           1153           1153         92.139         92.167      -0.144088
           1154           1154         92.306         92.333      -0.144095
           1155           1155         92.473         92.500      -0.144108
           1156           1156         92.639         92.667      -0.144102
           1157           1157         92.806         92.833      -0.144093
           1158           1158         92.973         93.000      -0.144086
           1159           1159         93.139         93.167      -0.144075
           1160           1160         93.306         93.333      -0.144028
           1161           1161         93.473         93.500      -0.143999
           1162           1162         93.639         93.667      -0.143975
           1163           1163         93.806         93.833       -0.14395
           1164           1164         93.973         94.000      -0.143931
           1165           1165         94.139         94.167      -0.143916
           1166           1166         94.306         94.333      -0.143895
           1167           1167         94.472         94.500      -0.143881
           1168           1168         94.639         94.667      -0.143899
           1169           1169         94.806         94.833      -0.143893
           1170           1170         94.972         95.000      -0.143877
           1171           1171         95.139         95.167      -0.143852
           1172           1172         95.306         95.333      -0.143818
           1173           1173         95.472         95.500      -0.143788
           1174           1174         95.639         95.667      -0.143762
           1175           1175         95.806         95.833      -0.143739
           1176           1176         95.972         96.000      -0.143723
           1177           1177         96.139         96.167      -0.143715
           1178           1178         96.306         96.333      -0.143713
           1179           1179         96.472         96.500      -0.143717
           1180           1180         96.639         96.667      -0.143725
           1181           1181         96.806         96.833      -0.143747
           1182           1182         96.972         97.000       -0.14375
           1183           1183         97.139         97.167      -0.143739
           1184           1184         97.306         97.333      -0.143727
           1185           1185         97.472         97.500      -0.143701
           1186           1186         97.639         97.667      -0.143678
           1187           1187         97.805         97.833      -0.143656
           1188           1188         97.972         98.000      -0.143628
           1189           1189         98.139         98.167      -0.143616
           1190           1190         98.305         98.333      -0.143598
           1191           1191         98.472         98.500      -0.143578
           1192           1192         98.639         98.667      -0.143566
           1193           1193         98.805         98.833      -0.143571
           1194           1194         98.972         99.000      -0.143567
           1195           1195         99.139         99.167      -0.143553
           1196           1196         99.305         99.333      -0.143543
           1197           1197         99.472         99.500      -0.143534
           1198           1198         99.639         99.667      -0.143529
           1199           1199         99.805         99.833      -0.143522
           1200           1200         99.972        100.000      -0.143514
           1201           1201        100.139        100.167       -0.14351
           1202           1202        100.305        100.333      -0.143519
           1203           1203        100.472        100.500      -0.143529
           1204           1204        100.639        100.667      -0.143529
           1205           1205        100.805        100.833      -0.143546
           1206           1206        100.972        101.000       -0.14356
           1207           1207        101.138        101.167      -0.143571
           1208           1208        101.305        101.333      -0.143574
           1209           1209        101.472        101.500      -0.143573
           1210           1210        101.638        101.667      -0.143561
           1211           1211        101.805        101.833      -0.143546
           1212           1212        101.972        102.000      -0.143533
           1213           1213        102.138        102.167      -0.143493
           1214           1214        102.305        102.333      -0.143472
           1215           1215        102.472        102.500      -0.143463
           1216           1216        102.638        102.667      -0.143451
           1217           1217        102.805        102.833      -0.143442
           1218           1218        102.972        103.000      -0.143438
           1219           1219        103.138        103.167      -0.143443
           1220           1220        103.305        103.333      -0.143451
           1221           1221        103.472        103.500      -0.143454
           1222           1222        103.638        103.667      -0.143452
           1223           1223        103.805        103.833      -0.143445
           1224           1224        103.971        104.000      -0.143436
           1225           1225        104.138        104.167      -0.143431
           1226           1226        104.305        104.333      -0.143436
           1227           1227        104.471        104.500      -0.143444
           1228           1228        104.638        104.667      -0.143451
           1229           1229        104.805        104.833      -0.143491
           1230           1230        104.971        105.000      -0.143505
           1231           1231        105.138        105.167      -0.143501
           1232           1232        105.305        105.333      -0.143494
           1233           1233        105.471        105.500       -0.14349
           1234           1234        105.638        105.667      -0.143492
           1235           1235        105.805        105.833      -0.143502
           1236           1236        105.971        106.000      -0.143517
           1237           1237        106.138        106.167      -0.143516
           1238           1238        106.305        106.333      -0.143517
           1239           1239        106.471        106.500      -0.143526
           1240           1240        106.638        106.667      -0.143536
           1241           1241        106.804        106.833      -0.143523
           1242           1242        106.971        107.000      -0.143517
           1243           1243        107.138        107.167      -0.143515
           1244           1244        107.304        107.333      -0.143518
           1245           1245        107.471        107.500      -0.143526
           1246           1246        107.638        107.667      -0.143534
           1247           1247        107.804        107.833      -0.143547
           1248           1248        107.971        108.000      -0.143563
           1249           1249        108.138        108.167      -0.143579
           1250           1250        108.304        108.333      -0.143612
           1251           1251        108.471        108.500      -0.143641
           1252           1252        108.638        108.667      -0.143663
           1253           1253        108.804        108.833      -0.143674
           1254           1254        108.971        109.000      -0.143698
           1255           1255        109.138        109.167      -0.143717
           1256           1256        109.304        109.333       -0.14374
           1257           1257        109.471        109.500      -0.143759
           1258           1258        109.637        109.667      -0.143757
           1259           1259        109.804        109.833      -0.143754
           1260           1260        109.971        110.000      -0.143761
           1261           1261        110.137        110.167      -0.143783
           1262           1262        110.304        110.333      -0.143789
           1263           1263        110.471        110.500       -0.14379
           1264           1264        110.637        110.667      -0.143781
           1265           1265        110.804        110.833      -0.143766
           1266           1266        110.971        111.000      -0.143771
           1267           1267        111.137        111.167      -0.143772
           1268           1268        111.304        111.333       -0.14377
           1269           1269        111.471        111.500      -0.143771
           1270           1270        111.637        111.667      -0.143796
           1271           1271        111.804        111.833      -0.143819
           1272           1272        111.970        112.000      -0.143845
           1273           1273        112.137        112.167      -0.143873
           1274           1274        112.304        112.333      -0.143899
           1275           1275        112.470        112.500      -0.143903
           1276           1276        112.637        112.667      -0.143913
           1277           1277        112.804        112.833       -0.14393
           1278           1278        112.970        113.000      -0.143914
           1279           1279        113.137        113.167      -0.143916
           1280           1280        113.304        113.333      -0.143918
           1281           1281        113.470        113.500      -0.143915
           1282           1282        113.637        113.667      -0.143928
           1283           1283        113.804        113.833      -0.143942
           1284           1284        113.970        114.000      -0.143964
           1285           1285        114.137        114.167      -0.143986
           1286           1286        114.304        114.333      -0.144012
           1287           1287        114.470        114.500      -0.144031
           1288           1288        114.637        114.667      -0.144048
           1289           1289        114.803        114.833      -0.144064
           1290           1290        114.970        115.000      -0.144075
           1291           1291        115.137        115.167      -0.144094
           1292           1292        115.303        115.333      -0.144115
           1293           1293        115.470        115.500      -0.144138
           1294           1294        115.637        115.667      -0.144177
           1295           1295        115.803        115.833      -0.144218
           1296           1296        115.970        116.000      -0.144249
           1297           1297        116.137        116.167      -0.144273
           1298           1298        116.303        116.333      -0.144317
           1299           1299        116.470        116.500      -0.144362
           1300           1300        116.637        116.667      -0.144401
           1301           1301        116.803        116.833      -0.144434
           1302           1302        116.970        117.000      -0.144457
           1303           1303        117.136        117.167      -0.144482
           1304           1304        117.303        117.333      -0.144515
           1305           1305        117.470        117.500      -0.144546
           1306           1306        117.636        117.667      -0.144562
           1307           1307        117.803        117.833      -0.144595
           1308           1308        117.970        118.000      -0.144633
           1309           1309        118.136        118.167      -0.144672
           1310           1310        118.303        118.333      -0.144718
           1311           1311        118.470        118.500      -0.144747
           1312           1312        118.636        118.667      -0.144765
           1313           1313        118.803        118.833      -0.144786
           1314           1314        118.970        119.000      -0.144811
           1315           1315        119.136        119.167      -0.144836
           1316           1316        119.303        119.333      -0.144861
           1317           1317        119.469        119.500      -0.144893
           1318           1318        119.636        119.667       -0.14493
           1319           1319        119.803        119.833      -0.144954
           1320           1320        119.969        120.000      -0.144981
           1321           1321        120.136        120.167       -0.14501
           1322           1322        120.303        120.333      -0.145037
           1323           1323        120.469        120.500      -0.145073
           1324           1324        120.636        120.667      -0.145111
           1325           1325        120.803        120.833      -0.145141
           1326           1326        120.969        121.000      -0.145167
           1327           1327        121.136        121.167      -0.145186
           1328           1328        121.303        121.333      -0.145214
           1329           1329        121.469        121.500      -0.145243
           1330           1330        121.636        121.667      -0.145232
           1331           1331        121.802        121.833      -0.145243
           1332           1332        121.969        122.000      -0.145264
           1333           1333        122.136        122.167      -0.145289
           1334           1334        122.302        122.333      -0.145315
           1335           1335        122.469        122.500      -0.145345
           1336           1336        122.636        122.667      -0.145379
           1337           1337        122.802        122.833       -0.14541
           1338           1338        122.969        123.000      -0.145465
           1339           1339        123.136        123.167      -0.145522
           1340           1340        123.302        123.333      -0.145585
           1341           1341        123.469        123.500      -0.145645
           1342           1342        123.635        123.667      -0.145731
           1343           1343        123.802        123.833      -0.145804
           1344           1344        123.969        124.000      -0.145876
           1345           1345        124.135        124.167       -0.14595
           1346           1346        124.302        124.333      -0.146003
           1347           1347        124.469        124.500      -0.146049
           1348           1348        124.635        124.667      -0.146087
           1349           1349        124.802        124.833      -0.146117
           1350           1350        124.969        125.000      -0.146106
           1351           1351        125.135        125.167      -0.146121
           1352           1352        125.302        125.333      -0.146144
           1353           1353        125.468        125.500      -0.146171
           1354           1354        125.635        125.667      -0.146204
           1355           1355        125.802        125.833      -0.146237
           1356           1356        125.968        126.000      -0.146281
           1357           1357        126.135        126.167      -0.146327
           1358           1358        126.302        126.333       -0.14638
           1359           1359        126.468        126.500      -0.146429
           1360           1360        126.635        126.667      -0.146481
           1361           1361        126.802        126.833      -0.146533
           1362           1362        126.968        127.000      -0.146568
           1363           1363        127.135        127.167      -0.146607
           1364           1364        127.302        127.333      -0.146637
           1365           1365        127.468        127.500       -0.14666
           1366           1366        127.635        127.667      -0.146676
           1367           1367        127.801        127.833      -0.146708
           1368           1368        127.968        128.000      -0.146742
           1369           1369        128.135        128.167      -0.146775
           1370           1370        128.301        128.333      -0.146821
           1371           1371        128.468        128.500      -0.146867
           1372           1372        128.635        128.667      -0.146911
           1373           1373        128.801        128.833      -0.146952
           1374           1374        128.968        129.000      -0.146991
           1375           1375        129.135        129.167      -0.147017
           1376           1376        129.301        129.333      -0.147037
           1377           1377        129.468        129.500      -0.147056
           1378           1378        129.635        129.667      -0.147064
           1379           1379        129.801        129.833      -0.147088
           1380           1380        129.968        130.000      -0.147121
           1381           1381        130.134        130.167      -0.147159
           1382           1382        130.301        130.333      -0.147222
           1383           1383        130.468        130.500       -0.14727
           1384           1384        130.634        130.667      -0.147313
           1385           1385        130.801        130.833      -0.147354
           1386           1386        130.968        131.000      -0.147397
           1387           1387        131.134        131.167      -0.147435
           1388           1388        131.301        131.333      -0.147473
           1389           1389        131.468        131.500      -0.147518
           1390           1390        131.634        131.667      -0.147554
           1391           1391        131.801        131.833      -0.147596
           1392           1392        131.967        132.000      -0.147642
           1393           1393        132.134        132.167      -0.147692
           1394           1394        132.301        132.333      -0.147752
           1395           1395        132.467        132.500      -0.147806
           1396           1396        132.634        132.667      -0.147863
           1397           1397        132.801        132.833      -0.147919
           1398           1398        132.967        133.000      -0.147971
           1399           1399        133.134        133.167      -0.148024
           1400           1400        133.301        133.333       -0.14808
           1401           1401        133.467        133.500      -0.148135
           1402           1402        133.634        133.667      -0.148184
           1403           1403        133.800        133.833      -0.148231
           1404           1404        133.967        134.000      -0.148273
           1405           1405        134.134        134.167      -0.148311
           1406           1406        134.300        134.333      -0.148349
           1407           1407        134.467        134.500      -0.148391
           1408           1408        134.634        134.667      -0.148448
           1409           1409        134.800        134.833      -0.148508
           1410           1410        134.967        135.000      -0.148572
           1411           1411        135.134        135.167      -0.148631
           1412           1412        135.300        135.333      -0.148689
           1413           1413        135.467        135.500      -0.148734
           1414           1414        135.633        135.667      -0.148781
           1415           1415        135.800        135.833      -0.148835
           1416           1416        135.967        136.000      -0.148894
           1417           1417        136.133        136.167      -0.148957
           1418           1418        136.300        136.333      -0.149015
           1419           1419        136.467        136.500      -0.149072
           1420           1420        136.633        136.667      -0.149125
           1421           1421        136.800        136.833      -0.149173
           1422           1422        136.967        137.000      -0.149224
           1423           1423        137.133        137.167      -0.149285
           1424           1424        137.300        137.333      -0.149351
           1425           1425        137.466        137.500      -0.149418
           1426           1426        137.633        137.667      -0.149474
           1427           1427        137.800        137.833      -0.149504
           1428           1428        137.966        138.000       -0.14953
           1429           1429        138.133        138.167       -0.14956
           1430           1430        138.300        138.333      -0.149563
           1431           1431        138.466        138.500      -0.149594
           1432           1432        138.633        138.667      -0.149643
           1433           1433        138.800        138.833      -0.149696
           1434           1434        138.966        139.000      -0.149788
           1435           1435        139.133        139.167      -0.149865
           1436           1436        139.299        139.333      -0.149932
           1437           1437        139.466        139.500      -0.149992
           1438           1438        139.633        139.667      -0.150064
           1439           1439        139.799        139.833      -0.150121
           1440           1440        139.966        140.000      -0.150169
           1441           1441        140.133        140.167      -0.150223
           1442           1442        140.299        140.333      -0.150273
           1443           1443        140.466        140.500      -0.150324
           1444           1444        140.633        140.667       -0.15037
           1445           1445        140.799        140.833      -0.150408
           1446           1446        140.966        141.000      -0.150461
           1447           1447        141.132        141.167      -0.150506
           1448           1448        141.299        141.333      -0.150544
           1449           1449        141.466        141.500      -0.150576
           1450           1450        141.632        141.667      -0.150602
           1451           1451        141.799        141.833      -0.150641
           1452           1452        141.966        142.000       -0.15068
           1453           1453        142.132        142.167      -0.150727
           1454           1454        142.299        142.333      -0.150777
           1455           1455        142.466        142.500      -0.150835
           1456           1456        142.632        142.667      -0.150901
           1457           1457        142.799        142.833      -0.150959
           1458           1458        142.965        143.000      -0.151009
           1459           1459        143.132        143.167      -0.151075
           1460           1460        143.299        143.333       -0.15114
           1461           1461        143.465        143.500      -0.151203
           1462           1462        143.632        143.667      -0.151255
           1463           1463        143.799        143.833      -0.151298
           1464           1464        143.965        144.000       -0.15136
           1465           1465        144.132        144.167      -0.151437
           1466           1466        144.299        144.333      -0.151514
           1467           1467        144.465        144.500      -0.151582
           1468           1468        144.632        144.667      -0.151647
           1469           1469        144.798        144.833      -0.151714
           1470           1470        144.965        145.000      -0.151785
           1471           1471        145.132        145.167      -0.151822
           1472           1472        145.298        145.333      -0.151859
           1473           1473        145.465        145.500      -0.151887
           1474           1474        145.632        145.667      -0.151908
           1475           1475        145.798        145.833       -0.15194
           1476           1476        145.965        146.000      -0.151989
           1477           1477        146.132        146.167      -0.152035
           1478           1478        146.298        146.333      -0.152085
           1479           1479        146.465        146.500      -0.152191
           1480           1480        146.631        146.667      -0.152268
           1481           1481        146.798        146.833      -0.152339
           1482           1482        146.965        147.000      -0.152414
           1483           1483        147.131        147.167      -0.152482
           1484           1484        147.298        147.333       -0.15254
           1485           1485        147.465        147.500      -0.152589
           1486           1486        147.631        147.667      -0.152637
           1487           1487        147.798        147.833      -0.152659
           1488           1488        147.965        148.000      -0.152697
           1489           1489        148.131        148.167      -0.152749
           1490           1490        148.298        148.333      -0.152796
           1491           1491        148.464        148.500      -0.152854
           1492           1492        148.631        148.667      -0.152918
           1493           1493        148.798        148.833      -0.152986
           1494           1494        148.964        149.000      -0.153055
           1495           1495        149.131        149.167      -0.153134
           1496           1496        149.298        149.333      -0.153208
           1497           1497        149.464        149.500      -0.153282
           1498           1498        149.631        149.667      -0.153349
           1499           1499        149.797        149.833      -0.153395
           1500           1500        149.964        150.000      -0.153442
           1501           1501        150.131        150.167      -0.153485
           1502           1502        150.297        150.333      -0.153521
           1503           1503        150.464        150.500      -0.153566
           1504           1504        150.631        150.667      -0.153632
           1505           1505        150.797        150.833      -0.153701
           1506           1506        150.964        151.000      -0.153766
           1507           1507        151.131        151.167      -0.153874
           1508           1508        151.297        151.333      -0.153951
           1509           1509        151.464        151.500      -0.154017
           1510           1510        151.630        151.667      -0.154079
           1511           1511        151.797        151.833      -0.154108
           1512           1512        151.964        152.000      -0.154164
           1513           1513        152.130        152.167      -0.154221
           1514           1514        152.297        152.333      -0.154275
           1515           1515        152.464        152.500      -0.154326
           1516           1516        152.630        152.667      -0.154387
           1517           1517        152.797        152.833      -0.154447
           1518           1518        152.964        153.000       -0.15451
           1519           1519        153.130        153.167       -0.15458
           1520           1520        153.297        153.333      -0.154644
           1521           1521        153.463        153.500      -0.154706
           1522           1522        153.630        153.667       -0.15477
           1523           1523        153.797        153.833      -0.154817
           1524           1524        153.963        154.000      -0.154866
           1525           1525        154.130        154.167       -0.15491
           1526           1526        154.297        154.333      -0.154959
           1527           1527        154.463        154.500      -0.155011
           1528           1528        154.630        154.667       -0.15507
           1529           1529        154.797        154.833      -0.155132
           1530           1530        154.963        155.000      -0.155199
           1531           1531        155.130        155.167      -0.155267
           1532           1532        155.296        155.333      -0.155325
           1533           1533        155.463        155.500      -0.155391
           1534           1534        155.630        155.667      -0.155466
           1535           1535        155.796        155.833      -0.155523
           1536           1536        155.963        156.000      -0.155583
           1537           1537        156.130        156.167      -0.155639
           1538           1538        156.296        156.333      -0.155684
           1539           1539        156.463        156.500      -0.155729
           1540           1540        156.630        156.667      -0.155778
           1541           1541        156.796        156.833      -0.155832
           1542           1542        156.963        157.000      -0.155876
           1543           1543        157.129        157.167      -0.155918
           1544           1544        157.296        157.333      -0.155968
           1545           1545        157.463        157.500      -0.156017
           1546           1546        157.629        157.667       -0.15607
           1547           1547        157.796        157.833      -0.156128
           1548           1548        157.963        158.000      -0.156189
           1549           1549        158.129        158.167      -0.156255
           1550           1550        158.296        158.333      -0.156311
           1551           1551        158.462        158.500      -0.156356
           1552           1552        158.629        158.667      -0.156401
           1553           1553        158.796        158.833      -0.156443
           1554           1554        158.962        159.000      -0.156493
           1555           1555        159.129        159.167      -0.156551
           1556           1556        159.296        159.333      -0.156581
           1557           1557        159.462        159.500      -0.156619
           1558           1558        159.629        159.667      -0.156657
           1559           1559        159.796        159.833      -0.156695
           1560           1560        159.962        160.000      -0.156737
           1561           1561        160.129        160.167      -0.156778
           1562           1562        160.296        160.333      -0.156817
           1563           1563        160.462        160.500      -0.156858
           1564           1564        160.629        160.667      -0.156916
           1565           1565        160.795        160.833      -0.156966
           1566           1566        160.962        161.000      -0.157014
           1567           1567        161.129        161.167      -0.157062
           1568           1568        161.295        161.333      -0.157117
           1569           1569        161.462        161.500      -0.157171
           1570           1570        161.629        161.667      -0.157228
           1571           1571        161.795        161.833       -0.15728
           1572           1572        161.962        162.000      -0.157324
           1573           1573        162.129        162.167      -0.157371
           1574           1574        162.295        162.333      -0.157415
           1575           1575        162.462        162.500      -0.157457
           1576           1576        162.628        162.667      -0.157485
           1577           1577        162.795        162.833       -0.15751
           1578           1578        162.962        163.000      -0.157535
           1579           1579        163.128        163.167      -0.157562
           1580           1580        163.295        163.333      -0.157577
           1581           1581        163.462        163.500      -0.157596
           1582           1582        163.628        163.667      -0.157617
           1583           1583        163.795        163.833      -0.157643
           1584           1584        163.962        164.000      -0.157661
           1585           1585        164.128        164.167      -0.157675
           1586           1586        164.295        164.333      -0.157698
           1587           1587        164.461        164.500      -0.157725
           1588           1588        164.628        164.667      -0.157755
           1589           1589        164.795        164.833       -0.15777
           1590           1590        164.961        165.000      -0.157774
           1591           1591        165.128        165.167      -0.157778
           1592           1592        165.295        165.333      -0.157815
           1593           1593        165.461        165.500      -0.157858
           1594           1594        165.628        165.667      -0.157898
           1595           1595        165.795        165.833      -0.157926
           1596           1596        165.961        166.000       -0.15797
           1597           1597        166.128        166.167      -0.157999
           1598           1598        166.295        166.333      -0.158027
           1599           1599        166.461        166.500      -0.158049
           1600           1600        166.628        166.667      -0.158044
           1601           1601        166.794        166.833      -0.158054
           1602           1602        166.961        167.000      -0.158074
           1603           1603        167.128        167.167      -0.158102
           1604           1604        167.294        167.333      -0.158133
           1605           1605        167.461        167.500      -0.158158
           1606           1606        167.628        167.667       -0.15818
           1607           1607        167.794        167.833      -0.158204
           1608           1608        167.961        168.000      -0.158229
           1609           1609        168.128        168.167      -0.158259
           1610           1610        168.294        168.333      -0.158285
           1611           1611        168.461        168.500      -0.158307
           1612           1612        168.628        168.667      -0.158341
           1613           1613        168.794        168.833      -0.158376
           1614           1614        168.961        169.000      -0.158418
           1615           1615        169.127        169.167      -0.158459
           1616           1616        169.294        169.333      -0.158489
           1617           1617        169.461        169.500      -0.158514
           1618           1618        169.627        169.667      -0.158538
           1619           1619        169.794        169.833      -0.158564
           1620           1620        169.961        170.000      -0.158589
           1621           1621        170.127        170.167      -0.158624
           1622           1622        170.294        170.333      -0.158663
           1623           1623        170.461        170.500      -0.158711
           1624           1624        170.627        170.667      -0.158781
           1625           1625        170.794        170.833       -0.15883
           1626           1626        170.960        171.000      -0.158872
           1627           1627        171.127        171.167      -0.158916
           1628           1628        171.294        171.333      -0.158935
           1629           1629        171.460        171.500      -0.158958
           1630           1630        171.627        171.667       -0.15898
           1631           1631        171.794        171.833      -0.158999
           1632           1632        171.960        172.000      -0.159006
           1633           1633        172.127        172.167       -0.15903
           1634           1634        172.294        172.333      -0.159069
           1635           1635        172.460        172.500      -0.159116
           1636           1636        172.627        172.667      -0.159161
           1637           1637        172.794        172.833      -0.159188
           1638           1638        172.960        173.000      -0.159207
           1639           1639        173.127        173.167      -0.159222
           1640           1640        173.293        173.333      -0.159233
           1641           1641        173.460        173.500      -0.159261
           1642           1642        173.627        173.667      -0.159303
           1643           1643        173.793        173.833       -0.15935
           1644           1644        173.960        174.000      -0.159401
           1645           1645        174.127        174.167      -0.159486
           1646           1646        174.293        174.333      -0.159553
           1647           1647        174.460        174.500      -0.159605
           1648           1648        174.627        174.667      -0.159647
           1649           1649        174.793        174.833      -0.159678
           1650           1650        174.960        175.000      -0.159713
           1651           1651        175.126        175.167      -0.159746
           1652           1652        175.293        175.333      -0.159781
           1653           1653        175.460        175.500      -0.159808
           1654           1654        175.626        175.667      -0.159843
           1655           1655        175.793        175.833       -0.15988
           1656           1656        175.960        176.000      -0.159922
           1657           1657        176.126        176.167      -0.159981
           1658           1658        176.293        176.333      -0.160029
           1659           1659        176.460        176.500      -0.160068
           1660           1660        176.626        176.667      -0.160108
           1661           1661        176.793        176.833      -0.160152
           1662           1662        176.959        177.000      -0.160189
           1663           1663        177.126        177.167      -0.160221
           1664           1664        177.293        177.333      -0.160254
           1665           1665        177.459        177.500      -0.160276
           1666           1666        177.626        177.667      -0.160313
           1667           1667        177.793        177.833      -0.160361
           1668           1668        177.959        178.000      -0.160415
           1669           1669        178.126        178.167      -0.160466
           1670           1670        178.293        178.333      -0.160509
           1671           1671        178.459        178.500      -0.160548
           1672           1672        178.626        178.667      -0.160587
           1673           1673        178.793        178.833      -0.160618
           1674           1674        178.959        179.000      -0.160653
           1675           1675        179.126        179.167      -0.160689
           1676           1676        179.292        179.333      -0.160729
           1677           1677        179.459        179.500      -0.160775
           1678           1678        179.626        179.667      -0.160816
           1679           1679        179.792        179.833      -0.160857
           1680           1680        179.959        180.000        -0.1609
           1681           1681        180.126        180.167      -0.160969
           1682           1682        180.292        180.333      -0.161037
           1683           1683        180.459        180.500      -0.161106
           1684           1684        180.626        180.667      -0.161171
           1685           1685        180.792        180.833      -0.161255
           1686           1686        180.959        181.000      -0.161327
           1687           1687        181.125        181.167      -0.161397
           1688           1688        181.292        181.333      -0.161457
           1689           1689        181.459        181.500      -0.161505
           1690           1690        181.625        181.667      -0.161555
           1691           1691        181.792        181.833      -0.161606
           1692           1692        181.959        182.000      -0.161651
           1693           1693        182.125        182.167      -0.161691
           1694           1694        182.292        182.333      -0.161744
           1695           1695        182.458        182.500      -0.161805
           1696           1696        182.625        182.667       -0.16187
           1697           1697        182.792        182.833      -0.161957
           1698           1698        182.958        183.000      -0.162032
           1699           1699        183.125        183.167      -0.162101
           1700           1700        183.292        183.333      -0.162169
           1701           1701        183.458        183.500      -0.162218
           1702           1702        183.625        183.667      -0.162263
           1703           1703        183.792        183.833      -0.162303
           1704           1704        183.958        184.000      -0.162335
           1705           1705        184.125        184.167      -0.162358
           1706           1706        184.291        184.333      -0.162403
           1707           1707        184.458        184.500      -0.162442
           1708           1708        184.625        184.667      -0.162471
           1709           1709        184.791        184.833      -0.162504
           1710           1710        184.958        185.000      -0.162523
           1711           1711        185.125        185.167      -0.162546
           1712           1712        185.291        185.333      -0.162574
           1713           1713        185.458        185.500       -0.16256
           1714           1714        185.625        185.667      -0.162565
           1715           1715        185.791        185.833      -0.162566
           1716           1716        185.958        186.000      -0.162569
           1717           1717        186.125        186.167      -0.162594
           1718           1718        186.291        186.333      -0.162618
           1719           1719        186.458        186.500      -0.162641
           1720           1720        186.624        186.667      -0.162666
           1721           1721        186.791        186.833      -0.162724
           1722           1722        186.958        187.000      -0.162769
           1723           1723        187.124        187.167      -0.162812
           1724           1724        187.291        187.333      -0.162853
           1725           1725        187.458        187.500      -0.162902
           1726           1726        187.624        187.667      -0.162948
           1727           1727        187.791        187.833      -0.162993
           1728           1728        187.958        188.000      -0.163037
           1729           1729        188.124        188.167      -0.163061
           1730           1730        188.291        188.333      -0.163091
           1731           1731        188.457        188.500      -0.163123
           1732           1732        188.624        188.667      -0.163151
           1733           1733        188.791        188.833      -0.163191
           1734           1734        188.957        189.000      -0.163244
           1735           1735        189.124        189.167      -0.163299
           1736           1736        189.291        189.333      -0.163355
           1737           1737        189.457        189.500      -0.163447
           1738           1738        189.624        189.667      -0.163524
           1739           1739        189.791        189.833      -0.163597
           1740           1740        189.957        190.000      -0.163659
           1741           1741        190.124        190.167      -0.163707
           1742           1742        190.290        190.333      -0.163744
           1743           1743        190.457        190.500      -0.163778
           1744           1744        190.624        190.667      -0.163814
           1745           1745        190.790        190.833       -0.16382
           1746           1746        190.957        191.000      -0.163835
           1747           1747        191.124        191.167      -0.163849
           1748           1748        191.290        191.333      -0.163861
           1749           1749        191.457        191.500      -0.163875
           1750           1750        191.624        191.667      -0.163891
           1751           1751        191.790        191.833      -0.163909
           1752           1752        191.957        192.000      -0.163927
           1753           1753        192.124        192.167      -0.163951
           1754           1754        192.290        192.333      -0.163976
           1755           1755        192.457        192.500         -0.164
           1756           1756        192.623        192.667      -0.164017
           1757           1757        192.790        192.833      -0.164044
           1758           1758        192.957        193.000       -0.16407
           1759           1759        193.123        193.167      -0.164088
           1760           1760        193.290        193.333      -0.164102
           1761           1761        193.457        193.500      -0.164119
           1762           1762        193.623        193.667      -0.164148
           1763           1763        193.790        193.833      -0.164186
           1764           1764        193.957        194.000       -0.16423
           1765           1765        194.123        194.167      -0.164271
           1766           1766        194.290        194.333      -0.164307
           1767           1767        194.457        194.500      -0.164316
           1768           1768        194.623        194.667       -0.16432
           1769           1769        194.790        194.833      -0.164318
           1770           1770        194.956        195.000       -0.16428
           1771           1771        195.123        195.167      -0.164278
           1772           1772        195.290        195.333      -0.164286
           1773           1773        195.456        195.500      -0.164292
           1774           1774        195.623        195.667      -0.164335
           1775           1775        195.790        195.833      -0.164365
           1776           1776        195.956        196.000      -0.164389
           1777           1777        196.123        196.167      -0.164405
           1778           1778        196.290        196.333      -0.164437
           1779           1779        196.456        196.500      -0.164461
           1780           1780        196.623        196.667      -0.164484
           1781           1781        196.790        196.833      -0.164511
           1782           1782        196.956        197.000      -0.164517
           1783           1783        197.123        197.167      -0.164526
           1784           1784        197.289        197.333      -0.164535
           1785           1785        197.456        197.500      -0.164546
           1786           1786        197.623        197.667      -0.164545
           1787           1787        197.789        197.833      -0.164557
           1788           1788        197.956        198.000       -0.16456
           1789           1789        198.123        198.167      -0.164555
           1790           1790        198.289        198.333      -0.164563
           1791           1791        198.456        198.500      -0.164577
           1792           1792        198.623        198.667      -0.164593
           1793           1793        198.789        198.833      -0.164613
           1794           1794        198.956        199.000      -0.164648
           1795           1795        199.123        199.167      -0.164678
           1796           1796        199.289        199.333      -0.164708
           1797           1797        199.456        199.500      -0.164735
           1798           1798        199.622        199.667      -0.164776
           1799           1799        199.789        199.833      -0.164815
           1800           1800        199.956        200.000      -0.164852
           1801           1801        200.122        200.167      -0.164886
           1802           1802        200.289        200.333       -0.16491
           1803           1803        200.456        200.500      -0.164938
           1804           1804        200.622        200.667      -0.164963
           1805           1805        200.789        200.833      -0.164986
           1806           1806        200.956        201.000      -0.165005
           1807           1807        201.122        201.167       -0.16503
           1808           1808        201.289        201.333      -0.165057
           1809           1809        201.456        201.500       -0.16508
           1810           1810        201.622        201.667      -0.165111
           1811           1811        201.789        201.833      -0.165141
           1812           1812        201.955        202.000      -0.165166
           1813           1813        202.122        202.167      -0.165191
           1814           1814        202.289        202.333      -0.165203
           1815           1815        202.455        202.500      -0.165216
           1816           1816        202.622        202.667      -0.165229
           1817           1817        202.789        202.833      -0.165242
           1818           1818        202.955        203.000      -0.165238
           1819           1819        203.122        203.167      -0.165239
           1820           1820        203.289        203.333      -0.165241
           1821           1821        203.455        203.500      -0.165242
           1822           1822        203.622        203.667      -0.165245
           1823           1823        203.789        203.833      -0.165251
           1824           1824        203.955        204.000      -0.165259
           1825           1825        204.122        204.167      -0.165265
           1826           1826        204.289        204.333      -0.165282
           1827           1827        204.455        204.500      -0.165293
           1828           1828        204.622        204.667       -0.16531
           1829           1829        204.788        204.833      -0.165337
           1830           1830        204.955        205.000      -0.165353
           1831           1831        205.122        205.167      -0.165374
           1832           1832        205.288        205.333      -0.165391
           1833           1833        205.455        205.500      -0.165406
           1834           1834        205.622        205.667      -0.165408
           1835           1835        205.788        205.833        -0.1654
           1836           1836        205.955        206.000      -0.165378
           1837           1837        206.122        206.167      -0.165354
           1838           1838        206.288        206.333       -0.16532
           1839           1839        206.455        206.500      -0.165305
           1840           1840        206.622        206.667      -0.165297
           1841           1841        206.788        206.833      -0.165298
           1842           1842        206.955        207.000      -0.165304
           1843           1843        207.122        207.167      -0.165301
           1844           1844        207.288        207.333      -0.165296
           1845           1845        207.455        207.500      -0.165293
           1846           1846        207.622        207.667      -0.165301
           1847           1847        207.788        207.833      -0.165314
           1848           1848        207.955        208.000      -0.165308
           1849           1849        208.121        208.167      -0.165294
           1850           1850        208.288        208.333      -0.165306
           1851           1851        208.455        208.500        -0.1653
           1852           1852        208.621        208.667      -0.165288
           1853           1853        208.788        208.833      -0.165271
           1854           1854        208.955        209.000      -0.165235
           1855           1855        209.121        209.167        -0.1652
           1856           1856        209.288        209.333      -0.165168
           1857           1857        209.455        209.500       -0.16514
           1858           1858        209.621        209.667      -0.165118
           1859           1859        209.788        209.833        -0.1651
           1860           1860        209.955        210.000       -0.16508
           1861           1861        210.121        210.167      -0.165057
           1862           1862        210.288        210.333      -0.165044
           1863           1863        210.455        210.500      -0.165015
           1864           1864        210.621        210.667      -0.164981
           1865           1865        210.788        210.833      -0.164949
           1866           1866        210.955        211.000      -0.164892
           1867           1867        211.121        211.167      -0.164846
           1868           1868        211.288        211.333      -0.164797
           1869           1869        211.455        211.500      -0.164744
           1870           1870        211.621        211.667      -0.164698
           1871           1871        211.788        211.833      -0.164654
           1872           1872        211.955        212.000      -0.164607
           1873           1873        212.121        212.167      -0.164557
           1874           1874        212.288        212.333      -0.164519
           1875           1875        212.455        212.500      -0.164482
           1876           1876        212.621        212.667      -0.164452
           1877           1877        212.788        212.833      -0.164428
           1878           1878        212.955        213.000      -0.164426
           1879           1879        213.121        213.167      -0.164421
           1880           1880        213.288        213.333      -0.164422
           1881           1881        213.454        213.500      -0.164422
           1882           1882        213.621        213.667      -0.164436
           1883           1883        213.788        213.833      -0.164439
           1884           1884        213.954        214.000      -0.164433
           1885           1885        214.121        214.167      -0.164417
           1886           1886        214.288        214.333      -0.164388
           1887           1887        214.454        214.500       -0.16437
           1888           1888        214.621        214.667      -0.164353
           1889           1889        214.788        214.833      -0.164339
           1890           1890        214.954        215.000      -0.164301
           1891           1891        215.121        215.167      -0.164258
           1892           1892        215.288        215.333       -0.16421
           1893           1893        215.454        215.500      -0.164156
           1894           1894        215.621        215.667      -0.164085
           1895           1895        215.788        215.833      -0.164043
           1896           1896        215.954        216.000      -0.164011
           1897           1897        216.121        216.167      -0.163983
           1898           1898        216.288        216.333      -0.163974
           1899           1899        216.454        216.500      -0.163952
           1900           1900        216.621        216.667      -0.163921
           1901           1901        216.788        216.833      -0.163887
           1902           1902        216.954        217.000      -0.163843
           1903           1903        217.121        217.167      -0.163786
           1904           1904        217.288        217.333      -0.163727
           1905           1905        217.454        217.500      -0.163663
           1906           1906        217.621        217.667      -0.163579
           1907           1907        217.788        217.833      -0.163515
           1908           1908        217.954        218.000      -0.163464
           1909           1909        218.121        218.167       -0.16342
           1910           1910        218.288        218.333      -0.163417
           1911           1911        218.454        218.500       -0.16342
           1912           1912        218.621        218.667      -0.163419
           1913           1913        218.788        218.833      -0.163406
           1914           1914        218.954        219.000       -0.16344
           1915           1915        219.121        219.167      -0.163456
           1916           1916        219.287        219.333      -0.163473
           1917           1917        219.454        219.500      -0.163498
           1918           1918        219.621        219.667      -0.163524
           1919           1919        219.787        219.833      -0.163552
           1920           1920        219.954        220.000      -0.163578
           1921           1921        220.121        220.167       -0.16361
           1922           1922        220.287        220.333      -0.163655
           1923           1923        220.454        220.500       -0.16371
           1924           1924        220.621        220.667      -0.163756
           1925           1925        220.787        220.833      -0.163811
           1926           1926        220.954        221.000      -0.163872
           1927           1927        221.120        221.167      -0.163949
           1928           1928        221.287        221.333      -0.164024
           1929           1929        221.454        221.500      -0.164101
           1930           1930        221.620        221.667      -0.164177
           1931           1931        221.787        221.833      -0.164282
           1932           1932        221.954        222.000      -0.164385
           1933           1933        222.120        222.167      -0.164495
           1934           1934        222.287        222.333      -0.164613
           1935           1935        222.453        222.500      -0.164771
           1936           1936        222.620        222.667      -0.164928
           1937           1937        222.787        222.833      -0.165096
           1938           1938        222.953        223.000      -0.165263
           1939           1939        223.120        223.167      -0.165466
           1940           1940        223.286        223.333      -0.165651
           1941           1941        223.453        223.500      -0.165842
           1942           1942        223.620        223.667       -0.16604
           1943           1943        223.786        223.833      -0.166264
           1944           1944        223.953        224.000      -0.166496
           1945           1945        224.119        224.167      -0.166737
           1946           1946        224.286        224.333      -0.166982
           1947           1947        224.453        224.500      -0.167278
           1948           1948        224.619        224.667      -0.167571
           1949           1949        224.786        224.833      -0.167889
           1950           1950        224.952        225.000      -0.168226
           1951           1951        225.119        225.167      -0.168626
           1952           1952        225.285        225.333      -0.169023
           1953           1953        225.452        225.500      -0.169431
           1954           1954        225.618        225.667      -0.169845
           1955           1955        225.785        225.833      -0.170346
           1956           1956        225.951        226.000      -0.170837
           1957           1957        226.118        226.167       -0.17135
           1958           1958        226.284        226.333      -0.171893
           1959           1959        226.451        226.500      -0.172514
           1960           1960        226.617        226.667      -0.173128
           1961           1961        226.784        226.833      -0.173779
           1962           1962        226.950        227.000      -0.174452
           1963           1963        227.117        227.167      -0.175227
           1964           1964        227.283        227.333      -0.175984
           1965           1965        227.450        227.500      -0.176765
           1966           1966        227.616        227.667      -0.177568
           1967           1967        227.782        227.833      -0.178469
           1968           1968        227.949        228.000       -0.17935
           1969           1969        228.115        228.167      -0.180315
           1970           1970        228.281        228.333       -0.18133
           1971           1971        228.448        228.500      -0.182539
           1972           1972        228.614        228.667      -0.183738
           1973           1973        228.780        228.833      -0.184997
           1974           1974        228.947        229.000      -0.186304
           1975           1975        229.113        229.167      -0.187778
           1976           1976        229.279        229.333      -0.189256
           1977           1977        229.445        229.500      -0.190788
           1978           1978        229.611        229.667      -0.192369
           1979           1979        229.778        229.833      -0.194113
           1980           1980        229.944        230.000      -0.195842
           1981           1981        230.110        230.167      -0.197717
           1982           1982        230.276        230.333      -0.199693
           1983           1983        230.442        230.500      -0.201938
           1984           1984        230.608        230.667       -0.20422
           1985           1985        230.774        230.833      -0.206619
           1986           1986        230.940        231.000      -0.209116
           1987           1987        231.106        231.167      -0.211827
           1988           1988        231.272        231.333      -0.214611
           1989           1989        231.437        231.500      -0.217653
           1990           1990        231.603        231.667      -0.220814
           1991           1991        231.769        231.833      -0.224078
           1992           1992        231.934        232.000      -0.227601
           1993           1993        232.100        232.167      -0.231173
           1994           1994        232.266        232.333      -0.234878
           1995           1995        232.431        232.500      -0.238698
           1996           1996        232.597        232.667      -0.242765
           1997           1997        232.762        232.833      -0.246907
           1998           1998        232.927        233.000      -0.251175
           1999           1999        233.093        233.167      -0.255485
           2000           2000        233.258        233.333      -0.259807
           2001           2001        233.424        233.500      -0.264093
           2002           2002        233.589        233.667      -0.268357
           2003           2003        233.754        233.833      -0.272603
           2004           2004        233.920        234.000      -0.276845
           2005           2005        234.085        234.167      -0.281079
           2006           2006        234.251        234.333      -0.285208
           2007           2007        234.416        234.500      -0.289173
           2008           2008        234.582        234.667      -0.292696
           2009           2009        234.747        234.833      -0.295961
           2010           2010        234.913        235.000       -0.29885
           2011           2011        235.079        235.167      -0.301454
           2012           2012        235.245        235.333      -0.303271
           2013           2013        235.411        235.500       -0.30469
           2014           2014        235.578        235.667      -0.305576
           2015           2015        235.744        235.833      -0.306108
           2016           2016        235.911        236.000      -0.305826
           2017           2017        236.078        236.167      -0.304718
           2018           2018        236.245        236.333      -0.303055
           2019           2019        236.412        236.500       -0.30106
           2020           2020        236.580        236.667      -0.297662
           2021           2021        236.748        236.833      -0.293934
           2022           2022        236.916        237.000      -0.289756
           2023           2023        237.084        237.167       -0.28529
           2024           2024        237.252        237.333      -0.280168
           2025           2025        237.420        237.500      -0.274691
           2026           2026        237.588        237.667      -0.268777
           2027           2027        237.757        237.833      -0.262586
           2028           2028        237.925        238.000      -0.256134
           2029           2029        238.094        238.167       -0.24978
           2030           2030        238.262        238.333      -0.243432
           2031           2031        238.431        238.500      -0.237051
           2032           2032        238.599        238.667      -0.230731
           2033           2033        238.768        238.833      -0.224874
           2034           2034        238.936        239.000      -0.219868
           2035           2035        239.104        239.167      -0.215176
           2036           2036        239.272        239.333      -0.210705
           2037           2037        239.440        239.500      -0.206467
           2038           2038        239.607        239.667      -0.202561
           2039           2039        239.775        239.833      -0.198892
           2040           2040        239.943        240.000      -0.195797
           2041           2041        240.110        240.167      -0.192954
           2042           2042        240.277        240.333      -0.190441
           2043           2043        240.445        240.500       -0.18818
           2044           2044        240.612        240.667      -0.186093
           2045           2045        240.779        240.833      -0.184204
           2046           2046        240.946        241.000      -0.182556
           2047           2047        241.113        241.167      -0.180987
           2048           2048        241.281        241.333      -0.179671
           2049           2049        241.448        241.500      -0.178417
           2050           2050        241.615        241.667      -0.177304
           2051           2051        241.781        241.833      -0.176329
           2052           2052        241.948        242.000       -0.17549
           2053           2053        242.115        242.167      -0.174662
           2054           2054        242.282        242.333      -0.173901
           2055           2055        242.449        242.500      -0.173188
           2056           2056        242.616        242.667      -0.172672
           2057           2057        242.783        242.833      -0.172141
           2058           2058        242.949        243.000      -0.171673
           2059           2059        243.116        243.167      -0.171279
           2060           2060        243.283        243.333      -0.170886
           2061           2061        243.450        243.500      -0.170603
           2062           2062        243.616        243.667      -0.170299
           2063           2063        243.783        243.833      -0.170009
           2064           2064        243.950        244.000      -0.169737
           2065           2065        244.117        244.167      -0.169556
           2066           2066        244.283        244.333      -0.169369
           2067           2067        244.450        244.500      -0.169205
           2068           2068        244.617        244.667      -0.169066
           2069           2069        244.783        244.833      -0.169029
           2070           2070        244.950        245.000      -0.168965
           2071           2071        245.117        245.167      -0.168912
           2072           2072        245.283        245.333      -0.168865
           2073           2073        245.450        245.500      -0.168881
           2074           2074        245.617        245.667      -0.168872
           2075           2075        245.783        245.833      -0.168869
           2076           2076        245.950        246.000      -0.168873
           2077           2077        246.117        246.167      -0.168925
           2078           2078        246.283        246.333      -0.168987
           2079           2079        246.450        246.500      -0.169065
           2080           2080        246.616        246.667      -0.169154
           2081           2081        246.783        246.833      -0.169343
           2082           2082        246.950        247.000      -0.169503
           2083           2083        247.116        247.167      -0.169668
           2084           2084        247.283        247.333      -0.169841
           2085           2085        247.449        247.500      -0.170055
           2086           2086        247.616        247.667      -0.170253
           2087           2087        247.783        247.833      -0.170462
           2088           2088        247.949        248.000       -0.17068
           2089           2089        248.116        248.167      -0.170928
           2090           2090        248.282        248.333       -0.17119
           2091           2091        248.449        248.500      -0.171471
           2092           2092        248.615        248.667      -0.171767
           2093           2093        248.782        248.833      -0.172151
           2094           2094        248.949        249.000      -0.172526
           2095           2095        249.115        249.167      -0.172922
           2096           2096        249.282        249.333      -0.173335
           2097           2097        249.448        249.500      -0.173829
           2098           2098        249.615        249.667      -0.174308
           2099           2099        249.781        249.833      -0.174793
           2100           2100        249.948        250.000       -0.17529
           2101           2101        250.114        250.167      -0.175829
           2102           2102        250.281        250.333      -0.176337
           2103           2103        250.447        250.500      -0.176833
           2104           2104        250.614        250.667      -0.177326
           2105           2105        250.780        250.833      -0.177777
           2106           2106        250.947        251.000      -0.178209
           2107           2107        251.113        251.167       -0.17865
           2108           2108        251.280        251.333       -0.17907
           2109           2109        251.446        251.500      -0.179273
           2110           2110        251.613        251.667      -0.179399
           2111           2111        251.780        251.833      -0.179278
           2112           2112        251.946        252.000       -0.17913
           2113           2113        252.113        252.167      -0.178601
           2114           2114        252.280        252.333       -0.17791
           2115           2115        252.447        252.500      -0.177009
           2116           2116        252.614        252.667      -0.176064
           2117           2117        252.781        252.833       -0.17485
           2118           2118        252.948        253.000      -0.173718
           2119           2119        253.115        253.167       -0.17263
           2120           2120        253.282        253.333      -0.171525
           2121           2121        253.449        253.500      -0.170482
           2122           2122        253.616        253.667      -0.169457
           2123           2123        253.783        253.833      -0.168566
           2124           2124        253.949        254.000      -0.167794
           2125           2125        254.116        254.167      -0.167155
           2126           2126        254.283        254.333      -0.166522
           2127           2127        254.450        254.500       -0.16595
           2128           2128        254.617        254.667      -0.165448
           2129           2129        254.784        254.833      -0.165006
           2130           2130        254.950        255.000      -0.164729
           2131           2131        255.117        255.167      -0.164455
           2132           2132        255.284        255.333      -0.164224
           2133           2133        255.450        255.500      -0.163982
           2134           2134        255.617        255.667      -0.163821
           2135           2135        255.784        255.833      -0.163635
           2136           2136        255.951        256.000      -0.163455
           2137           2137        256.117        256.167      -0.163287
           2138           2138        256.284        256.333      -0.163165
           2139           2139        256.451        256.500      -0.163044
           2140           2140        256.617        256.667      -0.162934
           2141           2141        256.784        256.833      -0.162831
           2142           2142        256.951        257.000      -0.162785
           2143           2143        257.117        257.167      -0.162725
           2144           2144        257.284        257.333      -0.162672
           2145           2145        257.451        257.500      -0.162628
           2146           2146        257.617        257.667      -0.162637
           2147           2147        257.784        257.833       -0.16264
           2148           2148        257.951        258.000      -0.162642
           2149           2149        258.117        258.167      -0.162653
           2150           2150        258.284        258.333      -0.162697
           2151           2151        258.451        258.500       -0.16272
           2152           2152        258.617        258.667       -0.16274
           2153           2153        258.784        258.833      -0.162758
           2154           2154        258.951        259.000      -0.162771
           2155           2155        259.117        259.167      -0.162784
           2156           2156        259.284        259.333        -0.1628
           2157           2157        259.450        259.500      -0.162821
           2158           2158        259.617        259.667      -0.162854
           2159           2159        259.784        259.833       -0.16289
           2160           2160        259.950        260.000      -0.162926
           2161           2161        260.117        260.167      -0.162958
           2162           2162        260.284        260.333      -0.162987
           2163           2163        260.450        260.500      -0.163007
           2164           2164        260.617        260.667      -0.163023
           2165           2165        260.784        260.833      -0.163039
           2166           2166        260.950        261.000      -0.163035
           2167           2167        261.117        261.167      -0.163045
           2168           2168        261.284        261.333      -0.163058
           2169           2169        261.450        261.500      -0.163069
           2170           2170        261.617        261.667      -0.163089
           2171           2171        261.783        261.833      -0.163105
           2172           2172        261.950        262.000      -0.163129
           2173           2173        262.117        262.167      -0.163159
           2174           2174        262.283        262.333      -0.163204
           2175           2175        262.450        262.500      -0.163238
           2176           2176        262.617        262.667      -0.163272
           2177           2177        262.783        262.833      -0.163307
           2178           2178        262.950        263.000      -0.163354
           2179           2179        263.117        263.167        -0.1634
           2180           2180        263.283        263.333       -0.16344
           2181           2181        263.450        263.500      -0.163473
           2182           2182        263.616        263.667      -0.163482
           2183           2183        263.783        263.833      -0.163489
           2184           2184        263.950        264.000      -0.163494
           2185           2185        264.116        264.167      -0.163499
           2186           2186        264.283        264.333      -0.163489
           2187           2187        264.450        264.500      -0.163493
           2188           2188        264.616        264.667      -0.163498
           2189           2189        264.783        264.833      -0.163506
           2190           2190        264.950        265.000      -0.163542
           2191           2191        265.116        265.167      -0.163565
           2192           2192        265.283        265.333      -0.163583
           2193           2193        265.450        265.500      -0.163596
           2194           2194        265.616        265.667      -0.163614
           2195           2195        265.783        265.833      -0.163628
           2196           2196        265.950        266.000      -0.163645
           2197           2197        266.116        266.167      -0.163668
           2198           2198        266.283        266.333      -0.163702
           2199           2199        266.449        266.500       -0.16375
           2200           2200        266.616        266.667      -0.163796
           2201           2201        266.783        266.833      -0.163845
           2202           2202        266.949        267.000      -0.163889
           2203           2203        267.116        267.167      -0.163953
           2204           2204        267.283        267.333      -0.164002
           2205           2205        267.449        267.500      -0.164057
           2206           2206        267.616        267.667      -0.164119
           2207           2207        267.783        267.833      -0.164185
           2208           2208        267.949        268.000      -0.164266
           2209           2209        268.116        268.167      -0.164359
           2210           2210        268.282        268.333      -0.164447
           2211           2211        268.449        268.500      -0.164582
           2212           2212        268.616        268.667      -0.164709
           2213           2213        268.782        268.833      -0.164839
           2214           2214        268.949        269.000      -0.164971
           2215           2215        269.116        269.167      -0.165108
           2216           2216        269.282        269.333      -0.165237
           2217           2217        269.449        269.500      -0.165374
           2218           2218        269.615        269.667      -0.165522
           2219           2219        269.782        269.833      -0.165675
           2220           2220        269.949        270.000      -0.165837
           2221           2221        270.115        270.167      -0.166004
           2222           2222        270.282        270.333      -0.166171
           2223           2223        270.448        270.500      -0.166389
           2224           2224        270.615        270.667      -0.166591
           2225           2225        270.781        270.833      -0.166798
           2226           2226        270.948        271.000      -0.167013
           2227           2227        271.115        271.167      -0.167268
           2228           2228        271.281        271.333      -0.167508
           2229           2229        271.448        271.500      -0.167739
           2230           2230        271.614        271.667       -0.16797
           2231           2231        271.781        271.833      -0.168241
           2232           2232        271.948        272.000        -0.1685
           2233           2233        272.114        272.167      -0.168757
           2234           2234        272.281        272.333      -0.169013
           2235           2235        272.447        272.500      -0.169262
           2236           2236        272.614        272.667      -0.169504
           2237           2237        272.780        272.833      -0.169751
           2238           2238        272.947        273.000      -0.170007
           2239           2239        273.114        273.167      -0.170261
           2240           2240        273.280        273.333      -0.170528
           2241           2241        273.447        273.500      -0.170797
           2242           2242        273.613        273.667      -0.171062
           2243           2243        273.780        273.833      -0.171343
           2244           2244        273.946        274.000      -0.171607
           2245           2245        274.113        274.167      -0.171872
           2246           2246        274.280        274.333      -0.172144
           2247           2247        274.446        274.500      -0.172409
           2248           2248        274.613        274.667      -0.172693
           2249           2249        274.779        274.833      -0.172987
           2250           2250        274.946        275.000      -0.173292
           2251           2251        275.112        275.167      -0.173647
           2252           2252        275.279        275.333      -0.173981
           2253           2253        275.445        275.500      -0.174322
           2254           2254        275.612        275.667      -0.174676
           2255           2255        275.778        275.833      -0.175071
           2256           2256        275.945        276.000      -0.175469
           2257           2257        276.111        276.167      -0.175875
           2258           2258        276.278        276.333      -0.176284
           2259           2259        276.445        276.500      -0.176739
           2260           2260        276.611        276.667      -0.177178
           2261           2261        276.778        276.833      -0.177614
           2262           2262        276.944        277.000      -0.178051
           2263           2263        277.111        277.167      -0.178474
           2264           2264        277.277        277.333      -0.178892
           2265           2265        277.444        277.500      -0.179308
           2266           2266        277.610        277.667      -0.179715
           2267           2267        277.777        277.833      -0.180111
           2268           2268        277.943        278.000       -0.18046
           2269           2269        278.110        278.167      -0.180797
           2270           2270        278.276        278.333      -0.181109
           2271           2271        278.443        278.500      -0.181403
           2272           2272        278.609        278.667      -0.181611
           2273           2273        278.776        278.833      -0.181824
           2274           2274        278.943        279.000      -0.182007
           2275           2275        279.109        279.167      -0.182166
           2276           2276        279.276        279.333      -0.182213
           2277           2277        279.443        279.500      -0.182281
           2278           2278        279.609        279.667      -0.182338
           2279           2279        279.776        279.833      -0.182377
           2280           2280        279.942        280.000      -0.182339
           2281           2281        280.109        280.167      -0.182336
           2282           2282        280.276        280.333      -0.182331
           2283           2283        280.442        280.500      -0.182317
           2284           2284        280.609        280.667      -0.182273
           2285           2285        280.776        280.833      -0.182232
           2286           2286        280.942        281.000      -0.182182
           2287           2287        281.109        281.167      -0.182124
           2288           2288        281.276        281.333      -0.182028
           2289           2289        281.442        281.500      -0.181923
           2290           2290        281.609        281.667      -0.181804
           2291           2291        281.776        281.833      -0.181697
           2292           2292        281.943        282.000      -0.181464
           2293           2293        282.109        282.167      -0.181225
           2294           2294        282.276        282.333      -0.180836
           2295           2295        282.443        282.500       -0.18034
           2296           2296        282.610        282.667      -0.179586
           2297           2297        282.777        282.833      -0.178803
           2298           2298        282.944        283.000      -0.178014
           2299           2299        283.110        283.167      -0.177228
           2300           2300        283.277        283.333      -0.176364
           2301           2301        283.444        283.500      -0.175519
           2302           2302        283.611        283.667       -0.17467
           2303           2303        283.778        283.833      -0.173817
           2304           2304        283.945        284.000      -0.172953
           2305           2305        284.112        284.167      -0.172117
           2306           2306        284.279        284.333      -0.171314
           2307           2307        284.446        284.500      -0.170534
           2308           2308        284.613        284.667      -0.169834
           2309           2309        284.780        284.833      -0.169114
           2310           2310        284.946        285.000      -0.168459
           2311           2311        285.113        285.167      -0.167838
           2312           2312        285.280        285.333       -0.16738
           2313           2313        285.447        285.500      -0.166932
           2314           2314        285.614        285.667      -0.166547
           2315           2315        285.780        285.833      -0.166167
           2316           2316        285.947        286.000      -0.165904
           2317           2317        286.114        286.167      -0.165623
           2318           2318        286.281        286.333      -0.165362
           2319           2319        286.447        286.500      -0.165119
           2320           2320        286.614        286.667      -0.164986
           2321           2321        286.781        286.833      -0.164832
           2322           2322        286.947        287.000      -0.164688
           2323           2323        287.114        287.167      -0.164556
           2324           2324        287.281        287.333      -0.164485
           2325           2325        287.447        287.500       -0.16438
           2326           2326        287.614        287.667      -0.164277
           2327           2327        287.781        287.833      -0.164181
           2328           2328        287.947        288.000      -0.164103
           2329           2329        288.114        288.167      -0.164016
           2330           2330        288.281        288.333      -0.163935
           2331           2331        288.448        288.500      -0.163868
           2332           2332        288.614        288.667      -0.163834
           2333           2333        288.781        288.833      -0.163785
           2334           2334        288.948        289.000      -0.163729
           2335           2335        289.114        289.167      -0.163675
           2336           2336        289.281        289.333       -0.16363
           2337           2337        289.448        289.500      -0.163571
           2338           2338        289.614        289.667      -0.163515
           2339           2339        289.781        289.833      -0.163458
           2340           2340        289.948        290.000      -0.163383
           2341           2341        290.114        290.167      -0.163321
           2342           2342        290.281        290.333      -0.163264
           2343           2343        290.448        290.500      -0.163207
           2344           2344        290.614        290.667      -0.163151
           2345           2345        290.781        290.833      -0.163086
           2346           2346        290.948        291.000      -0.163022
           2347           2347        291.114        291.167       -0.16296
           2348           2348        291.281        291.333      -0.162885
           2349           2349        291.448        291.500      -0.162815
           2350           2350        291.614        291.667      -0.162745
           2351           2351        291.781        291.833      -0.162677
           2352           2352        291.948        292.000      -0.162603
           2353           2353        292.114        292.167      -0.162527
           2354           2354        292.281        292.333      -0.162456
           2355           2355        292.448        292.500      -0.162388
           2356           2356        292.614        292.667      -0.162332
           2357           2357        292.781        292.833      -0.162277
           2358           2358        292.948        293.000      -0.162225
           2359           2359        293.114        293.167      -0.162172
           2360           2360        293.281        293.333      -0.162123
           2361           2361        293.448        293.500      -0.162077
           2362           2362        293.614        293.667      -0.162013
           2363           2363        293.781        293.833       -0.16194
           2364           2364        293.948        294.000      -0.161861
           2365           2365        294.114        294.167      -0.161764
           2366           2366        294.281        294.333       -0.16168
           2367           2367        294.448        294.500      -0.161605
           2368           2368        294.614        294.667      -0.161535
           2369           2369        294.781        294.833      -0.161476
           2370           2370        294.948        295.000      -0.161415
           2371           2371        295.114        295.167      -0.161364
           2372           2372        295.281        295.333      -0.161315
           2373           2373        295.448        295.500      -0.161272
           2374           2374        295.614        295.667      -0.161213
           2375           2375        295.781        295.833      -0.161144
           2376           2376        295.948        296.000      -0.161067
           2377           2377        296.114        296.167      -0.160962
           2378           2378        296.281        296.333      -0.160867
           2379           2379        296.448        296.500       -0.16077
           2380           2380        296.615        296.667      -0.160667
           2381           2381        296.781        296.833       -0.16055
           2382           2382        296.948        297.000      -0.160447
           2383           2383        297.115        297.167      -0.160353
           2384           2384        297.281        297.333      -0.160264
           2385           2385        297.448        297.500      -0.160184
           2386           2386        297.615        297.667      -0.160092
           2387           2387        297.781        297.833      -0.159992
           2388           2388        297.948        298.000      -0.159888
           2389           2389        298.115        298.167      -0.159782
           2390           2390        298.281        298.333      -0.159685
           2391           2391        298.448        298.500      -0.159597
           2392           2392        298.615        298.667      -0.159516
           2393           2393        298.781        298.833       -0.15943
           2394           2394        298.948        299.000      -0.159356
           2395           2395        299.115        299.167      -0.159315
           2396           2396        299.281        299.333        -0.1593
           2397           2397        299.445        299.500      -0.168594
           2398           2398        299.596        299.667      -0.216246
           2399           2399        299.728        299.833      -0.323242
           2400           2400        299.850        300.000      -0.460742
           2401           2401        299.652        299.833      -0.554757
           2402           2402        299.476        299.667      -0.585289
           2403           2403        299.321        299.500      -0.548798
           2404           2404        299.182        299.333      -0.465308
           2405           2405        299.049        299.167      -0.362417
           2406           2406        298.917        299.000       -0.25608
           2407           2407        298.780        298.833      -0.162685
           2408           2408        298.639        298.667     -0.0861162
           2409           2409        298.493        298.500     -0.0208748
           2410           2410        298.341        298.333      0.0227419
           2411           2411        298.186        298.167      0.0588364
           2412           2412        298.029        298.000      0.0881262
           2413           2413        297.870        297.833       0.113515
           2414           2414        297.710        297.667       0.132078
           2415           2415        297.548        297.500       0.148304
           2416           2416        297.386        297.333       0.161957
           2417           2417        297.223        297.167        0.17401
           2418           2418        297.059        297.000       0.183007
           2419           2419        296.895        296.833       0.190641
           2420           2420        296.731        296.667       0.196933
           2421           2421        296.566        296.500       0.202511
           2422           2422        296.400        296.333       0.206525
           2423           2423        296.235        296.167        0.20988
           2424           2424        296.069        296.000         0.2128
           2425           2425        295.903        295.833        0.21542
           2426           2426        295.737        295.667       0.217358
           2427           2427        295.571        295.500       0.219069
           2428           2428        295.405        295.333       0.220476
           2429           2429        295.238        295.167       0.221671
           2430           2430        295.072        295.000       0.222654
           2431           2431        294.906        294.833       0.223583
           2432           2432        294.739        294.667        0.22437
           2433           2433        294.573        294.500       0.225012
           2434           2434        294.406        294.333        0.22555
           2435           2435        294.240        294.167       0.226087
           2436           2436        294.073        294.000       0.226574
           2437           2437        293.907        293.833        0.22702
           2438           2438        293.740        293.667       0.227279
           2439           2439        293.573        293.500       0.227598
           2440           2440        293.407        293.333       0.227911
           2441           2441        293.240        293.167        0.22821
           2442           2442        293.074        293.000       0.228424
           2443           2443        292.907        292.833       0.228656
           2444           2444        292.740        292.667       0.228886
           2445           2445        292.574        292.500        0.22911
           2446           2446        292.407        292.333       0.229299
           2447           2447        292.241        292.167       0.229505
           2448           2448        292.074        292.000       0.229713
           2449           2449        291.907        291.833       0.229915
           2450           2450        291.741        291.667       0.230109
           2451           2451        291.574        291.500       0.230293
           2452           2452        291.407        291.333       0.230472
           2453           2453        291.241        291.167       0.230649
           2454           2454        291.074        291.000       0.230794
           2455           2455        290.908        290.833       0.230938
           2456           2456        290.741        290.667       0.231076
           2457           2457        290.574        290.500       0.231206
           2458           2458        290.408        290.333       0.231307
           2459           2459        290.241        290.167       0.231424
           2460           2460        290.074        290.000       0.231545
           2461           2461        289.908        289.833        0.23167
           2462           2462        289.741        289.667       0.231787
           2463           2463        289.574        289.500       0.231896
           2464           2464        289.408        289.333       0.231991
           2465           2465        289.241        289.167       0.232081
           2466           2466        289.074        289.000       0.232165
           2467           2467        288.908        288.833        0.23226
           2468           2468        288.741        288.667       0.232357
           2469           2469        288.574        288.500       0.232452
           2470           2470        288.408        288.333        0.23253
           2471           2471        288.241        288.167       0.232616
           2472           2472        288.074        288.000       0.232709
           2473           2473        287.908        287.833       0.232802
           2474           2474        287.741        287.667       0.232879
           2475           2475        287.574        287.500       0.232952
           2476           2476        287.408        287.333       0.233026
           2477           2477        287.241        287.167       0.233097
           2478           2478        287.074        287.000       0.233153
           2479           2479        286.908        286.833       0.233213
           2480           2480        286.741        286.667       0.233277
           2481           2481        286.574        286.500       0.233343
           2482           2482        286.408        286.333       0.233396
           2483           2483        286.241        286.167       0.233454
           2484           2484        286.074        286.000       0.233514
           2485           2485        285.908        285.833       0.233569
           2486           2486        285.741        285.667        0.23361
           2487           2487        285.574        285.500       0.233651
           2488           2488        285.408        285.333       0.233691
           2489           2489        285.241        285.167       0.233737
           2490           2490        285.074        285.000       0.233781
           2491           2491        284.908        284.833       0.233836
           2492           2492        284.741        284.667       0.233891
           2493           2493        284.574        284.500       0.233949
           2494           2494        284.408        284.333       0.234034
           2495           2495        284.241        284.167       0.234098
           2496           2496        284.074        284.000       0.234155
           2497           2497        283.908        283.833       0.234216
           2498           2498        283.741        283.667        0.23429
           2499           2499        283.574        283.500       0.234371
           2500           2500        283.408        283.333       0.234454
           2501           2501        283.241        283.167       0.234541
           2502           2502        283.074        283.000       0.234654
           2503           2503        282.908        282.833       0.234759
           2504           2504        282.741        282.667       0.234879
           2505           2505        282.575        282.500       0.235015
           2506           2506        282.408        282.333       0.235199
           2507           2507        282.241        282.167       0.235377
           2508           2508        282.075        282.000       0.235613
           2509           2509        281.908        281.833       0.235881
           2510           2510        281.741        281.667       0.236359
           2511           2511        281.575        281.500        0.23678
           2512           2512        281.408        281.333       0.237207
           2513           2513        281.242        281.167        0.23765
           2514           2514        281.075        281.000        0.23819
           2515           2515        280.909        280.833       0.238688
           2516           2516        280.742        280.667       0.239173
           2517           2517        280.576        280.500       0.239644
           2518           2518        280.409        280.333       0.240082
           2519           2519        280.243        280.167       0.240492
           2520           2520        280.076        280.000       0.240868
           2521           2521        279.909        279.833       0.241213
           2522           2522        279.743        279.667       0.241462
           2523           2523        279.576        279.500       0.241679
           2524           2524        279.410        279.333       0.241839
           2525           2525        279.243        279.167       0.241953
           2526           2526        279.076        279.000       0.241924
           2527           2527        278.910        278.833       0.241829
           2528           2528        278.743        278.667       0.241673
           2529           2529        278.576        278.500       0.241465
           2530           2530        278.409        278.333       0.241542
           2531           2531        278.243        278.167       0.241579
           2532           2532        278.076        278.000       0.241528
           2533           2533        277.909        277.833       0.241256
           2534           2534        277.742        277.667       0.240294
           2535           2535        277.575        277.500       0.239219
           2536           2536        277.408        277.333       0.238155
           2537           2537        277.241        277.167       0.237078
           2538           2538        277.074        277.000       0.236114
           2539           2539        276.907        276.833       0.235387
           2540           2540        276.740        276.667        0.23492
           2541           2541        276.574        276.500       0.234507
           2542           2542        276.407        276.333       0.234362
           2543           2543        276.240        276.167       0.234165
           2544           2544        276.073        276.000       0.233933
           2545           2545        275.907        275.833       0.233711
           2546           2546        275.740        275.667         0.2335
           2547           2547        275.573        275.500       0.233317
           2548           2548        275.406        275.333       0.233126
           2549           2549        275.240        275.167       0.232937
           2550           2550        275.073        275.000        0.23275
           2551           2551        274.906        274.833       0.232569
           2552           2552        274.739        274.667       0.232397
           2553           2553        274.573        274.500       0.232229
           2554           2554        274.406        274.333       0.232065
           2555           2555        274.239        274.167       0.231915
           2556           2556        274.072        274.000       0.231761
           2557           2557        273.906        273.833       0.231609
           2558           2558        273.739        273.667       0.231459
           2559           2559        273.572        273.500       0.231312
           2560           2560        273.405        273.333       0.231161
           2561           2561        273.239        273.167       0.231012
           2562           2562        273.072        273.000       0.230871
           2563           2563        272.905        272.833       0.230754
           2564           2564        272.739        272.667        0.23064
           2565           2565        272.572        272.500       0.230528
           2566           2566        272.405        272.333       0.230419
           2567           2567        272.238        272.167       0.230345
           2568           2568        272.072        272.000       0.230248
           2569           2569        271.905        271.833       0.230144
           2570           2570        271.738        271.667       0.230045
           2571           2571        271.572        271.500        0.22994
           2572           2572        271.405        271.333       0.229845
           2573           2573        271.238        271.167        0.22976
           2574           2574        271.071        271.000       0.229682
           2575           2575        270.905        270.833       0.229608
           2576           2576        270.738        270.667        0.22953
           2577           2577        270.571        270.500       0.229459
           2578           2578        270.405        270.333       0.229391
           2579           2579        270.238        270.167       0.229323
           2580           2580        270.071        270.000       0.229264
           2581           2581        269.904        269.833       0.229216
           2582           2582        269.738        269.667       0.229183
           2583           2583        269.571        269.500       0.229198
           2584           2584        269.404        269.333       0.229215
           2585           2585        269.238        269.167       0.229249
           2586           2586        269.071        269.000       0.229346
           2587           2587        268.904        268.833       0.229541
           2588           2588        268.738        268.667       0.229824
           2589           2589        268.571        268.500        0.23024
           2590           2590        268.405        268.333       0.230763
           2591           2591        268.238        268.167       0.231563
           2592           2592        268.072        268.000       0.232425
           2593           2593        267.906        267.833       0.233439
           2594           2594        267.739        267.667       0.234586
           2595           2595        267.573        267.500       0.235768
           2596           2596        267.406        267.333        0.23687
           2597           2597        267.240        267.167       0.237991
           2598           2598        267.074        267.000       0.239122
           2599           2599        266.907        266.833       0.239983
           2600           2600        266.741        266.667       0.240795
           2601           2601        266.574        266.500       0.241485
           2602           2602        266.408        266.333       0.242089
           2603           2603        266.241        266.167       0.242418
           2604           2604        266.075        266.000        0.24269
           2605           2605        265.908        265.833       0.242818
           2606           2606        265.741        265.667       0.242813
           2607           2607        265.575        265.500       0.242681
           2608           2608        265.408        265.333       0.242571
           2609           2609        265.241        265.167       0.242326
           2610           2610        265.074        265.000       0.241964
           2611           2611        264.908        264.833       0.241499
           2612           2612        264.741        264.667       0.241095
           2613           2613        264.574        264.500       0.240675
           2614           2614        264.407        264.333       0.240237
           2615           2615        264.240        264.167       0.239789
           2616           2616        264.073        264.000       0.239317
           2617           2617        263.907        263.833       0.238873
           2618           2618        263.740        263.667       0.238428
           2619           2619        263.573        263.500       0.237976
           2620           2620        263.406        263.333       0.237554
           2621           2621        263.239        263.167       0.237124
           2622           2622        263.073        263.000       0.236692
           2623           2623        262.906        262.833       0.236263
           2624           2624        262.739        262.667       0.235856
           2625           2625        262.572        262.500       0.235464
           2626           2626        262.405        262.333       0.235085
           2627           2627        262.238        262.167       0.234713
           2628           2628        262.072        262.000       0.234367
           2629           2629        261.905        261.833       0.234011
           2630           2630        261.738        261.667       0.233663
           2631           2631        261.571        261.500       0.233324
           2632           2632        261.405        261.333       0.232999
           2633           2633        261.238        261.167       0.232674
           2634           2634        261.071        261.000       0.232357
           2635           2635        260.904        260.833       0.232053
           2636           2636        260.737        260.667       0.231792
           2637           2637        260.571        260.500       0.231536
           2638           2638        260.404        260.333        0.23129
           2639           2639        260.237        260.167       0.231052
           2640           2640        260.070        260.000       0.230859
           2641           2641        259.904        259.833       0.230653
           2642           2642        259.737        259.667        0.23045
           2643           2643        259.570        259.500       0.230251
           2644           2644        259.403        259.333       0.230077
           2645           2645        259.237        259.167       0.229905
           2646           2646        259.070        259.000       0.229742
           2647           2647        258.903        258.833       0.229588
           2648           2648        258.736        258.667       0.229466
           2649           2649        258.570        258.500       0.229327
           2650           2650        258.403        258.333       0.229178
           2651           2651        258.236        258.167       0.229028
           2652           2652        258.069        258.000       0.228895
           2653           2653        257.903        257.833       0.228763
           2654           2654        257.736        257.667       0.228634
           2655           2655        257.569        257.500       0.228511
           2656           2656        257.403        257.333        0.22841
           2657           2657        257.236        257.167        0.22831
           2658           2658        257.069        257.000        0.22821
           2659           2659        256.902        256.833       0.228112
           2660           2660        256.736        256.667       0.228031
           2661           2661        256.569        256.500       0.227943
           2662           2662        256.402        256.333       0.227864
           2663           2663        256.236        256.167       0.227794
           2664           2664        256.069        256.000       0.227719
           2665           2665        255.902        255.833        0.22764
           2666           2666        255.735        255.667       0.227561
           2667           2667        255.569        255.500       0.227486
           2668           2668        255.402        255.333       0.227419
           2669           2669        255.235        255.167       0.227366
           2670           2670        255.069        255.000       0.227319
           2671           2671        254.902        254.833       0.227277
           2672           2672        254.735        254.667       0.227259
           2673           2673        254.569        254.500       0.227224
           2674           2674        254.402        254.333        0.22718
           2675           2675        254.235        254.167        0.22713
           2676           2676        254.068        254.000       0.227072
           2677           2677        253.902        253.833       0.227018
           2678           2678        253.735        253.667       0.226963
           2679           2679        253.568        253.500       0.226904
           2680           2680        253.402        253.333       0.226835
           2681           2681        253.235        253.167       0.226769
           2682           2682        253.068        253.000        0.22671
           2683           2683        252.901        252.833       0.226658
           2684           2684        252.735        252.667       0.226607
           2685           2685        252.568        252.500        0.22656
           2686           2686        252.401        252.333        0.22652
           2687           2687        252.235        252.167       0.226482
           2688           2688        252.068        252.000       0.226467
           2689           2689        251.901        251.833       0.226442
           2690           2690        251.735        251.667       0.226413
           2691           2691        251.568        251.500       0.226384
           2692           2692        251.401        251.333       0.226365
           2693           2693        251.235        251.167        0.22634
           2694           2694        251.068        251.000       0.226312
           2695           2695        250.901        250.833       0.226282
           2696           2696        250.734        250.667       0.226244
           2697           2697        250.568        250.500       0.226214
           2698           2698        250.401        250.333       0.226193
           2699           2699        250.234        250.167       0.226177
           2700           2700        250.068        250.000       0.226159
           2701           2701        249.901        249.833       0.226138
           2702           2702        249.734        249.667       0.226116
           2703           2703        249.568        249.500       0.226093
           2704           2704        249.401        249.333       0.226076
           2705           2705        249.234        249.167       0.226069
           2706           2706        249.067        249.000       0.226068
           2707           2707        248.901        248.833       0.226072
           2708           2708        248.734        248.667       0.226096
           2709           2709        248.567        248.500       0.226104
           2710           2710        248.401        248.333       0.226099
           2711           2711        248.234        248.167       0.226087
           2712           2712        248.067        248.000       0.226082
           2713           2713        247.901        247.833       0.226078
           2714           2714        247.734        247.667       0.226081
           2715           2715        247.567        247.500        0.22609
           2716           2716        247.401        247.333       0.226097
           2717           2717        247.234        247.167       0.226102
           2718           2718        247.067        247.000       0.226106
           2719           2719        246.901        246.833       0.226113
           2720           2720        246.734        246.667       0.226113
           2721           2721        246.567        246.500       0.226121
           2722           2722        246.400        246.333       0.226133
           2723           2723        246.234        246.167       0.226146
           2724           2724        246.067        246.000       0.226144
           2725           2725        245.900        245.833       0.226143
           2726           2726        245.734        245.667       0.226148
           2727           2727        245.567        245.500       0.226156
           2728           2728        245.400        245.333       0.226156
           2729           2729        245.234        245.167        0.22617
           2730           2730        245.067        245.000       0.226191
           2731           2731        244.900        244.833       0.226212
           2732           2732        244.734        244.667       0.226254
           2733           2733        244.567        244.500       0.226278
           2734           2734        244.400        244.333       0.226294
           2735           2735        244.234        244.167       0.226312
           2736           2736        244.067        244.000       0.226339
           2737           2737        243.900        243.833        0.22637
           2738           2738        243.734        243.667       0.226405
           2739           2739        243.567        243.500       0.226445
           2740           2740        243.400        243.333       0.226485
           2741           2741        243.234        243.167       0.226513
           2742           2742        243.067        243.000       0.226544
           2743           2743        242.900        242.833       0.226574
           2744           2744        242.733        242.667        0.22659
           2745           2745        242.567        242.500       0.226613
           2746           2746        242.400        242.333       0.226641
           2747           2747        242.233        242.167       0.226673
           2748           2748        242.067        242.000       0.226722
           2749           2749        241.900        241.833       0.226772
           2750           2750        241.733        241.667       0.226821
           2751           2751        241.567        241.500       0.226864
           2752           2752        241.400        241.333       0.226904
           2753           2753        241.233        241.167       0.226944
           2754           2754        241.067        241.000       0.226978
           2755           2755        240.900        240.833       0.227018
           2756           2756        240.733        240.667       0.227062
           2757           2757        240.567        240.500       0.227089
           2758           2758        240.400        240.333       0.227127
           2759           2759        240.233        240.167       0.227167
           2760           2760        240.067        240.000       0.227212
           2761           2761        239.900        239.833       0.227246
           2762           2762        239.733        239.667       0.227273
           2763           2763        239.567        239.500       0.227294
           2764           2764        239.400        239.333       0.227307
           2765           2765        239.233        239.167       0.227304
           2766           2766        239.067        239.000       0.227326
           2767           2767        238.900        238.833       0.227356
           2768           2768        238.733        238.667       0.227393
           2769           2769        238.566        238.500       0.227454
           2770           2770        238.400        238.333       0.227508
           2771           2771        238.233        238.167       0.227563
           2772           2772        238.066        238.000       0.227624
           2773           2773        237.900        237.833       0.227701
           2774           2774        237.733        237.667       0.227768
           2775           2775        237.566        237.500       0.227836
           2776           2776        237.400        237.333       0.227902
           2777           2777        237.233        237.167       0.227961
           2778           2778        237.066        237.000       0.228019
           2779           2779        236.900        236.833       0.228074
           2780           2780        236.733        236.667       0.228128
           2781           2781        236.566        236.500       0.228156
           2782           2782        236.400        236.333       0.228191
           2783           2783        236.233        236.167       0.228233
           2784           2784        236.066        236.000       0.228275
           2785           2785        235.900        235.833       0.228319
           2786           2786        235.733        235.667       0.228367
           2787           2787        235.566        235.500       0.228412
           2788           2788        235.400        235.333       0.228454
           2789           2789        235.233        235.167       0.228519
           2790           2790        235.066        235.000       0.228591
           2791           2791        234.900        234.833       0.228671
           2792           2792        234.733        234.667       0.228755
           2793           2793        234.566        234.500        0.22885
           2794           2794        234.400        234.333       0.228933
           2795           2795        234.233        234.167       0.229016
           2796           2796        234.066        234.000       0.229103
           2797           2797        233.900        233.833       0.229203
           2798           2798        233.733        233.667       0.229309
           2799           2799        233.566        233.500       0.229442
           2800           2800        233.400        233.333       0.229592
           2801           2801        233.233        233.167       0.229803
           2802           2802        233.066        233.000       0.230015
           2803           2803        232.900        232.833       0.230235
           2804           2804        232.733        232.667       0.230459
           2805           2805        232.567        232.500       0.230739
           2806           2806        232.400        232.333       0.230984
           2807           2807        232.233        232.167       0.231211
           2808           2808        232.067        232.000        0.23143
           2809           2809        231.900        231.833         0.2316
           2810           2810        231.733        231.667       0.231769
           2811           2811        231.567        231.500       0.231863
           2812           2812        231.400        231.333       0.231913
           2813           2813        231.233        231.167       0.231765
           2814           2814        231.067        231.000       0.231693
           2815           2815        230.900        230.833       0.231616
           2816           2816        230.733        230.667       0.231521
           2817           2817        230.567        230.500       0.231361
           2818           2818        230.400        230.333       0.231233
           2819           2819        230.233        230.167        0.23111
           2820           2820        230.066        230.000       0.230992
           2821           2821        229.900        229.833       0.230866
           2822           2822        229.733        229.667       0.230757
           2823           2823        229.566        229.500       0.230666
           2824           2824        229.399        229.333       0.230583
           2825           2825        229.233        229.167        0.23052
           2826           2826        229.066        229.000        0.23046
           2827           2827        228.899        228.833       0.230411
           2828           2828        228.733        228.667       0.230367
           2829           2829        228.566        228.500       0.230363
           2830           2830        228.399        228.333       0.230353
           2831           2831        228.233        228.167        0.23034
           2832           2832        228.066        228.000       0.230326
           2833           2833        227.899        227.833       0.230334
           2834           2834        227.732        227.667       0.230331
           2835           2835        227.566        227.500       0.230333
           2836           2836        227.399        227.333       0.230332
           2837           2837        227.232        227.167       0.230338
           2838           2838        227.066        227.000       0.230347
           2839           2839        226.899        226.833       0.230356
           2840           2840        226.732        226.667       0.230368
           2841           2841        226.566        226.500       0.230404
           2842           2842        226.399        226.333       0.230429
           2843           2843        226.232        226.167       0.230448
           2844           2844        226.066        226.000       0.230469
           2845           2845        225.899        225.833       0.230495
           2846           2846        225.732        225.667       0.230527
           2847           2847        225.566        225.500        0.23057
           2848           2848        225.399        225.333       0.230613
           2849           2849        225.232        225.167       0.230654
           2850           2850        225.066        225.000       0.230695
           2851           2851        224.899        224.833       0.230735
           2852           2852        224.732        224.667       0.230774
           2853           2853        224.566        224.500       0.230821
           2854           2854        224.399        224.333       0.230857
           2855           2855        224.232        224.167       0.230883
           2856           2856        224.065        224.000       0.230906
           2857           2857        223.899        223.833       0.230946
           2858           2858        223.732        223.667       0.230992
           2859           2859        223.565        223.500       0.231042
           2860           2860        223.399        223.333       0.231096
           2861           2861        223.232        223.167       0.231156
           2862           2862        223.065        223.000       0.231205
           2863           2863        222.899        222.833       0.231248
           2864           2864        222.732        222.667       0.231286
           2865           2865        222.565        222.500       0.231306
           2866           2866        222.399        222.333       0.231337
           2867           2867        222.232        222.167       0.231364
           2868           2868        222.065        222.000       0.231384
           2869           2869        221.899        221.833       0.231401
           2870           2870        221.732        221.667       0.231421
           2871           2871        221.565        221.500        0.23145
           2872           2872        221.399        221.333        0.23148
           2873           2873        221.232        221.167       0.231508
           2874           2874        221.065        221.000       0.231544
           2875           2875        220.899        220.833       0.231584
           2876           2876        220.732        220.667       0.231628
           2877           2877        220.565        220.500       0.231671
           2878           2878        220.398        220.333       0.231702
           2879           2879        220.232        220.167       0.231732
           2880           2880        220.065        220.000       0.231757
           2881           2881        219.898        219.833       0.231777
           2882           2882        219.732        219.667       0.231785
           2883           2883        219.565        219.500        0.23181
           2884           2884        219.398        219.333       0.231847
           2885           2885        219.232        219.167       0.231888
           2886           2886        219.065        219.000       0.231941
           2887           2887        218.898        218.833       0.231982
           2888           2888        218.732        218.667       0.232022
           2889           2889        218.565        218.500       0.232065
           2890           2890        218.398        218.333       0.232101
           2891           2891        218.232        218.167       0.232131
           2892           2892        218.065        218.000       0.232159
           2893           2893        217.898        217.833       0.232188
           2894           2894        217.732        217.667       0.232213
           2895           2895        217.565        217.500       0.232242
           2896           2896        217.398        217.333       0.232274
           2897           2897        217.232        217.167       0.232307
           2898           2898        217.065        217.000       0.232338
           2899           2899        216.898        216.833       0.232359
           2900           2900        216.731        216.667       0.232375
           2901           2901        216.565        216.500       0.232395
           2902           2902        216.398        216.333       0.232408
           2903           2903        216.231        216.167       0.232435
           2904           2904        216.065        216.000       0.232469
           2905           2905        215.898        215.833       0.232501
           2906           2906        215.731        215.667       0.232546
           2907           2907        215.565        215.500       0.232587
           2908           2908        215.398        215.333       0.232625
           2909           2909        215.231        215.167        0.23266
           2910           2910        215.065        215.000       0.232674
           2911           2911        214.898        214.833       0.232686
           2912           2912        214.731        214.667         0.2327
           2913           2913        214.565        214.500       0.232718
           2914           2914        214.398        214.333       0.232706
           2915           2915        214.231        214.167       0.232709
           2916           2916        214.065        214.000       0.232724
           2917           2917        213.898        213.833       0.232746
           2918           2918        213.731        213.667        0.23277
           2919           2919        213.564        213.500       0.232794
           2920           2920        213.398        213.333       0.232815
           2921           2921        213.231        213.167       0.232831
           2922           2922        213.064        213.000       0.232854
           2923           2923        212.898        212.833       0.232878
           2924           2924        212.731        212.667         0.2329
           2925           2925        212.564        212.500       0.232919
           2926           2926        212.398        212.333       0.232941
           2927           2927        212.231        212.167       0.232965
           2928           2928        212.064        212.000       0.232987
           2929           2929        211.898        211.833       0.233002
           2930           2930        211.731        211.667       0.233012
           2931           2931        211.564        211.500       0.233016
           2932           2932        211.398        211.333       0.233021
           2933           2933        211.231        211.167       0.233032
           2934           2934        211.064        211.000       0.233043
           2935           2935        210.897        210.833       0.233062
           2936           2936        210.731        210.667       0.233077
           2937           2937        210.564        210.500       0.233086
           2938           2938        210.397        210.333       0.233095
           2939           2939        210.231        210.167       0.233119
           2940           2940        210.064        210.000       0.233133
           2941           2941        209.897        209.833       0.233142
           2942           2942        209.731        209.667       0.233152
           2943           2943        209.564        209.500       0.233162
           2944           2944        209.397        209.333       0.233177
           2945           2945        209.231        209.167       0.233194
           2946           2946        209.064        209.000       0.233204
           2947           2947        208.897        208.833       0.233217
           2948           2948        208.731        208.667       0.233228
           2949           2949        208.564        208.500        0.23324
           2950           2950        208.397        208.333       0.233253
           2951           2951        208.230        208.167       0.233259
           2952           2952        208.064        208.000       0.233264
           2953           2953        207.897        207.833       0.233269
           2954           2954        207.730        207.667       0.233269
           2955           2955        207.564        207.500       0.233288
           2956           2956        207.397        207.333       0.233312
           2957           2957        207.230        207.167       0.233345
           2958           2958        207.064        207.000       0.233387
           2959           2959        206.897        206.833       0.233441
           2960           2960        206.730        206.667       0.233487
           2961           2961        206.564        206.500       0.233536
           2962           2962        206.397        206.333       0.233586
           2963           2963        206.230        206.167        0.23364
           2964           2964        206.064        206.000       0.233704
           2965           2965        205.897        205.833       0.233772
           2966           2966        205.730        205.667       0.233834
           2967           2967        205.564        205.500       0.233926
           2968           2968        205.397        205.333       0.234016
           2969           2969        205.230        205.167       0.234107
           2970           2970        205.064        205.000       0.234203
           2971           2971        204.897        204.833       0.234312
           2972           2972        204.730        204.667       0.234422
           2973           2973        204.564        204.500       0.234526
           2974           2974        204.397        204.333       0.234621
           2975           2975        204.230        204.167       0.234702
           2976           2976        204.064        204.000       0.234781
           2977           2977        203.897        203.833       0.234852
           2978           2978        203.730        203.667       0.234909
           2979           2979        203.564        203.500       0.234921
           2980           2980        203.397        203.333       0.234948
           2981           2981        203.230        203.167       0.234964
           2982           2982        203.063        203.000       0.234971
           2983           2983        202.897        202.833       0.234942
           2984           2984        202.730        202.667       0.234921
           2985           2985        202.563        202.500       0.234907
           2986           2986        202.397        202.333       0.234894
           2987           2987        202.230        202.167       0.234888
           2988           2988        202.063        202.000       0.234894
           2989           2989        201.897        201.833       0.234907
           2990           2990        201.730        201.667       0.234921
           2991           2991        201.563        201.500       0.234971
           2992           2992        201.397        201.333       0.235003
           2993           2993        201.230        201.167       0.235034
           2994           2994        201.063        201.000       0.235063
           2995           2995        200.897        200.833       0.235105
           2996           2996        200.730        200.667       0.235155
           2997           2997        200.563        200.500       0.235211
           2998           2998        200.396        200.333       0.235273
           2999           2999        200.230        200.167       0.235346
           3000           3000        200.063        200.000       0.235399
           3001           3001        199.896        199.833       0.235444
           3002           3002        199.730        199.667       0.235496
           3003           3003        199.563        199.500       0.235524
           3004           3004        199.396        199.333       0.235561
           3005           3005        199.230        199.167       0.235601
           3006           3006        199.063        199.000       0.235644
           3007           3007        198.896        198.833       0.235696
           3008           3008        198.730        198.667       0.235749
           3009           3009        198.563        198.500       0.235803
           3010           3010        198.396        198.333       0.235853
           3011           3011        198.230        198.167        0.23592
           3012           3012        198.063        198.000       0.235977
           3013           3013        197.896        197.833       0.236032
           3014           3014        197.730        197.667       0.236091
           3015           3015        197.563        197.500       0.236142
           3016           3016        197.396        197.333       0.236195
           3017           3017        197.230        197.167       0.236249
           3018           3018        197.063        197.000       0.236307
           3019           3019        196.896        196.833       0.236374
           3020           3020        196.730        196.667       0.236446
           3021           3021        196.563        196.500       0.236518
           3022           3022        196.396        196.333       0.236586
           3023           3023        196.230        196.167       0.236661
           3024           3024        196.063        196.000       0.236722
           3025           3025        195.896        195.833       0.236771
           3026           3026        195.730        195.667       0.236814
           3027           3027        195.563        195.500       0.236833
           3028           3028        195.396        195.333       0.236866
           3029           3029        195.229        195.167       0.236919
           3030           3030        195.063        195.000        0.23699
           3031           3031        194.896        194.833       0.237064
           3032           3032        194.729        194.667       0.237143
           3033           3033        194.563        194.500       0.237218
           3034           3034        194.396        194.333       0.237299
           3035           3035        194.229        194.167       0.237386
           3036           3036        194.063        194.000       0.237486
           3037           3037        193.896        193.833       0.237593
           3038           3038        193.729        193.667       0.237703
           3039           3039        193.563        193.500       0.237819
           3040           3040        193.396        193.333       0.237968
           3041           3041        193.229        193.167       0.238103
           3042           3042        193.063        193.000       0.238246
           3043           3043        192.896        192.833       0.238403
           3044           3044        192.730        192.667       0.238603
           3045           3045        192.563        192.500       0.238816
           3046           3046        192.396        192.333       0.239049
           3047           3047        192.230        192.167       0.239297
           3048           3048        192.063        192.000       0.239646
           3049           3049        191.896        191.833       0.239989
           3050           3050        191.730        191.667        0.24036
           3051           3051        191.563        191.500       0.240754
           3052           3052        191.397        191.333       0.241251
           3053           3053        191.230        191.167       0.241721
           3054           3054        191.064        191.000       0.242272
           3055           3055        190.897        190.833       0.242888
           3056           3056        190.731        190.667       0.243591
           3057           3057        190.564        190.500       0.244263
           3058           3058        190.397        190.333       0.245018
           3059           3059        190.231        190.167       0.245816
           3060           3060        190.065        190.000       0.246808
           3061           3061        189.898        189.833       0.247796
           3062           3062        189.732        189.667       0.248848
           3063           3063        189.565        189.500       0.249949
           3064           3064        189.399        189.333       0.251241
           3065           3065        189.233        189.167       0.252513
           3066           3066        189.066        189.000       0.253845
           3067           3067        188.900        188.833       0.255328
           3068           3068        188.734        188.667       0.256954
           3069           3069        188.567        188.500       0.258595
           3070           3070        188.401        188.333       0.260248
           3071           3071        188.235        188.167       0.261933
           3072           3072        188.069        188.000       0.263737
           3073           3073        187.902        187.833       0.265515
           3074           3074        187.736        187.667         0.2673
           3075           3075        187.570        187.500         0.2691
           3076           3076        187.404        187.333       0.270908
           3077           3077        187.238        187.167       0.272739
           3078           3078        187.071        187.000       0.274529
           3079           3079        186.905        186.833       0.276327
           3080           3080        186.739        186.667       0.278118
           3081           3081        186.573        186.500       0.279744
           3082           3082        186.406        186.333       0.281185
           3083           3083        186.240        186.167        0.28243
           3084           3084        186.073        186.000       0.283621
           3085           3085        185.907        185.833       0.284619
           3086           3086        185.741        185.667       0.285578
           3087           3087        185.574        185.500       0.286299
           3088           3088        185.407        185.333       0.286845
           3089           3089        185.241        185.167       0.286953
           3090           3090        185.074        185.000       0.286898
           3091           3091        184.907        184.833       0.286762
           3092           3092        184.741        184.667       0.286574
           3093           3093        184.574        184.500       0.285951
           3094           3094        184.407        184.333       0.285179
           3095           3095        184.240        184.167       0.284324
           3096           3096        184.073        184.000       0.283371
           3097           3097        183.906        183.833       0.282211
           3098           3098        183.739        183.667       0.280971
           3099           3099        183.572        183.500       0.279508
           3100           3100        183.405        183.333       0.278063
           3101           3101        183.238        183.167       0.276454
           3102           3102        183.071        183.000       0.274824
           3103           3103        182.903        182.833       0.273197
           3104           3104        182.736        182.667       0.271559
           3105           3105        182.569        182.500       0.269816
           3106           3106        182.402        182.333       0.268107
           3107           3107        182.235        182.167       0.266398
           3108           3108        182.068        182.000       0.264693
           3109           3109        181.901        181.833       0.262973
           3110           3110        181.734        181.667       0.261296
           3111           3111        181.566        181.500       0.259632
           3112           3112        181.399        181.333       0.257952
           3113           3113        181.232        181.167       0.256442
           3114           3114        181.065        181.000       0.254931
           3115           3115        180.898        180.833       0.253482
           3116           3116        180.731        180.667       0.252101
           3117           3117        180.564        180.500       0.250794
           3118           3118        180.397        180.333       0.249477
           3119           3119        180.230        180.167       0.248188
           3120           3120        180.063        180.000       0.246933
           3121           3121        179.896        179.833       0.245707
           3122           3122        179.729        179.667       0.244609
           3123           3123        179.562        179.500       0.243486
           3124           3124        179.395        179.333       0.242389
           3125           3125        179.228        179.167       0.241321
           3126           3126        179.061        179.000       0.240374
           3127           3127        178.894        178.833       0.239387
           3128           3128        178.727        178.667        0.23848
           3129           3129        178.560        178.500       0.237648
           3130           3130        178.393        178.333       0.236889
           3131           3131        178.227        178.167       0.236112
           3132           3132        178.060        178.000        0.23536
           3133           3133        177.893        177.833        0.23463
           3134           3134        177.726        177.667       0.233977
           3135           3135        177.559        177.500       0.233299
           3136           3136        177.392        177.333        0.23264
           3137           3137        177.225        177.167       0.232003
           3138           3138        177.059        177.000       0.231436
           3139           3139        176.892        176.833        0.23088
           3140           3140        176.725        176.667       0.230351
           3141           3141        176.558        176.500       0.229834
           3142           3142        176.391        176.333       0.229412
           3143           3143        176.224        176.167       0.228971
           3144           3144        176.058        176.000       0.228541
           3145           3145        175.891        175.833        0.22812
           3146           3146        175.724        175.667       0.227742
           3147           3147        175.557        175.500       0.227353
           3148           3148        175.390        175.333       0.226975
           3149           3149        175.224        175.167       0.226603
           3150           3150        175.057        175.000       0.226256
           3151           3151        174.890        174.833       0.225914
           3152           3152        174.723        174.667       0.225588
           3153           3153        174.557        174.500       0.225276
           3154           3154        174.390        174.333        0.22502
           3155           3155        174.223        174.167       0.224763
           3156           3156        174.056        174.000       0.224514
           3157           3157        173.890        173.833        0.22427
           3158           3158        173.723        173.667       0.224078
           3159           3159        173.556        173.500       0.223865
           3160           3160        173.389        173.333       0.223652
           3161           3161        173.223        173.167       0.223442
           3162           3162        173.056        173.000       0.223234
           3163           3163        172.889        172.833       0.223034
           3164           3164        172.722        172.667       0.222847
           3165           3165        172.556        172.500       0.222668
           3166           3166        172.389        172.333       0.222492
           3167           3167        172.222        172.167       0.222343
           3168           3168        172.055        172.000       0.222189
           3169           3169        171.889        171.833       0.222033
           3170           3170        171.722        171.667       0.221873
           3171           3171        171.555        171.500       0.221727
           3172           3172        171.388        171.333       0.221576
           3173           3173        171.222        171.167       0.221424
           3174           3174        171.055        171.000       0.221274
           3175           3175        170.888        170.833       0.221135
           3176           3176        170.722        170.667       0.220996
           3177           3177        170.555        170.500       0.220862
           3178           3178        170.388        170.333       0.220726
           3179           3179        170.221        170.167       0.220614
           3180           3180        170.055        170.000         0.2205
           3181           3181        169.888        169.833       0.220383
           3182           3182        169.721        169.667        0.22026
           3183           3183        169.555        169.500       0.220139
           3184           3184        169.388        169.333       0.220016
           3185           3185        169.221        169.167         0.2199
           3186           3186        169.054        169.000       0.219788
           3187           3187        168.888        168.833        0.21967
           3188           3188        168.721        168.667       0.219557
           3189           3189        168.554        168.500       0.219446
           3190           3190        168.387        168.333       0.219342
           3191           3191        168.221        168.167       0.219268
           3192           3192        168.054        168.000       0.219188
           3193           3193        167.887        167.833       0.219102
           3194           3194        167.721        167.667       0.219013
           3195           3195        167.554        167.500       0.218941
           3196           3196        167.387        167.333       0.218862
           3197           3197        167.221        167.167       0.218788
           3198           3198        167.054        167.000       0.218706
           3199           3199        166.887        166.833       0.218625
           3200           3200        166.720        166.667       0.218554
           3201           3201        166.554        166.500       0.218483
           3202           3202        166.387        166.333       0.218402
           3203           3203        166.220        166.167       0.218323
           3204           3204        166.054        166.000       0.218246
           3205           3205        165.887        165.833       0.218174
           3206           3206        165.720        165.667        0.21811
           3207           3207        165.553        165.500        0.21804
           3208           3208        165.387        165.333       0.217976
           3209           3209        165.220        165.167       0.217914
           3210           3210        165.053        165.000       0.217849
           3211           3211        164.887        164.833       0.217801
           3212           3212        164.720        164.667       0.217747
           3213           3213        164.553        164.500       0.217691
           3214           3214        164.386        164.333       0.217636
           3215           3215        164.220        164.167       0.217577
           3216           3216        164.053        164.000       0.217526
           3217           3217        163.886        163.833       0.217478
           3218           3218        163.720        163.667        0.21743
           3219           3219        163.553        163.500       0.217366
           3220           3220        163.386        163.333         0.2173
           3221           3221        163.220        163.167       0.217238
           3222           3222        163.053        163.000       0.217171
           3223           3223        162.886        162.833       0.217087
           3224           3224        162.719        162.667       0.217022
           3225           3225        162.553        162.500       0.216959
           3226           3226        162.386        162.333       0.216896
           3227           3227        162.219        162.167       0.216833
           3228           3228        162.053        162.000       0.216769
           3229           3229        161.886        161.833       0.216703
           3230           3230        161.719        161.667        0.21663
           3231           3231        161.552        161.500       0.216559
           3232           3232        161.386        161.333       0.216508
           3233           3233        161.219        161.167       0.216466
           3234           3234        161.052        161.000       0.216419
           3235           3235        160.886        160.833       0.216367
           3236           3236        160.719        160.667       0.216367
           3237           3237        160.552        160.500        0.21634
           3238           3238        160.385        160.333       0.216305
           3239           3239        160.219        160.167       0.216265
           3240           3240        160.052        160.000       0.216211
           3241           3241        159.885        159.833       0.216146
           3242           3242        159.719        159.667        0.21608
           3243           3243        159.552        159.500       0.216015
           3244           3244        159.385        159.333       0.215918
           3245           3245        159.219        159.167       0.215842
           3246           3246        159.052        159.000       0.215778
           3247           3247        158.885        158.833       0.215717
           3248           3248        158.718        158.667       0.215676
           3249           3249        158.552        158.500       0.215641
           3250           3250        158.385        158.333       0.215601
           3251           3251        158.218        158.167       0.215565
           3252           3252        158.052        158.000       0.215534
           3253           3253        157.885        157.833       0.215485
           3254           3254        157.718        157.667       0.215446
           3255           3255        157.552        157.500       0.215415
           3256           3256        157.385        157.333       0.215377
           3257           3257        157.218        157.167       0.215353
           3258           3258        157.051        157.000       0.215323
           3259           3259        156.885        156.833       0.215284
           3260           3260        156.718        156.667       0.215242
           3261           3261        156.551        156.500       0.215189
           3262           3262        156.385        156.333       0.215137
           3263           3263        156.218        156.167       0.215095
           3264           3264        156.051        156.000       0.215002
           3265           3265        155.884        155.833       0.214938
           3266           3266        155.718        155.667        0.21488
           3267           3267        155.551        155.500       0.214823
           3268           3268        155.384        155.333       0.214774
           3269           3269        155.218        155.167       0.214723
           3270           3270        155.051        155.000        0.21467
           3271           3271        154.884        154.833       0.214623
           3272           3272        154.718        154.667       0.214571
           3273           3273        154.551        154.500       0.214521
           3274           3274        154.384        154.333       0.214476
           3275           3275        154.217        154.167       0.214442
           3276           3276        154.051        154.000       0.214406
           3277           3277        153.884        153.833       0.214366
           3278           3278        153.717        153.667       0.214322
           3279           3279        153.551        153.500       0.214276
           3280           3280        153.384        153.333       0.214226
           3281           3281        153.217        153.167       0.214157
           3282           3282        153.051        153.000       0.214092
           3283           3283        152.884        152.833       0.214036
           3284           3284        152.717        152.667       0.213982
           3285           3285        152.550        152.500       0.213914
           3286           3286        152.384        152.333       0.213855
           3287           3287        152.217        152.167        0.21381
           3288           3288        152.050        152.000       0.213766
           3289           3289        151.884        151.833       0.213735
           3290           3290        151.717        151.667       0.213709
           3291           3291        151.550        151.500       0.213674
           3292           3292        151.383        151.333       0.213634
           3293           3293        151.217        151.167       0.213594
           3294           3294        151.050        151.000       0.213539
           3295           3295        150.883        150.833       0.213471
           3296           3296        150.717        150.667       0.213403
           3297           3297        150.550        150.500       0.213317
           3298           3298        150.383        150.333       0.213253
           3299           3299        150.217        150.167         0.2132
           3300           3300        150.050        150.000        0.21315
           3301           3301        149.883        149.833       0.213117
           3302           3302        149.716        149.667       0.213069
           3303           3303        149.550        149.500       0.213009
           3304           3304        149.383        149.333       0.212944
           3305           3305        149.216        149.167       0.212861
           3306           3306        149.050        149.000       0.212797
           3307           3307        148.883        148.833       0.212741
           3308           3308        148.716        148.667       0.212685
           3309           3309        148.549        148.500       0.212629
           3310           3310        148.383        148.333       0.212574
           3311           3311        148.216        148.167       0.212515
           3312           3312        148.049        148.000       0.212449
           3313           3313        147.883        147.833       0.212396
           3314           3314        147.716        147.667       0.212335
           3315           3315        147.549        147.500       0.212276
           3316           3316        147.383        147.333       0.212218
           3317           3317        147.216        147.167       0.212158
           3318           3318        147.049        147.000       0.212104
           3319           3319        146.882        146.833       0.212057
           3320           3320        146.716        146.667       0.212017
           3321           3321        146.549        146.500       0.211983
           3322           3322        146.382        146.333       0.211937
           3323           3323        146.216        146.167       0.211888
           3324           3324        146.049        146.000       0.211841
           3325           3325        145.882        145.833       0.211789
           3326           3326        145.715        145.667        0.21174
           3327           3327        145.549        145.500       0.211698
           3328           3328        145.382        145.333       0.211661
           3329           3329        145.215        145.167       0.211605
           3330           3330        145.049        145.000       0.211551
           3331           3331        144.882        144.833       0.211501
           3332           3332        144.715        144.667       0.211442
           3333           3333        144.549        144.500       0.211361
           3334           3334        144.382        144.333       0.211299
           3335           3335        144.215        144.167       0.211241
           3336           3336        144.048        144.000       0.211176
           3337           3337        143.882        143.833       0.211113
           3338           3338        143.715        143.667       0.211047
           3339           3339        143.548        143.500       0.210973
           3340           3340        143.382        143.333       0.210899
           3341           3341        143.215        143.167       0.210818
           3342           3342        143.048        143.000       0.210751
           3343           3343        142.881        142.833        0.21069
           3344           3344        142.715        142.667       0.210631
           3345           3345        142.548        142.500       0.210587
           3346           3346        142.381        142.333       0.210538
           3347           3347        142.215        142.167       0.210486
           3348           3348        142.048        142.000       0.210431
           3349           3349        141.881        141.833       0.210392
           3350           3350        141.715        141.667        0.21034
           3351           3351        141.548        141.500       0.210281
           3352           3352        141.381        141.333       0.210218
           3353           3353        141.214        141.167       0.210154
           3354           3354        141.048        141.000       0.210092
           3355           3355        140.881        140.833       0.210032
           3356           3356        140.714        140.667       0.209972
           3357           3357        140.548        140.500       0.209914
           3358           3358        140.381        140.333        0.20985
           3359           3359        140.214        140.167       0.209779
           3360           3360        140.047        140.000       0.209706
           3361           3361        139.881        139.833       0.209648
           3362           3362        139.714        139.667       0.209599
           3363           3363        139.547        139.500       0.209553
           3364           3364        139.381        139.333       0.209504
           3365           3365        139.214        139.167       0.209475
           3366           3366        139.047        139.000       0.209418
           3367           3367        138.881        138.833       0.209353
           3368           3368        138.714        138.667       0.209279
           3369           3369        138.547        138.500        0.20917
           3370           3370        138.380        138.333       0.209072
           3371           3371        138.214        138.167       0.208978
           3372           3372        138.047        138.000       0.208885
           3373           3373        137.880        137.833       0.208796
           3374           3374        137.714        137.667        0.20873
           3375           3375        137.547        137.500       0.208664
           3376           3376        137.380        137.333       0.208594
           3377           3377        137.213        137.167        0.20856
           3378           3378        137.047        137.000       0.208496
           3379           3379        136.880        136.833       0.208417
           3380           3380        136.713        136.667       0.208337
           3381           3381        136.547        136.500       0.208247
           3382           3382        136.380        136.333        0.20819
           3383           3383        136.213        136.167        0.20815
           3384           3384        136.047        136.000       0.208113
           3385           3385        135.880        135.833       0.208078
           3386           3386        135.713        135.667       0.208024
           3387           3387        135.546        135.500        0.20797
           3388           3388        135.380        135.333       0.207913
           3389           3389        135.213        135.167       0.207808
           3390           3390        135.046        135.000       0.207724
           3391           3391        134.880        134.833       0.207645
           3392           3392        134.713        134.667        0.20756
           3393           3393        134.546        134.500       0.207466
           3394           3394        134.379        134.333       0.207383
           3395           3395        134.213        134.167       0.207308
           3396           3396        134.046        134.000       0.207237
           3397           3397        133.879        133.833       0.207193
           3398           3398        133.713        133.667       0.207147
           3399           3399        133.546        133.500       0.207098
           3400           3400        133.379        133.333        0.20705
           3401           3401        133.212        133.167       0.207009
           3402           3402        133.046        133.000       0.206954
           3403           3403        132.879        132.833       0.206902
           3404           3404        132.712        132.667       0.206851
           3405           3405        132.546        132.500       0.206768
           3406           3406        132.379        132.333       0.206694
           3407           3407        132.212        132.167       0.206626
           3408           3408        132.046        132.000       0.206557
           3409           3409        131.879        131.833       0.206512
           3410           3410        131.712        131.667       0.206466
           3411           3411        131.545        131.500       0.206418
           3412           3412        131.379        131.333       0.206365
           3413           3413        131.212        131.167       0.206327
           3414           3414        131.045        131.000        0.20627
           3415           3415        130.879        130.833       0.206215
           3416           3416        130.712        130.667        0.20616
           3417           3417        130.545        130.500       0.206103
           3418           3418        130.378        130.333       0.206023
           3419           3419        130.212        130.167       0.205958
           3420           3420        130.045        130.000       0.205889
           3421           3421        129.878        129.833        0.20582
           3422           3422        129.712        129.667       0.205747
           3423           3423        129.545        129.500       0.205684
           3424           3424        129.378        129.333       0.205623
           3425           3425        129.212        129.167       0.205559
           3426           3426        129.045        129.000       0.205496
           3427           3427        128.878        128.833       0.205435
           3428           3428        128.711        128.667       0.205379
           3429           3429        128.545        128.500       0.205326
           3430           3430        128.378        128.333       0.205274
           3431           3431        128.211        128.167       0.205212
           3432           3432        128.045        128.000       0.205158
           3433           3433        127.878        127.833       0.205112
           3434           3434        127.711        127.667       0.205048
           3435           3435        127.544        127.500       0.204978
           3436           3436        127.378        127.333       0.204916
           3437           3437        127.211        127.167       0.204861
           3438           3438        127.044        127.000       0.204788
           3439           3439        126.878        126.833       0.204716
           3440           3440        126.711        126.667       0.204648
           3441           3441        126.544        126.500       0.204579
           3442           3442        126.378        126.333       0.204506
           3443           3443        126.211        126.167        0.20444
           3444           3444        126.044        126.000       0.204377
           3445           3445        125.877        125.833       0.204307
           3446           3446        125.711        125.667       0.204249
           3447           3447        125.544        125.500       0.204187
           3448           3448        125.377        125.333       0.204119
           3449           3449        125.211        125.167       0.204051
           3450           3450        125.044        125.000       0.203995
           3451           3451        124.877        124.833       0.203943
           3452           3452        124.710        124.667       0.203894
           3453           3453        124.544        124.500       0.203847
           3454           3454        124.377        124.333       0.203801
           3455           3455        124.210        124.167       0.203748
           3456           3456        124.044        124.000       0.203681
           3457           3457        123.877        123.833        0.20361
           3458           3458        123.710        123.667       0.203548
           3459           3459        123.544        123.500       0.203487
           3460           3460        123.377        123.333       0.203422
           3461           3461        123.210        123.167       0.203367
           3462           3462        123.043        123.000       0.203329
           3463           3463        122.877        122.833       0.203311
           3464           3464        122.710        122.667       0.203287
           3465           3465        122.543        122.500       0.203257
           3466           3466        122.377        122.333       0.203214
           3467           3467        122.210        122.167       0.203187
           3468           3468        122.043        122.000       0.203155
           3469           3469        121.877        121.833       0.203127
           3470           3470        121.710        121.667       0.203102
           3471           3471        121.543        121.500       0.203074
           3472           3472        121.376        121.333        0.20304
           3473           3473        121.210        121.167       0.202996
           3474           3474        121.043        121.000       0.202947
           3475           3475        120.876        120.833       0.202895
           3476           3476        120.710        120.667        0.20283
           3477           3477        120.543        120.500       0.202753
           3478           3478        120.376        120.333       0.202667
           3479           3479        120.209        120.167       0.202562
           3480           3480        120.043        120.000       0.202465
           3481           3481        119.876        119.833       0.202366
           3482           3482        119.709        119.667       0.202277
           3483           3483        119.543        119.500       0.202201
           3484           3484        119.376        119.333       0.202124
           3485           3485        119.209        119.167       0.202054
           3486           3486        119.043        119.000       0.201992
           3487           3487        118.876        118.833       0.201958
           3488           3488        118.709        118.667       0.201912
           3489           3489        118.542        118.500       0.201869
           3490           3490        118.376        118.333       0.201833
           3491           3491        118.209        118.167       0.201802
           3492           3492        118.042        118.000       0.201761
           3493           3493        117.876        117.833       0.201718
           3494           3494        117.709        117.667       0.201672
           3495           3495        117.542        117.500       0.201622
           3496           3496        117.376        117.333        0.20157
           3497           3497        117.209        117.167       0.201521
           3498           3498        117.042        117.000       0.201466
           3499           3499        116.875        116.833       0.201425
           3500           3500        116.709        116.667       0.201381
           3501           3501        116.542        116.500       0.201343
           3502           3502        116.375        116.333       0.201309
           3503           3503        116.209        116.167       0.201285
           3504           3504        116.042        116.000       0.201251
           3505           3505        115.875        115.833       0.201212
           3506           3506        115.708        115.667       0.201169
           3507           3507        115.542        115.500       0.201096
           3508           3508        115.375        115.333        0.20103
           3509           3509        115.208        115.167       0.200966
           3510           3510        115.042        115.000       0.200907
           3511           3511        114.875        114.833       0.200826
           3512           3512        114.708        114.667       0.200768
           3513           3513        114.542        114.500       0.200722
           3514           3514        114.375        114.333       0.200683
           3515           3515        114.208        114.167       0.200644
           3516           3516        114.041        114.000       0.200593
           3517           3517        113.875        113.833       0.200548
           3518           3518        113.708        113.667       0.200497
           3519           3519        113.541        113.500       0.200438
           3520           3520        113.375        113.333       0.200385
           3521           3521        113.208        113.167       0.200342
           3522           3522        113.041        113.000       0.200309
           3523           3523        112.875        112.833       0.200277
           3524           3524        112.708        112.667       0.200234
           3525           3525        112.541        112.500       0.200177
           3526           3526        112.374        112.333       0.200114
           3527           3527        112.208        112.167       0.200043
           3528           3528        112.041        112.000       0.199973
           3529           3529        111.874        111.833       0.199906
           3530           3530        111.708        111.667       0.199833
           3531           3531        111.541        111.500       0.199773
           3532           3532        111.374        111.333       0.199706
           3533           3533        111.207        111.167       0.199648
           3534           3534        111.041        111.000       0.199597
           3535           3535        110.874        110.833       0.199582
           3536           3536        110.707        110.667       0.199549
           3537           3537        110.541        110.500       0.199514
           3538           3538        110.374        110.333       0.199485
           3539           3539        110.207        110.167       0.199453
           3540           3540        110.041        110.000       0.199406
           3541           3541        109.874        109.833       0.199348
           3542           3542        109.707        109.667       0.199283
           3543           3543        109.540        109.500       0.199194
           3544           3544        109.374        109.333       0.199133
           3545           3545        109.207        109.167       0.199081
           3546           3546        109.040        109.000       0.199034
           3547           3547        108.874        108.833       0.198988
           3548           3548        108.707        108.667       0.198928
           3549           3549        108.540        108.500       0.198865
           3550           3550        108.374        108.333       0.198804
           3551           3551        108.207        108.167       0.198735
           3552           3552        108.040        108.000       0.198666
           3553           3553        107.873        107.833       0.198598
           3554           3554        107.707        107.667       0.198533
           3555           3555        107.540        107.500       0.198474
           3556           3556        107.373        107.333       0.198421
           3557           3557        107.207        107.167       0.198371
           3558           3558        107.040        107.000       0.198319
           3559           3559        106.873        106.833       0.198264
           3560           3560        106.706        106.667       0.198199
           3561           3561        106.540        106.500       0.198137
           3562           3562        106.373        106.333       0.198073
           3563           3563        106.206        106.167        0.19801
           3564           3564        106.040        106.000       0.197945
           3565           3565        105.873        105.833       0.197896
           3566           3566        105.706        105.667       0.197838
           3567           3567        105.540        105.500       0.197762
           3568           3568        105.373        105.333       0.197733
           3569           3569        105.206        105.167       0.197695
           3570           3570        105.039        105.000       0.197652
           3571           3571        104.873        104.833       0.197601
           3572           3572        104.706        104.667       0.197549
           3573           3573        104.539        104.500       0.197496
           3574           3574        104.373        104.333       0.197437
           3575           3575        104.206        104.167       0.197374
           3576           3576        104.039        104.000        0.19729
           3577           3577        103.873        103.833       0.197209
           3578           3578        103.706        103.667       0.197142
           3579           3579        103.539        103.500       0.197085
           3580           3580        103.372        103.333       0.197017
           3581           3581        103.206        103.167       0.196949
           3582           3582        103.039        103.000       0.196889
           3583           3583        102.872        102.833       0.196833
           3584           3584        102.706        102.667       0.196775
           3585           3585        102.539        102.500       0.196714
           3586           3586        102.372        102.333       0.196661
           3587           3587        102.205        102.167       0.196614
           3588           3588        102.039        102.000       0.196563
           3589           3589        101.872        101.833       0.196508
           3590           3590        101.705        101.667       0.196451
           3591           3591        101.539        101.500       0.196396
           3592           3592        101.372        101.333       0.196331
           3593           3593        101.205        101.167       0.196258
           3594           3594        101.039        101.000       0.196183
           3595           3595        100.872        100.833       0.196113
           3596           3596        100.705        100.667       0.196042
           3597           3597        100.538        100.500       0.195973
           3598           3598        100.372        100.333       0.195908
           3599           3599        100.205        100.167       0.195849
           3600           3600        100.038        100.000       0.195779
           3601           3601         99.872         99.833       0.195714
           3602           3602         99.705         99.667       0.195659
           3603           3603         99.538         99.500       0.195603
           3604           3604         99.371         99.333       0.195546
           3605           3605         99.205         99.167       0.195492
           3606           3606         99.038         99.000       0.195436
           3607           3607         98.871         98.833       0.195377
           3608           3608         98.705         98.667       0.195314
           3609           3609         98.538         98.500       0.195255
           3610           3610         98.371         98.333       0.195184
           3611           3611         98.205         98.167       0.195122
           3612           3612         98.038         98.000        0.19507
           3613           3613         97.871         97.833       0.195018
           3614           3614         97.704         97.667       0.194972
           3615           3615         97.538         97.500       0.194931
           3616           3616         97.371         97.333       0.194894
           3617           3617         97.204         97.167       0.194857
           3618           3618         97.038         97.000       0.194804
           3619           3619         96.871         96.833       0.194744
           3620           3620         96.704         96.667       0.194687
           3621           3621         96.538         96.500        0.19461
           3622           3622         96.371         96.333       0.194554
           3623           3623         96.204         96.167       0.194499
           3624           3624         96.037         96.000       0.194445
           3625           3625         95.871         95.833       0.194406
           3626           3626         95.704         95.667       0.194354
           3627           3627         95.537         95.500       0.194315
           3628           3628         95.371         95.333       0.194283
           3629           3629         95.204         95.167       0.194243
           3630           3630         95.037         95.000       0.194199
           3631           3631         94.870         94.833       0.194151
           3632           3632         94.704         94.667       0.194105
           3633           3633         94.537         94.500       0.194056
           3634           3634         94.370         94.333       0.194008
           3635           3635         94.204         94.167       0.193967
           3636           3636         94.037         94.000        0.19393
           3637           3637         93.870         93.833       0.193877
           3638           3638         93.704         93.667       0.193817
           3639           3639         93.537         93.500       0.193751
           3640           3640         93.370         93.333       0.193686
           3641           3641         93.203         93.167       0.193631
           3642           3642         93.037         93.000       0.193597
           3643           3643         92.870         92.833       0.193563
           3644           3644         92.703         92.667       0.193532
           3645           3645         92.537         92.500       0.193519
           3646           3646         92.370         92.333       0.193469
           3647           3647         92.203         92.167       0.193402
           3648           3648         92.037         92.000       0.193339
           3649           3649         91.870         91.833       0.193253
           3650           3650         91.703         91.667       0.193177
           3651           3651         91.536         91.500       0.193096
           3652           3652         91.370         91.333       0.193015
           3653           3653         91.203         91.167       0.192945
           3654           3654         91.036         91.000       0.192876
           3655           3655         90.870         90.833       0.192816
           3656           3656         90.703         90.667       0.192753
           3657           3657         90.536         90.500       0.192682
           3658           3658         90.369         90.333       0.192613
           3659           3659         90.203         90.167       0.192549
           3660           3660         90.036         90.000       0.192493
           3661           3661         89.869         89.833       0.192424
           3662           3662         89.703         89.667       0.192349
           3663           3663         89.536         89.500       0.192272
           3664           3664         89.369         89.333       0.192198
           3665           3665         89.203         89.167       0.192121
           3666           3666         89.036         89.000       0.192047
           3667           3667         88.869         88.833       0.191959
           3668           3668         88.702         88.667       0.191873
           3669           3669         88.536         88.500       0.191821
           3670           3670         88.369         88.333       0.191775
           3671           3671         88.202         88.167       0.191727
           3672           3672         88.036         88.000       0.191676
           3673           3673         87.869         87.833       0.191646
           3674           3674         87.702         87.667       0.191596
           3675           3675         87.536         87.500       0.191536
           3676           3676         87.369         87.333       0.191474
           3677           3677         87.202         87.167       0.191388
           3678           3678         87.035         87.000       0.191325
           3679           3679         86.869         86.833       0.191271
           3680           3680         86.702         86.667       0.191219
           3681           3681         86.535         86.500       0.191165
           3682           3682         86.369         86.333        0.19111
           3683           3683         86.202         86.167        0.19105
           3684           3684         86.035         86.000       0.190979
           3685           3685         85.868         85.833       0.190902
           3686           3686         85.702         85.667        0.19084
           3687           3687         85.535         85.500       0.190785
           3688           3688         85.368         85.333       0.190733
           3689           3689         85.202         85.167       0.190696
           3690           3690         85.035         85.000        0.19064
           3691           3691         84.868         84.833       0.190569
           3692           3692         84.702         84.667       0.190502
           3693           3693         84.535         84.500        0.19042
           3694           3694         84.368         84.333       0.190347
           3695           3695         84.201         84.167       0.190279
           3696           3696         84.035         84.000       0.190213
           3697           3697         83.868         83.833       0.190138
           3698           3698         83.701         83.667       0.190067
           3699           3699         83.535         83.500       0.190008
           3700           3700         83.368         83.333        0.18996
           3701           3701         83.201         83.167       0.189928
           3702           3702         83.035         83.000        0.18988
           3703           3703         82.868         82.833       0.189825
           3704           3704         82.701         82.667       0.189769
           3705           3705         82.534         82.500       0.189715
           3706           3706         82.368         82.333        0.18965
           3707           3707         82.201         82.167       0.189588
           3708           3708         82.034         82.000       0.189534
           3709           3709         81.868         81.833       0.189477
           3710           3710         81.701         81.667       0.189429
           3711           3711         81.534         81.500       0.189386
           3712           3712         81.367         81.333        0.18933
           3713           3713         81.201         81.167       0.189284
           3714           3714         81.034         81.000       0.189231
           3715           3715         80.867         80.833       0.189168
           3716           3716         80.701         80.667         0.1891
           3717           3717         80.534         80.500       0.189027
           3718           3718         80.367         80.333       0.188917
           3719           3719         80.201         80.167       0.188805
           3720           3720         80.034         80.000       0.188703
           3721           3721         79.867         79.833       0.188607
           3722           3722         79.700         79.667       0.188479
           3723           3723         79.534         79.500       0.188381
           3724           3724         79.367         79.333       0.188305
           3725           3725         79.200         79.167       0.188232
           3726           3726         79.034         79.000       0.188189
           3727           3727         78.867         78.833       0.188139
           3728           3728         78.700         78.667       0.188088
           3729           3729         78.533         78.500       0.188044
           3730           3730         78.367         78.333       0.187996
           3731           3731         78.200         78.167       0.187932
           3732           3732         78.033         78.000       0.187855
           3733           3733         77.867         77.833       0.187773
           3734           3734         77.700         77.667       0.187668
           3735           3735         77.533         77.500       0.187585
           3736           3736         77.367         77.333       0.187501
           3737           3737         77.200         77.167       0.187414
           3738           3738         77.033         77.000       0.187341
           3739           3739         76.866         76.833       0.187261
           3740           3740         76.700         76.667       0.187184
           3741           3741         76.533         76.500       0.187105
           3742           3742         76.366         76.333       0.187061
           3743           3743         76.200         76.167       0.187023
           3744           3744         76.033         76.000       0.186977
           3745           3745         75.866         75.833       0.186926
           3746           3746         75.699         75.667       0.186902
           3747           3747         75.533         75.500       0.186869
           3748           3748         75.366         75.333       0.186838
           3749           3749         75.199         75.167       0.186799
           3750           3750         75.033         75.000       0.186737
           3751           3751         74.866         74.833       0.186684
           3752           3752         74.699         74.667       0.186632
           3753           3753         74.533         74.500       0.186579
           3754           3754         74.366         74.333       0.186509
           3755           3755         74.199         74.167       0.186452
           3756           3756         74.032         74.000       0.186405
           3757           3757         73.866         73.833       0.186358
           3758           3758         73.699         73.667       0.186327
           3759           3759         73.532         73.500       0.186281
           3760           3760         73.366         73.333       0.186235
           3761           3761         73.199         73.167       0.186202
           3762           3762         73.032         73.000        0.18618
           3763           3763         72.866         72.833        0.18615
           3764           3764         72.699         72.667       0.186112
           3765           3765         72.532         72.500       0.186062
           3766           3766         72.365         72.333       0.185992
           3767           3767         72.199         72.167       0.185921
           3768           3768         72.032         72.000       0.185838
           3769           3769         71.865         71.833       0.185752
           3770           3770         71.699         71.667       0.185643
           3771           3771         71.532         71.500       0.185561
           3772           3772         71.365         71.333       0.185495
           3773           3773         71.199         71.167       0.185424
           3774           3774         71.032         71.000       0.185381
           3775           3775         70.865         70.833       0.185321
           3776           3776         70.698         70.667       0.185253
           3777           3777         70.532         70.500       0.185193
           3778           3778         70.365         70.333       0.185145
           3779           3779         70.198         70.167       0.185101
           3780           3780         70.032         70.000       0.185052
           3781           3781         69.865         69.833       0.185001
           3782           3782         69.698         69.667       0.184981
           3783           3783         69.532         69.500       0.184952
           3784           3784         69.365         69.333       0.184913
           3785           3785         69.198         69.167       0.184869
           3786           3786         69.031         69.000       0.184819
           3787           3787         68.865         68.833       0.184771
           3788           3788         68.698         68.667       0.184737
           3789           3789         68.531         68.500       0.184709
           3790           3790         68.365         68.333       0.184652
           3791           3791         68.198         68.167       0.184598
           3792           3792         68.031         68.000       0.184535
           3793           3793         67.865         67.833       0.184475
           3794           3794         67.698         67.667        0.18442
           3795           3795         67.531         67.500       0.184367
           3796           3796         67.364         67.333       0.184318
           3797           3797         67.198         67.167       0.184275
           3798           3798         67.031         67.000       0.184238
           3799           3799         66.864         66.833       0.184193
           3800           3800         66.698         66.667       0.184148
           3801           3801         66.531         66.500       0.184097
           3802           3802         66.364         66.333       0.184046
           3803           3803         66.198         66.167       0.184005
           3804           3804         66.031         66.000       0.183969
           3805           3805         65.864         65.833        0.18393
           3806           3806         65.697         65.667       0.183897
           3807           3807         65.531         65.500       0.183851
           3808           3808         65.364         65.333       0.183797
           3809           3809         65.197         65.167       0.183739
           3810           3810         65.031         65.000       0.183655
           3811           3811         64.864         64.833       0.183593
           3812           3812         64.697         64.667       0.183551
           3813           3813         64.531         64.500       0.183515
           3814           3814         64.364         64.333       0.183518
           3815           3815         64.197         64.167       0.183514
           3816           3816         64.030         64.000       0.183514
           3817           3817         63.864         63.833       0.183512
           3818           3818         63.697         63.667       0.183546
           3819           3819         63.530         63.500       0.183543
           3820           3820         63.364         63.333       0.183532
           3821           3821         63.197         63.167       0.183511
           3822           3822         63.030         63.000       0.183449
           3823           3823         62.864         62.833        0.18339
           3824           3824         62.697         62.667       0.183328
           3825           3825         62.530         62.500        0.18326
           3826           3826         62.363         62.333       0.183192
           3827           3827         62.197         62.167       0.183141
           3828           3828         62.030         62.000       0.183089
           3829           3829         61.863         61.833       0.183024
           3830           3830         61.697         61.667       0.182982
           3831           3831         61.530         61.500       0.182925
           3832           3832         61.363         61.333        0.18286
           3833           3833         61.197         61.167       0.182793
           3834           3834         61.030         61.000       0.182728
           3835           3835         60.863         60.833       0.182644
           3836           3836         60.696         60.667       0.182567
           3837           3837         60.530         60.500       0.182498
           3838           3838         60.363         60.333       0.182427
           3839           3839         60.196         60.167       0.182366
           3840           3840         60.030         60.000       0.182303
           3841           3841         59.863         59.833       0.182241
           3842           3842         59.696         59.667       0.182186
           3843           3843         59.529         59.500       0.182127
           3844           3844         59.363         59.333       0.182074
           3845           3845         59.196         59.167       0.182017
           3846           3846         59.029         59.000       0.181948
           3847           3847         58.863         58.833       0.181889
           3848           3848         58.696         58.667        0.18184
           3849           3849         58.529         58.500       0.181782
           3850           3850         58.363         58.333       0.181714
           3851           3851         58.196         58.167       0.181679
           3852           3852         58.029         58.000       0.181653
           3853           3853         57.862         57.833       0.181633
           3854           3854         57.696         57.667       0.181617
           3855           3855         57.529         57.500       0.181642
           3856           3856         57.362         57.333       0.181649
           3857           3857         57.196         57.167       0.181644
           3858           3858         57.029         57.000       0.181635
           3859           3859         56.862         56.833        0.18163
           3860           3860         56.696         56.667       0.181602
           3861           3861         56.529         56.500       0.181563
           3862           3862         56.362         56.333       0.181514
           3863           3863         56.196         56.167       0.181442
           3864           3864         56.029         56.000       0.181395
           3865           3865         55.862         55.833       0.181348
           3866           3866         55.695         55.667       0.181304
           3867           3867         55.529         55.500       0.181265
           3868           3868         55.362         55.333       0.181225
           3869           3869         55.195         55.167       0.181181
           3870           3870         55.029         55.000       0.181123
           3871           3871         54.862         54.833       0.181053
           3872           3872         54.695         54.667       0.180985
           3873           3873         54.529         54.500       0.180911
           3874           3874         54.362         54.333       0.180833
           3875           3875         54.195         54.167       0.180764
           3876           3876         54.028         54.000       0.180722
           3877           3877         53.862         53.833       0.180685
           3878           3878         53.695         53.667       0.180644
           3879           3879         53.528         53.500       0.180684
           3880           3880         53.362         53.333       0.180728
           3881           3881         53.195         53.167       0.180779
           3882           3882         53.028         53.000       0.180828
           3883           3883         52.862         52.833       0.180896
           3884           3884         52.695         52.667       0.180945
           3885           3885         52.528         52.500       0.181017
           3886           3886         52.362         52.333       0.181025
           3887           3887         52.195         52.167        0.18077
           3888           3888         52.028         52.000       0.180637
           3889           3889         51.861         51.833       0.180531
           3890           3890         51.695         51.667       0.180427
           3891           3891         51.528         51.500        0.18034
           3892           3892         51.361         51.333       0.180249
           3893           3893         51.195         51.167       0.180157
           3894           3894         51.028         51.000       0.180068
           3895           3895         50.861         50.833       0.180031
           3896           3896         50.694         50.667       0.179705
           3897           3897         50.528         50.500        0.17889
           3898           3898         50.361         50.333       0.178111
           3899           3899         50.194         50.167       0.177832
           3900           3900         50.027         50.000       0.177677
           3901           3901         49.861         49.833       0.177582
           3902           3902         49.694         49.667         0.1775
           3903           3903         49.527         49.500       0.177384
           3904           3904         49.361         49.333       0.177289
           3905           3905         49.194         49.167       0.177192
           3906           3906         49.027         49.000       0.177057
           3907           3907         48.860         48.833        0.17685
           3908           3908         48.694         48.667       0.176481
           3909           3909         48.527         48.500       0.176569
           3910           3910         48.361         48.333       0.178485
           3911           3911         48.194         48.167       0.182046
           3912           3912         48.028         48.000       0.181485
           3913           3913         47.861         47.833       0.180919
           3914           3914         47.694         47.667         0.1804
           3915           3915         47.527         47.500       0.179849
           3916           3916         47.361         47.333       0.179536
           3917           3917         47.194         47.167       0.179286
           3918           3918         47.027         47.000       0.179098
           3919           3919         46.860         46.833       0.178899
           3920           3920         46.694         46.667       0.178748
           3921           3921         46.527         46.500        0.17858
           3922           3922         46.360         46.333       0.178407
           3923           3923         46.194         46.167       0.178232
           3924           3924         46.027         46.000       0.178091
           3925           3925         45.860         45.833       0.177943
           3926           3926         45.693         45.667       0.177805
           3927           3927         45.527         45.500       0.177655
           3928           3928         45.360         45.333       0.177524
           3929           3929         45.193         45.167       0.177402
           3930           3930         45.027         45.000       0.177281
           3931           3931         44.860         44.833       0.177158
           3932           3932         44.693         44.667       0.177027
           3933           3933         44.526         44.500       0.176894
           3934           3934         44.360         44.333       0.176745
           3935           3935         44.193         44.167       0.176585
           3936           3936         44.026         44.000       0.176435
           3937           3937         43.860         43.833       0.176322
           3938           3938         43.693         43.667       0.176236
           3939           3939         43.526         43.500       0.176159
           3940           3940         43.360         43.333       0.176113
           3941           3941         43.193         43.167       0.176049
           3942           3942         43.026         43.000       0.175987
           3943           3943         42.859         42.833       0.175933
           3944           3944         42.693         42.667       0.175864
           3945           3945         42.526         42.500       0.175822
           3946           3946         42.359         42.333       0.175787
           3947           3947         42.193         42.167       0.175753
           3948           3948         42.026         42.000       0.175736
           3949           3949         41.859         41.833       0.175706
           3950           3950         41.693         41.667       0.175665
           3951           3951         41.526         41.500       0.175625
           3952           3952         41.359         41.333        0.17554
           3953           3953         41.192         41.167       0.175467
           3954           3954         41.026         41.000       0.175396
           3955           3955         40.859         40.833       0.175311
           3956           3956         40.692         40.667       0.175205
           3957           3957         40.526         40.500       0.175131
           3958           3958         40.359         40.333       0.175073
           3959           3959         40.192         40.167       0.175018
           3960           3960         40.026         40.000       0.174984
           3961           3961         39.859         39.833       0.174929
           3962           3962         39.692         39.667       0.174874
           3963           3963         39.525         39.500       0.174818
           3964           3964         39.359         39.333       0.174758
           3965           3965         39.192         39.167       0.174711
           3966           3966         39.025         39.000       0.174667
           3967           3967         38.859         38.833       0.174631
           3968           3968         38.692         38.667       0.174606
           3969           3969         38.525         38.500       0.174575
           3970           3970         38.359         38.333       0.174545
           3971           3971         38.192         38.167       0.174508
           3972           3972         38.025         38.000       0.174468
           3973           3973         37.858         37.833       0.174432
           3974           3974         37.692         37.667       0.174399
           3975           3975         37.525         37.500       0.174362
           3976           3976         37.358         37.333       0.174319
           3977           3977         37.192         37.167       0.174279
           3978           3978         37.025         37.000       0.174243
           3979           3979         36.858         36.833        0.17421
           3980           3980         36.692         36.667       0.174169
           3981           3981         36.525         36.500       0.174122
           3982           3982         36.358         36.333       0.174064
           3983           3983         36.192         36.167       0.174017
           3984           3984         36.025         36.000       0.173962
           3985           3985         35.858         35.833       0.173916
           3986           3986         35.691         35.667       0.173866
           3987           3987         35.525         35.500       0.173811
           3988           3988         35.358         35.333       0.173754
           3989           3989         35.191         35.167       0.173684
           3990           3990         35.025         35.000       0.173614
           3991           3991         34.858         34.833       0.173549
           3992           3992         34.691         34.667       0.173484
           3993           3993         34.525         34.500       0.173432
           3994           3994         34.358         34.333       0.173389
           3995           3995         34.191         34.167       0.173346
           3996           3996         34.024         34.000       0.173313
           3997           3997         33.858         33.833       0.173259
           3998           3998         33.691         33.667       0.173197
           3999           3999         33.524         33.500       0.173127
           4000           4000         33.358         33.333        0.17304
           4001           4001         33.191         33.167       0.172971
           4002           4002         33.024         33.000       0.172905
           4003           4003         32.858         32.833       0.172846
           4004           4004         32.691         32.667       0.172808
           4005           4005         32.524         32.500       0.172746
           4006           4006         32.357         32.333       0.172684
           4007           4007         32.191         32.167       0.172626
           4008           4008         32.024         32.000       0.172541
           4009           4009         31.857         31.833       0.172461
           4010           4010         31.691         31.667       0.172382
           4011           4011         31.524         31.500       0.172313
           4012           4012         31.357         31.333       0.172224
           4013           4013         31.191         31.167       0.172146
           4014           4014         31.024         31.000       0.172069
           4015           4015         30.857         30.833       0.171989
           4016           4016         30.690         30.667        0.17192
           4017           4017         30.524         30.500        0.17185
           4018           4018         30.357         30.333       0.171782
           4019           4019         30.190         30.167        0.17171
           4020           4020         30.024         30.000       0.171639
           4021           4021         29.857         29.833       0.171568
           4022           4022         29.690         29.667       0.171493
           4023           4023         29.524         29.500       0.171419
           4024           4024         29.357         29.333       0.171349
           4025           4025         29.190         29.167       0.171274
           4026           4026         29.023         29.000       0.171207
           4027           4027         28.857         28.833       0.171132
           4028           4028         28.690         28.667       0.171051
           4029           4029         28.523         28.500       0.170987
           4030           4030         28.357         28.333       0.170931
           4031           4031         28.190         28.167        0.17087
           4032           4032         28.023         28.000       0.170801
           4033           4033         27.857         27.833       0.170746
           4034           4034         27.690         27.667       0.170688
           4035           4035         27.523         27.500       0.170619
           4036           4036         27.356         27.333        0.17054
           4037           4037         27.190         27.167       0.170462
           4038           4038         27.023         27.000       0.170379
           4039           4039         26.856         26.833         0.1703
           4040           4040         26.690         26.667       0.170219
           4041           4041         26.523         26.500       0.170123
           4042           4042         26.356         26.333       0.170037
           4043           4043         26.190         26.167       0.169946
           4044           4044         26.023         26.000       0.169843
           4045           4045         25.856         25.833       0.169731
           4046           4046         25.689         25.667       0.169647
           4047           4047         25.523         25.500       0.169566
           4048           4048         25.356         25.333       0.169484
           4049           4049         25.189         25.167       0.169405
           4050           4050         25.023         25.000       0.169324
           4051           4051         24.856         24.833       0.169247
           4052           4052         24.689         24.667       0.169186
           4053           4053         24.523         24.500       0.169109
           4054           4054         24.356         24.333       0.169031
           4055           4055         24.189         24.167       0.168957
           4056           4056         24.022         24.000       0.168893
           4057           4057         23.856         23.833       0.168821
           4058           4058         23.689         23.667       0.168742
           4059           4059         23.522         23.500       0.168657
           4060           4060         23.356         23.333       0.168569
           4061           4061         23.189         23.167        0.16849
           4062           4062         23.022         23.000       0.168408
           4063           4063         22.856         22.833       0.168326
           4064           4064         22.689         22.667       0.168261
           4065           4065         22.522         22.500       0.168211
           4066           4066         22.355         22.333       0.168165
           4067           4067         22.189         22.167       0.168114
           4068           4068         22.022         22.000       0.168061
           4069           4069         21.855         21.833       0.168012
           4070           4070         21.689         21.667       0.167958
           4071           4071         21.522         21.500       0.167892
           4072           4072         21.355         21.333       0.167809
           4073           4073         21.189         21.167       0.167709
           4074           4074         21.022         21.000        0.16763
           4075           4075         20.855         20.833       0.167559
           4076           4076         20.688         20.667       0.167498
           4077           4077         20.522         20.500       0.167438
           4078           4078         20.355         20.333       0.167369
           4079           4079         20.188         20.167        0.16731
           4080           4080         20.022         20.000       0.167245
           4081           4081         19.855         19.833       0.167176
           4082           4082         19.688         19.667       0.167095
           4083           4083         19.522         19.500       0.166998
           4084           4084         19.355         19.333       0.166903
           4085           4085         19.188         19.167       0.166802
           4086           4086         19.021         19.000       0.166723
           4087           4087         18.855         18.833       0.166664
           4088           4088         18.688         18.667        0.16662
           4089           4089         18.521         18.500       0.166594
           4090           4090         18.355         18.333       0.166557
           4091           4091         18.188         18.167       0.166511
           4092           4092         18.021         18.000       0.166467
           4093           4093         17.855         17.833       0.166448
           4094           4094         17.688         17.667       0.166427
           4095           4095         17.521         17.500         0.1664
           4096           4096         17.354         17.333       0.166378
           4097           4097         17.188         17.167       0.166357
           4098           4098         17.021         17.000        0.16632
           4099           4099         16.854         16.833       0.166281
           4100           4100         16.688         16.667       0.166233
           4101           4101         16.521         16.500       0.166152
           4102           4102         16.354         16.333       0.166087
           4103           4103         16.188         16.167       0.166033
           4104           4104         16.021         16.000       0.165979
           4105           4105         15.854         15.833       0.165938
           4106           4106         15.688         15.667       0.165886
           4107           4107         15.521         15.500       0.165813
           4108           4108         15.354         15.333       0.165737
           4109           4109         15.187         15.167       0.165682
           4110           4110         15.021         15.000        0.16563
           4111           4111         14.854         14.833        0.16557
           4112           4112         14.687         14.667        0.16551
           4113           4113         14.521         14.500       0.165458
           4114           4114         14.354         14.333       0.165434
           4115           4115         14.187         14.167       0.165407
           4116           4116         14.021         14.000       0.165378
           4117           4117         13.854         13.833       0.165339
           4118           4118         13.687         13.667       0.165313
           4119           4119         13.521         13.500       0.165281
           4120           4120         13.354         13.333        0.16525
           4121           4121         13.187         13.167       0.165221
           4122           4122         13.020         13.000       0.165193
           4123           4123         12.854         12.833       0.165165
           4124           4124         12.687         12.667        0.16514
           4125           4125         12.520         12.500       0.165125
           4126           4126         12.354         12.333       0.165127
           4127           4127         12.187         12.167       0.165111
           4128           4128         12.020         12.000       0.165085
           4129           4129         11.854         11.833       0.165052
           4130           4130         11.687         11.667       0.165012
           4131           4131         11.520         11.500        0.16497
           4132           4132         11.353         11.333       0.164926
           4133           4133         11.187         11.167       0.164874
           4134           4134         11.020         11.000       0.164806
           4135           4135         10.853         10.833       0.164737
           4136           4136         10.687         10.667       0.164667
           4137           4137         10.520         10.500       0.164597
           4138           4138         10.353         10.333       0.164542
           4139           4139         10.187         10.167       0.164496
           4140           4140         10.020         10.000       0.164466
           4141           4141          9.853          9.833       0.164432
           4142           4142          9.687          9.667       0.164436
           4143           4143          9.520          9.500       0.164424
           4144           4144          9.353          9.333       0.164414
           4145           4145          9.186          9.167       0.164402
           4146           4146          9.020          9.000       0.164358
           4147           4147          8.853          8.833       0.164302
           4148           4148          8.686          8.667       0.164239
           4149           4149          8.520          8.500       0.164173
           4150           4150          8.353          8.333        0.16408
           4151           4151          8.186          8.167       0.164028
           4152           4152          8.020          8.000       0.163982
           4153           4153          7.853          7.833        0.16393
           4154           4154          7.686          7.667       0.163895
           4155           4155          7.520          7.500       0.163851
           4156           4156          7.353          7.333        0.16381
           4157           4157          7.186          7.167       0.163769
           4158           4158          7.019          7.000       0.163715
           4159           4159          6.853          6.833       0.163671
           4160           4160          6.686          6.667       0.163634
           4161           4161          6.519          6.500       0.163596
           4162           4162          6.353          6.333       0.163571
           4163           4163          6.186          6.167       0.163539
           4164           4164          6.019          6.000         0.1635
           4165           4165          5.853          5.833       0.163449
           4166           4166          5.686          5.667       0.163393
           4167           4167          5.519          5.500       0.163346
           4168           4168          5.352          5.333       0.163295
           4169           4169          5.186          5.167       0.163249
           4170           4170          5.019          5.000       0.163212
           4171           4171          4.852          4.833       0.163179
           4172           4172          4.686          4.667       0.163156
           4173           4173          4.519          4.500       0.163129
           4174           4174          4.352          4.333       0.163125
           4175           4175          4.186          4.167       0.163103
           4176           4176          4.019          4.000        0.16307
           4177           4177          3.852          3.833       0.163021
           4178           4178          3.686          3.667       0.162949
           4179           4179          3.519          3.500       0.162902
           4180           4180          3.352          3.333        0.16285
           4181           4181          3.185          3.167       0.162791
           4182           4182          3.019          3.000       0.162738
           4183           4183          2.852          2.833       0.162711
           4184           4184          2.685          2.667       0.162676
           4185           4185          2.519          2.500       0.162617
           4186           4186          2.352          2.333       0.162541
           4187           4187          2.185          2.167       0.162446
           4188           4188          2.019          2.000       0.162375
           4189           4189          1.852          1.833       0.162325
           4190           4190          1.685          1.667       0.162263
           4191           4191          1.519          1.500       0.162154
           4192           4192          1.352          1.333       0.162061
           4193           4193          1.185          1.167       0.161989
           4194           4194          1.018          1.000       0.161916
           4195           4195          0.852          0.833        0.16182
           4196           4196          0.685          0.667       0.161735
           4197           4197          0.518          0.500       0.161662
           4198           4198          0.352          0.333       0.161583
           4199           4199          0.185          0.167       0.161534
           4200           4200     18.232e-03          0.000        0.16146
           4201           4201         -0.148         -0.167       0.161375
           4202           4202         -0.315         -0.333        0.16129
           4203           4203         -0.482         -0.500        0.16124
           4204           4204         -0.649         -0.667       0.161181
           4205           4205         -0.815         -0.833       0.161099
           4206           4206         -0.982         -1.000       0.161025
           4207           4207         -1.149         -1.167        0.16099
           4208           4208         -1.315         -1.333       0.160932
           4209           4209         -1.482         -1.500       0.160867
           4210           4210         -1.649         -1.667       0.160819
           4211           4211         -1.815         -1.833       0.160789
           4212           4212         -1.982         -2.000       0.160737
           4213           4213         -2.149         -2.167       0.160681
           4214           4214         -2.316         -2.333       0.160624
           4215           4215         -2.482         -2.500       0.160549
           4216           4216         -2.649         -2.667        0.16047
           4217           4217         -2.816         -2.833       0.160389
           4218           4218         -2.982         -3.000       0.160309
           4219           4219         -3.149         -3.167       0.160208
           4220           4220         -3.316         -3.333        0.16013
           4221           4221         -3.482         -3.500       0.160046
           4222           4222         -3.649         -3.667       0.159944
           4223           4223         -3.816         -3.833       0.159857
           4224           4224         -3.982         -4.000        0.15979
           4225           4225         -4.149         -4.167       0.159736
           4226           4226         -4.316         -4.333       0.159687
           4227           4227         -4.483         -4.500        0.15961
           4228           4228         -4.649         -4.667       0.159547
           4229           4229         -4.816         -4.833       0.159479
           4230           4230         -4.983         -5.000       0.159393
           4231           4231         -5.149         -5.167       0.159252
           4232           4232         -5.316         -5.333        0.15914
           4233           4233         -5.483         -5.500       0.159044
           4234           4234         -5.649         -5.667       0.158929
           4235           4235         -5.816         -5.833       0.158887
           4236           4236         -5.983         -6.000       0.158815
           4237           4237         -6.150         -6.167       0.158744
           4238           4238         -6.316         -6.333       0.158679
           4239           4239         -6.483         -6.500       0.158599
           4240           4240         -6.650         -6.667        0.15849
           4241           4241         -6.816         -6.833       0.158388
           4242           4242         -6.983         -7.000       0.158293
           4243           4243         -7.150         -7.167       0.158176
           4244           4244         -7.316         -7.333       0.158075
           4245           4245         -7.483         -7.500       0.157984
           4246           4246         -7.650         -7.667       0.157904
           4247           4247         -7.817         -7.833       0.157828
           4248           4248         -7.983         -8.000       0.157737
           4249           4249         -8.150         -8.167       0.157645
           4250           4250         -8.317         -8.333       0.157565
           4251           4251         -8.483         -8.500       0.157466
           4252           4252         -8.650         -8.667       0.157383
           4253           4253         -8.817         -8.833       0.157305
           4254           4254         -8.983         -9.000        0.15723
           4255           4255         -9.150         -9.167       0.157205
           4256           4256         -9.317         -9.333       0.157144
           4257           4257         -9.483         -9.500       0.157069
           4258           4258         -9.650         -9.667       0.156993
           4259           4259         -9.817         -9.833       0.156911
           4260           4260         -9.984        -10.000       0.156835
           4261           4261        -10.150        -10.167       0.156758
           4262           4262        -10.317        -10.333       0.156693
           4263           4263        -10.484        -10.500       0.156641
           4264           4264        -10.650        -10.667       0.156589
           4265           4265        -10.817        -10.833       0.156521
           4266           4266        -10.984        -11.000       0.156438
           4267           4267        -11.150        -11.167       0.156351
           4268           4268        -11.317        -11.333        0.15627
           4269           4269        -11.484        -11.500       0.156178
           4270           4270        -11.651        -11.667       0.156071
           4271           4271        -11.817        -11.833       0.155939
           4272           4272        -11.984        -12.000       0.155837
           4273           4273        -12.151        -12.167       0.155743
           4274           4274        -12.317        -12.333       0.155656
           4275           4275        -12.484        -12.500       0.155584
           4276           4276        -12.651        -12.667       0.155542
           4277           4277        -12.817        -12.833       0.155483
           4278           4278        -12.984        -13.000       0.155421
           4279           4279        -13.151        -13.167       0.155345
           4280           4280        -13.318        -13.333       0.155239
           4281           4281        -13.484        -13.500       0.155135
           4282           4282        -13.651        -13.667       0.155033
           4283           4283        -13.818        -13.833       0.154937
           4284           4284        -13.984        -14.000       0.154833
           4285           4285        -14.151        -14.167       0.154754
           4286           4286        -14.318        -14.333       0.154666
           4287           4287        -14.484        -14.500       0.154583
           4288           4288        -14.651        -14.667       0.154523
           4289           4289        -14.818        -14.833       0.154439
           4290           4290        -14.984        -15.000       0.154368
           4291           4291        -15.151        -15.167       0.154303
           4292           4292        -15.318        -15.333       0.154229
           4293           4293        -15.485        -15.500       0.154157
           4294           4294        -15.651        -15.667       0.154079
           4295           4295        -15.818        -15.833       0.154006
           4296           4296        -15.985        -16.000       0.153948
           4297           4297        -16.151        -16.167       0.153883
           4298           4298        -16.318        -16.333        0.15382
           4299           4299        -16.485        -16.500       0.153749
           4300           4300        -16.651        -16.667       0.153645
           4301           4301        -16.818        -16.833        0.15355
           4302           4302        -16.985        -17.000       0.153464
           4303           4303        -17.152        -17.167       0.153369
           4304           4304        -17.318        -17.333       0.153275
           4305           4305        -17.485        -17.500       0.153199
           4306           4306        -17.652        -17.667       0.153162
           4307           4307        -17.818        -17.833       0.153127
           4308           4308        -17.985        -18.000       0.153114
           4309           4309        -18.152        -18.167       0.153066
           4310           4310        -18.318        -18.333       0.153063
           4311           4311        -18.485        -18.500       0.153181
           4312           4312        -18.652        -18.667       0.152941
           4313           4313        -18.818        -18.833       0.152854
           4314           4314        -18.985        -19.000       0.152783
           4315           4315        -19.152        -19.167       0.152712
           4316           4316        -19.319        -19.333       0.152681
           4317           4317        -19.485        -19.500       0.152601
           4318           4318        -19.652        -19.667       0.152495
           4319           4319        -19.819        -19.833       0.152409
           4320           4320        -19.985        -20.000       0.152235
           4321           4321        -20.152        -20.167       0.152107
           4322           4322        -20.319        -20.333          0.152
           4323           4323        -20.485        -20.500       0.151903
           4324           4324        -20.652        -20.667       0.151859
           4325           4325        -20.819        -20.833       0.151791
           4326           4326        -20.985        -21.000       0.151723
           4327           4327        -21.152        -21.167       0.151681
           4328           4328        -21.319        -21.333       0.151652
           4329           4329        -21.486        -21.500       0.151591
           4330           4330        -21.652        -21.667       0.151527
           4331           4331        -21.819        -21.833       0.151456
           4332           4332        -21.986        -22.000       0.151327
           4333           4333        -22.152        -22.167       0.151226
           4334           4334        -22.319        -22.333        0.15113
           4335           4335        -22.486        -22.500       0.151032
           4336           4336        -22.652        -22.667       0.150901
           4337           4337        -22.819        -22.833        0.15079
           4338           4338        -22.986        -23.000       0.150684
           4339           4339        -23.153        -23.167        0.15058
           4340           4340        -23.319        -23.333       0.150511
           4341           4341        -23.486        -23.500       0.150414
           4342           4342        -23.653        -23.667       0.150319
           4343           4343        -23.819        -23.833        0.15024
           4344           4344        -23.986        -24.000       0.150164
           4345           4345        -24.153        -24.167       0.150074
           4346           4346        -24.319        -24.333       0.149969
           4347           4347        -24.486        -24.500       0.149875
           4348           4348        -24.653        -24.667       0.149777
           4349           4349        -24.819        -24.833       0.149677
           4350           4350        -24.986        -25.000       0.149579
           4351           4351        -25.153        -25.167       0.149482
           4352           4352        -25.320        -25.333       0.149393
           4353           4353        -25.486        -25.500       0.149261
           4354           4354        -25.653        -25.667       0.149163
           4355           4355        -25.820        -25.833       0.149079
           4356           4356        -25.986        -26.000       0.149003
           4357           4357        -26.153        -26.167        0.14893
           4358           4358        -26.320        -26.333       0.148859
           4359           4359        -26.486        -26.500       0.148772
           4360           4360        -26.653        -26.667       0.148693
           4361           4361        -26.820        -26.833       0.148636
           4362           4362        -26.986        -27.000       0.148559
           4363           4363        -27.153        -27.167       0.148467
           4364           4364        -27.320        -27.333       0.148371
           4365           4365        -27.487        -27.500       0.148284
           4366           4366        -27.653        -27.667       0.148213
           4367           4367        -27.820        -27.833       0.148141
           4368           4368        -27.987        -28.000       0.148046
           4369           4369        -28.153        -28.167       0.147963
           4370           4370        -28.320        -28.333        0.14787
           4371           4371        -28.487        -28.500       0.147773
           4372           4372        -28.653        -28.667       0.147672
           4373           4373        -28.820        -28.833        0.14758
           4374           4374        -28.987        -29.000       0.147507
           4375           4375        -29.153        -29.167       0.147427
           4376           4376        -29.320        -29.333       0.147339
           4377           4377        -29.487        -29.500       0.147317
           4378           4378        -29.654        -29.667       0.147246
           4379           4379        -29.820        -29.833       0.147163
           4380           4380        -29.987        -30.000       0.147073
           4381           4381        -30.154        -30.167       0.146923
           4382           4382        -30.320        -30.333       0.146792
           4383           4383        -30.487        -30.500       0.146686
           4384           4384        -30.654        -30.667       0.146586
           4385           4385        -30.820        -30.833       0.146464
           4386           4386        -30.987        -31.000       0.146351
           4387           4387        -31.154        -31.167       0.146333
           4388           4388        -31.320        -31.333       0.146281
           4389           4389        -31.487        -31.500       0.146328
           4390           4390        -31.654        -31.667       0.146268
           4391           4391        -31.821        -31.833       0.146046
           4392           4392        -31.987        -32.000       0.145858
           4393           4393        -32.154        -32.167        0.14571
           4394           4394        -32.321        -32.333       0.145573
           4395           4395        -32.487        -32.500       0.145451
           4396           4396        -32.654        -32.667       0.145329
           4397           4397        -32.821        -32.833       0.145267
           4398           4398        -32.987        -33.000       0.145184
           4399           4399        -33.154        -33.167       0.145091
           4400           4400        -33.321        -33.333       0.144977
           4401           4401        -33.488        -33.500       0.144891
           4402           4402        -33.654        -33.667       0.144796
           4403           4403        -33.821        -33.833       0.144685
           4404           4404        -33.988        -34.000       0.144565
           4405           4405        -34.154        -34.167       0.144475
           4406           4406        -34.321        -34.333       0.144402
           4407           4407        -34.488        -34.500       0.144332
           4408           4408        -34.654        -34.667       0.144267
           4409           4409        -34.821        -34.833       0.144217
           4410           4410        -34.988        -35.000       0.144134
           4411           4411        -35.154        -35.167       0.144043
           4412           4412        -35.321        -35.333       0.143945
           4413           4413        -35.488        -35.500       0.143861
           4414           4414        -35.655        -35.667       0.143755
           4415           4415        -35.821        -35.833       0.143658
           4416           4416        -35.988        -36.000       0.143554
           4417           4417        -36.155        -36.167       0.143441
           4418           4418        -36.321        -36.333       0.143375
           4419           4419        -36.488        -36.500        0.14327
           4420           4420        -36.655        -36.667       0.143153
           4421           4421        -36.821        -36.833       0.143056
           4422           4422        -36.988        -37.000       0.142956
           4423           4423        -37.155        -37.167       0.142864
           4424           4424        -37.321        -37.333       0.142759
           4425           4425        -37.488        -37.500       0.142648
           4426           4426        -37.655        -37.667       0.142555
           4427           4427        -37.822        -37.833       0.142445
           4428           4428        -37.988        -38.000       0.142347
           4429           4429        -38.155        -38.167       0.142283
           4430           4430        -38.322        -38.333       0.142197
           4431           4431        -38.488        -38.500       0.142132
           4432           4432        -38.655        -38.667       0.142053
           4433           4433        -38.822        -38.833       0.141963
           4434           4434        -38.988        -39.000       0.141897
           4435           4435        -39.155        -39.167       0.141832
           4436           4436        -39.322        -39.333       0.141776
           4437           4437        -39.488        -39.500       0.141714
           4438           4438        -39.655        -39.667       0.141542
           4439           4439        -39.822        -39.833       0.141398
           4440           4440        -39.989        -40.000       0.141238
           4441           4441        -40.155        -40.167       0.141069
           4442           4442        -40.322        -40.333       0.140852
           4443           4443        -40.489        -40.500       0.140684
           4444           4444        -40.655        -40.667       0.140511
           4445           4445        -40.822        -40.833        0.14028
           4446           4446        -40.989        -41.000       0.140233
           4447           4447        -41.155        -41.167        0.14013
           4448           4448        -41.322        -41.333       0.140008
           4449           4449        -41.489        -41.500       0.139877
           4450           4450        -41.655        -41.667       0.139747
           4451           4451        -41.822        -41.833       0.139624
           4452           4452        -41.989        -42.000       0.139491
           4453           4453        -42.156        -42.167       0.139346
           4454           4454        -42.322        -42.333       0.139218
           4455           4455        -42.489        -42.500       0.139113
           4456           4456        -42.656        -42.667       0.138997
           4457           4457        -42.822        -42.833       0.138877
           4458           4458        -42.989        -43.000         0.1388
           4459           4459        -43.156        -43.167       0.138687
           4460           4460        -43.322        -43.333       0.138543
           4461           4461        -43.489        -43.500       0.138394
           4462           4462        -43.656        -43.667       0.138228
           4463           4463        -43.822        -43.833       0.138067
           4464           4464        -43.989        -44.000        0.13788
           4465           4465        -44.156        -44.167       0.137688
           4466           4466        -44.323        -44.333       0.137505
           4467           4467        -44.489        -44.500       0.137342
           4468           4468        -44.656        -44.667        0.13713
           4469           4469        -44.823        -44.833       0.136839
           4470           4470        -44.989        -45.000       0.136937
           4471           4471        -45.156        -45.167       0.136883
           4472           4472        -45.323        -45.333       0.136818
           4473           4473        -45.489        -45.500       0.136764
           4474           4474        -45.656        -45.667       0.136564
           4475           4475        -45.823        -45.833        0.13641
           4476           4476        -45.990        -46.000       0.136276
           4477           4477        -46.156        -46.167       0.136146
           4478           4478        -46.323        -46.333       0.135993
           4479           4479        -46.490        -46.500       0.135868
           4480           4480        -46.656        -46.667       0.135737
           4481           4481        -46.823        -46.833       0.135576
           4482           4482        -46.990        -47.000       0.135432
           4483           4483        -47.156        -47.167       0.135288
           4484           4484        -47.323        -47.333       0.135138
           4485           4485        -47.490        -47.500       0.134972
           4486           4486        -47.656        -47.667       0.134757
           4487           4487        -47.823        -47.833       0.134558
           4488           4488        -47.990        -48.000       0.134363
           4489           4489        -48.157        -48.167       0.134166
           4490           4490        -48.323        -48.333       0.134042
           4491           4491        -48.490        -48.500        0.13388
           4492           4492        -48.657        -48.667       0.133754
           4493           4493        -48.823        -48.833       0.133703
           4494           4494        -48.990        -49.000       0.133558
           4495           4495        -49.157        -49.167       0.133425
           4496           4496        -49.323        -49.333       0.133289
           4497           4497        -49.490        -49.500       0.133159
           4498           4498        -49.657        -49.667       0.132886
           4499           4499        -49.823        -49.833       0.132671
           4500           4500        -49.990        -50.000       0.132431
           4501           4501        -50.157        -50.167       0.132119
           4502           4502        -50.324        -50.333       0.131884
           4503           4503        -50.490        -50.500       0.131579
           4504           4504        -50.657        -50.667       0.131048
           4505           4505        -50.824        -50.833       0.130981
           4506           4506        -50.990        -51.000       0.130315
           4507           4507        -51.157        -51.167       0.129815
           4508           4508        -51.324        -51.333       0.129361
           4509           4509        -51.491        -51.500       0.128979
           4510           4510        -51.657        -51.667       0.128237
           4511           4511        -51.824        -51.833       0.127223
           4512           4512        -51.991        -52.000       0.126764
           4513           4513        -52.157        -52.167       0.126475
           4514           4514        -52.324        -52.333       0.126156
           4515           4515        -52.491        -52.500       0.125404
           4516           4516        -52.658        -52.667       0.124671
           4517           4517        -52.824        -52.833       0.123953
           4518           4518        -52.991        -53.000       0.123285
           4519           4519        -53.158        -53.167       0.122591
           4520           4520        -53.325        -53.333       0.121959
           4521           4521        -53.491        -53.500       0.121444
           4522           4522        -53.658        -53.667       0.120923
           4523           4523        -53.825        -53.833       0.120337
           4524           4524        -53.991        -54.000       0.119737
           4525           4525        -54.158        -54.167       0.119126
           4526           4526        -54.325        -54.333       0.118509
           4527           4527        -54.492        -54.500       0.117913
           4528           4528        -54.658        -54.667       0.117328
           4529           4529        -54.825        -54.833        0.11675
           4530           4530        -54.992        -55.000       0.116145
           4531           4531        -55.159        -55.167       0.115523
           4532           4532        -55.325        -55.333       0.114896
           4533           4533        -55.492        -55.500       0.114269
           4534           4534        -55.659        -55.667         0.1136
           4535           4535        -55.825        -55.833       0.112962
           4536           4536        -55.992        -56.000        0.11233
           4537           4537        -56.159        -56.167       0.111723
           4538           4538        -56.326        -56.333       0.111154
           4539           4539        -56.492        -56.500       0.110578
           4540           4540        -56.659        -56.667       0.109983
           4541           4541        -56.826        -56.833       0.109363
           4542           4542        -56.992        -57.000       0.108755
           4543           4543        -57.159        -57.167       0.108163
           4544           4544        -57.326        -57.333       0.107532
           4545           4545        -57.493        -57.500       0.106805
           4546           4546        -57.659        -57.667       0.106373
           4547           4547        -57.826        -57.833       0.105838
           4548           4548        -57.993        -58.000        0.10527
           4549           4549        -58.160        -58.167       0.104715
           4550           4550        -58.326        -58.333       0.104183
           4551           4551        -58.493        -58.500       0.103665
           4552           4552        -58.660        -58.667       0.103134
           4553           4553        -58.826        -58.833       0.102596
           4554           4554        -58.993        -59.000       0.102061
           4555           4555        -59.160        -59.167       0.101509
           4556           4556        -59.327        -59.333       0.100958
           4557           4557        -59.493        -59.500       0.100409
           4558           4558        -59.660        -59.667      0.0997962
           4559           4559        -59.827        -59.833      0.0992163
           4560           4560        -59.993        -60.000       0.098645
           4561           4561        -60.160        -60.167      0.0980722
           4562           4562        -60.327        -60.333      0.0974947
           4563           4563        -60.494        -60.500       0.096942
           4564           4564        -60.660        -60.667      0.0964273
           4565           4565        -60.827        -60.833      0.0959299
           4566           4566        -60.994        -61.000      0.0954303
           4567           4567        -61.160        -61.167      0.0949072
           4568           4568        -61.327        -61.333      0.0944493
           4569           4569        -61.494        -61.500        0.09408
           4570           4570        -61.660        -61.667      0.0934616
           4571           4571        -61.827        -61.833      0.0929272
           4572           4572        -61.994        -62.000      0.0923946
           4573           4573        -62.161        -62.167       0.091861
           4574           4574        -62.327        -62.333      0.0914442
           4575           4575        -62.494        -62.500      0.0909924
           4576           4576        -62.661        -62.667      0.0905322
           4577           4577        -62.827        -62.833      0.0900631
           4578           4578        -62.994        -63.000      0.0896413
           4579           4579        -63.161        -63.167      0.0891961
           4580           4580        -63.328        -63.333       0.088662
           4581           4581        -63.494        -63.500      0.0879814
           4582           4582        -63.661        -63.667      0.0872414
           4583           4583        -63.828        -63.833      0.0869903
           4584           4584        -63.994        -64.000      0.0867592
           4585           4585        -64.161        -64.167      0.0865102
           4586           4586        -64.328        -64.333      0.0860593
           4587           4587        -64.495        -64.500      0.0856607
           4588           4588        -64.661        -64.667      0.0852648
           4589           4589        -64.828        -64.833      0.0848707
           4590           4590        -64.995        -65.000      0.0844362
           4591           4591        -65.161        -65.167      0.0840231
           4592           4592        -65.328        -65.333      0.0836113
           4593           4593        -65.495        -65.500      0.0831822
           4594           4594        -65.661        -65.667      0.0827832
           4595           4595        -65.828        -65.833      0.0823843
           4596           4596        -65.995        -66.000      0.0819867
           4597           4597        -66.162        -66.167      0.0815663
           4598           4598        -66.328        -66.333      0.0811283
           4599           4599        -66.495        -66.500      0.0806989
           4600           4600        -66.662        -66.667       0.080284
           4601           4601        -66.828        -66.833      0.0798827
           4602           4602        -66.995        -67.000      0.0794958
           4603           4603        -67.162        -67.167      0.0791277
           4604           4604        -67.328        -67.333      0.0787686
           4605           4605        -67.495        -67.500      0.0784029
           4606           4606        -67.662        -67.667      0.0780417
           4607           4607        -67.829        -67.833      0.0776847
           4608           4608        -67.995        -68.000       0.077291
           4609           4609        -68.162        -68.167      0.0768897
           4610           4610        -68.329        -68.333      0.0765009
           4611           4611        -68.495        -68.500      0.0761144
           4612           4612        -68.662        -68.667      0.0757375
           4613           4613        -68.829        -68.833      0.0753636
           4614           4614        -68.995        -69.000      0.0749755
           4615           4615        -69.162        -69.167      0.0745886
           4616           4616        -69.329        -69.333       0.074202
           4617           4617        -69.496        -69.500      0.0738211
           4618           4618        -69.662        -69.667      0.0734373
           4619           4619        -69.829        -69.833      0.0730499
           4620           4620        -69.996        -70.000      0.0726886
           4621           4621        -70.162        -70.167      0.0723198
           4622           4622        -70.329        -70.333      0.0719508
           4623           4623        -70.496        -70.500      0.0716362
           4624           4624        -70.662        -70.667      0.0713175
           4625           4625        -70.829        -70.833      0.0709723
           4626           4626        -70.996        -71.000      0.0706136
           4627           4627        -71.162        -71.167      0.0702831
           4628           4628        -71.329        -71.333      0.0699323
           4629           4629        -71.496        -71.500      0.0695958
           4630           4630        -71.663        -71.667      0.0692673
           4631           4631        -71.829        -71.833      0.0689361
           4632           4632        -71.996        -72.000      0.0686253
           4633           4633        -72.163        -72.167      0.0683073
           4634           4634        -72.329        -72.333      0.0679698
           4635           4635        -72.496        -72.500      0.0676089
           4636           4636        -72.663        -72.667      0.0672449
           4637           4637        -72.829        -72.833      0.0668883
           4638           4638        -72.996        -73.000      0.0665422
           4639           4639        -73.163        -73.167      0.0661284
           4640           4640        -73.329        -73.333      0.0657663
           4641           4641        -73.496        -73.500       0.065396
           4642           4642        -73.663        -73.667      0.0650121
           4643           4643        -73.830        -73.833       0.064691
           4644           4644        -73.996        -74.000      0.0643736
           4645           4645        -74.163        -74.167      0.0640763
           4646           4646        -74.330        -74.333      0.0638017
           4647           4647        -74.496        -74.500      0.0635837
           4648           4648        -74.663        -74.667      0.0633298
           4649           4649        -74.830        -74.833      0.0630649
           4650           4650        -74.996        -75.000      0.0627964
           4651           4651        -75.163        -75.167      0.0625525
           4652           4652        -75.330        -75.333      0.0623091
           4653           4653        -75.496        -75.500      0.0620686
           4654           4654        -75.663        -75.667      0.0617948
           4655           4655        -75.830        -75.833      0.0615467
           4656           4656        -75.997        -76.000      0.0613842
           4657           4657        -76.163        -76.167      0.0611697
           4658           4658        -76.330        -76.333       0.060488
           4659           4659        -76.497        -76.500      0.0601407
           4660           4660        -76.663        -76.667      0.0597547
           4661           4661        -76.830        -76.833      0.0594587
           4662           4662        -76.997        -77.000      0.0591821
           4663           4663        -77.163        -77.167      0.0589482
           4664           4664        -77.330        -77.333      0.0587468
           4665           4665        -77.497        -77.500      0.0584859
           4666           4666        -77.663        -77.667      0.0577951
           4667           4667        -77.830        -77.833      0.0578724
           4668           4668        -77.997        -78.000        0.05758
           4669           4669        -78.163        -78.167      0.0575645
           4670           4670        -78.330        -78.333      0.0574942
           4671           4671        -78.497        -78.500      0.0570403
           4672           4672        -78.664        -78.667      0.0567451
           4673           4673        -78.830        -78.833      0.0564776
           4674           4674        -78.997        -79.000      0.0562249
           4675           4675        -79.164        -79.167      0.0559262
           4676           4676        -79.330        -79.333      0.0556286
           4677           4677        -79.497        -79.500      0.0553491
           4678           4678        -79.664        -79.667        0.05507
           4679           4679        -79.830        -79.833      0.0548078
           4680           4680        -79.997        -80.000      0.0545644
           4681           4681        -79.997        -80.000      0.0543315
           4682           4682        -79.997        -80.000       0.054127
           4683           4683        -79.997        -80.000      0.0539461
           4684           4684        -79.997        -80.000      0.0537449
           4685           4685        -79.997        -80.000      0.0535662
           4686           4686        -79.997        -80.000      0.0533929
           4687           4687        -79.997        -80.000      0.0531611
           4688           4688        -79.997        -80.000       0.053007
           4689           4689        -79.997        -80.000      0.0528228
           4690           4690        -79.997        -80.000      0.0524827
           4691           4691        -79.997        -80.000      0.0519923
           4692           4692        -79.997        -80.000      0.0515256
           4693           4693        -79.997        -80.000      0.0511351
           4694           4694        -79.997        -80.000      0.0509383
           4695           4695        -79.997        -80.000      0.0508072
           4696           4696        -79.997        -80.000      0.0506856
           4697           4697        -79.997        -80.000      0.0505712
           4698           4698        -79.997        -80.000      0.0503998
           4699           4699        -79.997        -80.000      0.0500411
           4700           4700        -79.997        -80.000      0.0497397
           4701           4701        -79.997        -80.000      0.0494787
           4702           4702        -79.997        -80.000      0.0492244
           4703           4703        -79.997        -80.000      0.0489625
           4704           4704        -79.997        -80.000      0.0487705
           4705           4705        -79.997        -80.000      0.0485622
           4706           4706        -79.997        -80.000      0.0483375
           4707           4707        -79.997        -80.000      0.0481293
           4708           4708        -79.997        -80.000      0.0479171
           4709           4709        -79.997        -80.000      0.0476797
           4710           4710        -79.997        -80.000      0.0474516
           4711           4711        -79.997        -80.000      0.0472264
           4712           4712        -79.997        -80.000      0.0469848
           4713           4713        -79.997        -80.000      0.0467398
           4714           4714        -79.997        -80.000      0.0464884
           4715           4715        -79.997        -80.000       0.046232
           4716           4716        -79.998        -80.000      0.0460239
           4717           4717        -79.998        -80.000      0.0458084
           4718           4718        -79.998        -80.000      0.0455747
           4719           4719        -79.998        -80.000      0.0453283
           4720           4720        -79.998        -80.000      0.0451361
           4721           4721        -79.998        -80.000      0.0449255
           4722           4722        -79.998        -80.000      0.0446983
           4723           4723        -79.998        -80.000      0.0444518
           4724           4724        -79.998        -80.000      0.0442259
           4725           4725        -79.998        -80.000      0.0439993
           4726           4726        -79.998        -80.000      0.0437691
           4727           4727        -79.998        -80.000      0.0435659
           4728           4728        -79.998        -80.000       0.043379
           4729           4729        -79.998        -80.000      0.0431881
           4730           4730        -79.998        -80.000      0.0430222
           4731           4731        -79.998        -80.000      0.0429906
           4732           4732        -79.998        -80.000      0.0428994
           4733           4733        -79.998        -80.000      0.0428426
           4734           4734        -79.998        -80.000      0.0428216
           4735           4735        -79.998        -80.000      0.0426361
           4736           4736        -79.998        -80.000      0.0423685
           4737           4737        -79.998        -80.000      0.0421766
           4738           4738        -79.998        -80.000       0.041961
           4739           4739        -79.998        -80.000       0.041555
           4740           4740        -79.998        -80.000      0.0412073
           4741           4741        -79.998        -80.000      0.0409203
           4742           4742        -79.998        -80.000       0.040651
           4743           4743        -79.998        -80.000       0.040399
           4744           4744        -79.998        -80.000      0.0402002
           4745           4745        -79.998        -80.000      0.0399845
           4746           4746        -79.998        -80.000       0.039796
           4747           4747        -79.998        -80.000      0.0396388
           4748           4748        -79.998        -80.000      0.0394732
           4749           4749        -79.998        -80.000      0.0393458
           4750           4750        -79.998        -80.000      0.0393265
           4751           4751        -79.998        -80.000      0.0393669
           4752           4752        -79.998        -80.000      0.0393555
           4753           4753        -79.998        -80.000      0.0388802
           4754           4754        -79.998        -80.000      0.0384745
           4755           4755        -79.998        -80.000      0.0382035
           4756           4756        -79.998        -80.000      0.0380173
           4757           4757        -79.998        -80.000      0.0377784
           4758           4758        -79.998        -80.000       0.037539
           4759           4759        -79.998        -80.000      0.0372994
           4760           4760        -79.998        -80.000      0.0370758
           4761           4761        -79.998        -80.000      0.0369152
           4762           4762        -79.998        -80.000      0.0367492
           4763           4763        -79.998        -80.000      0.0365318
           4764           4764        -79.998        -80.000      0.0362625
           4765           4765        -79.998        -80.000      0.0361684
           4766           4766        -79.998        -80.000        0.03601
           4767           4767        -79.998        -80.000      0.0357372
           4768           4768        -79.998        -80.000       0.035255
           4769           4769        -79.998        -80.000      0.0353992
           4770           4770        -79.998        -80.000      0.0353135
           4771           4771        -79.998        -80.000      0.0352024
           4772           4772        -79.998        -80.000      0.0350907
           4773           4773        -79.998        -80.000      0.0349737
           4774           4774        -79.998        -80.000      0.0348752
           4775           4775        -79.998        -80.000      0.0346974
           4776           4776        -79.998        -80.000      0.0344735
           4777           4777        -79.998        -80.000      0.0343364
           4778           4778        -79.998        -80.000      0.0341935
           4779           4779        -79.998        -80.000      0.0340366
           4780           4780        -79.998        -80.000      0.0338676
           4781           4781        -79.998        -80.000      0.0337121
           4782           4782        -79.998        -80.000      0.0335419
           4783           4783        -79.998        -80.000      0.0333445
           4784           4784        -79.998        -80.000      0.0331616
           4785           4785        -79.998        -80.000      0.0329859
           4786           4786        -79.998        -80.000      0.0328325
           4787           4787        -79.998        -80.000      0.0326958
           4788           4788        -79.998        -80.000      0.0325672
           4789           4789        -79.998        -80.000       0.032449
           4790           4790        -79.998        -80.000      0.0323233
           4791           4791        -79.998        -80.000      0.0322045
           4792           4792        -79.998        -80.000      0.0320964
           4793           4793        -79.998        -80.000      0.0315215
           4794           4794        -79.998        -80.000      0.0312056
           4795           4795        -79.998        -80.000      0.0313351
           4796           4796        -79.998        -80.000        0.03098
           4797           4797        -79.998        -80.000      0.0308575
           4798           4798        -79.998        -80.000      0.0307359
           4799           4799        -79.998        -80.000      0.0306155
           4800           4800        -79.998        -80.000      0.0304772
           4801           4801        -79.832        -79.833       0.030422
           4802           4802        -79.665        -79.667      0.0303269
           4803           4803        -79.498        -79.500      0.0301871
           4804           4804        -79.332        -79.333      0.0300085
           4805           4805        -79.165        -79.167      0.0312283
           4806           4806        -78.998        -79.000      0.0339139
           4807           4807        -78.831        -78.833      0.0390226
           4808           4808        -78.664        -78.667      0.0463268
           4809           4809        -78.497        -78.500      0.0581069
           4810           4810        -78.329        -78.333       0.070321
           4811           4811        -78.162        -78.167      0.0813183
           4812           4812        -77.995        -78.000      0.0912768
           4813           4813        -77.828        -77.833      0.0965938
           4814           4814        -77.661        -77.667      0.0975417
           4815           4815        -77.495        -77.500      0.0944386
           4816           4816        -77.328        -77.333       0.088782
           4817           4817        -77.162        -77.167       0.077019
           4818           4818        -76.996        -77.000      0.0636526
           4819           4819        -76.831        -76.833      0.0493477
           4820           4820        -76.665        -76.667      0.0349022
           4821           4821        -76.499        -76.500      0.0204328
           4822           4822        -76.333        -76.333      0.0063242
           4823           4823        -76.167        -76.167    -0.00692472
           4824           4824        -76.001        -76.000     -0.0195263
           4825           4825        -75.835        -75.833     -0.0296993
           4826           4826        -75.669        -75.667      -0.039482
           4827           4827        -75.503        -75.500     -0.0482126
           4828           4828        -75.337        -75.333     -0.0563322
           4829           4829        -75.170        -75.167     -0.0622859
           4830           4830        -75.004        -75.000     -0.0676523
           4831           4831        -74.838        -74.833     -0.0726905
           4832           4832        -74.671        -74.667     -0.0775483
           4833           4833        -74.505        -74.500     -0.0809004
           4834           4834        -74.338        -74.333     -0.0841167
           4835           4835        -74.172        -74.167      -0.086882
           4836           4836        -74.005        -74.000     -0.0894663
           4837           4837        -73.839        -73.833     -0.0915161
           4838           4838        -73.672        -73.667     -0.0930155
           4839           4839        -73.506        -73.500     -0.0944211
           4840           4840        -73.339        -73.333     -0.0957407
           4841           4841        -73.172        -73.167     -0.0969537
           4842           4842        -73.006        -73.000     -0.0979474
           4843           4843        -72.839        -72.833     -0.0988095
           4844           4844        -72.673        -72.667     -0.0996095
           4845           4845        -72.506        -72.500       -0.10011
           4846           4846        -72.339        -72.333      -0.100366
           4847           4847        -72.173        -72.167      -0.100524
           4848           4848        -72.006        -72.000      -0.100757
           4849           4849        -71.839        -71.833      -0.100931
           4850           4850        -71.673        -71.667      -0.101105
           4851           4851        -71.506        -71.500      -0.101268
           4852           4852        -71.339        -71.333      -0.101425
           4853           4853        -71.173        -71.167      -0.101564
           4854           4854        -71.006        -71.000      -0.101626
           4855           4855        -70.839        -70.833      -0.101695
           4856           4856        -70.673        -70.667      -0.101715
           4857           4857        -70.506        -70.500      -0.101761
           4858           4858        -70.339        -70.333      -0.101604
           4859           4859        -70.173        -70.167      -0.101465
           4860           4860        -70.006        -70.000      -0.101359
           4861           4861        -69.839        -69.833      -0.101235
           4862           4862        -69.673        -69.667      -0.100962
           4863           4863        -69.506        -69.500      -0.101329
           4864           4864        -69.340        -69.333      -0.101724
           4865           4865        -69.173        -69.167      -0.101732
           4866           4866        -69.006        -69.000      -0.101359
           4867           4867        -68.840        -68.833      -0.101072
           4868           4868        -68.673        -68.667      -0.100842
           4869           4869        -68.506        -68.500      -0.100806
           4870           4870        -68.340        -68.333      -0.100965
           4871           4871        -68.173        -68.167      -0.100941
           4872           4872        -68.006        -68.000      -0.100803
           4873           4873        -67.840        -67.833      -0.100614
           4874           4874        -67.673        -67.667      -0.100858
           4875           4875        -67.506        -67.500      -0.100923
           4876           4876        -67.340        -67.333      -0.100948
           4877           4877        -67.173        -67.167      -0.100973
           4878           4878        -67.006        -67.000      -0.100936
           4879           4879        -66.840        -66.833      -0.100907
           4880           4880        -66.673        -66.667      -0.100876
           4881           4881        -66.506        -66.500       -0.10085
           4882           4882        -66.340        -66.333      -0.100758
           4883           4883        -66.173        -66.167      -0.100708
           4884           4884        -66.006        -66.000      -0.100679
           4885           4885        -65.840        -65.833      -0.100638
           4886           4886        -65.673        -65.667      -0.100605
           4887           4887        -65.506        -65.500      -0.100606
           4888           4888        -65.340        -65.333      -0.100569
           4889           4889        -65.173        -65.167       -0.10047
           4890           4890        -65.006        -65.000      -0.100427
           4891           4891        -64.840        -64.833      -0.100732
           4892           4892        -64.673        -64.667      -0.100581
           4893           4893        -64.506        -64.500      -0.100454
           4894           4894        -64.340        -64.333      -0.100339
           4895           4895        -64.173        -64.167      -0.100254
           4896           4896        -64.006        -64.000      -0.100164
           4897           4897        -63.840        -63.833       -0.10007
           4898           4898        -63.673        -63.667      -0.100002
           4899           4899        -63.506        -63.500     -0.0999639
           4900           4900        -63.340        -63.333      -0.099929
           4901           4901        -63.173        -63.167     -0.0999108
           4902           4902        -63.007        -63.000     -0.0999797
           4903           4903        -62.840        -62.833      -0.100036
           4904           4904        -62.673        -62.667      -0.100079
           4905           4905        -62.507        -62.500      -0.100102
           4906           4906        -62.340        -62.333      -0.100185
           4907           4907        -62.173        -62.167      -0.100247
           4908           4908        -62.007        -62.000      -0.100298
           4909           4909        -61.840        -61.833      -0.100325
           4910           4910        -61.673        -61.667      -0.100306
           4911           4911        -61.507        -61.500      -0.100308
           4912           4912        -61.340        -61.333       -0.10031
           4913           4913        -61.173        -61.167      -0.100314
           4914           4914        -61.007        -61.000      -0.100268
           4915           4915        -60.840        -60.833      -0.100281
           4916           4916        -60.673        -60.667      -0.100404
           4917           4917        -60.507        -60.500      -0.100579
           4918           4918        -60.340        -60.333      -0.100824
           4919           4919        -60.173        -60.167      -0.100949
           4920           4920        -60.007        -60.000      -0.100887
           4921           4921        -59.840        -59.833      -0.100879
           4922           4922        -59.673        -59.667      -0.100914
           4923           4923        -59.507        -59.500      -0.100962
           4924           4924        -59.340        -59.333         -0.101
           4925           4925        -59.174        -59.167      -0.101059
           4926           4926        -59.007        -59.000      -0.101132
           4927           4927        -58.840        -58.833      -0.101169
           4928           4928        -58.674        -58.667      -0.100815
           4929           4929        -58.507        -58.500      -0.100829
           4930           4930        -58.340        -58.333       -0.10098
           4931           4931        -58.174        -58.167      -0.101127
           4932           4932        -58.007        -58.000       -0.10125
           4933           4933        -57.840        -57.833      -0.101376
           4934           4934        -57.674        -57.667      -0.101453
           4935           4935        -57.507        -57.500      -0.101549
           4936           4936        -57.340        -57.333      -0.101635
           4937           4937        -57.174        -57.167      -0.101692
           4938           4938        -57.007        -57.000      -0.101791
           4939           4939        -56.840        -56.833      -0.101582
           4940           4940        -56.674        -56.667      -0.101448
           4941           4941        -56.507        -56.500      -0.101937
           4942           4942        -56.340        -56.333      -0.102186
           4943           4943        -56.174        -56.167      -0.102401
           4944           4944        -56.007        -56.000      -0.102615
           4945           4945        -55.841        -55.833      -0.102818
           4946           4946        -55.674        -55.667      -0.102986
           4947           4947        -55.507        -55.500      -0.103201
           4948           4948        -55.341        -55.333      -0.103402
           4949           4949        -55.174        -55.167      -0.103589
           4950           4950        -55.007        -55.000      -0.103786
           4951           4951        -54.841        -54.833      -0.103987
           4952           4952        -54.674        -54.667      -0.104177
           4953           4953        -54.507        -54.500      -0.104357
           4954           4954        -54.341        -54.333      -0.104489
           4955           4955        -54.174        -54.167      -0.104611
           4956           4956        -54.007        -54.000      -0.104731
           4957           4957        -53.841        -53.833      -0.104871
           4958           4958        -53.674        -53.667      -0.104951
           4959           4959        -53.508        -53.500      -0.105059
           4960           4960        -53.341        -53.333      -0.105189
           4961           4961        -53.174        -53.167      -0.105299
           4962           4962        -53.008        -53.000      -0.105449
           4963           4963        -52.841        -52.833      -0.105605
           4964           4964        -52.674        -52.667      -0.105765
           4965           4965        -52.508        -52.500      -0.105922
           4966           4966        -52.341        -52.333      -0.106086
           4967           4967        -52.174        -52.167      -0.106225
           4968           4968        -52.008        -52.000      -0.106329
           4969           4969        -51.841        -51.833      -0.106417
           4970           4970        -51.674        -51.667      -0.106442
           4971           4971        -51.508        -51.500      -0.106503
           4972           4972        -51.341        -51.333      -0.106555
           4973           4973        -51.174        -51.167      -0.106593
           4974           4974        -51.008        -51.000      -0.106625
           4975           4975        -50.841        -50.833      -0.106666
           4976           4976        -50.675        -50.667      -0.106707
           4977           4977        -50.508        -50.500      -0.106743
           4978           4978        -50.341        -50.333      -0.106773
           4979           4979        -50.175        -50.167      -0.106795
           4980           4980        -50.008        -50.000       -0.10677
           4981           4981        -49.841        -49.833      -0.106722
           4982           4982        -49.675        -49.667      -0.106683
           4983           4983        -49.508        -49.500       -0.10666
           4984           4984        -49.341        -49.333      -0.106528
           4985           4985        -49.175        -49.167      -0.106164
           4986           4986        -49.008        -49.000      -0.106525
           4987           4987        -48.841        -48.833      -0.106618
           4988           4988        -48.675        -48.667       -0.10665
           4989           4989        -48.508        -48.500       -0.10668
           4990           4990        -48.341        -48.333      -0.106675
           4991           4991        -48.175        -48.167       -0.10668
           4992           4992        -48.008        -48.000      -0.106664
           4993           4993        -47.841        -47.833      -0.106651
           4994           4994        -47.675        -47.667      -0.106644
           4995           4995        -47.508        -47.500      -0.106659
           4996           4996        -47.341        -47.333      -0.106666
           4997           4997        -47.175        -47.167      -0.106675
           4998           4998        -47.008        -47.000      -0.106771
           4999           4999        -46.841        -46.833      -0.106817
           5000           5000        -46.675        -46.667      -0.106835
           5001           5001        -46.508        -46.500      -0.106858
           5002           5002        -46.342        -46.333      -0.106888
           5003           5003        -46.175        -46.167      -0.106936
           5004           5004        -46.008        -46.000      -0.106849
           5005           5005        -45.842        -45.833      -0.106701
           5006           5006        -45.675        -45.667      -0.106846
           5007           5007        -45.508        -45.500      -0.106876
           5008           5008        -45.342        -45.333      -0.106888
           5009           5009        -45.175        -45.167      -0.106899
           5010           5010        -45.008        -45.000      -0.106919
           5011           5011        -44.842        -44.833      -0.106965
           5012           5012        -44.675        -44.667      -0.107019
           5013           5013        -44.508        -44.500      -0.107059
           5014           5014        -44.342        -44.333      -0.107082
           5015           5015        -44.175        -44.167      -0.107126
           5016           5016        -44.008        -44.000      -0.107134
           5017           5017        -43.842        -43.833      -0.107128
           5018           5018        -43.675        -43.667      -0.107112
           5019           5019        -43.508        -43.500      -0.107035
           5020           5020        -43.342        -43.333      -0.106983
           5021           5021        -43.175        -43.167      -0.106959
           5022           5022        -43.008        -43.000      -0.106941
           5023           5023        -42.842        -42.833       -0.10695
           5024           5024        -42.675        -42.667      -0.106951
           5025           5025        -42.508        -42.500      -0.106952
           5026           5026        -42.342        -42.333      -0.106963
           5027           5027        -42.175        -42.167       -0.10704
           5028           5028        -42.009        -42.000      -0.107099
           5029           5029        -41.842        -41.833      -0.107139
           5030           5030        -41.675        -41.667      -0.107175
           5031           5031        -41.509        -41.500      -0.107235
           5032           5032        -41.342        -41.333      -0.107263
           5033           5033        -41.175        -41.167      -0.107292
           5034           5034        -41.009        -41.000      -0.107321
           5035           5035        -40.842        -40.833      -0.107336
           5036           5036        -40.675        -40.667      -0.107355
           5037           5037        -40.509        -40.500      -0.107375
           5038           5038        -40.342        -40.333      -0.107399
           5039           5039        -40.175        -40.167      -0.107434
           5040           5040        -40.009        -40.000      -0.107458
           5041           5041        -39.842        -39.833      -0.107476
           5042           5042        -39.675        -39.667      -0.107474
           5043           5043        -39.509        -39.500      -0.107453
           5044           5044        -39.342        -39.333      -0.107448
           5045           5045        -39.175        -39.167      -0.107443
           5046           5046        -39.009        -39.000      -0.107429
           5047           5047        -38.842        -38.833      -0.107383
           5048           5048        -38.675        -38.667      -0.107358
           5049           5049        -38.509        -38.500      -0.107368
           5050           5050        -38.342        -38.333      -0.107403
           5051           5051        -38.176        -38.167      -0.107375
           5052           5052        -38.009        -38.000      -0.107374
           5053           5053        -37.842        -37.833      -0.107535
           5054           5054        -37.676        -37.667      -0.107644
           5055           5055        -37.509        -37.500      -0.107736
           5056           5056        -37.342        -37.333      -0.107813
           5057           5057        -37.176        -37.167      -0.107892
           5058           5058        -37.009        -37.000      -0.107965
           5059           5059        -36.842        -36.833      -0.107976
           5060           5060        -36.676        -36.667       -0.10799
           5061           5061        -36.509        -36.500      -0.107996
           5062           5062        -36.342        -36.333      -0.107988
           5063           5063        -36.176        -36.167      -0.107946
           5064           5064        -36.009        -36.000      -0.107936
           5065           5065        -35.842        -35.833      -0.107932
           5066           5066        -35.676        -35.667      -0.107933
           5067           5067        -35.509        -35.500      -0.107953
           5068           5068        -35.342        -35.333      -0.107984
           5069           5069        -35.176        -35.167      -0.108027
           5070           5070        -35.009        -35.000      -0.108065
           5071           5071        -34.843        -34.833        -0.1081
           5072           5072        -34.676        -34.667      -0.108141
           5073           5073        -34.509        -34.500       -0.10816
           5074           5074        -34.343        -34.333      -0.108173
           5075           5075        -34.176        -34.167       -0.10817
           5076           5076        -34.009        -34.000      -0.108171
           5077           5077        -33.843        -33.833      -0.108169
           5078           5078        -33.676        -33.667      -0.108179
           5079           5079        -33.509        -33.500      -0.108197
           5080           5080        -33.343        -33.333      -0.108219
           5081           5081        -33.176        -33.167      -0.108233
           5082           5082        -33.009        -33.000      -0.108244
           5083           5083        -32.843        -32.833       -0.10825
           5084           5084        -32.676        -32.667      -0.108245
           5085           5085        -32.509        -32.500      -0.108252
           5086           5086        -32.343        -32.333      -0.108265
           5087           5087        -32.176        -32.167      -0.108257
           5088           5088        -32.009        -32.000      -0.108258
           5089           5089        -31.843        -31.833      -0.108263
           5090           5090        -31.676        -31.667      -0.108277
           5091           5091        -31.509        -31.500      -0.108302
           5092           5092        -31.343        -31.333      -0.108333
           5093           5093        -31.176        -31.167       -0.10834
           5094           5094        -31.010        -31.000      -0.108338
           5095           5095        -30.843        -30.833      -0.108372
           5096           5096        -30.676        -30.667      -0.108376
           5097           5097        -30.510        -30.500      -0.108372
           5098           5098        -30.343        -30.333      -0.108367
           5099           5099        -30.176        -30.167       -0.10835
           5100           5100        -30.010        -30.000      -0.108328
           5101           5101        -29.843        -29.833      -0.108294
           5102           5102        -29.676        -29.667      -0.108277
           5103           5103        -29.510        -29.500       -0.10825
           5104           5104        -29.343        -29.333      -0.108118
           5105           5105        -29.176        -29.167      -0.108041
           5106           5106        -29.010        -29.000      -0.108285
           5107           5107        -28.843        -28.833      -0.108416
           5108           5108        -28.676        -28.667      -0.108515
           5109           5109        -28.510        -28.500       -0.10851
           5110           5110        -28.343        -28.333      -0.108506
           5111           5111        -28.176        -28.167      -0.108483
           5112           5112        -28.010        -28.000      -0.108503
           5113           5113        -27.843        -27.833      -0.108545
           5114           5114        -27.677        -27.667      -0.108603
           5115           5115        -27.510        -27.500      -0.108668
           5116           5116        -27.343        -27.333      -0.108689
           5117           5117        -27.177        -27.167      -0.108689
           5118           5118        -27.010        -27.000      -0.108687
           5119           5119        -26.843        -26.833      -0.108618
           5120           5120        -26.677        -26.667      -0.108592
           5121           5121        -26.510        -26.500      -0.108584
           5122           5122        -26.343        -26.333      -0.108563
           5123           5123        -26.177        -26.167      -0.108629
           5124           5124        -26.010        -26.000      -0.108663
           5125           5125        -25.843        -25.833      -0.108699
           5126           5126        -25.677        -25.667      -0.108739
           5127           5127        -25.510        -25.500      -0.108761
           5128           5128        -25.343        -25.333      -0.108809
           5129           5129        -25.177        -25.167      -0.108852
           5130           5130        -25.010        -25.000      -0.108876
           5131           5131        -24.843        -24.833      -0.108897
           5132           5132        -24.677        -24.667      -0.108921
           5133           5133        -24.510        -24.500      -0.108933
           5134           5134        -24.343        -24.333      -0.108949
           5135           5135        -24.177        -24.167      -0.109003
           5136           5136        -24.010        -24.000      -0.109053
           5137           5137        -23.844        -23.833      -0.109109
           5138           5138        -23.677        -23.667       -0.10917
           5139           5139        -23.510        -23.500      -0.109255
           5140           5140        -23.344        -23.333      -0.109294
           5141           5141        -23.177        -23.167      -0.109323
           5142           5142        -23.010        -23.000      -0.109359
           5143           5143        -22.844        -22.833      -0.109334
           5144           5144        -22.677        -22.667      -0.109344
           5145           5145        -22.510        -22.500       -0.10936
           5146           5146        -22.344        -22.333      -0.109365
           5147           5147        -22.177        -22.167      -0.109355
           5148           5148        -22.010        -22.000       -0.10935
           5149           5149        -21.844        -21.833      -0.109366
           5150           5150        -21.677        -21.667      -0.109335
           5151           5151        -21.510        -21.500       -0.10923
           5152           5152        -21.344        -21.333      -0.109375
           5153           5153        -21.177        -21.167      -0.109617
           5154           5154        -21.011        -21.000      -0.109794
           5155           5155        -20.844        -20.833       -0.10979
           5156           5156        -20.677        -20.667      -0.109722
           5157           5157        -20.511        -20.500      -0.109736
           5158           5158        -20.344        -20.333      -0.109733
           5159           5159        -20.177        -20.167      -0.109722
           5160           5160        -20.011        -20.000      -0.109746
           5161           5161        -19.844        -19.833      -0.109775
           5162           5162        -19.677        -19.667      -0.109814
           5163           5163        -19.511        -19.500      -0.109837
           5164           5164        -19.344        -19.333      -0.109885
           5165           5165        -19.177        -19.167      -0.109888
           5166           5166        -19.011        -19.000      -0.109894
           5167           5167        -18.844        -18.833       -0.10992
           5168           5168        -18.677        -18.667      -0.109914
           5169           5169        -18.511        -18.500       -0.10992
           5170           5170        -18.344        -18.333      -0.109916
           5171           5171        -18.177        -18.167      -0.109915
           5172           5172        -18.011        -18.000      -0.109949
           5173           5173        -17.844        -17.833      -0.109971
           5174           5174        -17.677        -17.667      -0.109977
           5175           5175        -17.511        -17.500      -0.109975
           5176           5176        -17.344        -17.333      -0.109975
           5177           5177        -17.178        -17.167      -0.109965
           5178           5178        -17.011        -17.000      -0.109977
           5179           5179        -16.844        -16.833      -0.110011
           5180           5180        -16.678        -16.667      -0.109998
           5181           5181        -16.511        -16.500      -0.110036
           5182           5182        -16.344        -16.333      -0.110137
           5183           5183        -16.178        -16.167      -0.110218
           5184           5184        -16.011        -16.000      -0.110302
           5185           5185        -15.844        -15.833       -0.11036
           5186           5186        -15.678        -15.667      -0.110413
           5187           5187        -15.511        -15.500      -0.110451
           5188           5188        -15.344        -15.333       -0.11045
           5189           5189        -15.178        -15.167      -0.110462
           5190           5190        -15.011        -15.000      -0.110477
           5191           5191        -14.844        -14.833      -0.110492
           5192           5192        -14.678        -14.667       -0.11048
           5193           5193        -14.511        -14.500      -0.110487
           5194           5194        -14.345        -14.333       -0.11051
           5195           5195        -14.178        -14.167       -0.11054
           5196           5196        -14.011        -14.000      -0.110579
           5197           5197        -13.845        -13.833        -0.1106
           5198           5198        -13.678        -13.667      -0.110604
           5199           5199        -13.511        -13.500      -0.110612
           5200           5200        -13.345        -13.333      -0.110653
           5201           5201        -13.178        -13.167      -0.110682
           5202           5202        -13.011        -13.000      -0.110703
           5203           5203        -12.845        -12.833      -0.110725
           5204           5204        -12.678        -12.667      -0.110763
           5205           5205        -12.511        -12.500      -0.110782
           5206           5206        -12.345        -12.333      -0.110786
           5207           5207        -12.178        -12.167      -0.110785
           5208           5208        -12.011        -12.000       -0.11082
           5209           5209        -11.845        -11.833      -0.110852
           5210           5210        -11.678        -11.667      -0.110879
           5211           5211        -11.511        -11.500      -0.110908
           5212           5212        -11.345        -11.333      -0.110989
           5213           5213        -11.178        -11.167      -0.111037
           5214           5214        -11.012        -11.000       -0.11108
           5215           5215        -10.845        -10.833       -0.11114
           5216           5216        -10.678        -10.667      -0.111175
           5217           5217        -10.512        -10.500      -0.111207
           5218           5218        -10.345        -10.333      -0.111255
           5219           5219        -10.178        -10.167      -0.111305
           5220           5220        -10.012        -10.000      -0.111345
           5221           5221         -9.845         -9.833       -0.11137
           5222           5222         -9.678         -9.667      -0.111404
           5223           5223         -9.512         -9.500      -0.111431
           5224           5224         -9.345         -9.333      -0.111434
           5225           5225         -9.178         -9.167      -0.111448
           5226           5226         -9.012         -9.000      -0.111472
           5227           5227         -8.845         -8.833      -0.111492
           5228           5228         -8.678         -8.667      -0.111509
           5229           5229         -8.512         -8.500      -0.111539
           5230           5230         -8.345         -8.333      -0.111558
           5231           5231         -8.179         -8.167      -0.111573
           5232           5232         -8.012         -8.000      -0.111599
           5233           5233         -7.845         -7.833      -0.111653
           5234           5234         -7.679         -7.667      -0.111705
           5235           5235         -7.512         -7.500      -0.111746
           5236           5236         -7.345         -7.333      -0.111787
           5237           5237         -7.179         -7.167      -0.111883
           5238           5238         -7.012         -7.000      -0.111918
           5239           5239         -6.845         -6.833      -0.111937
           5240           5240         -6.679         -6.667      -0.111958
           5241           5241         -6.512         -6.500      -0.111979
           5242           5242         -6.345         -6.333      -0.111997
           5243           5243         -6.179         -6.167      -0.112022
           5244           5244         -6.012         -6.000      -0.112056
           5245           5245         -5.845         -5.833      -0.112117
           5246           5246         -5.679         -5.667      -0.112162
           5247           5247         -5.512         -5.500      -0.112221
           5248           5248         -5.346         -5.333      -0.112281
           5249           5249         -5.179         -5.167       -0.11233
           5250           5250         -5.012         -5.000      -0.112364
           5251           5251         -4.846         -4.833      -0.112385
           5252           5252         -4.679         -4.667      -0.112413
           5253           5253         -4.512         -4.500      -0.112416
           5254           5254         -4.346         -4.333      -0.112438
           5255           5255         -4.179         -4.167      -0.112452
           5256           5256         -4.012         -4.000      -0.112461
[truncated: 139,443 more chars]
