# Supplementary material for: Mechanically robust supramolecular polymer co-assemblies
Source: Nat Commun. 2022 Jan 18;13:356. doi: 10.1038/s41467-022-28017-0 (PMC8766479; doi:10.1038/s41467-022-28017-0)
Supplement: Supplementary file 3 — Source Data [file 41467_2022_28017_MOESM3_ESM.zip › NCOMMS-21-41006-T_Source Data/Supplementary Table 7/Supplementary Table 7_compression-molded-180-24 h/Supplementary Table 7_24 h_DMTA.xlsx]

## Sheet: TAB_Zn_annealed_180°C_24h
TAB:Zn annealed at 180°C for 24h	Temperature	Storage Modulus	Tan(delta)		Temperature	Storage Modulus	Tan(delta)		Temperature	Storage Modulus	Tan(delta)
	[°C]	[MPa]	[-]		[°C]	[MPa]	[-]		[°C]	[MPa]	[-]
	-80	2159	0.03966		-79.99	2066	0.03189		-79.97	2311	0.03786
	-80	2158	0.03603		-79.95	2067	0.03041		-79.99	2313	0.03406
	-79.98	2158	0.03689		-79.92	2067	0.0313		-79.93	2311	0.03338
	-79.97	2157	0.03353		-79.9	2065	0.03012		-79.91	2313	0.03341
	-79.91	2156	0.03865		-79.87	2064	0.03211		-79.84	2306	0.0376
	-79.88	2157	0.03801		-79.82	2067	0.03456		-79.84	2310	0.03334
	-79.82	2162	0.03524		-79.77	2068	0.03405		-79.75	2310	0.03716
	-79.76	2163	0.03816		-79.74	2066	0.03122		-79.71	2308	0.0355				E' at -80°C	E' at 25°C	E' at 170°C
	-79.72	2161	0.03636		-79.66	2067	0.03572		-79.64	2304	0.03687				[MPa]	[MPa]	[MPa]
	-79.62	2164	0.04185		-79.58	2064	0.03468		-79.57	2305	0.0373				2159	1510	445
	-79.57	2164	0.03915		-79.55	2061	0.03342		-79.49	2303	0.03769				2066	1437	399.1
	-79.5	2161	0.03578		-79.41	2062	0.03329		-79.41	2304	0.03591				2311	1618	435.4
	-79.4	2163	0.04274		-79.37	2059	0.03336		-79.35	2301	0.03564
	-79.31	2158	0.0379		-79.27	2059	0.03292		-79.21	2300	0.03802			Average	2178.67	1521.67	426.5
	-79.23	2160	0.03755		-79.21	2061	0.03428		-79.18	2303	0.03418			Standard Dev	123.678	91.0622	24.2097
	-79.13	2161	0.03848		-79.08	2065	0.0333		-79.07	2306	0.03653
	-79.02	2163	0.04014		-79.03	2066	0.03416		-78.96	2305	0.0379
	-78.97	2165	0.03763		-78.9	2066	0.03314		-78.86	2308	0.03752
	-78.83	2161	0.03671		-78.79	2067	0.03452		-78.78	2311	0.0346
	-78.73	2162	0.03828		-78.66	2066	0.03351		-78.62	2309	0.03658
	-78.63	2161	0.0388		-78.59	2066	0.03327		-78.55	2310	0.03724
	-78.52	2160	0.03841		-78.47	2064	0.03256		-78.41	2310	0.03524
	-78.43	2157	0.03662		-78.37	2062	0.03445		-78.33	2306	0.03668
	-78.3	2155	0.03995		-78.25	2061	0.03416		-78.18	2305	0.035
	-78.19	2155	0.03813		-78.18	2061	0.03173		-78.07	2303	0.03691
	-78.08	2153	0.0379		-77.98	2062	0.03415		-78	2305	0.03415
	-77.94	2150	0.03653		-77.91	2063	0.03238		-77.83	2303	0.03818
	-77.83	2152	0.0399		-77.73	2064	0.03355		-77.72	2306	0.0357
	-77.7	2151	0.03632		-77.67	2061	0.03159		-77.61	2305	0.03667
	-77.59	2152	0.03825		-77.51	2060	0.03223		-77.47	2305	0.03521
	-77.46	2152	0.03501		-77.39	2061	0.03585		-77.33	2302	0.03696
	-77.34	2154	0.03897		-77.31	2059	0.03167		-77.22	2303	0.03566
	-77.22	2154	0.03743		-77.12	2059	0.03269		-77.11	2300	0.03688
	-77.1	2156	0.03721		-77.02	2055	0.03245		-76.98	2300	0.03462
	-76.96	2156	0.03833		-76.9	2053	0.03181		-76.83	2297	0.03683
	-76.87	2156	0.03621		-76.75	2053	0.03376		-76.74	2296	0.0359
	-76.66	2155	0.03746		-76.62	2052	0.0323		-76.53	2295	0.03575
	-76.55	2154	0.03694		-76.54	2050	0.033		-76.46	2293	0.0355
	-76.42	2153	0.03727		-76.39	2051	0.03118		-76.3	2292	0.0348
	-76.28	2151	0.03651		-76.25	2051	0.03476		-76.13	2290	0.03691
	-76.15	2148	0.0375		-76.13	2050	0.03044		-76.03	2291	0.03468
	-76.03	2148	0.03522		-75.97	2051	0.03271		-75.88	2291	0.03523
	-75.89	2147	0.03655		-75.87	2051	0.03144		-75.77	2290	0.03559
	-75.73	2147	0.03629		-75.68	2053	0.0324		-75.6	2290	0.03569
	-75.63	2148	0.0375		-75.58	2053	0.03334		-75.49	2292	0.03646
	-75.46	2146	0.03558		-75.46	2053	0.03121		-75.32	2293	0.03506
	-75.35	2146	0.03764		-75.26	2053	0.03207		-75.2	2293	0.03623
	-75.21	2145	0.03594		-75.15	2054	0.0337		-75.09	2293	0.03555
	-75.06	2145	0.03609		-75.02	2051	0.03051		-74.9	2293	0.03645
	-74.95	2145	0.03692		-74.88	2050	0.03254		-74.79	2294	0.03497
	-74.78	2140	0.03466		-74.75	2050	0.03107		-74.66	2294	0.03544
	-74.64	2141	0.03857		-74.6	2048	0.0316		-74.51	2294	0.03442
	-74.51	2139	0.03512		-74.43	2047	0.0318		-74.39	2293	0.03548
	-74.37	2137	0.03607		-74.37	2045	0.03197		-74.22	2291	0.03537
	-74.24	2137	0.03559		-74.19	2045	0.02907		-74.08	2288	0.03521
	-74.06	2134	0.03526		-74.02	2045	0.03365		-73.97	2287	0.03489
	-73.96	2133	0.03503		-73.9	2043	0.03075		-73.79	2287	0.03479
	-73.83	2129	0.03579		-73.75	2044	0.03166		-73.71	2284	0.03477
	-73.67	2129	0.0361		-73.58	2044	0.03182		-73.54	2286	0.03378
	-73.5	2127	0.03651		-73.48	2043	0.03085		-73.41	2281	0.03498
	-73.41	2126	0.03426		-73.37	2042	0.03023		-73.27	2282	0.0334
	-73.22	2126	0.03429		-73.11	2041	0.03191		-73.08	2283	0.03551
	-73.11	2125	0.03588		-73.04	2040	0.03194		-72.97	2281	0.03529
	-72.9	2124	0.03569		-72.83	2039	0.03213		-72.83	2283	0.03339
	-72.82	2122	0.03423		-72.74	2038	0.03024		-72.6	2281	0.03429
	-72.62	2122	0.03652		-72.54	2036	0.0313		-72.54	2281	0.03487
	-72.51	2122	0.03351		-72.41	2035	0.03084		-72.39	2282	0.03343
	-72.32	2124	0.03578		-72.28	2033	0.03005		-72.14	2278	0.03415
	-72.23	2124	0.03456		-72.16	2030	0.03012		-72.02	2278	0.03521
	-72.04	2124	0.03512		-71.99	2028	0.03082		-71.94	2279	0.03284
	-71.92	2124	0.03574		-71.82	2028	0.03318		-71.72	2276	0.0339
	-71.78	2122	0.03385		-71.71	2027	0.02745		-71.61	2273	0.03527
	-71.65	2121	0.03401		-71.54	2027	0.03178		-71.5	2272	0.0334
	-71.48	2120	0.03463		-71.4	2024	0.03171		-71.3	2271	0.03364
	-71.34	2119	0.03542		-71.32	2021	0.02791		-71.2	2268	0.03544
	-71.21	2118	0.03343		-71.12	2021	0.02928		-71.07	2269	0.03344
	-71.05	2115	0.03509		-70.98	2020	0.03076		-70.89	2265	0.03465
	-70.92	2112	0.03282		-70.85	2023	0.03197		-70.74	2262	0.03415
	-70.79	2111	0.03472		-70.76	2019	0.02684		-70.59	2261	0.03304
	-70.66	2110	0.03281		-70.56	2022	0.03065		-70.45	2262	0.0342
	-70.52	2109	0.03363		-70.43	2023	0.0314		-70.35	2262	0.03206
	-70.36	2106	0.0334		-70.27	2022	0.02936		-70.09	2259	0.03401
	-70.23	2107	0.03533		-70.18	2022	0.02991		-70.01	2259	0.03373
	-70.08	2107	0.03214		-69.99	2021	0.02841		-69.87	2259	0.03399
	-69.9	2105	0.03532		-69.79	2021	0.03288		-69.67	2260	0.03302
	-69.74	2106	0.03403		-69.7	2020	0.02905		-69.53	2260	0.03312
	-69.62	2105	0.03435		-69.57	2020	0.03109		-69.39	2259	0.03352
	-69.46	2102	0.03164		-69.41	2020	0.02834		-69.23	2260	0.03256
	-69.27	2102	0.03526		-69.29	2017	0.03022		-69.13	2258	0.03347
	-69.16	2099	0.03251		-69.08	2017	0.02911		-68.93	2260	0.03296
	-69.01	2099	0.03266		-69.02	2014	0.02816		-68.81	2256	0.0339
	-68.91	2097	0.03253		-68.85	2012	0.02741		-68.66	2258	0.03243
	-68.69	2094	0.03276		-68.66	2009	0.02985		-68.5	2257	0.03303
	-68.55	2095	0.03346		-68.51	2007	0.03104		-68.38	2257	0.03138
	-68.4	2094	0.03447		-68.35	2008	0.03104		-68.19	2254	0.03197
	-68.29	2090	0.03097		-68.25	2009	0.02768		-68.04	2249	0.03382
	-68.09	2088	0.03295		-68.09	2009	0.02797		-67.96	2251	0.03129
	-67.95	2088	0.03397		-67.96	2004	0.02857		-67.75	2248	0.03222
	-67.82	2085	0.02926		-67.77	2007	0.02803		-67.6	2245	0.03277
	-67.65	2083	0.03491		-67.64	2006	0.03106		-67.45	2243	0.03214
	-67.52	2078	0.03099		-67.44	2006	0.02862		-67.28	2242	0.03336
	-67.33	2077	0.03207		-67.34	2006	0.03		-67.1	2242	0.03076
	-67.17	2077	0.03414		-67.2	2002	0.02632		-66.99	2241	0.03168
	-67.03	2077	0.03152		-66.99	2004	0.02873		-66.8	2238	0.03191
	-66.9	2077	0.03012		-66.83	1998	0.02705		-66.71	2238	0.03137
	-66.74	2077	0.03113		-66.71	1999	0.02975		-66.52	2238	0.03172
	-66.59	2075	0.03008		-66.6	1998	0.03024		-66.28	2237	0.03237
	-66.46	2076	0.03325		-66.4	1994	0.02859		-66.26	2234	0.03347
	-66.31	2075	0.03142		-66.3	1996	0.0292		-66.07	2237	0.02901
	-66.19	2074	0.03114		-66.15	1992	0.02671		-65.89	2233	0.03378
	-66.01	2074	0.03064		-65.96	1992	0.02781		-65.76	2232	0.03186
	-65.85	2074	0.03252		-65.75	1990	0.02959		-65.57	2231	0.03121
	-65.73	2072	0.03289		-65.65	1987	0.02846		-65.41	2229	0.03334
	-65.59	2069	0.02912		-65.56	1985	0.02489		-65.27	2230	0.03028
	-65.42	2071	0.0313		-65.33	1985	0.02653		-65.15	2226	0.03328
	-65.31	2068	0.03004		-65.19	1983	0.02952		-65.01	2229	0.0299
	-65.1	2068	0.03154		-65.09	1981	0.0266		-64.88	2222	0.03181
	-65.01	2064	0.03116		-64.81	1983	0.02746		-64.61	2221	0.03222
	-64.84	2061	0.03019		-64.72	1981	0.02635		-64.56	2219	0.03055
	-64.74	2060	0.03133		-64.59	1980	0.0261		-64.31	2220	0.03029
	-64.46	2059	0.03292		-64.44	1979	0.02654		-64.23	2215	0.03247
	-64.38	2059	0.03196		-64.3	1980	0.02661		-64.04	2216	0.03159
	-64.22	2053	0.0285		-64.17	1978	0.02897		-63.91	2214	0.03186
	-64.01	2057	0.03027		-63.91	1979	0.02772		-63.81	2216	0.02847
	-63.91	2055	0.03121		-63.83	1978	0.02819		-63.61	2210	0.03027
	-63.64	2055	0.02984		-63.7	1975	0.02727		-63.42	2207	0.03119
	-63.52	2054	0.03055		-63.57	1975	0.02799		-63.31	2205	0.03082
	-63.37	2052	0.02927		-63.37	1977	0.0274		-63.18	2206	0.02952
	-63.1	2053	0.03188		-63.26	1976	0.02681		-62.95	2201	0.03103
	-63.03	2052	0.02958		-63.07	1974	0.0247		-62.8	2197	0.03128
	-62.86	2047	0.02862		-62.98	1973	0.02872		-62.76	2200	0.02808
	-62.74	2046	0.03029		-62.86	1972	0.02364		-62.44	2199	0.02994
	-62.62	2045	0.02728		-62.57	1973	0.0267		-62.31	2196	0.03126
	-62.48	2041	0.02912		-62.52	1970	0.02707		-62.13	2196	0.0283
	-62.35	2046	0.03072		-62.27	1968	0.0267		-62.06	2195	0.02977
	-62.17	2039	0.03142		-62.15	1967	0.02667		-61.78	2193	0.02947
	-62.05	2043	0.03057		-62.01	1962	0.02538		-61.75	2194	0.03031
	-61.94	2036	0.02794		-61.79	1964	0.02711		-61.52	2194	0.029
	-61.72	2033	0.03087		-61.72	1964	0.02628		-61.32	2187	0.03305
	-61.6	2031	0.028		-61.52	1961	0.02446		-61.28	2187	0.03027
	-61.43	2032	0.02901		-61.33	1959	0.02462		-61.09	2190	0.02816
	-61.3	2027	0.03031		-61.2	1957	0.02924		-60.92	2188	0.03003
	-61.15	2027	0.02861		-61.08	1957	0.02522		-60.82	2188	0.02852
	-61.04	2027	0.0286		-60.98	1957	0.02382		-60.63	2187	0.03081
	-60.88	2024	0.02767		-60.79	1956	0.02502		-60.51	2186	0.02912
	-60.74	2026	0.03089		-60.63	1957	0.02623		-60.39	2187	0.03035
	-60.57	2022	0.02856		-60.47	1956	0.02386		-60.26	2186	0.02911
	-60.51	2024	0.02946		-60.2	1953	0.02442		-60.05	2186	0.03066
	-60.19	2019	0.02615		-60.16	1951	0.02606		-59.98	2182	0.02801
	-60.06	2022	0.02964		-59.94	1948	0.02413		-59.75	2184	0.02904
	-59.98	2024	0.02845		-59.88	1951	0.02558		-59.64	2181	0.02953
	-59.63	2023	0.03051		-59.68	1950	0.02247		-59.54	2182	0.02853
	-59.6	2018	0.02817		-59.56	1949	0.0278		-59.36	2177	0.02928
	-59.47	2019	0.02497		-59.38	1948	0.02756		-59.22	2175	0.03077
	-59.21	2024	0.03094		-59.24	1946	0.02683		-59.01	2177	0.0283
	-59.11	2019	0.02931		-59.14	1945	0.0238		-58.92	2176	0.02941
	-58.97	2015	0.02697		-58.95	1944	0.02386		-58.78	2174	0.02811
	-58.87	2013	0.02645		-58.71	1942	0.02882		-58.6	2170	0.0273
	-58.68	2014	0.0291		-58.67	1942	0.02463		-58.44	2169	0.02753
	-58.6	2012	0.02705		-58.54	1936	0.0212		-58.36	2167	0.02775
	-58.32	2015	0.02779		-58.34	1938	0.02683		-58.15	2166	0.0271
	-58.23	2013	0.03074		-58.24	1937	0.02146		-57.98	2164	0.02998
	-58.09	2010	0.02552		-58.06	1936	0.02606		-57.92	2161	0.02799
	-57.96	2006	0.02915		-57.95	1929	0.0242		-57.69	2162	0.02835
	-57.89	2006	0.023		-57.84	1927	0.02425		-57.52	2160	0.02854
	-57.76	2000	0.02867		-57.62	1930	0.02483		-57.43	2159	0.02758
	-57.64	2000	0.02507		-57.46	1928	0.02486		-57.31	2159	0.02829
	-57.38	2003	0.0299		-57.33	1925	0.02043		-57.18	2157	0.02633
	-57.32	2000	0.02719		-57.19	1926	0.0225		-56.97	2156	0.02646
	-57.14	1997	0.02518		-57.04	1926	0.02362		-56.82	2155	0.02924
	-56.96	1999	0.02961		-56.9	1920	0.02317		-56.73	2154	0.02658
	-56.82	1997	0.02853		-56.77	1923	0.02707		-56.48	2153	0.02803
	-56.73	1994	0.0288		-56.6	1922	0.02233		-56.29	2154	0.02951
	-56.52	1994	0.02471		-56.51	1920	0.02288		-56.22	2150	0.02736
	-56.43	1993	0.02384		-56.22	1921	0.02411		-56.08	2152	0.02588
	-56.25	1995	0.02824		-56.12	1921	0.0255		-55.89	2148	0.02878
	-56.08	1991	0.02578		-55.94	1918	0.02459		-55.77	2145	0.02867
	-55.92	1990	0.02851		-55.84	1918	0.02304		-55.61	2144	0.02982
	-55.87	1989	0.02698		-55.67	1920	0.02364		-55.56	2145	0.02586
	-55.65	1987	0.02177		-55.49	1920	0.02386		-55.31	2145	0.02927
	-55.52	1989	0.02918		-55.42	1919	0.02563		-55.11	2144	0.02849
	-55.36	1982	0.0266		-55.21	1921	0.0247		-54.96	2141	0.02666
	-55.15	1983	0.02933		-55.08	1918	0.02375		-54.89	2142	0.02618
	-55.12	1977	0.02552		-54.9	1916	0.02285		-54.75	2139	0.02768
	-54.82	1981	0.02767		-54.77	1914	0.02618		-54.58	2133	0.03108
	-54.73	1977	0.02568		-54.67	1920	0.02327		-54.43	2136	0.02679
	-54.6	1978	0.02657		-54.55	1919	0.0232		-54.28	2135	0.02717
	-54.44	1972	0.0241		-54.43	1913	0.02231		-54.14	2133	0.02743
	-54.28	1976	0.02763		-54.25	1909	0.02278		-53.94	2131	0.02734
	-54.16	1968	0.02368		-53.95	1907	0.02107		-53.88	2130	0.02638
	-54	1972	0.02569		-53.95	1908	0.02662		-53.67	2128	0.02846
	-53.85	1973	0.02813		-53.84	1910	0.02162		-53.58	2126	0.02588
	-53.75	1968	0.02413		-53.57	1904	0.02358		-53.4	2128	0.02547
	-53.45	1970	0.02378		-53.45	1906	0.02395		-53.19	2123	0.02611
	-53.36	1970	0.02523		-53.35	1902	0.02013		-53.12	2121	0.02703
	-53.18	1970	0.02682		-53.17	1904	0.02249		-52.85	2119	0.02694
	-53.09	1964	0.02983		-52.93	1901	0.02224		-52.8	2118	0.02625
	-52.97	1968	0.02579		-52.72	1900	0.02284		-52.64	2118	0.02497
	-52.76	1967	0.02451		-52.68	1897	0.02366		-52.41	2116	0.02514
	-52.49	1968	0.02533		-52.53	1895	0.02111		-52.39	2112	0.02845
	-52.4	1970	0.02861		-52.38	1899	0.02743		-52.17	2112	0.02547
	-52.2	1967	0.02331		-52.15	1897	0.02016		-52	2109	0.02904
	-52.11	1963	0.02488		-52.01	1895	0.02422		-51.85	2108	0.02641
	-52	1964	0.02606		-51.88	1896	0.01762		-51.75	2112	0.02645
	-51.95	1964	0.0237		-51.73	1893	0.02505		-51.62	2113	0.02521
	-51.7	1963	0.02387		-51.55	1890	0.02564		-51.5	2110	0.02554
	-51.62	1960	0.0255		-51.36	1892	0.02068		-51.32	2105	0.02897
	-51.38	1962	0.02224		-51.32	1894	0.02413		-51.17	2106	0.02514
	-51.27	1956	0.02807		-51.15	1894	0.02317		-51.06	2107	0.02459
	-51.14	1955	0.02576		-51	1889	0.02375		-50.86	2105	0.02706
	-50.95	1953	0.02356		-50.79	1888	0.02091		-50.72	2107	0.02439
	-50.82	1954	0.02498		-50.69	1890	0.02463		-50.52	2105	0.0274
	-50.69	1950	0.02304		-50.65	1886	0.02115		-50.41	2106	0.02414
	-50.48	1952	0.02514		-50.43	1889	0.02285		-50.29	2100	0.02519
	-50.37	1949	0.02516		-50.21	1887	0.02442		-50.11	2104	0.02558
	-50.22	1946	0.02423		-50.16	1886	0.02044		-50.03	2102	0.02592
	-50.03	1948	0.02903		-50.05	1881	0.02145		-49.74	2099	0.02519
	-49.99	1946	0.02124		-49.94	1882	0.02419		-49.59	2100	0.0263
	-49.74	1942	0.02094		-49.8	1878	0.02306		-49.34	2099	0.02726
	-49.54	1948	0.02519		-49.52	1877	0.02398		-49.26	2101	0.02324
	-49.5	1948	0.02768		-49.4	1876	0.02365		-49.14	2099	0.0228
	-49.35	1943	0.01832		-49.16	1877	0.02199		-49.02	2094	0.02654
	-49.02	1945	0.02264		-49.07	1874	0.02173		-48.94	2095	0.02544
	-48.91	1943	0.02642		-48.86	1875	0.02187		-48.64	2093	0.0282
	-48.76	1943	0.02537		-48.79	1871	0.02359		-48.56	2097	0.02467
	-48.68	1944	0.02298		-48.57	1871	0.01871		-48.43	2097	0.02562
	-48.57	1941	0.0215		-48.5	1867	0.02231		-48.15	2092	0.02553
	-48.35	1938	0.02609		-48.36	1863	0.01856		-48.06	2090	0.02414
	-48.28	1935	0.02279		-48.22	1861	0.02288		-47.89	2087	0.0247
	-47.98	1938	0.02392		-47.98	1864	0.02381		-47.66	2087	0.02812
	-47.94	1935	0.02364		-47.85	1868	0.02197		-47.5	2082	0.02782
	-47.73	1931	0.0234		-47.72	1864	0.02328		-47.5	2085	0.02261
	-47.52	1930	0.02434		-47.53	1867	0.02208		-47.38	2085	0.02277
	-47.45	1931	0.02293		-47.37	1863	0.02069		-47.09	2079	0.02823
	-47.35	1931	0.02434		-47.11	1862	0.02239		-47.09	2077	0.02522
	-47.19	1924	0.02563		-47.13	1861	0.02241		-46.91	2078	0.02261
	-46.92	1923	0.02185		-46.94	1865	0.02081		-46.86	2077	0.02387
	-46.83	1923	0.0239		-46.74	1864	0.02189		-46.53	2076	0.02727
	-46.69	1922	0.0214		-46.7	1860	0.01827		-46.49	2073	0.02489
	-46.5	1922	0.02429		-46.54	1862	0.02348		-46.24	2073	0.02682
	-46.41	1913	0.02141		-46.33	1859	0.02172		-46.03	2073	0.02552
	-46.18	1919	0.0248		-46.08	1859	0.02444		-45.95	2072	0.02512
	-45.98	1918	0.02375		-46	1862	0.02258		-45.82	2075	0.023
	-45.87	1920	0.02432		-45.9	1857	0.02027		-45.7	2073	0.0257
	-45.71	1919	0.02621		-45.71	1855	0.02073		-45.48	2071	0.02428
	-45.69	1919	0.02216		-45.6	1856	0.02097		-45.29	2068	0.02565
	-45.48	1919	0.02196		-45.51	1856	0.02261		-45.29	2067	0.02403
	-45.31	1919	0.0257		-45.34	1854	0.02044		-45.15	2068	0.02256
	-45.15	1920	0.02465		-44.98	1858	0.0199		-44.89	2068	0.02604
	-44.98	1914	0.02536		-44.96	1856	0.02217		-44.68	2066	0.02515
	-44.93	1916	0.01929		-44.86	1854	0.02012		-44.45	2063	0.02562
	-44.74	1920	0.02054		-44.74	1853	0.02246		-44.49	2063	0.02267
	-44.55	1913	0.02192		-44.66	1851	0.02163		-44.32	2064	0.02372
	-44.38	1917	0.02753		-44.17	1850	0.02511		-43.98	2061	0.02657
	-44.31	1914	0.01931		-44.11	1847	0.02243		-43.67	2059	0.02385
	-44.23	1912	0.02239		-43.87	1847	0.02203		-43.59	2059	0.02202
	-43.95	1911	0.02434		-43.7	1849	0.0224		-43.46	2055	0.02484
	-43.84	1911	0.02268		-43.83	1844	0.01641		-43.26	2055	0.02468
	-43.66	1913	0.02158		-43.66	1845	0.02093		-43.1	2056	0.02279
	-43.56	1909	0.02289		-43.31	1845	0.0236		-42.98	2054	0.02415
	-43.43	1906	0.01827		-43.05	1842	0.02269		-42.69	2052	0.02531
	-43.21	1908	0.02458		-43.12	1841	0.01943		-42.72	2051	0.02434
	-43.04	1908	0.02356		-43.07	1842	0.01954		-42.57	2052	0.02129
	-43.04	1901	0.02226		-42.93	1835	0.02007		-42.48	2047	0.02708
	-42.81	1899	0.01713		-42.66	1840	0.02111		-42.47	2051	0.02055
	-42.8	1900	0.02044		-42.35	1841	0.02113		-42.19	2044	0.02288
	-42.58	1899	0.02278		-42.31	1839	0.02167		-41.89	2042	0.02576
	-42.28	1902	0.02669		-42.29	1839	0.02356		-41.9	2042	0.02379
	-42.24	1900	0.01897		-42.08	1842	0.02004		-41.88	2040	0.02232
	-41.99	1903	0.02406		-41.84	1838	0.02342		-41.62	2038	0.02333
	-41.83	1902	0.02808		-41.72	1835	0.0178		-41.21	2036	0.02562
	-41.67	1897	0.01829		-41.67	1836	0.01905		-41.16	2037	0.02406
	-41.42	1897	0.02445		-41.61	1835	0.02107		-41.08	2032	0.02233
	-41.37	1898	0.0207		-41.27	1834	0.02209		-40.86	2031	0.02472
	-41.26	1893	0.02276		-41.08	1834	0.02021		-40.69	2033	0.02453
	-41.14	1890	0.0222		-40.99	1829	0.01928		-40.66	2035	0.02286
	-40.86	1892	0.02306		-40.95	1827	0.01886		-40.49	2030	0.02419
	-40.78	1889	0.02209		-40.92	1831	0.02147		-40.2	2031	0.02468
	-40.45	1890	0.02297		-40.7	1830	0.02143		-40.26	2030	0.02251
	-40.37	1889	0.02121		-40.5	1829	0.02004		-40.08	2028	0.02418
	-40.26	1890	0.02273		-40.37	1829	0.01972		-39.88	2027	0.02499
	-40.17	1883	0.02234		-40.27	1829	0.02046		-39.74	2029	0.0233
	-39.96	1888	0.02381		-39.9	1828	0.01952		-39.54	2024	0.02523
	-39.88	1887	0.02353		-39.59	1824	0.02095		-39.56	2026	0.02234
	-39.85	1879	0.02036		-39.68	1823	0.01776		-39.51	2026	0.02334
	-39.67	1881	0.02289		-39.35	1823	0.01864		-39.24	2026	0.02317
	-39.45	1880	0.02363		-39.2	1820	0.02101		-39.26	2023	0.02316
	-39.41	1879	0.01858		-39.06	1820	0.02103		-39.15	2022	0.0244
	-39.21	1877	0.01658		-38.99	1821	0.0203		-38.89	2022	0.0245
	-39.06	1877	0.02695		-39.03	1816	0.01749		-38.77	2024	0.02374
	-38.88	1875	0.01941		-38.72	1817	0.02092		-38.69	2023	0.02347
	-38.74	1875	0.02258		-38.57	1813	0.02081		-38.59	2024	0.02167
	-38.68	1871	0.01582		-38.35	1813	0.02091		-38.2	2023	0.02327
	-38.46	1881	0.02596		-38.47	1814	0.01935		-38.2	2023	0.02322
	-38.12	1877	0.02905		-38.01	1813	0.01891		-38.1	2021	0.02205
	-38.05	1876	0.02074		-37.91	1810	0.01919		-37.94	2019	0.02284
	-37.86	1875	0.01835		-37.99	1810	0.02108		-37.78	2018	0.02347
	-37.73	1876	0.02408		-38	1809	0.01926		-37.48	2016	0.02288
	-37.73	1875	0.0231		-37.66	1808	0.01988		-37.41	2017	0.0236
	-37.6	1878	0.02043		-37.48	1811	0.01741		-37.42	2018	0.02225
	-37.44	1875	0.02179		-37.34	1807	0.02149		-37.32	2016	0.02392
	-37.35	1876	0.01999		-37.09	1810	0.01885		-37.09	2014	0.02371
	-37.18	1873	0.01604		-36.88	1807	0.02362		-37.05	2014	0.02221
	-37.13	1876	0.0184		-36.69	1809	0.02049		-37.01	2012	0.02332
	-36.75	1872	0.02553		-36.49	1806	0.019		-36.93	2011	0.022
	-36.66	1869	0.02407		-36.36	1804	0.01662		-36.5	2008	0.02436
	-36.56	1869	0.02028		-36.42	1806	0.01781		-36.36	2007	0.02325
	-36.41	1869	0.02146		-35.94	1807	0.01964		-36.4	2007	0.02262
	-36.02	1866	0.01955		-36.14	1805	0.01979		-36.24	2006	0.02258
	-35.91	1866	0.0206		-35.92	1804	0.01836		-35.98	2004	0.02293
	-36.01	1869	0.02347		-35.75	1805	0.01919		-35.89	2001	0.02261
	-35.87	1861	0.01786		-35.61	1805	0.02041		-35.58	2000	0.02329
	-35.45	1859	0.02369		-35.6	1802	0.01729		-35.54	2001	0.0231
	-35.47	1863	0.02083		-35.48	1802	0.01957		-35.33	1998	0.02237
	-35.25	1862	0.01879		-35.43	1801	0.0204		-35.29	1997	0.02188
	-35	1864	0.01958		-35.3	1800	0.0183		-35	1997	0.0217
	-34.86	1863	0.02497		-34.88	1800	0.02054		-34.91	1998	0.0227
	-34.73	1857	0.0228		-34.93	1799	0.01652		-34.7	1997	0.02329
	-34.7	1859	0.01672		-34.33	1799	0.01954		-34.52	1996	0.02117
	-34.5	1857	0.01999		-34.28	1794	0.01809		-34.19	1994	0.02396
	-34.23	1858	0.0234		-33.97	1794	0.02034		-33.92	1992	0.02341
	-34.26	1859	0.01703		-34.11	1792	0.01756		-34.15	1993	0.02073
	-33.94	1861	0.0253		-33.72	1787	0.01753		-33.86	1993	0.02268
	-33.92	1853	0.02111		-33.46	1789	0.01736		-33.44	1990	0.02541
	-33.67	1855	0.02241		-33.53	1791	0.02334		-33.49	1990	0.02293
	-33.6	1851	0.02214		-33.26	1790	0.02259		-33.42	1991	0.02048
	-33.44	1850	0.02069		-33.16	1788	0.02026		-33	1988	0.02493
	-33.38	1851	0.02138		-33.07	1787	0.0196		-32.97	1984	0.02402
	-33.28	1852	0.01506		-33.15	1786	0.01466		-32.56	1987	0.02172
	-33.13	1849	0.02396		-32.75	1787	0.02057		-32.45	1984	0.02342
	-32.93	1850	0.02146		-32.82	1788	0.01847		-32.3	1985	0.02004
	-32.82	1850	0.01941		-32	1785	0.01825		-32.14	1979	0.02454
	-32.43	1851	0.022		-32.07	1785	0.01562		-32	1981	0.02086
	-32.27	1846	0.02145		-31.66	1782	0.02094		-31.92	1978	0.02388
	-32.48	1848	0.01868		-31.42	1777	0.02122		-31.71	1978	0.02187
	-32.22	1841	0.01983		-31.15	1772	0.01427		-31.31	1976	0.0231
	-31.91	1840	0.02263		-30.48	1775	0.02455		-31.45	1975	0.02147
	-31.65	1842	0.02208		-30.34	1775	0.02277		-30.83	1977	0.02083
	-31.72	1839	0.01708		-30.34	1772	0.01761		-30.56	1972	0.02237
	-31.57	1840	0.02222		-30.52	1767	0.01135		-30.51	1968	0.02479
	-31.35	1837	0.02122		-29.84	1771	0.02293		-30.63	1968	0.02091
	-31.26	1838	0.01891		-29.52	1770	0.02383		-30.21	1968	0.02255
	-31.22	1837	0.0205		-30.06	1766	0.01361		-30.09	1967	0.02199
	-31.03	1839	0.01848		-29.6	1767	0.01555		-29.85	1964	0.02173
	-30.87	1838	0.02194		-29.23	1762	0.02518		-29.7	1965	0.0212
	-30.83	1836	0.02124		-29.09	1772	0.01601		-29.64	1963	0.02176
	-30.6	1836	0.02109		-28.78	1765	0.01991		-29.37	1961	0.02385
	-30.44	1834	0.02181		-28.42	1761	0.01879		-29.56	1962	0.02151
	-30.39	1834	0.01673		-28.61	1761	0.01456		-29.34	1967	0.01859
	-30.13	1835	0.02273		-28.39	1760	0.01856		-29.1	1962	0.02203
	-29.99	1839	0.02086		-28.13	1764	0.02841		-28.97	1960	0.02418
	-29.78	1837	0.02555		-28.47	1760	0.01758		-28.87	1962	0.02197
	-29.68	1834	0.01669		-28.06	1762	0.009873		-28.71	1959	0.02391
	-29.54	1833	0.02061		-27.68	1764	0.02305		-28.72	1961	0.02154
	-29.17	1837	0.02298		-27.65	1760	0.01761		-28.36	1962	0.02008
	-29	1836	0.02177		-27.47	1761	0.01508		-28.26	1956	0.0243
	-29.22	1832	0.01903		-27.26	1760	0.01837		-28.07	1958	0.0217
	-28.89	1829	0.01545		-27.27	1763	0.02571		-28.06	1958	0.02305
	-28.65	1832	0.0223		-27.29	1760	0.01696		-28.11	1959	0.0205
	-28.46	1834	0.02452		-26.89	1758	0.01945		-28.03	1959	0.02086
	-28.55	1827	0.02005		-26.85	1759	0.01804		-27.96	1956	0.02151
	-28.29	1827	0.01922		-26.88	1758	0.01893		-27.92	1956	0.02299
	-28.04	1827	0.01966		-26.77	1757	0.01747		-27.51	1956	0.02115
	-28.1	1826	0.02019		-26.59	1755	0.01682		-27.43	1954	0.02261
	-27.63	1823	0.01872		-26.48	1757	0.01953		-27.38	1954	0.02194
	-27.34	1821	0.0215		-26.51	1756	0.01896		-27.34	1956	0.0189
	-27.16	1824	0.02015		-26.52	1756	0.01687		-27.08	1951	0.0228
	-26.88	1823	0.02142		-26.33	1754	0.02044		-27.16	1951	0.02215
	-26.96	1822	0.01949		-26.17	1751	0.01891		-26.9	1951	0.02231
	-26.85	1819	0.02343		-25.7	1752	0.01405		-26.9	1951	0.01772
	-26.62	1822	0.0214		-25.69	1747	0.01836		-26.08	1946	0.02256
	-26.35	1822	0.02134		-25.65	1747	0.02288		-26.05	1943	0.02375
	-26.43	1818	0.01819		-25.76	1747	0.01923		-26.12	1942	0.02213
	-26.32	1821	0.01876		-25.31	1745	0.01429		-25.58	1944	0.01999
	-26.33	1817	0.01862		-25.41	1745	0.02043		-25.85	1940	0.01962
	-25.93	1817	0.018		-24.92	1746	0.01927		-25.3	1941	0.01531
	-25.8	1819	0.02465		-24.84	1745	0.01938		-24.95	1935	0.02623
	-25.78	1814	0.02248		-24.82	1743	0.01814		-25.06	1937	0.02076
	-25.73	1812	0.01595		-24.66	1744	0.01511		-24.73	1940	0.02282
	-25.59	1814	0.02109		-24.34	1746	0.01998		-24.74	1935	0.02525
	-25.5	1814	0.01872		-24.43	1741	0.01431		-24.61	1937	0.02092
	-25.16	1812	0.02143		-24.39	1743	0.02188		-24.69	1934	0.02012
	-25.2	1810	0.01805		-24.38	1739	0.022		-24.35	1936	0.01918
	-24.99	1805	0.01839		-24.04	1739	0.01798		-24.14	1935	0.02038
	-24.74	1806	0.02209		-23.97	1740	0.01969		-23.94	1929	0.02645
	-24.67	1806	0.01945		-24.11	1739	0.01669		-23.79	1934	0.01918
	-24.75	1803	0.01879		-23.93	1738	0.01856		-23.58	1928	0.02441
	-24.37	1804	0.02051		-23.62	1739	0.01927		-23.49	1929	0.01913
	-24.26	1804	0.02224		-23.57	1736	0.0188		-23.22	1932	0.02072
	-24.13	1799	0.01699		-23.48	1735	0.01651		-22.99	1925	0.0248
	-24.06	1802	0.02294		-23.5	1734	0.01708		-22.88	1925	0.02231
	-23.67	1800	0.02107		-23.44	1737	0.01906		-22.73	1928	0.0185
	-23.44	1802	0.02		-23.48	1733	0.01728		-22.47	1921	0.02645
	-23.5	1798	0.01831		-23.4	1732	0.01868		-22.58	1923	0.02097
	-23.44	1797	0.01818		-23.26	1731	0.01923		-22.46	1925	0.01848
	-23.17	1802	0.01994		-23.2	1731	0.01871		-22.53	1921	0.02067
	-23.03	1802	0.0206		-23.35	1730	0.01795		-22.33	1918	0.0243
	-22.97	1800	0.02025		-23.07	1729	0.01759		-22.47	1920	0.0192
	-22.52	1800	0.01803		-22.93	1728	0.01869		-22.18	1917	0.01974
	-22.3	1800	0.0218		-22.98	1727	0.01913		-22.06	1913	0.02323
	-22.2	1801	0.02242		-22.99	1726	0.01697		-22.18	1912	0.02223
	-22.42	1796	0.01487		-22.71	1726	0.01796		-21.78	1912	0.02032
	-21.97	1800	0.01927		-22.61	1722	0.01601		-21.95	1910	0.0214
	-21.84	1796	0.02269		-22.31	1721	0.01816		-21.61	1912	0.01932
	-21.55	1794	0.02292		-22.26	1720	0.02145		-21.36	1909	0.02003
	-21.3	1794	0.02248		-21.87	1719	0.01689		-21.08	1907	0.02402
	-21.38	1794	0.01812		-21.72	1719	0.02014		-21.15	1907	0.02312
	-21.36	1792	0.01838		-21.46	1720	0.01959		-20.68	1907	0.01948
	-21.16	1791	0.01955		-21.37	1718	0.01966		-20.46	1906	0.02159
	-21.05	1793	0.02087		-21.66	1718	0.01543		-20.46	1911	0.01608
	-20.97	1788	0.01834		-21.07	1717	0.01705		-20.26	1903	0.0253
	-20.64	1789	0.02248		-20.8	1717	0.01918		-19.86	1907	0.02131
	-20.49	1789	0.01846		-20.86	1717	0.01686		-19.82	1906	0.0216
	-20.47	1787	0.01646		-20.94	1716	0.0186		-19.52	1905	0.01995
	-20.14	1788	0.02004		-20.49	1717	0.02006		-19.67	1903	0.0221
	-20.07	1785	0.02072		-20.54	1715	0.0191		-19.6	1905	0.02028
	-19.95	1787	0.01593		-19.98	1719	0.01204		-19.18	1905	0.02241
	-20.03	1786	0.02367		-19.59	1716	0.02527		-19.31	1904	0.02311
	-19.79	1784	0.01708		-19.52	1715	0.02205		-19.31	1905	0.01858
	-19.48	1785	0.02185		-19.31	1714	0.01862		-19.23	1904	0.01981
	-19.28	1785	0.02154		-19.32	1714	0.01855		-19.11	1902	0.0238
	-19.09	1780	0.01957		-19.33	1714	0.01702		-18.71	1901	0.02223
	-19.3	1783	0.02028		-19.03	1711	0.01545		-18.52	1900	0.01926
	-18.94	1776	0.01583		-18.82	1712	0.02005		-18.64	1901	0.02239
	-18.43	1781	0.02506		-18.89	1711	0.01898		-18.85	1901	0.0176
	-18.42	1778	0.01937		-18.6	1711	0.018		-18.3	1900	0.02149
	-18.18	1778	0.02079		-18.47	1707	0.01826		-18.37	1895	0.02414
	-18.04	1776	0.01994		-18.73	1705	0.01138		-18.32	1898	0.01925
	-18.2	1773	0.01643		-18.15	1707	0.01679		-17.99	1894	0.0221
	-18.27	1771	0.01892		-17.96	1703	0.02205		-18.07	1894	0.0186
	-17.85	1772	0.01771		-18.23	1703	0.01827		-17.7	1892	0.02123
	-17.84	1767	0.02018		-17.8	1703	0.021		-17.78	1887	0.02482
	-17.39	1767	0.01932		-17.58	1702	0.02003		-17.47	1889	0.02003
	-17.26	1771	0.02351		-17.52	1701	0.01825		-17.35	1886	0.02253
	-17.22	1769	0.02109		-17.4	1700	0.0156		-17.09	1888	0.02043
	-17.04	1769	0.02234		-17.2	1703	0.01668		-17.01	1886	0.02101
	-17.07	1767	0.01719		-17.02	1702	0.02095		-17.11	1887	0.02019
	-17	1764	0.01479		-17.05	1702	0.01778		-16.88	1886	0.02171
	-16.98	1769	0.02396		-16.89	1701	0.01781		-16.73	1887	0.01828
	-16.55	1768	0.01901		-17.26	1700	0.01507		-16.66	1885	0.01938
	-16.38	1764	0.01592		-16.77	1699	0.01466		-16.5	1881	0.0263
	-16.37	1767	0.02391		-16.63	1698	0.01833		-16.45	1884	0.02174
	-15.88	1768	0.02301		-16.44	1698	0.01801		-16.54	1885	0.02008
	-15.93	1767	0.02181		-16.29	1696	0.02092		-16.31	1884	0.02013
	-15.59	1762	0.01231		-16.19	1694	0.01854		-16.52	1884	0.01635
	-15.24	1759	0.02004		-16.31	1692	0.01567		-15.91	1881	0.02072
	-14.68	1761	0.02491		-15.8	1693	0.01653		-15.69	1879	0.02332
	-14.5	1758	0.02512		-15.75	1691	0.01814		-15.42	1880	0.01806
	-14.4	1758	0.01931		-15.65	1689	0.01865		-15.29	1877	0.02466
	-14.31	1759	0.01872		-15.37	1688	0.02134		-15.35	1875	0.02193
	-14.31	1761	0.0243		-15.32	1688	0.01936		-15.03	1876	0.02241
	-14.21	1757	0.02051		-15.25	1683	0.01414		-14.78	1878	0.01856
	-14.24	1754	0.01444		-14.73	1685	0.02158		-15.15	1873	0.02132
	-13.97	1757	0.02252		-14.43	1684	0.0195		-14.61	1875	0.01606
	-13.97	1760	0.02182		-14.32	1683	0.01754		-14.35	1870	0.01993
	-13.83	1758	0.02097		-14.25	1682	0.01811		-13.87	1865	0.02247
	-13.86	1757	0.01829		-14.62	1680	0.01719		-13.72	1863	0.02503
	-13.71	1756	0.01742		-13.93	1682	0.009812		-13.75	1864	0.02361
	-13.58	1754	0.01911		-14	1680	0.02333		-13.97	1865	0.01754
	-13.5	1756	0.0218		-13.84	1679	0.01826		-13.4	1861	0.02198
	-13.5	1753	0.02264		-13.73	1683	0.02704		-13.11	1861	0.02294
	-13.26	1754	0.01845		-13.5	1679	0.02111		-13.12	1858	0.02371
	-13.21	1751	0.01888		-13.44	1680	0.02007		-13.08	1860	0.01984
	-13.41	1749	0.01362		-13.53	1679	0.014		-13.06	1859	0.02131
	-13.35	1747	0.01771		-13.09	1682	0.02101		-12.9	1861	0.01825
	-12.93	1743	0.02571		-13.11	1679	0.01973		-12.59	1861	0.01778
	-12.68	1747	0.026		-13	1677	0.01579		-12.43	1856	0.02313
	-12.54	1745	0.02036		-12.83	1679	0.02224		-12.53	1858	0.01968
	-12.62	1743	0.01793		-12.81	1678	0.01805		-12.4	1856	0.02436
	-12.33	1739	0.009853		-12.43	1680	0.0156		-12.09	1858	0.02087
	-12.17	1740	0.02516		-12.66	1678	0.01908		-12.04	1857	0.02302
	-12.08	1740	0.01918		-12.31	1674	0.01436		-12.02	1858	0.01734
	-12.03	1738	0.02353		-12.14	1674	0.01997		-11.75	1855	0.02094
	-11.92	1736	0.01491		-11.8	1671	0.02152		-11.76	1855	0.02333
	-11.87	1739	0.0227		-12.01	1673	0.02265		-11.57	1858	0.01954
	-11.66	1736	0.02066		-11.49	1671	0.01196		-11.7	1855	0.02163
	-11.58	1738	0.01936		-11.34	1670	0.02548		-11.29	1856	0.018
	-11.56	1736	0.01607		-11.06	1668	0.01988		-10.95	1852	0.02378
	-11.05	1739	0.0196		-11.39	1665	0.01805		-10.74	1851	0.02417
	-11.11	1741	0.022		-10.91	1667	0.0159		-10.79	1855	0.01951
	-10.7	1740	0.02266		-10.46	1669	0.01825		-10.7	1854	0.01844
	-10.56	1737	0.02305		-10.24	1667	0.02361		-10.68	1852	0.01813
	-10.38	1735	0.02263		-10.32	1665	0.01959		-10.05	1843	0.02274
	-10.38	1737	0.02254		-10.11	1664	0.01574		-9.94	1843	0.02637
	-10.34	1731	0.01326		-9.98	1664	0.01755		-9.84	1847	0.01788
	-10.04	1735	0.01854		-10.11	1668	0.0179		-9.39	1847	0.02107
	-10.01	1730	0.02266		-9.4	1661	0.01973		-9.32	1843	0.02101
	-9.8	1724	0.01494		-9.35	1659	0.0238		-9.19	1842	0.02201
	-9.67	1729	0.02436		-9.24	1659	0.01907		-9.31	1842	0.02241
	-9.26	1726	0.02059		-9	1659	0.01764		-8.74	1841	0.0196
	-9.14	1730	0.02249		-9.24	1659	0.01648		-8.56	1838	0.02513
	-9.16	1725	0.02056		-8.57	1655	0.01278		-8.8	1838	0.02137
	-8.62	1725	0.01767		-8.3	1655	0.02539		-8.52	1843	0.01772
	-8.48	1724	0.02331		-8.38	1654	0.02313		-8.12	1840	0.02134
	-8.28	1725	0.02356		-8.19	1653	0.01967		-8.11	1839	0.02192
	-8.28	1721	0.02057		-8.19	1654	0.01894		-8.02	1835	0.02375
	-8.27	1722	0.02055		-7.99	1653	0.01712		-7.81	1838	0.01987
	-8.33	1721	0.01483		-8.02	1650	0.01638		-7.6	1835	0.02123
	-7.64	1716	0.0182		-8.04	1643	0.01255		-7.65	1835	0.02264
	-7.52	1717	0.02244		-7.3	1648	0.02213		-7.59	1837	0.0184
	-7.56	1714	0.02073		-7.09	1646	0.01849		-7.31	1834	0.0205
	-7.18	1714	0.02293		-7.38	1646	0.02372		-7.32	1832	0.01782
	-7.11	1714	0.02601		-7.18	1644	0.003217		-7.1	1830	0.02512
	-7.01	1709	0.01706		-6.54	1647	0.02428		-7.23	1829	0.02083
	-6.77	1709	0.02034		-6.82	1644	0.01911		-6.86	1828	0.02245
	-6.56	1711	0.02254		-6.66	1645	0.01329		-6.75	1824	0.02358
	-6.64	1708	0.01957		-5.85	1646	0.02713		-6.59	1825	0.02225
	-6.45	1705	0.01675		-5.89	1646	0.02601		-6.44	1822	0.02319
	-6.63	1707	0.02036		-5.71	1644	0.01474		-6.89	1821	0.0198
	-6.29	1702	0.017		-5.32	1644	0.0111		-6.39	1824	0.01593
	-6.09	1710	0.02603		-5.11	1644	0.02694		-5.67	1815	0.02517
	-5.8	1707	0.02256		-5.09	1643	0.02217		-5.78	1814	0.02052
	-5.6	1708	0.01997		-5.04	1643	0.01851		-5.69	1818	0.01968
	-5.42	1711	0.02294		-5.16	1638	0.0121		-5.17	1814	0.0246
	-5.23	1709	0.02122		-5.53	1639	0.01546		-5.1	1815	0.02419
	-5.23	1709	0.02216		-4.69	1635	0.0148		-4.78	1816	0.0232
	-5.19	1707	0.01817		-4.36	1639	0.0283		-4.84	1812	0.02455
	-4.9	1707	0.02085		-4.47	1634	0.02095		-4.83	1816	0.01823
	-4.8	1706	0.02645		-4.34	1634	0.02346		-4.58	1814	0.01741
	-4.68	1704	0.01836		-4.12	1633	0.01608		-4	1812	0.0234
	-4.54	1704	0.01869		-4.24	1635	0.01687		-4	1811	0.02449
	-4.47	1702	0.0199		-3.92	1632	0.01736		-3.86	1811	0.02359
	-4.44	1701	0.02015		-3.75	1632	0.0199		-3.77	1813	0.02127
	-4.31	1699	0.01616		-3.47	1631	0.02282		-3.63	1814	0.02036
	-4.15	1698	0.02226		-3.88	1632	0.01964		-3.41	1812	0.02173
	-4.06	1696	0.01871		-3.1	1627	0.01136		-3.32	1810	0.02358
	-3.7	1696	0.01911		-2.92	1626	0.02233		-3.32	1811	0.02041
	-3.42	1697	0.02646		-2.94	1630	0.02497		-3.11	1809	0.02057
	-3.26	1695	0.02323		-2.75	1627	0.01976		-2.99	1807	0.02452
	-3.27	1696	0.02195		-2.98	1626	0.01837		-2.85	1810	0.02045
	-3.15	1693	0.01596		-2.77	1626	0.01841		-2.97	1806	0.02188
	-3.04	1691	0.02049		-2.49	1625	0.01642		-2.62	1809	0.01846
	-2.93	1688	0.01641		-2.6	1625	0.01912		-2.41	1805	0.02426
	-2.88	1693	0.01903		-2.37	1624	0.01936		-2.54	1805	0.02101
	-2.72	1689	0.02058		-2.06	1622	0.02135		-2.42	1801	0.02054
	-2.37	1683	0.02612		-2.06	1623	0.01928		-2.16	1800	0.02227
	-2.29	1682	0.02616		-2.36	1617	0.01092		-2.2	1797	0.02382
	-1.96	1681	0.02122		-2.09	1618	0.01998		-2.14	1800	0.01397
	-1.86	1680	0.01617		-2.21	1613	0.01668		-1.53	1797	0.0246
	-1.79	1674	0.01594		-1.53	1614	0.02094		-1.34	1795	0.02565
	-1.76	1679	0.02279		-1.54	1612	0.02375		-1.34	1793	0.02256
	-1.51	1678	0.01809		-1.06	1610	0.01502		-1.01	1797	0.02112
	-1.18	1682	0.02616		-1.14	1611	0.02316		-1.14	1794	0.0225
	-0.61	1678	0.02296		-1.05	1611	0.02406		-0.67	1798	0.01924
	-0.35	1677	0.02392		-0.72	1611	0.0204		-0.66	1792	0.02504
	0.04	1677	0.02459		-0.46	1612	0.01715		-0.66	1792	0.02063
	0.12	1676	0.02178		-0.19	1612	0.02314		-0.13	1790	0.021
	0.09	1678	0.02151		-0.3	1612	0.02663		-0.1	1787	0.02452
	0.16	1673	0.02143		-0.13	1608	0.01142		-0.12	1787	0.0236
	0.22	1676	0.0185		0.04	1611	0.0241		0.29	1787	0.02139
	0.55	1677	0.02338		0.15	1609	0.01644		0.48	1788	0.02122
	0.84	1677	0.03028		-0.02	1610	0.02191		0.66	1783	0.02238
	0.58	1674	0.01859		0.15	1609	0.0127		0.73	1783	0.02303
	0.9	1669	0.01146		0.33	1609	0.01847		0.4	1781	0.01872
	0.98	1665	0.02198		0.41	1609	0.02167		1.17	1780	0.02188
	1.27	1667	0.02211		0.53	1604	0.0193		1.67	1775	0.02514
	1.45	1671	0.0295		0.51	1605	0.02131		1.67	1775	0.02387
	1.43	1666	0.02462		0.44	1601	0.02059		1.74	1778	0.02211
	1.44	1664	0.01661		0.73	1603	0.0227		1.72	1777	0.01982
	1.63	1664	0.0218		0.41	1600	0.01612		1.97	1771	0.02318
	1.58	1664	0.02222		1.36	1602	0.01881		1.91	1771	0.02378
	1.31	1667	0.01594		1.59	1598	0.02751		1.91	1773	0.01881
	1.89	1658	0.01832		1.6	1599	0.02079		1.89	1770	0.02393
	2.23	1662	0.02409		1.84	1600	0.02157		2.08	1771	0.02376
	2.2	1662	0.02883		1.87	1598	0.01973		2.35	1768	0.02546
	2.36	1655	0.01977		2.2	1597	0.02126		2.4	1768	0.01944
	2.74	1656	0.0242		2.05	1594	0.01812		2.57	1768	0.02289
	2.56	1651	0.02237		2.34	1595	0.01717		2.66	1768	0.02366
	2.82	1655	0.01883		2.43	1596	0.02246		2.51	1772	0.01865
	3.07	1651	0.02147		2.36	1593	0.01951		2.83	1768	0.02191
	3.17	1652	0.02649		2.58	1596	0.02136		2.94	1766	0.02433
	3.5	1646	0.01612		2.88	1596	0.02114		3.15	1768	0.01952
	3.49	1651	0.02488		2.94	1594	0.02052		3.24	1767	0.02329
	3.96	1643	0.01539		2.92	1594	0.01807		3.31	1765	0.02192
	4.07	1648	0.02575		3.07	1590	0.01643		3.69	1766	0.0251
	4.56	1650	0.0235		3	1590	0.02005		3.66	1765	0.02245
	4.73	1642	0.01592		3.31	1586	0.02009		3.82	1766	0.02076
	5.01	1648	0.02541		3.46	1587	0.02168		4.09	1763	0.02476
	5.17	1643	0.0238		3.69	1585	0.02549		4.16	1765	0.02036
	5.15	1646	0.02326		3.86	1584	0.02067		4.1	1762	0.02157
	5.28	1645	0.02345		3.74	1580	0.01848		4.33	1758	0.02353
	5.17	1642	0.02294		3.89	1579	0.01663		4.63	1758	0.02421
	5.41	1643	0.02382		4.2	1578	0.02275		4.6	1756	0.02477
	5.05	1639	0.021		4.23	1577	0.02294		4.89	1755	0.02268
	5.82	1639	0.01751		4.44	1578	0.0237		4.92	1756	0.02233
	6.04	1639	0.02702		4.66	1576	0.01816		5.05	1754	0.02173
	6.01	1640	0.02654		4.45	1576	0.0158		5.28	1753	0.02371
	6.47	1636	0.02086		4.99	1574	0.02053		5.26	1752	0.02174
	6.6	1635	0.0246		5.33	1577	0.0219		5.08	1752	0.02008
	6.49	1632	0.02086		5.35	1576	0.02458		5.24	1751	0.01887
	6.73	1635	0.01938		5.44	1574	0.01696		5.3	1750	0.02695
	6.77	1635	0.02723		5.68	1575	0.02127		5.39	1748	0.02127
	6.75	1633	0.02327		5.85	1577	0.02219		6.12	1748	0.02521
	6.54	1630	0.02042		5.85	1575	0.02259		5.71	1746	0.02047
	6.62	1633	0.01673		6.08	1574	0.01988		5.86	1746	0.02428
	6.83	1634	0.02795		6.03	1571	0.01877		6.16	1741	0.02822
	6.79	1630	0.02085		6.32	1573	0.01792		6.16	1742	0.02333
	7.03	1633	0.01949		6.37	1572	0.02172		6.26	1741	0.02119
	7.42	1628	0.0227		6.46	1570	0.02057		6.72	1740	0.02095
	7.21	1625	0.01997		6.7	1568	0.02346		7.02	1739	0.02435
	7.49	1627	0.01752		6.65	1567	0.02295		7.24	1737	0.02085
	7.74	1621	0.0236		6.65	1565	0.02028		7.57	1732	0.02188
	7.67	1618	0.01952		6.85	1566	0.01745		7.51	1734	0.0217
	7.95	1617	0.03017		7.36	1563	0.02244		7.33	1729	0.02361
	8.37	1617	0.02674		7.72	1562	0.01885		7.62	1725	0.02397
	8.59	1614	0.02909		8.09	1562	0.02286		8.06	1725	0.0234
	8.52	1616	0.02181		8.45	1562	0.02792		7.93	1723	0.0268
	8.82	1613	0.02493		8.18	1557	0.02209		8.05	1725	0.01943
	8.93	1614	0.02024		8.13	1559	0.01171		8.37	1726	0.02196
	9.02	1608	0.02311		8.87	1558	0.02463		8.42	1721	0.02737
	8.91	1609	0.0225		8.61	1555	0.02239		8.57	1721	0.02445
	9.01	1609	0.01809		9.1	1553	0.02165		9.04	1720	0.0238
	9.38	1611	0.02155		9.66	1552	0.0263		9.15	1724	0.02427
	9.48	1610	0.02025		9.33	1547	0.01604		9.16	1725	0.02052
	9.96	1613	0.0226		9.5	1544	0.01973		9.44	1720	0.02635
	10.14	1616	0.03338		10.26	1544	0.02731		9.51	1719	0.02488
	10.43	1613	0.01969		10.35	1543	0.02765		9.72	1720	0.02425
	10.53	1609	0.02588		10.44	1543	0.02288		9.68	1719	0.02174
	10.19	1608	0.02731		10.9	1543	0.01977		9.91	1718	0.02465
	10.49	1610	0.01953		10.87	1541	0.02068		10.15	1716	0.02628
	11.09	1606	0.0238		10.84	1539	0.01696		10.12	1718	0.02156
	11.35	1606	0.02363		10.36	1540	0.02179		10.2	1715	0.0231
	11.12	1603	0.02614		10.69	1538	0.01549		10.58	1714	0.02557
	11.2	1602	0.02457		11.36	1543	0.03263		10.8	1713	0.02162
	11.37	1599	0.01816		11.53	1541	0.02646		10.8	1711	0.02268
	11.41	1596	0.02361		11.9	1538	0.02511		11.01	1710	0.0226
	11.74	1596	0.02948		11.9	1536	0.01852		11.24	1708	0.02246
	11.74	1598	0.02702		12.11	1537	0.02164		11.22	1702	0.02766
	12.19	1595	0.02359		12.43	1536	0.02425		11.37	1704	0.02416
	12.07	1598	0.02605		12.8	1537	0.02746		11.44	1705	0.02378
	12.15	1595	0.02424		12.87	1535	0.0236		11.76	1702	0.02627
	12.35	1593	0.02505		12.79	1535	0.0232		11.76	1700	0.02234
	12.61	1596	0.02459		12.68	1528	0.01557		12	1701	0.02127
	12.72	1594	0.02776		13.17	1534	0.02438		12.12	1698	0.02448
	13.03	1592	0.02465		13.04	1531	0.02117		12.35	1696	0.02656
	13.03	1592	0.0233		13.49	1529	0.02123		12.53	1697	0.02372
	12.96	1588	0.0202		13.27	1525	0.02546		12.74	1696	0.02445
	12.99	1584	0.02221		13.53	1525	0.02076		12.86	1695	0.02486
	13.25	1583	0.02171		13.92	1527	0.02732		12.89	1694	0.02357
	13.66	1585	0.03283		14.06	1525	0.026		13.32	1694	0.02631
	13.97	1577	0.02856		14.02	1525	0.02281		13.42	1692	0.02463
	13.96	1579	0.02269		13.68	1523	0.01807		13.52	1690	0.02419
	14.19	1581	0.02689		13.66	1523	0.02103		13.83	1688	0.02491
	14.37	1580	0.02791		13.91	1524	0.02294		14.09	1688	0.02442
	14.17	1579	0.02218		14.55	1522	0.028		14.03	1685	0.02417
	14.28	1580	0.02296		14.62	1520	0.02699		14.7	1685	0.02252
	14.36	1576	0.02241		14.49	1517	0.02146		14.87	1682	0.02479
	14.28	1577	0.01983		14.99	1518	0.0252		14.98	1681	0.02706
	14.48	1578	0.02653		15.06	1517	0.01945		15.22	1682	0.02383
	14.6	1576	0.02591		15.12	1514	0.02022		15.32	1679	0.0258
	14.83	1578	0.02641		15.09	1515	0.02269		15.51	1679	0.02497
	14.89	1576	0.02445		15.02	1509	0.02475		15.73	1678	0.02329
	15.02	1577	0.02294		15.09	1509	0.02789		15.7	1675	0.02432
	14.78	1576	0.0278		15.18	1507	0.02357		16	1674	0.02537
	14.83	1574	0.02379		15.23	1504	0.01954		16.22	1671	0.02543
	14.83	1573	0.02246		15.33	1503	0.02706		16.2	1671	0.02305
	14.87	1574	0.02694		15.24	1503	0.02654		16.65	1667	0.02617
	14.98	1572	0.02221		15.39	1504	0.01946		16.82	1667	0.02666
	15.09	1572	0.03071		15.36	1502	0.02591		16.8	1666	0.02555
	15.16	1570	0.02475		15.67	1502	0.02223		17.06	1667	0.02428
	15.11	1566	0.02103		15.91	1499	0.01852		17.13	1665	0.02528
	15.29	1566	0.02709		15.99	1500	0.02699		17.31	1665	0.02468
	15.42	1565	0.02303		15.78	1500	0.02019		17.27	1663	0.02571
	15.54	1564	0.02853		16.06	1501	0.02369		17.59	1663	0.02436
	15.76	1564	0.0245		16.5	1497	0.02512		17.62	1662	0.02527
	15.82	1560	0.02615		16.4	1500	0.02618		17.7	1660	0.02686
	16.13	1563	0.02323		16.78	1497	0.02596		18.01	1662	0.02473
	16.3	1560	0.02553		17.05	1501	0.02608		17.87	1661	0.02478
	16.35	1562	0.02608		17.04	1497	0.02737		18.22	1661	0.02415
	16.64	1560	0.0279		16.95	1494	0.01773		18.51	1660	0.02688
	16.79	1556	0.02403		17.15	1491	0.02338		18.5	1659	0.02606
	16.95	1557	0.02911		17.23	1490	0.02933		18.6	1659	0.02431
	16.99	1554	0.02426		17.54	1489	0.01982		18.79	1657	0.02619
	17.31	1554	0.02554		17.72	1487	0.0278		18.86	1657	0.0262
	17.45	1551	0.02661		17.81	1487	0.02568		19.05	1657	0.02537
	17.62	1554	0.02763		17.97	1483	0.02511		19.1	1655	0.0266
	17.8	1550	0.02501		18.26	1484	0.02056		19.31	1655	0.02525
	17.85	1546	0.02392		18.66	1481	0.02202		19.44	1653	0.02559
	18.17	1546	0.02853		18.73	1479	0.02158		19.54	1652	0.02555
	18.27	1544	0.02553		18.71	1486	0.0287		19.75	1651	0.02669
	18.49	1543	0.02698		19.01	1476	0.02396		19.79	1651	0.02527
	18.63	1541	0.02559		19.18	1478	0.02429		19.99	1650	0.02517
	18.88	1540	0.02718		19.37	1480	0.03136		20.05	1648	0.02606
	19.06	1539	0.02528		19.63	1479	0.02633		20.2	1648	0.02384
	19.05	1539	0.02737		19.76	1475	0.02594		20.5	1645	0.02746
	19.65	1538	0.02419		19.99	1474	0.02641		20.53	1644	0.02629
	19.8	1538	0.02798		20.23	1474	0.02472		20.76	1644	0.02493
	19.94	1536	0.02569		20.33	1471	0.02549		20.79	1642	0.02606
	20.01	1536	0.02687		20.58	1471	0.02081		21	1642	0.02513
	20.43	1537	0.02579		20.59	1469	0.03221		21.11	1639	0.02633
	20.41	1536	0.02723		20.63	1467	0.02543		21.27	1639	0.02582
	20.68	1535	0.02546		20.88	1469	0.02455		21.47	1637	0.02646
	20.76	1534	0.02683		21.02	1465	0.03157		21.59	1637	0.02502
	21.1	1534	0.02784		21.2	1462	0.02251		21.76	1638	0.02435
	21.25	1533	0.02601		21.31	1457	0.02691		21.93	1636	0.02605
	21.6	1532	0.02906		21.36	1460	0.02164		22.03	1635	0.02706
	21.49	1530	0.0272		21.49	1455	0.02277		22.24	1635	0.02613
	21.8	1526	0.02238		21.47	1458	0.02957		22.32	1635	0.02573
	22.18	1527	0.02881		21.63	1456	0.03023		22.51	1634	0.02547
	22.29	1524	0.0282		21.78	1454	0.02646		22.67	1633	0.0266
	22.31	1527	0.02633		21.82	1454	0.02608		22.76	1633	0.02554
	22.4	1522	0.02547		21.96	1453	0.02541		22.98	1632	0.02585
	22.85	1523	0.02734		22.27	1456	0.02494		23.05	1631	0.02651
	22.93	1522	0.02953		22.27	1452	0.02659		23.25	1630	0.0266
	23.03	1520	0.02577		22.54	1454	0.02976		23.34	1628	0.02715
	23.18	1520	0.02716		22.52	1451	0.0243		23.55	1628	0.02604
	23.32	1521	0.02704		22.69	1451	0.02756		23.65	1627	0.02603
	23.51	1519	0.02837		23.03	1451	0.02761		23.82	1626	0.0255
	23.57	1519	0.02886		23.02	1448	0.02246		23.96	1624	0.02735
	23.73	1517	0.02473		23.44	1451	0.02689		24.08	1624	0.02641
	23.91	1517	0.02904		23.54	1449	0.02842		24.27	1623	0.02631
	24.06	1516	0.02776		23.54	1447	0.02958		24.42	1622	0.02667
	24.18	1516	0.02763		23.74	1447	0.02504		24.53	1621	0.02585
	24.29	1514	0.02878		23.9	1445	0.029		24.65	1620	0.0265
	24.5	1513	0.02633		24.09	1443	0.0274		24.8	1619	0.02632
	24.66	1512	0.02825		24.21	1441	0.02842		25.01	1618	0.02642
	24.72	1512	0.02791		24.31	1440	0.02814		25.06	1616	0.02663
	24.87	1511	0.02649		24.67	1439	0.02576		25.3	1616	0.02631
	24.94	1510	0.02644		24.58	1437	0.02838		25.41	1613	0.02725
	25.15	1508	0.02717		25.06	1437	0.02338		25.55	1613	0.02627
	25.34	1508	0.02902		25.26	1435	0.02734		25.7	1612	0.02641
	25.52	1507	0.02846		25.4	1434	0.02758		25.8	1610	0.02664
	25.56	1505	0.0267		25.53	1434	0.02918		25.91	1609	0.02605
	25.79	1503	0.02663		25.66	1433	0.0268		26.18	1608	0.02715
	25.89	1503	0.02893		26.03	1432	0.02948		26.27	1606	0.02724
	26.03	1502	0.02694		25.99	1431	0.0269		26.4	1605	0.02652
	26.22	1500	0.02774		26.19	1430	0.0264		26.62	1604	0.02669
	26.33	1499	0.02818		26.34	1428	0.02893		26.72	1603	0.02711
	26.47	1498	0.02736		26.64	1428	0.03073		26.87	1603	0.0263
	26.69	1497	0.02771		26.63	1428	0.02783		27.1	1602	0.02721
	26.78	1496	0.02804		26.83	1427	0.02894		27.17	1601	0.02628
	26.98	1495	0.02745		27.04	1426	0.02678		27.33	1600	0.02773
	27.14	1495	0.02838		27.2	1424	0.02902		27.51	1600	0.0269
	27.34	1494	0.02797		27.33	1424	0.02597		27.63	1599	0.02708
	27.38	1493	0.02767		27.61	1422	0.03103		27.76	1599	0.02628
	27.67	1494	0.02755		27.7	1421	0.02791		27.95	1598	0.02702
	27.75	1493	0.02928		27.89	1420	0.02854		28.08	1597	0.0274
	28.01	1493	0.02632		28.11	1419	0.02818		28.24	1597	0.02716
	28.02	1492	0.02825		28.23	1417	0.02817		28.42	1597	0.02727
	28.34	1492	0.02724		28.37	1416	0.02969		28.55	1597	0.02671
	28.49	1493	0.03048		28.57	1414	0.02723		28.7	1595	0.02785
	28.59	1491	0.0274		28.75	1414	0.03021		28.78	1596	0.02663
	28.78	1491	0.02923		28.85	1413	0.02685		29.03	1595	0.02766
	28.9	1490	0.02863		29.12	1411	0.03033		29.07	1594	0.02739
	29.02	1490	0.02857		29.21	1410	0.0302		29.29	1594	0.0272
	29.2	1489	0.02847		29.41	1408	0.02721		29.37	1593	0.0275
	29.32	1488	0.02854		29.62	1408	0.03055		29.58	1592	0.02769
	29.45	1486	0.02757		29.67	1407	0.02864		29.71	1591	0.02764
	29.63	1486	0.02909		29.91	1406	0.02801		29.85	1591	0.0274
	29.7	1484	0.02894		30	1405	0.0296		30.01	1589	0.02747
	29.98	1482	0.02775		30.19	1405	0.02764		30.18	1588	0.02792
	30.05	1481	0.02907		30.34	1404	0.03106		30.31	1588	0.02702
	30.19	1480	0.02837		30.49	1403	0.02847		30.53	1586	0.0283
	30.38	1479	0.02868		30.65	1402	0.02919		30.74	1585	0.02769
	30.56	1478	0.02877		30.8	1402	0.02874		30.78	1584	0.02746
	30.64	1477	0.02959		30.9	1401	0.02925		30.99	1582	0.02755
	30.85	1477	0.02881		31.13	1401	0.02933		31.16	1580	0.0285
	30.98	1476	0.02769		31.2	1401	0.03094		31.34	1580	0.02735
	31.16	1476	0.02947		31.35	1400	0.02964		31.39	1578	0.02758
	31.38	1475	0.02835		31.53	1400	0.03013		31.59	1577	0.02758
	31.45	1475	0.02828		31.7	1399	0.02935		31.76	1576	0.0283
	31.65	1473	0.03013		31.77	1398	0.02941		31.85	1575	0.02784
	31.76	1472	0.02884		32.04	1398	0.02929		32.06	1574	0.02795
	31.88	1471	0.02946		32.05	1397	0.02937		32.15	1574	0.02786
	32.07	1470	0.02979		32.29	1397	0.02957		32.39	1573	0.02801
	32.19	1469	0.02969		32.34	1396	0.03053		32.42	1572	0.02827
	32.36	1468	0.0293		32.53	1396	0.02971		32.64	1572	0.02792
	32.55	1466	0.02759		32.66	1394	0.03144		32.81	1571	0.02851
	32.65	1465	0.02982		32.8	1394	0.03063		32.9	1571	0.02815
	32.93	1464	0.02866		33	1393	0.03025		33.09	1569	0.02856
	33	1463	0.02952		33.07	1392	0.0298		33.24	1569	0.02795
	33.19	1461	0.02991		33.26	1391	0.02983		33.39	1568	0.02899
	33.32	1460	0.0286		33.4	1390	0.03018		33.47	1567	0.02781
	33.52	1458	0.02947		33.51	1388	0.03023		33.67	1565	0.02824
	33.78	1456	0.02856		33.7	1387	0.03021		33.85	1564	0.02941
	33.85	1454	0.02932		33.82	1386	0.03056		33.99	1563	0.02856
	34.11	1454	0.02987		33.96	1384	0.02995		34.2	1562	0.0286
	34.23	1453	0.03102		34.11	1383	0.03094		34.24	1561	0.02806
	34.35	1452	0.02993		34.18	1382	0.0303		34.44	1560	0.02862
	34.51	1451	0.02977		34.43	1381	0.0303		34.54	1559	0.02864
	34.59	1451	0.02925		34.5	1380	0.0314		34.74	1558	0.02872
	34.78	1450	0.02991		34.74	1379	0.03078		34.89	1556	0.02892
	34.98	1450	0.02916		34.8	1379	0.03075		35.05	1555	0.02854
	35.12	1449	0.03058		34.97	1378	0.02998		35.21	1554	0.02849
	35.45	1449	0.02834		35.12	1378	0.03122		35.32	1552	0.02902
	35.58	1449	0.03072		35.23	1377	0.03234		35.51	1551	0.0286
	35.68	1449	0.03097		35.45	1376	0.03115		35.63	1549	0.02909
	35.97	1448	0.0289		35.5	1375	0.03128		35.78	1548	0.0291
	36	1448	0.03122		35.75	1374	0.03065		35.94	1547	0.02831
	36.42	1447	0.03061		35.81	1373	0.03112		36.05	1545	0.02941
	36.38	1446	0.02987		36.02	1372	0.03181		36.28	1544	0.02905
	36.72	1445	0.03022		36.11	1371	0.03087		36.47	1543	0.02996
	36.83	1444	0.03166		36.32	1370	0.03177		36.57	1542	0.02873
	36.81	1443	0.03083		36.38	1369	0.03224		36.68	1542	0.02857
	37.14	1441	0.02994		36.55	1367	0.03026		36.89	1540	0.02914
	37.18	1439	0.03018		36.72	1366	0.03262		37.04	1539	0.02995
	37.18	1438	0.03027		36.9	1365	0.03201		37.12	1539	0.02926
	37.5	1437	0.02981		36.98	1364	0.03131		37.34	1539	0.02907
	37.51	1436	0.03049		37.2	1363	0.03164		37.44	1537	0.02983
	37.72	1435	0.03127		37.32	1362	0.03279		37.6	1537	0.02932
	37.86	1434	0.0317		37.41	1360	0.03095		37.81	1536	0.02977
	37.87	1433	0.02981		37.61	1359	0.03161		37.9	1536	0.02956
	38.04	1433	0.03126		37.84	1358	0.03335		38.04	1536	0.02949
	38.2	1431	0.03041		37.84	1356	0.03109		38.19	1535	0.02943
	38.37	1431	0.03093		38.02	1354	0.03157		38.35	1534	0.03019
	38.38	1430	0.0316		38.19	1353	0.03335		38.57	1534	0.02995
	38.63	1429	0.02924		38.3	1352	0.0318		38.67	1533	0.0301
	38.76	1429	0.03181		38.56	1350	0.03318		38.83	1533	0.02959
	38.72	1427	0.03046		38.6	1349	0.03234		38.96	1532	0.02979
	39.07	1427	0.03142		38.8	1348	0.03221		39.09	1531	0.03005
	39.2	1425	0.03118		38.88	1347	0.03215		39.25	1531	0.02951
	39.46	1425	0.03191		39.14	1347	0.03216		39.43	1529	0.03055
	39.52	1422	0.03066		39.31	1346	0.03445		39.52	1529	0.03015
	39.62	1422	0.03136		39.35	1345	0.03136		39.68	1527	0.02971
	39.77	1420	0.0312		39.6	1345	0.03265		39.84	1526	0.03064
	39.86	1419	0.03215		39.69	1344	0.03356		39.96	1525	0.02976
	40.08	1417	0.0314		39.87	1344	0.0328		40.16	1523	0.03072
	40.19	1415	0.02911		40.01	1343	0.03242		40.33	1522	0.03084
	40.32	1414	0.03252		40.19	1342	0.03322		40.39	1521	0.0297
	40.52	1412	0.03082		40.32	1342	0.03372		40.59	1519	0.03012
	40.65	1411	0.03252		40.49	1341	0.03271		40.8	1518	0.03077
	40.68	1409	0.03127		40.64	1341	0.03325		40.83	1517	0.02985
	40.86	1409	0.03137		40.74	1340	0.03318		41.09	1515	0.03065
	41.08	1408	0.03205		40.93	1339	0.03294		41.22	1514	0.03067
	41.21	1407	0.03163		41.07	1338	0.03373		41.35	1513	0.03001
	41.3	1406	0.03211		41.29	1337	0.03419		41.51	1512	0.03058
	41.62	1405	0.03103		41.3	1336	0.0326		41.71	1511	0.03135
	41.74	1405	0.03187		41.6	1335	0.03372		41.78	1511	0.03002
	41.75	1405	0.03254		41.7	1333	0.03382		42.01	1510	0.03113
	42.14	1403	0.02901		41.84	1332	0.03378		42.09	1509	0.03101
	42.18	1404	0.03321		42.02	1331	0.03393		42.28	1509	0.03065
	42.59	1403	0.03137		42.18	1329	0.03418		42.43	1508	0.03078
	42.63	1403	0.03357		42.3	1328	0.0334		42.56	1507	0.03129
	42.81	1403	0.03361		42.5	1327	0.03414		42.72	1506	0.0307
	42.88	1401	0.0317		42.57	1325	0.03336		42.93	1505	0.03156
	43	1401	0.03307		42.79	1324	0.03355		43.01	1504	0.03094
	43.17	1399	0.03103		42.93	1323	0.03514		43.17	1503	0.03063
	43.17	1399	0.03194		43.05	1322	0.03337		43.35	1501	0.0315
	43.35	1398	0.03219		43.25	1322	0.03453		43.49	1500	0.03094
	43.41	1396	0.03281		43.4	1321	0.03446		43.62	1499	0.03141
	43.55	1395	0.03326		43.5	1320	0.03445		43.78	1497	0.03167
	43.54	1393	0.03185		43.71	1319	0.03337		43.89	1497	0.03074
	43.76	1392	0.03313		43.78	1318	0.03469		44.07	1495	0.03164
	43.94	1390	0.03148		44.03	1318	0.03526		44.25	1493	0.03201
	44.09	1389	0.03377		44.1	1317	0.03462		44.35	1493	0.03127
	44.32	1389	0.03182		44.29	1315	0.03464		44.57	1491	0.03184
	44.42	1388	0.03295		44.39	1314	0.03348		44.65	1490	0.0316
	44.47	1387	0.03369		44.55	1313	0.03484		44.83	1488	0.03147
	44.74	1386	0.03175		44.74	1311	0.0352		44.95	1487	0.03181
	44.79	1385	0.03363		44.88	1310	0.03502		45.13	1485	0.03125
	44.95	1385	0.03313		45.01	1309	0.03458		45.26	1484	0.03209
	44.98	1384	0.03247		45.18	1307	0.03439		45.41	1482	0.03184
	45.12	1383	0.0336		45.28	1306	0.03528		45.55	1481	0.03174
	45.22	1381	0.03243		45.51	1305	0.03551		45.75	1479	0.03214
	45.33	1381	0.03359		45.62	1303	0.03541		45.9	1478	0.03236
	45.52	1379	0.03262		45.77	1302	0.03423		46.08	1477	0.03208
	45.66	1378	0.03249		45.96	1300	0.03594		46.21	1476	0.0318
	45.82	1377	0.03404		46.07	1298	0.03435		46.38	1475	0.03241
	46.14	1375	0.03186		46.27	1298	0.03619		46.43	1475	0.03143
	46.2	1374	0.03326		46.43	1296	0.03481		46.69	1474	0.03262
	46.46	1372	0.03404		46.51	1295	0.03483		46.77	1473	0.0323
	46.58	1371	0.03368		46.69	1294	0.03543		46.95	1472	0.03222
	46.66	1370	0.03361		46.84	1293	0.03555		47.08	1471	0.03259
	46.77	1368	0.03324		46.93	1292	0.03518		47.22	1471	0.03231
	46.9	1366	0.03341		47.16	1291	0.03598		47.35	1470	0.03251
	47.04	1365	0.03391		47.27	1290	0.0359		47.54	1469	0.03288
	47.08	1364	0.03327		47.46	1289	0.03588		47.66	1469	0.03252
	47.33	1363	0.03356		47.59	1289	0.03573		47.85	1468	0.03276
	47.4	1361	0.03138		47.75	1288	0.03589		47.99	1467	0.03312
	47.56	1361	0.03494		47.84	1287	0.03552		48.1	1467	0.03272
	47.82	1360	0.03426		48.03	1287	0.0357		48.3	1466	0.03282
	47.77	1359	0.03388		48.16	1286	0.0361		48.41	1465	0.03312
	48.08	1359	0.03361		48.38	1286	0.03632		48.58	1464	0.03251
	48.19	1359	0.03366		48.46	1285	0.03656		48.74	1463	0.03365
	48.29	1359	0.03585		48.62	1284	0.03534		48.9	1462	0.03258
	48.52	1358	0.03352		48.79	1283	0.0366		48.99	1461	0.03315
	48.64	1357	0.03395		48.97	1283	0.03682		49.11	1460	0.03256
	48.66	1356	0.03437		49.07	1282	0.03601		49.35	1458	0.03382
	49	1356	0.03278		49.25	1280	0.03622		49.44	1456	0.03343
	49.09	1355	0.03489		49.39	1279	0.03662		49.63	1455	0.03328
	49.35	1354	0.03541		49.53	1278	0.03626		49.74	1453	0.03354
	49.4	1352	0.03399		49.68	1276	0.03622		49.92	1452	0.03314
	49.47	1351	0.03505		49.85	1275	0.03678		50.06	1450	0.03354
	49.73	1350	0.03403		50.01	1273	0.03662		50.25	1449	0.03347
	49.82	1348	0.03469		50.18	1272	0.03673		50.35	1447	0.03345
	50.01	1347	0.03618		50.27	1271	0.03629		50.53	1446	0.03364
	50.14	1345	0.03332		50.42	1270	0.03614		50.71	1445	0.03381
	50.24	1344	0.035		50.59	1269	0.03685		50.83	1444	0.03398
	50.42	1343	0.03486		50.74	1268	0.03645		50.96	1444	0.03306
	50.59	1342	0.03403		50.89	1267	0.03754		51.11	1442	0.03402
	50.61	1341	0.03408		51.05	1267	0.03644		51.3	1442	0.0342
	50.85	1341	0.03555		51.15	1265	0.03677		51.41	1441	0.03437
	51.05	1339	0.03459		51.33	1265	0.03732		51.61	1440	0.03406
	51.15	1339	0.03621		51.46	1264	0.03697		51.72	1439	0.03408
	51.37	1338	0.03529		51.68	1263	0.03771		51.89	1438	0.0338
	51.44	1337	0.03461		51.82	1262	0.03765		52.03	1437	0.03425
	51.6	1336	0.03575		51.97	1261	0.03694		52.21	1435	0.03471
	51.8	1335	0.03495		52.1	1259	0.03714		52.3	1434	0.03418
	51.82	1333	0.03499		52.28	1258	0.03688		52.47	1433	0.03447
	52.12	1332	0.03534		52.4	1257	0.03717		52.66	1431	0.03478
	52.29	1330	0.03487		52.54	1255	0.03713		52.76	1430	0.03447
	52.45	1329	0.03742		52.69	1254	0.03724		52.97	1428	0.03481
	52.67	1327	0.03469		52.88	1253	0.03777		53.09	1427	0.03493
	52.74	1325	0.03616		53.02	1252	0.03719		53.24	1426	0.03442
	52.91	1323	0.03616		53.1	1250	0.03701		53.35	1424	0.03494
	53.13	1322	0.03566		53.29	1249	0.03687		53.55	1423	0.03492
	53.18	1320	0.03573		53.45	1247	0.03903		53.66	1421	0.03532
	53.38	1319	0.03603		53.59	1246	0.03744		53.82	1420	0.03446
	53.48	1317	0.03464		53.74	1244	0.03734		53.94	1418	0.03526
	53.67	1317	0.03667		53.87	1243	0.03718		54.11	1416	0.03548
	53.87	1316	0.03661		54.04	1242	0.03763		54.28	1415	0.03512
	53.91	1314	0.0345		54.22	1241	0.03832		54.43	1413	0.03552
	54.19	1315	0.03776		54.31	1240	0.03734		54.57	1411	0.03538
	54.34	1314	0.03554		54.5	1239	0.03738		54.74	1410	0.03494
	54.41	1313	0.03738		54.63	1238	0.03803		54.87	1408	0.03566
	54.68	1313	0.03529		54.79	1238	0.03779		55.05	1407	0.0356
	54.76	1313	0.03754		54.93	1237	0.03808		55.17	1406	0.03565
	54.96	1312	0.03778		55.05	1237	0.03773		55.34	1405	0.03593
	55.05	1311	0.03467		55.28	1236	0.03857		55.49	1404	0.03555
	55.22	1311	0.03752		55.4	1235	0.03797		55.63	1403	0.03577
	55.41	1309	0.0362		55.56	1235	0.03856		55.79	1403	0.03562
	55.54	1307	0.03737		55.66	1234	0.03765		55.85	1401	0.0358
	55.76	1307	0.03791		55.82	1234	0.03792		56.07	1400	0.03624
	55.87	1305	0.03602		55.96	1233	0.03887		56.19	1400	0.03667
	55.95	1303	0.03632		56.15	1232	0.03779		56.39	1399	0.03645
	56.16	1302	0.03758		56.27	1231	0.03939		56.49	1398	0.03614
	56.25	1300	0.03641		56.47	1230	0.03834		56.68	1397	0.03622
	56.45	1300	0.03814		56.61	1229	0.03855		56.79	1396	0.03648
	56.59	1298	0.03609		56.75	1228	0.03835		56.99	1396	0.03644
	56.72	1297	0.03737		56.89	1227	0.03814		57.08	1394	0.03678
	56.86	1296	0.03734		57.03	1225	0.03835		57.27	1393	0.03693
	57.01	1296	0.0386		57.18	1224	0.03857		57.42	1392	0.03667
	57.12	1294	0.03694		57.36	1222	0.03874		57.59	1391	0.03699
	57.35	1294	0.03755		57.52	1221	0.03862		57.73	1390	0.03695
	57.44	1293	0.03818		57.66	1221	0.03861		57.88	1388	0.03689
	57.61	1291	0.03751		57.78	1220	0.03813		57.97	1387	0.03659
	57.72	1290	0.0375		57.95	1219	0.03906		58.16	1385	0.03708
	57.9	1289	0.03888		58.09	1218	0.03885		58.28	1383	0.03733
	58.04	1287	0.03718		58.24	1217	0.03885		58.45	1381	0.03753
	58.19	1286	0.03789		58.35	1216	0.03834		58.61	1380	0.0376
	58.3	1285	0.03726		58.53	1215	0.03958		58.76	1378	0.03725
	58.48	1283	0.03795		58.68	1215	0.03904		58.93	1377	0.03741
	58.62	1281	0.03849		58.83	1214	0.03898		59.05	1375	0.03772
	58.79	1279	0.03901		58.99	1213	0.03885		59.23	1374	0.03787
	58.96	1278	0.03873		59.15	1212	0.03928		59.37	1373	0.03718
	59.07	1276	0.03847		59.3	1210	0.03884		59.52	1372	0.03784
	59.26	1275	0.03814		59.47	1209	0.03969		59.66	1371	0.03769
	59.4	1274	0.03839		59.6	1208	0.0395		59.8	1370	0.03818
	59.55	1273	0.03855		59.76	1207	0.03824		59.97	1369	0.03789
	59.7	1272	0.03885		59.9	1206	0.03917		60.09	1368	0.03804
	59.85	1271	0.03891		60.07	1205	0.03951		60.26	1367	0.03868
	60.01	1271	0.03845		60.17	1203	0.03872		60.4	1365	0.03821
	60.15	1270	0.03954		60.33	1202	0.03864		60.57	1364	0.03876
	60.3	1270	0.0387		60.47	1201	0.03954		60.69	1363	0.03792
	60.4	1270	0.03859		60.66	1199	0.03991		60.85	1361	0.03873
	60.65	1269	0.04009		60.77	1198	0.03955		61	1360	0.0388
	60.78	1268	0.03851		60.95	1196	0.0388		61.11	1358	0.03859
	60.92	1268	0.03981		61.06	1195	0.03963		61.32	1357	0.03878
	61.1	1267	0.03948		61.22	1194	0.03924		61.43	1355	0.03926
	61.23	1265	0.03947		61.39	1193	0.04022		61.63	1354	0.03858
	61.38	1264	0.03831		61.54	1192	0.03959		61.76	1352	0.0394
	61.53	1262	0.03995		61.69	1191	0.03981		61.91	1350	0.03899
	61.7	1260	0.03925		61.81	1190	0.03897		62.07	1349	0.03875
	61.87	1259	0.03998		61.99	1190	0.04005		62.2	1347	0.0395
	61.95	1258	0.03971		62.14	1189	0.03978		62.36	1345	0.03937
	62.19	1256	0.03991		62.27	1189	0.03932		62.47	1343	0.03951
	62.3	1255	0.03972		62.44	1189	0.03996		62.67	1342	0.03922
	62.49	1255	0.0402		62.58	1188	0.04028		62.78	1340	0.03981
	62.63	1255	0.03966		62.74	1187	0.03973		62.96	1339	0.03968
	62.77	1254	0.04086		62.85	1187	0.03956		63.1	1338	0.03976
	62.97	1252	0.03971		63.01	1186	0.03964		63.24	1336	0.03949
	63.05	1251	0.04036		63.15	1185	0.0407		63.41	1335	0.04037
	63.24	1251	0.04119		63.3	1185	0.04027		63.58	1334	0.04035
	63.39	1249	0.03896		63.45	1184	0.04078		63.73	1334	0.03964
	63.58	1248	0.0406		63.6	1183	0.03989		63.87	1333	0.03982
	63.71	1246	0.04009		63.71	1181	0.03989		63.98	1332	0.03997
	63.85	1245	0.04031		63.91	1180	0.04097		64.15	1331	0.04009
	63.98	1244	0.04085		64.03	1179	0.04094		64.3	1330	0.04114
	64.18	1242	0.04079		64.19	1178	0.03972		64.44	1330	0.04056
	64.29	1240	0.0405		64.33	1176	0.0403		64.59	1329	0.04075
	64.46	1239	0.04074		64.51	1175	0.04016		64.77	1328	0.04092
	64.57	1238	0.04065		64.66	1174	0.04037		64.93	1327	0.04056
	64.74	1236	0.04043		64.82	1173	0.04053		65.01	1326	0.04072
	64.9	1234	0.04121		64.97	1172	0.04075		65.19	1325	0.0406
	65.06	1233	0.04157		65.11	1171	0.03985		65.31	1323	0.04172
	65.17	1232	0.04018		65.3	1171	0.04076		65.51	1322	0.04145
	65.35	1232	0.04136		65.39	1170	0.04101		65.64	1321	0.04145
	65.48	1231	0.04109		65.55	1169	0.03959		65.82	1319	0.04113
	65.63	1230	0.04089		65.72	1169	0.04189		65.97	1318	0.04147
	65.72	1230	0.04154		65.88	1167	0.04158		66.05	1316	0.04099
	65.92	1230	0.04135		65.98	1166	0.0402		66.27	1314	0.04114
	66.12	1229	0.04313		66.16	1165	0.0402		66.36	1312	0.04218
	66.28	1228	0.04118		66.35	1164	0.04232		66.54	1311	0.04097
	66.42	1228	0.04116		66.48	1163	0.04081		66.69	1309	0.04221
	66.56	1227	0.04178		66.62	1162	0.04124		66.86	1309	0.04214
	66.71	1226	0.04253		66.81	1161	0.04063		66.98	1308	0.04177
	66.92	1225	0.0416		66.89	1159	0.04086		67.16	1307	0.04171
	67.03	1224	0.04146		67.07	1158	0.04065		67.32	1306	0.0418
	67.17	1222	0.04166		67.24	1157	0.04191		67.44	1305	0.04214
	67.3	1221	0.04224		67.36	1155	0.04061		67.58	1304	0.04227
	67.49	1219	0.04247		67.53	1154	0.0416		67.73	1303	0.04274
	67.61	1218	0.04124		67.68	1153	0.04151		67.9	1301	0.04248
	67.81	1217	0.04294		67.86	1151	0.04139		68.05	1300	0.04268
	67.94	1216	0.04127		67.98	1150	0.04114		68.19	1299	0.04199
	68.07	1215	0.04167		68.12	1149	0.04091		68.34	1298	0.04263
	68.25	1214	0.04334		68.25	1147	0.04177		68.51	1296	0.04298
	68.38	1214	0.04291		68.39	1147	0.04197		68.66	1295	0.04316
	68.56	1213	0.04237		68.54	1146	0.04165		68.8	1293	0.04269
	68.67	1212	0.04183		68.73	1145	0.04195		68.92	1292	0.04277
	68.82	1211	0.04355		68.87	1145	0.04216		69.1	1290	0.04329
	68.98	1209	0.04258		69.03	1144	0.04167		69.2	1289	0.04304
	69.12	1208	0.04229		69.17	1143	0.04177		69.39	1287	0.04307
	69.33	1207	0.0431		69.35	1143	0.04244		69.53	1285	0.04322
	69.42	1206	0.04237		69.49	1142	0.04249		69.72	1284	0.04344
	69.6	1204	0.04328		69.65	1142	0.04112		69.83	1282	0.04341
	69.74	1203	0.04278		69.79	1141	0.04183		69.99	1280	0.04309
	69.88	1201	0.04222		69.91	1141	0.04205		70.16	1279	0.04342
	70.03	1200	0.043		70.09	1140	0.04271		70.28	1277	0.04387
	70.18	1198	0.04346		70.24	1139	0.04285		70.4	1277	0.04306
	70.3	1196	0.04239		70.39	1138	0.04254		70.57	1275	0.04411
	70.4	1196	0.04334		70.53	1137	0.04177		70.68	1274	0.04408
	70.67	1195	0.04345		70.67	1136	0.04239		70.91	1274	0.04387
	70.76	1193	0.04405		70.82	1134	0.04296		71.02	1272	0.04445
	70.95	1193	0.0437		70.97	1132	0.04247		71.13	1272	0.04404
	71.07	1192	0.04341		71.1	1131	0.04267		71.34	1271	0.04438
	71.27	1192	0.04335		71.32	1130	0.04308		71.46	1271	0.04416
	71.37	1191	0.04291		71.4	1129	0.04284		71.68	1270	0.04492
	71.51	1191	0.04365		71.54	1128	0.04201		71.81	1270	0.04411
	71.67	1190	0.04389		71.73	1127	0.04332		71.95	1269	0.04448
	71.8	1190	0.04408		71.9	1126	0.04361		72.14	1268	0.04469
	71.97	1190	0.04391		72.03	1125	0.04196		72.24	1267	0.04407
	72.12	1189	0.04434		72.16	1125	0.04221		72.4	1266	0.04492
	72.26	1188	0.04445		72.28	1124	0.04362		72.54	1264	0.04489
	72.46	1186	0.04274		72.45	1123	0.04282		72.73	1263	0.04533
	72.58	1185	0.04409		72.62	1122	0.04423		72.87	1262	0.04511
	72.72	1183	0.04427		72.74	1121	0.04318		73.03	1261	0.04445
	72.88	1182	0.04503		72.93	1120	0.04346		73.14	1260	0.0451
	73.03	1180	0.04444		73.07	1118	0.04365		73.33	1258	0.04527
	73.21	1179	0.04408		73.22	1117	0.0437		73.46	1256	0.04528
	73.32	1178	0.04419		73.39	1116	0.04369		73.61	1255	0.04506
	73.52	1177	0.04448		73.48	1115	0.04312		73.74	1253	0.04528
	73.63	1177	0.04461		73.65	1113	0.04435		73.91	1252	0.04544
	73.8	1176	0.04453		73.81	1112	0.04433		74.06	1251	0.04547
	73.96	1175	0.0442		73.99	1111	0.04385		74.17	1249	0.04574
	74.1	1174	0.045		74.15	1109	0.04384		74.33	1249	0.04536
	74.21	1173	0.04396		74.28	1107	0.04374		74.5	1248	0.0457
	74.4	1172	0.04573		74.46	1106	0.04392		74.68	1247	0.04625
	74.56	1170	0.04471		74.58	1105	0.04354		74.78	1246	0.04571
	74.7	1169	0.0446		74.77	1104	0.04452		74.96	1245	0.04607
	74.82	1168	0.04543		74.9	1102	0.04398		75.08	1244	0.04643
	75.02	1167	0.04515		75.02	1102	0.04385		75.24	1243	0.04597
	75.1	1165	0.04485		75.17	1101	0.04466		75.37	1242	0.0463
	75.33	1164	0.04466		75.28	1100	0.04367		75.53	1240	0.04615
	75.42	1162	0.04519		75.43	1100	0.04481		75.68	1239	0.04604
	75.62	1161	0.04618		75.59	1099	0.04472		75.81	1237	0.0469
	75.74	1159	0.04471		75.76	1099	0.04494		76.03	1236	0.04651
	75.88	1159	0.04513		75.91	1098	0.0446		76.1	1234	0.04651
	76.03	1157	0.04514		76.07	1097	0.04424		76.31	1233	0.04648
	76.18	1156	0.04613		76.19	1097	0.04499		76.46	1231	0.04694
	76.31	1156	0.04522		76.33	1096	0.04434		76.6	1230	0.04634
	76.48	1155	0.04575		76.49	1095	0.04554		76.75	1229	0.04673
	76.62	1154	0.04605		76.66	1094	0.04542		76.89	1227	0.04696
	76.81	1154	0.04627		76.78	1093	0.04494		77.02	1225	0.0472
	76.89	1154	0.0457		76.9	1091	0.04532		77.24	1224	0.04685
	77.08	1153	0.04491		77.09	1090	0.04534		77.33	1222	0.0472
	77.18	1153	0.04716		77.25	1088	0.0463		77.47	1221	0.04703
	77.39	1152	0.04662		77.39	1087	0.04614		77.63	1220	0.04722
	77.51	1151	0.04626		77.56	1086	0.04461		77.76	1219	0.04721
	77.66	1149	0.04599		77.73	1084	0.04591		77.97	1218	0.0476
	77.83	1148	0.04626		77.85	1084	0.04465		78.04	1217	0.04745
	77.95	1146	0.04599		78.02	1083	0.04665		78.2	1217	0.04748
	78.11	1145	0.04643		78.12	1082	0.04484		78.39	1215	0.04803
	78.27	1143	0.04658		78.26	1081	0.04649		78.51	1215	0.0479
	78.43	1142	0.04677		78.43	1080	0.04673		78.67	1214	0.04824
	78.57	1142	0.04741		78.6	1079	0.04587		78.85	1213	0.04779
	78.74	1141	0.04555		78.77	1078	0.04597		79	1212	0.04842
	78.9	1140	0.04615		78.92	1077	0.0462		79.14	1212	0.04776
	79.04	1139	0.04769		79.06	1076	0.0468		79.29	1211	0.04784
	79.18	1139	0.04723		79.21	1074	0.04619		79.43	1210	0.04887
	79.33	1137	0.04636		79.35	1073	0.04638		79.59	1209	0.04839
	79.5	1136	0.04752		79.55	1072	0.04688		79.73	1208	0.04851
	79.64	1135	0.0466		79.64	1070	0.04637		79.9	1206	0.04846
	79.78	1134	0.04699		79.82	1069	0.04614		80.06	1205	0.04864
	79.93	1132	0.04665		79.95	1067	0.04703		80.21	1203	0.04862
	80.1	1131	0.04799		80.1	1066	0.04694		80.34	1201	0.04854
	80.25	1129	0.04722		80.3	1064	0.0474		80.48	1200	0.04898
	80.39	1128	0.04613		80.42	1063	0.04685		80.63	1198	0.04881
	80.52	1126	0.04763		80.57	1061	0.04677		80.76	1197	0.04909
	80.72	1125	0.04794		80.69	1060	0.04753		80.96	1196	0.0489
	80.82	1123	0.04728		80.82	1059	0.04677		81.08	1195	0.04895
	80.99	1122	0.04686		80.97	1058	0.04749		81.23	1194	0.04935
	81.08	1121	0.04691		81.17	1057	0.04745		81.38	1193	0.04937
	81.33	1120	0.04813		81.32	1057	0.04719		81.54	1192	0.04934
	81.42	1119	0.04771		81.51	1056	0.04825		81.68	1191	0.04957
	81.61	1119	0.04862		81.62	1055	0.0475		81.86	1190	0.04946
	81.73	1118	0.04663		81.76	1055	0.04815		81.97	1189	0.04977
	81.88	1118	0.04791		81.9	1054	0.04699		82.13	1188	0.04944
	82.03	1118	0.04844		82.08	1053	0.04804		82.31	1186	0.05035
	82.18	1117	0.04754		82.18	1053	0.04894		82.41	1185	0.04949
	82.33	1116	0.04883		82.35	1052	0.04791		82.58	1183	0.04971
	82.52	1115	0.04783		82.53	1051	0.0485		82.71	1182	0.04966
	82.62	1114	0.04831		82.64	1049	0.04803		82.85	1180	0.04991
	82.79	1112	0.04852		82.78	1048	0.04825		83.02	1178	0.0508
	82.9	1111	0.04853		82.95	1046	0.04858		83.2	1177	0.05026
	83.05	1109	0.04849		83.1	1044	0.04854		83.2	1176	0.05017
	83.22	1108	0.04767		83.3	1043	0.04856		83.4	1174	0.04984
	83.36	1107	0.04862		83.41	1042	0.04921		83.64	1172	0.05043
	83.51	1106	0.0487		83.54	1040	0.0479		83.83	1169	0.05098
	83.69	1105	0.04808		83.72	1040	0.04889		83.95	1168	0.05065
	83.82	1104	0.04831		83.85	1039	0.04973		84.09	1167	0.05055
	83.97	1104	0.0507		84	1038	0.04874		84.22	1166	0.0509
	84.12	1102	0.04802		84.21	1037	0.0492		84.42	1165	0.05082
	84.27	1101	0.04862		84.34	1036	0.04864		84.54	1164	0.05049
	84.4	1100	0.04771		84.46	1035	0.04988		84.68	1164	0.05118
	84.58	1099	0.04899		84.62	1034	0.04931		84.85	1162	0.0512
	84.72	1097	0.04915		84.79	1032	0.05019		84.98	1162	0.05056
	84.86	1096	0.04939		84.91	1031	0.04926		85.18	1161	0.05191
	85.04	1094	0.04939		85.13	1029	0.05032		85.29	1160	0.05166
	85.17	1092	0.04864		85.23	1028	0.04957		85.47	1160	0.05143
	85.35	1091	0.04947		85.37	1027	0.04991		85.58	1158	0.05156
	85.46	1089	0.04855		85.54	1025	0.04978		85.79	1158	0.05149
	85.66	1087	0.05044		85.65	1023	0.04992		85.88	1157	0.05168
	85.75	1086	0.04837		85.82	1021	0.05059		86.07	1155	0.05237
	85.94	1085	0.04994		85.99	1020	0.05038		86.17	1154	0.05166
	86.07	1085	0.04993		86.13	1019	0.04965		86.37	1153	0.05232
	86.25	1084	0.04852		86.24	1017	0.0499		86.51	1151	0.05225
	86.38	1083	0.05082		86.39	1016	0.05011		86.61	1149	0.05184
	86.51	1083	0.04891		86.59	1015	0.05088		86.8	1147	0.05253
	86.67	1082	0.04972		86.72	1014	0.05142		86.95	1146	0.05207
	86.83	1082	0.04963		86.85	1013	0.05064		87.12	1144	0.05273
	86.97	1082	0.05061		86.98	1013	0.05109		87.24	1143	0.05219
	87.13	1080	0.0499		87.14	1012	0.05099		87.4	1142	0.0523
	87.29	1079	0.0497		87.34	1011	0.05096		87.56	1141	0.05234
	87.42	1078	0.04962		87.44	1010	0.05162		87.68	1140	0.05286
	87.57	1076	0.05039		87.63	1010	0.05194		87.83	1139	0.05285
	87.69	1074	0.04957		87.79	1009	0.05056		88	1138	0.05303
	87.85	1073	0.05093		87.88	1008	0.05083		88.13	1136	0.05309
	88	1071	0.04914		88.09	1006	0.05093		88.32	1135	0.05308
	88.19	1071	0.05136		88.22	1005	0.05206		88.43	1134	0.05298
	88.3	1069	0.04977		88.34	1003	0.0515		88.56	1132	0.05302
	88.48	1069	0.05074		88.52	1001	0.05172		88.71	1131	0.05328
	88.63	1068	0.05039		88.66	1000	0.05214		88.88	1129	0.05385
	88.72	1067	0.04966		88.8	999	0.05222		89.04	1128	0.05332
	88.91	1066	0.05114		88.95	997.4	0.05117		89.19	1126	0.05369
	89.11	1065	0.05154		89.12	996.3	0.0528		89.3	1124	0.05389
	89.21	1063	0.04936		89.25	995.7	0.05179		89.52	1123	0.05295
	89.37	1062	0.05078		89.43	994.5	0.05322		89.63	1121	0.05373
	89.55	1060	0.05064		89.51	993.4	0.05162		89.79	1119	0.05351
	89.66	1058	0.05066		89.75	992.4	0.0535		89.94	1117	0.05429
	89.79	1057	0.05212		89.88	991	0.05262		90.1	1116	0.05394
	89.98	1055	0.05063		90.03	990	0.05266		90.25	1114	0.05347
	90.14	1053	0.05134		90.14	988.2	0.05167		90.38	1113	0.05415
	90.27	1052	0.05016		90.31	986.9	0.05344		90.54	1112	0.05492
	90.42	1050	0.05086		90.42	984.9	0.05222		90.68	1111	0.05432
	90.56	1050	0.05142		90.64	983.6	0.05329		90.83	1110	0.05438
	90.72	1049	0.0503		90.79	982	0.0539		91.03	1109	0.05437
	90.88	1048	0.05138		90.88	980.6	0.05251		91.14	1108	0.05466
	91.03	1048	0.05074		91.06	978.6	0.05308		91.29	1108	0.05426
	91.2	1048	0.05202		91.18	976.8	0.05341		91.44	1106	0.0553
	91.36	1047	0.05048		91.38	975.3	0.05309		91.59	1106	0.05506
	91.47	1046	0.05162		91.52	974.4	0.05346		91.74	1105	0.0549
	91.64	1045	0.05129		91.68	973	0.05387		91.87	1103	0.05543
	91.78	1044	0.05216		91.8	972.2	0.05348		92.04	1102	0.05522
	91.95	1043	0.05091		91.99	971.2	0.05336		92.2	1101	0.05524
	92.04	1041	0.05116		92.07	970.7	0.05341		92.32	1099	0.0551
	92.27	1039	0.05178		92.22	969.8	0.05359		92.53	1097	0.05563
	92.36	1037	0.05073		92.41	969	0.05409		92.62	1096	0.05479
	92.53	1036	0.05184		92.56	968.1	0.05409		92.78	1094	0.05589
	92.71	1036	0.05126		92.71	967.3	0.05458		92.93	1092	0.05522
	92.82	1035	0.05195		92.84	966.4	0.05448		93.1	1091	0.05587
	92.99	1034	0.05188		93.02	965.4	0.05454		93.19	1090	0.05532
	93.15	1033	0.05194		93.14	963.8	0.05412		93.38	1089	0.05594
	93.29	1032	0.05077		93.28	962.3	0.05441		93.57	1088	0.05609
	93.43	1030	0.0524		93.48	960.4	0.05499		93.66	1086	0.05544
	93.6	1029	0.05197		93.59	958.4	0.05515		93.82	1085	0.05611
	93.67	1028	0.05126		93.74	957.2	0.05339		93.98	1084	0.05607
	93.9	1026	0.05174		93.91	955.8	0.05553		94.12	1082	0.0562
	94.02	1024	0.05251		94.03	954.6	0.05431		94.3	1080	0.05691
	94.17	1023	0.05181		94.22	953.8	0.05522		94.41	1079	0.05573
	94.34	1021	0.05213		94.36	952.4	0.05485		94.6	1077	0.05641
	94.47	1019	0.05173		94.53	952	0.05497		94.74	1076	0.05646
	94.61	1018	0.05124		94.64	950.9	0.05568		94.87	1074	0.05582
	94.78	1017	0.05175		94.82	949.4	0.05488		95.05	1072	0.05708
	94.92	1016	0.05173		94.97	947.7	0.05536		95.2	1070	0.05674
	95.11	1015	0.05225		95.13	946.2	0.05548		95.34	1069	0.05658
	95.21	1014	0.05259		95.33	945	0.05569		95.46	1067	0.05668
	95.37	1014	0.05143		95.41	943.6	0.05482		95.68	1065	0.05701
	95.5	1014	0.05156		95.59	941.9	0.05534		95.8	1063	0.05679
	95.64	1013	0.05264		95.75	940	0.05596		95.94	1062	0.05697
	95.85	1012	0.05262		95.88	938.4	0.0547		96.08	1061	0.0572
	95.94	1011	0.05202		96.06	936.7	0.05649		96.22	1060	0.05663
	96.13	1010	0.05162		96.14	935.2	0.05478		96.41	1059	0.05736
	96.24	1008	0.05373		96.36	933.5	0.05596		96.52	1058	0.0574
	96.43	1006	0.05078		96.49	932.6	0.05622		96.71	1057	0.0575
	96.54	1005	0.05207		96.62	931.4	0.05581		96.83	1056	0.05758
	96.74	1004	0.05344		96.79	930.9	0.05636		96.99	1055	0.05725
	96.83	1003	0.0514		96.93	929.9	0.05555		97.11	1054	0.05819
	97.03	1002	0.05209		97.09	929.1	0.05666		97.3	1053	0.05775
	97.14	1001	0.05307		97.24	928.7	0.05597		97.41	1052	0.05758
	97.36	999.9	0.05275		97.37	927.7	0.05632		97.58	1050	0.05748
	97.52	998.5	0.05199		97.57	926.7	0.05697		97.75	1048	0.05799
	97.64	996.7	0.05253		97.68	925.8	0.05628		97.87	1047	0.05768
	97.79	995.8	0.05263		97.81	924.5	0.05574		98.04	1045	0.05798
	97.92	994.3	0.05288		97.99	923	0.05672		98.19	1043	0.05778
	98.03	992.3	0.05215		98.13	921.3	0.05685		98.33	1041	0.05818
	98.21	990.6	0.05218		98.3	919.6	0.05733		98.51	1040	0.0581
	98.4	989.1	0.05296		98.38	917.7	0.05548		98.64	1039	0.05814
	98.52	987.6	0.05241		98.56	916.4	0.05683		98.79	1037	0.05802
	98.69	985.9	0.05132		98.68	914.9	0.05672		98.95	1037	0.0583
	98.83	984.8	0.05284		98.86	914.1	0.05731		99.06	1035	0.05856
	98.93	983.8	0.05195		98.98	913.3	0.05706		99.24	1034	0.05821
	99.13	983.2	0.05338		99.14	912.3	0.05653		99.37	1032	0.05889
	99.31	982.4	0.05129		99.3	911	0.05746		99.51	1031	0.05834
	99.44	982.5	0.0543		99.43	910	0.05694		99.69	1029	0.05847
	99.6	981.9	0.05199		99.59	908.2	0.05654		99.87	1028	0.05892
	99.75	981.2	0.05232		99.76	906.7	0.05683		99.99	1026	0.05875
	99.89	980.2	0.05231		99.92	905	0.05788		100.14	1025	0.05807
	100.02	978.7	0.05156		100.05	903.9	0.05744		100.29	1022	0.05919
	100.18	977.3	0.05345		100.22	902	0.05725		100.43	1021	0.05901
	100.35	975.5	0.05178		100.35	900.6	0.0568		100.56	1019	0.0589
	100.47	973.8	0.053		100.52	898.4	0.05636		100.74	1017	0.05838
	100.6	972.3	0.0521		100.65	896.7	0.05784		100.91	1015	0.05925
	100.79	971.6	0.05323		100.82	895	0.05743		101.06	1013	0.05853
	100.89	970.4	0.05231		100.93	893.7	0.0577		101.17	1012	0.05852
	101.1	969.9	0.05296		101.1	892.8	0.0576		101.33	1011	0.0593
	101.21	968.9	0.05258		101.25	891.8	0.05767		101.45	1010	0.05917
	101.39	967.9	0.05351		101.42	891.1	0.05674		101.65	1009	0.05831
	101.51	966.1	0.05144		101.55	890.1	0.05754		101.79	1007	0.05984
	101.69	964.9	0.05393		101.69	889.2	0.05754		101.94	1007	0.05903
	101.82	963.4	0.05196		101.83	888.9	0.05781		102.07	1006	0.05957
	101.98	961.8	0.05177		101.96	887.4	0.05752		102.28	1005	0.05952
	102.13	960.1	0.0528		102.15	886.8	0.0585		102.37	1004	0.05899
	102.28	958.7	0.0528		102.3	885.5	0.05748		102.54	1003	0.05961
	102.45	956.7	0.05209		102.41	883.6	0.05787		102.66	1002	0.05965
	102.56	955	0.05222		102.65	882.2	0.05892		102.81	1000	0.05908
	102.72	954.2	0.05273		102.75	881.1	0.05786		102.96	998.1	0.05991
	102.86	953.2	0.05159		102.94	879.1	0.057		103.13	996	0.05991
	103	953	0.05286		103.06	877.7	0.05828		103.27	994.1	0.05981
	103.16	952.2	0.05197		103.24	876.5	0.05741		103.39	992.6	0.05958
	103.32	951.5	0.05288		103.37	875.5	0.05831		103.56	991.1	0.05934
	103.51	951.4	0.05322		103.54	874.5	0.05756		103.72	989.3	0.06011
	103.63	950.6	0.05223		103.71	873.6	0.05794		103.87	988.6	0.06033
	103.82	949.5	0.05233		103.8	872.6	0.05811		104.02	987.8	0.05935
	103.89	947.9	0.05178		103.98	871.4	0.05809		104.16	986.3	0.06005
	104.07	946.5	0.05227		104.12	869.7	0.05778		104.32	985.1	0.0597
	104.22	944.9	0.05278		104.27	867.8	0.05751		104.49	983.4	0.05983
	104.39	943.1	0.05228		104.43	866.4	0.05835		104.62	981.6	0.06045
	104.5	941.8	0.05198		104.51	864.9	0.05853		104.77	980.5	0.05948
	104.71	941.2	0.05339		104.71	863.3	0.05829		104.93	978.3	0.06041
	104.8	940.1	0.05106		104.87	861.3	0.05841		105.06	976.7	0.06008
	105	939.3	0.05294		104.99	859.5	0.05782		105.24	975	0.06044
	105.11	938.3	0.05204		105.18	858.1	0.05802		105.35	973.2	0.05986
	105.3	937.3	0.05215		105.28	856.7	0.05826		105.54	971.2	0.06057
	105.39	935.2	0.05212		105.48	855.6	0.05842		105.67	969.2	0.05997
	105.6	933.7	0.05305		105.61	854.8	0.05817		105.82	967.2	0.06003
	105.7	932.2	0.05257		105.77	853.6	0.05808		106	965.5	0.06038
	105.9	931.2	0.0522		105.94	853.2	0.05797		106.11	964.2	0.05999
	106.01	929.2	0.05174		106.07	852.2	0.05843		106.26	963.1	0.05999
	106.17	927.6	0.05226		106.21	851.9	0.05855		106.42	962.1	0.06053
	106.32	926	0.05088		106.37	850.8	0.0579		106.55	960.9	0.06043
	106.46	925	0.05236		106.54	849.8	0.05893		106.77	960.1	0.06064
	106.6	924.3	0.05173		106.67	848.5	0.05768		106.87	959.4	0.06017
	106.75	923.8	0.05215		106.81	847.2	0.05893		107.06	958.2	0.06071
	106.92	923.5	0.05324		106.98	845.7	0.05883		107.16	957.4	0.06038
	107.04	922.5	0.05122		107.09	843.9	0.0577		107.34	956.2	0.06029
	107.22	922.3	0.05256		107.29	842.4	0.05874		107.47	954.6	0.06098
	107.34	921.6	0.05212		107.4	840.9	0.05852		107.67	953.6	0.06033
	107.5	920.2	0.05167		107.57	839.9	0.05766		107.8	951.5	0.0608
	107.66	918.9	0.05288		107.71	838.8	0.05845		107.95	950.1	0.06027
	107.8	916.9	0.05179		107.88	838.1	0.05902		108.07	948	0.06016
	107.96	915.7	0.05198		108.02	836.9	0.05803		108.25	945.9	0.06095
	108.14	914.2	0.05197		108.17	835.8	0.05794		108.38	944.4	0.06061
	108.24	913	0.05081		108.32	834.3	0.05849		108.58	943.3	0.06054
	108.41	912.2	0.05101		108.47	832.9	0.05871		108.67	942	0.06049
	108.54	911.7	0.0528		108.62	831.6	0.05808		108.86	941.1	0.06063
	108.68	910.6	0.0509		108.78	830.2	0.05832		108.99	939.9	0.06085
	108.87	909.4	0.05266		108.86	828.6	0.05784		109.19	938.4	0.06107
	108.99	907.7	0.05188		109.07	826.7	0.05803		109.27	937.2	0.06024
	109.15	906.3	0.05089		109.23	824.9	0.05924		109.43	935.9	0.05992
	109.31	904.7	0.0517		109.37	823.2	0.05794		109.57	933.4	0.06145
	109.49	903.1	0.05214		109.53	821.9	0.0586		109.72	932	0.06076
	109.59	901.5	0.05128		109.71	820.7	0.05826		109.88	930.4	0.0608
	109.8	899.9	0.05216		109.78	819.6	0.05827		110.03	928.5	0.06054
	109.89	898.1	0.05051		109.97	818.7	0.05753		110.18	926.4	0.06066
	110.08	897.6	0.05166		110.12	818	0.05894		110.35	924.4	0.06094
	110.2	896.6	0.05115		110.26	817.4	0.05789		110.5	922.7	0.0608
	110.36	896.5	0.05222		110.43	816.5	0.05864		110.63	921.1	0.06035
	110.51	895.8	0.05069		110.53	816	0.05769		110.75	919.4	0.06038
	110.64	895.2	0.05107		110.74	814.8	0.05829		110.9	918.2	0.06092
	110.82	894.8	0.05201		110.88	814	0.05899		111.08	917.1	0.06107
	110.96	893.8	0.05119		111.01	812.8	0.05721		111.2	916.4	0.06056
	111.11	893	0.05157		111.17	811	0.05896		111.36	915.2	0.06119
	111.26	891.6	0.05106		111.32	809.2	0.05808		111.51	914.4	0.06064
	111.42	889.7	0.0521		111.48	807.6	0.05871		111.68	913.4	0.06115
	111.57	888.2	0.05114		111.61	806.6	0.05752		111.83	912.4	0.06093
	111.72	886.8	0.0513		111.82	805.2	0.05869		112.01	911.5	0.06113
	111.82	886.2	0.0501		111.92	804.4	0.05763		112.2	910.2	0.06123
	112.02	885.6	0.05116		112.09	803.8	0.05816		112.37	909.1	0.06084
	112.17	884.5	0.05093		112.23	802.5	0.05761		112.49	907.3	0.06097
	112.32	883.5	0.05209		112.39	801.6	0.05835		112.68	905.8	0.06045
	112.46	882.2	0.05079		112.49	800.2	0.05807		112.83	903.7	0.06103
	112.6	880.6	0.05033		112.67	798.7	0.05776		113	902	0.06097
	112.8	879.5	0.05119		112.8	797.1	0.05819		113.09	900.6	0.06024
	112.9	877.7	0.05083		112.94	795.5	0.0583		113.23	899.3	0.0603
	113.09	876.2	0.05123		113.1	794	0.05796		113.46	897.7	0.06166
	113.21	874.1	0.05046		113.26	792.4	0.05864		113.58	897	0.06088
	113.39	873.1	0.05147		113.42	790.8	0.05755		113.74	896.2	0.0607
	113.52	871.5	0.05037		113.58	789.4	0.0586		113.88	894.8	0.06086
	113.68	870.8	0.05085		113.73	788.2	0.05779		114.02	893.6	0.06036
	113.84	870.4	0.05103		113.87	787.2	0.05739		114.22	891.6	0.06177
	113.97	869.7	0.05043		113.98	786.1	0.05723		114.29	890.5	0.06005
	114.13	869.6	0.05143		114.14	785.4	0.05818		114.49	888.6	0.06086
	114.3	869.2	0.05039		114.34	784.9	0.05877		114.65	886.8	0.06138
	114.42	868.2	0.05067		114.41	784	0.05753		114.78	885.5	0.0607
	114.57	867.6	0.04978		114.57	783.4	0.05712		114.95	883.8	0.0605
	114.77	866.3	0.05174		114.78	782.7	0.05853		115.1	881.8	0.06087
	114.85	864.4	0.04985		114.91	781.7	0.05849		115.22	880	0.06044
	115.03	863.1	0.04991		115.08	780.4	0.05739		115.35	878.5	0.06039
	115.16	861.4	0.05084		115.19	779	0.05784		115.49	876.6	0.06078
	115.32	860.8	0.05023		115.38	777.2	0.05769		115.63	875.6	0.06029
	115.5	860.1	0.05042		115.48	775.6	0.05753		115.8	874.5	0.06104
	115.67	859.4	0.0514		115.66	774.1	0.05748		115.94	873.2	0.06089
	115.79	858.3	0.05		115.82	773.2	0.0581		116.1	872.7	0.06047
	115.96	857.1	0.04964		115.98	772.4	0.05828		116.26	871.7	0.06106
	116.09	855.8	0.0499		116.1	771.4	0.05642		116.42	871	0.06108
	116.23	854.3	0.04941		116.27	770.6	0.05789		116.52	870.5	0.06004
	116.4	853.1	0.05037		116.45	769.6	0.0586		116.74	869.4	0.06101
	116.54	851.1	0.05107		116.58	768.1	0.05703		116.84	868	0.06097
	116.68	849.6	0.04984		116.77	766.9	0.05827		116.97	867.2	0.05996
	116.85	848.1	0.0502		116.87	765.6	0.05652		117.12	865.2	0.06081
	116.96	846.9	0.04944		117.01	764.2	0.05702		117.27	863.4	0.06098
	117.1	846.1	0.04921		117.18	762.2	0.05757		117.42	861.6	0.0608
	117.27	845.6	0.05035		117.28	760.8	0.05736		117.56	860.2	0.0604
	117.38	845	0.04935		117.5	759.1	0.05799		117.69	858.5	0.06035
	117.58	844.8	0.05122		117.59	757.8	0.05764		117.86	857.1	0.06114
	117.7	844.1	0.0494		117.74	756.5	0.05637		118.03	856.3	0.06085
	117.84	843.4	0.04936		117.89	755.4	0.05772		118.18	855.3	0.06043
	118.01	842.4	0.05061		118.06	754.7	0.05796		118.32	854.2	0.06082
	118.16	840.9	0.04971		118.16	754	0.05678		118.41	853.4	0.05966
	118.3	839.3	0.04969		118.35	753.5	0.05733		118.62	851.4	0.0609
	118.49	838	0.05059		118.53	752.8	0.05764		118.73	849.7	0.06104
	118.6	836.7	0.04861		118.65	752	0.05748		118.87	848.6	0.06023
	118.77	835.9	0.04913		118.8	751.3	0.05692		119.02	846.8	0.06052
	118.9	835.6	0.05014		118.95	750.2	0.05665		119.19	845.1	0.06077
	119.07	834.4	0.0492		119.11	749	0.0579		119.29	843.5	0.0604
	119.22	833.5	0.05034		119.29	747.7	0.05659		119.48	841.8	0.06019
	119.39	832.2	0.04949		119.44	746.2	0.05829		119.58	839.9	0.06034
	119.51	830.7	0.04894		119.54	744.7	0.05552		119.78	837.8	0.06081
	119.69	829.9	0.05004		119.7	743.5	0.057		119.95	836.5	0.06104
	119.79	827.8	0.04823		119.86	742.5	0.05695		120.06	835.7	0.05994
	119.95	826.4	0.04976		120.02	741.7	0.05743		120.22	834.7	0.06011
	120.1	824.4	0.04959		120.17	740.7	0.05718		120.36	833.5	0.06074
	120.21	823.2	0.04847		120.3	739.8	0.05599		120.54	832.7	0.06047
	120.44	822.5	0.0503		120.44	738.9	0.05637		120.68	831.7	0.06082
	120.56	821.9	0.04982		120.6	737.4	0.05746		120.83	831.1	0.06015
	120.73	821.6	0.04923		120.76	735.9	0.05752		121	830.2	0.06054
	120.88	821.1	0.04854		120.91	735	0.05617		121.15	829.2	0.06075
	121.02	820.7	0.0491		121.06	733.3	0.05699		121.3	828.3	0.06031
	121.14	820.1	0.0485		121.24	731.8	0.05685		121.45	827	0.06042
	121.28	819	0.04951		121.34	730.4	0.05606		121.64	825.4	0.06085
	121.45	817.7	0.04899		121.55	728.9	0.05739		121.72	824.1	0.0597
	121.6	816	0.05021		121.64	727.6	0.05585		121.9	822.1	0.0601
	121.76	814.6	0.04878		121.86	726.7	0.05716		122.06	820.2	0.06076
	121.91	813.5	0.04873		121.96	725.9	0.05598		122.2	818.9	0.06065
	122.05	812.8	0.049		122.15	725.2	0.05718		122.4	817.8	0.06034
	122.22	812.2	0.04947		122.3	724.7	0.05607		122.48	817.1	0.06007
	122.37	811.1	0.04923		122.44	724.1	0.05621		122.65	816.2	0.05992
	122.53	810.1	0.04882		122.56	723.5	0.05574		122.77	814.9	0.06026
	122.68	809.1	0.04934		122.71	722.7	0.05627		122.88	813.7	0.05972
	122.81	807.3	0.04854		122.87	721.8	0.05673		123.12	811.6	0.06158
	122.99	806.2	0.04897		123.01	720.6	0.05679		123.22	810.7	0.06035
	123.15	804.7	0.04957		123.17	719.3	0.05626		123.39	809.3	0.06006
	123.3	803	0.04895		123.3	717.6	0.05611		123.59	807.6	0.06086
	123.39	801.6	0.048		123.45	716.4	0.05609		123.69	806.5	0.0601
	123.62	800.5	0.04901		123.59	715.1	0.05591		123.86	805	0.05972
	123.72	799.6	0.0493		123.75	714.4	0.05624		124.08	802.8	0.06106
	123.86	799.1	0.04722		123.93	713.5	0.05599		124.18	801.6	0.0601
	123.99	798.7	0.04985		124.07	712.6	0.05704		124.34	800.1	0.05977
	124.15	798.2	0.04848		124.21	711.6	0.05536		124.44	798.6	0.05971
	124.35	798.1	0.05048		124.36	710.5	0.0564		124.61	797.4	0.05981
	124.45	796.7	0.04832		124.49	709.4	0.05559		124.72	796.1	0.06039
	124.62	796	0.04876		124.63	707.9	0.05628		124.92	795.2	0.06051
	124.78	794.4	0.04879		124.81	706.8	0.05616		125.07	794.5	0.0606
	124.9	792.8	0.0489		125	705.4	0.057		125.21	793.8	0.06021
	125.04	791.4	0.04824		125.1	703.9	0.05557		125.34	793.2	0.05994
	125.22	790.8	0.04921		125.26	702.4	0.05525		125.48	792.3	0.06022
	125.33	789.7	0.04791		125.43	701.1	0.0563		125.65	791.3	0.06052
	125.53	789.2	0.04986		125.53	699.9	0.05538		125.75	790.2	0.05993
	125.67	788.2	0.04866		125.72	699.1	0.05572		125.92	788.7	0.06041
	125.79	787	0.04861		125.86	698.2	0.05649		126.05	787	0.06027
	126	785.5	0.04931		126.02	697.9	0.0558		126.25	785.1	0.06091
	126.12	784.4	0.04914		126.15	697.2	0.05619		126.37	783.6	0.06027
	126.28	782.9	0.0484		126.29	696.6	0.05532		126.52	782.6	0.05951
	126.44	781.4	0.04967		126.51	696.2	0.05712		126.74	780.9	0.06111
	126.6	779.8	0.04824		126.6	695.2	0.05578		126.8	780.3	0.05967
	126.72	778.4	0.04828		126.78	694.4	0.05498		127	779.5	0.06003
	126.92	777.7	0.04985		126.94	693.1	0.05649		127.11	778.2	0.06045
	127.04	776.8	0.04793		127.09	691.7	0.05575		127.31	777	0.06079
	127.21	776.5	0.0495		127.2	690.4	0.05491		127.4	776	0.05988
	127.37	776.3	0.04893		127.33	688.9	0.05588		127.57	774.4	0.06031
	127.49	775.7	0.04938		127.52	688.1	0.05559		127.72	773	0.06045
	127.66	775	0.04727		127.68	687.3	0.0569		127.85	771.5	0.06032
	127.81	774.4	0.05036		127.78	686.6	0.05483		127.99	770	0.06014
	127.9	772.7	0.04708		127.98	685.7	0.05585		128.19	768	0.06125
	128.1	771.3	0.0497		128.09	684.6	0.05548		128.32	766.7	0.06027
	128.2	769.5	0.04908		128.24	683.6	0.05525		128.44	765	0.06008
	128.38	768.8	0.04916		128.42	682.1	0.0567		128.64	763.4	0.06049
	128.51	768	0.04891		128.57	681	0.05564		128.73	762	0.06022
	128.68	767.4	0.04905		128.72	679.7	0.05556		128.91	761	0.06051
	128.82	766.2	0.04995		128.82	678.2	0.05454		129.02	760	0.06014
	128.98	765.1	0.0483		129	676.6	0.05597		129.21	759	0.06114
	129.11	763.8	0.04952		129.15	675.3	0.0563		129.33	758.4	0.06051
	129.3	762.5	0.04955		129.28	674.1	0.05528		129.47	757.9	0.06008
	129.38	760.9	0.04836		129.47	673.2	0.05552		129.71	756.5	0.06176
	129.56	759.4	0.04875		129.6	672.5	0.056		129.8	756.3	0.05985
	129.68	757.9	0.04934		129.78	672.1	0.0556		130.01	754.8	0.06099
	129.83	756.1	0.04838		129.91	671.4	0.05583		130.14	753.9	0.06054
	130.03	755.7	0.05074		130.05	671	0.05493		130.29	752.5	0.06059
	130.12	754.6	0.04826		130.18	670.3	0.05592		130.42	751	0.06009
	130.3	754.3	0.04957		130.34	669.6	0.05529		130.57	749	0.06094
	130.47	754.2	0.04969		130.49	668.7	0.05627		130.73	747.6	0.06094
	130.63	753.5	0.04962		130.64	667.4	0.05592		130.88	746.3	0.06047
	130.78	752.8	0.04966		130.82	666.1	0.05588		130.99	745.2	0.06068
	130.93	751.4	0.04833		130.92	664.7	0.0549		131.14	744.5	0.06018
	131.08	750.4	0.05005		131.13	663.5	0.05592		131.3	743.2	0.06125
	131.28	748.9	0.04987		131.24	662.5	0.05528		131.47	742.1	0.0611
	131.37	747.3	0.04927		131.41	661.9	0.05557		131.64	740.7	0.06165
	131.55	746.3	0.04902		131.54	660.9	0.05559		131.74	739.8	0.06028
	131.67	745.7	0.04967		131.71	660.3	0.05621		131.88	738.1	0.06074
	131.82	744.9	0.04938		131.87	659.3	0.0557		132.07	736.4	0.06152
	131.95	743.8	0.04942		131.98	657.9	0.05538		132.21	735.1	0.0612
	132.12	742.5	0.04949		132.15	657	0.05566		132.42	733.5	0.06147
	132.27	741.3	0.0504		132.28	655.5	0.05566		132.53	732	0.06119
	132.42	739.9	0.0501		132.46	654.3	0.0561		132.71	730.6	0.06048
	132.58	738.5	0.04945		132.57	652.9	0.05522		132.85	728.8	0.06133
	132.69	736.6	0.04983		132.79	651.7	0.05668		133	727.6	0.06127
	132.88	735.2	0.04974		132.92	650.3	0.05577		133.12	726.7	0.06058
	133.06	734	0.05052		133.06	649.1	0.05518		133.31	725.4	0.06171
	133.16	733.1	0.05015		133.21	648.3	0.05585		133.46	724.6	0.06172
	133.33	732.6	0.04879		133.37	647.6	0.05594		133.59	724.1	0.0612
	133.49	732.2	0.0512		133.5	646.9	0.05583		133.67	723.5	0.0608
	133.6	731.7	0.0491		133.66	646.6	0.05534		133.84	722.6	0.06114
	133.77	731.1	0.05014		133.84	646	0.0564		134.01	721.2	0.06238
	133.93	730.3	0.05159		133.96	645.4	0.05563		134.15	720.3	0.06175
	134.01	728.7	0.04878		134.11	644.7	0.0557		134.38	719	0.06248
	134.21	727.2	0.05101		134.27	643.6	0.05635		134.5	717.8	0.06202
	134.33	725.6	0.05074		134.4	642.4	0.0559		134.64	716.6	0.06076
	134.52	724.5	0.05115		134.55	641.1	0.05616		134.82	714.6	0.06221
	134.66	723.6	0.05032		134.7	639.6	0.05595		134.94	713.4	0.06136
	134.83	722.9	0.05107		134.86	638.5	0.05595		135.09	712.1	0.0617
	134.94	721.9	0.05016		135.02	637.6	0.05651		135.27	710.8	0.06267
	135.14	720.8	0.05095		135.15	637	0.05579		135.41	710.5	0.06153
	135.28	719.3	0.051		135.32	636.1	0.05634		135.59	709.1	0.0623
	135.43	717.9	0.05101		135.47	635.3	0.05598		135.69	708.4	0.06164
	135.58	716.4	0.05094		135.61	634.4	0.05671		135.86	706.9	0.06223
	135.72	714.7	0.05083		135.78	633.1	0.05556		135.99	705.5	0.06219
	135.89	713.3	0.0515		135.9	632	0.05633		136.12	704.1	0.06223
	136.01	711.8	0.05037		136.05	630.7	0.05611		136.25	702.6	0.06193
	136.17	711	0.05111		136.18	629.3	0.05654		136.47	700.6	0.06365
	136.31	710.3	0.05168		136.35	627.6	0.05657		136.56	699.5	0.06205
	136.49	710	0.0515		136.48	626.5	0.05607		136.76	697.7	0.06275
	136.64	709.5	0.05203		136.64	625.3	0.05653		136.88	696.3	0.06249
	136.8	708.8	0.05178		136.79	624.2	0.0566		137.05	694.7	0.06264
	136.92	707.8	0.05088		136.94	623.5	0.05657		137.17	693.6	0.0625
	137.09	706.5	0.05185		137.12	622.9	0.05684		137.3	692.8	0.06233
	137.24	705	0.05216		137.23	622.4	0.05637		137.47	691.7	0.06282
	137.38	703.3	0.05146		137.41	621.9	0.05676		137.62	690.7	0.06354
	137.52	702.1	0.05173		137.54	621.4	0.05692		137.72	690.4	0.06223
	137.71	701.3	0.05257		137.71	620.6	0.05636		137.95	689.1	0.064
	137.85	700.3	0.05183		137.87	619.8	0.05757		138.07	688.4	0.06354
	138.02	699.5	0.05248		138	618.5	0.05676		138.24	687.8	0.06302
	138.15	698.1	0.05214		138.16	617.1	0.05677		138.39	686.5	0.06353
	138.31	697	0.0523		138.3	615.9	0.05678		138.54	685.1	0.06363
	138.46	694.9	0.05222		138.44	614.6	0.05725		138.71	683.7	0.06351
	138.6	693.7	0.05256		138.59	613.6	0.05696		138.84	682	0.06357
	138.74	692.1	0.05185		138.75	612.9	0.05721		138.94	680.8	0.06262
	138.88	690.5	0.05249		138.9	612.2	0.05767		139.14	679.1	0.06401
	139.08	689.2	0.05374		139.05	611.3	0.05698		139.28	678	0.06396
	139.19	688.3	0.05287		139.21	610.3	0.05755		139.48	677.1	0.06419
	139.33	687.5	0.05179		139.36	609	0.0575		139.57	676.4	0.06345
	139.49	687.2	0.05346		139.5	607.9	0.0572		139.71	675.4	0.06347
	139.62	686.5	0.05311		139.66	606.7	0.05754		139.89	673.6	0.06495
	139.74	685.8	0.05269		139.86	605.5	0.05838		140.02	672.7	0.06371
	139.96	684.8	0.0548		139.96	604.1	0.05717		140.15	671	0.06447
	140.03	682.2	0.05283		140.1	602.8	0.05679		140.33	669.7	0.06418
	140.24	680.1	0.05522		140.26	601.4	0.05787		140.49	668	0.0651
	140.36	679.9	0.05383		140.43	600.5	0.05842		140.64	666.8	0.06434
	140.51	678.8	0.05349		140.54	599.6	0.05677		140.8	665	0.06468
	140.69	678.1	0.05402		140.66	599	0.05743		140.96	663.5	0.06474
	140.84	677.2	0.05424		140.86	598.6	0.05879		141.06	662.2	0.06415
	141.02	676	0.05457		140.99	597.8	0.05831		141.17	660.9	0.06396
	141.1	674.5	0.05326		141.14	597.2	0.05826		141.4	659.6	0.06568
	141.3	672.7	0.05417		141.32	596.4	0.0584		141.53	658.7	0.0653
	141.44	671.3	0.05582		141.47	595.6	0.05887		141.67	658.2	0.0649
	141.58	670	0.05482		141.61	594.5	0.05814		141.82	657.3	0.0652
	141.74	668.4	0.05444		141.75	593.1	0.05787		142.01	656.4	0.06573
	141.88	666.8	0.05486		141.93	591.7	0.05884		142.13	655.6	0.06564
	142.02	665.7	0.05422		142.06	590.6	0.05888		142.22	655	0.06454
	142.15	664.6	0.05516		142.2	589.5	0.05839		142.44	653.3	0.06618
	142.3	664.2	0.05419		142.35	588.9	0.05863		142.59	652	0.06626
	142.45	663.6	0.05586		142.52	588.1	0.05958		142.75	650.7	0.06574
	142.66	663	0.05607		142.64	587.1	0.05839		142.85	649.3	0.06543
	142.76	662.1	0.05581		142.81	586	0.05883		143.03	647.5	0.06607
	142.94	660.8	0.05512		142.95	584.9	0.05942		143.22	646.1	0.06659
	143.06	659.1	0.05522		143.09	583.7	0.05926		143.34	645.3	0.06609
	143.23	657.6	0.05621		143.25	582.4	0.05918		143.48	644.6	0.06571
	143.33	656	0.05524		143.42	581.1	0.05978		143.62	643.4	0.06646
	143.53	655.3	0.05645		143.55	579.7	0.059		143.77	642.3	0.06638
	143.62	654	0.05574		143.74	578.4	0.05937		143.91	641	0.06653
	143.8	653.2	0.05624		143.87	577.2	0.0597		144.04	639.4	0.06694
	143.92	651.6	0.05656		144.01	576.3	0.05912		144.19	638.1	0.06668
	144.11	650.2	0.05745		144.16	575.5	0.0598		144.33	636.5	0.06689
	144.23	648.7	0.05662		144.28	574.8	0.05919		144.51	634.8	0.06774
	144.43	647.1	0.05692		144.46	574.3	0.06015		144.68	633.4	0.06748
	144.55	645.3	0.05715		144.61	573.5	0.06063		144.82	631.8	0.06734
	144.73	643.6	0.05676		144.75	573.1	0.06012		144.96	630.6	0.06675
	144.88	642.5	0.05755		144.88	572	0.0602		145.11	628.9	0.06755
	145.01	641.5	0.0567		145.04	571	0.06015		145.28	628	0.0674
	145.15	640.8	0.05672		145.21	569.7	0.06084		145.42	627	0.06781
	145.32	640.2	0.05807		145.35	568.3	0.06077		145.56	626.2	0.0675
	145.45	639.5	0.05785		145.53	567	0.06089		145.75	625.3	0.06825
	145.59	638.5	0.0577		145.65	566	0.06021		145.89	624.6	0.06796
	145.74	637.2	0.05764		145.8	565.2	0.06041		146.06	623.7	0.06832
	145.95	635.6	0.05948		145.93	564.4	0.06053		146.22	622.8	0.06835
	146.02	633.7	0.05734		146.11	563.6	0.06083		146.41	621.8	0.06871
	146.24	632.6	0.05908		146.28	562.5	0.0624		146.53	620.6	0.06842
	146.33	631.3	0.05802		146.38	561.5	0.0598		146.66	619.4	0.06795
	146.49	630.5	0.0582		146.54	560.1	0.06132		146.78	617.6	0.06867
	146.64	629.3	0.05906		146.68	558.8	0.06146		146.91	616	0.06838
	146.83	627.9	0.06004		146.88	557.5	0.06228		147.06	614.4	0.06916
	146.97	626.6	0.05969		146.96	556.2	0.06095		147.23	613.3	0.06966
	147.11	624.9	0.05849		147.16	554.8	0.06178		147.4	612.6	0.06931
	147.3	623.5	0.05999		147.3	553.4	0.06189		147.52	611.6	0.06922
	147.41	621.6	0.05882		147.46	552.4	0.06204		147.67	610.5	0.06933
	147.56	619.9	0.05942		147.61	551.6	0.06197		147.82	609.3	0.06962
	147.71	618.8	0.05983		147.78	550.9	0.062		147.96	607.7	0.06983
	147.84	617.8	0.05985		147.9	550.3	0.06213		148.08	606.5	0.06934
	148.02	617.2	0.06041		148.07	549.6	0.06211		148.21	604.9	0.06965
	148.15	616.4	0.06041		148.22	549.1	0.063		148.39	603	0.07063
	148.34	615.7	0.06084		148.35	548.3	0.06216		148.53	601.5	0.07047
	148.48	614.6	0.06103		148.51	547.2	0.06305		148.65	599.9	0.07003
	148.62	613.2	0.0604		148.65	546	0.06269		148.8	598.5	0.06987
	148.75	611.4	0.06036		148.8	544.5	0.06332		148.98	596.8	0.07105
	148.91	609.7	0.06087		148.95	543.1	0.06301		149.16	595.8	0.0711
	149.06	608.5	0.06181		149.1	542.1	0.06304		149.3	595	0.07077
	149.23	607.6	0.06187		149.22	541.1	0.06306		149.45	594.4	0.07045
	149.37	606.5	0.06139		149.4	540.4	0.06384		149.59	593.4	0.07111
	149.53	605.2	0.06198		149.55	539.4	0.06363		149.72	592.8	0.07067
	149.66	603.7	0.06128		149.71	538.5	0.06363		149.92	591.6	0.07198
	149.82	602.2	0.06238		149.87	537.3	0.06404		150.04	590.7	0.07145
	149.97	600.6	0.0618		150.03	536.1	0.06412		150.2	589.7	0.07148
	150.15	599	0.06349		150.17	534.9	0.06365		150.34	588	0.07204
	150.27	597.1	0.06229		150.34	533.6	0.06443		150.51	586.6	0.07183
	150.42	595.7	0.06258		150.49	532.3	0.0641		150.66	584.9	0.07225
	150.55	594.6	0.06206		150.63	531	0.06413		150.85	583.6	0.07228
	150.71	593.9	0.06329		150.76	529.5	0.06425		150.96	582.5	0.07212
	150.87	593.2	0.06368		150.89	528.4	0.06413		151.13	581.6	0.07193
	151.02	592.5	0.06359		151.05	527.5	0.06479		151.28	580.4	0.07264
	151.19	591.6	0.06389		151.22	526.9	0.06561		151.45	579.4	0.07293
	151.33	590.3	0.06373		151.34	526.1	0.06468		151.62	578.1	0.07329
	151.48	588.7	0.06356		151.53	525.6	0.06535		151.77	577	0.07281
	151.66	587	0.06483		151.67	524.8	0.06541		151.92	575.6	0.07296
	151.77	585.5	0.06347		151.81	524.1	0.06512		152.09	574.3	0.07327
	151.94	584.4	0.06422		151.95	523	0.06541		152.21	572.9	0.07311
	152.08	583.5	0.06486		152.1	521.8	0.06585		152.36	571.5	0.07329
	152.26	582.4	0.06504		152.26	520.4	0.0657		152.49	569.7	0.0736
	152.37	580.8	0.06468		152.42	519	0.06619		152.63	568.1	0.07331
	152.5	579.5	0.06412		152.59	517.9	0.06658		152.8	566.5	0.07416
	152.66	577.9	0.06574		152.74	517.1	0.06642		152.94	565.3	0.07401
	152.81	576.2	0.06544		152.88	516.3	0.06561		153.07	564.4	0.07402
	152.98	574.4	0.06621		153.03	515.4	0.06634		153.24	563.4	0.07437
	153.13	572.8	0.0659		153.19	514.3	0.06684		153.39	562.6	0.07452
	153.29	571.8	0.06592		153.32	513.2	0.06609		153.52	561.7	0.07462
	153.44	570.7	0.06605		153.47	512	0.06733		153.67	560.9	0.07462
	153.6	570.1	0.06608		153.61	510.7	0.06668		153.82	560	0.07512
	153.76	569.4	0.06695		153.78	509.3	0.06758		153.98	558.9	0.07512
	153.87	568.6	0.06573		153.92	508	0.0673		154.15	557.5	0.07552
	154.02	567.5	0.06674		154.06	506.7	0.06697		154.3	556.3	0.07541
	154.16	566	0.06695		154.24	505.3	0.06799		154.41	554.8	0.07473
	154.31	564.3	0.06755		154.37	504.3	0.06785		154.58	553.1	0.0758
	154.47	562.6	0.0673		154.49	503.5	0.0668		154.71	551.8	0.07568
	154.61	561.5	0.06807		154.63	502.7	0.06788		154.85	550.8	0.0758
	154.74	560.5	0.0673		154.81	502.1	0.06842		154.94	549.9	0.07548
	154.91	559.4	0.06833		154.96	501.4	0.06884		155.1	548.8	0.07585
	155.05	558.1	0.06799		155.13	500.6	0.0687		155.26	547.2	0.07716
	155.21	556.6	0.06887		155.27	499.8	0.06837		155.43	546	0.07679
	155.35	555.1	0.06784		155.43	498.8	0.06883		155.59	544.6	0.07692
	155.52	553.6	0.06915		155.56	497.5	0.06841		155.77	543.4	0.07706
	155.65	551.8	0.06851		155.7	496.2	0.06852		155.91	542	0.07693
	155.82	550.2	0.06904		155.83	494.7	0.06927		156.09	540.6	0.07699
	155.97	548.9	0.06929		155.99	493.6	0.06958		156.19	539.1	0.07679
	156.13	548	0.06948		156.13	492.7	0.06935		156.36	537.5	0.07712
	156.26	547.2	0.06922		156.27	491.9	0.06932		156.51	535.8	0.07763
	156.41	546.6	0.06942		156.45	490.9	0.07023		156.64	534.7	0.07747
	156.57	545.8	0.07006		156.56	489.9	0.06946		156.81	533.8	0.07773
	156.72	544.8	0.07038		156.73	488.6	0.07025		156.96	532.7	0.07831
	156.87	543.5	0.07055		156.88	487.4	0.07021		157.12	531.9	0.07837
	157.03	541.9	0.07055		157.07	486.3	0.07102		157.27	531.3	0.07814
	157.19	540.4	0.07105		157.19	484.9	0.07011		157.43	530.3	0.07856
	157.34	539	0.07104		157.36	483.5	0.07063		157.62	529.4	0.07891
	157.45	538	0.07002		157.49	482.2	0.07078		157.76	528.4	0.07882
	157.63	537.2	0.07168		157.64	480.9	0.07054		157.92	527.2	0.07896
	157.76	535.9	0.07138		157.8	480	0.0716		158.04	525.9	0.07901
	157.89	534.4	0.07169		157.94	479.1	0.07101		158.2	524.4	0.07892
	158.07	533	0.07191		158.13	478.5	0.07161		158.35	522.7	0.0796
	158.21	531.5	0.07262		158.26	477.7	0.07203		158.51	521.5	0.07971
	158.38	529.8	0.07222		158.4	477.2	0.07112		158.65	520.5	0.07959
	158.5	528.2	0.07214		158.55	476.3	0.07174		158.78	519.7	0.07949
	158.67	526.9	0.07253		158.69	475.4	0.07228		158.93	518.4	0.08026
	158.81	525.9	0.07244		158.86	474.2	0.07274		159.08	517.4	0.07992
	158.98	525.1	0.07364		158.98	473	0.07224		159.26	515.9	0.08106
	159.13	524.4	0.0729		159.13	471.5	0.07233		159.39	514.8	0.08042
	159.25	523.6	0.07328		159.29	470.2	0.07325		159.55	513.5	0.08033
	159.41	522.9	0.07316		159.44	469.2	0.07288		159.71	512	0.08116
	159.56	521.6	0.07457		159.56	468.5	0.0726		159.84	510.7	0.08078
	159.7	520.1	0.07374		159.71	467.5	0.07301		159.98	509.2	0.08064
	159.86	518.5	0.07422		159.88	466.5	0.07379		160.15	507.4	0.08173
	160.02	517.2	0.07464		160.04	465.4	0.07396		160.3	506.2	0.08135
	160.15	516.2	0.07451		160.19	464.2	0.07375		160.44	505	0.08145
	160.34	515.4	0.07486		160.33	463	0.07373		160.59	504.1	0.08138
	160.48	514.3	0.07547		160.47	461.8	0.07372		160.73	503	0.08203
	160.6	513	0.07461		160.63	460.4	0.07422		160.9	502.3	0.08223
	160.74	511.4	0.07438		160.82	459.1	0.07537		161.06	501.4	0.08249
	160.92	510	0.07624		161.01	457.8	0.07515		161.2	500.6	0.08248
	161.08	508.4	0.07637		161.14	456.9	0.07443		161.3	499.9	0.08178
	161.22	507	0.076		161.3	456.1	0.07419		161.47	498.7	0.08277
	161.39	505.5	0.07617		161.48	455.3	0.0754		161.6	497.3	0.08335
	161.54	504.6	0.07641		161.61	454.6	0.07512		161.79	496	0.08329
	161.68	503.9	0.07603		161.73	454	0.07467		161.94	494.4	0.0837
	161.82	503.2	0.07651		161.87	453.2	0.07573		162.08	493.3	0.083
	161.97	502.6	0.07715		162.01	452.4	0.07552		162.24	491.9	0.08362
	162.12	501.7	0.07704		162.16	451.4	0.07631		162.39	491	0.08363
	162.25	500.6	0.07736		162.29	450.1	0.07633		162.52	490.1	0.08357
	162.42	499.1	0.07775		162.45	448.7	0.07635		162.68	489.1	0.08411
	162.56	497.6	0.07788		162.61	447.5	0.07694		162.84	488	0.08432
	162.7	496.3	0.07785		162.76	446.3	0.07656		163.01	486.7	0.08475
	162.85	495.3	0.078		162.93	445.6	0.07735		163.12	485.7	0.08411
	163	494.4	0.07811		163.06	444.8	0.07647		163.31	484.1	0.08497
	163.16	493.5	0.07948		163.22	443.8	0.07749		163.45	482.9	0.085
	163.26	492.1	0.07742		163.35	442.7	0.07686		163.61	481.5	0.08508
	163.46	490.9	0.07992		163.51	441.6	0.07787		163.77	480.1	0.08524
	163.59	489.5	0.07931		163.66	440.4	0.07776		163.87	478.6	0.08479
	163.74	487.9	0.07939		163.84	439.2	0.07848		164.03	477.2	0.08544
	163.9	486.4	0.07976		163.98	438	0.0781		164.19	476.1	0.08579
	164.07	485.1	0.07967		164.12	436.7	0.07782		164.35	475.1	0.08623
	164.22	484.1	0.0802		164.26	435.4	0.07799		164.51	474.4	0.08614
	164.36	483.4	0.07992		164.43	434.2	0.07873		164.65	473.7	0.08594
	164.52	482.8	0.08012		164.6	433.3	0.07941		164.83	472.8	0.0866
	164.66	482.1	0.0811		164.73	432.5	0.07881		164.98	472	0.08674
	164.82	481.3	0.08021		164.85	431.8	0.07864		165.13	471.2	0.08664
	164.96	480.3	0.08132		165.01	431.2	0.07936		165.27	470.3	0.08689
	165.11	478.9	0.08103		165.15	430.5	0.07961		165.41	469.1	0.08697
	165.27	477.4	0.08173		165.32	429.7	0.08045		165.55	467.8	0.08736
	165.43	476.2	0.08228		165.45	428.8	0.07985		165.68	466.3	0.0874
	165.57	475.3	0.08156		165.63	427.7	0.08049		165.84	465	0.08751
	165.72	474.5	0.08212		165.76	426.5	0.08036		166	463.7	0.08814
	165.88	473.6	0.08224		165.9	425.2	0.0803		166.17	462.9	0.08819
	166.04	472.4	0.08284		166.05	424.1	0.08074		166.3	462.1	0.08821
	166.18	471	0.08257		166.18	423.1	0.08077		166.47	461.3	0.0882
	166.32	469.9	0.08267		166.34	422.3	0.08129		166.59	460.2	0.08817
	166.48	468.5	0.08333		166.48	421.5	0.08132		166.75	458.9	0.08876
	166.62	467	0.08294		166.66	420.5	0.08174		166.88	457.7	0.08876
	166.77	465.8	0.08363		166.79	419.4	0.08171		167.06	456.3	0.08941
	166.91	464.7	0.08358		166.96	418.4	0.08189		167.22	455.1	0.08955
	167.07	464	0.08386		167.1	417.2	0.08209		167.35	453.8	0.08914
	167.24	463.4	0.08518		167.24	416.1	0.08179		167.52	452.4	0.08964
	167.37	462.7	0.08389		167.41	414.8	0.08306		167.66	451.1	0.08952
	167.52	462.2	0.08445		167.54	413.6	0.08233		167.81	449.8	0.08998
	167.67	461	0.08479		167.71	412.3	0.0831		167.94	449	0.08964
	167.82	459.9	0.08533		167.83	411.3	0.08283		168.05	448.1	0.08969
	167.98	458.5	0.08549		167.98	410.6	0.08316		168.24	447.1	0.09103
	168.14	457.2	0.08584		168.13	409.9	0.0834		168.38	446.5	0.09065
	168.29	456.4	0.08543		168.28	409.2	0.08376		168.53	445.8	0.09099
	168.44	455.6	0.08556		168.42	408.5	0.08394		168.62	445.2	0.09035
	168.59	454.8	0.08633		168.61	407.8	0.08462		168.81	444	0.0916
	168.73	453.7	0.08552		168.77	407	0.08489		168.93	443	0.09152
	168.89	452.5	0.08676		168.88	406.1	0.08378		169.09	441.8	0.09169
	169.05	451.3	0.08682		169.05	404.9	0.08481		169.25	440.3	0.09216
	169.18	450.1	0.08725		169.22	403.6	0.0854		169.39	439.2	0.09189
	169.33	448.6	0.08669		169.35	402.5	0.08492		169.56	438	0.0922
	169.47	447.4	0.08737		169.54	401.5	0.08583		169.71	437.1	0.09237
	169.62	446.4	0.08747		169.67	400.8	0.08511		169.84	436.4	0.09215
	169.78	445.7	0.08779		169.82	400	0.08543		170.01	435.4	0.09275
	169.93	445	0.08877		169.96	399.1	0.08593		170.16	434.4	0.09307
	170.07	444.5	0.08759		170.12	398.1	0.08632		170.34	433.3	0.09331
	170.24	443.9	0.08922		170.28	397.1	0.08654		170.48	432.2	0.0933
	170.39	443.1	0.08882		170.43	396	0.08654		170.63	431.1	0.09342
	170.52	441.9	0.08877		170.57	394.9	0.08657		170.79	429.9	0.09366
	170.68	440.7	0.08904		170.7	393.7	0.08663		170.91	428.7	0.09351
	170.82	439.4	0.08966		170.86	392.4	0.08715		171.1	427.2	0.09438
	170.99	438.5	0.08952		171.02	391.3	0.08802		171.23	426	0.09428
	171.12	437.7	0.08974		171.16	390.3	0.08739		171.38	424.8	0.09418
	171.28	436.9	0.09024		171.32	389.5	0.08778		171.53	423.9	0.09445
	171.42	435.8	0.08983		171.47	388.8	0.08802		171.68	423.1	0.09483
	171.58	434.8	0.09094		171.64	388.2	0.08871		171.82	422.3	0.09483
	171.71	433.6	0.09051		171.77	387.5	0.08822		171.98	421.6	0.09534
	171.87	432.4	0.09144		171.91	387	0.08824		172.13	421	0.09546
	172.02	431.1	0.09124		172.06	386.2	0.08899		172.28	420.2	0.09575
	172.16	429.8	0.09133		172.23	385.3	0.08957		172.42	419.4	0.09597
	172.31	428.9	0.09137		172.38	384.3	0.0897		172.6	418.5	0.09632
	172.47	428.2	0.092		172.53	383.1	0.08953		172.73	417.4	0.09615
	172.63	427.6	0.09233		172.67	382.1	0.08963		172.91	416.1	0.09662
	172.77	427.1	0.09245		172.84	381.1	0.09016		173.01	415	0.09619
	172.9	426.5	0.09203		172.97	380.3	0.09018		173.18	413.8	0.0967
	173.07	425.7	0.09305		173.11	379.5	0.09015		173.31	412.8	0.09702
	173.22	424.6	0.09364		173.27	378.7	0.09088		173.49	412.1	0.09761
	173.37	423.3	0.09341		173.42	377.8	0.09102		173.64	411.2	0.09765
	173.53	422.2	0.09348		173.56	376.8	0.09108		173.78	410.5	0.09748
	173.67	421.2	0.09351		173.73	375.8	0.09165		173.93	409.4	0.0978
	173.84	420.6	0.09438		173.88	374.8	0.0917		174.1	408.2	0.09828
	173.97	419.8	0.09389		174.03	373.7	0.09183		174.25	407.1	0.09848
	174.13	418.9	0.0943		174.19	372.6	0.09198		174.42	406.1	0.09854
	174.27	417.9	0.09491		174.33	371.4	0.09176		174.54	404.9	0.09839
	174.41	416.8	0.09421		174.48	370.4	0.09256		174.7	403.6	0.0988
	174.58	415.6	0.09578		174.63	369.6	0.09244		174.85	402.3	0.09927
	174.73	414.4	0.09572		174.76	368.9	0.09252		174.99	401.3	0.09904
	174.86	413.2	0.09528		174.93	368.3	0.0935		175.14	400.4	0.09941
	175.02	412.2	0.09603		175.07	367.7	0.09335		175.32	399.6	0.1002
	175.18	411.6	0.09598		175.23	367.1	0.09358		175.44	399	0.0997
	175.33	410.9	0.0967		175.36	366.5	0.09372		175.62	398.4	0.1004
	175.48	410.5	0.09683		175.53	365.7	0.09416		175.76	397.7	0.1005
	175.63	409.9	0.09645		175.68	364.8	0.09467		175.92	397	0.1008
	175.78	409.1	0.09733		175.82	363.7	0.09443		176.07	396.3	0.101
	175.94	408.3	0.09744		175.96	362.6	0.09459		176.21	395.4	0.1011
	176.07	407	0.09753		176.13	361.7	0.09535		176.35	394.2	0.1013
	176.21	405.8	0.09724		176.27	360.9	0.09488		176.52	393	0.1017
	176.37	404.9	0.09845		176.43	360.2	0.09559		176.66	391.8	0.102
	176.51	404.2	0.09854		176.57	359.4	0.09561		176.81	390.9	0.102
	176.67	403.5	0.09847		176.71	358.6	0.09576		176.96	390	0.1022
	176.82	402.6	0.0989		176.86	357.6	0.0962		177.1	389.3	0.1024
	176.97	401.6	0.09913		177.01	356.6	0.0966		177.24	388.6	0.1025
	177.12	400.6	0.09938		177.18	355.6	0.09679		177.38	387.6	0.1029
	177.26	399.5	0.09928		177.32	354.6	0.09692		177.54	386.5	0.1033
	177.43	398.2	0.09994		177.48	353.5	0.09712		177.68	385.5	0.1037
	177.58	397.1	0.1004		177.62	352.4	0.09734		177.82	384.5	0.1034
	177.73	396.2	0.1002		177.77	351.5	0.09761		177.97	383.3	0.1039
	177.89	395.5	0.1007		177.91	350.7	0.09756		178.12	382.1	0.1041
	178.03	395	0.1006		178.08	350	0.09847		178.27	380.9	0.1044
	178.17	394.5	0.1004		178.21	349.4	0.09804		178.42	379.8	0.1045
	178.32	394	0.1015		178.38	349	0.09877		178.57	378.9	0.1047
	178.48	393.2	0.1016		178.51	348.4	0.09886		178.73	378.1	0.1051
	178.62	392.4	0.102		178.66	347.8	0.09904		178.87	377.5	0.1052
	178.78	391.2	0.1021		178.81	347	0.09945		179.04	376.9	0.1056
	178.93	390.1	0.1025		178.98	346.1	0.1		179.18	376.3	0.106
	179.07	389.2	0.1024		179.11	345.1	0.09954		179.33	375.7	0.1059
	179.22	388.6	0.1024		179.25	344	0.0999		179.49	374.9	0.1066
	179.37	387.9	0.1032		179.4	343.1	0.1005		179.62	374.1	0.1065
	179.52	387	0.1031		179.57	342.4	0.1009		179.78	373	0.107
	179.69	386	0.104		179.72	341.7	0.1011		179.93	371.9	0.1072
	179.83	385	0.104		179.87	341.1	0.1008		180.09	370.8	0.1074
	179.97	383.9	0.1038		180.03	340.3	0.1017		180.25	369.7	0.1079
	180.13	382.8	0.1045		180.17	339.4	0.1016		180.39	369	0.1077
	180.27	381.6	0.1046		180.33	338.5	0.102		180.54	368.3	0.1077
	180.43	380.8	0.1047		180.49	337.5	0.1023		180.68	367.5	0.1084
	180.58	380.2	0.1051		180.64	336.6	0.1024		180.84	366.7	0.1084
	180.72	379.7	0.1054		180.78	335.6	0.1024		180.99	365.7	0.1093
	180.88	379.2	0.1054		180.92	334.5	0.1024		181.14	364.7	0.1091
	181.03	378.7	0.1062		181.06	333.6	0.1032		181.3	363.7	0.1095
	181.17	378	0.106		181.21	332.8	0.1035		181.42	362.7	0.1093
	181.32	377	0.1064		181.36	332.2	0.1038		181.59	361.5	0.1101
	181.48	376	0.1069		181.52	331.7	0.1037		181.74	360.3	0.1103
	181.63	374.9	0.1069		181.67	331.2	0.1043		181.9	359.2	0.1106
	181.78	374.1	0.1073		181.82	330.6	0.1043		182.02	358.4	0.1103
	181.94	373.5	0.1074		181.96	330.1	0.1049		182.17	357.7	0.1106
	182.07	372.8	0.108		182.12	329.3	0.105		182.33	356.9	0.1117
	182.22	371.9	0.1077		182.27	328.5	0.1055		182.47	356.4	0.1115
	182.37	370.9	0.1084		182.42	327.4	0.1054		182.65	355.8	0.1122
	182.53	370	0.1088		182.57	326.4	0.1059		182.81	355.2	0.1123
	182.68	368.8	0.1089		182.71	325.6	0.106		182.94	354.6	0.1123
	182.83	367.7	0.1091		182.86	324.9	0.1063		183.07	353.7	0.1125
	182.98	366.7	0.1093		183.01	324.3	0.1067		183.24	352.5	0.1132
	183.13	365.9	0.1098		183.17	323.6	0.1067		183.38	351.4	0.1135
	183.28	365.4	0.1099		183.31	322.8	0.1072		183.55	350.4	0.1136
	183.43	364.9	0.11		183.46	321.9	0.1073		183.69	349.5	0.1139
	183.59	364.4	0.1108		183.61	321.1	0.1077		183.84	348.8	0.114
	183.72	363.9	0.1104		183.76	320.2	0.108		183.98	348.1	0.1143
	183.86	363.2	0.1107		183.89	319.2	0.1078		184.14	347.3	0.1147
	184.01	362.2	0.1113		184.05	318.2	0.1087		184.28	346.4	0.1149
	184.16	361.1	0.1116		184.2	317.2	0.1087		184.45	345.4	0.1156
	184.31	360.1	0.112		184.35	316.4	0.1089		184.6	344.5	0.1156
	184.47	359.4	0.1119		184.5	315.7	0.1093		184.74	343.5	0.1159
	184.62	358.8	0.1127		184.67	315.2	0.1096		184.89	342.4	0.116
	184.78	358.1	0.1128		184.82	314.7	0.1099		185.04	341.2	0.1164
	184.93	357.1	0.1126		184.96	314.2	0.11		185.18	340.1	0.1167
	185.07	356.2	0.113		185.12	313.7	0.1108		185.34	339.1	0.1171
	185.23	355.2	0.1136		185.27	313.1	0.1109		185.49	338.3	0.1176
	185.37	354.1	0.1137		185.41	312.3	0.1109		185.64	337.7	0.1176
	185.52	353	0.1138		185.57	311.4	0.1114		185.79	337.1	0.1179
	185.68	352	0.1142		185.72	310.5	0.1118		185.94	336.5	0.1183
	185.81	351.4	0.1143		185.86	309.5	0.1116		186.08	335.9	0.1186
	185.97	350.9	0.1148		186.02	308.8	0.1123		186.25	335.2	0.1192
	186.13	350.4	0.1153		186.16	308.2	0.1124		186.41	334.4	0.1195
	186.28	349.9	0.1153		186.31	307.6	0.1126		186.55	333.4	0.1197
	186.45	349.4	0.1157		186.47	306.9	0.1131		186.71	332.4	0.1198
	186.59	348.6	0.1162		186.63	306	0.1133		186.84	331.3	0.12
	186.73	347.5	0.1158		186.78	305.2	0.1135		187	330.3	0.1207
	186.88	346.4	0.1166		186.91	304.3	0.1137		187.17	329.6	0.1208
	187.02	345.6	0.1166		187.07	303.4	0.1143		187.3	328.9	0.121
	187.18	345	0.1171		187.22	302.5	0.1146		187.45	328.2	0.1213
	187.33	344.3	0.1175		187.37	301.5	0.1147		187.59	327.3	0.1218
	187.47	343.5	0.1174		187.51	300.7	0.1147		187.74	326.3	0.1221
	187.62	342.6	0.1178		187.67	300	0.1152		187.91	325.3	0.1228
	187.76	341.7	0.1181		187.83	299.5	0.1157		188.05	324.3	0.1227
	187.9	340.6	0.1182		187.97	299	0.1157		188.2	323.3	0.1231
	188.07	339.5	0.1189		188.11	298.5	0.1161		188.35	322.2	0.1232
	188.21	338.4	0.1189		188.26	298	0.1166		188.5	321	0.1239
	188.36	337.7	0.1191		188.4	297.4	0.1171		188.65	320.1	0.1238
	188.5	337.1	0.1192		188.55	296.7	0.1172		188.79	319.3	0.1241
	188.69	336.6	0.1201		188.71	295.9	0.1175		188.94	318.6	0.1247
	188.83	336.1	0.1202		188.86	294.9	0.1177		189.09	318	0.1252
	188.98	335.6	0.1203		189.02	294	0.1182		189.24	317.4	0.1253
	189.11	334.9	0.1203		189.17	293.3	0.1184		189.38	316.8	0.1256
	189.25	333.8	0.1209		189.32	292.7	0.1185		189.53	316	0.1262
	189.39	332.8	0.1211		189.47	292.1	0.1185		189.68	315.2	0.1266
	189.55	331.9	0.1216		189.62	291.4	0.1192		189.84	314.2	0.127
	189.7	331.2	0.122		189.77	290.6	0.1195		189.98	313.1	0.1272
	189.86	330.6	0.122		189.91	289.7	0.1198		190.12	312.1	0.1273
	190.02	329.9	0.1223		190.07	288.9	0.1202		190.29	311.1	0.1281
	190.18	329	0.1228		190.23	288	0.1203		190.44	310.4	0.1283
	190.33	328.1	0.1228		190.38	287.1	0.1207		190.58	309.7	0.1284
	190.45	327.1	0.1228		190.51	286.2	0.1209		190.74	308.9	0.1289
	190.59	326	0.123		190.66	285.3	0.1214		190.89	307.9	0.1294
	190.78	324.9	0.1242		190.81	284.7	0.1216		191.05	306.9	0.1296
	190.91	324	0.1239		190.96	284.1	0.122		191.19	305.9	0.1303
	191.05	323.3	0.1242		191.11	283.7	0.1222		191.34	304.9	0.1302
	191.23	322.8	0.1247		191.25	283.2	0.1227		191.5	303.8	0.1308
	191.39	322.3	0.1249		191.39	282.7	0.1229		191.64	302.6	0.131
	191.54	321.9	0.1251		191.56	282.1	0.1236		191.8	301.6	0.1314
	191.69	321.2	0.1253		191.7	281.4	0.124		191.95	300.7	0.1317
	191.84	320.4	0.1256		191.87	280.5	0.124		192.11	300	0.1321
	191.96	319.3	0.1259		192.01	279.6	0.1238		192.26	299.4	0.1325
	192.13	318.2	0.1265		192.15	278.7	0.1247		192.39	298.7	0.1328
	192.32	317.5	0.1272		192.32	278	0.125		192.54	298	0.1333
	192.44	316.9	0.1267		192.46	277.5	0.1251		192.69	297.3	0.1339
	192.59	316.2	0.1267		192.62	276.8	0.1254		192.84	296.4	0.134
	192.74	315.3	0.1276		192.77	276.1	0.1256		192.99	295.4	0.1345
	192.89	314.3	0.1278		192.91	275.3	0.1262		193.14	294.3	0.1347
	193.06	313.3	0.1285		193.08	274.4	0.1267		193.3	293.2	0.1351
	193.2	312.3	0.1281		193.23	273.6	0.1266		193.43	292.2	0.1356
	193.35	311.2	0.1287		193.37	272.7	0.127		193.59	291.4	0.1361
	193.48	310.3	0.1286		193.52	271.8	0.1277		193.74	290.6	0.1363
	193.62	309.7	0.1288		193.64	270.9	0.1276		193.89	289.8	0.1367
	193.78	309	0.1292		193.82	270.2	0.1279		194.03	288.8	0.1374
	193.93	308.5	0.1299		193.95	269.6	0.1281		194.19	287.8	0.1373
	194.08	308.1	0.1298		194.11	269.1	0.1287		194.33	286.7	0.1379
	194.22	307.2	0.1312		194.26	268.6	0.1295		194.48	285.5	0.1384
	194.36	306.4	0.1302		194.41	268	0.1295		194.64	284.3	0.1389
	194.52	305.4	0.1312		194.53	267.6	0.1297		194.78	283.2	0.139
	194.67	304.3	0.1318		194.67	266.9	0.13		194.93	282.2	0.1394
	194.8	303.6	0.1311		194.81	266	0.1306		195.09	281.4	0.1398
	194.95	302.9	0.1319		194.97	265.1	0.131		195.23	280.6	0.1403
	195.09	302.2	0.1321		195.12	264.2	0.1313		195.39	279.9	0.1409
	195.23	301.2	0.1323		195.29	263.5	0.1316		195.54	279.2	0.1414
	195.38	300.2	0.1329		195.46	262.9	0.1316		195.7	278.5	0.1415
	195.52	299.2	0.1333		195.61	262.3	0.1318		195.84	277.6	0.1422
	195.71	298.1	0.1333		195.77	261.6	0.1324		195.99	276.6	0.1428
	195.85	297	0.1337		195.91	260.8	0.1325		196.14	275.5	0.1427
	196.02	296.2	0.134		196.07	259.9	0.1336		196.29	274.3	0.1433
	196.18	295.5	0.1342		196.23	259.1	0.1337		196.43	273.3	0.1437
	196.32	295	0.1342		196.37	258.2	0.1336		196.58	272.5	0.1442
	196.46	294.5	0.1347		196.52	257.3	0.1339		196.73	271.7	0.1445
	196.62	293.9	0.1354		196.67	256.4	0.1349		196.88	270.8	0.1449
	196.78	293.2	0.1355		196.89	255.6	0.1354		197.03	269.9	0.1454
	196.94	292.1	0.136		197.06	255	0.1359		197.18	268.8	0.1456
	197.08	291.1	0.136		197.14	254.6	0.1335		197.36	267.7	0.1462
	197.22	290.1	0.1363		197.3	254	0.136		197.5	266.7	0.1462
	197.36	289.3	0.1365		197.43	253.5	0.1367		197.64	265.5	0.1469
	197.5	288.6	0.1368		197.59	252.9	0.137		197.8	264.2	0.1476
	197.67	287.7	0.1376		197.76	252.2	0.1378		197.94	263.2	0.1479
	197.81	286.7	0.1379		197.88	251.4	0.1369		198.08	262.3	0.1484
	197.97	285.8	0.1379		198.01	250.4	0.1375		198.24	261.5	0.1489
	198.13	284.7	0.1385		198.15	249.5	0.1381		198.38	260.8	0.1494
	198.26	283.5	0.1382		198.32	248.8	0.1383		198.54	260.1	0.1496
	198.4	282.5	0.1384		198.46	248.1	0.1392		198.7	259.3	0.15
	198.55	281.6	0.1396		198.61	247.5	0.139		198.84	258.5	0.1505
	198.7	281	0.1394		198.76	246.8	0.1393		198.98	257.4	0.1512
	198.85	280.4	0.1399		198.92	246	0.1403		199.13	256.3	0.1514
	199	279.8	0.1399		199.07	245.1	0.1405		199.28	255.1	0.152
	199.16	279.1	0.1407		199.21	244.3	0.1406		199.43	254	0.1522
	199.33	278.1	0.1411		199.34	243.4	0.1406		199.58	253.1	0.1529
	199.45	277	0.141		199.49	242.4	0.1414		199.74	252.3	0.1532
	199.59	275.9	0.141		199.65	241.5	0.1421		199.89	251.4	0.1537
	199.72	275.1	0.1415		199.79	240.8	0.142		200.04	250.4	0.1541
	199.91	274.3	0.1426		199.97	240.2	0.1428		200.19	249.2	0.1549
	200.07	273.4	0.1425		200.1	239.6	0.1428		200.35	248.2	0.1551
	200.2	272.4	0.1426		200.24	239.1	0.1425		200.49	247	0.1555
	200.34	271.3	0.1426		200.4	238.4	0.1445		200.64	245.8	0.1561
	200.51	270.1	0.1439		200.51	237.8	0.1438		200.78	244.6	0.1565
	200.67	269	0.1439		200.7	237	0.1451		200.94	243.6	0.1571
	200.82	268	0.1434		200.86	236.1	0.1454		201.08	242.7	0.1573
	200.97	267.1	0.1443		200.98	235.2	0.1447		201.27	241.9	0.158
	201.12	266.3	0.1446		201.14	234.3	0.1454		201.41	241.1	0.1585
	201.28	265.7	0.1452		201.33	233.6	0.147		201.57	240.4	0.1588
	201.41	265.1	0.1453		201.48	232.9	0.1465		201.73	239.5	0.1594
	201.55	264.2	0.1454		201.58	232.2	0.1456		201.87	238.5	0.1599
	201.7	263.2	0.1463		201.73	231.3	0.1478		202	237.5	0.1602
	201.87	262	0.1464		201.89	230.5	0.1483		202.14	236.2	0.1608
	202.04	260.8	0.1472		202.02	229.6	0.1476		202.29	235	0.1613
	202.16	260	0.1467		202.19	228.6	0.1488		202.43	234	0.1618
	202.32	259.2	0.147		202.33	227.6	0.1486		202.59	233.1	0.1622
	202.48	258.2	0.1483		202.49	226.7	0.1495		202.73	232.2	0.1625
	202.58	257.1	0.1474		202.63	225.9	0.1498		202.88	231.2	0.1632
	202.74	255.9	0.1484		202.77	225.2	0.1498		203.04	230.1	0.1636
	202.92	254.6	0.1492		202.93	224.6	0.1508		203.17	229	0.1641
	203.1	253.4	0.1496		203.1	224	0.151		203.31	227.9	0.1647
	203.27	252.5	0.1497		203.25	223.3	0.1517		203.46	226.7	0.1652
	203.42	251.6	0.1494		203.37	222.7	0.1515		203.61	225.4	0.1656
	203.56	251	0.1497		203.54	221.7	0.1526		203.79	224.2	0.1662
	203.67	250.2	0.1499		203.69	220.7	0.1533		203.93	223.3	0.1663
	203.82	249.3	0.151		203.83	219.8	0.1525		204.06	222.4	0.1667
	203.97	248.3	0.1515		203.98	218.9	0.154		204.21	221.4	0.168
	204.12	247	0.1517		204.13	218.2	0.1534		204.37	220.6	0.168
	204.24	245.8	0.1516		204.28	217.4	0.1546		204.52	219.7	0.1686
	204.4	244.8	0.1526		204.44	216.6	0.1551		204.66	218.7	0.1692
	204.55	243.8	0.1526		204.6	215.6	0.1559		204.83	217.7	0.1695
	204.73	242.8	0.1537		204.74	214.7	0.1556		204.99	216.4	0.1703
	204.88	241.7	0.1534		204.91	213.7	0.1567		205.13	215.2	0.1704
	205.05	240.5	0.1539		205.03	212.8	0.1564		205.27	214	0.1708
	205.2	239.3	0.1539		205.17	211.7	0.1575		205.43	213	0.1719
	205.32	237.9	0.1539		205.3	210.8	0.1571		205.57	212.1	0.1719
	205.42	236.8	0.1541		205.45	210	0.1585		205.71	211.1	0.1725
	205.61	235.8	0.1554		205.63	209.3	0.1591		205.87	209.9	0.1733
	205.78	234.9	0.1567		205.81	208.7	0.1596		206.01	208.8	0.1737
	205.92	234.1	0.1557		205.95	208	0.1595		206.16	207.5	0.1742
	206.07	233.2	0.1563		206.09	207.2	0.1597		206.31	206.3	0.1747
	206.23	232	0.157		206.24	206.2	0.1609		206.45	205	0.1748
	206.38	230.8	0.157		206.37	205.2	0.1606		206.6	203.7	0.1758
	206.56	229.5	0.1579		206.56	204.1	0.1624		206.75	202.7	0.1761
	206.71	228.5	0.1579		206.71	203.2	0.1624		206.92	201.7	0.1767
	206.87	227.5	0.1581		206.84	202.5	0.162		207.07	200.8	0.1767
	207.02	226.3	0.1584		206.97	201.6	0.1628		207.21	199.8	0.1777
	207.16	225.1	0.1589		207.12	200.6	0.1639		207.36	198.8	0.1785
	207.33	223.8	0.1594		207.25	199.5	0.1644		207.52	197.8	0.1788
	207.45	222.5	0.1595		207.45	198.5	0.1652		207.69	196.6	0.1792
	207.58	221.1	0.1597		207.6	197.5	0.1645		207.82	195.4	0.1797
	207.71	219.9	0.1601		207.76	196.4	0.1656		207.96	194	0.1805
	207.89	218.9	0.1611		207.88	195.3	0.1659		208.13	192.9	0.1807
	208.08	218	0.1621		208	194.4	0.1667		208.27	192	0.1811
	208.22	217.1	0.1617		208.18	193.6	0.168		208.41	190.9	0.1818
	208.35	216	0.1616		208.34	192.9	0.1677		208.57	189.7	0.1823
	208.52	214.7	0.1623		208.5	192.1	0.1677		208.71	188.5	0.1826
	208.65	213.3	0.1629		208.67	191.2	0.1696		208.85	187.2	0.1836
	208.77	212.1	0.1624		208.82	190.2	0.169		208.99	185.9	0.1838
	208.94	211	0.164		208.98	189.1	0.1705		209.16	184.5	0.1844
	209.09	209.8	0.1635		209.11	188	0.1699		209.32	183.3	0.1846
	209.23	208.4	0.1643		209.28	187	0.1712		209.49	182.1	0.1853
	209.36	207	0.1641		209.44	186.1	0.1717		209.64	181.1	0.1855
	209.51	205.5	0.1649		209.56	185.3	0.1715		209.79	180	0.1862
	209.68	204	0.1656		209.71	184.2	0.1724		209.94	179	0.1871
	209.88	202.8	0.1666		209.88	183	0.1739		210.09	178	0.1874
	209.98	201.8	0.1652		210.02	182	0.1738		210.24	176.9	0.1876
	210.2	200.8	0.1668		210.19	180.8	0.1743		210.38	175.6	0.1884
	210.37	199.8	0.1673		210.29	179.7	0.1745		210.53	174.2	0.1891
	210.52	198.6	0.1674		210.46	178.6	0.1757		210.67	173	0.189
	210.63	197.3	0.1665		210.61	177.6	0.1762		210.84	171.7	0.1899
	210.75	195.7	0.1676		210.75	176.7	0.1765		210.98	170.7	0.1901
	210.88	194.4	0.1679		210.9	175.9	0.1775		211.11	169.5	0.191
	211.04	193.1	0.1692		211.12	175	0.179		211.28	168.3	0.1914
	211.17	191.8	0.1694		211.24	174.1	0.1776		211.43	167	0.1919
	211.29	190.3	0.1689		211.36	173	0.1776		211.59	165.6	0.1926
	211.47	188.6	0.1701		211.51	171.7	0.1799		211.76	164.2	0.193
	211.64	187.1	0.1705		211.66	170.6	0.1803		211.91	162.8	0.1937
	211.8	185.6	0.1708		211.81	169.6	0.1807		212.04	161.6	0.1938
	211.99	184.4	0.1716		211.97	168.6	0.1813		212.19	160.5	0.1942
	211.99	183.3	0.169		212.12	167.5	0.1819		212.34	159.4	0.1948
	212.14	182.1	0.1708		212.22	166.3	0.1818		212.47	158.3	0.1957
	212.32	180.6	0.1735		212.4	165	0.1839		212.65	157.2	0.1962
	212.47	179	0.173		212.55	163.8	0.1841		212.79	156	0.1962
	212.62	177.3	0.1728		212.68	162.7	0.1836		212.94	154.6	0.1969
	212.86	175.9	0.1744		212.86	161.4	0.1857		213.08	153.2	0.1972
	212.96	174.6	0.1735		212.97	160.4	0.1847		213.24	151.9	0.1979
	213.04	173.2	0.1718		213.12	159.4	0.1863		213.41	150.7	0.1989
	213.2	171.4	0.1738		213.28	158.4	0.1864		213.53	149.5	0.1987
	213.37	169.6	0.1757		213.43	157.4	0.1878		213.68	148.2	0.1993
	213.56	168	0.176		213.57	156.3	0.1877		213.84	146.7	0.2002
	213.68	166.4	0.1753		213.69	155	0.1881		213.97	145.3	0.2006
	213.77	165	0.1747		213.87	153.7	0.1896		214.15	143.8	0.201
	213.93	163.6	0.176		214.01	152.6	0.1895		214.31	142.4	0.2015
	214.13	162.1	0.1779		214.15	151.5	0.1899		214.45	141.2	0.2019
	214.27	160.4	0.1776		214.31	150.3	0.1911		214.58	140.1	0.2022
	214.41	158.7	0.1769		214.45	149	0.1918		214.73	138.9	0.203
	214.58	156.9	0.178		214.61	147.8	0.1924		214.89	137.6	0.2035
	214.75	155.4	0.1784		214.78	146.4	0.1935		215.04	136.2	0.2041
	214.88	153.7	0.1784		214.96	145.1	0.1934		215.17	134.8	0.2042
	215.02	151.9	0.1784		215.18	143.8	0.1952		215.32	133.3	0.2051
	215.18	150	0.1801		215.26	142.8	0.1933		215.48	132.1	0.2054
	215.29	148.1	0.1789		215.38	141.7	0.1949		215.62	130.7	0.2059
	215.5	146.3	0.1817		215.56	140.6	0.1961		215.78	129.3	0.2065
	215.65	144.7	0.181		215.71	139.4	0.1975		215.93	127.7	0.2075
	215.76	143.1	0.181		215.82	138.1	0.1968		216.08	126.2	0.2074
	215.88	141.4	0.1803		216	136.7	0.1984		216.24	124.7	0.208
	216.09	139.2	0.1833		216.18	135.4	0.1989		216.37	123.5	0.2079
	216.23	137.3	0.183		216.29	134.2	0.1992		216.51	122.2	0.2089
	216.41	135.6	0.1829		216.42	132.9	0.1992		216.69	120.8	0.2097
	216.54	133.6	0.1835		216.58	131.5	0.2017		216.85	119.4	0.2101
	216.68	131.6	0.1835		216.73	130.1	0.2018		217.01	117.8	0.2107
	216.85	129.5	0.1849		216.88	128.7	0.2021		217.13	116.4	0.2111
	217	127.4	0.185		217.04	127.3	0.2028		217.26	115	0.2116
[truncated: 62 more rows]
