# Supplementary material for: Mechanically robust supramolecular polymer co-assemblies
Source: Nat Commun. 2022 Jan 18;13:356. doi: 10.1038/s41467-022-28017-0 (PMC8766479; doi:10.1038/s41467-022-28017-0)
Supplement: Supplementary file 3 — Source Data [file 41467_2022_28017_MOESM3_ESM.zip › NCOMMS-21-41006-T_Source Data/Supplementary Table 7/Supplementary Table 7_compression-molded-180-24 h/Supplementary Table 7_24 h_Stress-Strain.xlsx]

## Sheet: TAB_Zn_annealed_180°C_24h
TAB:Zn annealed at 180°C for 24h	Strain	Stress	Toughness 10^4		Strain	Stress	Toughness 10^4		Strain	Stress	Toughness 10^4		Strain	Stress	Toughness 10^4		Strain	Stress	Toughness 10^4
	[%]	[MPa]	10^4 [J m-3]		[%]	[MPa]	10^4 [J m-3]		[%]	[MPa]	10^4 [J m-3]		[%]	[MPa]	10^4 [J m-3]		[%]	[MPa]	10^4 [J m-3]
	-0.007599	0.001381			-0.007522	0.001382			-0.009394	0.00134			-0.0095	0.001196			-0.006288	0.00134
	0.1632	2.288	0.195512		0.1547	2.171	0.176204		0.1646	2.18	0.18977		0.1616	2.271	0.194386		0.1515	1.963	0.154975
	0.1705	2.381	0.0170419		0.1623	2.266	0.0168606		0.1722	2.269	0.0169062		0.1693	2.365	0.0178486		0.1591	2.05	0.0152494
	0.1789	2.486	0.0204414		0.1707	2.369	0.019467		0.1804	2.368	0.0190117		0.1775	2.467	0.0198112		0.1676	2.144	0.0178245
	0.1873	2.588	0.0213108		0.1789	2.472	0.0198481		0.1889	2.468	0.020553		0.1858	2.574	0.0209202		0.1758	2.236	0.017958
	0.1957	2.691	0.0221718		0.1875	2.575	0.0217021		0.1974	2.563	0.0213817		0.1942	2.68	0.0220668		0.1843	2.329	0.0194012
	0.2042	2.789	0.02329		0.1957	2.674	0.0215209		0.2056	2.658	0.0214061		0.2026	2.782	0.0229404		0.1927	2.417	0.0199332
	0.2124	2.889	0.0232798		0.204	2.777	0.0226216		0.214	2.756	0.0227388		0.2109	2.887	0.0235264		0.2009	2.508	0.0201925			Young's Modulus	Strain at break	max stress	Toughness
	0.2208	2.988	0.0246834		0.2125	2.878	0.0240338		0.2224	2.851	0.0235494		0.2194	2.988	0.0249688		0.2093	2.599	0.0214494			[GPa]	[%]	[MPa]	10^4 [J m-3]
	0.2291	3.085	0.025203		0.2207	2.977	0.0240055		0.2309	2.941	0.024616		0.2277	3.086	0.0252071		0.2177	2.687	0.0222012			1.11881	0.3468	4.242	0.807561
	0.2377	3.181	0.0269438		0.2293	3.078	0.0260365		0.2392	3.032	0.024788		0.2359	3.189	0.0257275		0.226	2.776	0.0226715			1.16355	0.3645	4.483	0.888955
	0.2461	3.271	0.0270984		0.2377	3.17	0.0262416		0.2479	3.117	0.0267482		0.2444	3.289	0.0275315		0.2346	2.862	0.0242434			1.03099	0.3231	3.798	0.672216
	0.2544	3.362	0.027527		0.2459	3.267	0.0263917		0.2561	3.199	0.0258956		0.2528	3.387	0.0280392		0.2428	2.946	0.0238128			1.19745	0.4371	5.303	1.26387
	0.2628	3.451	0.0286146		0.2543	3.364	0.0278502		0.2645	3.284	0.0272286		0.261	3.487	0.0281834		0.2512	3.032	0.0251076			1.03936	0.3816	4.127	0.880163
	0.2711	3.541	0.0290168		0.2626	3.459	0.0283154		0.2729	3.365	0.0279258		0.2696	3.583	0.030401		0.2596	3.115	0.0258174
	0.2799	3.624	0.031526		0.2711	3.554	0.0298053		0.2813	3.444	0.0285978		0.2778	3.676	0.0297619		0.2679	3.197	0.0261948		Average	1.11003	0.37062	4.3906	0.902552
	0.288	3.704	0.0296784		0.2796	3.643	0.0305873		0.2902	3.52	0.0309898		0.2861	3.774	0.0309175		0.2763	3.281	0.0272076		Standard dev	0.0738691	0.0430208	0.566514	0.219836
	0.2963	3.787	0.0310877		0.2878	3.733	0.0302416		0.2987	3.579	0.0301708		0.2945	3.87	0.0321048		0.2848	3.359	0.02822
	0.3046	3.87	0.0317765		0.2961	3.824	0.0313615		0.3066	3.644	0.0285308		0.3029	3.963	0.0328986		0.2929	3.439	0.0275319
	0.3131	3.955	0.0332563		0.3045	3.914	0.0324996		0.3146	3.72	0.029456		0.3112	4.059	0.0332913		0.3014	3.521	0.02958
	0.3218	4.031	0.0347391		0.3128	4.006	0.032868		0.3231	3.798	0.0319515		0.3197	4.152	0.0348968		0.3098	3.599	0.029904
	0.3302	4.099	0.034146		0.3214	4.093	0.0348257						0.328	4.24	0.0348268		0.318	3.678	0.0298357
	0.3384	4.168	0.0338947		0.3295	4.178	0.0334975						0.3363	4.333	0.0355779		0.3266	3.755	0.0319619
	0.3468	4.242	0.035322		0.338	4.266	0.035887						0.3447	4.423	0.0367752		0.3349	3.827	0.0314653
					0.3464	4.35	0.0361872						0.3531	4.511	0.0375228		0.3432	3.903	0.0320795
					0.3552	4.432	0.0386408						0.3614	4.6	0.0378106		0.3517	3.976	0.0334858
					0.3645	4.483	0.0414547						0.37	4.685	0.0399255		0.3601	4.045	0.0336882
													0.3782	4.766	0.0387491		0.369	4.109	0.0362853
													0.3865	4.851	0.0399106		0.3816	4.127	0.0518868
													0.395	4.935	0.0415905
													0.4034	5.014	0.0417858
													0.4118	5.092	0.0424452
													0.4204	5.166	0.0441094
													0.4287	5.233	0.0431559
													0.4371	5.303	0.0442512
