# Supplementary material for: Mechanically robust supramolecular polymer co-assemblies
Source: Nat Commun. 2022 Jan 18;13:356. doi: 10.1038/s41467-022-28017-0 (PMC8766479; doi:10.1038/s41467-022-28017-0)
Supplement: Supplementary file 3 — Source Data [file 41467_2022_28017_MOESM3_ESM.zip › NCOMMS-21-41006-T_Source Data/Supplementary Table 7/Supplementary Table 7_compression-molded-180-slow cooling/Supplementary Table 7_180-slow cooling_Stress-Strain.xlsx]

## Sheet: TAB_Zn_180°C_Slow_Cooling
TAB:Zn compression-molded at 180°C	Strain	Stress	Toughness 10^4		Strain	Stress	Toughness 10^4		Strain	Stress	Toughness 10^4		Strain	Stress	Toughness 10^4
	[%]	[MPa]	10^4 [J m-3]		[%]	[MPa]	10^4 [J m-3]		[%]	[MPa]	10^4 [J m-3]		[%]	[MPa]	10^4 [J m-3]
	-0.000123	0.07369			-0.01127	0.001431			-0.009894	0.001642			0.0007155	0.07609
	0.003667	0.1529	0.000429388		0.1599	1.953	0.16727		0.157	2.025	0.169117		0.007744	0.1952	0.000953381
	0.01234	0.2814	0.00188334		0.1673	2.038	0.0147667		0.1644	2.112	0.0153069		0.01641	0.3186	0.0022263
	0.02086	0.3992	0.00289936		0.1759	2.127	0.0179095		0.1728	2.21	0.0181524		0.02487	0.435	0.00318773
	0.02924	0.5109	0.00381332		0.1841	2.213	0.017794		0.1812	2.305	0.018963		0.03327	0.5473	0.00412566
	0.03747	0.6236	0.00466847		0.1923	2.303	0.0185156		0.1895	2.399	0.0195216		0.04153	0.6604	0.0049878
	0.04581	0.7409	0.00568996		0.2008	2.395	0.0199665		0.1979	2.496	0.020559		0.0501	0.7716	0.00613612
	0.05424	0.854	0.0067225		0.2091	2.483	0.0202437		0.2064	2.587	0.0216028		0.05852	0.8758	0.00693555				Young's Modulus	Strain at break	max stress	Toughness
	0.06268	0.9633	0.00766901		0.2174	2.571	0.0209741		0.2146	2.677	0.0215824		0.06684	0.9789	0.00771555				[GPa]	[%]	[MPa]	10^4 [J m-3]
	0.07097	1.069	0.00842388		0.2258	2.663	0.0219828		0.2229	2.771	0.0226092		0.07507	1.084	0.00848883				1.17165	0.3383	4.029	0.743899
	0.0793	1.179	0.00936292		0.2342	2.749	0.0227304		0.2313	2.864	0.023667		0.08357	1.189	0.00966025				1.10058	0.3592	4.005	0.76584
	0.08782	1.283	0.0104881		0.2425	2.833	0.0231653		0.2397	2.953	0.0244314		0.09197	1.289	0.0104076				1.15306	0.542	5.172	1.67909
	0.09614	1.383	0.0110906		0.2508	2.922	0.0238833		0.2479	3.045	0.0245918		0.1004	1.387	0.0112793				1.17182	0.3093	3.348	0.594245
	0.1044	1.485	0.0118448		0.2592	3.01	0.0249144		0.2565	3.135	0.026574		0.1086	1.487	0.0117834
	0.1127	1.59	0.0127612		0.2675	3.096	0.0253399		0.2649	3.219	0.0266868		0.1171	1.585	0.013056			Average	1.14928	0.3872	4.1385	0.945769
	0.1211	1.693	0.0137886		0.2758	3.182	0.0260537		0.273	3.307	0.0264303		0.1255	1.678	0.0137046			Standard dev	0.0336395	0.105209	0.757809	0.494791
	0.1295	1.793	0.0146412		0.2842	3.27	0.0270984		0.2815	3.395	0.0284835		0.1338	1.769	0.0143051
	0.1378	1.891	0.0152886		0.2926	3.352	0.0278124		0.2899	3.481	0.0288792		0.1421	1.863	0.0150728
	0.1461	1.994	0.0161228		0.3008	3.436	0.0278308		0.2982	3.565	0.0292409		0.1505	1.957	0.016044
	0.1546	2.091	0.0173612		0.3092	3.522	0.0292236		0.3066	3.651	0.0303072		0.1589	2.048	0.016821
	0.1629	2.185	0.0177454		0.3176	3.607	0.0299418		0.3151	3.731	0.0313735		0.1673	2.135	0.0175686
	0.1712	2.281	0.0185339		0.326	3.688	0.030639		0.3233	3.81	0.0309181		0.1755	2.224	0.0178719
	0.1795	2.38	0.0193432		0.3342	3.772	0.030586		0.3316	3.892	0.0319633		0.184	2.313	0.0192823
	0.1879	2.476	0.0203952		0.3427	3.853	0.0324063		0.3401	3.973	0.0334263		0.1924	2.397	0.019782
	0.1963	2.569	0.021189		0.3511	3.926	0.0326718		0.3485	4.051	0.0337008		0.2007	2.48	0.0202396
	0.2046	2.662	0.0217087		0.3592	4.005	0.0321205		0.3567	4.13	0.0335421		0.2089	2.567	0.0206927
	0.2129	2.758	0.022493						0.3652	4.208	0.0354365		0.2174	2.652	0.0221808
	0.2214	2.848	0.0238255						0.3736	4.281	0.0356538		0.2258	2.735	0.0226254
	0.2298	2.935	0.0242886						0.3818	4.356	0.0354117		0.2342	2.816	0.0233142
	0.238	3.024	0.0244319						0.3902	4.433	0.0369138		0.2424	2.897	0.0234233
	0.2464	3.117	0.0257922						0.3986	4.507	0.037548		0.2509	2.979	0.024973
	0.2548	3.205	0.0265524						0.4069	4.579	0.0377069		0.2594	3.054	0.0256403
	0.2632	3.291	0.0272832						0.4153	4.653	0.0387744		0.2677	3.128	0.0256553
	0.2714	3.376	0.0273347						0.4239	4.721	0.0403082		0.276	3.202	0.0262695
	0.2798	3.465	0.0287322						0.4322	4.787	0.0394582		0.2894	3.23	0.0430944
	0.2883	3.546	0.0297968						0.4405	4.854	0.0400102		0.2928	3.171	0.0108817
	0.2966	3.626	0.0297638						0.4492	4.916	0.0424995		0.3005	3.263	0.0247709
	0.3048	3.708	0.0300694						0.4579	4.967	0.042991		0.3093	3.348	0.0290884
	0.3132	3.792	0.0315						0.4664	5.01	0.0424023
	0.3216	3.873	0.032193						0.4752	5.044	0.0442376
	0.33	3.951	0.0328608						0.4881	5.022	0.0649257
	0.3383	4.029	0.033117						0.4935	4.917	0.0268353
									0.4988	4.952	0.0261529
									0.5072	5.02	0.0418824
									0.5158	5.08	0.04343
									0.5245	5.135	0.0444352
									0.5335	5.172	0.0463815
									0.542	5.196	0.044064
