# Supplementary material for: Mechanically robust supramolecular polymer co-assemblies
Source: Nat Commun. 2022 Jan 18;13:356. doi: 10.1038/s41467-022-28017-0 (PMC8766479; doi:10.1038/s41467-022-28017-0)
Supplement: Supplementary file 3 — Source Data [file 41467_2022_28017_MOESM3_ESM.zip › NCOMMS-21-41006-T_Source Data/Supplementary Table 7/Supplementary Table 7_compression-molded-180-slow cooling/Supplementary Table 7_180-slow cooling_DMTA.xlsx]

## Sheet: TAB_Zn_Compression-molded_180°C
TAB:Zn compression-molded at 180°C	Temperature	Storage Modulus	Tan(delta)		Temperature	Storage Modulus	Tan(delta)		Temperature	Storage Modulus	Tan(delta)
	[°C]	[MPa]	[-]		[°C]	[MPa]	[-]		[°C]	[MPa]	[-]
	-79.98	2185	0.03397		-80.02	2100	0.03843		-80.18	2269	0.02868
	-79.96	2183	0.03247		-80.02	2100	0.03522		-80.17	2263	0.03131
	-79.95	2185	0.03209		-80.05	2101	0.03833		-80.21	2268	0.03826
	-79.92	2184	0.0323		-79.97	2101	0.03602		-80.15	2265	0.03582
	-79.9	2183	0.03526		-79.91	2104	0.0374		-80.13	2263	0.03091
	-79.84	2180	0.03483		-79.82	2103	0.03988		-80.09	2265	0.02972
	-79.78	2182	0.03475		-79.83	2101	0.03761		-79.99	2268	0.03362
	-79.75	2180	0.03526		-79.67	2106	0.03745		-79.93	2270	0.03143				E' at -80°C	E' at 25°C	E' at 170°C
	-79.6	2182	0.03212		-79.71	2104	0.03892		-79.95	2273	0.02862				[MPa]	[MPa]	[MPa]
	-79.57	2184	0.03606		-79.49	2104	0.0349		-79.78	2270	0.03522				2185	1498	235.5
	-79.48	2186	0.03608		-79.4	2105	0.03801		-79.75	2266	0.03048				2100	1503	254
	-79.42	2184	0.03496		-79.33	2104	0.03778		-79.64	2260	0.03179				2269	1589	265.4
	-79.31	2182	0.0345		-79.25	2105	0.0374		-79.65	2262	0.03199
	-79.26	2183	0.0351		-79.17	2105	0.03796		-79.44	2270	0.03335			Average	2184.67	1530	251.633
	-79.13	2183	0.03529		-79.03	2106	0.03908		-79.34	2266	0.03141			Standard Dev	84.5005	51.1566	15.0898
	-79.09	2180	0.0343		-78.97	2105	0.03593		-79.31	2274	0.03447
	-78.95	2179	0.03489		-78.82	2104	0.03662		-79.16	2272	0.0328
	-78.9	2178	0.0346		-78.74	2104	0.0371		-79.11	2274	0.02994
	-78.72	2177	0.03627		-78.67	2104	0.03743		-79	2276	0.03294
	-78.66	2177	0.03579		-78.56	2104	0.03777		-78.94	2272	0.0284
	-78.55	2176	0.0327		-78.49	2102	0.03674		-78.85	2274	0.03281
	-78.43	2175	0.03565		-78.37	2100	0.03644		-78.72	2275	0.02986
	-78.36	2175	0.033		-78.26	2104	0.03843		-78.64	2278	0.03219
	-78.21	2176	0.03561		-78.19	2101	0.03695		-78.48	2277	0.03093
	-78.09	2176	0.03575		-78.07	2099	0.0372		-78.42	2280	0.03057
	-78.01	2178	0.03451		-77.94	2101	0.03726		-78.24	2279	0.03395
	-77.85	2179	0.03346		-77.84	2101	0.03791		-78.16	2274	0.03153
	-77.78	2179	0.0347		-77.72	2101	0.03709		-78.06	2272	0.02993
	-77.65	2180	0.03397		-77.6	2103	0.03804		-77.87	2274	0.03355
	-77.53	2181	0.03582		-77.47	2102	0.0363		-77.82	2274	0.03152
	-77.4	2181	0.03451		-77.39	2103	0.03757		-77.66	2275	0.03271
	-77.3	2181	0.0342		-77.21	2103	0.03652		-77.55	2277	0.03055
	-77.15	2181	0.03337		-77.1	2103	0.03724		-77.45	2282	0.02941
	-77.03	2178	0.03476		-76.98	2103	0.03661		-77.3	2279	0.0297
	-76.9	2179	0.03426		-76.8	2104	0.03737		-77.21	2282	0.03069
	-76.76	2177	0.0347		-76.76	2102	0.03733		-77.08	2282	0.03147
	-76.64	2176	0.03341		-76.56	2103	0.03595		-76.96	2283	0.02838
	-76.51	2175	0.03339		-76.43	2103	0.03761		-76.84	2281	0.03115
	-76.37	2174	0.03442		-76.31	2103	0.03649		-76.69	2276	0.03139
	-76.27	2173	0.03376		-76.17	2104	0.03766		-76.56	2279	0.03123
	-76.09	2174	0.03391		-76.05	2102	0.03644		-76.47	2280	0.03078
	-76.01	2174	0.03333		-75.89	2102	0.03627		-76.35	2283	0.03107
	-75.84	2173	0.03305		-75.77	2102	0.03725		-76.2	2280	0.03235
	-75.71	2173	0.0337		-75.64	2101	0.03554		-76.08	2280	0.03032
	-75.58	2174	0.03452		-75.5	2102	0.03709		-75.95	2281	0.03131
	-75.45	2174	0.03423		-75.4	2101	0.03617		-75.8	2280	0.03088
	-75.3	2172	0.03339		-75.2	2100	0.03655		-75.67	2276	0.02842
	-75.19	2173	0.03236		-75.1	2099	0.03597		-75.54	2279	0.03321
	-75.01	2170	0.03399		-74.96	2099	0.03641		-75.44	2278	0.03212
	-74.85	2168	0.0342		-74.79	2098	0.03646		-75.26	2275	0.03183
	-74.76	2169	0.03368		-74.66	2098	0.03666		-75.12	2275	0.03117
	-74.6	2167	0.03242		-74.55	2097	0.03598		-75.01	2270	0.02987
	-74.46	2166	0.0339		-74.38	2097	0.03579		-74.85	2270	0.0295
	-74.32	2165	0.03271		-74.29	2095	0.03603		-74.74	2272	0.03224
	-74.17	2163	0.03288		-74.12	2095	0.03585		-74.56	2272	0.02919
	-74.04	2162	0.03325		-73.95	2093	0.0359		-74.45	2274	0.03137
	-73.89	2161	0.03334		-73.87	2093	0.03657		-74.29	2274	0.02951
	-73.75	2159	0.03318		-73.65	2092	0.03552		-74.15	2275	0.02977
	-73.62	2158	0.03171		-73.58	2090	0.03533		-74.03	2274	0.02924
	-73.49	2156	0.03368		-73.29	2089	0.03462		-73.87	2277	0.03042
	-73.31	2154	0.03339		-73.17	2089	0.03671		-73.74	2280	0.02918
	-73.21	2154	0.03308		-73.03	2087	0.03504		-73.6	2277	0.0302
	-73.01	2154	0.03238		-72.88	2087	0.0357		-73.47	2278	0.031
	-72.94	2153	0.03303		-72.73	2087	0.03548		-73.31	2274	0.02747
	-72.74	2154	0.03098		-72.61	2086	0.03501		-73.17	2274	0.0309
	-72.55	2154	0.03383		-72.44	2086	0.03535		-73.05	2271	0.02932
	-72.47	2153	0.03278		-72.32	2086	0.03533		-72.87	2269	0.02826
	-72.32	2154	0.03104		-72.2	2084	0.03505		-72.74	2272	0.03064
	-72.19	2152	0.03232		-72.01	2085	0.03541		-72.61	2272	0.02888
	-72.05	2154	0.03158		-71.92	2084	0.0352		-72.42	2273	0.03107
	-71.81	2153	0.03425		-71.77	2083	0.03373		-72.34	2271	0.03041
	-71.73	2154	0.03146		-71.55	2085	0.0356		-72.12	2270	0.02883
	-71.54	2153	0.03111		-71.51	2084	0.03541		-72.03	2271	0.02872
	-71.42	2153	0.03395		-71.34	2083	0.03473		-71.79	2269	0.02844
	-71.26	2152	0.03201		-71.17	2084	0.03566		-71.71	2270	0.02792
	-71.15	2149	0.03056		-71.03	2083	0.03471		-71.54	2267	0.03076
	-70.96	2150	0.03281		-70.87	2083	0.03448		-71.4	2267	0.02883
	-70.86	2147	0.03052		-70.78	2082	0.03395		-71.26	2265	0.02915
	-70.6	2147	0.03299		-70.63	2082	0.0344		-71.13	2264	0.03053
	-70.51	2146	0.03136		-70.45	2082	0.03484		-70.97	2263	0.02859
	-70.38	2143	0.03151		-70.3	2082	0.03424		-70.85	2261	0.02918
	-70.2	2143	0.03122		-70.18	2081	0.03457		-70.69	2259	0.02902
	-70.08	2141	0.03153		-70.03	2082	0.03445		-70.55	2258	0.02805
	-69.98	2138	0.02952		-69.82	2081	0.03492		-70.37	2255	0.0295
	-69.77	2140	0.03182		-69.78	2081	0.03417		-70.26	2255	0.02839
	-69.65	2140	0.03238		-69.57	2081	0.03423		-70.1	2255	0.02934
	-69.54	2138	0.03017		-69.45	2079	0.03438		-69.97	2254	0.02937
	-69.35	2138	0.03134		-69.31	2079	0.03325		-69.83	2254	0.02908
	-69.23	2136	0.03211		-69.12	2078	0.03494		-69.65	2254	0.02719
	-69.12	2135	0.03008		-68.99	2077	0.03439		-69.53	2255	0.02981
	-68.96	2135	0.03264		-68.78	2076	0.03388		-69.34	2255	0.02833
	-68.8	2132	0.03105		-68.68	2076	0.03417		-69.24	2257	0.02889
	-68.63	2135	0.03218		-68.49	2074	0.03357		-69.08	2258	0.02895
	-68.52	2131	0.03095		-68.35	2073	0.03303		-68.92	2258	0.02886
	-68.33	2132	0.02983		-68.19	2073	0.03353		-68.77	2256	0.02691
	-68.24	2131	0.03072		-68.04	2071	0.03392		-68.62	2257	0.02742
	-68.1	2127	0.02918		-67.87	2069	0.03359		-68.48	2255	0.02852
	-67.84	2125	0.03267		-67.73	2068	0.03316		-68.34	2257	0.02837
	-67.76	2125	0.03218		-67.57	2066	0.03297		-68.16	2253	0.02802
	-67.59	2122	0.03026		-67.47	2066	0.03329		-68.03	2251	0.02672
	-67.43	2122	0.03156		-67.27	2064	0.03351		-67.84	2250	0.02825
	-67.29	2121	0.03005		-67.17	2064	0.03381		-67.72	2249	0.02779
	-67.14	2118	0.02948		-66.95	2061	0.03314		-67.58	2247	0.02798
	-67.03	2117	0.03068		-66.8	2063	0.03404		-67.41	2246	0.02807
	-66.9	2115	0.02884		-66.7	2061	0.0319		-67.28	2246	0.02729
	-66.64	2113	0.03017		-66.48	2062	0.03275		-67.13	2246	0.028
	-66.59	2111	0.03109		-66.34	2061	0.03225		-66.98	2246	0.02647
	-66.36	2109	0.02949		-66.24	2060	0.03291		-66.81	2247	0.02781
	-66.28	2110	0.02911		-66.08	2058	0.03212		-66.68	2244	0.02583
	-66.02	2109	0.03209		-65.87	2059	0.03371		-66.49	2242	0.0257
	-65.93	2108	0.03066		-65.72	2058	0.03336		-66.39	2241	0.02851
	-65.77	2106	0.02989		-65.63	2059	0.0333		-66.21	2238	0.02642
	-65.64	2107	0.02973		-65.4	2056	0.03094		-66.1	2237	0.02669
	-65.54	2105	0.02868		-65.25	2056	0.03267		-65.88	2238	0.02718
	-65.31	2108	0.02883		-65.05	2055	0.03239		-65.73	2237	0.02496
	-65.12	2105	0.03201		-64.91	2055	0.03231		-65.6	2235	0.0283
	-65.08	2104	0.02868		-64.76	2055	0.03316		-65.44	2232	0.02632
	-64.86	2105	0.02744		-64.61	2050	0.03103		-65.3	2229	0.02662
	-64.78	2107	0.02967		-64.5	2052	0.03325		-65.11	2227	0.02635
	-64.55	2102	0.03016		-64.39	2050	0.03212		-64.96	2226	0.02798
	-64.38	2100	0.03122		-64.16	2048	0.03221		-64.82	2227	0.02637
	-64.27	2104	0.0301		-64.07	2046	0.03157		-64.69	2226	0.02625
	-64.1	2099	0.02755		-63.87	2046	0.03276		-64.53	2225	0.02968
	-63.94	2098	0.02932		-63.72	2044	0.03227		-64.35	2221	0.02499
	-63.85	2100	0.03148		-63.65	2042	0.0309		-64.2	2221	0.02715
	-63.64	2097	0.02668		-63.48	2043	0.03089		-64.13	2221	0.02671
	-63.48	2096	0.03096		-63.24	2041	0.03221		-63.91	2222	0.02802
	-63.34	2094	0.03016		-63.11	2040	0.03279		-63.79	2222	0.02371
	-63.31	2090	0.02642		-63	2038	0.03183		-63.63	2225	0.02657
	-62.91	2088	0.02776		-62.86	2038	0.03193		-63.48	2222	0.02691
	-62.86	2086	0.03082		-62.74	2035	0.03063		-63.34	2223	0.02646
	-62.6	2085	0.02838		-62.57	2034	0.03136		-63.15	2222	0.02518
	-62.43	2084	0.02907		-62.44	2032	0.0307		-63.03	2224	0.02679
	-62.31	2086	0.02878		-62.3	2030	0.03088		-62.81	2221	0.02486
	-62.2	2083	0.02793		-62.12	2030	0.03192		-62.72	2221	0.02585
	-62.08	2081	0.02858		-61.96	2028	0.03078		-62.48	2219	0.02484
	-61.95	2080	0.02804		-61.93	2026	0.031		-62.34	2218	0.02452
	-61.78	2080	0.02814		-61.69	2026	0.03048		-62.24	2219	0.02676
	-61.61	2081	0.03159		-61.51	2025	0.03124		-62.04	2214	0.02625
	-61.39	2079	0.0288		-61.33	2023	0.03144		-61.9	2212	0.02456
	-61.35	2076	0.02891		-61.19	2023	0.03034		-61.77	2210	0.02497
	-61.24	2076	0.0251		-61.1	2021	0.03118		-61.64	2209	0.02772
	-61.05	2075	0.02903		-61.02	2021	0.03015		-61.46	2207	0.02382
	-60.93	2071	0.03062		-60.69	2021	0.03087		-61.35	2207	0.02598
	-60.79	2073	0.02914		-60.55	2020	0.0323		-61.11	2208	0.02348
	-60.53	2071	0.02797		-60.47	2019	0.03138		-61.02	2209	0.02503
	-60.46	2070	0.02773		-60.26	2018	0.02931		-60.81	2205	0.02486
	-60.27	2068	0.02718		-60.12	2017	0.03082		-60.66	2207	0.02832
	-60.16	2068	0.02772		-60.04	2018	0.03107		-60.57	2206	0.02383
	-60.02	2066	0.02721		-59.88	2016	0.03061		-60.36	2206	0.02524
	-59.9	2065	0.02861		-59.75	2015	0.02917		-60.3	2206	0.02692
	-59.66	2064	0.02529		-59.66	2016	0.03006		-60.1	2204	0.02503
	-59.63	2059	0.02768		-59.37	2014	0.03059		-59.94	2200	0.02466
	-59.41	2059	0.02665		-59.32	2012	0.02947		-59.79	2198	0.0239
	-59.31	2058	0.02944		-59.11	2015	0.03146		-59.69	2196	0.02574
	-59.12	2054	0.02659		-59.03	2013	0.02957		-59.49	2197	0.02415
	-59.1	2051	0.02597		-58.72	2013	0.03007		-59.39	2196	0.02372
	-58.86	2053	0.02539		-58.67	2013	0.02968		-59.23	2193	0.02606
	-58.72	2049	0.02894		-58.4	2011	0.02828		-59.07	2188	0.02331
	-58.53	2047	0.02627		-58.26	2010	0.02974		-58.96	2189	0.02395
	-58.43	2046	0.02809		-58.19	2010	0.02864		-58.79	2190	0.026
	-58.21	2047	0.02816		-58	2008	0.03013		-58.65	2185	0.02618
	-58.16	2044	0.0274		-57.9	2009	0.03031		-58.48	2182	0.02314
	-57.89	2045	0.02695		-57.8	2007	0.0295		-58.34	2184	0.02451
	-57.79	2044	0.02849		-57.64	2006	0.02935		-58.17	2183	0.02487
	-57.64	2046	0.02795		-57.46	2005	0.03039		-58.09	2181	0.02368
	-57.45	2043	0.02849		-57.32	2002	0.02877		-57.94	2178	0.02441
	-57.37	2042	0.02531		-57.09	2000	0.03029		-57.79	2178	0.02358
	-57.14	2042	0.0262		-56.99	2001	0.02993		-57.62	2179	0.02433
	-57.11	2042	0.02794		-56.82	1998	0.02933		-57.52	2181	0.02681
	-56.94	2040	0.02455		-56.72	1997	0.028		-57.32	2178	0.02442
	-56.77	2043	0.0293		-56.63	1996	0.02835		-57.16	2178	0.0219
	-56.64	2040	0.02895		-56.39	1994	0.02895		-57.04	2177	0.02249
	-56.51	2039	0.02255		-56.21	1994	0.02958		-56.85	2176	0.02529
	-56.32	2041	0.02917		-56.16	1993	0.02862		-56.78	2176	0.02265
	-56.18	2037	0.02629		-56.03	1989	0.02834		-56.52	2179	0.02681
	-56.02	2036	0.02778		-55.88	1990	0.02872		-56.37	2173	0.02141
	-55.92	2035	0.02687		-55.8	1987	0.02831		-56.22	2176	0.02606
	-55.69	2036	0.02523		-55.7	1987	0.02827		-56.11	2175	0.02127
	-55.64	2029	0.02448		-55.46	1988	0.02779		-55.94	2173	0.0276
	-55.46	2033	0.02508		-55.29	1987	0.0299		-55.82	2174	0.02273
	-55.19	2031	0.02983		-55.11	1985	0.02886		-55.62	2169	0.02368
	-55.1	2029	0.02741		-54.9	1984	0.02737		-55.51	2168	0.02383
	-54.95	2027	0.02357		-54.89	1984	0.0291		-55.37	2169	0.02369
	-54.85	2027	0.02693		-54.77	1985	0.02713		-55.22	2165	0.02604
	-54.56	2023	0.02537		-54.59	1981	0.0277		-55.01	2163	0.02205
	-54.47	2021	0.02607		-54.36	1981	0.02901		-54.9	2164	0.02407
	-54.35	2020	0.02808		-54.14	1981	0.03074		-54.74	2163	0.02396
	-54.19	2021	0.02558		-54.01	1979	0.02706		-54.57	2160	0.02491
	-54.09	2018	0.02606		-53.96	1979	0.0284		-54.47	2160	0.02146
	-53.92	2019	0.02422		-53.87	1974	0.02595		-54.23	2157	0.02135
	-53.79	2015	0.03082		-53.62	1976	0.02863		-54.16	2156	0.02314
	-53.56	2016	0.02604		-53.38	1977	0.02946		-53.96	2158	0.02444
	-53.36	2016	0.02941		-53.31	1973	0.02873		-53.8	2156	0.02185
	-53.36	2016	0.02348		-53.12	1972	0.02794		-53.62	2155	0.02447
	-53.11	2016	0.02438		-52.99	1972	0.02766		-53.44	2153	0.02279
	-52.94	2014	0.02662		-52.82	1974	0.02938		-53.41	2158	0.02375
	-52.83	2012	0.02746		-52.8	1968	0.0266		-53.19	2155	0.02397
	-52.69	2010	0.02425		-52.51	1968	0.02673		-52.97	2151	0.02244
	-52.47	2011	0.02552		-52.44	1968	0.02879		-52.88	2151	0.02575
	-52.47	2011	0.02294		-52.31	1966	0.02697		-52.76	2150	0.02199
	-52.13	2008	0.0249		-52.08	1966	0.02843		-52.61	2144	0.02467
	-51.96	2004	0.02682		-52.04	1963	0.02758		-52.43	2144	0.02261
	-51.88	2006	0.02717		-51.72	1962	0.02702		-52.28	2144	0.02175
	-51.67	2002	0.02285		-51.67	1962	0.02845		-52.14	2145	0.02431
	-51.58	2001	0.02566		-51.53	1958	0.02623		-51.97	2141	0.02228
	-51.47	2000	0.02736		-51.21	1959	0.02836		-51.84	2139	0.02449
	-51.29	1995	0.02578		-51.05	1957	0.02551		-51.78	2141	0.02699
	-51.17	1995	0.02728		-50.92	1956	0.02695		-51.53	2137	0.02394
	-51.04	1997	0.02418		-50.84	1954	0.02678		-51.41	2133	0.01963
	-50.89	1994	0.02587		-50.7	1952	0.0277		-51.37	2132	0.02442
	-50.7	1992	0.02497		-50.55	1951	0.02691		-51.08	2133	0.02374
	-50.58	1991	0.02522		-50.51	1951	0.02708		-50.89	2132	0.0186
	-50.46	1991	0.02464		-50.38	1948	0.02785		-50.82	2135	0.02406
	-50.37	1985	0.02128		-50.17	1946	0.026		-50.62	2131	0.02121
	-50.17	1985	0.02622		-49.9	1947	0.02784		-50.55	2129	0.02305
	-49.91	1984	0.02608		-49.77	1946	0.02811		-50.36	2131	0.02133
	-49.93	1982	0.0238		-49.72	1943	0.02709		-50.17	2128	0.02084
	-49.71	1979	0.02272		-49.43	1945	0.02581		-50.03	2130	0.02371
	-49.46	1980	0.02749		-49.17	1943	0.02819		-49.9	2129	0.02325
	-49.31	1981	0.02468		-49.27	1941	0.026		-49.74	2127	0.02036
	-49.09	1979	0.0259		-48.9	1941	0.02554		-49.57	2129	0.02094
	-49.03	1979	0.02533		-48.55	1943	0.02833		-49.49	2127	0.02167
	-48.84	1977	0.02159		-48.53	1937	0.02766		-49.28	2126	0.02221
	-48.56	1978	0.02618		-48.1	1940	0.02768		-49.1	2129	0.02324
	-48.5	1976	0.02296		-47.96	1940	0.02832		-49.04	2122	0.02169
	-48.39	1978	0.02511		-47.88	1939	0.02788		-48.83	2124	0.02227
	-48.14	1976	0.02661		-47.64	1938	0.02635		-48.64	2121	0.02178
	-48.06	1974	0.02353		-47.44	1935	0.02459		-48.51	2120	0.02255
	-47.83	1976	0.02374		-47.5	1938	0.0279		-48.45	2121	0.025
	-47.72	1978	0.02563		-47.25	1935	0.02788		-48.2	2115	0.02379
	-47.56	1976	0.02571		-47.11	1936	0.02709		-48.13	2118	0.02166
	-47.49	1971	0.02132		-47.01	1938	0.02647		-47.95	2111	0.02177
	-47.25	1975	0.02793		-46.98	1935	0.02731		-47.78	2114	0.02088
	-47.13	1973	0.02347		-46.83	1933	0.02716		-47.75	2113	0.02338
	-47.12	1973	0.02474		-46.68	1934	0.02772		-47.5	2115	0.0244
	-46.89	1971	0.02258		-46.41	1934	0.02651		-47.29	2110	0.02019
	-46.73	1971	0.02605		-46.42	1932	0.02657		-47.14	2110	0.02298
	-46.51	1970	0.02445		-46.34	1931	0.0259		-47.02	2108	0.02056
	-46.33	1969	0.02562		-46.13	1932	0.0262		-46.86	2114	0.02266
	-46.18	1968	0.02301		-45.9	1930	0.02544		-46.74	2110	0.02607
	-46.03	1965	0.02505		-45.95	1930	0.02752		-46.58	2108	0.02097
	-45.93	1966	0.0237		-45.86	1927	0.02471		-46.5	2109	0.02258
	-45.75	1964	0.0244		-45.42	1927	0.027		-46.42	2109	0.02553
	-45.73	1961	0.02265		-45.25	1924	0.02628		-46.2	2106	0.02179
	-45.52	1959	0.02371		-45.06	1925	0.02635		-46	2102	0.02012
	-45.45	1957	0.0261		-45.05	1923	0.02541		-45.93	2103	0.02184
	-45.38	1958	0.01981		-44.9	1922	0.02648		-45.81	2099	0.02464
	-45.1	1955	0.02391		-44.84	1920	0.02534		-45.66	2101	0.02048
	-44.98	1957	0.02494		-44.63	1919	0.02694		-45.43	2094	0.02224
	-44.81	1955	0.02376		-44.43	1920	0.02658		-45.38	2097	0.02253
	-44.61	1956	0.02234		-44.41	1916	0.02512		-45.21	2093	0.0251
	-44.42	1955	0.02624		-44.32	1915	0.02626		-44.99	2091	0.01949
	-44.4	1951	0.02247		-44.3	1914	0.02503		-44.83	2089	0.01922
	-44.21	1950	0.02286		-44.12	1912	0.02387		-44.72	2092	0.02379
	-43.93	1953	0.02772		-43.73	1913	0.02613		-44.58	2087	0.0239
	-43.88	1949	0.02529		-43.74	1913	0.02758		-44.42	2084	0.01914
	-43.67	1947	0.02126		-43.65	1909	0.02531		-44.27	2083	0.02514
	-43.57	1947	0.02419		-43.44	1908	0.02478		-44.13	2086	0.02416
	-43.5	1946	0.02517		-43.43	1907	0.02579		-43.99	2081	0.02016
	-43.2	1947	0.02461		-43.16	1908	0.02601		-43.82	2084	0.0189
	-43.18	1945	0.02378		-43.1	1907	0.026		-43.77	2078	0.01868
	-42.99	1946	0.02183		-42.91	1906	0.02565		-43.5	2080	0.02498
	-42.6	1942	0.02587		-42.75	1905	0.02546		-43.45	2087	0.02611
	-42.62	1941	0.02399		-42.65	1906	0.02633		-43.17	2082	0.02086
	-42.56	1940	0.02459		-42.35	1903	0.02374		-42.98	2083	0.02202
	-42.18	1938	0.02431		-42.27	1904	0.02535		-42.9	2079	0.02149
	-42.11	1937	0.02379		-42.1	1902	0.02536		-42.72	2083	0.01886
	-42.07	1937	0.02345		-41.85	1902	0.02614		-42.5	2082	0.02073
	-41.89	1935	0.02079		-41.84	1901	0.0259		-42.42	2083	0.02409
	-41.55	1936	0.02652		-41.88	1899	0.02425		-42.24	2078	0.01842
	-41.46	1931	0.02519		-41.77	1900	0.02558		-42.03	2077	0.02162
	-41.35	1931	0.02486		-41.61	1899	0.02557		-42.01	2076	0.02266
	-41.12	1928	0.02287		-41.55	1897	0.02473		-41.91	2075	0.02009
	-41.08	1929	0.02469		-41.19	1896	0.02607		-41.69	2075	0.01919
	-40.85	1926	0.02259		-41.03	1895	0.02608		-41.52	2075	0.01864
	-40.77	1923	0.02267		-40.87	1895	0.02529		-41.42	2071	0.023
	-40.67	1923	0.02482		-40.94	1893	0.02531		-41.29	2072	0.02099
	-40.47	1923	0.02255		-40.52	1892	0.02562		-40.96	2070	0.0219
	-40.33	1923	0.02522		-40.32	1891	0.0245		-40.8	2065	0.02399
	-40.27	1922	0.02231		-40.07	1890	0.02555		-40.65	2069	0.01959
	-40.18	1918	0.0215		-39.92	1890	0.02618		-40.52	2067	0.02101
	-40.02	1920	0.02366		-39.89	1888	0.02513		-40.3	2068	0.02128
	-39.88	1920	0.02254		-39.68	1886	0.02487		-40.21	2062	0.02186
	-39.64	1918	0.02357		-39.31	1885	0.02392		-40.04	2061	0.02297
	-39.59	1918	0.02201		-39.44	1883	0.02452		-39.93	2063	0.01913
	-39.43	1919	0.02495		-39.21	1883	0.02483		-39.81	2062	0.02085
	-39.33	1918	0.02561		-38.91	1883	0.02461		-39.65	2063	0.02434
	-39.18	1917	0.01974		-38.83	1882	0.02643		-39.54	2063	0.02148
	-39.06	1918	0.0224		-39	1880	0.02379		-39.39	2062	0.02152
	-38.95	1917	0.02384		-38.67	1878	0.02487		-39.21	2059	0.01661
	-38.57	1915	0.02358		-38.67	1876	0.02498		-39.06	2060	0.02002
	-38.52	1916	0.02376		-38.2	1874	0.02404		-38.9	2057	0.01988
	-38.51	1915	0.02003		-37.98	1874	0.02597		-38.82	2059	0.02159
	-38.31	1916	0.02458		-37.94	1873	0.0236		-38.75	2056	0.02339
	-38	1918	0.02426		-38.01	1871	0.02367		-38.51	2054	0.02145
	-37.99	1914	0.02426		-37.59	1871	0.02489		-38.29	2054	0.02202
	-37.67	1914	0.0231		-37.13	1871	0.02554		-38.08	2048	0.01635
	-37.49	1912	0.02233		-37.09	1870	0.02485		-38.01	2046	0.02075
	-37.41	1911	0.02271		-37.12	1869	0.02523		-37.91	2049	0.02488
	-37.24	1909	0.02208		-36.78	1867	0.02444		-37.45	2047	0.01911
	-37.26	1909	0.02493		-36.39	1868	0.02419		-37.39	2042	0.02123
	-37.04	1907	0.02226		-36.39	1868	0.02538		-37.17	2042	0.02338
	-36.83	1908	0.02358		-36.27	1866	0.02449		-37.04	2035	0.01559
	-36.8	1906	0.02443		-36.19	1866	0.0252		-37.05	2039	0.02513
	-36.58	1904	0.02163		-35.93	1865	0.02583		-36.77	2039	0.0266
	-36.61	1904	0.02137		-35.91	1865	0.02485		-36.62	2038	0.01786
	-36.44	1903	0.02249		-35.82	1864	0.02387		-36.41	2035	0.01927
	-36.29	1899	0.02498		-35.88	1865	0.02475		-36.3	2038	0.01806
	-36	1898	0.02367		-35.92	1862	0.02301		-36.18	2035	0.02099
	-35.88	1898	0.02292		-35.63	1865	0.02475		-36.04	2035	0.02055
	-35.89	1898	0.02191		-35.54	1863	0.02495		-35.89	2035	0.01899
	-35.81	1900	0.02286		-35.45	1863	0.02417		-35.74	2036	0.02231
	-35.56	1896	0.02571		-35.41	1861	0.0241		-35.54	2034	0.02135
	-35.35	1894	0.02154		-35.04	1863	0.02532		-35.56	2038	0.01927
	-35.2	1896	0.02483		-34.85	1861	0.0246		-35.42	2032	0.02324
	-35.03	1894	0.02155		-34.83	1860	0.02487		-35.31	2039	0.02347
	-34.87	1894	0.02397		-34.93	1859	0.02394		-35.16	2034	0.01934
	-34.82	1893	0.02322		-34.66	1858	0.02402		-34.99	2038	0.01941
	-34.57	1893	0.02317		-34.14	1858	0.0246		-34.85	2034	0.01872
	-34.51	1893	0.02352		-34.22	1856	0.02337		-34.64	2032	0.01991
	-34.27	1891	0.02165		-34.1	1857	0.02489		-34.6	2034	0.01911
	-34.08	1889	0.02402		-33.95	1854	0.02457		-34.44	2035	0.02278
	-33.98	1890	0.02498		-33.66	1854	0.02492		-34.29	2032	0.01994
	-33.75	1888	0.02081		-33.82	1852	0.02418		-34.08	2032	0.01972
	-33.82	1887	0.02308		-33.9	1851	0.02355		-34.05	2026	0.02352
	-33.62	1887	0.02309		-33.52	1849	0.02343		-33.82	2027	0.02099
	-33.34	1884	0.02321		-33.15	1849	0.02449		-33.69	2027	0.02218
	-33.35	1883	0.02172		-33.32	1845	0.02305		-33.62	2022	0.02342
	-33.19	1884	0.02164		-32.45	1841	0.02301		-33.44	2025	0.02125
	-33.05	1881	0.0235		-31.83	1845	0.02835		-33.4	2019	0.01819
	-32.75	1882	0.02226		-31.9	1845	0.02658		-33.26	2020	0.01973
	-32.53	1880	0.02317		-31.9	1840	0.02135		-33.14	2021	0.02441
	-32.5	1877	0.02204		-31.65	1843	0.02528		-32.86	2017	0.0177
	-32.41	1876	0.02372		-31.24	1841	0.02445		-32.73	2017	0.01916
	-32.15	1874	0.02251		-31.05	1841	0.02434		-32.63	2018	0.02183
	-32.03	1871	0.021		-30.94	1841	0.02452		-32.45	2015	0.01887
	-31.78	1873	0.02429		-31.06	1839	0.02328		-32.3	2017	0.01962
	-31.53	1871	0.02303		-30.99	1838	0.02394		-32.22	2015	0.02062
	-31.66	1869	0.0195		-30.77	1839	0.02366		-32.16	2018	0.02229
	-31.47	1869	0.02117		-30.65	1836	0.02485		-32.2	2018	0.02372
	-31.08	1868	0.02427		-30.42	1836	0.02578		-31.69	2012	0.02118
	-30.89	1867	0.02366		-30.19	1835	0.02397		-31.48	2010	0.0194
	-30.81	1865	0.02143		-30.04	1834	0.02459		-31.27	2010	0.02025
	-30.64	1865	0.02148		-29.97	1833	0.02408		-31.16	2008	0.01761
	-30.51	1866	0.02354		-29.71	1831	0.02246		-31.04	2013	0.02182
	-30.41	1864	0.02115		-29.47	1831	0.02468		-30.9	2012	0.01879
	-30.39	1865	0.02354		-29.43	1830	0.02437		-30.66	2007	0.02009
	-30.21	1863	0.02199		-29.31	1829	0.02357		-30.58	2008	0.01846
	-30.17	1864	0.02254		-29.45	1827	0.02441		-30.38	2006	0.02408
	-30	1865	0.0221		-29.09	1826	0.02309		-30.33	2003	0.02032
	-29.84	1864	0.02305		-29.14	1825	0.02415		-30.04	2003	0.01987
	-29.54	1863	0.02098		-28.94	1824	0.02298		-29.91	2003	0.02039
	-29.24	1862	0.0242		-29.1	1823	0.02313		-29.88	1999	0.02095
	-29.31	1861	0.02368		-29	1820	0.02289		-29.55	2000	0.01902
	-29.37	1863	0.02		-28.49	1820	0.02545		-29.48	1994	0.01982
	-28.97	1861	0.0225		-28.48	1817	0.02503		-29.32	1996	0.02186
	-28.6	1860	0.02176		-28.03	1816	0.02176		-29.14	1992	0.01886
	-28.25	1860	0.02351		-28.1	1816	0.02387		-29.06	1993	0.02067
	-27.96	1859	0.02304		-27.7	1815	0.02511		-28.88	1994	0.02171
	-28.15	1857	0.0223		-27.52	1814	0.02495		-28.7	1993	0.01689
	-28	1856	0.02135		-27.43	1812	0.02344		-28.7	1994	0.01955
	-27.61	1855	0.02241		-27.49	1812	0.02435		-28.5	1992	0.01969
	-27.26	1853	0.02422		-27.26	1811	0.02345		-28.31	1990	0.01989
	-27.34	1851	0.02315		-27.04	1811	0.02323		-28.1	1990	0.01882
	-27.15	1849	0.02078		-27.16	1810	0.02395		-27.81	1987	0.01871
	-27.14	1850	0.02272		-26.94	1809	0.02327		-27.76	1993	0.01933
	-26.69	1849	0.02384		-26.95	1808	0.02275		-27.73	1990	0.02007
	-26.55	1846	0.02164		-26.65	1808	0.02359		-27.58	1990	0.02181
	-26.54	1845	0.02084		-26.45	1809	0.02454		-27.38	1990	0.01918
	-26.38	1847	0.02379		-26.52	1808	0.02472		-27.16	1988	0.01859
	-26.29	1844	0.02321		-26.57	1806	0.02159		-27.15	1993	0.02377
	-26.24	1842	0.0208		-26.6	1808	0.02473		-26.98	1990	0.01998
	-25.67	1844	0.02257		-26.63	1806	0.02278		-26.88	1986	0.0209
	-25.65	1844	0.02282		-26.35	1806	0.02397		-26.77	1987	0.02005
	-25.81	1843	0.02041		-26.29	1806	0.02431		-26.66	1986	0.01887
	-25.4	1842	0.02214		-26.11	1804	0.02338		-26.55	1987	0.02251
	-25.1	1841	0.0241		-26.13	1805	0.02456		-26.37	1982	0.0193
	-25.21	1840	0.02184		-25.93	1805	0.02351		-26.31	1981	0.0187
	-24.93	1838	0.02266		-25.73	1805	0.02315		-26.02	1979	0.02176
	-25.03	1838	0.02159		-25.8	1804	0.02346		-25.79	1977	0.02098
	-24.92	1835	0.0206		-25.69	1804	0.02364		-25.75	1980	0.02128
	-24.23	1835	0.02297		-25.65	1803	0.02274		-25.48	1977	0.02059
	-24.31	1832	0.02212		-25.56	1802	0.02337		-25.31	1977	0.02408
	-24.05	1830	0.0224		-25.22	1803	0.02348		-25.09	1972	0.01927
	-23.91	1831	0.02495		-25.14	1802	0.0238		-25.15	1973	0.0191
	-24.03	1828	0.02186		-25.08	1800	0.02371		-24.85	1976	0.02234
	-23.51	1827	0.02249		-24.68	1798	0.02307		-24.6	1972	0.01996
	-23.62	1825	0.01877		-24.61	1799	0.02428		-24.65	1977	0.02189
	-23.43	1826	0.02274		-24.48	1798	0.02332		-24.43	1972	0.02096
	-23.33	1822	0.02102		-24.63	1796	0.02294		-24.09	1972	0.02066
	-23.05	1822	0.02551		-24.33	1794	0.02219		-24.05	1971	0.01867
	-22.71	1819	0.02474		-24.01	1794	0.02422		-24.01	1970	0.02197
	-22.49	1820	0.02205		-23.98	1793	0.02444		-23.5	1965	0.02217
	-22.73	1816	0.02365		-23.89	1790	0.02336		-23.45	1966	0.02041
	-22.79	1817	0.02116		-23.72	1791	0.02353		-23.32	1962	0.01906
	-22.36	1818	0.02116		-23.57	1787	0.02223		-23.16	1962	0.01885
	-22.41	1816	0.02535		-23.56	1790	0.02454		-23.09	1961	0.01969
	-22.04	1816	0.01982		-23.38	1786	0.02121		-22.91	1958	0.0204
	-21.76	1815	0.01732		-23.01	1785	0.02354		-22.92	1963	0.021
	-21.69	1818	0.0261		-23.11	1785	0.02315		-22.74	1962	0.02095
	-21.26	1817	0.02393		-22.83	1787	0.02409		-22.6	1959	0.02174
	-20.99	1816	0.02544		-22.67	1785	0.02212		-22.2	1953	0.0182
	-20.88	1815	0.02347		-22.32	1786	0.02496		-22.18	1952	0.01852
	-20.8	1814	0.02247		-22.03	1783	0.02489		-22.13	1952	0.02237
	-21.04	1814	0.01881		-21.84	1783	0.0229		-21.68	1950	0.0184
	-20.5	1812	0.01751		-21.74	1782	0.02476		-21.59	1949	0.01975
	-20.4	1815	0.02522		-21.47	1780	0.02063		-21.68	1950	0.02097
	-20.64	1812	0.02336		-21.16	1782	0.02554		-21.19	1948	0.02178
	-20.2	1810	0.02155		-21.03	1780	0.02501		-21.03	1950	0.01888
	-20.02	1811	0.02502		-21.1	1778	0.02298		-20.94	1948	0.02081
	-20.22	1808	0.02135		-20.97	1775	0.0217		-21.1	1949	0.02178
	-20.18	1808	0.02082		-20.68	1775	0.02109		-20.74	1950	0.02134
	-20.02	1805	0.02471		-20.57	1774	0.02438		-20.65	1949	0.019
	-19.63	1805	0.02384		-20.63	1773	0.02446		-20.24	1948	0.0196
	-19.6	1803	0.02226		-20.13	1771	0.02266		-20.17	1952	0.01901
	-19.32	1802	0.01943		-19.93	1770	0.024		-20.29	1946	0.01945
	-19.32	1801	0.02499		-19.87	1771	0.02554		-19.94	1948	0.02144
	-19.11	1800	0.02374		-20	1769	0.02411		-19.6	1944	0.02112
	-19.01	1799	0.02172		-19.64	1769	0.02196		-19.51	1943	0.01854
	-19.09	1798	0.02069		-19.75	1763	0.02126		-19.48	1944	0.02122
	-19.14	1797	0.02081		-19.18	1765	0.02472		-19.63	1943	0.02407
	-19.04	1799	0.0219		-18.99	1764	0.02512		-19.16	1938	0.02301
	-18.81	1798	0.02214		-19.02	1761	0.02255		-19.03	1938	0.0166
	-18.62	1798	0.02078		-18.69	1761	0.02306		-18.95	1935	0.02109
	-18.63	1794	0.0205		-18.47	1761	0.02313		-18.98	1939	0.02092
	-18.32	1795	0.02473		-18.35	1760	0.02434		-18.52	1935	0.02248
	-18.68	1795	0.02459		-18.35	1758	0.02335		-18.39	1931	0.0191
	-18.32	1794	0.01953		-18.32	1758	0.02211		-18.4	1934	0.02108
	-17.88	1794	0.02399		-18.04	1758	0.02326		-18.2	1933	0.01999
	-17.95	1792	0.02454		-17.9	1756	0.02301		-18.14	1938	0.02355
	-17.91	1793	0.023		-17.93	1755	0.02119		-18.05	1933	0.02047
	-17.65	1791	0.02321		-17.77	1757	0.02335		-18.04	1931	0.01882
	-17.87	1789	0.01651		-17.64	1758	0.02482		-17.59	1931	0.02326
	-17.27	1789	0.02177		-17.63	1756	0.02463		-17.41	1928	0.01692
	-17.12	1785	0.02535		-17.8	1753	0.02004		-17.41	1927	0.01936
	-16.82	1784	0.02479		-17.82	1754	0.0227		-17.29	1925	0.01992
	-16.77	1782	0.0226		-17.48	1754	0.02177		-17.43	1925	0.02132
	-16.51	1783	0.02113		-16.9	1755	0.02463		-17	1930	0.02624
	-16.5	1780	0.02393		-16.56	1757	0.0279		-16.56	1918	0.0161
	-16.49	1781	0.0224		-16.85	1754	0.02518		-16.55	1921	0.01843
	-16.56	1777	0.02082		-16.19	1750	0.01872		-16.34	1918	0.02193
	-16.19	1777	0.02335		-15.86	1751	0.02331		-16.12	1916	0.02015
	-16.1	1777	0.02422		-15.84	1749	0.02403		-16	1914	0.01916
	-16.09	1777	0.02234		-15.44	1747	0.02452		-16.18	1916	0.0192
	-15.93	1773	0.02364		-15.22	1749	0.0275		-15.95	1915	0.02417
	-15.68	1773	0.02383		-15.2	1747	0.02336		-15.59	1911	0.02137
	-15.55	1773	0.0234		-15.1	1743	0.02124		-15.47	1911	0.02191
	-15.56	1770	0.02122		-14.96	1745	0.02666		-15.4	1911	0.02207
	-15.56	1768	0.01707		-14.8	1742	0.02174		-15.2	1909	0.02067
	-15.12	1772	0.02195		-14.81	1741	0.02155		-15.22	1908	0.02063
	-15.38	1769	0.02338		-14.61	1741	0.0242		-15.39	1909	0.02157
	-15.13	1770	0.01636		-14.66	1738	0.02229		-14.67	1910	0.02531
	-14.47	1772	0.02697		-14.38	1741	0.0244		-14.41	1909	0.01912
	-14.34	1770	0.02518		-14.18	1740	0.02484		-14.49	1911	0.01966
	-14.23	1770	0.02283		-14.06	1738	0.02133		-14.24	1910	0.02276
	-14.2	1770	0.02302		-14.13	1736	0.02116		-14.25	1907	0.01753
	-14.2	1770	0.0225		-13.8	1738	0.02297		-14.41	1913	0.02335
	-14.29	1769	0.02016		-13.65	1739	0.02715		-13.88	1906	0.02676
	-13.92	1767	0.02196		-13.67	1738	0.02475		-13.51	1897	0.01324
	-13.88	1768	0.02262		-13.57	1733	0.02191		-13.5	1897	0.01737
	-13.7	1765	0.02233		-13.36	1735	0.02208		-13.37	1900	0.01824
	-13.52	1766	0.02301		-13.21	1735	0.02463		-13.26	1898	0.02153
	-13.43	1764	0.02603		-13.08	1734	0.02568		-13.25	1898	0.02088
	-13.38	1763	0.02203		-13.07	1732	0.02232		-13.22	1898	0.02035
	-13.54	1761	0.01856		-12.87	1733	0.02311		-13.28	1897	0.02663
	-13.1	1760	0.01687		-12.92	1729	0.02294		-12.8	1897	0.01831
	-12.69	1758	0.02682		-12.54	1729	0.02222		-12.6	1895	0.01995
	-12.55	1758	0.02661		-12.4	1728	0.02412		-12.62	1896	0.01935
	-12.52	1755	0.02287		-12.31	1727	0.02319		-12.5	1892	0.02206
	-12.43	1757	0.0222		-12.12	1727	0.02471		-12.38	1894	0.02055
	-12.22	1757	0.02285		-12.24	1722	0.02188		-12.24	1895	0.02098
	-12.47	1754	0.01864		-11.91	1722	0.02377		-12.25	1896	0.02551
	-11.89	1754	0.01903		-11.59	1722	0.02514		-12.22	1893	0.02176
	-11.82	1755	0.02374		-11.59	1721	0.02453		-11.89	1889	0.01716
	-11.21	1752	0.02124		-11.26	1719	0.02327		-11.8	1890	0.01749
	-11.09	1752	0.02966		-11.24	1718	0.02352		-11.64	1888	0.01946
	-11.01	1750	0.02217		-11.2	1716	0.02305		-11.78	1891	0.02404
	-10.77	1751	0.02426		-11.13	1713	0.02215		-12	1890	0.02936
	-10.77	1747	0.02003		-10.63	1715	0.02348		-11.15	1882	0.02484
	-10.88	1745	0.02294		-10.66	1714	0.02472		-10.75	1873	0.01053
	-10.46	1744	0.02272		-10.16	1712	0.02243		-10.69	1878	0.01633
	-10.32	1744	0.02016		-9.97	1714	0.02607		-10.43	1878	0.02572
	-10.19	1743	0.02543		-10.11	1711	0.02356		-10.35	1873	0.01726
	-10.1	1740	0.02234		-9.78	1710	0.02207		-10.28	1878	0.02379
	-9.77	1739	0.02735		-9.63	1712	0.02428		-10.1	1872	0.01572
	-9.87	1739	0.02367		-9.35	1710	0.02481		-10.11	1873	0.02589
	-9.81	1737	0.01791		-8.96	1711	0.02343		-9.86	1871	0.02014
	-9.28	1735	0.0195		-8.94	1711	0.02396		-9.81	1871	0.01702
	-9.22	1733	0.0265		-8.76	1710	0.02313		-9.72	1874	0.02222
	-9.11	1733	0.02369		-8.46	1708	0.02435		-9.44	1874	0.02423
	-9.09	1732	0.01937		-8.49	1707	0.02428		-9.39	1872	0.01971
	-8.65	1731	0.0266		-8.05	1707	0.02438		-9.29	1874	0.02705
	-8.55	1731	0.02375		-7.64	1708	0.02472		-9.12	1871	0.02003
	-8.65	1731	0.02251		-7.73	1705	0.02211		-9.09	1876	0.02254
	-8.79	1730	0.01403		-7.35	1704	0.02578		-8.85	1869	0.01532
	-8.1	1731	0.02005		-7.19	1703	0.02437		-8.93	1871	0.02481
	-7.71	1732	0.02817		-7.13	1702	0.02377		-8.68	1867	0.02802
	-7.7	1729	0.02879		-6.97	1700	0.02264		-8.62	1865	0.01863
	-7.45	1729	0.02321		-7.2	1696	0.02288		-8.09	1858	0.01963
	-7.33	1728	0.02412		-6.79	1698	0.02573		-7.86	1855	0.01355
	-7.27	1730	0.02362		-6.44	1696	0.02505		-8.16	1859	0.01789
	-7.24	1727	0.02287		-6.34	1698	0.02548		-7.84	1866	0.03366
	-7.05	1727	0.0234		-6.28	1695	0.02437		-7.26	1859	0.02236
	-7.01	1725	0.02164		-6.24	1695	0.02394		-7.04	1858	0.01843
	-6.78	1725	0.02448		-6.32	1693	0.022		-6.98	1857	0.02076
	-6.7	1724	0.02516		-6.06	1691	0.02164		-6.95	1859	0.02375
	-6.51	1724	0.02286		-5.87	1693	0.02575		-6.55	1851	0.01886
	-6.59	1722	0.02141		-5.63	1692	0.02531		-6.57	1852	0.0164
	-6.33	1720	0.02194		-5.62	1692	0.02459		-6.3	1857	0.02515
	-6.39	1718	0.02228		-5.66	1689	0.02281		-6.15	1852	0.02164
	-6.11	1717	0.02192		-5.65	1688	0.02352		-6.01	1849	0.01718
	-5.98	1717	0.02434		-5.46	1689	0.02302		-6.04	1854	0.02381
	-5.76	1715	0.02427		-5.03	1689	0.0248		-5.77	1851	0.02608
	-5.72	1717	0.02561		-5.09	1686	0.02491		-5.63	1846	0.02075
	-5.77	1716	0.02334		-4.92	1684	0.02327		-5.61	1844	0.0193
	-5.22	1712	0.0179		-5	1685	0.02394		-5.53	1842	0.0222
	-4.85	1712	0.02632		-4.47	1684	0.02427		-5.43	1840	0.01941
	-4.88	1713	0.02795		-4.28	1681	0.02371		-5.08	1839	0.02198
	-4.72	1710	0.01963		-4.18	1679	0.02335		-5.13	1835	0.01427
	-4.4	1709	0.02292		-4.13	1681	0.02476		-4.98	1838	0.0322
	-4.44	1710	0.02687		-4.02	1674	0.02156		-4.76	1835	0.02085
	-4.65	1707	0.01659		-3.95	1676	0.02527		-4.63	1837	0.02071
	-3.79	1703	0.02134		-3.75	1676	0.02819		-4.56	1835	0.01872
	-3.89	1700	0.02474		-3.8	1672	0.02376		-4.32	1833	0.01836
	-3.41	1701	0.02626		-3.68	1667	0.02257		-4.33	1835	0.024
	-3.28	1700	0.02535		-3.56	1671	0.02579		-4.2	1835	0.02735
	-3.04	1699	0.02453		-3.56	1669	0.02571		-4.11	1834	0.02262
	-3.13	1696	0.02156		-3.26	1669	0.0256		-4.05	1837	0.02048
	-3.19	1693	0.02127		-2.8	1668	0.02561		-3.87	1834	0.02501
	-2.73	1693	0.02107		-2.85	1668	0.02478		-3.72	1833	0.02467
	-2.27	1693	0.026		-2.85	1662	0.02088		-3.52	1829	0.02193
	-2.27	1691	0.02934		-2.52	1666	0.02344		-3.23	1830	0.02215
	-2.01	1694	0.0243		-2.23	1666	0.02709		-3.03	1825	0.01816
	-1.96	1694	0.02599		-1.96	1667	0.02768		-2.73	1821	0.0196
	-1.39	1694	0.02529		-2.34	1660	0.02173		-2.64	1822	0.01903
	-1.36	1691	0.02581		-2.24	1664	0.02299		-2.54	1822	0.02567
	-1.38	1689	0.02189		-1.86	1665	0.02546		-2.14	1822	0.02024
	-1.04	1691	0.02395		-1.43	1665	0.02631		-1.86	1819	0.01992
	-1.03	1690	0.02037		-1.36	1663	0.02458		-1.87	1823	0.02057
	-1.24	1690	0.02417		-1.41	1661	0.02391		-1.75	1821	0.02352
	-0.71	1688	0.02027		-1.48	1662	0.02161		-1.58	1818	0.02296
	-0.29	1687	0.0266		-1.25	1660	0.02424		-1.54	1816	0.01916
	-0.49	1684	0.02547		-0.84	1663	0.02679		-1.51	1821	0.02665
	0.07	1683	0.0261		-0.7	1662	0.02647		-1.34	1817	0.02586
	0.39	1680	0.02734		-0.43	1661	0.02697		-1.03	1809	0.02015
	0.17	1680	0.02348		-0.39	1658	0.02491		-0.9	1812	0.02068
	0.5	1681	0.02103		-0.2	1658	0.02529		-0.86	1808	0.0226
	0.67	1679	0.02236		-0.33	1656	0.01989		-0.45	1811	0.01848
	0.66	1678	0.0246		-0.36	1653	0.02344		-0.52	1809	0.02119
	0.97	1678	0.02672		0.01	1655	0.02714		-0.32	1803	0.02282
	1.07	1675	0.02389		0	1650	0.02504		-0.26	1804	0.02496
	0.92	1676	0.02284		0.58	1648	0.02199		-0.12	1799	0.02545
	1.11	1674	0.01868		0.34	1652	0.02872		0.36	1799	0.02136
	1.44	1676	0.02672		0.69	1649	0.02537		0.22	1802	0.02299
	1.16	1674	0.01651		1.01	1649	0.0266		0.57	1797	0.02079
	1.95	1674	0.02631		0.87	1647	0.02328		0.75	1800	0.023
	2.35	1671	0.02909		0.95	1643	0.02373		0.99	1797	0.01969
	2.23	1670	0.0275		1.18	1646	0.02842		1.14	1797	0.02537
	2.23	1671	0.02137		1.38	1646	0.02557		1.04	1794	0.02368
	2.52	1668	0.02902		1.47	1644	0.02424		1.09	1795	0.02205
	2.65	1668	0.02464		1.36	1641	0.02598		1.89	1795	0.02506
	2.63	1668	0.02371		1.51	1644	0.02527		1.93	1788	0.02291
	2.6	1665	0.02375		1.8	1640	0.02536		2.24	1788	0.02218
	2.7	1665	0.02199		1.51	1639	0.02643		2.39	1780	0.01611
	2.79	1664	0.02526		1.79	1638	0.02446		2.43	1787	0.02268
	2.92	1665	0.02404		1.98	1637	0.02632		2.62	1787	0.02637
	2.92	1661	0.02502		2.22	1637	0.02677		2.57	1790	0.02548
	3.04	1661	0.02423		2.51	1634	0.02446		2.86	1787	0.03092
	3.09	1661	0.02329		2.81	1634	0.02622		3.18	1783	0.02181
	3.12	1659	0.02259		2.76	1628	0.02485		3.04	1781	0.0189
	3.25	1659	0.02418		2.62	1632	0.02585		3.26	1780	0.02299
	3.21	1657	0.02481		2.73	1630	0.02577		3.49	1778	0.01962
	3.24	1656	0.02448		3.14	1626	0.0244		3.57	1779	0.02252
	3.35	1654	0.0248		2.97	1627	0.02582		3.74	1779	0.01835
	3.09	1653	0.02259		3.16	1622	0.02309		3.61	1779	0.02401
	3.38	1651	0.02051		3.47	1625	0.02911		3.71	1778	0.02468
	3.52	1648	0.02483		3.27	1621	0.0269		3.8	1773	0.0214
	3.77	1652	0.02838		3.4	1619	0.02322		4.02	1776	0.02567
	4.1	1651	0.02934		3.82	1620	0.02768		4.29	1772	0.03183
	4.11	1650	0.02116		4.1	1617	0.02786		4.67	1765	0.01389
	4.48	1650	0.02297		4.15	1617	0.02571		4.46	1765	0.02697
	4.79	1652	0.02839		4.21	1616	0.0266		5.1	1760	0.02658
	4.94	1650	0.03021		4.39	1615	0.02551		5.24	1758	0.01867
	4.97	1648	0.02582		4.54	1615	0.02602		5.21	1760	0.02305
	5	1648	0.02337		4.69	1616	0.02669		5.34	1760	0.01788
	5.17	1647	0.02328		4.81	1613	0.02481		5.75	1761	0.03036
	5.2	1647	0.02304		4.96	1615	0.02812		5.79	1756	0.02472
	5.36	1646	0.02571		5.16	1614	0.0267		5.67	1758	0.02426
	5.5	1646	0.02404		5.24	1613	0.02639		5.76	1756	0.02384
	5.67	1646	0.02596		5.29	1613	0.027		5.99	1755	0.01976
	5.69	1645	0.02538		5.43	1611	0.02463		6.18	1757	0.02232
	5.81	1643	0.02446		5.62	1613	0.02891		6.09	1758	0.02367
	5.66	1641	0.02278		5.7	1610	0.02774		6.49	1756	0.02447
	5.71	1637	0.0194		6.01	1610	0.02779		6.27	1760	0.03021
	5.91	1639	0.0268		6.13	1607	0.02645		6.7	1751	0.02893
	6.09	1637	0.02854		6.35	1607	0.027		6.97	1746	0.01922
	5.97	1638	0.02576		6.76	1607	0.02815		7.26	1747	0.01613
	6.55	1634	0.02485		6.86	1604	0.02627		7.43	1748	0.03118
	6.88	1632	0.02872		7	1602	0.0259		7.44	1744	0.02381
	7.03	1631	0.03001		7.24	1602	0.02932		7.82	1741	0.02001
	7.16	1631	0.02469		7.5	1600	0.02777		7.85	1742	0.02573
	6.97	1630	0.02082		7.47	1598	0.02552		7.55	1743	0.01957
	7.35	1627	0.02137		8.05	1598	0.02845		8.15	1748	0.03357
	7.52	1630	0.02635		8.07	1594	0.0259		8.14	1747	0.02328
	7.69	1626	0.02793		8.69	1597	0.02911		8.33	1739	0.02525
	7.56	1626	0.02689		8.76	1596	0.0288		8.53	1736	0.01941
	7.92	1621	0.02652		9.1	1593	0.02593		9.15	1733	0.01824
	8.12	1622	0.02643		9.3	1593	0.0266		8.83	1733	0.02599
	8.18	1622	0.02399		9.26	1592	0.02653		8.86	1734	0.02736
	8.47	1617	0.02537		9.76	1593	0.0285		9.24	1730	0.02391
	8.94	1617	0.02183		9.73	1593	0.02875		9.67	1728	0.0331
	8.98	1614	0.03032		9.86	1591	0.02873		9.57	1722	0.01868
	8.77	1614	0.02461		10.06	1590	0.02638		9.43	1726	0.0266
	9.01	1612	0.02225		10.07	1588	0.02668		9.68	1722	0.02784
	9.52	1613	0.02266		10.51	1588	0.02855		9.99	1722	0.02251
	9.39	1608	0.02212		10.38	1586	0.02866		10.21	1718	0.0224
	9.76	1612	0.03036		10.89	1585	0.02712		10.58	1717	0.02298
	10.25	1607	0.02929		11.03	1584	0.02857		11.07	1713	0.02699
	10.33	1607	0.02818		11.18	1583	0.02897		10.82	1724	0.02378
	10.33	1605	0.02466		11.07	1580	0.02633		10.78	1719	0.02568
	10.7	1605	0.02313		11.37	1580	0.02905		10.93	1709	0.03059
	10.7	1607	0.02992		11.54	1579	0.02871		11.35	1711	0.02655
	10.83	1603	0.0233		11.62	1578	0.02879		11.43	1715	0.02644
	10.99	1606	0.02316		11.76	1577	0.02805		11.25	1711	0.02484
	11.44	1606	0.02573		11.97	1575	0.02761		11.44	1720	0.02283
	11.43	1605	0.0284		11.84	1574	0.02732		11.64	1714	0.02602
	11.47	1601	0.02833		12.2	1572	0.02796		12.1	1714	0.02624
	11.7	1599	0.02495		12.31	1571	0.02832		11.69	1712	0.0232
	11.85	1597	0.02489		12.16	1570	0.02798		11.64	1711	0.0256
	12.26	1596	0.02612		12.73	1569	0.02843		12.29	1707	0.02138
	12.36	1596	0.03163		12.93	1568	0.02929		12.29	1706	0.02696
	12.56	1593	0.02617		12.98	1567	0.0271		12.34	1703	0.02606
	12.29	1590	0.02272		12.85	1565	0.02578		12.07	1701	0.03175
	12.53	1590	0.0259		13.18	1565	0.02939		12.1	1696	0.01904
	12.88	1589	0.02745		13.25	1566	0.03021		12.23	1697	0.02952
	13.17	1591	0.02782		13.36	1563	0.02805		12.36	1698	0.02881
	13.33	1590	0.02709		13.62	1563	0.02867		12.44	1700	0.02455
	13.29	1586	0.0278		13.67	1563	0.02822		12.73	1698	0.02936
	13.41	1586	0.0278		13.89	1563	0.02915		12.76	1694	0.01685
	13.19	1585	0.02611		13.94	1563	0.02926		12.88	1698	0.03132
	13.32	1583	0.023		14.09	1561	0.02721		13.5	1689	0.02696
	13.33	1582	0.02894		14.47	1562	0.02941		13.39	1693	0.02723
	13.43	1580	0.02831		14.56	1560	0.02747		13.34	1697	0.0251
	13.63	1581	0.02835		14.48	1561	0.02708		13.62	1691	0.02975
	13.52	1578	0.0264		14.6	1561	0.02996		13.8	1689	0.01951
	13.79	1579	0.02731		14.83	1561	0.03043		14.17	1686	0.03124
	13.91	1576	0.02468		15.02	1559	0.02932		14.1	1686	0.02178
	13.94	1573	0.02702		14.85	1557	0.02656		14.07	1684	0.02564
	14.2	1573	0.02889		15.05	1557	0.02744		14.15	1677	0.02283
	14.17	1570	0.02825		15.49	1559	0.03048		13.95	1679	0.02333
	14.49	1568	0.02727		15.64	1556	0.02927		14.1	1676	0.03021
	14.35	1564	0.02448		15.75	1554	0.02788		14.38	1675	0.03069
	14.6	1566	0.0279		15.84	1555	0.02971		14.63	1674	0.02728
	14.74	1562	0.02651		15.87	1552	0.02765		14.62	1670	0.02362
	15.13	1561	0.0312		16.05	1553	0.02983		14.64	1671	0.01987
	15.19	1562	0.02816		16.14	1552	0.02944		14.67	1672	0.02997
	15.29	1561	0.02782		16.25	1550	0.02886		14.81	1672	0.02621
	15.73	1559	0.02594		16.38	1549	0.02838		14.83	1670	0.02972
	15.73	1559	0.02647		16.56	1548	0.02922		14.73	1671	0.02291
	16.09	1557	0.02622		16.62	1547	0.02927		14.9	1669	0.02438
	16.29	1558	0.03126		16.77	1546	0.02856		14.94	1668	0.03048
	16.67	1557	0.02828		16.92	1546	0.02935		15.04	1671	0.02723
	16.55	1555	0.02945		17.04	1545	0.02876		15.05	1669	0.0247
	16.81	1554	0.02794		17.19	1542	0.0275		15.33	1666	0.0305
	17.3	1553	0.03132		17.38	1544	0.0294		15.47	1664	0.03131
	17.43	1550	0.02864		17.29	1542	0.02844		15.6	1665	0.02467
	17.51	1551	0.02998		17.58	1542	0.02847		15.73	1662	0.02552
	17.63	1548	0.02899		17.83	1541	0.02956		15.81	1660	0.02838
	17.82	1547	0.0252		17.95	1541	0.02924		15.81	1655	0.02826
	17.9	1546	0.02864		18.2	1541	0.03039		16.12	1656	0.02659
	18.2	1544	0.03055		18.33	1539	0.02923		16.14	1653	0.02845
	18.19	1544	0.02672		18.42	1539	0.02894		16.46	1653	0.02795
	18.34	1541	0.02793		18.66	1538	0.02851		16.59	1651	0.02858
	18.65	1540	0.03142		18.75	1538	0.02908		16.78	1649	0.02855
	19	1539	0.02686		18.86	1537	0.02883		16.97	1650	0.02698
	19.06	1538	0.02889		19.04	1537	0.02937		17.22	1652	0.02941
	19.42	1538	0.02964		19.16	1535	0.02901		17.24	1649	0.02487
	19.43	1536	0.02719		19.25	1535	0.02912		17.74	1647	0.03018
	19.56	1535	0.03019		19.47	1534	0.02911		17.59	1644	0.02007
	19.74	1534	0.02994		19.59	1532	0.02846		17.93	1641	0.0295
	19.94	1534	0.03133		19.76	1532	0.02937		18.42	1639	0.02622
	20.05	1532	0.02822		19.84	1531	0.02924		18.6	1636	0.03075
	20.08	1530	0.02816		20.11	1530	0.02927		18.97	1635	0.02963
	20.24	1530	0.02963		20.19	1529	0.02946		19.03	1633	0.03115
	20.45	1527	0.02956		20.37	1529	0.02958		19.28	1632	0.02465
	20.88	1526	0.02828		20.43	1527	0.02918		19.31	1627	0.024
	20.63	1525	0.02913		20.59	1527	0.03009		19.37	1626	0.02995
	20.96	1522	0.02633		20.76	1526	0.02987		19.84	1626	0.02869
	21.46	1521	0.0314		20.91	1525	0.02938		20.07	1625	0.03245
	21.45	1519	0.03021		21.11	1524	0.02882		20.13	1623	0.03147
	21.62	1518	0.02876		21.23	1523	0.02934		20.2	1624	0.02652
	21.76	1517	0.03017		21.5	1522	0.0294		20.21	1625	0.02723
	21.92	1516	0.03099		21.59	1521	0.02923		20.6	1622	0.02889
	21.95	1513	0.02689		21.79	1520	0.02968		20.92	1623	0.02993
	22.28	1512	0.02965		21.98	1519	0.02933		20.84	1620	0.03146
	22.46	1512	0.03089		22.04	1517	0.02924		21.13	1621	0.02393
	22.46	1510	0.02974		22.43	1517	0.03014		21.73	1619	0.03041
	22.5	1507	0.02753		22.44	1515	0.02962		21.8	1618	0.02839
	22.95	1509	0.02966		22.75	1514	0.02957		21.49	1618	0.02544
	23.02	1508	0.03153		22.82	1513	0.02948		22.23	1615	0.0289
	23.09	1508	0.03057		22.94	1512	0.03		22.56	1610	0.03257
	23.13	1506	0.02688		23.07	1511	0.02975		22.57	1610	0.03271
	23.35	1508	0.03095		23.28	1510	0.02967		22.91	1609	0.02589
	23.47	1506	0.03274		23.38	1509	0.03002		23.01	1609	0.02582
	23.63	1506	0.02979		23.63	1508	0.02984		22.94	1604	0.02784
	23.78	1505	0.0289		23.74	1508	0.02956		23.05	1605	0.03289
	23.84	1504	0.02897		23.74	1507	0.02984		23.32	1604	0.03398
	23.94	1504	0.03403		24.15	1506	0.02954		23.56	1604	0.02984
	24.09	1504	0.03034		24.23	1506	0.03015		23.57	1604	0.0266
	24.18	1503	0.0295		24.31	1505	0.03011		23.53	1603	0.03014
	24.43	1503	0.03025		24.56	1505	0.03016		23.88	1602	0.02806
	24.45	1502	0.03165		24.54	1504	0.02964		23.98	1600	0.02608
	24.55	1501	0.02971		24.72	1504	0.03032		24.1	1598	0.03046
	24.78	1500	0.03046		24.83	1504	0.03086		24.16	1596	0.03306
	24.86	1500	0.03095		25	1503	0.03006		24.16	1595	0.03114
	25	1498	0.02953		25.18	1502	0.02999		24.38	1595	0.03049
	25.14	1497	0.03028		25.33	1502	0.03035		24.52	1594	0.02884
	25.31	1496	0.02984		25.54	1501	0.0301		24.58	1591	0.02893
	25.39	1494	0.03021		25.64	1501	0.03063		24.71	1591	0.03494
	25.58	1492	0.03004		25.77	1500	0.03011		24.78	1591	0.03064
	25.75	1491	0.03215		26	1500	0.03043		25	1589	0.02927
	25.8	1490	0.03119		25.95	1499	0.03028		25.11	1588	0.0314
	25.99	1489	0.02992		26.37	1499	0.03078		25.29	1587	0.03002
	26.13	1488	0.03038		26.35	1498	0.03082		25.39	1586	0.02878
	26.21	1487	0.03038		26.63	1497	0.03086		25.62	1584	0.03048
	26.48	1486	0.03148		26.69	1495	0.03045		25.76	1584	0.03253
	26.55	1486	0.03135		26.88	1495	0.03137		25.8	1583	0.02833
	26.69	1485	0.03055		26.94	1494	0.03047		26.07	1581	0.02692
	26.87	1485	0.03086		27.19	1493	0.03111		26.12	1579	0.03423
	26.96	1484	0.03028		27.31	1492	0.03064		26.24	1579	0.0283
	27.14	1483	0.03043		27.34	1491	0.03062		26.49	1578	0.03109
	27.23	1482	0.03132		27.67	1489	0.03053		26.49	1576	0.03225
	27.41	1481	0.03184		27.69	1488	0.0308		26.76	1575	0.02975
	27.57	1480	0.03156		28.07	1487	0.03077		26.92	1575	0.03268
	27.68	1479	0.03067		28.17	1485	0.03103		27.07	1574	0.03056
	27.84	1478	0.03206		28.29	1484	0.03095		27.22	1574	0.02957
	27.97	1477	0.03132		28.49	1483	0.03083		27.38	1573	0.0299
	28.12	1476	0.03128		28.47	1482	0.03062		27.49	1573	0.02983
	28.31	1475	0.03115		28.71	1482	0.03142		27.61	1573	0.03125
	28.41	1474	0.03114		28.87	1480	0.03081		27.84	1572	0.03117
	28.57	1472	0.03002		29.12	1480	0.03125		27.93	1572	0.03223
	28.68	1471	0.03181		29.27	1479	0.0316		28.09	1571	0.03038
	28.91	1469	0.03236		29.43	1480	0.03168		28.29	1571	0.03166
	28.98	1468	0.03181		29.56	1478	0.03077		28.37	1569	0.03148
	29.23	1466	0.03163		29.62	1478	0.03142		28.62	1569	0.03029
	29.26	1465	0.03199		29.74	1477	0.0311		28.72	1568	0.03148
	29.57	1464	0.03243		29.84	1476	0.03107		28.84	1567	0.03088
	29.55	1462	0.03194		30	1476	0.0318		29.05	1567	0.03175
	29.93	1461	0.03087		30.12	1474	0.03085		29.2	1565	0.03149
	29.96	1459	0.03216		30.41	1474	0.03214		29.33	1563	0.03211
	30.26	1459	0.03195		30.63	1472	0.03164		29.49	1562	0.03144
	30.31	1457	0.03207		30.68	1471	0.03223		29.67	1560	0.03166
	30.58	1457	0.03243		30.91	1470	0.03119		29.85	1559	0.03245
	30.73	1456	0.03156		30.93	1469	0.03174		29.95	1557	0.0304
	30.89	1455	0.03246		31.07	1468	0.03177		30.18	1556	0.03229
	30.98	1454	0.03276		31.26	1467	0.03212		30.21	1555	0.03077
	31.17	1454	0.03146		31.35	1466	0.03166		30.47	1554	0.03124
	31.32	1453	0.03293		31.38	1465	0.03196		30.6	1553	0.03366
	31.48	1453	0.03311		31.55	1464	0.03212		30.74	1553	0.03123
	31.61	1452	0.03209		31.54	1462	0.03174		30.93	1552	0.03271
	31.73	1452	0.03299		31.81	1462	0.03211		31.06	1551	0.031
	31.91	1451	0.0328		31.93	1460	0.0317		31.29	1549	0.03283
	31.98	1451	0.0331		32.02	1459	0.03257		31.45	1549	0.03227
	32.23	1450	0.0322		32.32	1458	0.03211		31.54	1547	0.03174
	32.28	1449	0.03291		32.37	1456	0.0319		31.74	1546	0.0326
	32.53	1449	0.03303		32.63	1455	0.03284		31.88	1545	0.03241
	32.64	1448	0.03239		32.78	1453	0.03185		32.03	1543	0.03284
	32.82	1447	0.0336		32.92	1452	0.03266		32.28	1542	0.03299
	33.02	1445	0.03304		32.98	1451	0.03283		32.31	1540	0.03134
	33.02	1444	0.03289		33.19	1449	0.03172		32.6	1539	0.03209
	33.36	1443	0.03258		33.28	1449	0.0326		32.69	1537	0.03349
	33.46	1441	0.03345		33.59	1448	0.03203		32.88	1536	0.03257
	33.63	1440	0.03411		33.64	1447	0.03272		33.04	1534	0.03327
	33.81	1438	0.03285		33.83	1446	0.03282		33.19	1533	0.0316
	33.96	1437	0.03383		33.98	1445	0.03252		33.35	1531	0.03383
	34.05	1435	0.03332		34	1444	0.03276		33.47	1529	0.03109
	34.15	1434	0.03317		34.33	1444	0.03287		33.67	1527	0.03428
	34.44	1434	0.03359		34.4	1443	0.03331		33.77	1526	0.03258
	34.44	1433	0.03362		34.57	1443	0.03342		34.07	1525	0.03362
	34.72	1432	0.03399		34.66	1442	0.03299		34.08	1524	0.0323
	34.71	1431	0.03379		34.71	1441	0.03311		34.31	1523	0.03265
	34.93	1431	0.03389		34.89	1440	0.03286		34.44	1523	0.03517
	35.09	1430	0.0335		34.94	1440	0.03307		34.59	1522	0.0333
	35.2	1429	0.03408		35.07	1439	0.0338		34.69	1522	0.03215
	35.47	1428	0.03441		35.18	1438	0.03302		34.89	1521	0.03376
	35.48	1427	0.03369		35.29	1437	0.0336		34.99	1520	0.0335
	35.62	1425	0.03413		35.43	1437	0.03383		35.17	1520	0.03351
	35.9	1424	0.03457		35.53	1435	0.03325		35.27	1519	0.03373
	35.96	1423	0.03412		35.67	1434	0.03378		35.49	1519	0.03445
	36.2	1421	0.03451		35.79	1434	0.03391		35.55	1518	0.03366
	36.36	1420	0.03432		35.92	1433	0.03416		35.89	1517	0.03407
	36.39	1419	0.03448		36.08	1431	0.03416		35.93	1516	0.03476
	36.59	1418	0.03438		36.24	1429	0.03434		36.13	1515	0.03316
	36.7	1417	0.03517		36.32	1426	0.03428		36.25	1513	0.03523
	36.8	1415	0.03418		36.56	1425	0.03498		36.49	1511	0.03363
	36.92	1414	0.03436		36.7	1423	0.03415		36.53	1510	0.03471
	37.07	1412	0.03473		36.75	1422	0.03465		36.7	1508	0.03309
	37.16	1411	0.03456		37.04	1420	0.03432		36.89	1506	0.03553
	37.33	1409	0.03481		36.98	1419	0.03463		37.01	1505	0.03482
	37.5	1408	0.03474		37.48	1418	0.0345		37.18	1505	0.03515
	37.56	1406	0.03505		37.55	1416	0.03542		37.35	1503	0.03203
	37.72	1405	0.03467		37.75	1415	0.03453		37.54	1502	0.0346
	37.88	1404	0.03545		37.84	1414	0.03454		37.78	1501	0.03593
	38.03	1403	0.03522		37.98	1413	0.03482		37.77	1501	0.03476
	38.22	1402	0.03484		38.13	1411	0.03474		38.1	1500	0.03383
	38.31	1401	0.03511		38.27	1410	0.03516		38.1	1499	0.03593
	38.58	1401	0.03566		38.5	1410	0.035		38.48	1498	0.03482
	38.69	1400	0.03497		38.55	1409	0.03483		38.55	1496	0.03578
	38.88	1399	0.03689		38.84	1408	0.03496		38.69	1495	0.03387
	38.99	1398	0.03476		38.92	1407	0.03491		38.85	1493	0.03566
	39.14	1398	0.03624		39.11	1407	0.03533		39.15	1492	0.03521
	39.39	1398	0.03608		39.23	1405	0.03501		39.18	1490	0.03518
	39.46	1397	0.03487		39.33	1405	0.03517		39.43	1489	0.03534
	39.65	1396	0.03581		39.54	1404	0.03533		39.61	1486	0.03669
	39.86	1396	0.03656		39.6	1403	0.035		39.68	1486	0.03565
	40	1394	0.03552		39.85	1402	0.03526		39.85	1484	0.03557
	40.17	1394	0.03644		39.95	1401	0.03526		39.89	1483	0.03451
	40.24	1392	0.03631		40.03	1400	0.03543		40.08	1481	0.03581
	40.54	1391	0.03637		40.28	1399	0.0347		40.08	1479	0.03563
	40.61	1390	0.03559		40.41	1398	0.03583		40.3	1478	0.03536
	40.74	1388	0.03616		40.6	1397	0.03558		40.35	1476	0.0363
	41.02	1387	0.03648		40.75	1396	0.03569		40.42	1475	0.03449
	41.08	1385	0.03638		40.91	1395	0.03544		40.7	1473	0.03666
	41.23	1384	0.03647		41.05	1393	0.03557		40.76	1472	0.03618
	41.41	1382	0.03679		41.12	1392	0.03521		40.98	1472	0.03723
	41.48	1381	0.03634		41.37	1391	0.03572		41.13	1471	0.03661
	41.66	1380	0.03758		41.51	1390	0.03582		41.18	1469	0.03558
	41.79	1379	0.0358		41.68	1389	0.03628		41.33	1470	0.03655
	41.87	1378	0.03643		41.84	1387	0.03574		41.48	1469	0.03508
	42.08	1377	0.03727		41.98	1386	0.0358		41.64	1468	0.03682
	42.24	1377	0.0372		42.14	1385	0.03558		41.8	1468	0.0371
	42.24	1376	0.03681		42.27	1383	0.03593		41.96	1468	0.03724
	42.66	1375	0.03645		42.42	1382	0.03592		42.18	1467	0.03574
	42.66	1374	0.03664		42.58	1381	0.03621		42.26	1466	0.03629
	42.82	1373	0.037		42.73	1379	0.03574		42.36	1465	0.03677
	43.07	1372	0.0384		42.91	1378	0.03614		42.54	1464	0.03762
	43.12	1370	0.03715		43.04	1377	0.03629		42.66	1463	0.03699
	43.3	1369	0.03776		43.14	1375	0.03576		42.78	1461	0.03634
	43.6	1368	0.03728		43.37	1375	0.03638		42.91	1459	0.0379
	43.57	1366	0.03734		43.52	1373	0.03625		43	1458	0.03538
	43.97	1365	0.03717		43.63	1373	0.03629		43.21	1456	0.03802
	43.99	1363	0.03713		43.82	1372	0.03602		43.36	1454	0.0379
	44.15	1362	0.03819		43.94	1371	0.03628		43.58	1453	0.03912
	44.35	1361	0.03778		44.12	1370	0.03684		43.74	1452	0.03774
	44.47	1359	0.03719		44.27	1369	0.03628		43.85	1450	0.03696
	44.54	1357	0.03787		44.42	1368	0.03675		44.1	1450	0.03629
	44.88	1356	0.03802		44.57	1368	0.03647		44.2	1448	0.03748
	44.89	1354	0.03771		44.73	1367	0.03648		44.26	1448	0.03754
	45.1	1353	0.03839		44.88	1366	0.03651		44.48	1447	0.03659
	45.24	1351	0.03776		45.05	1366	0.03706		44.69	1446	0.04009
	45.32	1350	0.03791		45.19	1365	0.03694		44.8	1444	0.0374
	45.53	1349	0.03904		45.33	1365	0.03689		45.12	1444	0.03906
	45.82	1348	0.03691		45.5	1364	0.03704		45.11	1443	0.0367
	45.92	1347	0.03825		45.65	1363	0.03697		45.53	1442	0.03817
	46.29	1347	0.0387		45.81	1362	0.03696		45.5	1440	0.03596
	46.32	1345	0.03838		45.94	1362	0.03712		45.77	1438	0.03952
	46.49	1345	0.03953		46.13	1361	0.03697		45.86	1436	0.03932
	46.5	1344	0.03762		46.29	1360	0.03728		46.04	1435	0.03845
	46.66	1343	0.03893		46.4	1359	0.03746		46.04	1433	0.03843
	46.9	1343	0.03874		46.56	1358	0.03706		46.43	1432	0.03885
	46.95	1342	0.03804		46.76	1357	0.03756		46.47	1430	0.03907
	47.2	1342	0.03921		46.9	1356	0.03695		46.61	1429	0.03878
	47.32	1341	0.03895		47.04	1355	0.0373		46.64	1427	0.03773
	47.39	1340	0.03854		47.17	1353	0.03803		46.88	1425	0.03766
	47.44	1339	0.03944		47.37	1352	0.03754		47	1423	0.04042
	47.58	1339	0.03898		47.5	1350	0.03746		47.09	1422	0.03737
	47.77	1337	0.03866		47.67	1349	0.03763		47.41	1420	0.04042
	47.86	1336	0.03999		47.83	1348	0.03759		47.46	1419	0.03772
	48.05	1335	0.03889		47.97	1346	0.03755		47.6	1419	0.04027
	48.12	1333	0.03909		48.14	1345	0.03772		47.85	1418	0.03984
	48.33	1332	0.03985		48.28	1344	0.03782		47.89	1417	0.03753
	48.5	1331	0.04002		48.45	1343	0.0382		48.07	1416	0.04072
	48.53	1329	0.03811		48.6	1341	0.03735		48.17	1416	0.03874
	48.83	1328	0.03984		48.72	1341	0.0378		48.29	1416	0.03791
	48.99	1326	0.0396		48.9	1340	0.03797		48.46	1415	0.04098
	49.03	1325	0.04027		49.04	1339	0.03837		48.55	1414	0.03844
	49.27	1325	0.03924		49.21	1338	0.03811		48.69	1413	0.0408
	49.36	1323	0.03913		49.36	1337	0.03736		48.9	1413	0.03824
	49.46	1323	0.03972		49.49	1336	0.03823		49.03	1412	0.041
	49.67	1322	0.04042		49.68	1336	0.03845		49.31	1411	0.03969
	49.75	1321	0.04026		49.83	1335	0.03863		49.41	1409	0.0405
	49.83	1320	0.03944		49.97	1333	0.03802		49.57	1408	0.04195
	50	1320	0.03963		50.11	1332	0.0381		49.66	1407	0.0384
	50	1318	0.03986		50.25	1331	0.0382		49.77	1406	0.04072
	50.34	1318	0.04013		50.38	1330	0.03899		49.95	1404	0.03959
	50.45	1316	0.03998		50.57	1329	0.0387		50.08	1402	0.04087
	50.44	1315	0.03986		50.73	1328	0.0388		50.27	1401	0.03996
	50.75	1314	0.04005		50.87	1327	0.03877		50.28	1399	0.0406
	50.83	1312	0.04058		51.02	1326	0.03873		50.58	1398	0.03983
	50.94	1311	0.0406		51.18	1324	0.0388		50.75	1396	0.0406
	51.18	1310	0.04051		51.34	1323	0.03889		50.84	1395	0.04168
	51.2	1309	0.03999		51.49	1322	0.03854		51.02	1395	0.03976
	51.43	1308	0.0407		51.63	1321	0.03884		51.1	1394	0.04137
	51.54	1306	0.04018		51.77	1319	0.03886		51.43	1393	0.0413
	51.6	1305	0.04081		51.96	1318	0.03963		51.48	1392	0.04093
	52.01	1303	0.03945		52.07	1317	0.03919		51.65	1392	0.04103
	51.97	1302	0.04136		52.21	1315	0.03894		51.75	1390	0.04085
	52.42	1300	0.04048		52.39	1314	0.03928		51.92	1390	0.04073
	52.39	1298	0.04124		52.52	1313	0.03915		51.92	1388	0.04065
	52.58	1297	0.04057		52.7	1311	0.03929		52.09	1386	0.04093
	52.74	1296	0.04143		52.84	1310	0.03968		52.26	1385	0.04171
	52.76	1295	0.04074		52.99	1308	0.03932		52.36	1384	0.04179
	53.03	1294	0.04081		53.08	1307	0.03961		52.46	1382	0.04098
	52.99	1293	0.0403		53.28	1306	0.03921		52.63	1381	0.04183
	53.14	1292	0.04073		53.42	1305	0.04013		52.77	1379	0.04131
	53.4	1292	0.04109		53.61	1304	0.03973		52.93	1378	0.04165
	53.45	1291	0.04101		53.74	1303	0.03986		53.04	1376	0.04139
	53.75	1290	0.04178		53.9	1302	0.03959		53.16	1374	0.04176
	53.88	1289	0.04087		54.05	1300	0.03942		53.39	1373	0.04267
	53.89	1288	0.04072		54.19	1300	0.04022		53.54	1371	0.04195
	54.32	1288	0.04097		54.36	1299	0.04001		53.64	1369	0.04225
	54.33	1287	0.04108		54.5	1298	0.03981		53.83	1368	0.0409
	54.57	1287	0.04259		54.62	1297	0.03973		53.93	1366	0.04291
	54.7	1286	0.04136		54.77	1297	0.04052		54.19	1365	0.0419
	54.73	1285	0.04182		54.92	1296	0.04102		54.31	1364	0.04217
	55	1285	0.04104		55.1	1295	0.04017		54.42	1364	0.04256
	54.91	1284	0.04051		55.25	1294	0.04023		54.62	1363	0.04214
	55.11	1283	0.04159		55.39	1293	0.04059		54.66	1362	0.04255
	55.4	1282	0.0426		55.51	1292	0.04023		54.89	1362	0.04211
	55.46	1281	0.04279		55.7	1292	0.04034		54.94	1361	0.04144
	55.65	1280	0.04229		55.83	1291	0.04016		55.15	1360	0.04371
	55.76	1278	0.04073		55.99	1290	0.04086		55.43	1360	0.04405
	55.85	1277	0.04181		56.13	1289	0.04115		55.53	1359	0.04244
	56.21	1276	0.04216		56.27	1288	0.0406		55.73	1359	0.04356
	56.23	1274	0.04106		56.45	1287	0.0411		55.88	1357	0.04203
	56.37	1272	0.0423		56.6	1286	0.04084		55.97	1356	0.0435
	56.5	1271	0.04186		56.75	1285	0.04063		56.18	1356	0.04317
	56.6	1270	0.04239		56.91	1284	0.04119		56.26	1355	0.04319
	56.89	1269	0.04169		57.01	1282	0.04122		56.46	1354	0.04395
	56.97	1268	0.04328		57.18	1281	0.04132		56.62	1353	0.04256
	57.18	1267	0.04193		57.35	1279	0.04107		56.71	1350	0.04364
	57.14	1267	0.04141		57.48	1277	0.04089		56.9	1349	0.04341
	57.45	1266	0.04297		57.63	1276	0.0419		56.94	1347	0.04206
	57.44	1265	0.04251		57.77	1275	0.04156		57.19	1345	0.0441
	57.76	1265	0.04267		57.95	1273	0.04139		57.34	1344	0.04346
	57.86	1263	0.0421		58.07	1272	0.04136		57.41	1343	0.04392
	57.87	1262	0.04248		58.22	1270	0.04195		57.61	1341	0.04391
	58.24	1261	0.0423		58.38	1269	0.04153		57.69	1340	0.04353
	58.3	1260	0.04353		58.54	1268	0.04165		57.88	1340	0.04392
	58.52	1259	0.04325		58.67	1267	0.04135		58.03	1339	0.04445
	58.66	1258	0.04283		58.83	1266	0.04197		58.23	1337	0.04475
	58.74	1257	0.04264		58.99	1265	0.04187		58.38	1337	0.04442
	58.96	1256	0.04206		59.12	1263	0.04176		58.51	1336	0.04475
	58.99	1254	0.04244		59.28	1263	0.04247		58.68	1335	0.0435
	59.28	1253	0.04386		59.41	1262	0.0424		58.79	1334	0.04493
	59.41	1252	0.04274		59.58	1260	0.04216		58.98	1333	0.04519
	59.51	1251	0.04241		59.72	1260	0.04218		59.15	1331	0.04442
	59.75	1249	0.04353		59.86	1258	0.04265		59.25	1330	0.04442
	59.91	1248	0.04312		60.03	1257	0.04267		59.45	1329	0.04441
	59.93	1247	0.04237		60.2	1255	0.04243		59.55	1327	0.04442
	60.23	1245	0.04342		60.34	1254	0.04245		59.72	1326	0.04515
	60.33	1244	0.04281		60.5	1253	0.04301		59.85	1324	0.04462
	60.38	1242	0.04352		60.6	1251	0.04285		59.95	1323	0.04435
	60.66	1241	0.04304		60.78	1250	0.04275		60.19	1321	0.04471
	60.76	1239	0.04353		60.94	1248	0.04329		60.28	1319	0.04515
	60.83	1238	0.04369		61.07	1247	0.04319		60.43	1317	0.04448
	61.07	1237	0.04291		61.24	1246	0.04338		60.59	1316	0.04581
	61.07	1236	0.04298		61.37	1244	0.04314		60.78	1315	0.04563
	61.3	1236	0.04415		61.52	1242	0.04298		60.9	1313	0.04533
	61.56	1235	0.04439		61.66	1241	0.04371		61.06	1312	0.04539
	61.68	1234	0.04378		61.82	1239	0.04362		61.23	1311	0.04543
	61.81	1233	0.04445		61.97	1238	0.04337		61.41	1310	0.045
	62.01	1232	0.0436		62.12	1236	0.04372		61.52	1308	0.04458
	61.97	1232	0.04304		62.24	1235	0.04404		61.68	1308	0.0463
	62.24	1231	0.0431		62.43	1233	0.04386		61.87	1307	0.04525
	62.26	1230	0.04374		62.57	1231	0.04378		61.95	1306	0.04611
	62.46	1230	0.04467		62.71	1229	0.04355		62.16	1306	0.04638
	62.74	1229	0.04387		62.85	1228	0.04416		62.31	1305	0.04585
	62.86	1228	0.04514		62.99	1227	0.0446		62.46	1304	0.04639
	63.12	1228	0.04364		63.17	1225	0.04448		62.62	1304	0.04491
	63.18	1227	0.04466		63.33	1224	0.04427		62.73	1303	0.04584
	63.41	1226	0.04488		63.46	1222	0.04489		62.91	1302	0.04623
	63.53	1225	0.04391		63.6	1221	0.04448		63.05	1301	0.04627
	63.54	1224	0.04468		63.78	1220	0.04499		63.17	1300	0.04649
	63.92	1223	0.04409		63.88	1219	0.04504		63.36	1299	0.04628
	63.95	1221	0.04437		64.08	1218	0.04499		63.51	1298	0.0461
	64.15	1220	0.04517		64.22	1217	0.04525		63.66	1297	0.0467
	64.29	1219	0.04422		64.34	1216	0.04553		63.81	1295	0.04631
	64.34	1217	0.04475		64.53	1215	0.04546		63.97	1293	0.04716
	64.53	1216	0.0445		64.66	1214	0.04524		64.11	1292	0.04582
	64.66	1214	0.045		64.82	1213	0.04591		64.28	1290	0.04693
	64.82	1213	0.04493		64.98	1212	0.04595		64.41	1288	0.04622
	64.94	1212	0.04412		65.12	1210	0.04559		64.57	1287	0.04756
	64.97	1211	0.04472		65.28	1210	0.04622		64.73	1286	0.04646
	65.25	1210	0.04509		65.42	1208	0.046		64.87	1285	0.04684
	65.23	1209	0.04398		65.6	1207	0.04631		65.07	1283	0.04716
	65.45	1208	0.04573		65.72	1205	0.04631		65.17	1283	0.04734
	65.62	1207	0.04432		65.87	1204	0.04647		65.38	1282	0.04792
	65.83	1207	0.0462		66.02	1202	0.04655		65.49	1281	0.04715
	66.02	1205	0.04548		66.16	1201	0.04696		65.67	1280	0.04739
	66	1204	0.04483		66.33	1199	0.04641		65.8	1279	0.04716
	66.35	1203	0.04542		66.47	1198	0.04684		65.91	1278	0.04746
	66.36	1202	0.04531		66.6	1195	0.04694		66.06	1277	0.04819
	66.66	1201	0.04575		66.79	1194	0.04687		66.26	1275	0.04791
	66.75	1200	0.04515		66.9	1192	0.04715		66.35	1274	0.04753
	66.91	1198	0.04651		67.08	1190	0.04743		66.5	1272	0.04847
	67.1	1198	0.04528		67.2	1189	0.04749		66.69	1271	0.04874
	67.14	1196	0.0452		67.36	1187	0.04761		66.84	1270	0.04818
	67.32	1195	0.04646		67.52	1186	0.04723		66.97	1268	0.04724
	67.51	1194	0.04627		67.67	1184	0.04782		67.14	1267	0.04884
	67.62	1192	0.04574		67.81	1183	0.04777		67.3	1265	0.0485
	67.75	1191	0.04653		67.96	1182	0.04849		67.43	1264	0.04794
	67.91	1190	0.0452		68.1	1181	0.04817		67.58	1262	0.04843
	67.92	1188	0.04622		68.26	1180	0.04853		67.75	1260	0.04796
	68.25	1187	0.0455		68.4	1178	0.04882		67.88	1259	0.04942
	68.38	1185	0.04707		68.59	1177	0.04845		68.01	1258	0.04736
	68.54	1184	0.04685		68.72	1175	0.04846		68.18	1256	0.04892
	68.72	1183	0.04651		68.87	1174	0.0489		68.31	1254	0.04874
	68.8	1181	0.04593		69.04	1172	0.04912		68.46	1252	0.04888
	69	1180	0.04677		69.19	1171	0.04916		68.67	1251	0.04888
	69.12	1178	0.04573		69.33	1169	0.04925		68.76	1249	0.04891
	69.23	1177	0.04676		69.48	1167	0.0494		68.98	1249	0.04908
	69.4	1176	0.04647		69.62	1166	0.04983		69.04	1248	0.04873
	69.54	1175	0.04686		69.79	1164	0.04919		69.23	1246	0.04882
	69.67	1174	0.04677		69.95	1162	0.04939		69.43	1245	0.04946
	69.86	1173	0.04699		70.05	1161	0.05016		69.52	1245	0.04948
	69.9	1172	0.04694		70.23	1159	0.05022		69.73	1244	0.04986
	70.25	1170	0.04674		70.39	1157	0.04999		69.86	1243	0.04924
	70.25	1170	0.04709		70.5	1155	0.05005		70.03	1243	0.04978
	70.4	1169	0.04695		70.65	1153	0.05015		70.16	1242	0.04893
	70.58	1168	0.04695		70.79	1152	0.05092		70.32	1241	0.05002
	70.69	1167	0.0479		71	1150	0.05033		70.46	1240	0.04993
	71.04	1166	0.0461		71.11	1148	0.0505		70.61	1238	0.05038
	71.15	1166	0.04868		71.26	1146	0.05075		70.71	1238	0.0495
	71.36	1165	0.04845		71.4	1145	0.05118		70.95	1236	0.05045
	71.38	1164	0.04717		71.56	1143	0.0512		71.04	1235	0.05022
	71.6	1163	0.04812		71.69	1142	0.05147		71.23	1234	0.04973
	71.76	1162	0.04716		71.85	1141	0.05143		71.33	1232	0.05113
	71.85	1161	0.04822		72.03	1139	0.05167		71.53	1231	0.05092
	72.06	1160	0.0482		72.17	1138	0.05152		71.64	1229	0.05079
	72.16	1159	0.0476		72.32	1137	0.05177		71.83	1228	0.04973
	72.29	1158	0.04781		72.49	1136	0.05185		71.96	1225	0.05053
	72.45	1157	0.0478		72.62	1134	0.05208		72.1	1224	0.05087
	72.53	1155	0.04851		72.79	1133	0.05198		72.2	1222	0.05015
	72.73	1153	0.0474		72.92	1132	0.0525		72.39	1220	0.05133
	72.86	1152	0.04807		73.06	1131	0.05283		72.52	1219	0.05166
	73	1150	0.0487		73.21	1130	0.0528		72.72	1218	0.05079
	73.16	1148	0.04927		73.4	1129	0.05261		72.85	1217	0.0515
	73.34	1147	0.0483		73.54	1128	0.05259		73.01	1216	0.05135
	73.38	1146	0.04857		73.64	1127	0.0531		73.16	1215	0.05087
	73.64	1145	0.04809		73.83	1126	0.05316		73.29	1213	0.05185
	73.67	1143	0.04842		73.94	1124	0.05351		73.45	1213	0.05179
	73.89	1142	0.04859		74.14	1123	0.05318		73.62	1211	0.05132
	74.09	1140	0.04909		74.28	1121	0.05328		73.78	1210	0.05268
	74.21	1140	0.04925		74.4	1120	0.05376		73.92	1209	0.05145
	74.32	1138	0.04893		74.57	1118	0.05387		74.04	1207	0.05128
	74.52	1138	0.04874		74.68	1116	0.05411		74.25	1205	0.05201
	74.62	1136	0.04931		74.88	1114	0.05369		74.32	1204	0.05189
	74.83	1135	0.04948		75	1113	0.05459		74.52	1202	0.05151
	74.87	1134	0.04908		75.18	1111	0.05397		74.66	1201	0.05223
	75.18	1133	0.04979		75.3	1109	0.05386		74.83	1199	0.05236
	75.31	1132	0.05024		75.47	1108	0.0541		74.93	1198	0.05149
	75.41	1130	0.04936		75.6	1106	0.05482		75.06	1196	0.05306
	75.63	1129	0.04941		75.76	1105	0.05466		75.23	1195	0.05182
	75.74	1128	0.04909		75.89	1104	0.05444		75.38	1192	0.05321
	75.91	1126	0.05003		76.08	1103	0.05539		75.58	1191	0.05257
	76	1125	0.04971		76.21	1101	0.05476		75.68	1188	0.05201
	76.14	1123	0.05018		76.37	1100	0.05473		75.84	1187	0.05215
	76.32	1122	0.04949		76.5	1099	0.0558		76.02	1185	0.05292
	76.35	1120	0.04885		76.68	1098	0.05549		76.14	1183	0.05289
	76.82	1119	0.05124		76.82	1096	0.0554		76.33	1182	0.05336
	76.86	1117	0.05096		76.95	1095	0.05544		76.43	1181	0.05269
	77.08	1115	0.05103		77.13	1094	0.05537		76.57	1178	0.05319
	77.2	1114	0.05028		77.26	1092	0.05598		76.78	1178	0.05348
	77.3	1112	0.05052		77.4	1091	0.05609		76.88	1176	0.05326
	77.51	1111	0.05069		77.56	1089	0.05618		77.08	1175	0.05424
	77.61	1109	0.04949		77.71	1087	0.05589		77.19	1174	0.05416
	77.77	1107	0.05148		77.87	1086	0.05601		77.33	1173	0.05309
	77.9	1106	0.05091		78.01	1084	0.05675		77.49	1172	0.05293
	78.05	1104	0.05041		78.14	1083	0.05635		77.66	1171	0.05501
	78.26	1102	0.05131		78.3	1081	0.05698		77.8	1170	0.05238
	78.36	1101	0.05094		78.46	1080	0.05679		77.91	1169	0.05391
	78.53	1100	0.051		78.63	1078	0.05668		78.13	1167	0.05564
	78.67	1098	0.05131		78.76	1076	0.05671		78.27	1166	0.05331
	78.77	1097	0.05124		78.91	1075	0.05701		78.42	1165	0.05477
	78.93	1096	0.05135		79.06	1073	0.0569		78.54	1164	0.05466
	79.13	1095	0.05131		79.22	1071	0.05719		78.7	1162	0.05482
	79.18	1094	0.05119		79.37	1070	0.05775		78.78	1161	0.05343
	79.42	1093	0.05158		79.47	1068	0.05745		78.97	1159	0.05531
	79.52	1091	0.05176		79.67	1066	0.05749		79.16	1157	0.0548
	79.67	1090	0.05175		79.81	1065	0.05757		79.25	1156	0.054
	79.75	1089	0.05148		79.96	1064	0.05756		79.48	1153	0.05579
	80	1088	0.05256		80.09	1062	0.05762		79.59	1152	0.05499
	80.09	1087	0.05221		80.28	1061	0.05752		79.74	1150	0.05467
	80.23	1086	0.05219		80.41	1060	0.05801		79.93	1148	0.05629
	80.4	1085	0.05204		80.57	1059	0.05853		80.04	1147	0.05463
	80.58	1083	0.05317		80.72	1058	0.05819		80.17	1145	0.05499
	80.67	1082	0.05214		80.86	1057	0.05884		80.37	1143	0.05596
	80.8	1081	0.05241		80.99	1055	0.05802		80.5	1142	0.0555
	81.05	1080	0.05248		81.19	1054	0.05825		80.64	1141	0.05489
	81.17	1078	0.05366		81.3	1053	0.05874		80.81	1139	0.05555
	81.34	1077	0.05304		81.47	1052	0.05902		80.94	1137	0.05599
	81.46	1075	0.05344		81.59	1051	0.05879		81.11	1137	0.05604
	81.64	1074	0.05279		81.77	1050	0.0589		81.27	1135	0.05637
	81.73	1072	0.05216		81.92	1049	0.0591		81.4	1133	0.0565
	81.9	1070	0.05354		82.07	1048	0.05933		81.5	1132	0.05571
	82.03	1068	0.0529		82.22	1047	0.05888		81.75	1130	0.0563
	82.21	1066	0.05367		82.39	1045	0.05898		81.85	1129	0.05664
	82.34	1064	0.05376		82.48	1044	0.05953		82	1127	0.05596
	82.47	1063	0.05356		82.66	1043	0.05953		82.15	1125	0.05623
	82.78	1061	0.05379		82.8	1041	0.05941		82.28	1123	0.05634
	82.85	1060	0.05412		82.97	1040	0.05979		82.44	1121	0.05715
	83.04	1058	0.05417		83.11	1038	0.05981		82.62	1119	0.0573
	83.15	1057	0.05344		83.24	1037	0.05975		82.71	1118	0.05668
	83.33	1056	0.05454		83.43	1035	0.05984		82.87	1116	0.05737
	83.47	1055	0.05385		83.58	1033	0.05979		83.06	1114	0.05696
	83.58	1053	0.0541		83.71	1032	0.06014		83.18	1112	0.05702
	83.77	1052	0.05429		83.88	1030	0.06049		83.33	1110	0.05755
	83.89	1051	0.05427		84.02	1028	0.06024		83.54	1108	0.05748
	84.01	1049	0.05419		84.16	1027	0.06019		83.62	1106	0.05753
	84.19	1048	0.05461		84.36	1025	0.06019		83.77	1104	0.0577
	84.33	1046	0.0549		84.45	1024	0.0605		83.91	1101	0.0579
	84.5	1045	0.05508		84.62	1023	0.06019		84.11	1100	0.05745
	84.65	1043	0.05464		84.76	1022	0.06111		84.25	1099	0.05783
	84.79	1042	0.05531		84.9	1021	0.06075		84.41	1097	0.05892
	84.92	1040	0.05477		85.07	1020	0.06124		84.53	1095	0.05806
	85.11	1038	0.05518		85.21	1018	0.06065		84.69	1094	0.05768
	85.27	1036	0.05535		85.36	1017	0.06058		84.83	1093	0.05843
	85.42	1035	0.05566		85.51	1016	0.06124		84.99	1091	0.05833
	85.55	1033	0.05593		85.66	1014	0.06088		85.2	1090	0.05941
	85.71	1031	0.05493		85.82	1013	0.06111		85.28	1089	0.0588
	85.84	1030	0.05531		85.92	1011	0.06137		85.44	1088	0.05715
	85.99	1028	0.05625		86.13	1010	0.06189		85.58	1086	0.05876
	86.14	1026	0.0558		86.24	1008	0.06089		85.72	1085	0.0591
	86.28	1024	0.05559		86.41	1007	0.0614		85.95	1083	0.05976
	86.42	1022	0.0558		86.56	1005	0.0616		86.04	1082	0.06003
	86.55	1020	0.05618		86.72	1004	0.06163		86.23	1080	0.05792
	86.74	1019	0.05644		86.82	1002	0.06212		86.36	1079	0.06036
	86.9	1017	0.05641		87.03	1001	0.06183		86.52	1077	0.0599
	87.02	1015	0.05655		87.13	999.1	0.06183		86.67	1076	0.05989
	87.2	1013	0.05615		87.33	997.1	0.06211		86.85	1074	0.05883
	87.31	1011	0.05693		87.48	995.6	0.06234		86.97	1072	0.06046
	87.48	1010	0.05609		87.58	994	0.06225		87.12	1070	0.05866
	87.63	1008	0.05679		87.79	992.3	0.06241		87.27	1067	0.06028
	87.77	1006	0.05678		87.92	990.7	0.0623		87.44	1066	0.06052
	87.95	1005	0.05699		88.03	988.8	0.06239		87.54	1063	0.06024
	88.08	1004	0.05694		88.22	987.2	0.06207		87.73	1062	0.06054
	88.27	1002	0.05695		88.35	985.8	0.0628		87.87	1060	0.06022
	88.4	1001	0.05736		88.5	984.1	0.06266		88.04	1058	0.06012
	88.58	999.3	0.05776		88.66	982.7	0.06248		88.15	1056	0.06136
	88.71	998	0.05776		88.8	981.5	0.0633		88.34	1055	0.06074
	88.85	996.8	0.05698		88.95	980.2	0.06292		88.44	1053	0.06072
	88.99	995.2	0.05727		89.12	978.9	0.06287		88.57	1052	0.06062
	89.16	994	0.05876		89.25	977.8	0.06296		88.79	1050	0.0607
	89.32	992.6	0.0584		89.43	976.6	0.06363		88.88	1049	0.06078
	89.45	991.4	0.0583		89.54	975.3	0.06322		89.06	1047	0.06166
	89.62	989.8	0.05779		89.72	974.5	0.06302		89.22	1045	0.06132
	89.74	988.6	0.05742		89.86	973.3	0.06329		89.34	1043	0.06174
	89.87	986.9	0.05838		90.02	972.3	0.06363		89.5	1042	0.06178
	90.03	985.4	0.0584		90.17	970.9	0.06326		89.65	1040	0.06148
	90.21	983.8	0.05878		90.31	970.1	0.06381		89.84	1038	0.06145
	90.31	982.1	0.05824		90.45	968.7	0.06359		89.95	1036	0.06225
	90.46	980.2	0.05928		90.62	967.3	0.06349		90.11	1034	0.06124
	90.65	978.4	0.05874		90.77	966.2	0.06431		90.28	1032	0.06243
	90.8	976.8	0.0591		90.92	965	0.06448		90.41	1030	0.06238
	90.94	974.5	0.05902		91.06	963.5	0.0637		90.6	1028	0.06194
	91.11	972.9	0.05963		91.18	961.7	0.06364		90.69	1026	0.06221
	91.24	970.9	0.05896		91.37	960.2	0.06405		90.87	1024	0.06225
	91.4	969.1	0.05987		91.51	958.7	0.0642		91.05	1022	0.0631
	91.54	967.1	0.05924		91.66	956.7	0.06452		91.14	1020	0.06219
	91.69	965.1	0.06006		91.81	955.3	0.06448		91.33	1018	0.06272
	91.8	963.5	0.05857		91.95	953.4	0.06409		91.49	1016	0.06344
	91.99	961.5	0.05922		92.12	951.6	0.06493		91.59	1014	0.06298
	92.11	959.8	0.0603		92.23	950.1	0.06448		91.77	1011	0.06178
	92.31	958	0.06017		92.45	948.3	0.06443		91.92	1009	0.06325
	92.37	956.5	0.05979		92.57	946.9	0.0651		92.04	1008	0.06369
	92.6	954.9	0.06023		92.7	945.1	0.06457		92.23	1006	0.06313
	92.72	953.6	0.06042		92.87	943.9	0.06441		92.33	1005	0.06297
	92.87	951.7	0.06056		93.02	942.7	0.06524		92.52	1003	0.06303
	93.01	950.2	0.06029		93.18	941.3	0.06521		92.65	1001	0.06416
	93.19	948.7	0.06023		93.29	939.7	0.06487		92.79	999.7	0.06392
	93.32	946.7	0.06192		93.47	938.6	0.06524		92.91	997.8	0.06408
	93.52	945	0.06096		93.61	937.3	0.06524		93.14	996.4	0.06376
	93.64	943.1	0.06037		93.73	936	0.06584		93.24	995.1	0.06363
	93.76	941.5	0.06125		93.93	934.3	0.06497		93.42	993.6	0.0646
	93.98	939.6	0.0613		94.05	932.8	0.06554		93.52	991.9	0.06438
	94.07	937.6	0.06144		94.22	931.2	0.06537		93.72	990.5	0.06394
	94.25	935.6	0.06125		94.34	929.7	0.06599		93.83	989.2	0.06445
	94.36	933.7	0.06125		94.52	928	0.06537		93.98	987.7	0.06495
	94.58	931.8	0.06195		94.66	926.5	0.06575		94.15	985.6	0.06545
	94.7	929.8	0.06162		94.79	924.8	0.06568		94.29	984.2	0.06383
	94.87	927.9	0.0616		94.97	923.3	0.06602		94.44	982.5	0.06607
	94.99	925.7	0.06163		95.11	921.9	0.06641		94.57	981.1	0.06393
	95.17	924.1	0.0623		95.25	919.7	0.0656		94.73	978.6	0.06547
	95.3	921.8	0.06208		95.42	918.3	0.06617		94.9	976.4	0.06491
	95.47	919.8	0.06311		95.53	916.6	0.0663		95.02	973.9	0.06575
	95.59	917.8	0.06261		95.67	914.4	0.06602		95.18	972.3	0.06497
	95.78	915.9	0.06188		95.88	912.9	0.06685		95.36	969.9	0.06673
	95.9	913.7	0.06269		95.99	910.9	0.06622		95.47	968.4	0.06592
	96.03	911.8	0.06235		96.15	909.2	0.06649		95.7	966.4	0.06553
	96.19	909.6	0.06284		96.31	907.3	0.06668		95.77	964	0.06604
	96.29	907.5	0.06271		96.45	905.8	0.06676		95.96	962.3	0.06544
	96.49	905.5	0.06301		96.62	903.7	0.06611		96.06	960.2	0.06609
	96.6	903.6	0.06343		96.74	902.5	0.06711		96.27	958.3	0.06544
	96.83	901.9	0.06302		96.91	900.8	0.06681		96.44	956.5	0.06653
	96.91	900.1	0.06383		97.05	899.1	0.0667		96.52	955.1	0.06611
	97.11	898.4	0.06298		97.18	897.7	0.06733		96.68	953.5	0.06664
	97.23	896.8	0.06412		97.32	896.4	0.06728		96.85	951.4	0.06724
	97.43	895.1	0.06319		97.5	894.9	0.06715		96.98	950	0.06655
	97.57	893.4	0.06436		97.67	893.9	0.06737		97.18	948	0.06633
	97.69	891.9	0.06353		97.78	892.3	0.06686		97.27	946.2	0.06664
	97.86	890.4	0.06371		97.96	891.2	0.06775		97.46	944.7	0.06677
	98	888.8	0.06434		98.12	889.9	0.06745		97.57	942.5	0.06658
	98.2	887	0.0645		98.25	888.7	0.06791		97.76	939.9	0.06745
	98.27	885.3	0.06417		98.4	887.4	0.06749		97.87	938.2	0.06632
	98.47	883.8	0.06488		98.52	886	0.06764		98.07	936	0.06807
	98.63	882.4	0.06453		98.66	884.6	0.06809		98.17	934	0.06797
	98.75	880.5	0.06455		98.83	883.4	0.06809		98.38	932.2	0.06743
	98.88	879	0.06512		98.99	881.9	0.06798		98.47	930	0.06742
	99.04	877.1	0.06472		99.15	880.3	0.06829		98.67	927.6	0.06796
	99.2	875.5	0.06519		99.28	878.7	0.06812		98.78	926.1	0.06762
	99.4	873.6	0.06549		99.46	877.1	0.0683		98.94	924.2	0.06742
	99.52	871.7	0.06578		99.62	875.2	0.06831		99.1	921.6	0.0678
	99.64	870.2	0.06533		99.75	873.2	0.06843		99.23	919.5	0.068
	99.85	868.3	0.06556		99.9	871.5	0.06871		99.41	917.2	0.06782
	99.93	866.2	0.06475		100.09	869.6	0.06891		99.55	914.8	0.06844
	100.11	864.1	0.06643		100.21	868	0.06875		99.68	912.5	0.06898
	100.2	861.9	0.06506		100.35	866	0.06835		99.86	910.4	0.068
	100.44	859.9	0.0663		100.49	864.3	0.06868		99.98	908.3	0.06933
	100.58	857.9	0.06658		100.65	862.7	0.06909		100.14	906.6	0.06902
	100.72	855.7	0.06626		100.78	860.9	0.0688		100.28	904.8	0.069
	100.85	853.7	0.0662		101.01	859.6	0.06912		100.47	903.3	0.06979
	101.01	851.7	0.06656		101.08	857.9	0.06899		100.6	901.6	0.06736
	101.13	849.6	0.06613		101.27	856.6	0.06915		100.73	899.7	0.07064
	101.32	847.9	0.06697		101.39	855.2	0.06923		100.89	897.9	0.06815
	101.44	846	0.06621		101.57	853.6	0.06918		101.03	896.1	0.06951
	101.61	844	0.06713		101.7	851.9	0.06921		101.19	894.4	0.06923
	101.71	842.4	0.06698		101.83	850.5	0.06977		101.32	893.1	0.0703
	101.88	840.6	0.06742		102.01	848.8	0.06924		101.51	891.4	0.06966
	102.02	838.8	0.0664		102.15	847.4	0.07007		101.64	889.6	0.07054
	102.2	837.2	0.06829		102.33	845.5	0.06966		101.81	887.9	0.06939
	102.27	835.3	0.06668		102.43	843.8	0.06976		101.94	886.4	0.07025
	102.51	833.6	0.06842		102.63	842.1	0.06965		102.14	884.7	0.07124
	102.62	831.8	0.06736		102.75	840.4	0.07022		102.26	883.2	0.07003
	102.82	829.9	0.06812		102.91	838.6	0.06975		102.39	880.9	0.06894
	102.93	827.7	0.06769		103.08	837	0.07049		102.57	879.1	0.07156
	103.1	826	0.06841		103.19	835	0.06989		102.69	876.9	0.07114
	103.24	824.1	0.06775		103.38	833.4	0.07003		102.87	875.4	0.07049
	103.43	822.3	0.06889		103.48	831.4	0.07021		103.01	873.3	0.07188
	103.55	820	0.06801		103.67	829.5	0.0703		103.19	871.3	0.07062
	103.71	818.3	0.06914		103.82	827.6	0.07083		103.28	868.9	0.07127
	103.82	816.3	0.06778		103.99	826	0.0707		103.48	866.5	0.07077
	104.04	814.2	0.06932		104.11	823.8	0.0701		103.58	864.4	0.0713
	104.16	812.3	0.0685		104.27	822	0.07086		103.74	862.7	0.07125
	104.28	810.2	0.06878		104.4	820	0.07081		103.89	860.8	0.07127
	104.42	808	0.06943		104.52	818.2	0.07036		104.03	858.3	0.07158
	104.62	806.4	0.06944		104.69	816.4	0.0707		104.18	856.3	0.07151
	104.74	804.1	0.06925		104.82	814.4	0.07093		104.33	854.4	0.0716
	104.91	801.9	0.06959		104.97	812.9	0.07092		104.51	852.6	0.07308
	105.05	799.7	0.06916		105.14	811.3	0.07092		104.65	851	0.07084
	105.19	797.7	0.06971		105.29	809.9	0.07179		104.8	849	0.07255
	105.34	795.6	0.07014		105.45	808.2	0.07123		104.98	847.5	0.07149
	105.56	793.6	0.06981		105.58	806.9	0.07163		105.1	845.3	0.07246
	105.64	791.5	0.06998		105.76	805.1	0.0715		105.3	843.9	0.07232
	105.8	789.3	0.0701		105.92	803.9	0.07161		105.42	841.9	0.07293
	106.02	787.3	0.07038		106.05	802.4	0.07134		105.59	839.9	0.07258
	106.06	785.3	0.07081		106.2	801.1	0.07195		105.7	838	0.07309
	106.27	783.5	0.06995		106.35	799.5	0.07174		105.85	836.2	0.07133
	106.38	781.6	0.07124		106.49	798.1	0.07194		105.99	833.8	0.07356
	106.54	779.8	0.07066		106.65	796.5	0.07191		106.12	831.6	0.07294
	106.72	777.9	0.07083		106.77	795.1	0.07245		106.32	829.6	0.07384
	106.87	776.2	0.07132		106.95	793.5	0.07204		106.42	827.3	0.0736
	107.01	774.3	0.07099		107.11	792	0.07247		106.59	825.7	0.07342
	107.14	772.6	0.07115		107.25	790.3	0.07263		106.74	823.5	0.07355
	107.31	770.9	0.07197		107.41	788.6	0.07266		106.93	821.3	0.07403
	107.42	769.2	0.07186		107.55	786.7	0.07246		107.02	819.7	0.072
	107.61	767.3	0.07145		107.71	784.9	0.07241		107.19	816.8	0.07393
	107.77	765.6	0.07242		107.84	782.9	0.07281		107.36	814.4	0.07464
	107.9	764	0.07228		108	780.9	0.07293		107.54	812.8	0.07468
	108.09	762.3	0.07167		108.15	779.1	0.07316		107.63	810.6	0.07371
	108.16	760.6	0.07183		108.28	777.2	0.07331		107.79	808.3	0.07397
	108.39	758.7	0.07246		108.44	775	0.07246		107.95	806.1	0.07496
	108.49	757	0.0727		108.59	773.4	0.07356		108.1	803.9	0.07441
	108.64	755.2	0.07286		108.72	771.4	0.07287		108.25	802	0.07448
	108.84	753.7	0.07303		108.9	769.7	0.07341		108.4	800.1	0.07429
	108.91	751.9	0.07309		109.03	768	0.07395		108.54	798.3	0.07481
	109.12	750	0.07352		109.21	766.4	0.07325		108.65	796.3	0.07484
	109.23	748.1	0.07238		109.35	764.9	0.07398		108.84	794.5	0.07486
	109.41	746.1	0.07353		109.47	763.2	0.07335		108.97	792.5	0.07618
	109.51	744.1	0.07318		109.62	761.7	0.07396		109.18	791.1	0.07574
	109.67	741.9	0.0738		109.79	760.1	0.07394		109.28	789.5	0.07569
	109.88	740	0.07458		109.96	758.5	0.07427		109.43	787.8	0.07448
	110.01	738.1	0.07346		110.09	756.6	0.07368		109.62	786	0.07624
	110.15	735.9	0.07418		110.25	754.8	0.07425		109.71	784.3	0.07529
	110.31	734	0.07353		110.4	752.9	0.07437		109.89	782.6	0.07555
	110.43	731.8	0.07456		110.55	751.1	0.0747		110.03	780.7	0.07694
	110.57	729.7	0.07424		110.71	749.2	0.0744		110.22	779.1	0.07602
	110.74	727.4	0.07494		110.86	747.4	0.07483		110.33	777.4	0.07662
	110.87	725.4	0.07482		111	745.6	0.07447		110.51	775.8	0.07588
	111.03	723.6	0.07432		111.18	743.7	0.07499		110.65	773.8	0.07649
	111.22	721.6	0.07558		111.32	741.8	0.07481		110.75	771.8	0.07651
	111.33	719.5	0.07433		111.5	740.2	0.07535		110.93	769.8	0.07642
	111.51	717.8	0.07548		111.64	738.2	0.07503		111.07	767.1	0.07835
	111.68	715.9	0.07524		111.76	736.2	0.07443		111.22	765.4	0.07636
	111.81	714.1	0.07574		111.95	734.4	0.07558		111.38	763	0.07804
	111.95	712.4	0.07521		112.03	732.1	0.07474		111.56	761	0.0775
	112.14	710.6	0.07648		112.22	730.2	0.07559		111.72	758.9	0.07829
	112.24	708.9	0.07578		112.31	728.2	0.0759		111.85	756.8	0.07826
	112.43	706.9	0.07551		112.52	726.2	0.0754		111.97	755.4	0.0758
	112.6	705.1	0.07705		112.66	724.3	0.07608		112.15	752.7	0.07824
	112.7	703.1	0.07624		112.77	722.3	0.07533		112.26	750.6	0.07825
	112.8	701.2	0.07657		112.96	720.4	0.07595		112.43	748.8	0.07714
	113.05	699.4	0.07688		113.1	718.7	0.07607		112.55	746.5	0.079
	113.19	697.5	0.07777		113.23	717.1	0.07612		112.74	744.9	0.07834
	113.28	695.6	0.07594		113.43	715.3	0.0766		112.87	742.9	0.07939
	113.45	693.6	0.07756		113.56	713.7	0.07625		113.08	741.3	0.07868
	113.64	691.6	0.07733		113.71	712.1	0.07644		113.17	739.4	0.07871
	113.72	689.5	0.07785		113.87	710.4	0.07687		113.36	737.7	0.07875
	113.93	687.7	0.07737		114.03	709	0.07737		113.52	735.8	0.08017
	114.05	685.6	0.07797		114.15	707.2	0.07659		113.62	733.9	0.07859
	114.24	683.6	0.07845		114.31	705.8	0.07707		113.81	731.9	0.0795
	114.39	681.7	0.07878		114.45	704.2	0.07719		113.96	729.5	0.08053
	114.48	679.8	0.07748		114.62	702.5	0.07705		114.08	727.9	0.07952
	114.63	677.8	0.07869		114.76	701.1	0.0779		114.26	725.7	0.07994
	114.83	675.7	0.07876		114.93	699.4	0.07757		114.37	723.8	0.07984
	114.95	673.7	0.07919		115.04	697.6	0.07743		114.52	721.6	0.07946
	115.08	671.7	0.07932		115.2	696.1	0.07797		114.71	719.2	0.08123
	115.26	669.6	0.07943		115.38	694.4	0.07797		114.86	717.4	0.08134
	115.4	667.6	0.07909		115.54	692.7	0.0782		115	715.2	0.08027
	115.57	665.5	0.08		115.66	690.8	0.07807		115.14	713.3	0.08099
	115.71	663.5	0.07983		115.79	688.9	0.07824		115.36	710.9	0.08174
	115.84	661.5	0.07988		115.94	687	0.07855		115.43	709	0.08134
	115.99	659.3	0.0796		116.07	685	0.07827		115.61	707.1	0.08046
	116.16	657.2	0.08115		116.28	683.1	0.07907		115.76	704.6	0.08186
	116.3	655.2	0.08054		116.38	681.1	0.07892		115.87	702.6	0.08131
	116.48	653.4	0.08129		116.57	679	0.07871		116.08	700.2	0.08247
	116.59	651.3	0.08033		116.71	677.1	0.07933		116.17	698.1	0.08213
	116.74	649.1	0.08095		116.9	675.3	0.07943		116.39	696.2	0.08231
	116.87	647.3	0.08174		117	673.4	0.07921		116.48	693.9	0.08325
	117.06	645.4	0.08168		117.16	671.5	0.07906		116.66	692.6	0.08151
	117.16	643.5	0.08205		117.35	669.8	0.07996		116.77	690.3	0.08365
	117.37	641.8	0.08213		117.49	668.1	0.07991		116.95	688.9	0.08227
	117.52	640	0.08324		117.6	666.3	0.07952		117.1	686.8	0.08384
	117.62	638.3	0.08167		117.79	664.9	0.08047		117.29	685	0.08351
	117.79	636.3	0.08302		117.95	663.1	0.08043		117.42	683.4	0.08394
	117.98	634.7	0.08327		118.06	661.3	0.08045		117.57	681.7	0.08365
	118.04	633	0.08275		118.24	659.7	0.08047		117.69	680	0.0831
	118.27	631.3	0.08312		118.37	657.9	0.08069		117.85	678.1	0.08459
	118.37	629.4	0.08416		118.5	656	0.08057		117.99	676.5	0.08425
	118.49	627.9	0.08251		118.67	654.2	0.08127		118.14	674.8	0.0845
	118.73	625.9	0.08511		118.79	652.3	0.08113		118.3	672.9	0.085
	118.83	624.3	0.08438		118.97	650.5	0.08162		118.48	671.2	0.08583
	118.92	622.5	0.0837		119.16	648.7	0.08199		118.55	669.3	0.08456
	119.2	620.8	0.08582		119.25	646.7	0.08122		118.81	667.5	0.08602
	119.2	618.9	0.08384		119.42	644.8	0.08162		118.9	665.6	0.08564
	119.47	617.1	0.08537		119.57	642.9	0.08234		119.07	663.7	0.08543
	119.61	615.3	0.0858		119.71	641	0.08224		119.18	661.8	0.08616
	119.73	613.5	0.08522		119.86	639	0.08245		119.39	659.7	0.08634
	119.9	611.7	0.08594		120.02	637.2	0.08284		119.51	657.7	0.08678
	120.04	609.8	0.08608		120.19	635.3	0.08294		119.65	655.8	0.08572
	120.19	608	0.08615		120.28	633.2	0.08235		119.78	653.3	0.08623
	120.31	605.7	0.08544		120.49	631.4	0.08338		119.96	650.9	0.08735
	120.55	603.8	0.0879		120.62	629.4	0.08325		120.11	649	0.08835
	120.62	602	0.08655		120.77	627.4	0.08324		120.24	647.1	0.08658
	120.79	599.8	0.08652		120.9	625.4	0.08364		120.43	645.3	0.08785
	120.97	597.9	0.08753		121.1	623.5	0.08398		120.5	643.3	0.08692
	121.1	595.8	0.08777		121.2	621.5	0.08408		120.67	641.7	0.08821
	121.27	593.9	0.08771		121.36	619.6	0.0841		120.85	639.5	0.08933
	121.39	592.1	0.08798		121.51	617.9	0.08428		120.96	637.7	0.0874
	121.59	590.2	0.08791		121.65	616.1	0.08467		121.18	636	0.0898
	121.63	588.2	0.08766		121.8	614.4	0.08456		121.28	634.2	0.0889
	121.84	586.2	0.08882		121.97	612.8	0.08522		121.49	632.6	0.08954
	121.96	584.2	0.08898		122.11	611.1	0.08518		121.62	630.5	0.08952
	122.13	582.4	0.089		122.31	609.4	0.0855		121.74	629	0.0886
	122.31	580.7	0.08957		122.41	607.9	0.08577		121.9	627	0.08931
	122.42	579	0.08986		122.54	606.2	0.08488		122.04	624.5	0.09071
	122.57	577.3	0.08921		122.71	604.8	0.08648		122.17	622.8	0.08943
	122.78	575.6	0.09049		122.86	603	0.08643		122.39	620.2	0.09257
	122.87	573.8	0.08986		122.99	601.5	0.08638		122.5	618.7	0.09031
	123.04	572	0.09049		123.15	599.7	0.08664		122.68	616.7	0.09231
	123.23	570.2	0.09135		123.31	598.2	0.0872		122.77	614.9	0.08908
	123.34	568.4	0.09069		123.46	596.6	0.08724		123.01	612.5	0.09256
	123.49	566.5	0.09125		123.6	594.8	0.0871		123.09	610.7	0.09238
	123.6	564.7	0.09098		123.7	593	0.08723		123.23	608.7	0.08939
	123.79	562.7	0.09194		123.88	591.3	0.08761		123.38	606.1	0.09321
	123.93	560.8	0.09228		124.05	589.5	0.0884		123.52	604	0.09184
	124.06	559	0.09185		124.18	587.5	0.08799		123.63	601.7	0.09162
	124.22	556.9	0.09269		124.36	585.7	0.08861		123.87	599.6	0.09473
	124.43	555	0.09305		124.49	583.8	0.08855		123.97	597.8	0.09392
	124.55	553.3	0.09288		124.64	581.8	0.08841		124.11	596.2	0.0914
	124.72	551.5	0.09336		124.81	579.8	0.08929		124.3	594.2	0.09433
	124.88	549.7	0.09305		124.95	577.9	0.08905		124.42	592.6	0.09354
	124.99	547.9	0.09366		125.09	576	0.0895		124.55	590.8	0.0936
	125.14	546	0.09354		125.27	574.1	0.08951		124.71	589	0.09389
	125.27	544	0.09406		125.41	572.4	0.09008		124.89	587.3	0.09579
	125.41	542	0.09401		125.58	570.8	0.08995		125.02	585.8	0.09482
	125.56	539.9	0.09464		125.7	569.1	0.09019		125.18	584.3	0.09486
	125.76	537.9	0.09582		125.88	567.6	0.09025		125.39	582.9	0.09596
	125.86	536	0.09506		126	565.8	0.0905		125.53	581.1	0.09685
	126	534	0.09485		126.16	564.2	0.09113		125.66	579.9	0.09411
	126.15	532	0.09554		126.31	562.5	0.09109		125.8	578.2	0.09471
	126.31	530.1	0.09622		126.5	560.9	0.09198		125.97	576.1	0.09669
	126.45	528.1	0.0956		126.58	559	0.09107		126.1	574.4	0.09634
	126.64	526.4	0.09674		126.79	557.5	0.0922		126.25	572.4	0.09706
	126.72	524.9	0.09605		126.88	555.5	0.09181		126.38	570.5	0.09582
	126.9	522.9	0.09692		127.08	553.7	0.09255		126.58	568.2	0.09803
	127.09	521.4	0.09776		127.17	551.8	0.09254		126.7	566.3	0.0973
	127.18	519.7	0.09673		127.38	550.1	0.09316		126.84	564.7	0.09696
	127.43	518.2	0.09802		127.5	548.2	0.09287		127	562.4	0.09767
	127.51	516.7	0.09739		127.64	546.4	0.09309		127.12	560.7	0.09716
	127.64	515.1	0.09746		127.8	544.6	0.09351		127.32	558.8	0.09905
	127.83	513.5	0.09887		127.94	542.7	0.09362		127.46	557.2	0.09862
	128.01	511.9	0.09838		128.11	540.8	0.09424		127.58	555.6	0.09741
	128.15	510.5	0.09918		128.23	539	0.09425		127.74	554	0.09846
	128.31	508.9	0.09822		128.39	537	0.09393		127.88	552.2	0.09902
	128.45	507.3	0.09944		128.56	535.2	0.09497		128.06	550.5	0.1
	128.58	505.7	0.09907		128.68	533.3	0.09496		128.19	548.9	0.09938
	128.74	504.1	0.09983		128.84	531.3	0.09492		128.34	547	0.09875
	128.95	502.5	0.09966		129.02	529.6	0.09523		128.55	545.3	0.1009
	129.03	500.9	0.09977		129.15	527.9	0.09557		128.67	543.7	0.09956
	129.19	499.3	0.09995		129.31	526.3	0.09558		128.8	542.1	0.09933
	129.39	497.4	0.1009		129.51	524.9	0.09657		128.95	540	0.0992
	129.53	495.8	0.1009		129.61	523.3	0.09552		129.12	537.9	0.1018
	129.69	494.1	0.101		129.79	521.7	0.09644		129.25	536.4	0.09966
	129.81	492.4	0.1004		129.87	520.2	0.09605		129.41	534.1	0.1019
	129.99	490.6	0.1014		130.08	518.8	0.09702		129.54	532.4	0.1003
	130.09	488.7	0.1017		130.21	517.3	0.09695		129.73	530.2	0.1021
	130.26	486.9	0.1005		130.36	515.8	0.09732		129.85	528.6	0.1013
	130.37	485.1	0.1018		130.5	514.3	0.09749		130.02	526.8	0.1019
	130.58	483.3	0.1027		130.65	512.8	0.09764		130.12	524.9	0.1005
	130.72	481.8	0.1028		130.8	511.3	0.09795		130.3	522.9	0.1022
	130.84	480.4	0.1018		130.97	509.8	0.0984		130.44	521.3	0.103
	131	478.8	0.1026		131.06	508.2	0.09775		130.6	520	0.102
	131.15	477.3	0.103		131.26	506.7	0.0988		130.73	518.3	0.1028
	131.35	475.8	0.1032		131.38	504.9	0.09867		130.9	516.9	0.1031
	131.45	474.4	0.1032		131.56	503.2	0.09886		131.04	515.5	0.1028
	131.57	472.9	0.1025		131.71	501.5	0.09945		131.18	514.1	0.1025
	131.74	471.2	0.1036		131.86	499.6	0.09912		131.36	512.6	0.1043
	131.88	469.5	0.1042		132	497.9	0.09952		131.49	511.3	0.1036
	132.11	467.9	0.1051		132.13	496.1	0.09957		131.66	510	0.1033
	132.25	466.5	0.1044		132.32	494.5	0.1001		131.79	508.4	0.104
	132.34	465	0.1034		132.44	492.9	0.09994		131.95	506.9	0.1038
	132.49	463.3	0.104		132.59	491.3	0.1003		132.1	505.1	0.1046
	132.66	461.5	0.1047		132.74	489.8	0.1004		132.25	503.7	0.1038
	132.83	459.9	0.1055		132.91	488.4	0.1009		132.4	501.7	0.105
	132.95	458.3	0.1054		133.04	486.9	0.1007		132.51	500	0.1038
	133.18	456.8	0.1049		133.23	485.4	0.1014		132.69	497.9	0.1049
	133.24	455.1	0.1057		133.36	484	0.1012		132.8	496.1	0.105
	133.42	453.6	0.1042		133.51	482.5	0.1015		132.99	494.6	0.105
	133.53	451.7	0.1062		133.63	480.9	0.1012		133.15	493	0.1066
	133.69	450	0.1056		133.79	479.2	0.1019		133.28	492	0.1044
	133.85	448.3	0.1062		133.98	477.6	0.1024		133.48	490.4	0.1065
	134	446.8	0.1062		134.13	476.1	0.1027		133.59	489.1	0.1058
	134.14	445.3	0.1063		134.29	474.5	0.1025		133.73	487.9	0.1048
	134.26	443.8	0.106		134.42	472.9	0.1023		133.88	485.9	0.1056
	134.45	442.4	0.107		134.57	471.3	0.1024		134.07	484.1	0.1081
	134.57	441	0.1069		134.72	469.7	0.1036		134.2	482.9	0.1059
	134.73	439.6	0.1073		134.85	467.9	0.1026		134.37	481.4	0.1069
	134.91	438.5	0.1071		135.04	466.3	0.1036		134.48	479.9	0.1055
	135.03	437.2	0.1074		135.13	464.6	0.1033		134.64	478	0.1066
	135.14	436	0.1068		135.32	462.9	0.1034		134.82	476.3	0.1074
	135.33	434.7	0.1079		135.41	461.3	0.1037		134.95	474.6	0.1072
	135.5	433.3	0.1085		135.6	459.8	0.1042		135.14	473.1	0.1077
	135.65	432.1	0.1083		135.7	458.4	0.1041		135.23	471.4	0.1069
	135.78	430.9	0.1076		135.92	457	0.1043		135.4	469.8	0.1063
	135.91	429.5	0.1081		136.03	455.7	0.1045		135.53	468.1	0.1078
	136.07	428.1	0.1083		136.19	454.4	0.1047		135.72	466.8	0.1082
	136.24	426.6	0.1092		136.39	453.2	0.1052		135.86	465.6	0.1085
	136.4	425.2	0.1092		136.5	452	0.1051		135.99	464.6	0.1071
	136.55	423.8	0.1081		136.63	450.7	0.1045		136.13	463.3	0.1076
	136.69	422.2	0.1092		136.81	449.6	0.1055		136.27	462.1	0.1078
	136.81	420.6	0.109		136.95	448.3	0.1054		136.48	460.7	0.1095
	136.99	419.1	0.1088		137.11	447.1	0.1058		136.58	459.8	0.1086
	137.12	417.7	0.1094		137.26	445.7	0.1058		136.76	458.6	0.1084
	137.27	416.3	0.1096		137.41	444.4	0.106		136.87	457.2	0.1085
	137.4	414.9	0.1098		137.57	442.9	0.1062		137.04	455.8	0.1083
	137.57	413.8	0.1097		137.71	441.4	0.1061		137.2	454.1	0.1095
	137.7	412.6	0.1099		137.85	439.7	0.1062		137.37	452.5	0.1098
	137.86	411.3	0.1098		138.05	438.3	0.1069		137.51	451.1	0.1093
	138.03	410	0.111		138.16	436.8	0.1066		137.66	449.7	0.1093
	138.16	408.8	0.11		138.29	435.3	0.1063		137.74	448.3	0.1076
	138.36	407.5	0.1109		138.46	434	0.107		137.95	446.9	0.1102
	138.45	406.1	0.1099		138.62	432.8	0.1071		138.06	445.7	0.1095
	138.63	404.7	0.1104		138.79	431.7	0.1077		138.26	444.3	0.1104
	138.76	403.3	0.1106		138.93	430.4	0.1071		138.41	443.3	0.1103
	138.97	401.8	0.1119		139.07	429.2	0.1075		138.54	442.1	0.1096
	139.09	400.6	0.1108		139.18	427.8	0.1076		138.66	440.8	0.1091
	139.24	399.2	0.1112		139.38	426.5	0.1076		138.82	439.1	0.11
	139.37	397.8	0.1107		139.5	425.1	0.108		138.98	437.6	0.111
	139.55	396.3	0.1114		139.67	423.7	0.1082		139.13	436.1	0.1107
	139.69	394.9	0.1114		139.8	422.3	0.1081		139.27	434.8	0.1101
	139.83	393.5	0.1116		139.94	420.9	0.108		139.44	433.2	0.1113
	139.99	392.2	0.1114		140.11	419.4	0.1087		139.56	431.7	0.1101
	140.13	390.9	0.1117		140.24	418	0.1086		139.71	430.1	0.1104
	140.29	389.8	0.1117		140.43	416.5	0.1088		139.87	428.6	0.1112
	140.48	388.8	0.1126		140.51	415	0.1086		140.03	427.5	0.111
	140.6	387.7	0.1114		140.68	413.6	0.1089		140.17	426.6	0.1107
	140.77	386.7	0.1124		140.84	412.2	0.109		140.33	425.5	0.1115
	140.87	385.7	0.1117		141.02	411	0.1096		140.49	424.5	0.1115
	141.08	384.7	0.1128		141.15	409.8	0.1091		140.65	423.7	0.1113
	141.19	383.6	0.1126		141.29	408.7	0.1094		140.78	422.6	0.1111
	141.33	382.7	0.1122		141.46	407.7	0.1095		140.99	421.6	0.112
	141.48	381.6	0.1126		141.6	406.7	0.1097		141.15	420.6	0.1128
	141.62	380.4	0.113		141.75	405.7	0.1099		141.27	419.7	0.1109
	141.79	379.2	0.1131		141.92	404.7	0.1098		141.4	418.5	0.1106
	141.94	377.9	0.1132		142.05	403.7	0.11		141.52	416.9	0.1113
	142.08	376.7	0.1132		142.21	402.7	0.1103		141.69	415.3	0.1119
	142.23	375.3	0.1129		142.37	401.5	0.1103		141.85	413.8	0.1124
	142.38	374.1	0.1133		142.53	400.3	0.1106		142	412.8	0.1126
	142.55	372.9	0.1133		142.67	399.1	0.1105		142.14	411.8	0.1117
	142.7	371.8	0.1137		142.82	397.7	0.1105		142.29	410.8	0.1118
	142.8	370.8	0.1124		142.92	396.3	0.1101		142.44	409.7	0.1127
	143.03	369.7	0.1141		143.13	395	0.1107		142.6	408.7	0.1121
	143.15	368.7	0.1138		143.25	393.8	0.1112		142.76	407.4	0.1129
	143.31	367.8	0.1137		143.41	392.6	0.1107		142.9	406.3	0.1122
	143.46	366.6	0.1139		143.56	391.6	0.1112		143.05	405.1	0.1123
	143.59	365.6	0.1134		143.69	390.6	0.1111		143.16	403.8	0.1122
	143.74	364.4	0.1142		143.82	389.5	0.111		143.3	402.3	0.112
	143.9	363.2	0.1139		144	388.5	0.1117		143.47	400.8	0.1131
	144.04	362.1	0.1139		144.15	387.3	0.1116		143.56	399.4	0.1121
	144.19	360.9	0.1141		144.31	386.1	0.1116		143.78	398	0.1135
	144.34	359.7	0.1141		144.44	384.9	0.1117		143.9	397	0.1133
	144.52	358.5	0.1147		144.58	383.6	0.1115		144.09	396.2	0.1133
	144.66	357.2	0.1142		144.75	382.4	0.1119		144.23	395.3	0.1131
	144.79	356.1	0.1138		144.88	381.1	0.112		144.42	394.7	0.1134
	144.93	354.9	0.1145		145.06	379.8	0.1119		144.54	393.9	0.1129
	145.1	353.9	0.1145		145.17	378.5	0.1119		144.69	393.1	0.1129
	145.26	352.9	0.1148		145.33	377.2	0.1119		144.83	392.2	0.1129
	145.4	352	0.1146		145.49	376.1	0.1125		145	391.1	0.1133
	145.53	351.2	0.1146		145.61	375	0.1118		145.17	389.9	0.1147
	145.68	350.4	0.1148		145.82	374.2	0.1128		145.33	388.9	0.1132
	145.85	349.6	0.1147		145.93	373.3	0.1124		145.43	387.6	0.1126
	146	348.7	0.1152		146.13	372.5	0.1127		145.57	386.5	0.1125
	146.14	348	0.1151		146.26	371.7	0.1126		145.72	385.2	0.1138
	146.31	347	0.1155		146.4	370.8	0.1124		145.88	384.3	0.1141
	146.43	346.2	0.1148		146.57	370.1	0.113		146.05	383.5	0.114
	146.57	345.1	0.1148		146.7	369	0.1126		146.19	382.5	0.1141
	146.74	343.9	0.116		146.86	368.1	0.1133		146.36	381.7	0.1138
	146.91	342.7	0.1157		147	366.9	0.1131		146.5	380.6	0.1138
	147.03	341.7	0.1151		147.17	365.7	0.1133		146.66	379.6	0.1135
	147.2	340.7	0.1154		147.3	364.5	0.1132		146.8	378.4	0.1139
	147.33	339.8	0.1151		147.44	363.4	0.1132		146.94	377.3	0.1137
	147.49	338.9	0.1158		147.59	362.3	0.1132		147.13	376	0.1142
	147.65	338.1	0.1157		147.79	361.6	0.1141		147.29	374.8	0.1151
	147.79	337.3	0.1153		147.9	360.7	0.1134		147.39	373.9	0.113
	147.96	336.4	0.116		148.11	359.9	0.1137		147.57	372.9	0.1142
	148.12	335.4	0.1156		148.22	358.9	0.1136		147.68	372.1	0.1136
	148.24	334.5	0.1157		148.33	357.8	0.1129		147.87	371.4	0.1142
	148.39	333.5	0.1154		148.49	356.7	0.1138		148.01	370.7	0.1146
	148.58	332.5	0.1165		148.64	355.6	0.1141		148.15	370.1	0.1142
	148.71	331.4	0.1157		148.78	354.5	0.1138		148.32	369.3	0.1145
	148.85	330.4	0.1156		149.01	353.4	0.1147		148.45	368.5	0.1147
	148.99	329.3	0.1157		149.07	352.2	0.1135		148.6	367.6	0.1137
	149.17	328.2	0.1163		149.24	351.1	0.1136		148.72	366.3	0.1145
	149.31	327.2	0.1162		149.39	350	0.1144		148.88	365.2	0.1138
	149.45	326.4	0.1158		149.55	349	0.114		149.03	363.9	0.1153
	149.61	325.6	0.1165		149.68	348.2	0.1141		149.17	363.3	0.1142
	149.72	325	0.1155		149.84	347.4	0.1143		149.33	362.5	0.1148
	149.9	324.2	0.1164		150.02	346.8	0.1145		149.52	361.7	0.1154
	150.05	323.6	0.1166		150.14	346.1	0.1144		149.62	361	0.1137
	150.17	322.9	0.1159		150.29	345.4	0.1142		149.83	359.9	0.1157
	150.36	322.2	0.1166		150.46	344.8	0.1148		149.94	359.2	0.114
	150.49	321.5	0.1168		150.63	344	0.1149		150.12	358.1	0.1153
	150.66	320.7	0.1163		150.75	343	0.1145		150.24	357.1	0.1145
	150.78	319.8	0.1164		150.9	341.9	0.1144		150.37	355.9	0.1136
	150.94	318.7	0.1162		151.06	340.9	0.115		150.55	354.6	0.1156
	151.09	317.7	0.1163		151.2	339.8	0.1148		150.69	353.6	0.1152
	151.24	316.7	0.1167		151.34	338.9	0.1145		150.85	352.9	0.1151
	151.36	316	0.1165		151.5	338.1	0.115		151.02	352.3	0.1152
	151.53	315.3	0.1167		151.64	337.4	0.1148		151.13	351.8	0.1145
	151.69	314.6	0.1167		151.78	336.6	0.1148		151.29	351.2	0.115
	151.83	313.9	0.1168		151.96	335.7	0.1153		151.42	350.7	0.1144
	152.01	313.1	0.1166		152.12	334.8	0.1153		151.56	349.9	0.1155
	152.15	312.2	0.1171		152.29	334	0.1155		151.68	349	0.1141
	152.29	311.4	0.1165		152.4	333	0.1146		151.86	347.8	0.1158
	152.46	310.5	0.117		152.57	332	0.1151		152.02	346.7	0.1158
	152.58	309.6	0.1166		152.71	330.9	0.1153		152.18	345.9	0.1157
	152.73	308.6	0.1168		152.84	329.8	0.1149		152.31	345.2	0.1147
	152.88	307.6	0.1171		152.98	328.8	0.1153		152.51	344.6	0.1154
	153.04	306.7	0.1167		153.17	328	0.1156		152.62	343.9	0.1156
	153.18	305.8	0.117		153.3	327.3	0.1155		152.78	343.2	0.1145
	153.33	305.1	0.117		153.46	326.7	0.1153		152.93	342.2	0.1155
	153.49	304.5	0.1169		153.61	326.1	0.1157		153.1	341.3	0.1157
	153.64	303.9	0.1174		153.75	325.6	0.1156		153.23	340.4	0.1154
	153.79	303.4	0.1171		153.9	325	0.1155		153.39	339.3	0.115
	153.94	302.9	0.1172		154.03	324.4	0.1155		153.53	338.2	0.1156
	154.09	302.4	0.1173		154.19	323.5	0.1158		153.68	337.2	0.1155
	154.25	301.7	0.1172		154.31	322.6	0.1158		153.83	336.6	0.1156
	154.41	300.9	0.1178		154.51	321.6	0.1162		153.99	336	0.1156
	154.56	300.1	0.117		154.67	320.7	0.1163		154.16	335.4	0.1162
	154.7	299.2	0.1173		154.81	319.9	0.1157		154.29	335	0.1153
	154.85	298.3	0.1173		154.95	319.2	0.1157		154.47	334.5	0.1161
	154.99	297.5	0.1172		155.1	318.6	0.1159		154.6	333.9	0.1158
	155.17	296.8	0.1177		155.27	317.9	0.1163		154.75	333.2	0.1157
	155.3	296.3	0.1174		155.38	317.1	0.1157		154.91	332.3	0.1158
	155.4	295.7	0.1171		155.56	316.2	0.1162		155.05	331.3	0.1158
	155.59	294.9	0.1172		155.73	315.4	0.1166		155.2	330.4	0.1159
	155.74	294.1	0.1182		155.86	314.5	0.1162		155.35	329.7	0.1159
	155.86	293.4	0.1174		155.99	313.5	0.1161		155.51	329.2	0.1161
	156.02	292.5	0.1175		156.14	312.5	0.1158		155.65	328.7	0.1158
	156.2	291.7	0.1182		156.31	311.7	0.1169		155.82	327.8	0.1164
	156.34	290.8	0.1175		156.45	310.9	0.1161		155.97	327.1	0.1161
	156.49	289.9	0.1177		156.6	310.3	0.1164		156.13	326.2	0.1167
	156.64	289.1	0.1178		156.75	309.8	0.1165		156.24	325.3	0.1153
	156.81	288.4	0.118		156.89	309.3	0.1165		156.4	324.3	0.1163
	156.95	287.9	0.1177		157.03	308.8	0.1165		156.55	323.2	0.1165
	157.11	287.4	0.1177		157.2	308.3	0.1168		156.68	322.5	0.1158
	157.25	287	0.1178		157.36	307.7	0.1172		156.85	321.8	0.1168
	157.39	286.5	0.1178		157.5	306.8	0.1165		157.01	321.3	0.117
	157.57	286	0.1183		157.66	306	0.117		157.14	321	0.1163
	157.69	285.4	0.1181		157.79	305.1	0.1169		157.28	320.6	0.1161
	157.86	284.8	0.1182		157.96	304.3	0.117		157.44	320	0.1165
	158.01	283.9	0.1184		158.1	303.7	0.117		157.59	319.3	0.1171
	158.15	283.1	0.1181		158.25	303.2	0.1168		157.75	318.5	0.1167
	158.29	282.3	0.1182		158.4	302.5	0.1172		157.94	317.5	0.118
	158.45	281.7	0.1185		158.52	301.7	0.117		158.04	316.8	0.1163
	158.61	281.2	0.1185		158.72	301	0.1173		158.21	316.3	0.1165
	158.77	280.6	0.1186		158.85	300.1	0.1175		158.32	315.7	0.1165
	158.91	280.1	0.1184		159.02	299.3	0.1175		158.47	315.1	0.1169
	159.06	279.3	0.1185		159.15	298.4	0.1171		158.64	314.3	0.1176
	159.22	278.6	0.1186		159.31	297.5	0.1173		158.79	313.4	0.1179
	159.34	277.8	0.1185		159.48	296.8	0.1176		158.92	312.6	0.117
	159.53	277.1	0.1189		159.62	296.2	0.1176		159.1	311.7	0.118
	159.65	276.2	0.119		159.76	295.7	0.1174		159.24	310.8	0.1173
	159.81	275.4	0.1186		159.91	295.3	0.1178		159.41	310	0.1178
	159.95	274.6	0.1189		160.08	294.9	0.1181		159.54	309.3	0.1172
	160.09	274	0.1186		160.23	294.5	0.118		159.69	309	0.1173
	160.23	273.5	0.1189		160.35	293.8	0.1177		159.85	308.6	0.1179
	160.39	273.1	0.1191		160.55	293.2	0.1184		159.98	308.1	0.1175
	160.56	272.7	0.1198		160.64	292.3	0.1178		160.13	307.7	0.1178
	160.67	272.3	0.1189		160.79	291.4	0.1179		160.28	307.1	0.118
	160.85	271.9	0.1195		160.98	290.8	0.1185		160.44	306.2	0.1188
	160.99	271.2	0.1195		161.07	290.2	0.1183		160.58	305.3	0.1182
	161.14	270.5	0.1196		161.26	289.7	0.1185		160.75	304.5	0.1185
	161.3	269.7	0.12		161.39	289	0.1186		160.89	303.9	0.1189
	161.46	269	0.1199		161.55	288.3	0.1186		161.04	303.6	0.1183
	161.63	268.4	0.12		161.72	287.6	0.1188		161.21	303	0.1186
	161.77	268	0.1195		161.87	286.8	0.1191		161.34	302.3	0.1188
	161.91	267.5	0.1197		162.03	286	0.1189		161.5	301.6	0.1187
	162.06	266.9	0.1199		162.19	285.2	0.119		161.65	300.7	0.1188
	162.23	266.2	0.1206		162.36	284.5	0.1192		161.77	299.9	0.1185
	162.37	265.5	0.1201		162.48	283.9	0.1188		161.91	298.9	0.1187
	162.52	264.8	0.1204		162.61	283.4	0.1188		162.08	298.1	0.1197
	162.68	264	0.1205		162.78	283.1	0.1196		162.24	297.4	0.1202
	162.81	263.2	0.1202		162.9	282.7	0.1194		162.41	297.2	0.1198
	162.97	262.4	0.1207		163.05	282.3	0.1194		162.57	296.8	0.12
	163.11	261.8	0.1205		163.19	281.6	0.1198		162.71	296.5	0.1194
	163.24	261.3	0.1206		163.37	280.9	0.1202		162.85	296.1	0.119
	163.4	260.8	0.121		163.51	280	0.1199		163	295.5	0.1202
	163.56	260.5	0.1213		163.67	279.4	0.1201		163.17	294.6	0.1201
	163.72	260.1	0.1217		163.83	278.9	0.12		163.29	293.7	0.1202
	163.88	259.8	0.1215		164.01	278.4	0.1205		163.44	293.1	0.1198
	164.04	259.3	0.1215		164.09	277.8	0.1199		163.59	292.5	0.1206
	164.18	258.6	0.1216		164.24	277.1	0.12		163.73	292	0.1206
	164.32	257.8	0.1218		164.41	276.4	0.1211		163.9	291.4	0.1214
	164.46	257.1	0.1218		164.56	275.7	0.1209		164.06	290.6	0.1215
	164.63	256.5	0.1224		164.72	274.9	0.121		164.21	289.9	0.1213
	164.76	256	0.1221		164.89	274	0.121		164.39	289.2	0.1215
	164.93	255.6	0.1224		165.04	273.3	0.1212		164.53	288.3	0.1217
	165.07	255	0.1223		165.18	272.8	0.121		164.65	287.6	0.1205
	165.22	254.3	0.1228		165.33	272.4	0.1213		164.78	286.9	0.1209
	165.36	253.7	0.1224		165.47	272.1	0.1215		164.93	286.4	0.1215
	165.52	253	0.1231		165.61	271.8	0.1215		165.07	286	0.1224
	165.67	252.2	0.123		165.75	271.3	0.1218		165.25	285.7	0.1225
	165.82	251.4	0.1233		165.93	270.7	0.1223		165.38	285.2	0.1229
	165.96	250.7	0.1232		166.08	270	0.1223		165.53	284.7	0.1218
	166.11	250.2	0.1233		166.22	269.2	0.1224		165.68	283.8	0.123
	166.25	249.7	0.1236		166.38	268.6	0.1224		165.84	282.9	0.1235
	166.41	249.3	0.1241		166.52	268.1	0.1226		166	282.3	0.1239
	166.54	249.1	0.1238		166.65	267.6	0.1225		166.14	281.9	0.1225
	166.7	248.6	0.1244		166.8	267	0.123		166.33	281.3	0.1241
	166.86	248.2	0.1247		166.97	266.3	0.1235		166.46	280.7	0.124
	167.01	247.5	0.1246		167.09	265.6	0.1231		166.59	280.2	0.1229
	167.15	246.8	0.1244		167.27	264.8	0.1236		166.74	279.3	0.1237
	167.3	246	0.1249		167.43	264	0.1239		166.91	278.4	0.1249
	167.44	245.5	0.125		167.57	263.3	0.1235		167.07	277.6	0.125
	167.59	245	0.1252		167.71	262.7	0.1238		167.19	276.8	0.1246
	167.73	244.5	0.1254		167.85	262.3	0.1241		167.35	276.3	0.1242
	167.89	243.9	0.126		168.01	262	0.1245		167.49	275.8	0.1249
	168.04	243.2	0.1261		168.17	261.7	0.1248		167.65	275.5	0.1253
	168.19	242.5	0.1262		168.29	261.3	0.1245		167.79	275.1	0.1253
	168.37	241.8	0.1266		168.47	260.7	0.1251		167.94	274.7	0.1258
	168.51	241.1	0.1264		168.61	259.9	0.1254		168.1	274	0.1262
	168.65	240.3	0.1262		168.77	259.2	0.1256		168.26	273.2	0.1267
	168.78	239.6	0.1266		168.92	258.6	0.1257		168.42	272.4	0.127
	168.94	239.2	0.1272		169.05	258.2	0.1255		168.54	271.9	0.126
	169.08	238.8	0.1275		169.21	257.7	0.1259		168.7	271.4	0.1266
	169.25	238.5	0.1277		169.35	257.1	0.1263		168.85	270.9	0.1271
	169.41	238.1	0.1283		169.51	256.3	0.1264		168.99	270.2	0.1277
	169.58	237.7	0.1278		169.66	255.6	0.1267		169.15	269.5	0.1272
	169.7	237.1	0.1282		169.79	254.8	0.1269		169.3	268.7	0.1283
	169.85	236.3	0.1286		169.95	254	0.1271		169.44	267.9	0.128
	170.01	235.5	0.1291		170.09	253.3	0.1272		169.6	267.1	0.1284
	170.15	235	0.1291		170.26	252.9	0.1276		169.77	266.2	0.1293
	170.29	234.5	0.129		170.37	252.6	0.1275		169.91	265.7	0.1288
	170.45	234	0.1297		170.54	252.3	0.1284		170.04	265.4	0.1284
	170.62	233.4	0.13		170.72	251.9	0.1288		170.2	265.1	0.129
	170.76	232.8	0.1297		170.83	251.4	0.1284		170.37	264.6	0.1304
	170.92	232.1	0.1303		171	250.6	0.1288		170.52	264.2	0.1305
	171.04	231.3	0.1301		171.14	249.9	0.1292		170.67	263.7	0.1299
	171.22	230.6	0.1311		171.32	249.3	0.1296		170.81	262.9	0.1304
	171.38	229.8	0.131		171.46	248.9	0.1296		170.97	262.1	0.1303
	171.51	229.3	0.1307		171.6	248.4	0.1299		171.12	261.3	0.1318
	171.66	228.9	0.1313		171.79	247.7	0.1306		171.26	260.9	0.1311
	171.81	228.5	0.1318		171.91	247	0.1303		171.42	260.5	0.1316
	171.95	228.2	0.132		172.06	246.3	0.1306		171.56	259.8	0.1318
	172.11	227.8	0.1327		172.22	245.5	0.1311		171.7	259.1	0.1321
	172.26	227.3	0.1328		172.37	244.7	0.1312		171.86	258.3	0.1325
	172.4	226.6	0.133		172.49	244.1	0.1313		172.01	257.5	0.133
	172.56	225.8	0.1331		172.64	243.6	0.1317		172.15	256.7	0.133
	172.7	225.2	0.1336		172.8	243.3	0.1321		172.3	255.9	0.1333
	172.85	224.7	0.1337		172.95	243	0.1327		172.44	255.3	0.1331
	172.99	224.2	0.1341		173.1	242.6	0.1328		172.61	254.8	0.1344
	173.16	223.6	0.1344		173.25	242	0.133		172.77	254.4	0.1349
	173.33	223	0.135		173.42	241.2	0.1337		172.9	254.2	0.1342
	173.45	222.4	0.1345		173.57	240.5	0.1338		173.03	253.8	0.1343
	173.62	221.6	0.1352		173.7	239.9	0.1338		173.2	253.2	0.135
	173.76	220.9	0.1356		173.87	239.5	0.1344		173.34	252.3	0.1354
	173.9	220.1	0.1356		174.03	238.9	0.1347		173.49	251.5	0.1361
	174.06	219.6	0.1362		174.18	238.3	0.1349		173.65	250.7	0.1365
	174.22	219.1	0.1367		174.34	237.6	0.1352		173.8	250.2	0.137
	174.36	218.8	0.1364		174.47	236.9	0.1355		173.97	249.8	0.1372
	174.52	218.5	0.1371		174.63	236	0.1359		174.11	249.2	0.137
	174.66	218	0.1376		174.77	235.3	0.1361		174.27	248.6	0.1371
	174.8	217.5	0.1376		174.93	234.7	0.1364		174.4	247.8	0.138
	174.96	216.8	0.1384		175.08	234.3	0.137		174.56	247.1	0.1375
	175.11	216	0.1384		175.21	234	0.1369		174.69	246.1	0.1383
	175.28	215.4	0.139		175.37	233.7	0.1375		174.85	245.3	0.1387
	175.4	215	0.1386		175.52	233.1	0.138		175	244.6	0.1396
	175.57	214.4	0.1394		175.66	232.4	0.1384		175.15	244.1	0.1398
	175.71	213.9	0.1398		175.8	231.6	0.1384		175.3	243.7	0.1395
	175.87	213.2	0.1399		175.95	230.9	0.139		175.44	243.3	0.14
	176.02	212.5	0.1404		176.11	230.5	0.1393		175.6	242.9	0.1409
	176.15	211.8	0.1405		176.26	229.9	0.1397		175.75	242.4	0.1408
	176.33	211	0.141		176.42	229.3	0.1402		175.9	241.7	0.1414
	176.46	210.3	0.1413		176.56	228.6	0.1403		176.05	240.9	0.1415
	176.64	209.7	0.1416		176.71	227.9	0.1406		176.19	240.1	0.1418
	176.77	209.3	0.1418		176.87	227.1	0.1411		176.34	239.4	0.1428
	176.93	209	0.1423		177.01	226.3	0.1412		176.49	238.9	0.1424
	177.06	208.6	0.1426		177.15	225.6	0.1417		176.66	238.3	0.1435
	177.2	208.2	0.1426		177.29	225.2	0.1417		176.79	237.7	0.1435
	177.35	207.6	0.1438		177.44	224.8	0.1425		176.95	237	0.1436
	177.48	206.8	0.1438		177.61	224.5	0.1434		177.1	236.2	0.1445
	177.65	206.1	0.1442		177.74	224	0.1432		177.25	235.4	0.1447
	177.8	205.5	0.1447		177.89	223.4	0.1435		177.41	234.6	0.145
	177.94	205	0.1448		178.07	222.6	0.1443		177.57	233.8	0.1458
	178.11	204.5	0.1456		178.22	221.9	0.1444		177.71	233.2	0.1453
	178.24	203.9	0.1457		178.38	221.4	0.1449		177.85	232.6	0.1457
	178.41	203.2	0.1459		178.49	220.9	0.1448		178.01	232.1	0.1464
	178.55	202.5	0.1462		178.66	220.3	0.1455		178.15	231.7	0.1467
	178.73	201.8	0.1468		178.82	219.6	0.1462		178.3	231.3	0.1471
	178.86	201	0.1468		178.95	218.9	0.1462		178.45	230.8	0.1473
	179.03	200.4	0.1475		179.13	218.1	0.1467		178.6	230.1	0.1484
	179.19	199.9	0.1479		179.25	217.3	0.147		178.74	229.4	0.1482
	179.29	199.6	0.1473		179.42	216.6	0.1475		178.91	228.5	0.149
	179.44	199.2	0.1486		179.59	216.1	0.1482		179.05	227.7	0.1497
	179.6	198.7	0.1493		179.73	215.7	0.148		179.19	227.1	0.149
	179.77	198.2	0.1499		179.86	215.3	0.1484		179.37	226.6	0.1505
	179.92	197.5	0.1499		180	214.9	0.149		179.51	226.1	0.1503
	180.07	196.7	0.1502		180.16	214.3	0.1497		179.65	225.4	0.1507
	180.22	196.1	0.1507		180.33	213.6	0.1502		179.79	224.7	0.1505
	180.34	195.6	0.1505		180.45	212.9	0.1503		179.94	223.9	0.1517
	180.49	195.1	0.1509		180.62	212.2	0.1507		180.1	223.1	0.1521
	180.65	194.5	0.152		180.75	211.7	0.1511		180.24	222.3	0.1521
	180.84	193.8	0.1523		180.93	211.2	0.1516		180.4	221.4	0.1529
	180.98	193.2	0.1528		181.09	210.5	0.152		180.54	220.7	0.153
	181.11	192.5	0.1522		181.22	209.8	0.1522		180.7	220	0.1536
	181.3	191.6	0.1535		181.38	209.1	0.1527		180.85	219.5	0.1538
	181.46	191	0.1539		181.52	208.4	0.1531		181.01	219	0.1545
	181.56	190.5	0.1534		181.68	207.6	0.1536		181.15	218.5	0.155
	181.71	190	0.1541		181.84	206.9	0.154		181.29	218.1	0.1543
	181.88	189.6	0.1552		181.97	206.4	0.1543		181.46	217.4	0.156
	182.01	189.2	0.1552		182.13	206	0.1547		181.6	216.8	0.156
	182.14	188.7	0.1552		182.28	205.6	0.1553		181.74	216	0.1562
	182.28	188	0.156		182.44	205.2	0.1556		181.91	215.1	0.1573
	182.45	187.2	0.1566		182.56	204.5	0.1558		182.05	214.3	0.1574
	182.58	186.5	0.157		182.72	203.8	0.1566		182.2	213.7	0.1576
	182.72	186	0.1569		182.87	203.1	0.157		182.36	213.1	0.1583
	182.89	185.5	0.1577		183.03	202.4	0.1574		182.51	212.5	0.1584
	183.02	184.9	0.1579		183.18	201.9	0.158		182.65	211.9	0.1591
	183.2	184.2	0.1587		183.33	201.3	0.158		182.81	211.2	0.1594
	183.38	183.6	0.1591		183.51	200.7	0.1585		182.94	210.4	0.1593
	183.48	182.9	0.1586		183.63	200	0.1588		183.1	209.7	0.1597
	183.63	182.1	0.1594		183.78	199.3	0.1593		183.26	208.8	0.1608
	183.79	181.4	0.1598		183.94	198.5	0.1597		183.4	207.9	0.1616
	183.97	180.8	0.1612		184.09	197.7	0.1604		183.52	207.2	0.1607
	184.1	180.3	0.1605		184.24	197	0.1607		183.69	206.4	0.1616
	184.28	179.9	0.1613		184.39	196.4	0.1609		183.85	205.7	0.1625
	184.41	179.5	0.1614		184.55	196	0.1616		184	205.1	0.163
	184.56	179	0.1624		184.69	195.6	0.162		184.13	204.6	0.1623
	184.67	178.4	0.1618		184.83	195.1	0.1623		184.29	204.1	0.1633
	184.85	177.6	0.1632		185	194.6	0.1629		184.45	203.5	0.1642
	185	176.9	0.1635		185.15	193.9	0.1634		184.59	202.9	0.1644
	185.21	176.3	0.1643		185.28	193.1	0.1637		184.75	202.3	0.1646
	185.33	175.9	0.1639		185.44	192.4	0.164		184.91	201.5	0.1655
	185.47	175.3	0.1642		185.57	191.8	0.1646		185.05	200.8	0.1659
	185.6	174.6	0.1647		185.74	191.2	0.165		185.2	200	0.1652
	185.77	173.9	0.1656		185.86	190.6	0.1652		185.35	199.1	0.1667
	185.91	173.2	0.1659		186.04	189.9	0.1659		185.5	198.4	0.1669
	186.06	172.5	0.1658		186.18	189.2	0.1665		185.64	197.8	0.1669
	186.21	171.6	0.1667		186.33	188.5	0.1666		185.8	197.2	0.1679
	186.36	171	0.1667		186.52	187.7	0.1673		185.96	196.5	0.168
	186.52	170.5	0.1676		186.67	186.9	0.1676		186.11	195.8	0.1686
	186.7	170.1	0.1684		186.77	186.3	0.1675		186.25	195	0.1688
	186.78	169.7	0.1675		186.92	185.7	0.1684		186.4	194.2	0.1694
	186.96	169.2	0.1684		187.09	185.2	0.1691		186.55	193.5	0.1695
	187.08	168.5	0.1693		187.2	184.7	0.1691		186.7	192.6	0.17
	187.26	167.8	0.1695		187.37	184.3	0.1698		186.85	191.8	0.1705
	187.47	167.1	0.1709		187.52	183.6	0.1704		187	190.9	0.1709
	187.56	166.5	0.1695		187.65	182.9	0.1705		187.15	190.1	0.1713
	187.73	166	0.1704		187.81	182.1	0.1711		187.31	189.4	0.1716
	187.86	165.4	0.1709		187.96	181.3	0.1715		187.46	188.8	0.1722
	188.01	164.8	0.1714		188.13	180.7	0.1718		187.6	188.2	0.1725
	188.17	164.1	0.1722		188.29	180.2	0.1721		187.75	187.6	0.1724
	188.35	163.3	0.1726		188.41	179.6	0.1725		187.9	186.9	0.174
	188.49	162.6	0.1728		188.56	178.9	0.1732		188.05	186.4	0.1735
	188.64	161.9	0.1725		188.7	178.2	0.1736		188.21	185.7	0.1745
	188.78	161.2	0.1737		188.87	177.4	0.1739		188.35	185.1	0.1742
	188.91	160.7	0.1732		189.02	176.6	0.1744		188.49	184.3	0.1752
	189.1	160.2	0.1748		189.17	175.8	0.1748		188.65	183.5	0.1756
	189.22	159.8	0.1745		189.47	175.1	0.1752		188.79	182.6	0.1757
	189.38	159.3	0.1749		189.87	174.7	0.1782		188.94	181.8	0.1761
	189.51	158.7	0.1754		189.72	174.2	0.1735		189.08	181.1	0.1764
	189.63	158	0.1756		189.7	173.7	0.1736		189.25	180.4	0.1769
	189.78	157.2	0.1763		189.92	173.1	0.1778		189.4	179.6	0.1775
	189.98	156.6	0.1774		190.07	172.5	0.178		189.55	179	0.1778
	190.1	156	0.1772		190.19	171.7	0.1778		189.71	178.3	0.1781
	190.23	155.5	0.1765		190.33	171	0.1781		189.86	177.5	0.1785
	190.41	154.9	0.178		190.48	170.1	0.1785		190	176.7	0.1784
	190.55	154.1	0.1785		190.64	169.5	0.1791		190.16	175.9	0.1798
	190.68	153.4	0.1782		190.81	168.9	0.179		190.29	175.1	0.1794
	190.89	152.7	0.1792		190.94	168.3	0.1794		190.43	174.2	0.1797
	191.1	151.9	0.1809		191.12	167.6	0.18		190.59	173.3	0.1805
	191.15	151.4	0.1783		191.24	166.9	0.1802		190.73	172.5	0.1808
	191.27	150.7	0.1793		191.4	166.1	0.1808		190.87	171.7	0.1807
	191.47	150.1	0.1812		191.51	165.3	0.1809		191.04	170.9	0.1816
	191.61	149.7	0.1809		191.72	164.5	0.1816		191.2	170.2	0.1821
	191.75	149.2	0.1817		191.86	163.7	0.1822		191.37	169.5	0.1824
	191.86	148.7	0.181		192	163.1	0.182		191.52	168.9	0.1824
	192.01	147.9	0.1822		192.15	162.5	0.1827		191.66	168.2	0.1826
	192.18	147.2	0.1829		192.32	161.9	0.1832		191.81	167.5	0.1836
	192.32	146.4	0.1831		192.48	161.4	0.1837		191.93	166.9	0.1835
	192.45	145.9	0.1828		192.58	160.8	0.1837		192.1	166.2	0.1844
	192.59	145.3	0.1835		192.72	160.2	0.1841		192.26	165.5	0.1847
	192.77	144.7	0.1843		192.9	159.4	0.1851		192.41	164.7	0.1853
	192.94	144	0.1847		193.04	158.6	0.1849		192.62	163.9	0.1861
	193.11	143.3	0.1848		193.2	157.8	0.1854		192.81	163.2	0.1857
	193.25	142.6	0.1849		193.34	157.2	0.1857		192.96	162.4	0.186
	193.37	141.8	0.1849		193.55	156.6	0.1865		193.06	161.7	0.1848
	193.52	141	0.1859		193.68	155.9	0.1864		193.21	160.8	0.1861
	193.67	140.5	0.186		193.85	155.2	0.187		193.43	160.1	0.1877
	193.82	139.9	0.1868		193.95	154.5	0.1869		193.57	159.4	0.1877
	193.93	139.4	0.1868		194.07	153.6	0.1874		193.74	158.8	0.1869
	194.11	138.9	0.187		194.21	152.8	0.1882		193.86	158.1	0.1875
	194.3	138.2	0.1887		194.36	151.9	0.1886		194.02	157.3	0.1873
	194.43	137.6	0.1883		194.52	151.2	0.189		194.19	156.4	0.1895
	194.57	136.9	0.1879		194.65	150.6	0.189		194.34	155.7	0.1885
	194.73	136.1	0.1888		194.8	150.1	0.1894		194.44	154.9	0.1886
	194.87	135.5	0.189		194.96	149.5	0.19		194.58	154.1	0.1886
	195.03	134.9	0.1891		195.11	148.9	0.1902		194.7	153.2	0.1901
	195.21	134.3	0.19		195.31	148.2	0.191		194.83	152.4	0.1894
	195.34	133.6	0.1901		195.46	147.4	0.1914		194.97	151.4	0.1908
	195.48	132.9	0.1905		195.57	146.6	0.1907		195.12	150.6	0.1909
	195.67	132.2	0.191		195.74	145.9	0.1916		195.28	149.9	0.1912
	195.82	131.4	0.1911		195.9	145.2	0.1924		195.4	149.2	0.1915
	195.96	130.7	0.1913		196.04	144.6	0.1924		195.57	148.5	0.1914
	196.09	130.2	0.1912		196.22	143.8	0.1929		195.74	147.8	0.1923
	196.26	129.6	0.1929		196.37	143	0.1933		195.86	147.2	0.1924
	196.38	129.1	0.1918		196.52	142.2	0.1935		195.98	146.6	0.1916
	196.55	128.5	0.1932		196.65	141.4	0.1937		196.16	145.7	0.1935
	196.72	127.9	0.1934		196.81	140.5	0.1942		196.34	145	0.1939
	196.84	127.1	0.1934		196.95	139.8	0.1946		196.45	144.3	0.1933
	196.94	126.3	0.1933		197.11	139.1	0.195		196.58	143.5	0.1929
	197.12	125.6	0.1942		197.23	138.6	0.1953		196.76	142.5	0.1944
	197.32	125	0.1955		197.42	138	0.1952		196.9	141.7	0.1943
	197.47	124.5	0.1948		197.61	137.4	0.1969		197.05	140.9	0.1948
	197.64	123.8	0.1954		197.7	136.6	0.1956		197.19	140.2	0.1944
	197.77	123.1	0.1951		197.85	135.8	0.1963		197.36	139.4	0.1954
	197.91	122.4	0.1958		197.99	135	0.1973		197.45	138.8	0.1945
	198.06	121.6	0.1963		198.12	134.3	0.1969		197.59	137.9	0.1952
	198.18	120.8	0.196		198.28	133.6	0.1979		197.76	137	0.1963
	198.36	120.1	0.1974		198.45	132.8	0.1982		197.92	136.1	0.197
	198.47	119.6	0.197		198.56	132	0.1981		198.02	135.4	0.1958
	198.59	119	0.1974		198.72	131.2	0.1989		198.16	134.4	0.1965
	198.75	118.4	0.1979		198.86	130.3	0.1992		198.33	133.5	0.1977
	198.91	117.8	0.1982		199.07	129.4	0.1997		198.49	132.6	0.1978
	199.1	117.1	0.1994		199.23	128.8	0.2		198.65	131.7	0.1981
	199.2	116.3	0.1978		199.36	128.2	0.1996		198.79	130.9	0.1979
	199.42	115.6	0.1996		199.57	127.6	0.2009		198.95	130.2	0.1981
	199.51	115	0.1986		199.65	127	0.2002		199.1	129.5	0.1985
	199.67	114.4	0.1996		199.79	126.2	0.2004		199.24	128.8	0.1989
	199.77	113.7	0.1999		199.97	125.3	0.2017		199.36	128.1	0.1986
	199.92	112.9	0.1999		200.12	124.5	0.2014		199.56	127.3	0.1997
	200.12	112	0.2019		200.27	123.9	0.2021		199.68	126.5	0.2001
	200.27	111.3	0.201		200.39	123.1	0.202		199.8	125.8	0.1991
	200.41	110.6	0.2017		200.57	122.3	0.2027		199.97	124.7	0.2005
	200.56	109.9	0.201		200.67	121.5	0.2028		200.19	123.8	0.2019
	200.72	109.3	0.2024		200.83	120.6	0.2031		200.33	123	0.2009
	200.81	108.8	0.2016		200.99	119.7	0.2038		200.45	122.3	0.1998
	201	108.1	0.2029		201.15	119	0.2036		200.6	121.5	0.2009
	201.15	107.4	0.2029		201.28	118.4	0.2038		200.74	120.6	0.2013
	201.35	106.6	0.2038		201.43	117.8	0.2042		200.98	119.7	0.2027
	201.47	105.9	0.2028		201.59	117.1	0.2046		201.14	119	0.2028
	201.64	105.3	0.2035		201.75	116.2	0.2048		201.23	118.3	0.201
	201.78	104.6	0.2043		201.93	115.4	0.2054		201.34	117.3	0.2017
	201.95	103.9	0.2046		202.06	114.7	0.2054		201.5	116.3	0.2028
	202.08	103.2	0.2042		202.2	114	0.2057		201.65	115.3	0.2034
	202.32	102.3	0.2057		202.42	113.1	0.2066		201.84	114.3	0.2044
	202.49	101.6	0.2064		202.5	112.3	0.2058		202	113.5	0.2039
	202.54	101	0.204		202.61	111.4	0.2062		202.11	112.8	0.2031
	202.74	100.3	0.2056		202.79	110.6	0.2073		202.23	112.1	0.203
	202.92	99.67	0.2071		202.97	110	0.2075		202.38	111.2	0.2046
	202.98	99.16	0.2052		203.1	109.4	0.2075		202.58	110.4	0.2061
	203.11	98.46	0.2055		203.22	108.6	0.207		202.7	109.7	0.2044
	203.31	97.56	0.2079		203.41	107.7	0.2086		202.85	108.8	0.2049
	203.4	96.82	0.2067		203.54	107	0.2085		203.03	107.8	0.2059
	203.55	96.09	0.2074		203.7	106.2	0.2086		203.17	106.9	0.2055
	203.7	95.39	0.2083		203.86	105.4	0.2091		203.31	106	0.2058
	203.82	94.64	0.208		204	104.5	0.2096		203.47	105.2	0.2059
	204.01	93.79	0.209		204.13	103.6	0.2093		203.63	104.3	0.2068
	204.21	92.99	0.2095		204.28	102.9	0.2098		203.74	103.4	0.2064
	204.39	92.24	0.2093		204.41	102.3	0.2099		203.88	102.5	0.206
	204.54	91.61	0.2084		204.59	101.5	0.2104		204.06	101.4	0.2082
	204.65	91	0.2094		204.78	100.6	0.211		204.16	100.5	0.2069
	204.77	90.4	0.2093		204.91	99.84	0.2111		204.33	99.4	0.2078
	204.93	89.64	0.2104		205.03	99.09	0.2111		204.54	98.38	0.2093
	205.18	88.84	0.2114		205.2	98.15	0.2116		204.66	97.61	0.2082
	205.3	88.12	0.2111		205.38	97.26	0.2122		204.79	96.87	0.2073
	205.36	87.5	0.2096		205.53	96.51	0.2117		204.94	95.97	0.2091
	205.51	86.7	0.2112		205.7	95.94	0.2122		205.05	95.18	0.2084
	205.67	85.8	0.2123		205.86	95.14	0.2127		205.23	94.15	0.2101
	205.77	84.92	0.2118		205.96	94.28	0.2127		205.4	93.11	0.2106
	205.95	84.11	0.2126		206.09	93.46	0.2131		205.55	92.12	0.21
	206.12	83.41	0.2128		206.26	92.5	0.2137		205.72	91.21	0.2105
	206.36	82.82	0.2136		206.42	91.58	0.214		205.88	90.32	0.2109
	206.48	82.2	0.2134		206.56	90.87	0.2139		206.01	89.45	0.2102
	206.57	81.46	0.212		206.67	90.17	0.2138		206.13	88.4	0.2108
	206.7	80.59	0.2128		206.8	89.24	0.2146		206.24	87.31	0.2109
	206.9	79.85	0.2147		206.98	88.44	0.2155		206.39	86.13	0.2122
	207.03	79	0.2148		207.16	87.45	0.2155		206.6	85.01	0.2131
	207.23	78.16	0.2149		207.31	86.52	0.2156		206.8	84.08	0.2139
	207.4	77.36	0.2153		207.41	85.88	0.2152		206.97	83.32	0.2132
	207.5	76.78	0.2139		207.58	85.08	0.2161		207.16	82.55	0.2128
	207.62	76.12	0.2147		207.74	84.16	0.2169		207.29	81.7	0.2134
	207.79	75.16	0.2161		207.87	83.23	0.2166		207.44	80.77	0.2133
	207.94	74.39	0.2164		208	82.24	0.2168		207.6	79.71	0.2138
	208.1	73.61	0.2162		208.17	81.56	0.2174		207.76	78.72	0.2143
	208.28	72.7	0.2168		208.3	80.67	0.2175		207.89	77.85	0.2147
	208.4	71.9	0.2168		208.46	79.74	0.2176		207.98	76.83	0.2142
	208.58	71.28	0.217		208.61	78.69	0.2183		208.09	75.69	0.2146
	208.72	70.44	0.2172		208.79	77.96	0.2186		208.21	74.44	0.2158
	208.9	69.65	0.2181		208.99	77.09	0.2191		208.35	73.28	0.2165
	209.03	68.79	0.218		209.08	76.18	0.2187		208.53	72.24	0.2171
	209.19	67.9	0.2182		209.21	75.18	0.2186		208.71	71.26	0.2177
	209.31	67.25	0.2185		209.39	74.4	0.2198		208.9	70.25	0.2181
	209.42	66.37	0.2184		209.52	73.39	0.2203		209.05	69.21	0.2179
	209.59	65.52	0.2195		209.73	72.37	0.2203		209.13	68.18	0.2165
	209.72	64.51	0.2201		209.87	71.61	0.2205		209.26	67.11	0.2172
	209.9	63.83	0.2201		210.02	70.62	0.2208		209.44	65.88	0.2195
	210.05	62.95	0.2214		210.16	69.61	0.2207		209.61	64.64	0.2206
	210.18	62.07	0.2203		210.34	68.77	0.2214		209.81	63.49	0.2209
	210.41	61.2	0.2224		210.5	67.72	0.2214		209.89	62.52	0.2198
	210.5	60.47	0.2218		210.68	66.88	0.2225		210.11	61.57	0.2208
	210.59	59.56	0.2207		210.83	65.88	0.2218		210.28	60.49	0.2218
	210.78	58.63	0.2229		210.88	64.95	0.2221		210.5	59.35	0.2225
	210.94	57.74	0.2241		211.01	63.92	0.2222		210.63	58.41	0.223
	211.04	56.81	0.2223		211.19	62.91	0.2238		210.72	57.4	0.2211
	211.19	55.94	0.2239		211.34	61.86	0.2239		210.87	56.14	0.2228
	211.38	54.92	0.2247		211.48	60.92	0.2245		211.03	54.99	0.2247
	211.58	54.04	0.2256		211.64	59.83	0.224		211.15	54.04	0.2239
	211.78	53.15	0.2262		211.79	58.84	0.2252		211.41	52.84	0.2261
	211.91	52.31	0.2255		211.94	57.79	0.2256		211.54	51.76	0.2266
	212.07	51.41	0.2263		212.09	56.73	0.226		211.65	50.72	0.2243
	212.2	50.51	0.227		212.28	55.72	0.2271		211.79	49.47	0.2268
	212.34	49.57	0.2264		212.49	54.74	0.2281		211.97	48.41	0.2266
	212.57	48.64	0.2288		212.57	53.77	0.2274		212.36	47.23	0.2322
	212.88	47.65	0.232		212.68	52.69	0.2281		212.33	46.1	0.2301
	212.94	46.87	0.2294		212.82	51.6	0.2294		212.28	44.92	0.2257
	212.99	46.04	0.2278		212.96	50.5	0.2301		212.53	43.78	0.2312
	213.17	44.92	0.2308		213.16	49.45	0.2312		212.66	42.45	0.2352
	213.5	43.84	0.2351		213.31	48.41	0.2319		212.78	40.98	0.2474
	213.58	42.91	0.2338		213.49	47.37	0.2327		212.97	39.85	0.2507
	213.58	41.95	0.2326		213.6	46.34	0.2333		213.13	38.73	0.2534
	213.67	40.16	0.245		213.75	45.31	0.234		213.21	37.76	0.2536
	213.84	38.98	0.2594		213.97	44.26	0.2358		213.41	36.59	0.2509
	213.98	37.8	0.2634		214.13	43.26	0.237		213.57	34.92	0.2353
	214.22	36.63	0.2589		214.28	41.95	0.2421		213.62	32.8	0.2582
	214.31	34.89	0.245		214.4	40.71	0.255		213.75	31.61	0.2741
	214.46	32.66	0.2666		214.54	39.73	0.2575		213.9	30.71	0.2761
	214.58	31.32	0.2724		214.74	38.74	0.2597		214.21	29.69	0.2575
	214.75	29.25	0.2559		214.85	37.83	0.2629		214.53	27.48	0.2439
	214.89	26.77	0.2796		214.93	36.92	0.2636		214.63	25.74	0.2879
	215.1	25.24	0.2876		215.06	35.91	0.2626		214.68	25.23	0.3066
	215.26	23.33	0.266		215.27	34.92	0.2548		214.86	24.66	0.2896
	215.4	21.11	0.2913		215.44	33.48	0.2493		215.11	23.08	0.2468
	215.6	19.93	0.3003		215.56	32.04	0.2652		215.25	20.65	0.2907
	215.9	18.48	0.273		215.81	31.2	0.2707		215.29	20	0.333
	216.04	16.69	0.3007		215.97	30.35	0.2686		215.39	19.47	0.3155
	216.15	15.89	0.3135		216.07	29.38	0.2606		221.12		6.547
	216.24	14.86	0.2757		216.26	27.79	0.2598		221.25		67.53
	216.39	13.26	0.3078		216.39	26.71	0.2787		221.4	0.0005493	-100.9
	216.49	12.6	0.3285		216.55	25.83	0.2817
	216.71	11.77	0.2866		216.76	24.96	0.2766
	216.92	10.39	0.3206		216.93	23.73	0.2656
	217.05	9.796	0.3493		217.11	22.41	0.2855
	217.15	9.319	0.3148		217.27	21.68	0.2918
					217.48	20.72	0.2768
[truncated: 15 more rows]
