# Supplementary material for: Mechanically robust supramolecular polymer co-assemblies
Source: Nat Commun. 2022 Jan 18;13:356. doi: 10.1038/s41467-022-28017-0 (PMC8766479; doi:10.1038/s41467-022-28017-0)
Supplement: Supplementary file 3 — Source Data [file 41467_2022_28017_MOESM3_ESM.zip › NCOMMS-21-41006-T_Source Data/Supplementary Table 7/Supplementary Table 7_compression-molded-180-slow cooling/read_me.txt]

Source Data Supplementary Table 7_compression-molded-180-slow cooling

Source Data for TAB:Zn samples that were compression-molded at 180°C and subjected to slow cooling are available:

* in this folder in file "Supplementary Table 7_180-slow cooling_DMTA.xlsx" for the storage modules at 25°C, 170°C, and the failure temperature;
* in folder "Supplementary Figure 25" in file "Supplementary Figure 25d.xlsx" for the melting temperature and the melting enthalpy;
* in this folder in file "Supplementary Table 7_180-slow cooling_Stress-Strain.xlsx" for the individual stress-strain curves from which the Young's modulus, tensile strength, and strain at break were determined.
