# Supplementary material for: Mechanically robust supramolecular polymer co-assemblies
Source: Nat Commun. 2022 Jan 18;13:356. doi: 10.1038/s41467-022-28017-0 (PMC8766479; doi:10.1038/s41467-022-28017-0)
Supplement: Supplementary file 3 — Source Data [file 41467_2022_28017_MOESM3_ESM.zip › NCOMMS-21-41006-T_Source Data/Supplementary Figure 27/Supplementary Figure 27b/Supplementary Figure 27b.txt]

Title                                                           05.02.2021 10:45
________________________________________________________________________________

Title
Evaluation Categories:

Curve Name:
  !$BKB:Zn_annealed
Curve Values:
          Index              t             Ts             Tr          Value
                           [s]           [�C]           [�C]        [Wg^-1]
              0              0        -79.999        -80.000      0.0140004
              1              1        -79.999        -80.000      0.0128612
              2              2        -79.999        -80.000      0.0112501
              3              3        -79.999        -80.000     0.00991192
              4              4        -79.999        -80.000     0.00897393
              5              5        -80.000        -80.000     0.00798496
              6              6        -80.000        -80.000     0.00696926
              7              7        -80.000        -80.000      0.0059583
              8              8        -80.000        -80.000     0.00490418
              9              9        -80.000        -80.000      0.0037985
             10             10        -80.000        -80.000     0.00288564
             11             11        -80.000        -80.000     0.00233723
             12             12        -80.000        -80.000     0.00153517
             13             13        -80.000        -80.000    0.000912471
             14             14        -80.000        -80.000    0.000392382
             15             15        -80.000        -80.000   -0.000161611
             16             16        -80.000        -80.000   -0.000725854
             17             17        -80.000        -80.000    -0.00124204
             18             18        -80.000        -80.000    -0.00175899
             19             19        -80.000        -80.000    -0.00226444
             20             20        -80.000        -80.000    -0.00272423
             21             21        -80.000        -80.000    -0.00310549
             22             22        -80.000        -80.000    -0.00343637
             23             23        -80.000        -80.000    -0.00354355
             24             24        -80.000        -80.000    -0.00346193
             25             25        -80.000        -80.000    -0.00387956
             26             26        -80.000        -80.000    -0.00412912
             27             27        -80.000        -80.000    -0.00434252
             28             28        -80.000        -80.000     -0.0045651
             29             29        -80.000        -80.000     -0.0045487
             30             30        -80.000        -80.000    -0.00464509
             31             31        -80.000        -80.000     -0.0047473
             32             32        -80.000        -80.000    -0.00474309
             33             33        -80.000        -80.000    -0.00505725
             34             34        -80.000        -80.000    -0.00522999
             35             35        -80.000        -80.000    -0.00537203
             36             36        -80.000        -80.000    -0.00553663
             37             37        -80.000        -80.000    -0.00553278
             38             38        -80.000        -80.000    -0.00554518
             39             39        -80.000        -80.000    -0.00558607
             40             40        -80.000        -80.000    -0.00561903
             41             41        -80.000        -80.000    -0.00561561
             42             42        -80.000        -80.000    -0.00562112
             43             43        -80.000        -80.000    -0.00561859
             44             44        -80.000        -80.000    -0.00562039
             45             45        -80.000        -80.000    -0.00566717
             46             46        -80.000        -80.000    -0.00566955
             47             47        -80.000        -80.000    -0.00566061
             48             48        -80.000        -80.000    -0.00566085
             49             49        -80.000        -80.000    -0.00563551
             50             50        -80.000        -80.000     -0.0056197
             51             51        -80.000        -80.000    -0.00561247
             52             52        -80.000        -80.000    -0.00562309
             53             53        -80.000        -80.000    -0.00593251
             54             54        -80.000        -80.000    -0.00616494
             55             55        -80.000        -80.000    -0.00602305
             56             56        -80.000        -80.000    -0.00582058
             57             57        -80.000        -80.000    -0.00564503
             58             58        -80.000        -80.000    -0.00565541
             59             59        -80.000        -80.000    -0.00582668
             60             60        -80.000        -80.000    -0.00603371
             61             61        -80.000        -80.000    -0.00591227
             62             62        -80.000        -80.000    -0.00590798
             63             63        -80.000        -80.000    -0.00617338
             64             64        -80.000        -80.000    -0.00611189
             65             65        -80.000        -80.000    -0.00604708
             66             66        -80.000        -80.000    -0.00605088
             67             67        -80.000        -80.000    -0.00605167
             68             68        -80.000        -80.000    -0.00604447
             69             69        -80.000        -80.000    -0.00603628
             70             70        -80.000        -80.000    -0.00603952
             71             71        -80.000        -80.000    -0.00604826
             72             72        -80.000        -80.000    -0.00605171
             73             73        -80.000        -80.000    -0.00601985
             74             74        -80.000        -80.000    -0.00607606
             75             75        -80.000        -80.000    -0.00630719
             76             76        -80.000        -80.000    -0.00656155
             77             77        -80.000        -80.000    -0.00658011
             78             78        -80.000        -80.000    -0.00637038
             79             79        -80.000        -80.000    -0.00624586
             80             80        -80.000        -80.000     -0.0061019
             81             81        -80.000        -80.000     -0.0060886
             82             82        -80.000        -80.000    -0.00610735
             83             83        -80.000        -80.000    -0.00606656
             84             84        -80.000        -80.000    -0.00560315
             85             85        -80.000        -80.000    -0.00612384
             86             86        -80.000        -80.000    -0.00637135
             87             87        -80.000        -80.000    -0.00635303
             88             88        -80.000        -80.000    -0.00628955
             89             89        -80.000        -80.000    -0.00620691
             90             90        -80.000        -80.000    -0.00627229
             91             91        -80.000        -80.000    -0.00662354
             92             92        -80.000        -80.000    -0.00698182
             93             93        -80.000        -80.000    -0.00646843
             94             94        -80.000        -80.000    -0.00629607
             95             95        -80.000        -80.000    -0.00648766
             96             96        -80.000        -80.000    -0.00639505
             97             97        -80.000        -80.000    -0.00615039
             98             98        -80.000        -80.000    -0.00600564
             99             99        -80.000        -80.000    -0.00583858
            100            100        -80.000        -80.000    -0.00566163
            101            101        -80.000        -80.000     -0.0058083
            102            102        -80.000        -80.000    -0.00625564
            103            103        -80.000        -80.000    -0.00651414
            104            104        -80.000        -80.000    -0.00636562
            105            105        -80.000        -80.000    -0.00631913
            106            106        -80.000        -80.000    -0.00622839
            107            107        -80.000        -80.000    -0.00615284
            108            108        -80.000        -80.000    -0.00600378
            109            109        -80.000        -80.000    -0.00604557
            110            110        -80.000        -80.000    -0.00611304
            111            111        -80.000        -80.000    -0.00629375
            112            112        -80.000        -80.000     -0.0064594
            113            113        -80.000        -80.000    -0.00656352
            114            114        -80.000        -80.000    -0.00651767
            115            115        -80.000        -80.000    -0.00618598
            116            116        -80.000        -80.000    -0.00596459
            117            117        -80.000        -80.000    -0.00601021
            118            118        -80.000        -80.000    -0.00488322
            119            119        -80.000        -80.000     0.00422334
            120            120        -79.998        -80.000      0.0248855
            121            121        -79.830        -79.833      0.0595805
            122            122        -79.662        -79.667      0.0811265
            123            123        -79.495        -79.500      0.0832445
            124            124        -79.329        -79.333      0.0729424
            125            125        -79.164        -79.167      0.0444062
            126            126        -78.999        -79.000      0.0149512
            127            127        -78.834        -78.833      -0.012908
            128            128        -78.669        -78.667     -0.0384642
            129            129        -78.504        -78.500     -0.0586371
            130            130        -78.338        -78.333     -0.0755217
            131            131        -78.172        -78.167     -0.0892498
            132            132        -78.006        -78.000      -0.101318
            133            133        -77.840        -77.833       -0.10995
            134            134        -77.674        -77.667      -0.117172
            135            135        -77.508        -77.500      -0.123356
            136            136        -77.341        -77.333      -0.128955
            137            137        -77.175        -77.167      -0.132992
            138            138        -77.009        -77.000      -0.136527
            139            139        -76.842        -76.833      -0.139617
            140            140        -76.676        -76.667      -0.142054
            141            141        -76.509        -76.500      -0.143842
            142            142        -76.343        -76.333      -0.145416
            143            143        -76.176        -76.167      -0.146777
            144            144        -76.009        -76.000      -0.148061
            145            145        -75.843        -75.833      -0.149297
            146            146        -75.676        -75.667       -0.15021
            147            147        -75.510        -75.500      -0.150688
            148            148        -75.343        -75.333      -0.151033
            149            149        -75.176        -75.167      -0.151291
            150            150        -75.010        -75.000      -0.151156
            151            151        -74.843        -74.833      -0.151188
            152            152        -74.676        -74.667      -0.151623
            153            153        -74.510        -74.500      -0.152118
            154            154        -74.343        -74.333      -0.151971
            155            155        -74.177        -74.167      -0.151676
            156            156        -74.010        -74.000      -0.151048
            157            157        -73.843        -73.833      -0.150662
            158            158        -73.676        -73.667      -0.150496
            159            159        -73.510        -73.500      -0.150578
            160            160        -73.343        -73.333      -0.150583
            161            161        -73.177        -73.167      -0.150532
            162            162        -73.010        -73.000      -0.150439
            163            163        -72.843        -72.833      -0.150349
            164            164        -72.677        -72.667      -0.150231
            165            165        -72.510        -72.500      -0.150109
            166            166        -72.343        -72.333      -0.149914
            167            167        -72.177        -72.167      -0.149733
            168            168        -72.010        -72.000      -0.149562
            169            169        -71.843        -71.833      -0.149398
            170            170        -71.677        -71.667      -0.149256
            171            171        -71.510        -71.500      -0.149065
            172            172        -71.343        -71.333      -0.148861
            173            173        -71.177        -71.167      -0.148761
            174            174        -71.010        -71.000       -0.14868
            175            175        -70.843        -70.833      -0.148551
            176            176        -70.677        -70.667      -0.148416
            177            177        -70.510        -70.500       -0.14825
            178            178        -70.343        -70.333      -0.148128
            179            179        -70.177        -70.167      -0.147997
            180            180        -70.010        -70.000      -0.147925
            181            181        -69.843        -69.833      -0.147822
            182            182        -69.677        -69.667      -0.147407
            183            183        -69.510        -69.500      -0.147257
            184            184        -69.343        -69.333      -0.147505
            185            185        -69.177        -69.167       -0.14741
            186            186        -69.010        -69.000      -0.147262
            187            187        -68.843        -68.833      -0.147172
            188            188        -68.677        -68.667      -0.147082
            189            189        -68.510        -68.500      -0.146962
            190            190        -68.343        -68.333      -0.146796
            191            191        -68.177        -68.167      -0.146652
            192            192        -68.010        -68.000      -0.146498
            193            193        -67.844        -67.833      -0.146315
            194            194        -67.677        -67.667      -0.146129
            195            195        -67.510        -67.500       -0.14615
            196            196        -67.344        -67.333      -0.146302
            197            197        -67.177        -67.167      -0.146416
            198            198        -67.010        -67.000      -0.146532
            199            199        -66.844        -66.833      -0.146426
            200            200        -66.677        -66.667      -0.146123
            201            201        -66.510        -66.500      -0.146205
            202            202        -66.344        -66.333      -0.146165
            203            203        -66.177        -66.167      -0.146084
            204            204        -66.010        -66.000      -0.145996
            205            205        -65.844        -65.833      -0.145922
            206            206        -65.677        -65.667      -0.145831
            207            207        -65.510        -65.500      -0.145732
            208            208        -65.344        -65.333       -0.14566
            209            209        -65.177        -65.167      -0.145604
            210            210        -65.010        -65.000      -0.145574
            211            211        -64.844        -64.833      -0.145548
            212            212        -64.677        -64.667      -0.145509
            213            213        -64.510        -64.500      -0.145502
            214            214        -64.344        -64.333      -0.145574
            215            215        -64.177        -64.167      -0.145601
            216            216        -64.011        -64.000      -0.145598
            217            217        -63.844        -63.833      -0.145599
            218            218        -63.677        -63.667      -0.145611
            219            219        -63.511        -63.500      -0.145537
            220            220        -63.344        -63.333      -0.145494
            221            221        -63.177        -63.167      -0.145673
            222            222        -63.011        -63.000      -0.146233
            223            223        -62.844        -62.833      -0.145941
            224            224        -62.677        -62.667      -0.145879
            225            225        -62.511        -62.500      -0.145982
            226            226        -62.344        -62.333      -0.146114
            227            227        -62.177        -62.167      -0.146022
            228            228        -62.011        -62.000       -0.14596
            229            229        -61.844        -61.833      -0.145907
            230            230        -61.677        -61.667      -0.146002
            231            231        -61.511        -61.500      -0.146065
            232            232        -61.344        -61.333       -0.14608
            233            233        -61.178        -61.167      -0.146086
            234            234        -61.011        -61.000      -0.146114
            235            235        -60.844        -60.833      -0.146227
            236            236        -60.678        -60.667      -0.146306
            237            237        -60.511        -60.500      -0.146355
            238            238        -60.344        -60.333      -0.146404
            239            239        -60.178        -60.167      -0.146476
            240            240        -60.011        -60.000      -0.146549
            241            241        -59.844        -59.833      -0.146601
            242            242        -59.678        -59.667      -0.146651
            243            243        -59.511        -59.500      -0.146723
            244            244        -59.344        -59.333      -0.146797
            245            245        -59.178        -59.167      -0.146882
            246            246        -59.011        -59.000      -0.147004
            247            247        -58.845        -58.833      -0.147147
            248            248        -58.678        -58.667      -0.147293
            249            249        -58.511        -58.500      -0.147446
            250            250        -58.345        -58.333      -0.147605
            251            251        -58.178        -58.167        -0.1478
            252            252        -58.011        -58.000      -0.147995
            253            253        -57.845        -57.833      -0.148183
            254            254        -57.678        -57.667      -0.148364
            255            255        -57.511        -57.500      -0.148552
            256            256        -57.345        -57.333      -0.148749
            257            257        -57.178        -57.167      -0.148973
            258            258        -57.012        -57.000      -0.149187
            259            259        -56.845        -56.833      -0.149347
            260            260        -56.678        -56.667      -0.149615
            261            261        -56.512        -56.500      -0.149856
            262            262        -56.345        -56.333      -0.150096
            263            263        -56.178        -56.167      -0.150335
            264            264        -56.012        -56.000      -0.150622
            265            265        -55.845        -55.833       -0.15092
            266            266        -55.679        -55.667      -0.151219
            267            267        -55.512        -55.500      -0.151518
            268            268        -55.345        -55.333      -0.151881
            269            269        -55.179        -55.167      -0.152216
            270            270        -55.012        -55.000      -0.152537
            271            271        -54.845        -54.833      -0.152852
            272            272        -54.679        -54.667      -0.153192
            273            273        -54.512        -54.500       -0.15353
            274            274        -54.346        -54.333      -0.153896
            275            275        -54.179        -54.167      -0.154328
            276            276        -54.012        -54.000      -0.154801
            277            277        -53.846        -53.833      -0.155252
            278            278        -53.679        -53.667      -0.155728
            279            279        -53.513        -53.500      -0.156215
            280            280        -53.346        -53.333       -0.15675
            281            281        -53.179        -53.167      -0.157292
            282            282        -53.013        -53.000      -0.157848
            283            283        -52.846        -52.833      -0.158403
            284            284        -52.680        -52.667      -0.159024
            285            285        -52.513        -52.500      -0.159635
            286            286        -52.346        -52.333      -0.160238
            287            287        -52.180        -52.167      -0.160842
            288            288        -52.013        -52.000      -0.161575
            289            289        -51.847        -51.833      -0.162314
            290            290        -51.680        -51.667      -0.163137
            291            291        -51.513        -51.500      -0.163924
            292            292        -51.347        -51.333      -0.164729
            293            293        -51.180        -51.167      -0.165542
            294            294        -51.014        -51.000      -0.166349
            295            295        -50.847        -50.833      -0.167164
            296            296        -50.681        -50.667      -0.168012
            297            297        -50.514        -50.500      -0.168921
            298            298        -50.347        -50.333      -0.169658
            299            299        -50.181        -50.167      -0.170379
            300            300        -50.014        -50.000      -0.171429
            301            301        -49.848        -49.833      -0.172501
            302            302        -49.681        -49.667      -0.173563
            303            303        -49.515        -49.500      -0.174588
            304            304        -49.348        -49.333      -0.175686
            305            305        -49.181        -49.167      -0.176764
            306            306        -49.015        -49.000      -0.177821
            307            307        -48.848        -48.833      -0.178863
            308            308        -48.682        -48.667      -0.179963
            309            309        -48.515        -48.500      -0.181057
            310            310        -48.349        -48.333      -0.182107
            311            311        -48.182        -48.167      -0.183103
            312            312        -48.016        -48.000      -0.184304
            313            313        -47.849        -47.833      -0.185366
            314            314        -47.682        -47.667      -0.186225
            315            315        -47.516        -47.500      -0.187091
            316            316        -47.349        -47.333      -0.187914
            317            317        -47.183        -47.167      -0.188803
            318            318        -47.016        -47.000      -0.189715
            319            319        -46.850        -46.833      -0.190545
            320            320        -46.683        -46.667      -0.190987
            321            321        -46.516        -46.500      -0.191516
            322            322        -46.350        -46.333      -0.192054
            323            323        -46.183        -46.167      -0.192588
            324            324        -46.017        -46.000      -0.193118
            325            325        -45.850        -45.833      -0.193611
            326            326        -45.683        -45.667      -0.193973
            327            327        -45.517        -45.500      -0.194219
            328            328        -45.350        -45.333      -0.194439
            329            329        -45.184        -45.167      -0.194572
            330            330        -45.017        -45.000      -0.194708
            331            331        -44.850        -44.833      -0.194904
            332            332        -44.684        -44.667      -0.195202
            333            333        -44.517        -44.500      -0.194916
            334            334        -44.350        -44.333      -0.194787
            335            335        -44.184        -44.167      -0.194831
            336            336        -44.017        -44.000      -0.195015
            337            337        -43.851        -43.833      -0.195202
            338            338        -43.684        -43.667      -0.195218
            339            339        -43.517        -43.500      -0.195163
            340            340        -43.351        -43.333      -0.195108
            341            341        -43.184        -43.167       -0.19514
            342            342        -43.017        -43.000      -0.195146
            343            343        -42.851        -42.833      -0.195139
            344            344        -42.684        -42.667      -0.195131
            345            345        -42.517        -42.500      -0.195241
            346            346        -42.351        -42.333      -0.195317
            347            347        -42.184        -42.167      -0.195333
            348            348        -42.017        -42.000      -0.194793
            349            349        -41.851        -41.833      -0.195112
            350            350        -41.684        -41.667      -0.195245
            351            351        -41.518        -41.500      -0.195301
            352            352        -41.351        -41.333      -0.195296
            353            353        -41.184        -41.167      -0.195341
            354            354        -41.018        -41.000      -0.195351
            355            355        -40.851        -40.833      -0.195358
            356            356        -40.684        -40.667      -0.195448
            357            357        -40.518        -40.500      -0.195429
            358            358        -40.351        -40.333      -0.195314
            359            359        -40.184        -40.167      -0.195162
            360            360        -40.018        -40.000      -0.195412
            361            361        -39.851        -39.833      -0.195457
            362            362        -39.685        -39.667      -0.195496
            363            363        -39.518        -39.500      -0.195687
            364            364        -39.351        -39.333       -0.19636
            365            365        -39.185        -39.167      -0.196075
            366            366        -39.018        -39.000      -0.196202
            367            367        -38.851        -38.833      -0.195976
            368            368        -38.685        -38.667      -0.195648
            369            369        -38.518        -38.500      -0.196499
            370            370        -38.352        -38.333      -0.197156
            371            371        -38.185        -38.167      -0.196414
            372            372        -38.018        -38.000      -0.195385
            373            373        -37.852        -37.833      -0.196771
            374            374        -37.685        -37.667      -0.197139
            375            375        -37.518        -37.500      -0.197157
            376            376        -37.352        -37.333      -0.197071
            377            377        -37.185        -37.167      -0.196839
            378            378        -37.018        -37.000      -0.196563
            379            379        -36.852        -36.833      -0.196305
            380            380        -36.685        -36.667      -0.196065
            381            381        -36.518        -36.500      -0.195834
            382            382        -36.352        -36.333      -0.195594
            383            383        -36.185        -36.167      -0.195381
            384            384        -36.018        -36.000      -0.195217
            385            385        -35.852        -35.833      -0.195706
            386            386        -35.685        -35.667      -0.196506
            387            387        -35.519        -35.500      -0.195951
            388            388        -35.352        -35.333      -0.195101
            389            389        -35.185        -35.167      -0.196435
            390            390        -35.019        -35.000       -0.19634
            391            391        -34.852        -34.833      -0.196736
            392            392        -34.685        -34.667      -0.196401
            393            393        -34.519        -34.500      -0.196757
            394            394        -34.352        -34.333      -0.197031
            395            395        -34.186        -34.167      -0.196899
            396            396        -34.019        -34.000      -0.196763
            397            397        -33.852        -33.833      -0.196727
            398            398        -33.686        -33.667      -0.196823
            399            399        -33.519        -33.500       -0.19683
            400            400        -33.352        -33.333      -0.196846
            401            401        -33.186        -33.167      -0.196888
            402            402        -33.019        -33.000      -0.196928
            403            403        -32.852        -32.833      -0.196991
            404            404        -32.686        -32.667      -0.197142
            405            405        -32.519        -32.500      -0.197363
            406            406        -32.353        -32.333      -0.197284
            407            407        -32.186        -32.167      -0.197298
            408            408        -32.019        -32.000       -0.19731
            409            409        -31.853        -31.833      -0.197295
            410            410        -31.686        -31.667      -0.197265
            411            411        -31.519        -31.500      -0.197264
            412            412        -31.353        -31.333      -0.197261
            413            413        -31.186        -31.167      -0.197259
            414            414        -31.019        -31.000      -0.197251
            415            415        -30.853        -30.833      -0.197242
            416            416        -30.686        -30.667      -0.197238
            417            417        -30.520        -30.500       -0.19723
            418            418        -30.353        -30.333      -0.197207
            419            419        -30.186        -30.167      -0.197221
            420            420        -30.020        -30.000      -0.197251
            421            421        -29.853        -29.833      -0.197282
            422            422        -29.686        -29.667      -0.197307
            423            423        -29.520        -29.500      -0.197329
            424            424        -29.353        -29.333      -0.197367
            425            425        -29.186        -29.167      -0.197393
            426            426        -29.020        -29.000      -0.197411
            427            427        -28.853        -28.833      -0.197431
            428            428        -28.687        -28.667      -0.197484
            429            429        -28.520        -28.500      -0.197617
            430            430        -28.353        -28.333      -0.197571
            431            431        -28.187        -28.167      -0.197575
            432            432        -28.020        -28.000      -0.197594
            433            433        -27.853        -27.833      -0.197609
            434            434        -27.687        -27.667      -0.197613
            435            435        -27.520        -27.500      -0.197608
            436            436        -27.353        -27.333      -0.197618
            437            437        -27.187        -27.167      -0.197624
            438            438        -27.020        -27.000      -0.197613
            439            439        -26.854        -26.833      -0.197629
            440            440        -26.687        -26.667      -0.197656
            441            441        -26.520        -26.500      -0.197667
            442            442        -26.354        -26.333      -0.197657
            443            443        -26.187        -26.167      -0.197684
            444            444        -26.020        -26.000      -0.197702
            445            445        -25.854        -25.833      -0.197728
            446            446        -25.687        -25.667      -0.197754
            447            447        -25.520        -25.500      -0.197782
            448            448        -25.354        -25.333       -0.19781
            449            449        -25.187        -25.167       -0.19783
            450            450        -25.021        -25.000      -0.197851
            451            451        -24.854        -24.833      -0.197874
            452            452        -24.687        -24.667      -0.197878
            453            453        -24.521        -24.500      -0.197875
            454            454        -24.354        -24.333       -0.19786
            455            455        -24.187        -24.167      -0.197821
            456            456        -24.021        -24.000      -0.197805
            457            457        -23.854        -23.833      -0.197791
            458            458        -23.687        -23.667      -0.197779
            459            459        -23.521        -23.500       -0.19777
            460            460        -23.354        -23.333       -0.19776
            461            461        -23.188        -23.167       -0.19777
            462            462        -23.021        -23.000      -0.197806
            463            463        -22.854        -22.833      -0.197805
            464            464        -22.688        -22.667      -0.197801
            465            465        -22.521        -22.500      -0.197798
            466            466        -22.354        -22.333      -0.197794
            467            467        -22.188        -22.167      -0.197749
            468            468        -22.021        -22.000      -0.197716
            469            469        -21.854        -21.833      -0.197694
            470            470        -21.688        -21.667      -0.197682
            471            471        -21.521        -21.500      -0.197681
            472            472        -21.355        -21.333      -0.197684
            473            473        -21.188        -21.167      -0.197698
            474            474        -21.021        -21.000      -0.197734
            475            475        -20.855        -20.833      -0.197795
            476            476        -20.688        -20.667      -0.197834
            477            477        -20.521        -20.500      -0.197871
            478            478        -20.355        -20.333      -0.197916
            479            479        -20.188        -20.167      -0.197947
            480            480        -20.021        -20.000      -0.197972
            481            481        -19.855        -19.833         -0.198
            482            482        -19.688        -19.667      -0.198021
            483            483        -19.522        -19.500      -0.198008
            484            484        -19.355        -19.333       -0.19799
            485            485        -19.188        -19.167      -0.197953
            486            486        -19.022        -19.000      -0.197922
            487            487        -18.855        -18.833       -0.19788
            488            488        -18.688        -18.667      -0.197847
            489            489        -18.522        -18.500      -0.197809
            490            490        -18.355        -18.333      -0.197775
            491            491        -18.188        -18.167       -0.19776
            492            492        -18.022        -18.000      -0.197753
            493            493        -17.855        -17.833      -0.197754
            494            494        -17.689        -17.667      -0.197758
            495            495        -17.522        -17.500      -0.197792
            496            496        -17.355        -17.333       -0.19783
            497            497        -17.189        -17.167      -0.197865
            498            498        -17.022        -17.000      -0.197889
            499            499        -16.855        -16.833      -0.197917
            500            500        -16.689        -16.667      -0.197929
            501            501        -16.522        -16.500      -0.197933
            502            502        -16.355        -16.333      -0.197923
            503            503        -16.189        -16.167      -0.197838
            504            504        -16.022        -16.000       -0.19779
            505            505        -15.856        -15.833       -0.19775
            506            506        -15.689        -15.667      -0.197714
            507            507        -15.522        -15.500      -0.197692
            508            508        -15.356        -15.333      -0.197676
            509            509        -15.189        -15.167       -0.19767
            510            510        -15.022        -15.000      -0.197659
            511            511        -14.856        -14.833      -0.197635
            512            512        -14.689        -14.667      -0.197649
            513            513        -14.522        -14.500      -0.197663
            514            514        -14.356        -14.333      -0.197683
            515            515        -14.189        -14.167        -0.1977
            516            516        -14.022        -14.000      -0.197724
            517            517        -13.856        -13.833      -0.197746
            518            518        -13.689        -13.667      -0.197768
            519            519        -13.523        -13.500      -0.197792
            520            520        -13.356        -13.333      -0.197832
            521            521        -13.189        -13.167      -0.197883
            522            522        -13.023        -13.000      -0.197927
            523            523        -12.856        -12.833      -0.197964
            524            524        -12.689        -12.667      -0.198017
            525            525        -12.523        -12.500      -0.198054
            526            526        -12.356        -12.333      -0.198081
            527            527        -12.190        -12.167      -0.198094
            528            528        -12.023        -12.000      -0.198041
            529            529        -11.856        -11.833      -0.198023
            530            530        -11.690        -11.667      -0.198025
            531            531        -11.523        -11.500      -0.198033
            532            532        -11.356        -11.333      -0.198008
            533            533        -11.190        -11.167      -0.197991
            534            534        -11.023        -11.000      -0.197981
            535            535        -10.856        -10.833      -0.197971
            536            536        -10.690        -10.667      -0.197957
            537            537        -10.523        -10.500      -0.197933
            538            538        -10.357        -10.333      -0.197931
            539            539        -10.190        -10.167      -0.197934
            540            540        -10.023        -10.000      -0.197926
            541            541         -9.857         -9.833      -0.197916
            542            542         -9.690         -9.667      -0.197917
            543            543         -9.523         -9.500      -0.197928
            544            544         -9.357         -9.333       -0.19795
            545            545         -9.190         -9.167      -0.197969
            546            546         -9.023         -9.000      -0.197995
            547            547         -8.857         -8.833      -0.198015
            548            548         -8.690         -8.667      -0.198038
            549            549         -8.524         -8.500       -0.19805
            550            550         -8.357         -8.333      -0.198048
            551            551         -8.190         -8.167      -0.198041
            552            552         -8.024         -8.000      -0.198011
            553            553         -7.857         -7.833       -0.19798
            554            554         -7.690         -7.667      -0.197967
            555            555         -7.524         -7.500      -0.197981
            556            556         -7.357         -7.333      -0.197986
            557            557         -7.190         -7.167      -0.197997
            558            558         -7.024         -7.000      -0.198021
            559            559         -6.857         -6.833      -0.198044
            560            560         -6.691         -6.667      -0.198066
            561            561         -6.524         -6.500      -0.198097
            562            562         -6.357         -6.333      -0.198109
            563            563         -6.191         -6.167      -0.198105
            564            564         -6.024         -6.000      -0.198092
            565            565         -5.857         -5.833      -0.198045
            566            566         -5.691         -5.667      -0.198023
            567            567         -5.524         -5.500      -0.198008
            568            568         -5.357         -5.333      -0.197997
            569            569         -5.191         -5.167       -0.19799
            570            570         -5.024         -5.000      -0.197991
            571            571         -4.858         -4.833      -0.197985
            572            572         -4.691         -4.667      -0.197961
            573            573         -4.524         -4.500      -0.197971
            574            574         -4.358         -4.333      -0.197973
            575            575         -4.191         -4.167      -0.197978
            576            576         -4.024         -4.000       -0.19799
            577            577         -3.858         -3.833      -0.197986
            578            578         -3.691         -3.667      -0.197973
            579            579         -3.524         -3.500       -0.19796
            580            580         -3.358         -3.333      -0.197951
            581            581         -3.191         -3.167      -0.197924
            582            582         -3.025         -3.000      -0.197903
            583            583         -2.858         -2.833      -0.197892
            584            584         -2.691         -2.667      -0.197888
            585            585         -2.525         -2.500      -0.197919
            586            586         -2.358         -2.333      -0.197937
            587            587         -2.191         -2.167       -0.19795
            588            588         -2.025         -2.000      -0.197968
            589            589         -1.858         -1.833      -0.198015
            590            590         -1.691         -1.667      -0.198033
            591            591         -1.525         -1.500      -0.198024
            592            592         -1.358         -1.333      -0.198008
            593            593         -1.192         -1.167      -0.198009
            594            594         -1.025         -1.000      -0.198023
            595            595         -0.858         -0.833      -0.198026
            596            596         -0.692         -0.667      -0.198033
            597            597         -0.525         -0.500      -0.198057
            598            598         -0.358         -0.333       -0.19808
            599            599         -0.192         -0.167      -0.198109
            600            600    -25.104e-03          0.000      -0.198133
            601            601          0.142          0.167      -0.198131
            602            602          0.308          0.333      -0.198149
            603            603          0.475          0.500      -0.198158
            604            604          0.641          0.667      -0.198167
            605            605          0.808          0.833      -0.198155
            606            606          0.975          1.000      -0.198136
            607            607          1.141          1.167      -0.198098
            608            608          1.308          1.333      -0.198063
            609            609          1.475          1.500      -0.198043
            610            610          1.641          1.667      -0.198035
            611            611          1.808          1.833      -0.198023
            612            612          1.975          2.000       -0.19801
            613            613          2.141          2.167      -0.198026
            614            614          2.308          2.333      -0.198028
            615            615          2.474          2.500       -0.19805
            616            616          2.641          2.667       -0.19809
            617            617          2.808          2.833       -0.19812
            618            618          2.974          3.000      -0.198141
            619            619          3.141          3.167      -0.198173
            620            620          3.308          3.333      -0.198238
            621            621          3.474          3.500      -0.198176
            622            622          3.641          3.667      -0.198146
            623            623          3.808          3.833      -0.198145
            624            624          3.974          4.000      -0.198165
            625            625          4.141          4.167      -0.198174
            626            626          4.307          4.333       -0.19819
            627            627          4.474          4.500      -0.198199
            628            628          4.641          4.667      -0.198204
            629            629          4.807          4.833      -0.198228
            630            630          4.974          5.000      -0.198231
            631            631          5.141          5.167      -0.198237
            632            632          5.307          5.333      -0.198236
            633            633          5.474          5.500      -0.198231
            634            634          5.641          5.667      -0.198244
            635            635          5.807          5.833      -0.198252
            636            636          5.974          6.000       -0.19824
            637            637          6.140          6.167      -0.198266
            638            638          6.307          6.333      -0.198278
            639            639          6.474          6.500      -0.198277
            640            640          6.640          6.667      -0.198284
            641            641          6.807          6.833      -0.198309
            642            642          6.974          7.000      -0.198339
            643            643          7.140          7.167       -0.19835
            644            644          7.307          7.333      -0.198341
            645            645          7.473          7.500      -0.198334
            646            646          7.640          7.667      -0.198319
            647            647          7.807          7.833      -0.198294
            648            648          7.973          8.000      -0.198272
            649            649          8.140          8.167      -0.198252
            650            650          8.307          8.333      -0.198236
            651            651          8.473          8.500      -0.198231
            652            652          8.640          8.667      -0.198227
            653            653          8.807          8.833       -0.19822
            654            654          8.973          9.000      -0.198246
            655            655          9.140          9.167      -0.198246
            656            656          9.307          9.333      -0.198244
            657            657          9.473          9.500      -0.198256
            658            658          9.640          9.667      -0.198257
            659            659          9.806          9.833      -0.198276
            660            660          9.973         10.000      -0.198307
            661            661         10.140         10.167      -0.198333
            662            662         10.306         10.333      -0.198383
            663            663         10.473         10.500      -0.198414
            664            664         10.640         10.667      -0.198424
            665            665         10.806         10.833      -0.198427
            666            666         10.973         11.000      -0.198409
            667            667         11.139         11.167      -0.198402
            668            668         11.306         11.333      -0.198414
            669            669         11.473         11.500      -0.198438
            670            670         11.639         11.667      -0.198441
            671            671         11.806         11.833      -0.198449
            672            672         11.973         12.000      -0.198459
            673            673         12.139         12.167      -0.198464
            674            674         12.306         12.333       -0.19846
            675            675         12.473         12.500      -0.198461
            676            676         12.639         12.667      -0.198466
            677            677         12.806         12.833      -0.198482
            678            678         12.972         13.000      -0.198481
            679            679         13.139         13.167      -0.198495
            680            680         13.306         13.333      -0.198521
            681            681         13.472         13.500      -0.198548
            682            682         13.639         13.667      -0.198575
            683            683         13.806         13.833      -0.198601
            684            684         13.972         14.000       -0.19861
            685            685         14.139         14.167      -0.198614
            686            686         14.306         14.333      -0.198616
            687            687         14.472         14.500      -0.198627
            688            688         14.639         14.667      -0.198639
            689            689         14.805         14.833      -0.198651
            690            690         14.972         15.000      -0.198678
            691            691         15.139         15.167       -0.19868
            692            692         15.305         15.333      -0.198655
            693            693         15.472         15.500      -0.198626
            694            694         15.639         15.667      -0.198604
            695            695         15.805         15.833      -0.198553
            696            696         15.972         16.000      -0.198526
            697            697         16.139         16.167      -0.198521
            698            698         16.305         16.333      -0.198521
            699            699         16.472         16.500      -0.198541
            700            700         16.638         16.667      -0.198563
            701            701         16.805         16.833      -0.198588
            702            702         16.972         17.000      -0.198609
            703            703         17.138         17.167      -0.198617
            704            704         17.305         17.333      -0.198617
            705            705         17.472         17.500      -0.198615
            706            706         17.638         17.667      -0.198612
            707            707         17.805         17.833      -0.198601
            708            708         17.972         18.000      -0.198618
            709            709         18.138         18.167      -0.198648
            710            710         18.305         18.333      -0.198683
            711            711         18.471         18.500      -0.198743
            712            712         18.638         18.667      -0.198769
            713            713         18.805         18.833      -0.198788
            714            714         18.971         19.000      -0.198802
            715            715         19.138         19.167      -0.198796
            716            716         19.305         19.333      -0.198792
            717            717         19.471         19.500      -0.198788
            718            718         19.638         19.667      -0.198792
            719            719         19.805         19.833      -0.198781
            720            720         19.971         20.000      -0.198781
            721            721         20.138         20.167      -0.198775
            722            722         20.304         20.333      -0.198756
            723            723         20.471         20.500      -0.198736
            724            724         20.638         20.667      -0.198734
            725            725         20.804         20.833      -0.198728
            726            726         20.971         21.000      -0.198721
            727            727         21.138         21.167      -0.198752
            728            728         21.304         21.333      -0.198778
            729            729         21.471         21.500      -0.198798
            730            730         21.637         21.667      -0.198816
            731            731         21.804         21.833      -0.198859
            732            732         21.971         22.000      -0.198867
            733            733         22.137         22.167      -0.198873
            734            734         22.304         22.333       -0.19888
            735            735         22.471         22.500      -0.198847
            736            736         22.637         22.667      -0.198843
            737            737         22.804         22.833      -0.198858
            738            738         22.971         23.000      -0.198882
            739            739         23.137         23.167      -0.198913
            740            740         23.304         23.333      -0.198953
            741            741         23.470         23.500      -0.198989
            742            742         23.637         23.667      -0.199017
            743            743         23.804         23.833      -0.199035
            744            744         23.970         24.000      -0.199057
            745            745         24.137         24.167      -0.199079
            746            746         24.304         24.333      -0.199102
            747            747         24.470         24.500      -0.199121
            748            748         24.637         24.667       -0.19914
            749            749         24.804         24.833      -0.199166
            750            750         24.970         25.000      -0.199199
            751            751         25.137         25.167      -0.199255
            752            752         25.303         25.333      -0.199308
            753            753         25.470         25.500      -0.199351
            754            754         25.637         25.667      -0.199388
            755            755         25.803         25.833      -0.199437
            756            756         25.970         26.000      -0.199471
            757            757         26.137         26.167      -0.199509
            758            758         26.303         26.333      -0.199549
            759            759         26.470         26.500       -0.19961
            760            760         26.636         26.667       -0.19966
            761            761         26.803         26.833      -0.199701
            762            762         26.970         27.000      -0.199733
            763            763         27.136         27.167      -0.199767
            764            764         27.303         27.333      -0.199805
            765            765         27.470         27.500      -0.199849
            766            766         27.636         27.667      -0.199888
            767            767         27.803         27.833      -0.199922
            768            768         27.969         28.000      -0.199965
            769            769         28.136         28.167      -0.200005
            770            770         28.303         28.333      -0.200044
            771            771         28.469         28.500      -0.200084
            772            772         28.636         28.667      -0.200093
            773            773         28.803         28.833      -0.200113
            774            774         28.969         29.000      -0.200124
            775            775         29.136         29.167      -0.200134
            776            776         29.303         29.333      -0.200133
            777            777         29.469         29.500      -0.200134
            778            778         29.636         29.667      -0.200137
            779            779         29.802         29.833      -0.200152
            780            780         29.969         30.000      -0.200211
            781            781         30.136         30.167      -0.200252
            782            782         30.302         30.333      -0.200286
            783            783         30.469         30.500      -0.200311
            784            784         30.636         30.667      -0.200369
            785            785         30.802         30.833      -0.200409
            786            786         30.969         31.000      -0.200438
            787            787         31.135         31.167      -0.200452
            788            788         31.302         31.333      -0.200452
            789            789         31.469         31.500      -0.200459
            790            790         31.635         31.667      -0.200476
            791            791         31.802         31.833      -0.200496
            792            792         31.969         32.000       -0.20053
            793            793         32.135         32.167       -0.20057
            794            794         32.302         32.333      -0.200608
            795            795         32.469         32.500      -0.200631
            796            796         32.635         32.667      -0.200689
            797            797         32.802         32.833      -0.200741
            798            798         32.968         33.000      -0.200803
            799            799         33.135         33.167      -0.200865
            800            800         33.302         33.333      -0.200911
            801            801         33.468         33.500      -0.200952
            802            802         33.635         33.667      -0.201003
            803            803         33.802         33.833      -0.201067
            804            804         33.968         34.000      -0.201096
            805            805         34.135         34.167      -0.201128
            806            806         34.301         34.333      -0.201164
            807            807         34.468         34.500      -0.201201
            808            808         34.635         34.667      -0.201228
            809            809         34.801         34.833       -0.20127
            810            810         34.968         35.000      -0.201304
            811            811         35.135         35.167      -0.201327
            812            812         35.301         35.333      -0.201354
            813            813         35.468         35.500      -0.201394
            814            814         35.635         35.667      -0.201453
            815            815         35.801         35.833      -0.201505
            816            816         35.968         36.000      -0.201542
            817            817         36.134         36.167      -0.201568
            818            818         36.301         36.333      -0.201596
            819            819         36.468         36.500      -0.201627
            820            820         36.634         36.667      -0.201639
            821            821         36.801         36.833       -0.20167
            822            822         36.968         37.000      -0.201711
            823            823         37.134         37.167      -0.201748
            824            824         37.301         37.333      -0.201809
            825            825         37.467         37.500       -0.20186
            826            826         37.634         37.667      -0.201906
            827            827         37.801         37.833      -0.201938
            828            828         37.967         38.000      -0.201963
            829            829         38.134         38.167      -0.201989
            830            830         38.301         38.333      -0.202021
            831            831         38.467         38.500       -0.20206
            832            832         38.634         38.667      -0.202096
            833            833         38.800         38.833      -0.202132
            834            834         38.967         39.000      -0.202171
            835            835         39.134         39.167      -0.202224
            836            836         39.300         39.333      -0.202292
            837            837         39.467         39.500      -0.202331
            838            838         39.634         39.667      -0.202357
            839            839         39.800         39.833      -0.202374
            840            840         39.967         40.000      -0.202391
            841            841         40.134         40.167       -0.20243
            842            842         40.300         40.333      -0.202468
            843            843         40.467         40.500      -0.202509
            844            844         40.633         40.667       -0.20256
            845            845         40.800         40.833      -0.202606
            846            846         40.967         41.000      -0.202642
            847            847         41.133         41.167      -0.202674
            848            848         41.300         41.333      -0.202699
            849            849         41.467         41.500       -0.20273
            850            850         41.633         41.667       -0.20276
            851            851         41.800         41.833      -0.202795
            852            852         41.966         42.000      -0.202816
            853            853         42.133         42.167       -0.20284
            854            854         42.300         42.333      -0.202873
            855            855         42.466         42.500      -0.202907
            856            856         42.633         42.667      -0.202952
            857            857         42.800         42.833      -0.203009
            858            858         42.966         43.000      -0.203071
            859            859         43.133         43.167      -0.203126
            860            860         43.299         43.333      -0.203226
            861            861         43.466         43.500       -0.20331
            862            862         43.633         43.667      -0.203386
            863            863         43.799         43.833      -0.203453
            864            864         43.966         44.000      -0.203487
            865            865         44.133         44.167      -0.203509
            866            866         44.299         44.333      -0.203537
            867            867         44.466         44.500      -0.203571
            868            868         44.632         44.667      -0.203545
            869            869         44.799         44.833      -0.203554
            870            870         44.966         45.000      -0.203585
            871            871         45.132         45.167       -0.20363
            872            872         45.299         45.333      -0.203692
            873            873         45.466         45.500      -0.203727
            874            874         45.632         45.667      -0.203755
            875            875         45.799         45.833      -0.203784
            876            876         45.966         46.000      -0.203789
            877            877         46.132         46.167      -0.203808
            878            878         46.299         46.333      -0.203826
            879            879         46.465         46.500      -0.203848
            880            880         46.632         46.667      -0.203851
            881            881         46.799         46.833      -0.203857
            882            882         46.965         47.000      -0.203865
            883            883         47.132         47.167      -0.203872
            884            884         47.299         47.333      -0.203899
            885            885         47.465         47.500      -0.203924
            886            886         47.632         47.667      -0.203947
            887            887         47.798         47.833      -0.203975
            888            888         47.965         48.000      -0.204036
            889            889         48.132         48.167      -0.204078
            890            890         48.298         48.333      -0.204107
            891            891         48.465         48.500      -0.204127
            892            892         48.632         48.667       -0.20415
            893            893         48.798         48.833      -0.204184
            894            894         48.965         49.000      -0.204211
            895            895         49.132         49.167      -0.204228
            896            896         49.298         49.333      -0.204231
            897            897         49.465         49.500      -0.204254
            898            898         49.631         49.667      -0.204285
            899            899         49.798         49.833      -0.204309
            900            900         49.965         50.000      -0.204321
            901            901         50.131         50.167      -0.204352
            902            902         50.298         50.333      -0.204376
            903            903         50.465         50.500      -0.204399
            904            904         50.631         50.667      -0.204417
            905            905         50.798         50.833      -0.204418
            906            906         50.964         51.000      -0.204427
            907            907         51.131         51.167      -0.204436
            908            908         51.298         51.333      -0.204448
            909            909         51.464         51.500      -0.204464
            910            910         51.631         51.667      -0.204475
            911            911         51.798         51.833       -0.20448
            912            912         51.964         52.000      -0.204475
            913            913         52.131         52.167      -0.204459
            914            914         52.298         52.333      -0.204448
            915            915         52.464         52.500      -0.204442
            916            916         52.631         52.667      -0.204442
            917            917         52.797         52.833      -0.204442
            918            918         52.964         53.000      -0.204446
            919            919         53.131         53.167      -0.204451
            920            920         53.297         53.333      -0.204464
            921            921         53.464         53.500      -0.204503
            922            922         53.631         53.667      -0.204522
            923            923         53.797         53.833      -0.204539
            924            924         53.964         54.000       -0.20455
            925            925         54.131         54.167      -0.204562
            926            926         54.297         54.333      -0.204566
            927            927         54.464         54.500      -0.204553
            928            928         54.630         54.667      -0.204529
            929            929         54.797         54.833      -0.204509
            930            930         54.964         55.000      -0.204504
            931            931         55.130         55.167        -0.2045
            932            932         55.297         55.333      -0.204491
            933            933         55.464         55.500      -0.204489
            934            934         55.630         55.667      -0.204482
            935            935         55.797         55.833       -0.20447
            936            936         55.964         56.000      -0.204454
            937            937         56.130         56.167      -0.204435
            938            938         56.297         56.333      -0.204406
            939            939         56.463         56.500      -0.204373
            940            940         56.630         56.667      -0.204343
            941            941         56.797         56.833      -0.204336
            942            942         56.963         57.000      -0.204345
            943            943         57.130         57.167      -0.204355
            944            944         57.297         57.333      -0.204358
            945            945         57.463         57.500      -0.204397
            946            946         57.630         57.667      -0.204412
            947            947         57.797         57.833      -0.204416
            948            948         57.963         58.000      -0.204418
            949            949         58.130         58.167       -0.20441
            950            950         58.296         58.333      -0.204405
            951            951         58.463         58.500      -0.204403
            952            952         58.630         58.667      -0.204407
            953            953         58.796         58.833      -0.204423
            954            954         58.963         59.000      -0.204434
            955            955         59.130         59.167      -0.204441
            956            956         59.296         59.333      -0.204444
            957            957         59.463         59.500       -0.20443
            958            958         59.629         59.667      -0.204414
            959            959         59.796         59.833      -0.204394
            960            960         59.963         60.000      -0.204374
            961            961         60.129         60.167      -0.204341
            962            962         60.296         60.333      -0.204314
            963            963         60.463         60.500      -0.204287
            964            964         60.629         60.667      -0.204265
            965            965         60.796         60.833      -0.204251
            966            966         60.963         61.000      -0.204232
            967            967         61.129         61.167      -0.204214
            968            968         61.296         61.333      -0.204207
            969            969         61.463         61.500      -0.204195
            970            970         61.629         61.667      -0.204172
            971            971         61.796         61.833      -0.204153
            972            972         61.962         62.000      -0.204147
            973            973         62.129         62.167      -0.204152
            974            974         62.296         62.333      -0.204143
            975            975         62.462         62.500      -0.204141
            976            976         62.629         62.667      -0.204139
            977            977         62.796         62.833      -0.204132
            978            978         62.962         63.000      -0.204138
            979            979         63.129         63.167      -0.204132
            980            980         63.295         63.333      -0.204122
            981            981         63.462         63.500      -0.204111
            982            982         63.629         63.667      -0.204103
            983            983         63.795         63.833      -0.204085
            984            984         63.962         64.000      -0.204069
            985            985         64.129         64.167      -0.204052
            986            986         64.295         64.333      -0.204036
            987            987         64.462         64.500      -0.204021
            988            988         64.629         64.667         -0.204
            989            989         64.795         64.833      -0.203975
            990            990         64.962         65.000      -0.203942
            991            991         65.129         65.167      -0.203901
            992            992         65.295         65.333      -0.203854
            993            993         65.462         65.500        -0.2038
            994            994         65.628         65.667      -0.203748
            995            995         65.795         65.833      -0.203725
            996            996         65.962         66.000      -0.203706
            997            997         66.128         66.167      -0.203685
            998            998         66.295         66.333      -0.203702
            999            999         66.462         66.500      -0.203691
           1000           1000         66.628         66.667      -0.203667
           1001           1001         66.795         66.833      -0.203641
           1002           1002         66.962         67.000      -0.203621
           1003           1003         67.128         67.167      -0.203606
           1004           1004         67.295         67.333      -0.203585
           1005           1005         67.461         67.500      -0.203557
           1006           1006         67.628         67.667      -0.203526
           1007           1007         67.795         67.833       -0.20349
           1008           1008         67.961         68.000      -0.203463
           1009           1009         68.128         68.167      -0.203438
           1010           1010         68.295         68.333      -0.203407
           1011           1011         68.461         68.500       -0.20339
           1012           1012         68.628         68.667      -0.203378
           1013           1013         68.795         68.833      -0.203356
           1014           1014         68.961         69.000       -0.20333
           1015           1015         69.128         69.167      -0.203298
           1016           1016         69.294         69.333      -0.203247
           1017           1017         69.461         69.500      -0.203194
           1018           1018         69.628         69.667      -0.203143
           1019           1019         69.794         69.833      -0.203054
           1020           1020         69.961         70.000      -0.202989
           1021           1021         70.128         70.167      -0.202929
           1022           1022         70.294         70.333      -0.202864
           1023           1023         70.461         70.500      -0.202821
           1024           1024         70.628         70.667      -0.202779
           1025           1025         70.794         70.833      -0.202738
           1026           1026         70.961         71.000      -0.202697
           1027           1027         71.128         71.167      -0.202681
           1028           1028         71.294         71.333      -0.202659
           1029           1029         71.461         71.500      -0.202636
           1030           1030         71.627         71.667       -0.20261
           1031           1031         71.794         71.833       -0.20258
           1032           1032         71.961         72.000       -0.20254
           1033           1033         72.127         72.167      -0.202498
           1034           1034         72.294         72.333      -0.202462
           1035           1035         72.461         72.500      -0.202402
           1036           1036         72.627         72.667      -0.202357
           1037           1037         72.794         72.833      -0.202321
           1038           1038         72.961         73.000      -0.202285
           1039           1039         73.127         73.167      -0.202275
           1040           1040         73.294         73.333      -0.202251
           1041           1041         73.461         73.500      -0.202225
           1042           1042         73.627         73.667        -0.2022
           1043           1043         73.794         73.833       -0.20218
           1044           1044         73.960         74.000      -0.202148
           1045           1045         74.127         74.167      -0.202106
           1046           1046         74.294         74.333      -0.202065
           1047           1047         74.460         74.500      -0.202012
           1048           1048         74.627         74.667      -0.201964
           1049           1049         74.794         74.833      -0.201924
           1050           1050         74.960         75.000      -0.201893
           1051           1051         75.127         75.167      -0.201847
           1052           1052         75.294         75.333       -0.20179
           1053           1053         75.460         75.500      -0.201729
           1054           1054         75.627         75.667      -0.201672
           1055           1055         75.794         75.833      -0.201621
           1056           1056         75.960         76.000      -0.201592
           1057           1057         76.127         76.167      -0.201571
           1058           1058         76.293         76.333      -0.201554
           1059           1059         76.460         76.500      -0.201562
           1060           1060         76.627         76.667      -0.201538
           1061           1061         76.793         76.833      -0.201512
           1062           1062         76.960         77.000      -0.201483
           1063           1063         77.127         77.167      -0.201436
           1064           1064         77.293         77.333      -0.201395
           1065           1065         77.460         77.500      -0.201353
           1066           1066         77.627         77.667      -0.201309
           1067           1067         77.793         77.833      -0.201268
           1068           1068         77.960         78.000      -0.201229
           1069           1069         78.127         78.167      -0.201187
           1070           1070         78.293         78.333      -0.201142
           1071           1071         78.460         78.500      -0.201083
           1072           1072         78.626         78.667      -0.201022
           1073           1073         78.793         78.833      -0.200965
           1074           1074         78.960         79.000       -0.20091
           1075           1075         79.126         79.167      -0.200857
           1076           1076         79.293         79.333      -0.200815
           1077           1077         79.460         79.500      -0.200767
           1078           1078         79.626         79.667      -0.200712
           1079           1079         79.793         79.833      -0.200666
           1080           1080         79.960         80.000      -0.200609
           1081           1081         80.126         80.167      -0.200559
           1082           1082         80.293         80.333      -0.200519
           1083           1083         80.460         80.500      -0.200461
           1084           1084         80.626         80.667      -0.200414
           1085           1085         80.793         80.833      -0.200364
           1086           1086         80.960         81.000      -0.200311
           1087           1087         81.126         81.167      -0.200262
           1088           1088         81.293         81.333      -0.200201
           1089           1089         81.459         81.500      -0.200136
           1090           1090         81.626         81.667      -0.200068
           1091           1091         81.793         81.833      -0.199982
           1092           1092         81.959         82.000      -0.199907
           1093           1093         82.126         82.167      -0.199851
           1094           1094         82.293         82.333      -0.199797
           1095           1095         82.459         82.500       -0.19976
           1096           1096         82.626         82.667      -0.199717
           1097           1097         82.793         82.833      -0.199671
           1098           1098         82.959         83.000      -0.199617
           1099           1099         83.126         83.167      -0.199568
           1100           1100         83.293         83.333      -0.199512
           1101           1101         83.459         83.500      -0.199457
           1102           1102         83.626         83.667      -0.199409
           1103           1103         83.793         83.833      -0.199356
           1104           1104         83.959         84.000        -0.1993
           1105           1105         84.126         84.167       -0.19923
           1106           1106         84.292         84.333       -0.19916
           1107           1107         84.459         84.500      -0.199117
           1108           1108         84.626         84.667      -0.199068
           1109           1109         84.792         84.833      -0.199007
           1110           1110         84.959         85.000      -0.198942
           1111           1111         85.126         85.167      -0.198892
           1112           1112         85.292         85.333      -0.198837
           1113           1113         85.459         85.500      -0.198785
           1114           1114         85.626         85.667      -0.198731
           1115           1115         85.792         85.833      -0.198676
           1116           1116         85.959         86.000      -0.198622
           1117           1117         86.126         86.167      -0.198564
           1118           1118         86.292         86.333      -0.198505
           1119           1119         86.459         86.500      -0.198447
           1120           1120         86.626         86.667      -0.198387
           1121           1121         86.792         86.833       -0.19833
           1122           1122         86.959         87.000      -0.198271
           1123           1123         87.125         87.167      -0.198212
           1124           1124         87.292         87.333      -0.198151
           1125           1125         87.459         87.500      -0.198094
           1126           1126         87.625         87.667      -0.198046
           1127           1127         87.792         87.833      -0.197994
           1128           1128         87.959         88.000      -0.197938
           1129           1129         88.125         88.167      -0.197887
           1130           1130         88.292         88.333       -0.19784
           1131           1131         88.459         88.500      -0.197788
           1132           1132         88.625         88.667      -0.197736
           1133           1133         88.792         88.833      -0.197683
           1134           1134         88.959         89.000       -0.19763
           1135           1135         89.125         89.167      -0.197575
           1136           1136         89.292         89.333      -0.197521
           1137           1137         89.459         89.500       -0.19746
           1138           1138         89.625         89.667       -0.19739
           1139           1139         89.792         89.833      -0.197324
           1140           1140         89.959         90.000      -0.197266
           1141           1141         90.125         90.167      -0.197211
           1142           1142         90.292         90.333      -0.197165
           1143           1143         90.458         90.500      -0.197121
           1144           1144         90.625         90.667      -0.197069
           1145           1145         90.792         90.833      -0.197005
           1146           1146         90.958         91.000      -0.196939
           1147           1147         91.125         91.167      -0.196878
           1148           1148         91.292         91.333      -0.196823
           1149           1149         91.458         91.500      -0.196775
           1150           1150         91.625         91.667      -0.196727
           1151           1151         91.792         91.833      -0.196695
           1152           1152         91.958         92.000      -0.196645
           1153           1153         92.125         92.167      -0.196587
           1154           1154         92.292         92.333      -0.196524
           1155           1155         92.458         92.500       -0.19648
           1156           1156         92.625         92.667      -0.196421
           1157           1157         92.792         92.833      -0.196353
           1158           1158         92.958         93.000       -0.19629
           1159           1159         93.125         93.167      -0.196241
           1160           1160         93.291         93.333      -0.196191
           1161           1161         93.458         93.500      -0.196123
           1162           1162         93.625         93.667      -0.196052
           1163           1163         93.791         93.833      -0.195989
           1164           1164         93.958         94.000      -0.195921
           1165           1165         94.125         94.167      -0.195863
           1166           1166         94.291         94.333      -0.195815
           1167           1167         94.458         94.500      -0.195748
           1168           1168         94.625         94.667      -0.195684
           1169           1169         94.791         94.833      -0.195625
           1170           1170         94.958         95.000      -0.195568
           1171           1171         95.125         95.167      -0.195507
           1172           1172         95.291         95.333      -0.195459
           1173           1173         95.458         95.500      -0.195418
           1174           1174         95.625         95.667      -0.195376
           1175           1175         95.791         95.833      -0.195331
           1176           1176         95.958         96.000      -0.195293
           1177           1177         96.124         96.167       -0.19524
           1178           1178         96.291         96.333      -0.195191
           1179           1179         96.458         96.500      -0.195144
           1180           1180         96.624         96.667      -0.195068
           1181           1181         96.791         96.833      -0.195002
           1182           1182         96.958         97.000      -0.194941
           1183           1183         97.124         97.167      -0.194885
           1184           1184         97.291         97.333      -0.194837
           1185           1185         97.458         97.500      -0.194783
           1186           1186         97.624         97.667      -0.194726
           1187           1187         97.791         97.833      -0.194665
           1188           1188         97.958         98.000      -0.194619
           1189           1189         98.124         98.167      -0.194574
           1190           1190         98.291         98.333      -0.194527
           1191           1191         98.458         98.500      -0.194485
           1192           1192         98.624         98.667      -0.194441
           1193           1193         98.791         98.833       -0.19439
           1194           1194         98.958         99.000      -0.194338
           1195           1195         99.124         99.167      -0.194277
           1196           1196         99.291         99.333      -0.194204
           1197           1197         99.457         99.500      -0.194138
           1198           1198         99.624         99.667      -0.194083
           1199           1199         99.791         99.833      -0.194036
           1200           1200         99.957        100.000      -0.193987
           1201           1201        100.124        100.167       -0.19394
           1202           1202        100.291        100.333      -0.193887
           1203           1203        100.457        100.500      -0.193828
           1204           1204        100.624        100.667      -0.193749
           1205           1205        100.791        100.833      -0.193667
           1206           1206        100.957        101.000      -0.193587
           1207           1207        101.124        101.167      -0.193509
           1208           1208        101.291        101.333      -0.193417
           1209           1209        101.457        101.500      -0.193347
           1210           1210        101.624        101.667      -0.193288
           1211           1211        101.791        101.833      -0.193226
           1212           1212        101.957        102.000      -0.193195
           1213           1213        102.124        102.167      -0.193156
           1214           1214        102.291        102.333      -0.193114
           1215           1215        102.457        102.500      -0.193074
           1216           1216        102.624        102.667      -0.193022
           1217           1217        102.790        102.833      -0.192971
           1218           1218        102.957        103.000      -0.192916
           1219           1219        103.124        103.167      -0.192865
           1220           1220        103.290        103.333        -0.1928
           1221           1221        103.457        103.500      -0.192739
           1222           1222        103.624        103.667      -0.192684
           1223           1223        103.790        103.833      -0.192635
           1224           1224        103.957        104.000      -0.192582
           1225           1225        104.124        104.167      -0.192535
           1226           1226        104.290        104.333      -0.192487
           1227           1227        104.457        104.500      -0.192436
           1228           1228        104.624        104.667      -0.192394
           1229           1229        104.790        104.833      -0.192339
           1230           1230        104.957        105.000      -0.192278
           1231           1231        105.124        105.167       -0.19222
           1232           1232        105.290        105.333      -0.192158
           1233           1233        105.457        105.500      -0.192115
           1234           1234        105.624        105.667      -0.192072
           1235           1235        105.790        105.833      -0.192021
           1236           1236        105.957        106.000      -0.191989
           1237           1237        106.123        106.167      -0.191952
           1238           1238        106.290        106.333      -0.191918
           1239           1239        106.457        106.500      -0.191881
           1240           1240        106.623        106.667      -0.191835
           1241           1241        106.790        106.833       -0.19179
           1242           1242        106.957        107.000       -0.19176
           1243           1243        107.123        107.167      -0.191737
           1244           1244        107.290        107.333      -0.191717
           1245           1245        107.457        107.500      -0.191689
           1246           1246        107.623        107.667      -0.191655
           1247           1247        107.790        107.833      -0.191624
           1248           1248        107.957        108.000      -0.191606
           1249           1249        108.123        108.167      -0.191573
           1250           1250        108.290        108.333      -0.191531
           1251           1251        108.457        108.500      -0.191483
           1252           1252        108.623        108.667      -0.191424
           1253           1253        108.790        108.833      -0.191383
           1254           1254        108.956        109.000      -0.191347
           1255           1255        109.123        109.167      -0.191305
           1256           1256        109.290        109.333      -0.191279
           1257           1257        109.456        109.500      -0.191257
           1258           1258        109.623        109.667       -0.19123
           1259           1259        109.790        109.833      -0.191208
           1260           1260        109.956        110.000      -0.191196
           1261           1261        110.123        110.167      -0.191173
           1262           1262        110.290        110.333      -0.191149
           1263           1263        110.456        110.500      -0.191127
           1264           1264        110.623        110.667      -0.191079
           1265           1265        110.790        110.833      -0.191037
           1266           1266        110.956        111.000      -0.190996
           1267           1267        111.123        111.167      -0.190956
           1268           1268        111.290        111.333      -0.190896
           1269           1269        111.456        111.500      -0.190852
           1270           1270        111.623        111.667      -0.190811
           1271           1271        111.789        111.833      -0.190768
           1272           1272        111.956        112.000      -0.190734
           1273           1273        112.123        112.167      -0.190705
           1274           1274        112.289        112.333      -0.190681
           1275           1275        112.456        112.500       -0.19066
           1276           1276        112.623        112.667      -0.190639
           1277           1277        112.789        112.833      -0.190597
           1278           1278        112.956        113.000      -0.190555
           1279           1279        113.123        113.167      -0.190518
           1280           1280        113.289        113.333      -0.190493
           1281           1281        113.456        113.500      -0.190489
           1282           1282        113.623        113.667      -0.190486
           1283           1283        113.789        113.833      -0.190471
           1284           1284        113.956        114.000      -0.190497
           1285           1285        114.122        114.167      -0.190491
           1286           1286        114.289        114.333      -0.190471
           1287           1287        114.456        114.500      -0.190446
           1288           1288        114.622        114.667      -0.190398
           1289           1289        114.789        114.833      -0.190371
           1290           1290        114.956        115.000       -0.19034
           1291           1291        115.122        115.167      -0.190304
           1292           1292        115.289        115.333       -0.19028
           1293           1293        115.456        115.500      -0.190249
           1294           1294        115.622        115.667      -0.190214
           1295           1295        115.789        115.833      -0.190173
           1296           1296        115.956        116.000      -0.190127
           1297           1297        116.122        116.167      -0.190096
           1298           1298        116.289        116.333       -0.19007
           1299           1299        116.456        116.500      -0.190045
           1300           1300        116.622        116.667      -0.190025
           1301           1301        116.789        116.833      -0.190011
           1302           1302        116.955        117.000      -0.190001
           1303           1303        117.122        117.167      -0.189996
           1304           1304        117.289        117.333      -0.189991
           1305           1305        117.455        117.500      -0.189986
           1306           1306        117.622        117.667      -0.189988
           1307           1307        117.789        117.833      -0.189992
           1308           1308        117.955        118.000      -0.189983
           1309           1309        118.122        118.167      -0.189965
           1310           1310        118.289        118.333      -0.189946
           1311           1311        118.455        118.500       -0.18993
           1312           1312        118.622        118.667      -0.189892
           1313           1313        118.789        118.833      -0.189872
           1314           1314        118.955        119.000      -0.189851
           1315           1315        119.122        119.167       -0.18982
           1316           1316        119.288        119.333      -0.189805
           1317           1317        119.455        119.500      -0.189779
           1318           1318        119.622        119.667      -0.189755
           1319           1319        119.788        119.833      -0.189737
           1320           1320        119.955        120.000      -0.189721
           1321           1321        120.122        120.167      -0.189705
           1322           1322        120.288        120.333      -0.189681
           1323           1323        120.455        120.500      -0.189651
           1324           1324        120.622        120.667      -0.189614
           1325           1325        120.788        120.833      -0.189585
           1326           1326        120.955        121.000      -0.189555
           1327           1327        121.122        121.167      -0.189533
           1328           1328        121.288        121.333       -0.18951
           1329           1329        121.455        121.500      -0.189498
           1330           1330        121.621        121.667      -0.189482
           1331           1331        121.788        121.833      -0.189464
           1332           1332        121.955        122.000      -0.189455
           1333           1333        122.121        122.167       -0.18944
           1334           1334        122.288        122.333      -0.189417
           1335           1335        122.455        122.500      -0.189393
           1336           1336        122.621        122.667      -0.189353
           1337           1337        122.788        122.833      -0.189323
           1338           1338        122.955        123.000      -0.189298
           1339           1339        123.121        123.167      -0.189278
           1340           1340        123.288        123.333      -0.189264
           1341           1341        123.455        123.500      -0.189245
           1342           1342        123.621        123.667      -0.189227
           1343           1343        123.788        123.833      -0.189206
           1344           1344        123.954        124.000      -0.189182
           1345           1345        124.121        124.167      -0.189159
           1346           1346        124.288        124.333       -0.18914
           1347           1347        124.454        124.500      -0.189131
           1348           1348        124.621        124.667      -0.189102
           1349           1349        124.788        124.833      -0.189077
           1350           1350        124.954        125.000      -0.189057
           1351           1351        125.121        125.167      -0.189037
           1352           1352        125.288        125.333      -0.189012
           1353           1353        125.454        125.500       -0.18899
           1354           1354        125.621        125.667      -0.188965
           1355           1355        125.788        125.833      -0.188937
           1356           1356        125.954        126.000      -0.188905
           1357           1357        126.121        126.167      -0.188875
           1358           1358        126.288        126.333      -0.188851
           1359           1359        126.454        126.500      -0.188831
           1360           1360        126.621        126.667        -0.1888
           1361           1361        126.787        126.833       -0.18875
           1362           1362        126.954        127.000      -0.188707
           1363           1363        127.121        127.167       -0.18867
           1364           1364        127.287        127.333      -0.188638
           1365           1365        127.454        127.500      -0.188591
           1366           1366        127.621        127.667      -0.188556
           1367           1367        127.787        127.833      -0.188522
           1368           1368        127.954        128.000      -0.188487
           1369           1369        128.121        128.167      -0.188458
           1370           1370        128.287        128.333      -0.188425
           1371           1371        128.454        128.500      -0.188384
           1372           1372        128.621        128.667      -0.188344
           1373           1373        128.787        128.833      -0.188299
           1374           1374        128.954        129.000       -0.18827
           1375           1375        129.121        129.167      -0.188244
           1376           1376        129.287        129.333      -0.188224
           1377           1377        129.454        129.500      -0.188238
           1378           1378        129.620        129.667      -0.188249
           1379           1379        129.787        129.833      -0.188255
           1380           1380        129.954        130.000      -0.188255
           1381           1381        130.120        130.167      -0.188255
           1382           1382        130.287        130.333      -0.188244
           1383           1383        130.454        130.500      -0.188233
           1384           1384        130.620        130.667      -0.188227
           1385           1385        130.787        130.833      -0.188183
           1386           1386        130.954        131.000       -0.18816
           1387           1387        131.120        131.167       -0.18814
           1388           1388        131.287        131.333      -0.188113
           1389           1389        131.454        131.500       -0.18809
           1390           1390        131.620        131.667      -0.188066
           1391           1391        131.787        131.833      -0.188056
           1392           1392        131.953        132.000      -0.188049
           1393           1393        132.120        132.167      -0.188023
           1394           1394        132.287        132.333      -0.187995
           1395           1395        132.453        132.500       -0.18797
           1396           1396        132.620        132.667      -0.187945
           1397           1397        132.787        132.833      -0.187899
           1398           1398        132.953        133.000      -0.187858
           1399           1399        133.120        133.167      -0.187823
           1400           1400        133.287        133.333      -0.187803
           1401           1401        133.453        133.500      -0.187786
           1402           1402        133.620        133.667       -0.18777
           1403           1403        133.787        133.833      -0.187754
           1404           1404        133.953        134.000      -0.187739
           1405           1405        134.120        134.167      -0.187719
           1406           1406        134.287        134.333      -0.187694
           1407           1407        134.453        134.500      -0.187667
           1408           1408        134.620        134.667      -0.187653
           1409           1409        134.786        134.833      -0.187649
           1410           1410        134.953        135.000      -0.187637
           1411           1411        135.120        135.167       -0.18764
           1412           1412        135.286        135.333      -0.187644
           1413           1413        135.453        135.500      -0.187642
           1414           1414        135.620        135.667       -0.18765
           1415           1415        135.786        135.833      -0.187643
           1416           1416        135.953        136.000      -0.187632
           1417           1417        136.120        136.167      -0.187617
           1418           1418        136.286        136.333      -0.187575
           1419           1419        136.453        136.500      -0.187555
           1420           1420        136.620        136.667      -0.187539
           1421           1421        136.786        136.833      -0.187515
           1422           1422        136.953        137.000      -0.187477
           1423           1423        137.119        137.167      -0.187441
           1424           1424        137.286        137.333      -0.187405
           1425           1425        137.453        137.500      -0.187369
           1426           1426        137.619        137.667      -0.187319
           1427           1427        137.786        137.833      -0.187286
           1428           1428        137.953        138.000      -0.187268
           1429           1429        138.119        138.167      -0.187257
           1430           1430        138.286        138.333      -0.187265
           1431           1431        138.453        138.500      -0.187271
           1432           1432        138.619        138.667       -0.18727
           1433           1433        138.786        138.833       -0.18726
           1434           1434        138.953        139.000      -0.187248
           1435           1435        139.119        139.167      -0.187238
           1436           1436        139.286        139.333      -0.187224
           1437           1437        139.453        139.500      -0.187197
           1438           1438        139.619        139.667      -0.187153
           1439           1439        139.786        139.833      -0.187122
           1440           1440        139.952        140.000      -0.187094
           1441           1441        140.119        140.167      -0.187064
           1442           1442        140.286        140.333      -0.187031
           1443           1443        140.452        140.500      -0.187006
           1444           1444        140.619        140.667      -0.186977
           1445           1445        140.786        140.833      -0.186947
           1446           1446        140.952        141.000      -0.186915
           1447           1447        141.119        141.167      -0.186885
           1448           1448        141.286        141.333      -0.186855
           1449           1449        141.452        141.500      -0.186827
           1450           1450        141.619        141.667      -0.186798
           1451           1451        141.786        141.833      -0.186789
           1452           1452        141.952        142.000      -0.186779
           1453           1453        142.119        142.167      -0.186764
           1454           1454        142.286        142.333      -0.186741
           1455           1455        142.452        142.500      -0.186735
           1456           1456        142.619        142.667      -0.186716
           1457           1457        142.785        142.833      -0.186698
           1458           1458        142.952        143.000      -0.186685
           1459           1459        143.119        143.167      -0.186666
           1460           1460        143.285        143.333      -0.186652
           1461           1461        143.452        143.500      -0.186638
           1462           1462        143.619        143.667      -0.186622
           1463           1463        143.785        143.833      -0.186615
           1464           1464        143.952        144.000      -0.186615
           1465           1465        144.119        144.167      -0.186621
           1466           1466        144.285        144.333      -0.186623
           1467           1467        144.452        144.500       -0.18664
           1468           1468        144.619        144.667      -0.186647
           1469           1469        144.785        144.833      -0.186647
           1470           1470        144.952        145.000      -0.186635
           1471           1471        145.118        145.167       -0.18661
           1472           1472        145.285        145.333      -0.186579
           1473           1473        145.452        145.500      -0.186543
           1474           1474        145.618        145.667      -0.186512
           1475           1475        145.785        145.833      -0.186479
           1476           1476        145.952        146.000      -0.186473
           1477           1477        146.118        146.167      -0.186474
           1478           1478        146.285        146.333      -0.186476
           1479           1479        146.452        146.500      -0.186517
           1480           1480        146.618        146.667      -0.186517
           1481           1481        146.785        146.833        -0.1865
           1482           1482        146.952        147.000      -0.186476
           1483           1483        147.118        147.167      -0.186424
           1484           1484        147.285        147.333      -0.186401
           1485           1485        147.451        147.500      -0.186392
           1486           1486        147.618        147.667      -0.186386
           1487           1487        147.785        147.833        -0.1864
           1488           1488        147.951        148.000       -0.18641
           1489           1489        148.118        148.167      -0.186416
           1490           1490        148.285        148.333      -0.186422
           1491           1491        148.451        148.500      -0.186426
           1492           1492        148.618        148.667      -0.186412
           1493           1493        148.785        148.833      -0.186386
           1494           1494        148.951        149.000      -0.186365
           1495           1495        149.118        149.167      -0.186324
           1496           1496        149.285        149.333      -0.186309
           1497           1497        149.451        149.500      -0.186296
           1498           1498        149.618        149.667      -0.186286
           1499           1499        149.784        149.833      -0.186291
           1500           1500        149.951        150.000      -0.186278
           1501           1501        150.118        150.167      -0.186256
           1502           1502        150.284        150.333      -0.186235
           1503           1503        150.451        150.500      -0.186201
           1504           1504        150.618        150.667      -0.186174
           1505           1505        150.784        150.833      -0.186148
           1506           1506        150.951        151.000      -0.186119
           1507           1507        151.118        151.167      -0.186095
           1508           1508        151.284        151.333      -0.186081
           1509           1509        151.451        151.500      -0.186072
           1510           1510        151.618        151.667      -0.186062
           1511           1511        151.784        151.833      -0.186054
           1512           1512        151.951        152.000       -0.18605
           1513           1513        152.118        152.167      -0.186037
           1514           1514        152.284        152.333      -0.186016
           1515           1515        152.451        152.500      -0.186007
           1516           1516        152.617        152.667      -0.186015
           1517           1517        152.784        152.833      -0.186017
           1518           1518        152.951        153.000      -0.186013
           1519           1519        153.117        153.167      -0.186025
           1520           1520        153.284        153.333      -0.186023
           1521           1521        153.451        153.500      -0.186011
           1522           1522        153.617        153.667      -0.185992
           1523           1523        153.784        153.833      -0.185959
           1524           1524        153.951        154.000      -0.185941
           1525           1525        154.117        154.167      -0.185923
           1526           1526        154.284        154.333      -0.185902
           1527           1527        154.451        154.500      -0.185891
           1528           1528        154.617        154.667      -0.185884
           1529           1529        154.784        154.833      -0.185881
           1530           1530        154.950        155.000      -0.185883
           1531           1531        155.117        155.167      -0.185892
           1532           1532        155.284        155.333      -0.185887
           1533           1533        155.450        155.500      -0.185871
           1534           1534        155.617        155.667      -0.185851
           1535           1535        155.784        155.833      -0.185826
           1536           1536        155.950        156.000      -0.185803
           1537           1537        156.117        156.167      -0.185778
           1538           1538        156.284        156.333      -0.185747
           1539           1539        156.450        156.500      -0.185712
           1540           1540        156.617        156.667      -0.185683
           1541           1541        156.784        156.833      -0.185652
           1542           1542        156.950        157.000      -0.185623
           1543           1543        157.117        157.167      -0.185599
           1544           1544        157.284        157.333      -0.185585
           1545           1545        157.450        157.500      -0.185578
           1546           1546        157.617        157.667       -0.18558
           1547           1547        157.783        157.833      -0.185611
           1548           1548        157.950        158.000       -0.18562
           1549           1549        158.117        158.167      -0.185614
           1550           1550        158.283        158.333      -0.185599
           1551           1551        158.450        158.500      -0.185583
           1552           1552        158.617        158.667      -0.185563
           1553           1553        158.783        158.833      -0.185546
           1554           1554        158.950        159.000      -0.185536
           1555           1555        159.117        159.167      -0.185514
           1556           1556        159.283        159.333      -0.185511
           1557           1557        159.450        159.500      -0.185519
           1558           1558        159.617        159.667      -0.185533
           1559           1559        159.783        159.833      -0.185542
           1560           1560        159.950        160.000      -0.185527
           1561           1561        160.116        160.167      -0.185506
           1562           1562        160.283        160.333      -0.185483
           1563           1563        160.450        160.500      -0.185432
           1564           1564        160.616        160.667      -0.185406
           1565           1565        160.783        160.833      -0.185393
           1566           1566        160.950        161.000      -0.185382
           1567           1567        161.116        161.167      -0.185404
           1568           1568        161.283        161.333       -0.18542
           1569           1569        161.450        161.500      -0.185443
           1570           1570        161.616        161.667      -0.185467
           1571           1571        161.783        161.833      -0.185491
           1572           1572        161.950        162.000      -0.185501
           1573           1573        162.116        162.167      -0.185498
           1574           1574        162.283        162.333      -0.185487
           1575           1575        162.449        162.500       -0.18546
           1576           1576        162.616        162.667      -0.185446
           1577           1577        162.783        162.833      -0.185435
           1578           1578        162.949        163.000      -0.185427
           1579           1579        163.116        163.167       -0.18544
           1580           1580        163.283        163.333      -0.185458
           1581           1581        163.449        163.500      -0.185475
           1582           1582        163.616        163.667      -0.185492
           1583           1583        163.783        163.833      -0.185525
           1584           1584        163.949        164.000      -0.185546
           1585           1585        164.116        164.167      -0.185558
           1586           1586        164.283        164.333      -0.185567
           1587           1587        164.449        164.500      -0.185565
           1588           1588        164.616        164.667      -0.185553
           1589           1589        164.782        164.833      -0.185541
           1590           1590        164.949        165.000      -0.185535
           1591           1591        165.116        165.167       -0.18553
           1592           1592        165.282        165.333      -0.185528
           1593           1593        165.449        165.500      -0.185525
           1594           1594        165.616        165.667      -0.185518
           1595           1595        165.782        165.833      -0.185518
           1596           1596        165.949        166.000      -0.185513
           1597           1597        166.116        166.167      -0.185506
           1598           1598        166.282        166.333      -0.185501
           1599           1599        166.449        166.500      -0.185486
           1600           1600        166.616        166.667      -0.185477
           1601           1601        166.782        166.833      -0.185467
           1602           1602        166.949        167.000      -0.185451
           1603           1603        167.115        167.167      -0.185454
           1604           1604        167.282        167.333      -0.185456
           1605           1605        167.449        167.500      -0.185463
           1606           1606        167.615        167.667      -0.185469
           1607           1607        167.782        167.833      -0.185476
           1608           1608        167.949        168.000      -0.185471
           1609           1609        168.115        168.167      -0.185473
           1610           1610        168.282        168.333      -0.185482
           1611           1611        168.449        168.500      -0.185487
           1612           1612        168.615        168.667      -0.185475
           1613           1613        168.782        168.833      -0.185461
           1614           1614        168.949        169.000      -0.185445
           1615           1615        169.115        169.167      -0.185427
           1616           1616        169.282        169.333      -0.185415
           1617           1617        169.448        169.500      -0.185414
           1618           1618        169.615        169.667      -0.185417
           1619           1619        169.782        169.833      -0.185421
           1620           1620        169.948        170.000      -0.185442
           1621           1621        170.115        170.167      -0.185446
           1622           1622        170.282        170.333      -0.185439
           1623           1623        170.448        170.500       -0.18543
           1624           1624        170.615        170.667       -0.18541
           1625           1625        170.782        170.833      -0.185398
           1626           1626        170.948        171.000      -0.185387
           1627           1627        171.115        171.167      -0.185376
           1628           1628        171.282        171.333      -0.185379
           1629           1629        171.448        171.500      -0.185375
           1630           1630        171.615        171.667      -0.185355
           1631           1631        171.781        171.833      -0.185332
           1632           1632        171.948        172.000      -0.185313
           1633           1633        172.115        172.167      -0.185292
           1634           1634        172.281        172.333      -0.185283
           1635           1635        172.448        172.500      -0.185284
           1636           1636        172.615        172.667      -0.185292
           1637           1637        172.781        172.833      -0.185299
           1638           1638        172.948        173.000      -0.185306
           1639           1639        173.115        173.167      -0.185312
           1640           1640        173.281        173.333      -0.185328
           1641           1641        173.448        173.500      -0.185325
           1642           1642        173.615        173.667      -0.185315
           1643           1643        173.781        173.833      -0.185307
           1644           1644        173.948        174.000      -0.185281
           1645           1645        174.115        174.167      -0.185265
           1646           1646        174.281        174.333      -0.185253
           1647           1647        174.448        174.500      -0.185246
           1648           1648        174.614        174.667      -0.185247
           1649           1649        174.781        174.833      -0.185229
           1650           1650        174.948        175.000       -0.18519
           1651           1651        175.114        175.167      -0.185138
           1652           1652        175.281        175.333       -0.18506
           1653           1653        175.448        175.500      -0.184997
           1654           1654        175.614        175.667      -0.184933
           1655           1655        175.781        175.833      -0.184872
           1656           1656        175.948        176.000      -0.184811
           1657           1657        176.114        176.167      -0.184766
           1658           1658        176.281        176.333      -0.184728
           1659           1659        176.448        176.500      -0.184693
           1660           1660        176.614        176.667      -0.184681
           1661           1661        176.781        176.833       -0.18466
           1662           1662        176.948        177.000      -0.184639
           1663           1663        177.114        177.167      -0.184623
           1664           1664        177.281        177.333      -0.184578
           1665           1665        177.448        177.500      -0.184522
           1666           1666        177.614        177.667      -0.184462
           1667           1667        177.781        177.833      -0.184405
           1668           1668        177.948        178.000      -0.184309
           1669           1669        178.114        178.167       -0.18424
           1670           1670        178.281        178.333      -0.184188
           1671           1671        178.448        178.500      -0.184136
           1672           1672        178.614        178.667      -0.184102
           1673           1673        178.781        178.833      -0.184074
           1674           1674        178.947        179.000      -0.184049
           1675           1675        179.114        179.167       -0.18403
           1676           1676        179.281        179.333      -0.184038
           1677           1677        179.447        179.500      -0.184029
           1678           1678        179.614        179.667      -0.184012
           1679           1679        179.781        179.833      -0.183993
           1680           1680        179.947        180.000      -0.183979
           1681           1681        180.114        180.167      -0.183955
           1682           1682        180.281        180.333      -0.183927
           1683           1683        180.447        180.500      -0.183906
           1684           1684        180.614        180.667      -0.183896
           1685           1685        180.781        180.833      -0.183889
           1686           1686        180.947        181.000      -0.183884
           1687           1687        181.114        181.167      -0.183889
           1688           1688        181.281        181.333      -0.183901
           1689           1689        181.447        181.500      -0.183931
           1690           1690        181.614        181.667      -0.183952
           1691           1691        181.780        181.833      -0.183964
           1692           1692        181.947        182.000       -0.18397
           1693           1693        182.114        182.167      -0.183985
           1694           1694        182.280        182.333      -0.184006
           1695           1695        182.447        182.500      -0.184031
           1696           1696        182.614        182.667      -0.184057
           1697           1697        182.780        182.833      -0.184085
           1698           1698        182.947        183.000      -0.184103
           1699           1699        183.114        183.167      -0.184111
           1700           1700        183.280        183.333      -0.184115
           1701           1701        183.447        183.500      -0.184123
           1702           1702        183.613        183.667      -0.184129
           1703           1703        183.780        183.833      -0.184139
           1704           1704        183.947        184.000      -0.184153
           1705           1705        184.113        184.167      -0.184179
           1706           1706        184.280        184.333      -0.184197
           1707           1707        184.447        184.500      -0.184209
           1708           1708        184.613        184.667      -0.184223
           1709           1709        184.780        184.833      -0.184226
           1710           1710        184.947        185.000      -0.184226
           1711           1711        185.113        185.167      -0.184236
           1712           1712        185.280        185.333      -0.184252
           1713           1713        185.447        185.500       -0.18426
           1714           1714        185.613        185.667      -0.184275
           1715           1715        185.780        185.833       -0.18429
           1716           1716        185.946        186.000      -0.184305
           1717           1717        186.113        186.167      -0.184329
           1718           1718        186.280        186.333      -0.184348
           1719           1719        186.446        186.500      -0.184374
           1720           1720        186.613        186.667        -0.1844
           1721           1721        186.780        186.833      -0.184406
           1722           1722        186.946        187.000      -0.184406
           1723           1723        187.113        187.167      -0.184405
           1724           1724        187.280        187.333      -0.184404
           1725           1725        187.446        187.500      -0.184399
           1726           1726        187.613        187.667      -0.184408
           1727           1727        187.779        187.833      -0.184426
           1728           1728        187.946        188.000      -0.184445
           1729           1729        188.113        188.167      -0.184479
           1730           1730        188.279        188.333      -0.184498
           1731           1731        188.446        188.500      -0.184513
           1732           1732        188.613        188.667      -0.184532
           1733           1733        188.779        188.833      -0.184521
           1734           1734        188.946        189.000      -0.184525
           1735           1735        189.113        189.167      -0.184528
           1736           1736        189.279        189.333      -0.184534
           1737           1737        189.446        189.500      -0.184522
           1738           1738        189.613        189.667       -0.18451
           1739           1739        189.779        189.833      -0.184498
           1740           1740        189.946        190.000      -0.184491
           1741           1741        190.112        190.167      -0.184485
           1742           1742        190.279        190.333      -0.184486
           1743           1743        190.446        190.500      -0.184494
           1744           1744        190.612        190.667      -0.184505
           1745           1745        190.779        190.833      -0.184522
           1746           1746        190.946        191.000      -0.184525
           1747           1747        191.112        191.167      -0.184525
           1748           1748        191.279        191.333      -0.184525
           1749           1749        191.446        191.500      -0.184519
           1750           1750        191.612        191.667      -0.184527
           1751           1751        191.779        191.833      -0.184533
           1752           1752        191.946        192.000      -0.184539
           1753           1753        192.112        192.167      -0.184554
           1754           1754        192.279        192.333      -0.184553
           1755           1755        192.445        192.500      -0.184551
           1756           1756        192.612        192.667      -0.184554
           1757           1757        192.779        192.833      -0.184533
           1758           1758        192.945        193.000      -0.184518
           1759           1759        193.112        193.167      -0.184502
           1760           1760        193.279        193.333      -0.184489
           1761           1761        193.445        193.500      -0.184468
           1762           1762        193.612        193.667      -0.184455
           1763           1763        193.779        193.833      -0.184449
           1764           1764        193.945        194.000      -0.184451
           1765           1765        194.112        194.167       -0.18447
           1766           1766        194.279        194.333      -0.184484
           1767           1767        194.445        194.500      -0.184497
           1768           1768        194.612        194.667       -0.18451
           1769           1769        194.778        194.833      -0.184529
           1770           1770        194.945        195.000      -0.184539
           1771           1771        195.112        195.167      -0.184549
           1772           1772        195.278        195.333      -0.184561
           1773           1773        195.445        195.500      -0.184571
           1774           1774        195.612        195.667      -0.184566
           1775           1775        195.778        195.833      -0.184574
           1776           1776        195.945        196.000      -0.184589
           1777           1777        196.112        196.167      -0.184605
           1778           1778        196.278        196.333       -0.18462
           1779           1779        196.445        196.500      -0.184632
           1780           1780        196.612        196.667      -0.184645
           1781           1781        196.778        196.833      -0.184657
           1782           1782        196.945        197.000      -0.184667
           1783           1783        197.111        197.167      -0.184676
           1784           1784        197.278        197.333      -0.184684
           1785           1785        197.445        197.500      -0.184689
           1786           1786        197.611        197.667      -0.184702
           1787           1787        197.778        197.833      -0.184716
           1788           1788        197.945        198.000      -0.184729
           1789           1789        198.111        198.167      -0.184739
           1790           1790        198.278        198.333      -0.184754
           1791           1791        198.445        198.500      -0.184768
           1792           1792        198.611        198.667      -0.184788
           1793           1793        198.778        198.833       -0.18481
           1794           1794        198.945        199.000      -0.184822
           1795           1795        199.111        199.167      -0.184835
           1796           1796        199.278        199.333      -0.184837
           1797           1797        199.444        199.500      -0.184829
           1798           1798        199.611        199.667      -0.184805
           1799           1799        199.778        199.833      -0.184792
           1800           1800        199.944        200.000       -0.18478
           1801           1801        200.111        200.167      -0.184765
           1802           1802        200.278        200.333      -0.184742
           1803           1803        200.444        200.500      -0.184735
           1804           1804        200.611        200.667      -0.184736
           1805           1805        200.778        200.833      -0.184743
           1806           1806        200.944        201.000      -0.184763
           1807           1807        201.111        201.167      -0.184769
           1808           1808        201.278        201.333      -0.184769
           1809           1809        201.444        201.500      -0.184766
           1810           1810        201.611        201.667      -0.184767
           1811           1811        201.777        201.833      -0.184773
           1812           1812        201.944        202.000      -0.184782
           1813           1813        202.111        202.167       -0.18479
           1814           1814        202.277        202.333      -0.184808
           1815           1815        202.444        202.500      -0.184814
           1816           1816        202.611        202.667      -0.184812
           1817           1817        202.777        202.833       -0.18481
           1818           1818        202.944        203.000      -0.184804
           1819           1819        203.111        203.167       -0.18481
           1820           1820        203.277        203.333      -0.184814
           1821           1821        203.444        203.500      -0.184811
           1822           1822        203.611        203.667      -0.184813
           1823           1823        203.777        203.833      -0.184809
           1824           1824        203.944        204.000      -0.184806
           1825           1825        204.110        204.167      -0.184804
           1826           1826        204.277        204.333      -0.184795
           1827           1827        204.444        204.500      -0.184793
           1828           1828        204.610        204.667      -0.184785
           1829           1829        204.777        204.833      -0.184769
           1830           1830        204.944        205.000      -0.184757
           1831           1831        205.110        205.167      -0.184751
           1832           1832        205.277        205.333      -0.184751
           1833           1833        205.444        205.500      -0.184751
           1834           1834        205.610        205.667      -0.184762
           1835           1835        205.777        205.833       -0.18477
           1836           1836        205.944        206.000      -0.184774
           1837           1837        206.110        206.167      -0.184779
           1838           1838        206.277        206.333      -0.184809
           1839           1839        206.443        206.500      -0.184839
           1840           1840        206.610        206.667      -0.184859
           1841           1841        206.777        206.833      -0.184872
           1842           1842        206.943        207.000      -0.184885
           1843           1843        207.110        207.167      -0.184899
           1844           1844        207.277        207.333       -0.18492
           1845           1845        207.443        207.500      -0.184943
           1846           1846        207.610        207.667      -0.184963
           1847           1847        207.777        207.833      -0.184972
           1848           1848        207.943        208.000      -0.184992
           1849           1849        208.110        208.167      -0.185018
           1850           1850        208.277        208.333      -0.185042
           1851           1851        208.443        208.500      -0.185066
           1852           1852        208.610        208.667      -0.185093
           1853           1853        208.776        208.833      -0.185117
           1854           1854        208.943        209.000       -0.18514
           1855           1855        209.110        209.167       -0.18515
           1856           1856        209.276        209.333      -0.185159
           1857           1857        209.443        209.500      -0.185166
           1858           1858        209.610        209.667      -0.185174
           1859           1859        209.776        209.833      -0.185165
           1860           1860        209.943        210.000      -0.185167
           1861           1861        210.110        210.167      -0.185168
           1862           1862        210.276        210.333      -0.185167
           1863           1863        210.443        210.500      -0.185161
           1864           1864        210.610        210.667      -0.185157
           1865           1865        210.776        210.833      -0.185159
           1866           1866        210.943        211.000      -0.185167
           1867           1867        211.109        211.167      -0.185187
           1868           1868        211.276        211.333      -0.185222
           1869           1869        211.443        211.500      -0.185269
           1870           1870        211.609        211.667      -0.185322
           1871           1871        211.776        211.833       -0.18541
           1872           1872        211.943        212.000      -0.185471
           1873           1873        212.109        212.167      -0.185524
           1874           1874        212.276        212.333      -0.185576
           1875           1875        212.442        212.500      -0.185629
           1876           1876        212.609        212.667      -0.185688
           1877           1877        212.776        212.833      -0.185747
           1878           1878        212.942        213.000      -0.185805
           1879           1879        213.109        213.167      -0.185876
           1880           1880        213.276        213.333      -0.185942
           1881           1881        213.442        213.500      -0.186003
           1882           1882        213.609        213.667       -0.18606
           1883           1883        213.775        213.833      -0.186105
           1884           1884        213.942        214.000      -0.186147
           1885           1885        214.109        214.167      -0.186186
           1886           1886        214.275        214.333      -0.186219
           1887           1887        214.442        214.500      -0.186231
           1888           1888        214.609        214.667      -0.186255
           1889           1889        214.775        214.833      -0.186282
           1890           1890        214.942        215.000      -0.186311
           1891           1891        215.109        215.167      -0.186341
           1892           1892        215.275        215.333      -0.186378
           1893           1893        215.442        215.500      -0.186421
           1894           1894        215.608        215.667      -0.186463
           1895           1895        215.775        215.833       -0.18651
           1896           1896        215.942        216.000      -0.186541
           1897           1897        216.108        216.167       -0.18657
           1898           1898        216.275        216.333      -0.186598
           1899           1899        216.442        216.500      -0.186615
           1900           1900        216.608        216.667      -0.186646
           1901           1901        216.775        216.833      -0.186682
           1902           1902        216.942        217.000      -0.186723
           1903           1903        217.108        217.167      -0.186779
           1904           1904        217.275        217.333      -0.186827
           1905           1905        217.441        217.500      -0.186867
           1906           1906        217.608        217.667      -0.186902
           1907           1907        217.775        217.833      -0.186949
           1908           1908        217.941        218.000      -0.186992
           1909           1909        218.108        218.167      -0.187027
           1910           1910        218.275        218.333      -0.187062
           1911           1911        218.441        218.500      -0.187095
           1912           1912        218.608        218.667      -0.187117
           1913           1913        218.774        218.833      -0.187141
           1914           1914        218.941        219.000      -0.187173
           1915           1915        219.108        219.167      -0.187207
           1916           1916        219.274        219.333      -0.187227
           1917           1917        219.441        219.500      -0.187244
           1918           1918        219.608        219.667      -0.187249
           1919           1919        219.774        219.833      -0.187256
           1920           1920        219.941        220.000      -0.187258
           1921           1921        220.108        220.167       -0.18728
           1922           1922        220.274        220.333       -0.18731
           1923           1923        220.441        220.500      -0.187337
           1924           1924        220.607        220.667      -0.187379
           1925           1925        220.774        220.833       -0.18741
           1926           1926        220.941        221.000       -0.18744
           1927           1927        221.107        221.167      -0.187468
           1928           1928        221.274        221.333      -0.187481
           1929           1929        221.441        221.500      -0.187493
           1930           1930        221.607        221.667      -0.187507
           1931           1931        221.774        221.833      -0.187524
           1932           1932        221.941        222.000      -0.187534
           1933           1933        222.107        222.167      -0.187555
           1934           1934        222.274        222.333      -0.187578
           1935           1935        222.441        222.500      -0.187598
           1936           1936        222.607        222.667      -0.187614
           1937           1937        222.774        222.833       -0.18762
           1938           1938        222.940        223.000      -0.187628
           1939           1939        223.107        223.167      -0.187641
           1940           1940        223.274        223.333      -0.187637
           1941           1941        223.440        223.500      -0.187643
           1942           1942        223.607        223.667      -0.187659
           1943           1943        223.774        223.833      -0.187681
           1944           1944        223.940        224.000      -0.187725
           1945           1945        224.107        224.167      -0.187757
           1946           1946        224.274        224.333      -0.187777
           1947           1947        224.440        224.500      -0.187788
           1948           1948        224.607        224.667        -0.1878
           1949           1949        224.773        224.833      -0.187804
           1950           1950        224.940        225.000      -0.187806
           1951           1951        225.107        225.167       -0.18781
           1952           1952        225.273        225.333      -0.187813
           1953           1953        225.440        225.500      -0.187829
           1954           1954        225.607        225.667      -0.187853
           1955           1955        225.773        225.833      -0.187879
           1956           1956        225.940        226.000      -0.187937
           1957           1957        226.107        226.167      -0.187974
           1958           1958        226.273        226.333      -0.188007
           1959           1959        226.440        226.500      -0.188045
           1960           1960        226.606        226.667      -0.188079
           1961           1961        226.773        226.833      -0.188111
           1962           1962        226.940        227.000      -0.188152
           1963           1963        227.106        227.167      -0.188202
           1964           1964        227.273        227.333      -0.188252
           1965           1965        227.440        227.500      -0.188295
           1966           1966        227.606        227.667      -0.188339
           1967           1967        227.773        227.833      -0.188387
           1968           1968        227.940        228.000      -0.188432
           1969           1969        228.106        228.167      -0.188477
           1970           1970        228.273        228.333      -0.188522
           1971           1971        228.439        228.500      -0.188564
           1972           1972        228.606        228.667      -0.188594
           1973           1973        228.773        228.833       -0.18863
           1974           1974        228.939        229.000      -0.188663
           1975           1975        229.106        229.167      -0.188692
           1976           1976        229.273        229.333      -0.188722
           1977           1977        229.439        229.500      -0.188772
           1978           1978        229.606        229.667       -0.18882
           1979           1979        229.772        229.833      -0.188868
           1980           1980        229.939        230.000      -0.188921
           1981           1981        230.106        230.167      -0.188965
           1982           1982        230.272        230.333      -0.189005
           1983           1983        230.439        230.500      -0.189045
           1984           1984        230.606        230.667      -0.189078
           1985           1985        230.772        230.833      -0.189122
           1986           1986        230.939        231.000      -0.189174
           1987           1987        231.106        231.167      -0.189226
           1988           1988        231.272        231.333       -0.18929
           1989           1989        231.439        231.500      -0.189344
           1990           1990        231.605        231.667      -0.189398
           1991           1991        231.772        231.833      -0.189457
           1992           1992        231.939        232.000       -0.18951
           1993           1993        232.105        232.167      -0.189567
           1994           1994        232.272        232.333      -0.189623
           1995           1995        232.439        232.500      -0.189682
           1996           1996        232.605        232.667      -0.189742
           1997           1997        232.772        232.833      -0.189792
           1998           1998        232.938        233.000      -0.189844
           1999           1999        233.105        233.167      -0.189903
           2000           2000        233.272        233.333      -0.189959
           2001           2001        233.438        233.500      -0.190021
           2002           2002        233.605        233.667       -0.19008
           2003           2003        233.772        233.833      -0.190134
           2004           2004        233.938        234.000      -0.190213
           2005           2005        234.105        234.167      -0.190293
           2006           2006        234.271        234.333      -0.190377
           2007           2007        234.438        234.500      -0.190464
           2008           2008        234.605        234.667      -0.190568
           2009           2009        234.771        234.833      -0.190657
           2010           2010        234.938        235.000      -0.190745
           2011           2011        235.105        235.167      -0.190836
           2012           2012        235.271        235.333      -0.190935
           2013           2013        235.438        235.500      -0.191041
           2014           2014        235.604        235.667      -0.191152
           2015           2015        235.771        235.833      -0.191269
           2016           2016        235.938        236.000      -0.191403
           2017           2017        236.104        236.167       -0.19154
           2018           2018        236.271        236.333      -0.191692
           2019           2019        236.437        236.500      -0.191851
           2020           2020        236.604        236.667      -0.192022
           2021           2021        236.771        236.833      -0.192179
           2022           2022        236.937        237.000      -0.192331
           2023           2023        237.104        237.167      -0.192478
           2024           2024        237.270        237.333      -0.192619
           2025           2025        237.437        237.500      -0.192762
           2026           2026        237.604        237.667      -0.192905
           2027           2027        237.770        237.833      -0.193052
           2028           2028        237.937        238.000        -0.1932
           2029           2029        238.103        238.167      -0.193372
           2030           2030        238.270        238.333      -0.193559
           2031           2031        238.436        238.500      -0.193753
           2032           2032        238.603        238.667      -0.193943
           2033           2033        238.770        238.833      -0.194142
           2034           2034        238.936        239.000       -0.19431
           2035           2035        239.103        239.167       -0.19447
           2036           2036        239.269        239.333      -0.194626
           2037           2037        239.436        239.500      -0.194725
           2038           2038        239.603        239.667      -0.194839
           2039           2039        239.769        239.833      -0.194962
           2040           2040        239.936        240.000      -0.195085
           2041           2041        240.102        240.167      -0.195217
           2042           2042        240.269        240.333      -0.195365
           2043           2043        240.436        240.500      -0.195532
           2044           2044        240.602        240.667       -0.19571
           2045           2045        240.769        240.833      -0.195933
           2046           2046        240.935        241.000      -0.196137
           2047           2047        241.102        241.167      -0.196344
           2048           2048        241.268        241.333      -0.196556
           2049           2049        241.435        241.500       -0.19679
           2050           2050        241.602        241.667      -0.197015
           2051           2051        241.768        241.833      -0.197237
           2052           2052        241.935        242.000      -0.197455
           2053           2053        242.101        242.167      -0.197666
           2054           2054        242.268        242.333      -0.197866
           2055           2055        242.435        242.500      -0.198065
           2056           2056        242.601        242.667      -0.198268
           2057           2057        242.768        242.833      -0.198463
           2058           2058        242.934        243.000      -0.198675
           2059           2059        243.101        243.167      -0.198889
           2060           2060        243.267        243.333        -0.1991
           2061           2061        243.434        243.500      -0.199356
           2062           2062        243.601        243.667      -0.199611
           2063           2063        243.767        243.833      -0.199867
           2064           2064        243.934        244.000      -0.200123
           2065           2065        244.100        244.167        -0.2004
           2066           2066        244.267        244.333      -0.200677
           2067           2067        244.433        244.500      -0.200959
           2068           2068        244.600        244.667      -0.201246
           2069           2069        244.766        244.833      -0.201561
           2070           2070        244.933        245.000      -0.201882
           2071           2071        245.099        245.167      -0.202217
           2072           2072        245.266        245.333      -0.202566
           2073           2073        245.432        245.500      -0.202958
           2074           2074        245.599        245.667      -0.203339
           2075           2075        245.766        245.833      -0.203737
           2076           2076        245.932        246.000      -0.204145
           2077           2077        246.099        246.167      -0.204574
           2078           2078        246.265        246.333      -0.204994
           2079           2079        246.432        246.500      -0.205423
           2080           2080        246.598        246.667      -0.205854
           2081           2081        246.765        246.833      -0.206317
           2082           2082        246.931        247.000      -0.206778
           2083           2083        247.098        247.167      -0.207241
           2084           2084        247.264        247.333      -0.207706
           2085           2085        247.430        247.500      -0.208189
           2086           2086        247.597        247.667      -0.208659
           2087           2087        247.763        247.833      -0.209134
           2088           2088        247.930        248.000      -0.209613
           2089           2089        248.096        248.167      -0.210099
           2090           2090        248.263        248.333      -0.210591
           2091           2091        248.429        248.500      -0.211089
           2092           2092        248.596        248.667      -0.211594
           2093           2093        248.762        248.833      -0.212122
           2094           2094        248.929        249.000       -0.21263
           2095           2095        249.095        249.167      -0.213115
           2096           2096        249.262        249.333      -0.213583
           2097           2097        249.428        249.500      -0.214045
           2098           2098        249.595        249.667       -0.21447
           2099           2099        249.761        249.833      -0.214902
           2100           2100        249.928        250.000      -0.215338
           2101           2101        250.094        250.167      -0.215783
           2102           2102        250.261        250.333      -0.216226
           2103           2103        250.427        250.500      -0.216672
           2104           2104        250.594        250.667      -0.217102
           2105           2105        250.760        250.833      -0.217522
           2106           2106        250.927        251.000      -0.217925
           2107           2107        251.093        251.167      -0.218317
           2108           2108        251.260        251.333      -0.218646
           2109           2109        251.426        251.500      -0.218936
           2110           2110        251.593        251.667      -0.219144
           2111           2111        251.759        251.833      -0.219379
           2112           2112        251.926        252.000      -0.219609
           2113           2113        252.093        252.167      -0.219823
           2114           2114        252.259        252.333      -0.219948
           2115           2115        252.426        252.500      -0.220089
           2116           2116        252.592        252.667      -0.220241
           2117           2117        252.759        252.833      -0.220381
           2118           2118        252.926        253.000      -0.220316
           2119           2119        253.092        253.167      -0.220216
           2120           2120        253.259        253.333      -0.219867
           2121           2121        253.426        253.500      -0.219304
           2122           2122        253.593        253.667      -0.218631
           2123           2123        253.760        253.833       -0.21804
           2124           2124        253.926        254.000      -0.217479
           2125           2125        254.093        254.167       -0.21692
           2126           2126        254.260        254.333      -0.216401
           2127           2127        254.427        254.500      -0.215881
           2128           2128        254.594        254.667      -0.215363
           2129           2129        254.761        254.833      -0.214846
           2130           2130        254.927        255.000      -0.214352
           2131           2131        255.094        255.167      -0.213845
           2132           2132        255.261        255.333       -0.21334
           2133           2133        255.428        255.500       -0.21283
           2134           2134        255.595        255.667      -0.212313
           2135           2135        255.761        255.833      -0.211812
           2136           2136        255.928        256.000      -0.211321
           2137           2137        256.095        256.167      -0.210837
           2138           2138        256.262        256.333       -0.21038
           2139           2139        256.429        256.500      -0.209918
           2140           2140        256.595        256.667      -0.209462
           2141           2141        256.762        256.833       -0.20901
           2142           2142        256.929        257.000      -0.208592
           2143           2143        257.096        257.167      -0.208182
           2144           2144        257.263        257.333      -0.207788
           2145           2145        257.429        257.500      -0.207382
           2146           2146        257.596        257.667      -0.207113
           2147           2147        257.763        257.833      -0.206846
           2148           2148        257.930        258.000      -0.206631
           2149           2149        258.096        258.167      -0.206486
           2150           2150        258.263        258.333      -0.206384
           2151           2151        258.430        258.500      -0.206263
           2152           2152        258.596        258.667       -0.20615
           2153           2153        258.763        258.833      -0.206044
           2154           2154        258.930        259.000      -0.205973
           2155           2155        259.096        259.167       -0.20588
           2156           2156        259.263        259.333       -0.20578
           2157           2157        259.430        259.500      -0.205673
           2158           2158        259.596        259.667      -0.205532
           2159           2159        259.763        259.833      -0.205389
           2160           2160        259.930        260.000      -0.205247
           2161           2161        260.096        260.167      -0.205105
           2162           2162        260.263        260.333      -0.204927
           2163           2163        260.430        260.500      -0.204768
           2164           2164        260.597        260.667      -0.204611
           2165           2165        260.763        260.833      -0.204457
           2166           2166        260.930        261.000       -0.20431
           2167           2167        261.097        261.167      -0.204155
           2168           2168        261.263        261.333      -0.203987
           2169           2169        261.430        261.500      -0.203806
           2170           2170        261.597        261.667      -0.203592
           2171           2171        261.764        261.833      -0.203378
           2172           2172        261.930        262.000      -0.203162
           2173           2173        262.097        262.167      -0.202943
           2174           2174        262.264        262.333      -0.202704
           2175           2175        262.430        262.500      -0.202493
           2176           2176        262.597        262.667      -0.202299
           2177           2177        262.764        262.833      -0.202111
           2178           2178        262.931        263.000       -0.20196
           2179           2179        263.097        263.167      -0.201788
           2180           2180        263.264        263.333      -0.201608
           2181           2181        263.431        263.500      -0.201422
           2182           2182        263.597        263.667      -0.201227
           2183           2183        263.764        263.833      -0.201035
           2184           2184        263.931        264.000      -0.200839
           2185           2185        264.098        264.167       -0.20064
           2186           2186        264.264        264.333      -0.200418
           2187           2187        264.431        264.500        -0.2002
           2188           2188        264.598        264.667      -0.199979
           2189           2189        264.764        264.833      -0.199755
           2190           2190        264.931        265.000      -0.199518
           2191           2191        265.098        265.167       -0.19928
           2192           2192        265.265        265.333      -0.199038
           2193           2193        265.431        265.500      -0.198796
           2194           2194        265.598        265.667      -0.198534
           2195           2195        265.765        265.833      -0.198268
           2196           2196        265.932        266.000         -0.198
           2197           2197        266.098        266.167      -0.197733
           2198           2198        266.265        266.333      -0.197457
           2199           2199        266.432        266.500      -0.197198
           2200           2200        266.598        266.667      -0.196948
           2201           2201        266.765        266.833      -0.196698
           2202           2202        266.932        267.000      -0.196464
           2203           2203        267.099        267.167      -0.196218
           2204           2204        267.265        267.333      -0.195971
           2205           2205        267.432        267.500      -0.195721
           2206           2206        267.599        267.667      -0.195455
           2207           2207        267.766        267.833      -0.195188
           2208           2208        267.932        268.000      -0.194922
           2209           2209        268.099        268.167      -0.194654
           2210           2210        268.266        268.333      -0.194374
           2211           2211        268.433        268.500      -0.194104
           2212           2212        268.599        268.667      -0.193839
           2213           2213        268.766        268.833      -0.193571
           2214           2214        268.933        269.000      -0.193305
           2215           2215        269.100        269.167      -0.193045
           2216           2216        269.266        269.333       -0.19279
           2217           2217        269.433        269.500      -0.192537
           2218           2218        269.600        269.667      -0.192311
           2219           2219        269.766        269.833      -0.192089
           2220           2220        269.933        270.000      -0.191869
           2221           2221        270.100        270.167      -0.191657
           2222           2222        270.267        270.333      -0.191508
           2223           2223        270.433        270.500      -0.191351
           2224           2224        270.600        270.667      -0.191206
           2225           2225        270.767        270.833      -0.191067
           2226           2226        270.933        271.000      -0.190985
           2227           2227        271.100        271.167      -0.190894
           2228           2228        271.267        271.333      -0.190812
           2229           2229        271.433        271.500      -0.190737
           2230           2230        271.600        271.667        -0.1907
           2231           2231        271.767        271.833      -0.190656
           2232           2232        271.933        272.000      -0.190613
           2233           2233        272.100        272.167      -0.190575
           2234           2234        272.267        272.333      -0.190567
           2235           2235        272.433        272.500      -0.190553
           2236           2236        272.600        272.667      -0.190534
           2237           2237        272.767        272.833      -0.190511
           2238           2238        272.933        273.000      -0.190501
           2239           2239        273.100        273.167      -0.190478
           2240           2240        273.267        273.333      -0.190453
           2241           2241        273.433        273.500      -0.190427
           2242           2242        273.600        273.667      -0.190388
           2243           2243        273.767        273.833       -0.19036
           2244           2244        273.933        274.000      -0.190334
           2245           2245        274.100        274.167      -0.190307
           2246           2246        274.267        274.333      -0.190275
           2247           2247        274.433        274.500      -0.190252
           2248           2248        274.600        274.667      -0.190236
           2249           2249        274.767        274.833      -0.190216
           2250           2250        274.933        275.000      -0.190177
           2251           2251        275.100        275.167      -0.190133
           2252           2252        275.267        275.333      -0.190081
           2253           2253        275.433        275.500      -0.190029
           2254           2254        275.600        275.667      -0.189958
           2255           2255        275.767        275.833      -0.189897
           2256           2256        275.933        276.000      -0.189838
           2257           2257        276.100        276.167      -0.189778
           2258           2258        276.267        276.333      -0.189723
           2259           2259        276.433        276.500      -0.189663
           2260           2260        276.600        276.667      -0.189601
           2261           2261        276.767        276.833      -0.189536
           2262           2262        276.933        277.000      -0.189474
           2263           2263        277.100        277.167      -0.189419
           2264           2264        277.267        277.333      -0.189368
           2265           2265        277.433        277.500      -0.189315
           2266           2266        277.600        277.667       -0.18927
           2267           2267        277.767        277.833      -0.189226
           2268           2268        277.933        278.000      -0.189181
           2269           2269        278.100        278.167      -0.189134
           2270           2270        278.267        278.333      -0.189073
           2271           2271        278.433        278.500      -0.189011
           2272           2272        278.600        278.667      -0.188948
           2273           2273        278.767        278.833      -0.188888
           2274           2274        278.933        279.000      -0.188827
           2275           2275        279.100        279.167      -0.188772
           2276           2276        279.267        279.333      -0.188721
           2277           2277        279.433        279.500      -0.188674
           2278           2278        279.600        279.667       -0.18864
           2279           2279        279.767        279.833      -0.188604
           2280           2280        279.933        280.000      -0.188573
           2281           2281        280.100        280.167      -0.188544
           2282           2282        280.267        280.333      -0.188513
           2283           2283        280.433        280.500      -0.188481
           2284           2284        280.600        280.667       -0.18845
           2285           2285        280.767        280.833      -0.188419
           2286           2286        280.933        281.000      -0.188389
           2287           2287        281.100        281.167      -0.188352
           2288           2288        281.266        281.333      -0.188315
           2289           2289        281.433        281.500      -0.188279
           2290           2290        281.600        281.667      -0.188247
           2291           2291        281.766        281.833      -0.188212
           2292           2292        281.933        282.000      -0.188176
           2293           2293        282.100        282.167      -0.188138
           2294           2294        282.266        282.333      -0.188097
           2295           2295        282.433        282.500      -0.188055
           2296           2296        282.600        282.667      -0.188012
           2297           2297        282.766        282.833      -0.187961
           2298           2298        282.933        283.000      -0.187898
           2299           2299        283.100        283.167       -0.18784
           2300           2300        283.266        283.333      -0.187786
           2301           2301        283.433        283.500      -0.187736
           2302           2302        283.600        283.667      -0.187694
           2303           2303        283.766        283.833      -0.187662
           2304           2304        283.933        284.000      -0.187639
           2305           2305        284.100        284.167      -0.187615
           2306           2306        284.266        284.333      -0.187589
           2307           2307        284.433        284.500      -0.187587
           2308           2308        284.600        284.667      -0.187571
           2309           2309        284.766        284.833      -0.187556
           2310           2310        284.933        285.000      -0.187547
           2311           2311        285.100        285.167      -0.187528
           2312           2312        285.266        285.333      -0.187507
           2313           2313        285.433        285.500       -0.18748
           2314           2314        285.600        285.667      -0.187456
           2315           2315        285.766        285.833      -0.187431
           2316           2316        285.933        286.000      -0.187408
           2317           2317        286.100        286.167       -0.18739
           2318           2318        286.266        286.333      -0.187378
           2319           2319        286.433        286.500      -0.187366
           2320           2320        286.600        286.667      -0.187357
           2321           2321        286.766        286.833      -0.187349
           2322           2322        286.933        287.000      -0.187347
           2323           2323        287.099        287.167      -0.187354
           2324           2324        287.266        287.333      -0.187356
           2325           2325        287.433        287.500      -0.187355
           2326           2326        287.599        287.667      -0.187352
           2327           2327        287.766        287.833      -0.187362
           2328           2328        287.933        288.000      -0.187374
           2329           2329        288.099        288.167      -0.187387
           2330           2330        288.266        288.333      -0.187401
           2331           2331        288.433        288.500      -0.187423
           2332           2332        288.599        288.667      -0.187446
           2333           2333        288.766        288.833      -0.187483
           2334           2334        288.933        289.000      -0.187536
           2335           2335        289.099        289.167      -0.187622
           2336           2336        289.266        289.333      -0.187708
           2337           2337        289.432        289.500      -0.187802
           2338           2338        289.599        289.667      -0.187902
           2339           2339        289.766        289.833      -0.188072
           2340           2340        289.932        290.000      -0.188225
           2341           2341        290.099        290.167      -0.188381
           2342           2342        290.265        290.333      -0.188544
           2343           2343        290.432        290.500      -0.188731
           2344           2344        290.599        290.667      -0.188901
           2345           2345        290.765        290.833      -0.189073
           2346           2346        290.932        291.000       -0.18925
           2347           2347        291.098        291.167      -0.189428
           2348           2348        291.265        291.333      -0.189613
           2349           2349        291.431        291.500      -0.189809
           2350           2350        291.598        291.667      -0.190008
           2351           2351        291.765        291.833      -0.190214
           2352           2352        291.931        292.000      -0.190404
           2353           2353        292.098        292.167      -0.190581
           2354           2354        292.264        292.333       -0.19075
           2355           2355        292.431        292.500       -0.19088
           2356           2356        292.598        292.667      -0.191011
           2357           2357        292.764        292.833      -0.191135
           2358           2358        292.931        293.000      -0.191249
           2359           2359        293.097        293.167       -0.19132
           2360           2360        293.264        293.333      -0.191406
           2361           2361        293.431        293.500      -0.191487
           2362           2362        293.597        293.667      -0.191559
           2363           2363        293.764        293.833      -0.191595
           2364           2364        293.931        294.000      -0.191629
           2365           2365        294.097        294.167      -0.191648
           2366           2366        294.264        294.333      -0.191658
           2367           2367        294.430        294.500      -0.191604
           2368           2368        294.597        294.667      -0.191565
           2369           2369        294.764        294.833      -0.191524
           2370           2370        294.930        295.000      -0.191484
           2371           2371        295.097        295.167      -0.191421
           2372           2372        295.264        295.333      -0.191381
           2373           2373        295.430        295.500      -0.191352
           2374           2374        295.597        295.667      -0.191329
           2375           2375        295.764        295.833      -0.191327
           2376           2376        295.930        296.000      -0.191306
           2377           2377        296.097        296.167      -0.191276
           2378           2378        296.264        296.333      -0.191242
           2379           2379        296.430        296.500      -0.191189
           2380           2380        296.597        296.667      -0.191139
           2381           2381        296.764        296.833      -0.191086
           2382           2382        296.930        297.000      -0.191029
           2383           2383        297.097        297.167      -0.190958
           2384           2384        297.264        297.333      -0.190885
           2385           2385        297.430        297.500      -0.190807
           2386           2386        297.597        297.667      -0.190719
           2387           2387        297.764        297.833      -0.190619
           2388           2388        297.931        298.000       -0.19051
           2389           2389        298.097        298.167       -0.19039
           2390           2390        298.264        298.333      -0.190264
           2391           2391        298.431        298.500      -0.190123
           2392           2392        298.597        298.667      -0.189992
           2393           2393        298.764        298.833      -0.189858
           2394           2394        298.931        299.000      -0.189715
           2395           2395        299.097        299.167      -0.189613
           2396           2396        299.264        299.333      -0.189831
           2397           2397        299.428        299.500      -0.197808
           2398           2398        299.579        299.667      -0.238471
           2399           2399        299.718        299.833      -0.316116
           2400           2400        299.843        300.000      -0.429213
           2401           2401        299.650        299.833      -0.499995
           2402           2402        299.482        299.667      -0.505422
           2403           2403        299.330        299.500      -0.465157
           2404           2404        299.204        299.333      -0.354859
           2405           2405        299.080        299.167      -0.237904
           2406           2406        298.954        299.000      -0.126645
           2407           2407        298.824        298.833     -0.0242901
           2408           2408        298.685        298.667      0.0493026
           2409           2409        298.540        298.500       0.109185
           2410           2410        298.390        298.333       0.155978
           2411           2411        298.238        298.167       0.195278
           2412           2412        298.081        298.000       0.222203
           2413           2413        297.923        297.833       0.245104
           2414           2414        297.763        297.667       0.264238
           2415           2415        297.602        297.500       0.281067
           2416           2416        297.440        297.333       0.293591
           2417           2417        297.278        297.167       0.304329
           2418           2418        297.114        297.000       0.313177
           2419           2419        296.950        296.833       0.320889
           2420           2420        296.785        296.667       0.326444
           2421           2421        296.620        296.500       0.331032
           2422           2422        296.455        296.333       0.334732
           2423           2423        296.290        296.167       0.338055
           2424           2424        296.124        296.000        0.34058
           2425           2425        295.958        295.833       0.342602
           2426           2426        295.792        295.667        0.34433
           2427           2427        295.626        295.500       0.345858
           2428           2428        295.459        295.333       0.346906
           2429           2429        295.293        295.167       0.347787
           2430           2430        295.127        295.000       0.348568
           2431           2431        294.960        294.833       0.349229
           2432           2432        294.794        294.667       0.349772
           2433           2433        294.627        294.500       0.350316
           2434           2434        294.461        294.333       0.350741
           2435           2435        294.294        294.167        0.35115
           2436           2436        294.127        294.000       0.351376
           2437           2437        293.961        293.833       0.351658
           2438           2438        293.794        293.667       0.351928
           2439           2439        293.628        293.500       0.352178
           2440           2440        293.461        293.333       0.352343
           2441           2441        293.294        293.167       0.352528
           2442           2442        293.128        293.000       0.352701
           2443           2443        292.961        292.833       0.352865
           2444           2444        292.794        292.667       0.352973
           2445           2445        292.628        292.500       0.353086
           2446           2446        292.461        292.333       0.353197
           2447           2447        292.294        292.167       0.353305
           2448           2448        292.128        292.000       0.353383
           2449           2449        291.961        291.833       0.353484
           2450           2450        291.794        291.667       0.353586
           2451           2451        291.628        291.500       0.353684
           2452           2452        291.461        291.333       0.353768
           2453           2453        291.294        291.167       0.353837
           2454           2454        291.128        291.000       0.353904
           2455           2455        290.961        290.833       0.353967
           2456           2456        290.794        290.667       0.353995
           2457           2457        290.628        290.500       0.354039
           2458           2458        290.461        290.333       0.354082
           2459           2459        290.294        290.167       0.354122
           2460           2460        290.128        290.000       0.354171
           2461           2461        289.961        289.833       0.354215
           2462           2462        289.794        289.667       0.354256
           2463           2463        289.628        289.500       0.354294
           2464           2464        289.461        289.333       0.354333
           2465           2465        289.294        289.167        0.35437
           2466           2466        289.127        289.000       0.354402
           2467           2467        288.961        288.833       0.354424
           2468           2468        288.794        288.667        0.35444
           2469           2469        288.627        288.500       0.354445
           2470           2470        288.461        288.333       0.354463
           2471           2471        288.294        288.167       0.354486
           2472           2472        288.127        288.000       0.354505
           2473           2473        287.961        287.833       0.354515
           2474           2474        287.794        287.667       0.354524
           2475           2475        287.627        287.500       0.354531
           2476           2476        287.460        287.333       0.354538
           2477           2477        287.294        287.167       0.354523
           2478           2478        287.127        287.000       0.354517
           2479           2479        286.960        286.833       0.354513
           2480           2480        286.794        286.667       0.354507
           2481           2481        286.627        286.500       0.354495
           2482           2482        286.460        286.333       0.354488
           2483           2483        286.294        286.167       0.354484
           2484           2484        286.127        286.000       0.354476
           2485           2485        285.960        285.833       0.354471
           2486           2486        285.793        285.667       0.354455
           2487           2487        285.627        285.500       0.354427
           2488           2488        285.460        285.333       0.354391
           2489           2489        285.293        285.167       0.354347
           2490           2490        285.127        285.000       0.354311
           2491           2491        284.960        284.833       0.354272
           2492           2492        284.793        284.667       0.354228
           2493           2493        284.626        284.500       0.354194
           2494           2494        284.460        284.333       0.354165
           2495           2495        284.293        284.167       0.354139
           2496           2496        284.126        284.000       0.354115
           2497           2497        283.960        283.833       0.354098
           2498           2498        283.793        283.667       0.354073
           2499           2499        283.626        283.500       0.354048
           2500           2500        283.459        283.333       0.354026
           2501           2501        283.293        283.167       0.353998
           2502           2502        283.126        283.000       0.353973
           2503           2503        282.959        282.833       0.353945
           2504           2504        282.793        282.667       0.353913
           2505           2505        282.626        282.500       0.353886
           2506           2506        282.459        282.333       0.353857
           2507           2507        282.292        282.167       0.353825
           2508           2508        282.126        282.000       0.353794
           2509           2509        281.959        281.833       0.353752
           2510           2510        281.792        281.667       0.353709
           2511           2511        281.626        281.500       0.353651
           2512           2512        281.459        281.333       0.353594
           2513           2513        281.292        281.167       0.353554
           2514           2514        281.125        281.000       0.353526
           2515           2515        280.959        280.833       0.353433
           2516           2516        280.792        280.667       0.353424
           2517           2517        280.625        280.500       0.353579
           2518           2518        280.459        280.333       0.353794
           2519           2519        280.292        280.167       0.353746
           2520           2520        280.125        280.000       0.353152
           2521           2521        279.958        279.833       0.352339
           2522           2522        279.791        279.667       0.351495
           2523           2523        279.624        279.500       0.350693
           2524           2524        279.457        279.333       0.349982
           2525           2525        279.290        279.167       0.349431
           2526           2526        279.124        279.000       0.349215
           2527           2527        278.957        278.833       0.349122
           2528           2528        278.790        278.667       0.349105
           2529           2529        278.623        278.500       0.349123
           2530           2530        278.457        278.333       0.349155
           2531           2531        278.290        278.167       0.349164
           2532           2532        278.123        278.000       0.349171
           2533           2533        277.957        277.833       0.349174
           2534           2534        277.790        277.667       0.349165
           2535           2535        277.623        277.500       0.349142
           2536           2536        277.456        277.333       0.349111
           2537           2537        277.290        277.167       0.349075
           2538           2538        277.123        277.000       0.348992
           2539           2539        276.956        276.833       0.348915
           2540           2540        276.790        276.667       0.348837
           2541           2541        276.623        276.500       0.348756
           2542           2542        276.456        276.333       0.348632
           2543           2543        276.289        276.167       0.348513
           2544           2544        276.123        276.000       0.348389
           2545           2545        275.956        275.833       0.348266
           2546           2546        275.789        275.667       0.348126
           2547           2547        275.622        275.500       0.348004
           2548           2548        275.456        275.333       0.347888
           2549           2549        275.289        275.167       0.347775
           2550           2550        275.122        275.000        0.34767
           2551           2551        274.955        274.833       0.347552
           2552           2552        274.789        274.667       0.347436
           2553           2553        274.622        274.500       0.347318
           2554           2554        274.455        274.333       0.347186
           2555           2555        274.288        274.167        0.34707
           2556           2556        274.122        274.000       0.346966
           2557           2557        273.955        273.833       0.346869
           2558           2558        273.788        273.667       0.346772
           2559           2559        273.621        273.500       0.346671
           2560           2560        273.455        273.333       0.346567
           2561           2561        273.288        273.167        0.34646
           2562           2562        273.121        273.000       0.346355
           2563           2563        272.954        272.833       0.346262
           2564           2564        272.788        272.667       0.346172
           2565           2565        272.621        272.500        0.34608
           2566           2566        272.454        272.333          0.346
           2567           2567        272.288        272.167       0.345913
           2568           2568        272.121        272.000       0.345825
           2569           2569        271.954        271.833       0.345733
           2570           2570        271.787        271.667       0.345642
           2571           2571        271.621        271.500       0.345558
           2572           2572        271.454        271.333       0.345478
           2573           2573        271.287        271.167       0.345399
           2574           2574        271.120        271.000       0.345332
           2575           2575        270.954        270.833       0.345265
           2576           2576        270.787        270.667       0.345193
           2577           2577        270.620        270.500       0.345111
           2578           2578        270.454        270.333       0.345028
           2579           2579        270.287        270.167       0.344942
           2580           2580        270.120        270.000       0.344865
           2581           2581        269.953        269.833       0.344791
           2582           2582        269.787        269.667       0.344723
           2583           2583        269.620        269.500       0.344665
           2584           2584        269.453        269.333       0.344606
           2585           2585        269.286        269.167       0.344546
           2586           2586        269.120        269.000       0.344511
           2587           2587        268.953        268.833       0.344452
           2588           2588        268.786        268.667       0.344381
           2589           2589        268.620        268.500       0.344306
           2590           2590        268.453        268.333       0.344217
           2591           2591        268.286        268.167       0.344145
           2592           2592        268.119        268.000       0.344079
           2593           2593        267.953        267.833       0.344015
           2594           2594        267.786        267.667       0.343967
           2595           2595        267.619        267.500       0.343919
           2596           2596        267.453        267.333       0.343864
           2597           2597        267.286        267.167       0.343807
           2598           2598        267.119        267.000       0.343769
           2599           2599        266.952        266.833       0.343729
           2600           2600        266.786        266.667       0.343686
           2601           2601        266.619        266.500       0.343643
           2602           2602        266.452        266.333       0.343581
           2603           2603        266.285        266.167       0.343516
           2604           2604        266.119        266.000        0.34346
           2605           2605        265.952        265.833       0.343408
           2606           2606        265.785        265.667       0.343331
           2607           2607        265.619        265.500       0.343269
           2608           2608        265.452        265.333       0.343211
           2609           2609        265.285        265.167       0.343156
           2610           2610        265.118        265.000       0.343114
           2611           2611        264.952        264.833       0.343065
           2612           2612        264.785        264.667       0.343017
           2613           2613        264.618        264.500        0.34297
           2614           2614        264.452        264.333        0.34292
           2615           2615        264.285        264.167       0.342868
           2616           2616        264.118        264.000       0.342818
           2617           2617        263.951        263.833       0.342765
           2618           2618        263.785        263.667       0.342711
           2619           2619        263.618        263.500       0.342666
           2620           2620        263.451        263.333       0.342625
           2621           2621        263.284        263.167       0.342584
           2622           2622        263.118        263.000       0.342559
           2623           2623        262.951        262.833       0.342536
           2624           2624        262.784        262.667       0.342513
           2625           2625        262.618        262.500       0.342484
           2626           2626        262.451        262.333        0.34246
           2627           2627        262.284        262.167       0.342431
           2628           2628        262.118        262.000         0.3424
           2629           2629        261.951        261.833        0.34237
           2630           2630        261.784        261.667       0.342335
           2631           2631        261.617        261.500       0.342312
           2632           2632        261.451        261.333       0.342296
           2633           2633        261.284        261.167       0.342288
           2634           2634        261.117        261.000       0.342311
           2635           2635        260.951        260.833       0.342332
           2636           2636        260.784        260.667       0.342363
           2637           2637        260.617        260.500       0.342404
           2638           2638        260.451        260.333       0.342489
           2639           2639        260.284        260.167        0.34258
           2640           2640        260.117        260.000       0.342687
           2641           2641        259.951        259.833       0.342803
           2642           2642        259.784        259.667       0.342992
           2643           2643        259.617        259.500       0.343182
           2644           2644        259.451        259.333       0.343406
           2645           2645        259.284        259.167        0.34366
           2646           2646        259.117        259.000       0.343953
           2647           2647        258.951        258.833       0.344278
           2648           2648        258.784        258.667       0.344718
           2649           2649        258.618        258.500       0.345193
           2650           2650        258.451        258.333       0.345718
           2651           2651        258.285        258.167       0.346234
           2652           2652        258.118        258.000       0.346769
           2653           2653        257.952        257.833       0.347294
           2654           2654        257.785        257.667       0.347986
           2655           2655        257.619        257.500       0.348679
           2656           2656        257.452        257.333       0.349366
           2657           2657        257.286        257.167       0.350065
           2658           2658        257.119        257.000       0.350835
           2659           2659        256.953        256.833       0.351561
           2660           2660        256.786        256.667       0.352262
           2661           2661        256.620        256.500       0.352948
           2662           2662        256.453        256.333       0.353592
           2663           2663        256.287        256.167       0.354259
           2664           2664        256.120        256.000       0.354868
           2665           2665        255.954        255.833       0.355367
           2666           2666        255.787        255.667       0.355655
           2667           2667        255.621        255.500       0.355888
           2668           2668        255.454        255.333       0.355997
           2669           2669        255.287        255.167       0.355992
           2670           2670        255.121        255.000       0.355877
           2671           2671        254.954        254.833       0.355753
           2672           2672        254.787        254.667       0.355569
           2673           2673        254.620        254.500       0.355312
           2674           2674        254.453        254.333       0.355052
           2675           2675        254.287        254.167       0.354694
           2676           2676        254.120        254.000       0.354362
           2677           2677        253.953        253.833       0.354017
           2678           2678        253.786        253.667       0.353661
           2679           2679        253.619        253.500       0.353243
           2680           2680        253.452        253.333       0.352846
           2681           2681        253.286        253.167       0.352452
           2682           2682        253.119        253.000       0.352063
           2683           2683        252.952        252.833       0.351658
           2684           2684        252.785        252.667       0.351265
           2685           2685        252.618        252.500        0.35087
           2686           2686        252.451        252.333       0.350466
           2687           2687        252.285        252.167       0.350079
           2688           2688        252.118        252.000       0.349689
           2689           2689        251.951        251.833       0.349301
           2690           2690        251.784        251.667       0.348913
           2691           2691        251.617        251.500        0.34854
           2692           2692        251.450        251.333       0.348166
           2693           2693        251.284        251.167        0.34779
           2694           2694        251.117        251.000       0.347409
           2695           2695        250.950        250.833       0.347051
           2696           2696        250.783        250.667        0.34668
           2697           2697        250.616        250.500       0.346312
           2698           2698        250.449        250.333       0.345953
           2699           2699        250.283        250.167       0.345615
           2700           2700        250.116        250.000       0.345293
           2701           2701        249.949        249.833       0.344989
           2702           2702        249.782        249.667       0.344695
           2703           2703        249.615        249.500       0.344449
           2704           2704        249.449        249.333       0.344178
           2705           2705        249.282        249.167       0.343906
           2706           2706        249.115        249.000       0.343632
           2707           2707        248.948        248.833       0.343356
           2708           2708        248.781        248.667       0.343085
           2709           2709        248.615        248.500       0.342815
           2710           2710        248.448        248.333       0.342543
           2711           2711        248.281        248.167       0.342281
           2712           2712        248.114        248.000       0.342024
           2713           2713        247.948        247.833       0.341765
           2714           2714        247.781        247.667       0.341507
           2715           2715        247.614        247.500       0.341269
           2716           2716        247.447        247.333       0.341026
           2717           2717        247.280        247.167       0.340784
           2718           2718        247.114        247.000       0.340551
           2719           2719        246.947        246.833       0.340334
           2720           2720        246.780        246.667       0.340121
           2721           2721        246.613        246.500       0.339918
           2722           2722        246.447        246.333       0.339721
           2723           2723        246.280        246.167       0.339561
           2724           2724        246.113        246.000       0.339393
           2725           2725        245.946        245.833       0.339222
           2726           2726        245.779        245.667       0.339047
           2727           2727        245.613        245.500       0.338875
           2728           2728        245.446        245.333       0.338693
           2729           2729        245.279        245.167       0.338512
           2730           2730        245.112        245.000       0.338337
           2731           2731        244.946        244.833       0.338167
           2732           2732        244.779        244.667       0.338014
           2733           2733        244.612        244.500       0.337863
           2734           2734        244.445        244.333       0.337711
           2735           2735        244.279        244.167       0.337606
           2736           2736        244.112        244.000       0.337487
           2737           2737        243.945        243.833       0.337361
           2738           2738        243.778        243.667       0.337232
           2739           2739        243.612        243.500        0.33711
           2740           2740        243.445        243.333       0.336995
           2741           2741        243.278        243.167       0.336892
           2742           2742        243.111        243.000       0.336795
           2743           2743        242.945        242.833       0.336741
           2744           2744        242.778        242.667       0.336688
           2745           2745        242.611        242.500       0.336646
           2746           2746        242.445        242.333       0.336607
           2747           2747        242.278        242.167       0.336638
           2748           2748        242.111        242.000       0.336663
           2749           2749        241.945        241.833       0.336698
           2750           2750        241.778        241.667       0.336724
           2751           2751        241.611        241.500       0.336881
           2752           2752        241.445        241.333       0.337031
           2753           2753        241.278        241.167       0.337303
           2754           2754        241.111        241.000       0.337672
           2755           2755        240.945        240.833       0.338244
           2756           2756        240.778        240.667        0.33888
           2757           2757        240.612        240.500       0.339725
           2758           2758        240.445        240.333       0.340586
           2759           2759        240.279        240.167       0.341916
           2760           2760        240.113        240.000       0.343434
           2761           2761        239.947        239.833       0.345194
           2762           2762        239.781        239.667       0.347115
           2763           2763        239.615        239.500       0.349483
           2764           2764        239.449        239.333       0.352065
           2765           2765        239.283        239.167       0.354907
           2766           2766        239.118        239.000       0.357985
           2767           2767        238.952        238.833       0.361247
           2768           2768        238.786        238.667       0.364622
           2769           2769        238.621        238.500       0.367916
           2770           2770        238.455        238.333       0.371222
           2771           2771        238.289        238.167       0.374523
           2772           2772        238.124        238.000       0.377398
           2773           2773        237.958        237.833       0.380015
           2774           2774        237.792        237.667       0.382312
           2775           2775        237.626        237.500       0.384428
           2776           2776        237.459        237.333       0.385299
           2777           2777        237.293        237.167       0.385783
           2778           2778        237.126        237.000       0.385742
           2779           2779        236.959        236.833       0.385352
           2780           2780        236.792        236.667        0.38428
           2781           2781        236.625        236.500       0.382686
           2782           2782        236.458        236.333       0.380755
           2783           2783        236.290        236.167        0.37859
           2784           2784        236.123        236.000       0.375971
           2785           2785        235.955        235.833        0.37326
           2786           2786        235.787        235.667       0.370524
           2787           2787        235.620        235.500       0.367804
           2788           2788        235.452        235.333       0.365099
           2789           2789        235.285        235.167       0.362371
           2790           2790        235.117        235.000       0.359739
           2791           2791        234.950        234.833       0.357134
           2792           2792        234.782        234.667       0.354909
           2793           2793        234.615        234.500       0.352799
           2794           2794        234.447        234.333       0.350772
           2795           2795        234.280        234.167        0.34884
           2796           2796        234.113        234.000       0.347093
           2797           2797        233.946        233.833       0.345534
           2798           2798        233.778        233.667         0.3441
           2799           2799        233.611        233.500       0.342787
           2800           2800        233.444        233.333       0.341733
           2801           2801        233.277        233.167       0.340703
           2802           2802        233.110        233.000       0.339789
           2803           2803        232.943        232.833       0.338975
           2804           2804        232.776        232.667        0.33828
           2805           2805        232.609        232.500       0.337595
           2806           2806        232.442        232.333       0.336958
           2807           2807        232.276        232.167       0.336347
           2808           2808        232.109        232.000        0.33593
           2809           2809        231.942        231.833       0.335461
           2810           2810        231.775        231.667       0.335018
           2811           2811        231.608        231.500       0.334616
           2812           2812        231.441        231.333       0.334241
           2813           2813        231.275        231.167       0.333964
           2814           2814        231.108        231.000       0.333657
           2815           2815        230.941        230.833       0.333353
           2816           2816        230.774        230.667       0.333064
           2817           2817        230.607        230.500       0.332833
           2818           2818        230.441        230.333       0.332588
           2819           2819        230.274        230.167       0.332347
           2820           2820        230.107        230.000       0.332116
           2821           2821        229.940        229.833        0.33193
           2822           2822        229.773        229.667       0.331732
           2823           2823        229.607        229.500       0.331531
           2824           2824        229.440        229.333       0.331331
           2825           2825        229.273        229.167       0.331167
           2826           2826        229.106        229.000       0.330995
           2827           2827        228.940        228.833       0.330827
           2828           2828        228.773        228.667       0.330659
           2829           2829        228.606        228.500       0.330522
           2830           2830        228.439        228.333       0.330383
           2831           2831        228.273        228.167       0.330249
           2832           2832        228.106        228.000       0.330117
           2833           2833        227.939        227.833       0.330002
           2834           2834        227.772        227.667       0.329871
           2835           2835        227.606        227.500       0.329742
           2836           2836        227.439        227.333       0.329616
           2837           2837        227.272        227.167       0.329492
           2838           2838        227.105        227.000       0.329373
           2839           2839        226.939        226.833       0.329255
           2840           2840        226.772        226.667       0.329138
           2841           2841        226.605        226.500       0.329026
           2842           2842        226.438        226.333       0.328906
           2843           2843        226.272        226.167       0.328792
           2844           2844        226.105        226.000       0.328682
           2845           2845        225.938        225.833       0.328567
           2846           2846        225.772        225.667       0.328458
           2847           2847        225.605        225.500       0.328351
           2848           2848        225.438        225.333       0.328247
           2849           2849        225.271        225.167       0.328156
           2850           2850        225.105        225.000       0.328053
           2851           2851        224.938        224.833        0.32795
           2852           2852        224.771        224.667       0.327855
           2853           2853        224.604        224.500       0.327759
           2854           2854        224.438        224.333       0.327672
           2855           2855        224.271        224.167       0.327588
           2856           2856        224.104        224.000       0.327502
           2857           2857        223.937        223.833       0.327422
           2858           2858        223.771        223.667       0.327338
           2859           2859        223.604        223.500        0.32725
           2860           2860        223.437        223.333       0.327158
           2861           2861        223.271        223.167       0.327069
           2862           2862        223.104        223.000       0.326995
           2863           2863        222.937        222.833       0.326923
           2864           2864        222.770        222.667       0.326844
           2865           2865        222.604        222.500       0.326781
           2866           2866        222.437        222.333       0.326709
           2867           2867        222.270        222.167       0.326636
           2868           2868        222.103        222.000       0.326562
           2869           2869        221.937        221.833       0.326476
           2870           2870        221.770        221.667       0.326397
           2871           2871        221.603        221.500       0.326315
           2872           2872        221.436        221.333       0.326236
           2873           2873        221.270        221.167       0.326164
           2874           2874        221.103        221.000       0.326093
           2875           2875        220.936        220.833       0.326017
           2876           2876        220.770        220.667       0.325941
           2877           2877        220.603        220.500       0.325882
           2878           2878        220.436        220.333       0.325812
           2879           2879        220.269        220.167       0.325736
           2880           2880        220.103        220.000       0.325661
           2881           2881        219.936        219.833       0.325586
           2882           2882        219.769        219.667        0.32551
           2883           2883        219.602        219.500       0.325428
           2884           2884        219.436        219.333        0.32534
           2885           2885        219.269        219.167        0.32525
           2886           2886        219.102        219.000       0.325173
           2887           2887        218.936        218.833       0.325095
           2888           2888        218.769        218.667       0.325021
           2889           2889        218.602        218.500       0.324951
           2890           2890        218.435        218.333       0.324889
           2891           2891        218.269        218.167       0.324822
           2892           2892        218.102        218.000       0.324757
           2893           2893        217.935        217.833       0.324696
           2894           2894        217.768        217.667       0.324627
           2895           2895        217.602        217.500       0.324554
           2896           2896        217.435        217.333       0.324478
           2897           2897        217.268        217.167       0.324403
           2898           2898        217.102        217.000       0.324329
           2899           2899        216.935        216.833       0.324253
           2900           2900        216.768        216.667       0.324178
           2901           2901        216.601        216.500       0.324113
           2902           2902        216.435        216.333       0.324045
           2903           2903        216.268        216.167       0.323974
           2904           2904        216.101        216.000         0.3239
           2905           2905        215.934        215.833       0.323821
           2906           2906        215.768        215.667       0.323738
           2907           2907        215.601        215.500       0.323653
           2908           2908        215.434        215.333       0.323567
           2909           2909        215.268        215.167        0.32348
           2910           2910        215.101        215.000       0.323401
           2911           2911        214.934        214.833       0.323319
           2912           2912        214.767        214.667       0.323234
           2913           2913        214.601        214.500       0.323172
           2914           2914        214.434        214.333       0.323113
           2915           2915        214.267        214.167       0.323055
           2916           2916        214.100        214.000       0.322992
           2917           2917        213.934        213.833       0.322934
           2918           2918        213.767        213.667       0.322859
           2919           2919        213.600        213.500       0.322777
           2920           2920        213.434        213.333       0.322693
           2921           2921        213.267        213.167       0.322581
           2922           2922        213.100        213.000       0.322487
           2923           2923        212.933        212.833       0.322408
           2924           2924        212.767        212.667       0.322333
           2925           2925        212.600        212.500       0.322259
           2926           2926        212.433        212.333       0.322183
           2927           2927        212.266        212.167       0.322106
           2928           2928        212.100        212.000       0.322025
           2929           2929        211.933        211.833       0.321947
           2930           2930        211.766        211.667        0.32187
           2931           2931        211.600        211.500       0.321796
           2932           2932        211.433        211.333       0.321722
           2933           2933        211.266        211.167       0.321657
           2934           2934        211.099        211.000       0.321589
           2935           2935        210.933        210.833       0.321514
           2936           2936        210.766        210.667       0.321442
           2937           2937        210.599        210.500       0.321373
           2938           2938        210.432        210.333       0.321305
           2939           2939        210.266        210.167       0.321239
           2940           2940        210.099        210.000        0.32117
           2941           2941        209.932        209.833        0.32108
           2942           2942        209.766        209.667       0.320984
           2943           2943        209.599        209.500       0.320881
           2944           2944        209.432        209.333       0.320773
           2945           2945        209.265        209.167       0.320655
           2946           2946        209.099        209.000       0.320559
           2947           2947        208.932        208.833       0.320467
           2948           2948        208.765        208.667       0.320375
           2949           2949        208.598        208.500       0.320307
           2950           2950        208.432        208.333       0.320225
           2951           2951        208.265        208.167       0.320134
           2952           2952        208.098        208.000       0.320044
           2953           2953        207.931        207.833       0.319955
           2954           2954        207.765        207.667       0.319854
           2955           2955        207.598        207.500       0.319754
           2956           2956        207.431        207.333       0.319647
           2957           2957        207.265        207.167       0.319537
           2958           2958        207.098        207.000       0.319432
           2959           2959        206.931        206.833       0.319336
           2960           2960        206.764        206.667       0.319243
           2961           2961        206.598        206.500       0.319149
           2962           2962        206.431        206.333       0.319071
           2963           2963        206.264        206.167       0.318997
           2964           2964        206.097        206.000       0.318926
           2965           2965        205.931        205.833       0.318851
           2966           2966        205.764        205.667       0.318784
           2967           2967        205.597        205.500       0.318715
           2968           2968        205.430        205.333       0.318643
           2969           2969        205.264        205.167       0.318571
           2970           2970        205.097        205.000       0.318491
           2971           2971        204.930        204.833       0.318406
           2972           2972        204.764        204.667       0.318316
           2973           2973        204.597        204.500       0.318226
           2974           2974        204.430        204.333       0.318125
           2975           2975        204.263        204.167       0.318025
           2976           2976        204.097        204.000       0.317921
           2977           2977        203.930        203.833       0.317817
           2978           2978        203.763        203.667       0.317719
           2979           2979        203.596        203.500       0.317622
           2980           2980        203.430        203.333       0.317518
           2981           2981        203.263        203.167       0.317415
           2982           2982        203.096        203.000       0.317334
           2983           2983        202.929        202.833       0.317256
           2984           2984        202.763        202.667        0.31718
           2985           2985        202.596        202.500       0.317107
           2986           2986        202.429        202.333       0.317038
           2987           2987        202.263        202.167       0.316953
           2988           2988        202.096        202.000       0.316863
           2989           2989        201.929        201.833       0.316768
           2990           2990        201.762        201.667       0.316657
           2991           2991        201.596        201.500       0.316558
           2992           2992        201.429        201.333       0.316464
           2993           2993        201.262        201.167       0.316368
           2994           2994        201.095        201.000       0.316283
           2995           2995        200.929        200.833       0.316192
           2996           2996        200.762        200.667       0.316105
           2997           2997        200.595        200.500       0.316027
           2998           2998        200.429        200.333       0.315958
           2999           2999        200.262        200.167       0.315891
           3000           3000        200.095        200.000       0.315809
           3001           3001        199.928        199.833       0.315716
           3002           3002        199.762        199.667       0.315626
           3003           3003        199.595        199.500       0.315528
           3004           3004        199.428        199.333       0.315442
           3005           3005        199.261        199.167       0.315356
           3006           3006        199.095        199.000       0.315266
           3007           3007        198.928        198.833       0.315177
           3008           3008        198.761        198.667       0.315094
           3009           3009        198.594        198.500       0.315017
           3010           3010        198.428        198.333       0.314939
           3011           3011        198.261        198.167       0.314862
           3012           3012        198.094        198.000       0.314776
           3013           3013        197.928        197.833       0.314688
           3014           3014        197.761        197.667       0.314598
           3015           3015        197.594        197.500       0.314511
           3016           3016        197.427        197.333       0.314426
           3017           3017        197.261        197.167       0.314335
           3018           3018        197.094        197.000       0.314236
           3019           3019        196.927        196.833       0.314147
           3020           3020        196.760        196.667       0.314058
           3021           3021        196.594        196.500       0.313975
           3022           3022        196.427        196.333       0.313896
           3023           3023        196.260        196.167       0.313821
           3024           3024        196.094        196.000       0.313746
           3025           3025        195.927        195.833       0.313669
           3026           3026        195.760        195.667       0.313589
           3027           3027        195.593        195.500       0.313504
           3028           3028        195.427        195.333       0.313417
           3029           3029        195.260        195.167       0.313331
           3030           3030        195.093        195.000        0.31325
           3031           3031        194.926        194.833       0.313149
           3032           3032        194.760        194.667       0.313063
           3033           3033        194.593        194.500        0.31298
           3034           3034        194.426        194.333       0.312896
           3035           3035        194.259        194.167        0.31282
           3036           3036        194.093        194.000       0.312739
           3037           3037        193.926        193.833       0.312649
           3038           3038        193.759        193.667       0.312563
           3039           3039        193.593        193.500       0.312482
           3040           3040        193.426        193.333       0.312397
           3041           3041        193.259        193.167       0.312309
           3042           3042        193.092        193.000       0.312226
           3043           3043        192.926        192.833       0.312141
           3044           3044        192.759        192.667       0.312058
           3045           3045        192.592        192.500       0.311978
           3046           3046        192.425        192.333       0.311895
           3047           3047        192.259        192.167       0.311802
           3048           3048        192.092        192.000        0.31171
           3049           3049        191.925        191.833       0.311612
           3050           3050        191.759        191.667       0.311504
           3051           3051        191.592        191.500       0.311393
           3052           3052        191.425        191.333       0.311293
           3053           3053        191.258        191.167       0.311199
           3054           3054        191.092        191.000       0.311112
           3055           3055        190.925        190.833        0.31102
           3056           3056        190.758        190.667       0.310925
           3057           3057        190.591        190.500       0.310837
           3058           3058        190.425        190.333       0.310756
           3059           3059        190.258        190.167       0.310684
           3060           3060        190.091        190.000       0.310607
           3061           3061        189.924        189.833       0.310521
           3062           3062        189.758        189.667       0.310428
           3063           3063        189.591        189.500       0.310347
           3064           3064        189.424        189.333       0.310258
           3065           3065        189.258        189.167       0.310163
           3066           3066        189.091        189.000       0.310071
           3067           3067        188.924        188.833       0.309959
           3068           3068        188.757        188.667       0.309862
           3069           3069        188.591        188.500       0.309772
           3070           3070        188.424        188.333       0.309683
           3071           3071        188.257        188.167       0.309593
           3072           3072        188.090        188.000       0.309501
           3073           3073        187.924        187.833       0.309409
           3074           3074        187.757        187.667       0.309323
           3075           3075        187.590        187.500       0.309221
           3076           3076        187.423        187.333       0.309123
           3077           3077        187.257        187.167       0.309022
           3078           3078        187.090        187.000       0.308923
           3079           3079        186.923        186.833       0.308813
           3080           3080        186.757        186.667       0.308715
           3081           3081        186.590        186.500       0.308624
           3082           3082        186.423        186.333       0.308536
           3083           3083        186.256        186.167       0.308448
           3084           3084        186.090        186.000       0.308353
           3085           3085        185.923        185.833       0.308262
           3086           3086        185.756        185.667       0.308163
           3087           3087        185.589        185.500       0.308042
           3088           3088        185.423        185.333       0.307922
           3089           3089        185.256        185.167       0.307805
           3090           3090        185.089        185.000       0.307696
           3091           3091        184.922        184.833       0.307566
           3092           3092        184.756        184.667        0.30745
           3093           3093        184.589        184.500       0.307344
           3094           3094        184.422        184.333       0.307246
           3095           3095        184.256        184.167       0.307187
           3096           3096        184.089        184.000       0.307119
           3097           3097        183.922        183.833       0.307041
           3098           3098        183.755        183.667       0.306963
           3099           3099        183.589        183.500       0.306901
           3100           3100        183.422        183.333       0.306827
           3101           3101        183.255        183.167       0.306752
           3102           3102        183.088        183.000       0.306677
           3103           3103        182.922        182.833       0.306579
           3104           3104        182.755        182.667       0.306493
           3105           3105        182.588        182.500       0.306412
           3106           3106        182.421        182.333       0.306332
           3107           3107        182.255        182.167       0.306245
           3108           3108        182.088        182.000       0.306155
           3109           3109        181.921        181.833       0.306065
           3110           3110        181.755        181.667        0.30597
           3111           3111        181.588        181.500       0.305875
           3112           3112        181.421        181.333       0.305782
           3113           3113        181.254        181.167        0.30569
           3114           3114        181.088        181.000       0.305594
           3115           3115        180.921        180.833       0.305502
           3116           3116        180.754        180.667       0.305418
           3117           3117        180.587        180.500       0.305328
           3118           3118        180.421        180.333       0.305236
           3119           3119        180.254        180.167        0.30514
           3120           3120        180.087        180.000       0.305045
           3121           3121        179.921        179.833       0.304946
           3122           3122        179.754        179.667       0.304844
           3123           3123        179.587        179.500       0.304747
           3124           3124        179.420        179.333       0.304656
           3125           3125        179.254        179.167       0.304561
           3126           3126        179.087        179.000       0.304466
           3127           3127        178.920        178.833        0.30437
           3128           3128        178.753        178.667       0.304273
           3129           3129        178.587        178.500       0.304169
           3130           3130        178.420        178.333        0.30407
           3131           3131        178.253        178.167       0.303979
           3132           3132        178.086        178.000        0.30389
           3133           3133        177.920        177.833        0.30381
           3134           3134        177.753        177.667       0.303737
           3135           3135        177.586        177.500       0.303674
           3136           3136        177.420        177.333        0.30362
           3137           3137        177.253        177.167       0.303534
           3138           3138        177.086        177.000       0.303439
           3139           3139        176.919        176.833       0.303341
           3140           3140        176.753        176.667       0.303216
           3141           3141        176.586        176.500       0.303111
           3142           3142        176.419        176.333       0.303016
           3143           3143        176.252        176.167       0.302929
           3144           3144        176.086        176.000        0.30286
           3145           3145        175.919        175.833       0.302789
           3146           3146        175.752        175.667       0.302713
           3147           3147        175.586        175.500       0.302634
           3148           3148        175.419        175.333       0.302577
           3149           3149        175.252        175.167       0.302502
           3150           3150        175.085        175.000       0.302422
           3151           3151        174.919        174.833       0.302338
           3152           3152        174.752        174.667       0.302247
           3153           3153        174.585        174.500       0.302156
           3154           3154        174.418        174.333       0.302066
           3155           3155        174.252        174.167       0.301977
           3156           3156        174.085        174.000       0.301897
           3157           3157        173.918        173.833       0.301817
           3158           3158        173.751        173.667       0.301733
           3159           3159        173.585        173.500       0.301642
           3160           3160        173.418        173.333       0.301548
           3161           3161        173.251        173.167       0.301449
           3162           3162        173.085        173.000        0.30135
           3163           3163        172.918        172.833       0.301253
           3164           3164        172.751        172.667        0.30115
           3165           3165        172.584        172.500       0.301059
           3166           3166        172.418        172.333       0.300978
           3167           3167        172.251        172.167       0.300899
           3168           3168        172.084        172.000       0.300843
           3169           3169        171.917        171.833       0.300766
           3170           3170        171.751        171.667       0.300687
           3171           3171        171.584        171.500       0.300615
           3172           3172        171.417        171.333       0.300527
           3173           3173        171.251        171.167       0.300444
           3174           3174        171.084        171.000       0.300368
           3175           3175        170.917        170.833       0.300293
           3176           3176        170.750        170.667       0.300219
           3177           3177        170.584        170.500       0.300147
           3178           3178        170.417        170.333       0.300072
           3179           3179        170.250        170.167       0.299992
           3180           3180        170.083        170.000       0.299922
           3181           3181        169.917        169.833       0.299858
           3182           3182        169.750        169.667       0.299789
           3183           3183        169.583        169.500       0.299713
           3184           3184        169.417        169.333       0.299636
           3185           3185        169.250        169.167       0.299552
           3186           3186        169.083        169.000       0.299459
           3187           3187        168.916        168.833       0.299364
           3188           3188        168.750        168.667       0.299265
           3189           3189        168.583        168.500       0.299176
           3190           3190        168.416        168.333       0.299088
           3191           3191        168.249        168.167       0.298999
           3192           3192        168.083        168.000        0.29893
           3193           3193        167.916        167.833       0.298851
           3194           3194        167.749        167.667       0.298763
           3195           3195        167.583        167.500       0.298675
           3196           3196        167.416        167.333       0.298592
           3197           3197        167.249        167.167       0.298505
           3198           3198        167.082        167.000       0.298414
           3199           3199        166.916        166.833       0.298325
           3200           3200        166.749        166.667       0.298244
           3201           3201        166.582        166.500       0.298155
           3202           3202        166.415        166.333       0.298059
           3203           3203        166.249        166.167       0.297961
           3204           3204        166.082        166.000        0.29786
           3205           3205        165.915        165.833       0.297757
           3206           3206        165.748        165.667       0.297663
           3207           3207        165.582        165.500       0.297578
           3208           3208        165.415        165.333       0.297497
           3209           3209        165.248        165.167       0.297438
           3210           3210        165.082        165.000       0.297357
           3211           3211        164.915        164.833       0.297278
           3212           3212        164.748        164.667       0.297207
           3213           3213        164.581        164.500       0.297141
           3214           3214        164.415        164.333       0.297068
           3215           3215        164.248        164.167       0.296985
           3216           3216        164.081        164.000       0.296903
           3217           3217        163.914        163.833       0.296823
           3218           3218        163.748        163.667       0.296743
           3219           3219        163.581        163.500       0.296659
           3220           3220        163.414        163.333        0.29657
           3221           3221        163.248        163.167       0.296466
           3222           3222        163.081        163.000       0.296366
           3223           3223        162.914        162.833       0.296263
           3224           3224        162.747        162.667       0.296164
           3225           3225        162.581        162.500       0.296058
           3226           3226        162.414        162.333       0.295964
           3227           3227        162.247        162.167       0.295867
           3228           3228        162.080        162.000       0.295767
           3229           3229        161.914        161.833       0.295683
           3230           3230        161.747        161.667       0.295579
           3231           3231        161.580        161.500       0.295475
           3232           3232        161.413        161.333       0.295375
           3233           3233        161.247        161.167        0.29527
           3234           3234        161.080        161.000       0.295181
           3235           3235        160.913        160.833       0.295097
           3236           3236        160.747        160.667       0.295017
           3237           3237        160.580        160.500        0.29496
           3238           3238        160.413        160.333        0.29489
           3239           3239        160.246        160.167       0.294819
           3240           3240        160.080        160.000        0.29474
           3241           3241        159.913        159.833       0.294664
           3242           3242        159.746        159.667       0.294597
           3243           3243        159.580        159.500       0.294532
           3244           3244        159.413        159.333       0.294465
           3245           3245        159.246        159.167       0.294387
           3246           3246        159.079        159.000       0.294308
           3247           3247        158.913        158.833       0.294237
           3248           3248        158.746        158.667       0.294173
           3249           3249        158.579        158.500       0.294092
           3250           3250        158.412        158.333       0.294016
           3251           3251        158.246        158.167        0.29394
           3252           3252        158.079        158.000       0.293859
           3253           3253        157.912        157.833       0.293791
           3254           3254        157.746        157.667       0.293711
           3255           3255        157.579        157.500       0.293626
           3256           3256        157.412        157.333       0.293542
           3257           3257        157.245        157.167       0.293461
           3258           3258        157.079        157.000       0.293382
           3259           3259        156.912        156.833       0.293303
           3260           3260        156.745        156.667       0.293221
           3261           3261        156.578        156.500        0.29314
           3262           3262        156.412        156.333       0.293063
           3263           3263        156.245        156.167       0.292985
           3264           3264        156.078        156.000       0.292909
           3265           3265        155.912        155.833       0.292829
           3266           3266        155.745        155.667       0.292744
           3267           3267        155.578        155.500       0.292654
           3268           3268        155.411        155.333       0.292564
           3269           3269        155.245        155.167       0.292473
           3270           3270        155.078        155.000       0.292387
           3271           3271        154.911        154.833       0.292308
           3272           3272        154.744        154.667        0.29223
           3273           3273        154.578        154.500       0.292149
           3274           3274        154.411        154.333       0.292077
           3275           3275        154.244        154.167       0.292008
           3276           3276        154.078        154.000       0.291936
           3277           3277        153.911        153.833       0.291864
           3278           3278        153.744        153.667       0.291803
           3279           3279        153.577        153.500       0.291736
           3280           3280        153.411        153.333       0.291668
           3281           3281        153.244        153.167       0.291599
           3282           3282        153.077        153.000       0.291538
           3283           3283        152.910        152.833        0.29147
           3284           3284        152.744        152.667       0.291394
           3285           3285        152.577        152.500       0.291321
           3286           3286        152.410        152.333       0.291256
           3287           3287        152.244        152.167        0.29119
           3288           3288        152.077        152.000        0.29111
           3289           3289        151.910        151.833       0.291023
           3290           3290        151.743        151.667       0.290941
           3291           3291        151.577        151.500       0.290846
           3292           3292        151.410        151.333        0.29075
           3293           3293        151.243        151.167       0.290651
           3294           3294        151.076        151.000       0.290556
           3295           3295        150.910        150.833       0.290481
           3296           3296        150.743        150.667       0.290413
           3297           3297        150.576        150.500       0.290342
           3298           3298        150.410        150.333       0.290293
           3299           3299        150.243        150.167       0.290216
           3300           3300        150.076        150.000       0.290132
           3301           3301        149.909        149.833       0.290052
           3302           3302        149.743        149.667       0.289973
           3303           3303        149.576        149.500       0.289898
           3304           3304        149.409        149.333       0.289818
           3305           3305        149.242        149.167       0.289731
           3306           3306        149.076        149.000        0.28967
           3307           3307        148.909        148.833       0.289592
           3308           3308        148.742        148.667       0.289508
           3309           3309        148.576        148.500       0.289428
           3310           3310        148.409        148.333       0.289336
           3311           3311        148.242        148.167       0.289248
           3312           3312        148.075        148.000       0.289164
           3313           3313        147.909        147.833       0.289078
           3314           3314        147.742        147.667       0.288992
           3315           3315        147.575        147.500        0.28891
           3316           3316        147.408        147.333       0.288831
           3317           3317        147.242        147.167        0.28875
           3318           3318        147.075        147.000       0.288657
           3319           3319        146.908        146.833       0.288563
           3320           3320        146.742        146.667       0.288475
           3321           3321        146.575        146.500       0.288393
           3322           3322        146.408        146.333       0.288308
           3323           3323        146.241        146.167       0.288225
           3324           3324        146.075        146.000       0.288148
           3325           3325        145.908        145.833        0.28808
           3326           3326        145.741        145.667       0.288016
           3327           3327        145.574        145.500       0.287954
           3328           3328        145.408        145.333       0.287886
           3329           3329        145.241        145.167       0.287812
           3330           3330        145.074        145.000       0.287726
           3331           3331        144.908        144.833       0.287638
           3332           3332        144.741        144.667       0.287551
           3333           3333        144.574        144.500       0.287469
           3334           3334        144.407        144.333       0.287374
           3335           3335        144.241        144.167       0.287287
           3336           3336        144.074        144.000       0.287202
           3337           3337        143.907        143.833       0.287119
           3338           3338        143.740        143.667       0.287051
           3339           3339        143.574        143.500       0.286984
           3340           3340        143.407        143.333       0.286913
           3341           3341        143.240        143.167       0.286832
           3342           3342        143.074        143.000       0.286756
           3343           3343        142.907        142.833       0.286684
           3344           3344        142.740        142.667       0.286617
           3345           3345        142.573        142.500       0.286547
           3346           3346        142.407        142.333        0.28648
           3347           3347        142.240        142.167       0.286399
           3348           3348        142.073        142.000        0.28631
           3349           3349        141.906        141.833       0.286228
           3350           3350        141.740        141.667        0.28613
           3351           3351        141.573        141.500       0.286037
           3352           3352        141.406        141.333       0.285947
           3353           3353        141.240        141.167       0.285857
           3354           3354        141.073        141.000       0.285749
           3355           3355        140.906        140.833       0.285648
           3356           3356        140.739        140.667        0.28556
           3357           3357        140.573        140.500       0.285477
           3358           3358        140.406        140.333         0.2854
           3359           3359        140.239        140.167       0.285327
           3360           3360        140.072        140.000       0.285258
           3361           3361        139.906        139.833       0.285188
           3362           3362        139.739        139.667       0.285136
           3363           3363        139.572        139.500       0.285078
           3364           3364        139.406        139.333       0.285017
           3365           3365        139.239        139.167       0.284956
           3366           3366        139.072        139.000       0.284894
           3367           3367        138.905        138.833       0.284836
           3368           3368        138.739        138.667       0.284776
           3369           3369        138.572        138.500       0.284708
           3370           3370        138.405        138.333       0.284632
           3371           3371        138.239        138.167        0.28455
           3372           3372        138.072        138.000       0.284464
           3373           3373        137.905        137.833       0.284374
           3374           3374        137.738        137.667       0.284262
           3375           3375        137.572        137.500       0.284169
           3376           3376        137.405        137.333       0.284076
           3377           3377        137.238        137.167        0.28398
           3378           3378        137.071        137.000        0.28389
           3379           3379        136.905        136.833       0.283804
           3380           3380        136.738        136.667       0.283719
           3381           3381        136.571        136.500       0.283636
           3382           3382        136.404        136.333       0.283556
           3383           3383        136.238        136.167       0.283484
           3384           3384        136.071        136.000       0.283423
           3385           3385        135.904        135.833        0.28337
           3386           3386        135.738        135.667       0.283321
           3387           3387        135.571        135.500       0.283267
           3388           3388        135.404        135.333       0.283216
           3389           3389        135.237        135.167       0.283168
           3390           3390        135.071        135.000       0.283107
           3391           3391        134.904        134.833       0.283037
           3392           3392        134.737        134.667       0.282963
           3393           3393        134.571        134.500       0.282896
           3394           3394        134.404        134.333       0.282823
           3395           3395        134.237        134.167       0.282755
           3396           3396        134.070        134.000       0.282686
           3397           3397        133.904        133.833       0.282614
           3398           3398        133.737        133.667       0.282551
           3399           3399        133.570        133.500       0.282474
           3400           3400        133.404        133.333       0.282399
           3401           3401        133.237        133.167       0.282329
           3402           3402        133.070        133.000       0.282246
           3403           3403        132.903        132.833       0.282167
           3404           3404        132.737        132.667       0.282092
           3405           3405        132.570        132.500       0.282012
           3406           3406        132.403        132.333       0.281946
           3407           3407        132.236        132.167       0.281872
           3408           3408        132.070        132.000       0.281792
           3409           3409        131.903        131.833       0.281712
           3410           3410        131.736        131.667       0.281642
           3411           3411        131.570        131.500       0.281569
           3412           3412        131.403        131.333       0.281495
           3413           3413        131.236        131.167       0.281425
           3414           3414        131.069        131.000       0.281362
           3415           3415        130.903        130.833       0.281304
           3416           3416        130.736        130.667       0.281245
           3417           3417        130.569        130.500       0.281186
           3418           3418        130.402        130.333       0.281126
           3419           3419        130.236        130.167       0.281049
           3420           3420        130.069        130.000       0.280965
           3421           3421        129.902        129.833       0.280886
           3422           3422        129.736        129.667       0.280802
           3423           3423        129.569        129.500       0.280732
           3424           3424        129.402        129.333       0.280669
           3425           3425        129.235        129.167       0.280605
           3426           3426        129.069        129.000       0.280564
           3427           3427        128.902        128.833       0.280513
           3428           3428        128.735        128.667       0.280453
           3429           3429        128.569        128.500       0.280385
           3430           3430        128.402        128.333       0.280301
           3431           3431        128.235        128.167       0.280225
           3432           3432        128.068        128.000       0.280148
           3433           3433        127.902        127.833       0.280067
           3434           3434        127.735        127.667       0.279988
           3435           3435        127.568        127.500        0.27992
           3436           3436        127.401        127.333       0.279862
           3437           3437        127.235        127.167       0.279803
           3438           3438        127.068        127.000       0.279736
           3439           3439        126.901        126.833       0.279676
           3440           3440        126.735        126.667       0.279602
           3441           3441        126.568        126.500       0.279525
           3442           3442        126.401        126.333       0.279452
           3443           3443        126.234        126.167       0.279359
           3444           3444        126.068        126.000       0.279281
           3445           3445        125.901        125.833       0.279206
           3446           3446        125.734        125.667       0.279129
           3447           3447        125.567        125.500       0.279063
           3448           3448        125.401        125.333       0.278987
           3449           3449        125.234        125.167        0.27891
           3450           3450        125.067        125.000       0.278834
           3451           3451        124.901        124.833       0.278759
           3452           3452        124.734        124.667       0.278687
           3453           3453        124.567        124.500       0.278613
           3454           3454        124.400        124.333       0.278539
           3455           3455        124.234        124.167       0.278477
           3456           3456        124.067        124.000       0.278411
           3457           3457        123.900        123.833       0.278333
           3458           3458        123.734        123.667        0.27825
           3459           3459        123.567        123.500       0.278166
           3460           3460        123.400        123.333       0.278084
           3461           3461        123.233        123.167       0.278006
           3462           3462        123.067        123.000       0.277939
           3463           3463        122.900        122.833       0.277868
           3464           3464        122.733        122.667       0.277806
           3465           3465        122.566        122.500       0.277743
           3466           3466        122.400        122.333       0.277682
           3467           3467        122.233        122.167       0.277628
           3468           3468        122.066        122.000       0.277562
           3469           3469        121.900        121.833       0.277487
           3470           3470        121.733        121.667       0.277413
           3471           3471        121.566        121.500        0.27731
           3472           3472        121.399        121.333       0.277216
           3473           3473        121.233        121.167       0.277134
           3474           3474        121.066        121.000       0.277061
           3475           3475        120.899        120.833       0.276969
           3476           3476        120.732        120.667       0.276887
           3477           3477        120.566        120.500       0.276814
           3478           3478        120.399        120.333       0.276745
           3479           3479        120.232        120.167       0.276692
           3480           3480        120.066        120.000        0.27662
           3481           3481        119.899        119.833        0.27654
           3482           3482        119.732        119.667       0.276465
           3483           3483        119.565        119.500       0.276406
           3484           3484        119.399        119.333       0.276344
           3485           3485        119.232        119.167       0.276276
           3486           3486        119.065        119.000       0.276207
           3487           3487        118.899        118.833       0.276135
           3488           3488        118.732        118.667       0.276045
           3489           3489        118.565        118.500       0.275957
           3490           3490        118.398        118.333       0.275873
           3491           3491        118.232        118.167       0.275768
           3492           3492        118.065        118.000       0.275679
           3493           3493        117.898        117.833       0.275593
           3494           3494        117.731        117.667        0.27551
           3495           3495        117.565        117.500       0.275442
           3496           3496        117.398        117.333       0.275369
           3497           3497        117.231        117.167       0.275299
           3498           3498        117.065        117.000       0.275235
           3499           3499        116.898        116.833       0.275171
           3500           3500        116.731        116.667       0.275109
           3501           3501        116.564        116.500       0.275045
           3502           3502        116.398        116.333        0.27498
           3503           3503        116.231        116.167       0.274913
           3504           3504        116.064        116.000       0.274842
           3505           3505        115.897        115.833       0.274773
           3506           3506        115.731        115.667       0.274704
           3507           3507        115.564        115.500       0.274628
           3508           3508        115.397        115.333       0.274548
           3509           3509        115.231        115.167       0.274462
           3510           3510        115.064        115.000       0.274375
           3511           3511        114.897        114.833       0.274292
           3512           3512        114.730        114.667        0.27421
           3513           3513        114.564        114.500       0.274127
           3514           3514        114.397        114.333       0.274041
           3515           3515        114.230        114.167       0.273963
           3516           3516        114.064        114.000       0.273885
           3517           3517        113.897        113.833       0.273805
           3518           3518        113.730        113.667       0.273723
           3519           3519        113.563        113.500       0.273653
           3520           3520        113.397        113.333        0.27359
           3521           3521        113.230        113.167       0.273525
           3522           3522        113.063        113.000       0.273455
           3523           3523        112.896        112.833       0.273379
           3524           3524        112.730        112.667       0.273293
           3525           3525        112.563        112.500       0.273203
           3526           3526        112.396        112.333       0.273115
           3527           3527        112.230        112.167       0.273025
           3528           3528        112.063        112.000       0.272926
           3529           3529        111.896        111.833       0.272835
           3530           3530        111.729        111.667        0.27275
           3531           3531        111.563        111.500       0.272665
           3532           3532        111.396        111.333       0.272584
           3533           3533        111.229        111.167       0.272498
           3534           3534        111.062        111.000       0.272421
           3535           3535        110.896        110.833       0.272346
           3536           3536        110.729        110.667       0.272281
           3537           3537        110.562        110.500       0.272226
           3538           3538        110.396        110.333       0.272177
           3539           3539        110.229        110.167       0.272133
           3540           3540        110.062        110.000       0.272108
           3541           3541        109.895        109.833       0.272063
           3542           3542        109.729        109.667       0.272009
           3543           3543        109.562        109.500       0.271948
           3544           3544        109.395        109.333       0.271865
           3545           3545        109.229        109.167         0.2718
           3546           3546        109.062        109.000       0.271735
           3547           3547        108.895        108.833       0.271664
           3548           3548        108.728        108.667       0.271598
           3549           3549        108.562        108.500       0.271541
           3550           3550        108.395        108.333       0.271479
           3551           3551        108.228        108.167       0.271404
           3552           3552        108.061        108.000       0.271339
           3553           3553        107.895        107.833       0.271273
           3554           3554        107.728        107.667       0.271194
           3555           3555        107.561        107.500       0.271107
           3556           3556        107.395        107.333       0.271024
           3557           3557        107.228        107.167       0.270956
           3558           3558        107.061        107.000       0.270887
           3559           3559        106.894        106.833       0.270812
           3560           3560        106.728        106.667       0.270747
           3561           3561        106.561        106.500       0.270675
           3562           3562        106.394        106.333       0.270605
           3563           3563        106.228        106.167       0.270536
           3564           3564        106.061        106.000       0.270462
           3565           3565        105.894        105.833       0.270387
           3566           3566        105.727        105.667       0.270306
           3567           3567        105.561        105.500       0.270216
           3568           3568        105.394        105.333       0.270131
           3569           3569        105.227        105.167       0.270054
           3570           3570        105.060        105.000       0.269989
           3571           3571        104.894        104.833       0.269927
           3572           3572        104.727        104.667       0.269869
           3573           3573        104.560        104.500       0.269824
           3574           3574        104.394        104.333       0.269764
           3575           3575        104.227        104.167       0.269682
           3576           3576        104.060        104.000       0.269592
           3577           3577        103.893        103.833       0.269495
           3578           3578        103.727        103.667       0.269404
           3579           3579        103.560        103.500       0.269322
           3580           3580        103.393        103.333       0.269244
           3581           3581        103.227        103.167       0.269185
           3582           3582        103.060        103.000       0.269136
           3583           3583        102.893        102.833       0.269087
           3584           3584        102.726        102.667       0.269034
           3585           3585        102.560        102.500       0.269011
           3586           3586        102.393        102.333       0.268964
           3587           3587        102.226        102.167       0.268917
           3588           3588        102.059        102.000        0.26887
           3589           3589        101.893        101.833       0.268814
           3590           3590        101.726        101.667       0.268755
           3591           3591        101.559        101.500       0.268693
           3592           3592        101.393        101.333       0.268633
           3593           3593        101.226        101.167       0.268581
           3594           3594        101.059        101.000       0.268521
           3595           3595        100.892        100.833       0.268462
           3596           3596        100.726        100.667       0.268404
           3597           3597        100.559        100.500       0.268344
           3598           3598        100.392        100.333       0.268294
           3599           3599        100.226        100.167       0.268245
           3600           3600        100.059        100.000       0.268187
           3601           3601         99.892         99.833       0.268129
           3602           3602         99.725         99.667       0.268064
           3603           3603         99.559         99.500       0.267999
           3604           3604         99.392         99.333       0.267934
           3605           3605         99.225         99.167       0.267852
           3606           3606         99.059         99.000       0.267771
           3607           3607         98.892         98.833       0.267694
           3608           3608         98.725         98.667       0.267611
           3609           3609         98.558         98.500       0.267555
           3610           3610         98.392         98.333       0.267505
           3611           3611         98.225         98.167       0.267454
           3612           3612         98.058         98.000       0.267401
           3613           3613         97.891         97.833       0.267375
           3614           3614         97.725         97.667       0.267321
           3615           3615         97.558         97.500       0.267253
           3616           3616         97.391         97.333       0.267178
           3617           3617         97.225         97.167       0.267083
           3618           3618         97.058         97.000       0.267017
           3619           3619         96.891         96.833       0.266957
           3620           3620         96.724         96.667       0.266891
           3621           3621         96.558         96.500       0.266836
           3622           3622         96.391         96.333       0.266767
           3623           3623         96.224         96.167       0.266702
           3624           3624         96.058         96.000        0.26664
           3625           3625         95.891         95.833       0.266562
           3626           3626         95.724         95.667        0.26649
           3627           3627         95.557         95.500       0.266414
           3628           3628         95.391         95.333       0.266337
           3629           3629         95.224         95.167       0.266246
           3630           3630         95.057         95.000       0.266153
           3631           3631         94.890         94.833       0.266071
           3632           3632         94.724         94.667       0.265999
           3633           3633         94.557         94.500       0.265928
           3634           3634         94.390         94.333       0.265871
           3635           3635         94.224         94.167       0.265813
           3636           3636         94.057         94.000       0.265758
           3637           3637         93.890         93.833       0.265718
           3638           3638         93.723         93.667       0.265656
           3639           3639         93.557         93.500       0.265594
           3640           3640         93.390         93.333       0.265531
           3641           3641         93.223         93.167       0.265467
           3642           3642         93.057         93.000       0.265389
           3643           3643         92.890         92.833       0.265339
           3644           3644         92.723         92.667       0.265289
           3645           3645         92.556         92.500       0.265233
           3646           3646         92.390         92.333       0.265188
           3647           3647         92.223         92.167       0.265138
           3648           3648         92.056         92.000       0.265086
           3649           3649         91.890         91.833       0.265034
           3650           3650         91.723         91.667       0.264967
           3651           3651         91.556         91.500       0.264911
           3652           3652         91.389         91.333       0.264846
           3653           3653         91.223         91.167       0.264767
           3654           3654         91.056         91.000       0.264689
           3655           3655         90.889         90.833       0.264615
           3656           3656         90.722         90.667        0.26455
           3657           3657         90.556         90.500       0.264481
           3658           3658         90.389         90.333       0.264402
           3659           3659         90.222         90.167        0.26432
           3660           3660         90.056         90.000       0.264241
           3661           3661         89.889         89.833       0.264168
           3662           3662         89.722         89.667       0.264101
           3663           3663         89.555         89.500       0.264045
           3664           3664         89.389         89.333       0.263993
           3665           3665         89.222         89.167       0.263942
           3666           3666         89.055         89.000       0.263923
           3667           3667         88.889         88.833       0.263887
           3668           3668         88.722         88.667       0.263844
           3669           3669         88.555         88.500       0.263804
           3670           3670         88.388         88.333        0.26374
           3671           3671         88.222         88.167       0.263676
           3672           3672         88.055         88.000       0.263622
           3673           3673         87.888         87.833       0.263564
           3674           3674         87.722         87.667       0.263474
           3675           3675         87.555         87.500       0.263401
           3676           3676         87.388         87.333       0.263327
           3677           3677         87.221         87.167       0.263257
           3678           3678         87.055         87.000       0.263196
           3679           3679         86.888         86.833       0.263129
           3680           3680         86.721         86.667       0.263056
           3681           3681         86.554         86.500       0.262984
           3682           3682         86.388         86.333       0.262913
           3683           3683         86.221         86.167       0.262836
           3684           3684         86.054         86.000       0.262761
           3685           3685         85.888         85.833       0.262697
           3686           3686         85.721         85.667       0.262633
           3687           3687         85.554         85.500       0.262573
           3688           3688         85.387         85.333       0.262517
           3689           3689         85.221         85.167       0.262454
           3690           3690         85.054         85.000       0.262399
           3691           3691         84.887         84.833       0.262343
           3692           3692         84.721         84.667       0.262288
           3693           3693         84.554         84.500       0.262231
           3694           3694         84.387         84.333       0.262173
           3695           3695         84.220         84.167       0.262121
           3696           3696         84.054         84.000       0.262071
           3697           3697         83.887         83.833       0.262021
           3698           3698         83.720         83.667        0.26197
           3699           3699         83.554         83.500       0.261917
           3700           3700         83.387         83.333       0.261872
           3701           3701         83.220         83.167       0.261835
           3702           3702         83.053         83.000       0.261776
           3703           3703         82.887         82.833       0.261721
           3704           3704         82.720         82.667       0.261668
           3705           3705         82.553         82.500       0.261608
           3706           3706         82.387         82.333       0.261545
           3707           3707         82.220         82.167       0.261479
           3708           3708         82.053         82.000       0.261409
           3709           3709         81.886         81.833       0.261347
           3710           3710         81.720         81.667       0.261297
           3711           3711         81.553         81.500       0.261262
           3712           3712         81.386         81.333       0.261226
           3713           3713         81.219         81.167       0.261189
           3714           3714         81.053         81.000        0.26114
           3715           3715         80.886         80.833       0.261103
           3716           3716         80.719         80.667       0.261041
           3717           3717         80.553         80.500        0.26096
           3718           3718         80.386         80.333       0.260871
           3719           3719         80.219         80.167       0.260743
           3720           3720         80.052         80.000       0.260649
           3721           3721         79.886         79.833       0.260572
           3722           3722         79.719         79.667       0.260495
           3723           3723         79.552         79.500       0.260443
           3724           3724         79.386         79.333        0.26039
           3725           3725         79.219         79.167       0.260333
           3726           3726         79.052         79.000       0.260275
           3727           3727         78.885         78.833       0.260225
           3728           3728         78.719         78.667       0.260158
           3729           3729         78.552         78.500       0.260089
           3730           3730         78.385         78.333       0.260012
           3731           3731         78.218         78.167       0.259916
           3732           3732         78.052         78.000       0.259826
           3733           3733         77.885         77.833       0.259735
           3734           3734         77.718         77.667       0.259644
           3735           3735         77.552         77.500       0.259571
           3736           3736         77.385         77.333       0.259498
           3737           3737         77.218         77.167       0.259425
           3738           3738         77.051         77.000       0.259341
           3739           3739         76.885         76.833       0.259282
           3740           3740         76.718         76.667       0.259221
           3741           3741         76.551         76.500       0.259153
           3742           3742         76.385         76.333       0.259081
           3743           3743         76.218         76.167        0.25902
           3744           3744         76.051         76.000       0.258949
           3745           3745         75.884         75.833       0.258882
           3746           3746         75.718         75.667       0.258813
           3747           3747         75.551         75.500       0.258754
           3748           3748         75.384         75.333        0.25869
           3749           3749         75.218         75.167       0.258623
           3750           3750         75.051         75.000       0.258554
           3751           3751         74.884         74.833       0.258506
           3752           3752         74.717         74.667       0.258445
           3753           3753         74.551         74.500       0.258387
           3754           3754         74.384         74.333       0.258329
           3755           3755         74.217         74.167       0.258272
           3756           3756         74.050         74.000       0.258197
           3757           3757         73.884         73.833       0.258126
           3758           3758         73.717         73.667       0.258058
           3759           3759         73.550         73.500       0.257987
           3760           3760         73.384         73.333       0.257903
           3761           3761         73.217         73.167       0.257823
           3762           3762         73.050         73.000       0.257745
           3763           3763         72.883         72.833       0.257672
           3764           3764         72.717         72.667       0.257593
           3765           3765         72.550         72.500       0.257513
           3766           3766         72.383         72.333       0.257433
           3767           3767         72.217         72.167       0.257353
           3768           3768         72.050         72.000       0.257282
           3769           3769         71.883         71.833        0.25721
           3770           3770         71.716         71.667       0.257144
           3771           3771         71.550         71.500       0.257078
           3772           3772         71.383         71.333       0.257019
           3773           3773         71.216         71.167       0.256963
           3774           3774         71.049         71.000       0.256902
           3775           3775         70.883         70.833       0.256838
           3776           3776         70.716         70.667       0.256771
           3777           3777         70.549         70.500       0.256705
           3778           3778         70.383         70.333       0.256637
           3779           3779         70.216         70.167       0.256561
           3780           3780         70.049         70.000       0.256475
           3781           3781         69.882         69.833       0.256385
           3782           3782         69.716         69.667        0.25628
           3783           3783         69.549         69.500       0.256177
           3784           3784         69.382         69.333       0.256063
           3785           3785         69.216         69.167       0.255964
           3786           3786         69.049         69.000       0.255876
           3787           3787         68.882         68.833       0.255803
           3788           3788         68.715         68.667       0.255746
           3789           3789         68.549         68.500       0.255672
           3790           3790         68.382         68.333       0.255591
           3791           3791         68.215         68.167       0.255504
           3792           3792         68.048         68.000       0.255422
           3793           3793         67.882         67.833       0.255352
           3794           3794         67.715         67.667       0.255285
           3795           3795         67.548         67.500        0.25522
           3796           3796         67.382         67.333       0.255148
           3797           3797         67.215         67.167       0.255072
           3798           3798         67.048         67.000       0.254997
           3799           3799         66.881         66.833       0.254928
           3800           3800         66.715         66.667       0.254842
           3801           3801         66.548         66.500       0.254761
           3802           3802         66.381         66.333       0.254682
           3803           3803         66.215         66.167       0.254607
           3804           3804         66.048         66.000       0.254549
           3805           3805         65.881         65.833       0.254485
           3806           3806         65.714         65.667       0.254422
           3807           3807         65.548         65.500       0.254352
           3808           3808         65.381         65.333       0.254298
           3809           3809         65.214         65.167       0.254239
           3810           3810         65.048         65.000       0.254178
           3811           3811         64.881         64.833       0.254108
           3812           3812         64.714         64.667       0.254049
           3813           3813         64.547         64.500       0.253988
           3814           3814         64.381         64.333        0.25392
           3815           3815         64.214         64.167       0.253852
           3816           3816         64.047         64.000       0.253791
           3817           3817         63.880         63.833       0.253728
           3818           3818         63.714         63.667       0.253672
           3819           3819         63.547         63.500       0.253612
           3820           3820         63.380         63.333       0.253548
           3821           3821         63.214         63.167       0.253478
           3822           3822         63.047         63.000       0.253403
           3823           3823         62.880         62.833       0.253323
           3824           3824         62.713         62.667       0.253241
           3825           3825         62.547         62.500       0.253162
           3826           3826         62.380         62.333       0.253082
           3827           3827         62.213         62.167       0.253002
           3828           3828         62.047         62.000       0.252918
           3829           3829         61.880         61.833        0.25284
           3830           3830         61.713         61.667        0.25277
           3831           3831         61.546         61.500       0.252709
           3832           3832         61.380         61.333       0.252645
           3833           3833         61.213         61.167       0.252583
           3834           3834         61.046         61.000       0.252524
           3835           3835         60.880         60.833       0.252463
           3836           3836         60.713         60.667       0.252417
           3837           3837         60.546         60.500       0.252361
           3838           3838         60.379         60.333       0.252299
           3839           3839         60.213         60.167       0.252246
           3840           3840         60.046         60.000       0.252172
           3841           3841         59.879         59.833       0.252104
           3842           3842         59.713         59.667        0.25204
           3843           3843         59.546         59.500        0.25197
           3844           3844         59.379         59.333       0.251863
           3845           3845         59.212         59.167       0.251781
           3846           3846         59.046         59.000       0.251704
           3847           3847         58.879         58.833        0.25162
           3848           3848         58.712         58.667       0.251534
           3849           3849         58.545         58.500        0.25146
           3850           3850         58.379         58.333       0.251375
           3851           3851         58.212         58.167       0.251288
           3852           3852         58.045         58.000       0.251196
           3853           3853         57.879         57.833       0.251114
           3854           3854         57.712         57.667       0.251044
           3855           3855         57.545         57.500       0.250971
           3856           3856         57.378         57.333       0.250892
           3857           3857         57.212         57.167       0.250841
           3858           3858         57.045         57.000       0.250779
           3859           3859         56.878         56.833       0.250702
           3860           3860         56.712         56.667       0.250622
           3861           3861         56.545         56.500        0.25055
           3862           3862         56.378         56.333       0.250478
           3863           3863         56.211         56.167       0.250413
           3864           3864         56.045         56.000       0.250352
           3865           3865         55.878         55.833       0.250311
           3866           3866         55.711         55.667       0.250254
           3867           3867         55.545         55.500       0.250198
           3868           3868         55.378         55.333       0.250142
           3869           3869         55.211         55.167       0.250069
           3870           3870         55.044         55.000           0.25
           3871           3871         54.878         54.833       0.249916
           3872           3872         54.711         54.667       0.249827
           3873           3873         54.544         54.500        0.24974
           3874           3874         54.378         54.333        0.24967
           3875           3875         54.211         54.167       0.249611
           3876           3876         54.044         54.000       0.249547
           3877           3877         53.877         53.833       0.249519
           3878           3878         53.711         53.667       0.249474
           3879           3879         53.544         53.500        0.24942
           3880           3880         53.377         53.333       0.249365
           3881           3881         53.211         53.167       0.249295
           3882           3882         53.044         53.000       0.249233
           3883           3883         52.877         52.833       0.249175
           3884           3884         52.710         52.667        0.24911
           3885           3885         52.544         52.500       0.249047
           3886           3886         52.377         52.333       0.248972
           3887           3887         52.210         52.167       0.248892
           3888           3888         52.043         52.000       0.248812
           3889           3889         51.877         51.833       0.248753
           3890           3890         51.710         51.667       0.248684
           3891           3891         51.543         51.500       0.248606
           3892           3892         51.377         51.333        0.24854
           3893           3893         51.210         51.167       0.248486
           3894           3894         51.043         51.000       0.248418
           3895           3895         50.876         50.833       0.248353
           3896           3896         50.710         50.667       0.248301
           3897           3897         50.543         50.500       0.248237
           3898           3898         50.376         50.333       0.248175
           3899           3899         50.210         50.167       0.248114
           3900           3900         50.043         50.000       0.248058
           3901           3901         49.876         49.833       0.247975
           3902           3902         49.709         49.667       0.247894
           3903           3903         49.543         49.500       0.247814
           3904           3904         49.376         49.333       0.247742
           3905           3905         49.209         49.167       0.247666
           3906           3906         49.043         49.000       0.247601
           3907           3907         48.876         48.833       0.247526
           3908           3908         48.709         48.667       0.247449
           3909           3909         48.542         48.500       0.247396
           3910           3910         48.376         48.333       0.247329
           3911           3911         48.209         48.167       0.247257
           3912           3912         48.042         48.000       0.247185
           3913           3913         47.876         47.833       0.247111
           3914           3914         47.709         47.667       0.247037
           3915           3915         47.542         47.500       0.246956
           3916           3916         47.375         47.333        0.24688
           3917           3917         47.209         47.167       0.246835
           3918           3918         47.042         47.000       0.246785
           3919           3919         46.875         46.833       0.246731
           3920           3920         46.709         46.667       0.246666
           3921           3921         46.542         46.500       0.246632
           3922           3922         46.375         46.333       0.246587
           3923           3923         46.208         46.167       0.246537
           3924           3924         46.042         46.000       0.246488
           3925           3925         45.875         45.833       0.246445
           3926           3926         45.708         45.667       0.246401
           3927           3927         45.542         45.500       0.246349
           3928           3928         45.375         45.333       0.246287
           3929           3929         45.208         45.167       0.246226
           3930           3930         45.041         45.000       0.246162
           3931           3931         44.875         44.833       0.246096
           3932           3932         44.708         44.667       0.246034
           3933           3933         44.541         44.500       0.245981
           3934           3934         44.375         44.333       0.245928
           3935           3935         44.208         44.167        0.24587
           3936           3936         44.041         44.000       0.245809
           3937           3937         43.874         43.833       0.245764
           3938           3938         43.708         43.667       0.245715
           3939           3939         43.541         43.500       0.245665
           3940           3940         43.374         43.333       0.245613
           3941           3941         43.208         43.167       0.245565
           3942           3942         43.041         43.000       0.245533
           3943           3943         42.874         42.833       0.245495
           3944           3944         42.707         42.667       0.245454
           3945           3945         42.541         42.500       0.245414
           3946           3946         42.374         42.333       0.245374
           3947           3947         42.207         42.167       0.245315
           3948           3948         42.041         42.000       0.245249
           3949           3949         41.874         41.833       0.245176
           3950           3950         41.707         41.667       0.245089
           3951           3951         41.540         41.500       0.245014
           3952           3952         41.374         41.333       0.244941
           3953           3953         41.207         41.167       0.244865
           3954           3954         41.040         41.000       0.244803
           3955           3955         40.874         40.833       0.244743
           3956           3956         40.707         40.667       0.244686
           3957           3957         40.540         40.500       0.244634
           3958           3958         40.373         40.333       0.244589
           3959           3959         40.207         40.167       0.244537
           3960           3960         40.040         40.000       0.244483
           3961           3961         39.873         39.833       0.244435
           3962           3962         39.707         39.667       0.244393
           3963           3963         39.540         39.500       0.244333
           3964           3964         39.373         39.333        0.24425
           3965           3965         39.206         39.167        0.24417
           3966           3966         39.040         39.000       0.244101
           3967           3967         38.873         38.833       0.244039
           3968           3968         38.706         38.667       0.243977
           3969           3969         38.540         38.500       0.243919
           3970           3970         38.373         38.333       0.243906
           3971           3971         38.206         38.167       0.243886
           3972           3972         38.039         38.000        0.24387
           3973           3973         37.873         37.833       0.243855
           3974           3974         37.706         37.667       0.243853
           3975           3975         37.539         37.500       0.243841
           3976           3976         37.373         37.333       0.243836
           3977           3977         37.206         37.167       0.243836
           3978           3978         37.039         37.000       0.243779
           3979           3979         36.873         36.833       0.243721
           3980           3980         36.706         36.667       0.243657
           3981           3981         36.539         36.500       0.243598
           3982           3982         36.372         36.333       0.243498
           3983           3983         36.206         36.167        0.24343
           3984           3984         36.039         36.000       0.243379
           3985           3985         35.872         35.833       0.243332
           3986           3986         35.706         35.667        0.24328
           3987           3987         35.539         35.500        0.24325
           3988           3988         35.372         35.333       0.243204
           3989           3989         35.205         35.167       0.243146
           3990           3990         35.039         35.000       0.243086
           3991           3991         34.872         34.833        0.24302
           3992           3992         34.705         34.667       0.242952
           3993           3993         34.539         34.500        0.24288
           3994           3994         34.372         34.333       0.242808
           3995           3995         34.205         34.167       0.242754
           3996           3996         34.038         34.000       0.242702
           3997           3997         33.872         33.833       0.242663
           3998           3998         33.705         33.667        0.24263
           3999           3999         33.538         33.500       0.242608
           4000           4000         33.372         33.333       0.242567
           4001           4001         33.205         33.167       0.242504
           4002           4002         33.038         33.000       0.242435
           4003           4003         32.871         32.833       0.242343
           4004           4004         32.705         32.667       0.242267
           4005           4005         32.538         32.500       0.242198
           4006           4006         32.371         32.333       0.242131
           4007           4007         32.205         32.167       0.242064
           4008           4008         32.038         32.000       0.242003
           4009           4009         31.871         31.833       0.241937
           4010           4010         31.704         31.667       0.241869
           4011           4011         31.538         31.500       0.241804
           4012           4012         31.371         31.333       0.241729
           4013           4013         31.204         31.167       0.241666
           4014           4014         31.038         31.000       0.241607
           4015           4015         30.871         30.833       0.241532
           4016           4016         30.704         30.667       0.241463
           4017           4017         30.537         30.500       0.241403
           4018           4018         30.371         30.333        0.24135
           4019           4019         30.204         30.167       0.241306
           4020           4020         30.037         30.000       0.241247
           4021           4021         29.871         29.833       0.241187
           4022           4022         29.704         29.667       0.241128
           4023           4023         29.537         29.500       0.241039
           4024           4024         29.370         29.333        0.24097
           4025           4025         29.204         29.167       0.240909
           4026           4026         29.037         29.000       0.240845
           4027           4027         28.870         28.833       0.240768
           4028           4028         28.704         28.667       0.240711
           4029           4029         28.537         28.500       0.240664
           4030           4030         28.370         28.333       0.240611
           4031           4031         28.203         28.167       0.240546
           4032           4032         28.037         28.000       0.240462
           4033           4033         27.870         27.833       0.240375
           4034           4034         27.703         27.667       0.240286
           4035           4035         27.537         27.500        0.24019
           4036           4036         27.370         27.333       0.240125
           4037           4037         27.203         27.167       0.240069
           4038           4038         27.036         27.000       0.240012
           4039           4039         26.870         26.833        0.24001
           4040           4040         26.703         26.667       0.239977
           4041           4041         26.536         26.500       0.239922
           4042           4042         26.370         26.333       0.239847
           4043           4043         26.203         26.167        0.23975
           4044           4044         26.036         26.000        0.23968
           4045           4045         25.869         25.833       0.239612
           4046           4046         25.703         25.667       0.239541
           4047           4047         25.536         25.500       0.239459
           4048           4048         25.369         25.333       0.239379
           4049           4049         25.203         25.167       0.239311
           4050           4050         25.036         25.000       0.239252
           4051           4051         24.869         24.833       0.239189
           4052           4052         24.702         24.667       0.239127
           4053           4053         24.536         24.500       0.239067
           4054           4054         24.369         24.333       0.239003
           4055           4055         24.202         24.167       0.238937
           4056           4056         24.036         24.000       0.238876
           4057           4057         23.869         23.833       0.238802
           4058           4058         23.702         23.667       0.238728
           4059           4059         23.535         23.500       0.238675
           4060           4060         23.369         23.333       0.238637
           4061           4061         23.202         23.167       0.238591
           4062           4062         23.035         23.000       0.238542
           4063           4063         22.869         22.833       0.238517
           4064           4064         22.702         22.667       0.238476
           4065           4065         22.535         22.500       0.238421
           4066           4066         22.368         22.333       0.238353
           4067           4067         22.202         22.167        0.23828
           4068           4068         22.035         22.000       0.238212
           4069           4069         21.868         21.833       0.238148
           4070           4070         21.702         21.667       0.238083
           4071           4071         21.535         21.500       0.238031
           4072           4072         21.368         21.333       0.237965
           4073           4073         21.201         21.167        0.23789
           4074           4074         21.035         21.000       0.237815
           4075           4075         20.868         20.833       0.237739
           4076           4076         20.701         20.667       0.237675
           4077           4077         20.535         20.500       0.237612
           4078           4078         20.368         20.333       0.237557
           4079           4079         20.201         20.167       0.237521
           4080           4080         20.034         20.000       0.237473
           4081           4081         19.868         19.833       0.237418
           4082           4082         19.701         19.667       0.237374
           4083           4083         19.534         19.500       0.237342
           4084           4084         19.368         19.333       0.237298
           4085           4085         19.201         19.167       0.237255
           4086           4086         19.034         19.000       0.237217
           4087           4087         18.868         18.833       0.237164
           4088           4088         18.701         18.667       0.237111
           4089           4089         18.534         18.500       0.237068
           4090           4090         18.367         18.333       0.237017
           4091           4091         18.201         18.167        0.23695
           4092           4092         18.034         18.000       0.236893
           4093           4093         17.867         17.833       0.236842
           4094           4094         17.701         17.667       0.236789
           4095           4095         17.534         17.500       0.236741
           4096           4096         17.367         17.333       0.236696
           4097           4097         17.200         17.167        0.23666
           4098           4098         17.034         17.000       0.236633
           4099           4099         16.867         16.833       0.236595
           4100           4100         16.700         16.667       0.236545
           4101           4101         16.534         16.500       0.236498
           4102           4102         16.367         16.333       0.236451
           4103           4103         16.200         16.167       0.236388
           4104           4104         16.033         16.000       0.236347
           4105           4105         15.867         15.833       0.236316
           4106           4106         15.700         15.667       0.236274
           4107           4107         15.533         15.500        0.23624
           4108           4108         15.367         15.333       0.236194
           4109           4109         15.200         15.167        0.23612
           4110           4110         15.033         15.000       0.236028
           4111           4111         14.866         14.833       0.235939
           4112           4112         14.700         14.667       0.235879
           4113           4113         14.533         14.500       0.235823
           4114           4114         14.366         14.333       0.235764
           4115           4115         14.200         14.167        0.23576
           4116           4116         14.033         14.000       0.235733
           4117           4117         13.866         13.833       0.235702
           4118           4118         13.700         13.667       0.235669
           4119           4119         13.533         13.500       0.235648
           4120           4120         13.366         13.333       0.235614
           4121           4121         13.199         13.167       0.235567
           4122           4122         13.033         13.000       0.235513
           4123           4123         12.866         12.833       0.235439
           4124           4124         12.699         12.667       0.235381
           4125           4125         12.533         12.500       0.235326
           4126           4126         12.366         12.333       0.235275
           4127           4127         12.199         12.167       0.235206
           4128           4128         12.032         12.000       0.235148
           4129           4129         11.866         11.833       0.235099
           4130           4130         11.699         11.667       0.235055
           4131           4131         11.532         11.500       0.235006
           4132           4132         11.366         11.333       0.234948
           4133           4133         11.199         11.167       0.234896
           4134           4134         11.032         11.000       0.234851
           4135           4135         10.865         10.833       0.234812
           4136           4136         10.699         10.667       0.234787
           4137           4137         10.532         10.500       0.234759
           4138           4138         10.365         10.333       0.234722
           4139           4139         10.199         10.167       0.234673
           4140           4140         10.032         10.000       0.234638
           4141           4141          9.865          9.833       0.234604
           4142           4142          9.698          9.667       0.234577
           4143           4143          9.532          9.500       0.234517
           4144           4144          9.365          9.333       0.234463
           4145           4145          9.198          9.167       0.234403
           4146           4146          9.032          9.000       0.234339
           4147           4147          8.865          8.833       0.234297
           4148           4148          8.698          8.667        0.23425
           4149           4149          8.532          8.500       0.234184
           4150           4150          8.365          8.333       0.234115
           4151           4151          8.198          8.167       0.234069
           4152           4152          8.031          8.000        0.23401
           4153           4153          7.865          7.833       0.233941
           4154           4154          7.698          7.667       0.233868
           4155           4155          7.531          7.500         0.2338
           4156           4156          7.365          7.333       0.233742
           4157           4157          7.198          7.167       0.233681
           4158           4158          7.031          7.000       0.233613
           4159           4159          6.864          6.833       0.233562
           4160           4160          6.698          6.667       0.233521
           4161           4161          6.531          6.500       0.233477
           4162           4162          6.364          6.333       0.233431
           4163           4163          6.198          6.167        0.23337
           4164           4164          6.031          6.000       0.233306
           4165           4165          5.864          5.833       0.233244
           4166           4166          5.697          5.667       0.233176
           4167           4167          5.531          5.500       0.233078
           4168           4168          5.364          5.333       0.232996
           4169           4169          5.197          5.167       0.232924
           4170           4170          5.031          5.000        0.23285
           4171           4171          4.864          4.833       0.232805
           4172           4172          4.697          4.667       0.232769
           4173           4173          4.530          4.500       0.232722
           4174           4174          4.364          4.333       0.232671
           4175           4175          4.197          4.167       0.232638
           4176           4176          4.030          4.000       0.232572
           4177           4177          3.864          3.833       0.232493
           4178           4178          3.697          3.667       0.232405
           4179           4179          3.530          3.500       0.232314
           4180           4180          3.363          3.333       0.232245
           4181           4181          3.197          3.167       0.232165
           4182           4182          3.030          3.000       0.232076
           4183           4183          2.863          2.833       0.232039
           4184           4184          2.697          2.667       0.231979
           4185           4185          2.530          2.500       0.231921
           4186           4186          2.363          2.333       0.231874
           4187           4187          2.197          2.167       0.231812
           4188           4188          2.030          2.000       0.231747
           4189           4189          1.863          1.833       0.231694
           4190           4190          1.696          1.667       0.231651
           4191           4191          1.530          1.500       0.231582
           4192           4192          1.363          1.333        0.23152
           4193           4193          1.196          1.167       0.231451
           4194           4194          1.030          1.000        0.23137
           4195           4195          0.863          0.833       0.231292
           4196           4196          0.696          0.667       0.231237
           4197           4197          0.529          0.500        0.23119
           4198           4198          0.363          0.333       0.231153
           4199           4199          0.196          0.167       0.231132
           4200           4200     29.285e-03          0.000       0.231132
           4201           4201         -0.137         -0.167       0.231116
           4202           4202         -0.304         -0.333       0.231081
           4203           4203         -0.471         -0.500       0.231036
           4204           4204         -0.638         -0.667       0.230959
           4205           4205         -0.804         -0.833       0.230895
           4206           4206         -0.971         -1.000       0.230828
           4207           4207         -1.138         -1.167       0.230772
           4208           4208         -1.304         -1.333       0.230705
           4209           4209         -1.471         -1.500        0.23064
           4210           4210         -1.638         -1.667       0.230587
           4211           4211         -1.805         -1.833       0.230542
           4212           4212         -1.971         -2.000       0.230532
           4213           4213         -2.138         -2.167       0.230508
           4214           4214         -2.305         -2.333       0.230475
           4215           4215         -2.471         -2.500       0.230439
           4216           4216         -2.638         -2.667       0.230412
           4217           4217         -2.805         -2.833       0.230363
           4218           4218         -2.971         -3.000        0.23031
           4219           4219         -3.138         -3.167       0.230263
           4220           4220         -3.305         -3.333       0.230186
           4221           4221         -3.472         -3.500       0.230128
           4222           4222         -3.638         -3.667       0.230066
           4223           4223         -3.805         -3.833        0.23001
           4224           4224         -3.972         -4.000        0.22997
           4225           4225         -4.138         -4.167       0.229925
           4226           4226         -4.305         -4.333       0.229879
           4227           4227         -4.472         -4.500       0.229841
           4228           4228         -4.639         -4.667       0.229832
           4229           4229         -4.805         -4.833       0.229804
           4230           4230         -4.972         -5.000       0.229754
           4231           4231         -5.139         -5.167       0.229703
           4232           4232         -5.305         -5.333       0.229658
           4233           4233         -5.472         -5.500        0.22959
           4234           4234         -5.639         -5.667        0.22952
           4235           4235         -5.805         -5.833       0.229462
           4236           4236         -5.972         -6.000         0.2294
           4237           4237         -6.139         -6.167       0.229337
           4238           4238         -6.306         -6.333       0.229272
           4239           4239         -6.472         -6.500       0.229209
           4240           4240         -6.639         -6.667       0.229168
           4241           4241         -6.806         -6.833       0.229105
           4242           4242         -6.972         -7.000       0.229037
           4243           4243         -7.139         -7.167       0.228968
           4244           4244         -7.306         -7.333       0.228888
           4245           4245         -7.473         -7.500       0.228832
           4246           4246         -7.639         -7.667       0.228782
           4247           4247         -7.806         -7.833       0.228737
           4248           4248         -7.973         -8.000       0.228704
           4249           4249         -8.139         -8.167       0.228667
           4250           4250         -8.306         -8.333       0.228621
           4251           4251         -8.473         -8.500       0.228574
           4252           4252         -8.640         -8.667       0.228492
           4253           4253         -8.806         -8.833       0.228411
           4254           4254         -8.973         -9.000        0.22832
           4255           4255         -9.140         -9.167       0.228235
           4256           4256         -9.306         -9.333       0.228108
           4257           4257         -9.473         -9.500       0.227986
           4258           4258         -9.640         -9.667       0.227872
           4259           4259         -9.807         -9.833       0.227768
           4260           4260         -9.973        -10.000       0.227698
           4261           4261        -10.140        -10.167       0.227628
           4262           4262        -10.307        -10.333       0.227569
           4263           4263        -10.473        -10.500         0.2275
           4264           4264        -10.640        -10.667       0.227477
           4265           4265        -10.807        -10.833       0.227424
           4266           4266        -10.974        -11.000       0.227347
           4267           4267        -11.140        -11.167       0.227274
           4268           4268        -11.307        -11.333       0.227186
           4269           4269        -11.474        -11.500       0.227108
           4270           4270        -11.640        -11.667       0.227038
           4271           4271        -11.807        -11.833       0.226978
           4272           4272        -11.974        -12.000       0.226924
           4273           4273        -12.140        -12.167       0.226854
           4274           4274        -12.307        -12.333       0.226784
           4275           4275        -12.474        -12.500       0.226724
           4276           4276        -12.641        -12.667       0.226669
           4277           4277        -12.807        -12.833       0.226619
           4278           4278        -12.974        -13.000       0.226564
           4279           4279        -13.141        -13.167       0.226502
           4280           4280        -13.307        -13.333        0.22644
           4281           4281        -13.474        -13.500       0.226358
           4282           4282        -13.641        -13.667       0.226269
           4283           4283        -13.808        -13.833       0.226186
           4284           4284        -13.974        -14.000        0.22606
           4285           4285        -14.141        -14.167       0.225953
           4286           4286        -14.308        -14.333       0.225871
           4287           4287        -14.474        -14.500       0.225799
           4288           4288        -14.641        -14.667       0.225709
           4289           4289        -14.808        -14.833       0.225627
           4290           4290        -14.975        -15.000       0.225543
           4291           4291        -15.141        -15.167       0.225464
           4292           4292        -15.308        -15.333       0.225374
           4293           4293        -15.475        -15.500       0.225283
           4294           4294        -15.641        -15.667       0.225194
           4295           4295        -15.808        -15.833       0.225112
           4296           4296        -15.975        -16.000       0.225037
           4297           4297        -16.142        -16.167       0.224971
           4298           4298        -16.308        -16.333       0.224907
           4299           4299        -16.475        -16.500       0.224844
           4300           4300        -16.642        -16.667       0.224764
           4301           4301        -16.808        -16.833       0.224691
           4302           4302        -16.975        -17.000        0.22462
           4303           4303        -17.142        -17.167       0.224558
           4304           4304        -17.308        -17.333       0.224471
           4305           4305        -17.475        -17.500       0.224401
           4306           4306        -17.642        -17.667       0.224335
           4307           4307        -17.809        -17.833       0.224274
           4308           4308        -17.975        -18.000       0.224228
           4309           4309        -18.142        -18.167       0.224176
           4310           4310        -18.309        -18.333       0.224106
           4311           4311        -18.475        -18.500        0.22402
           4312           4312        -18.642        -18.667       0.223921
           4313           4313        -18.809        -18.833       0.223828
           4314           4314        -18.976        -19.000       0.223731
           4315           4315        -19.142        -19.167       0.223634
           4316           4316        -19.309        -19.333       0.223522
           4317           4317        -19.476        -19.500       0.223428
           4318           4318        -19.642        -19.667       0.223355
           4319           4319        -19.809        -19.833       0.223276
           4320           4320        -19.976        -20.000        0.22322
           4321           4321        -20.143        -20.167       0.223145
           4322           4322        -20.309        -20.333       0.223072
           4323           4323        -20.476        -20.500        0.22301
           4324           4324        -20.643        -20.667       0.222908
           4325           4325        -20.809        -20.833       0.222809
           4326           4326        -20.976        -21.000       0.222706
           4327           4327        -21.143        -21.167       0.222622
           4328           4328        -21.309        -21.333       0.222537
           4329           4329        -21.476        -21.500       0.222467
           4330           4330        -21.643        -21.667       0.222402
           4331           4331        -21.810        -21.833       0.222338
           4332           4332        -21.976        -22.000       0.222309
           4333           4333        -22.143        -22.167       0.222251
           4334           4334        -22.310        -22.333       0.222194
           4335           4335        -22.476        -22.500       0.222121
           4336           4336        -22.643        -22.667       0.222004
           4337           4337        -22.810        -22.833       0.221922
           4338           4338        -22.977        -23.000       0.221831
           4339           4339        -23.143        -23.167       0.221719
           4340           4340        -23.310        -23.333       0.221621
           4341           4341        -23.477        -23.500       0.221548
           4342           4342        -23.643        -23.667       0.221479
           4343           4343        -23.810        -23.833       0.221398
           4344           4344        -23.977        -24.000       0.221349
           4345           4345        -24.144        -24.167       0.221288
           4346           4346        -24.310        -24.333       0.221216
           4347           4347        -24.477        -24.500       0.221136
           4348           4348        -24.644        -24.667       0.221065
           4349           4349        -24.810        -24.833       0.220992
           4350           4350        -24.977        -25.000       0.220919
           4351           4351        -25.144        -25.167       0.220843
           4352           4352        -25.310        -25.333       0.220755
           4353           4353        -25.477        -25.500       0.220683
           4354           4354        -25.644        -25.667       0.220627
           4355           4355        -25.811        -25.833       0.220572
           4356           4356        -25.977        -26.000       0.220494
           4357           4357        -26.144        -26.167       0.220417
           4358           4358        -26.311        -26.333       0.220324
           4359           4359        -26.477        -26.500       0.220217
           4360           4360        -26.644        -26.667       0.220102
           4361           4361        -26.811        -26.833       0.220014
           4362           4362        -26.978        -27.000       0.219931
           4363           4363        -27.144        -27.167       0.219843
           4364           4364        -27.311        -27.333       0.219736
           4365           4365        -27.478        -27.500       0.219635
           4366           4366        -27.644        -27.667       0.219551
           4367           4367        -27.811        -27.833       0.219482
           4368           4368        -27.978        -28.000       0.219377
           4369           4369        -28.144        -28.167       0.219273
           4370           4370        -28.311        -28.333       0.219159
           4371           4371        -28.478        -28.500       0.219056
           4372           4372        -28.645        -28.667       0.218926
           4373           4373        -28.811        -28.833       0.218817
           4374           4374        -28.978        -29.000        0.21872
           4375           4375        -29.145        -29.167       0.218628
           4376           4376        -29.311        -29.333       0.218541
           4377           4377        -29.478        -29.500       0.218469
           4378           4378        -29.645        -29.667       0.218402
           4379           4379        -29.812        -29.833       0.218329
           4380           4380        -29.978        -30.000        0.21821
           4381           4381        -30.145        -30.167       0.218095
           4382           4382        -30.312        -30.333       0.217966
           4383           4383        -30.478        -30.500       0.217832
           4384           4384        -30.645        -30.667        0.21769
           4385           4385        -30.812        -30.833       0.217571
           4386           4386        -30.979        -31.000       0.217467
           4387           4387        -31.145        -31.167       0.217356
           4388           4388        -31.312        -31.333       0.217268
           4389           4389        -31.479        -31.500       0.217151
           4390           4390        -31.645        -31.667       0.217039
           4391           4391        -31.812        -31.833       0.216932
           4392           4392        -31.979        -32.000       0.216799
           4393           4393        -32.145        -32.167       0.216688
           4394           4394        -32.312        -32.333       0.216569
           4395           4395        -32.479        -32.500       0.216433
           4396           4396        -32.646        -32.667       0.216311
           4397           4397        -32.812        -32.833       0.216163
           4398           4398        -32.979        -33.000       0.216016
           4399           4399        -33.146        -33.167       0.215877
           4400           4400        -33.312        -33.333       0.215742
           4401           4401        -33.479        -33.500       0.215598
           4402           4402        -33.646        -33.667        0.21545
           4403           4403        -33.813        -33.833       0.215309
           4404           4404        -33.979        -34.000       0.215178
           4405           4405        -34.146        -34.167       0.215065
           4406           4406        -34.313        -34.333       0.214937
           4407           4407        -34.479        -34.500       0.214815
           4408           4408        -34.646        -34.667       0.214709
           4409           4409        -34.813        -34.833       0.214558
           4410           4410        -34.980        -35.000       0.214395
           4411           4411        -35.146        -35.167       0.214226
           4412           4412        -35.313        -35.333       0.214041
           4413           4413        -35.480        -35.500       0.213846
           4414           4414        -35.646        -35.667        0.21366
           4415           4415        -35.813        -35.833       0.213491
           4416           4416        -35.980        -36.000       0.213311
           4417           4417        -36.147        -36.167       0.213105
           4418           4418        -36.313        -36.333       0.212918
           4419           4419        -36.480        -36.500       0.212883
           4420           4420        -36.647        -36.667       0.212562
           4421           4421        -36.813        -36.833       0.212855
           4422           4422        -36.980        -37.000       0.212642
           4423           4423        -37.147        -37.167       0.212406
           4424           4424        -37.314        -37.333       0.212157
           4425           4425        -37.480        -37.500       0.211946
           4426           4426        -37.647        -37.667       0.211745
           4427           4427        -37.814        -37.833       0.211553
           4428           4428        -37.980        -38.000       0.211353
           4429           4429        -38.147        -38.167       0.211207
           4430           4430        -38.314        -38.333       0.211032
           4431           4431        -38.481        -38.500       0.210837
           4432           4432        -38.647        -38.667       0.210641
           4433           4433        -38.814        -38.833       0.210429
           4434           4434        -38.981        -39.000       0.210212
           4435           4435        -39.147        -39.167           0.21
           4436           4436        -39.314        -39.333       0.209783
           4437           4437        -39.481        -39.500       0.209519
           4438           4438        -39.648        -39.667        0.20927
           4439           4439        -39.814        -39.833       0.209027
           4440           4440        -39.981        -40.000       0.208783
           4441           4441        -40.148        -40.167       0.208517
           4442           4442        -40.314        -40.333       0.208264
           4443           4443        -40.481        -40.500       0.207988
           4444           4444        -40.648        -40.667       0.207698
           4445           4445        -40.815        -40.833       0.207431
           4446           4446        -40.981        -41.000       0.207159
           4447           4447        -41.148        -41.167       0.206891
           4448           4448        -41.315        -41.333       0.206632
           4449           4449        -41.481        -41.500       0.206388
           4450           4450        -41.648        -41.667       0.206124
           4451           4451        -41.815        -41.833       0.205843
           4452           4452        -41.982        -42.000       0.205541
           4453           4453        -42.148        -42.167       0.205222
           4454           4454        -42.315        -42.333       0.204899
           4455           4455        -42.482        -42.500       0.204579
           4456           4456        -42.648        -42.667       0.204268
           4457           4457        -42.815        -42.833       0.203937
           4458           4458        -42.982        -43.000       0.203604
           4459           4459        -43.149        -43.167       0.203279
           4460           4460        -43.315        -43.333       0.202973
           4461           4461        -43.482        -43.500        0.20263
           4462           4462        -43.649        -43.667       0.202308
           4463           4463        -43.816        -43.833       0.202058
           4464           4464        -43.982        -44.000       0.201909
           4465           4465        -44.149        -44.167       0.201096
           4466           4466        -44.316        -44.333       0.200567
           4467           4467        -44.482        -44.500       0.200359
           4468           4468        -44.649        -44.667       0.199815
           4469           4469        -44.816        -44.833       0.199376
           4470           4470        -44.983        -45.000       0.198944
           4471           4471        -45.149        -45.167       0.198533
           4472           4472        -45.316        -45.333       0.198195
           4473           4473        -45.483        -45.500       0.197788
           4474           4474        -45.650        -45.667       0.197368
           4475           4475        -45.816        -45.833       0.196954
           4476           4476        -45.983        -46.000       0.196547
           4477           4477        -46.150        -46.167       0.195972
           4478           4478        -46.317        -46.333       0.195441
           4479           4479        -46.483        -46.500       0.194907
           4480           4480        -46.650        -46.667       0.194368
           4481           4481        -46.817        -46.833       0.193803
           4482           4482        -46.983        -47.000        0.19326
           4483           4483        -47.150        -47.167       0.192693
           4484           4484        -47.317        -47.333       0.192113
           4485           4485        -47.484        -47.500       0.191498
           4486           4486        -47.650        -47.667       0.190873
           4487           4487        -47.817        -47.833       0.190235
           4488           4488        -47.984        -48.000       0.189604
           4489           4489        -48.151        -48.167       0.188875
           4490           4490        -48.317        -48.333       0.188167
           4491           4491        -48.484        -48.500       0.187463
           4492           4492        -48.651        -48.667       0.186761
           4493           4493        -48.818        -48.833       0.186062
           4494           4494        -48.984        -49.000       0.185148
           4495           4495        -49.151        -49.167       0.184216
           4496           4496        -49.318        -49.333        0.18326
           4497           4497        -49.485        -49.500       0.182265
           4498           4498        -49.652        -49.667       0.181559
           4499           4499        -49.818        -49.833       0.180783
           4500           4500        -49.985        -50.000       0.179816
           4501           4501        -50.152        -50.167       0.178617
           4502           4502        -50.319        -50.333         0.1773
           4503           4503        -50.485        -50.500       0.176057
           4504           4504        -50.652        -50.667       0.174825
           4505           4505        -50.819        -50.833       0.173562
           4506           4506        -50.986        -51.000       0.172339
           4507           4507        -51.153        -51.167       0.171131
           4508           4508        -51.319        -51.333       0.169821
           4509           4509        -51.486        -51.500        0.16842
           4510           4510        -51.653        -51.667       0.167098
           4511           4511        -51.820        -51.833       0.165784
           4512           4512        -51.987        -52.000        0.16447
           4513           4513        -52.153        -52.167       0.163188
           4514           4514        -52.320        -52.333       0.161938
           4515           4515        -52.487        -52.500       0.160481
           4516           4516        -52.654        -52.667       0.158795
           4517           4517        -52.821        -52.833       0.157389
           4518           4518        -52.987        -53.000       0.156227
           4519           4519        -53.154        -53.167       0.154992
           4520           4520        -53.321        -53.333       0.153749
           4521           4521        -53.488        -53.500       0.152489
           4522           4522        -53.655        -53.667       0.151219
           4523           4523        -53.821        -53.833       0.149928
           4524           4524        -53.988        -54.000       0.148648
           4525           4525        -54.155        -54.167        0.14737
           4526           4526        -54.322        -54.333       0.145968
           4527           4527        -54.488        -54.500       0.144615
           4528           4528        -54.655        -54.667       0.143682
           4529           4529        -54.822        -54.833       0.142884
           4530           4530        -54.989        -55.000       0.141389
           4531           4531        -55.156        -55.167       0.140128
           4532           4532        -55.322        -55.333       0.138911
           4533           4533        -55.489        -55.500        0.13769
           4534           4534        -55.656        -55.667       0.136469
           4535           4535        -55.823        -55.833       0.135246
           4536           4536        -55.989        -56.000       0.133999
           4537           4537        -56.156        -56.167       0.132793
           4538           4538        -56.323        -56.333       0.131769
           4539           4539        -56.490        -56.500       0.130902
           4540           4540        -56.657        -56.667       0.129901
           4541           4541        -56.823        -56.833         0.1289
           4542           4542        -56.990        -57.000       0.127895
           4543           4543        -57.157        -57.167       0.126699
           4544           4544        -57.324        -57.333       0.125553
           4545           4545        -57.490        -57.500       0.124361
           4546           4546        -57.657        -57.667       0.123247
           4547           4547        -57.824        -57.833       0.122445
           4548           4548        -57.991        -58.000       0.121489
           4549           4549        -58.157        -58.167       0.120567
           4550           4550        -58.324        -58.333       0.119848
           4551           4551        -58.491        -58.500       0.118575
           4552           4552        -58.658        -58.667       0.117518
           4553           4553        -58.824        -58.833       0.116692
           4554           4554        -58.991        -59.000       0.115863
           4555           4555        -59.158        -59.167       0.114997
           4556           4556        -59.325        -59.333       0.114106
           4557           4557        -59.491        -59.500       0.113208
           4558           4558        -59.658        -59.667       0.112303
           4559           4559        -59.825        -59.833       0.111343
           4560           4560        -59.992        -60.000       0.110394
           4561           4561        -60.158        -60.167       0.109459
           4562           4562        -60.325        -60.333       0.108547
           4563           4563        -60.492        -60.500       0.107609
           4564           4564        -60.659        -60.667       0.106626
           4565           4565        -60.825        -60.833         0.1058
           4566           4566        -60.992        -61.000       0.105105
           4567           4567        -61.159        -61.167       0.104319
           4568           4568        -61.326        -61.333       0.103469
           4569           4569        -61.492        -61.500       0.102634
           4570           4570        -61.659        -61.667       0.101917
           4571           4571        -61.826        -61.833       0.101091
           4572           4572        -61.993        -62.000       0.100295
           4573           4573        -62.159        -62.167      0.0995019
           4574           4574        -62.326        -62.333      0.0987064
           4575           4575        -62.493        -62.500       0.098052
           4576           4576        -62.660        -62.667      0.0973369
           4577           4577        -62.826        -62.833      0.0966229
           4578           4578        -62.993        -63.000      0.0959452
           4579           4579        -63.160        -63.167      0.0952841
           4580           4580        -63.326        -63.333       0.094623
           4581           4581        -63.493        -63.500      0.0939587
           4582           4582        -63.660        -63.667       0.093303
           4583           4583        -63.827        -63.833      0.0925479
           4584           4584        -63.993        -64.000      0.0918319
           4585           4585        -64.160        -64.167      0.0911217
           4586           4586        -64.327        -64.333       0.090423
           4587           4587        -64.494        -64.500      0.0897126
           4588           4588        -64.660        -64.667      0.0890071
           4589           4589        -64.827        -64.833      0.0883672
           4590           4590        -64.994        -65.000        0.08785
           4591           4591        -65.160        -65.167      0.0874992
           4592           4592        -65.327        -65.333      0.0869315
           4593           4593        -65.494        -65.500      0.0861654
           4594           4594        -65.661        -65.667      0.0853613
           4595           4595        -65.827        -65.833      0.0848328
           4596           4596        -65.994        -66.000      0.0842345
           4597           4597        -66.161        -66.167      0.0836219
           4598           4598        -66.327        -66.333      0.0830026
           4599           4599        -66.494        -66.500      0.0824629
           4600           4600        -66.661        -66.667      0.0819142
           4601           4601        -66.828        -66.833      0.0813609
           4602           4602        -66.994        -67.000       0.080805
           4603           4603        -67.161        -67.167      0.0802203
           4604           4604        -67.328        -67.333      0.0796447
           4605           4605        -67.494        -67.500      0.0790695
           4606           4606        -67.661        -67.667      0.0784993
           4607           4607        -67.828        -67.833      0.0779394
           4608           4608        -67.995        -68.000      0.0773741
           4609           4609        -68.161        -68.167      0.0768128
           4610           4610        -68.328        -68.333      0.0762743
           4611           4611        -68.495        -68.500      0.0757253
           4612           4612        -68.661        -68.667      0.0751387
           4613           4613        -68.828        -68.833      0.0745983
           4614           4614        -68.995        -69.000      0.0744612
           4615           4615        -69.162        -69.167      0.0744209
           4616           4616        -69.328        -69.333      0.0735027
           4617           4617        -69.495        -69.500      0.0727606
           4618           4618        -69.662        -69.667      0.0724061
           4619           4619        -69.828        -69.833      0.0720716
           4620           4620        -69.995        -70.000      0.0713939
           4621           4621        -70.162        -70.167      0.0708261
           4622           4622        -70.329        -70.333      0.0702766
           4623           4623        -70.495        -70.500      0.0696836
           4624           4624        -70.662        -70.667      0.0692601
           4625           4625        -70.829        -70.833      0.0687903
           4626           4626        -70.995        -71.000      0.0683312
           4627           4627        -71.162        -71.167      0.0678715
           4628           4628        -71.329        -71.333      0.0674312
           4629           4629        -71.496        -71.500      0.0669906
           4630           4630        -71.662        -71.667      0.0665353
           4631           4631        -71.829        -71.833      0.0660702
           4632           4632        -71.996        -72.000      0.0655965
           4633           4633        -72.162        -72.167      0.0651482
           4634           4634        -72.329        -72.333      0.0646826
           4635           4635        -72.496        -72.500       0.064221
           4636           4636        -72.662        -72.667      0.0637767
           4637           4637        -72.829        -72.833      0.0633386
           4638           4638        -72.996        -73.000      0.0628747
           4639           4639        -73.163        -73.167      0.0623743
           4640           4640        -73.329        -73.333      0.0621082
           4641           4641        -73.496        -73.500      0.0617516
           4642           4642        -73.663        -73.667      0.0613769
           4643           4643        -73.829        -73.833      0.0609875
           4644           4644        -73.996        -74.000      0.0605517
           4645           4645        -74.163        -74.167      0.0601998
           4646           4646        -74.329        -74.333      0.0597704
           4647           4647        -74.496        -74.500      0.0592009
           4648           4648        -74.663        -74.667       0.058645
           4649           4649        -74.830        -74.833      0.0585063
           4650           4650        -74.996        -75.000      0.0579575
           4651           4651        -75.163        -75.167       0.057554
           4652           4652        -75.330        -75.333      0.0572651
           4653           4653        -75.496        -75.500      0.0569291
           4654           4654        -75.663        -75.667      0.0565584
           4655           4655        -75.830        -75.833      0.0561842
           4656           4656        -75.996        -76.000       0.055834
           4657           4657        -76.163        -76.167      0.0554813
           4658           4658        -76.330        -76.333       0.055128
           4659           4659        -76.497        -76.500      0.0547799
           4660           4660        -76.663        -76.667      0.0544202
           4661           4661        -76.830        -76.833      0.0540806
           4662           4662        -76.997        -77.000      0.0537626
           4663           4663        -77.163        -77.167      0.0534576
           4664           4664        -77.330        -77.333      0.0531128
           4665           4665        -77.497        -77.500      0.0528181
           4666           4666        -77.663        -77.667       0.052621
           4667           4667        -77.830        -77.833      0.0524413
           4668           4668        -77.997        -78.000      0.0516976
           4669           4669        -78.163        -78.167      0.0512255
           4670           4670        -78.330        -78.333      0.0508792
           4671           4671        -78.497        -78.500      0.0506231
           4672           4672        -78.664        -78.667      0.0502189
           4673           4673        -78.830        -78.833      0.0498624
           4674           4674        -78.997        -79.000        0.04952
           4675           4675        -79.164        -79.167      0.0491911
           4676           4676        -79.330        -79.333      0.0488734
           4677           4677        -79.497        -79.500      0.0486014
           4678           4678        -79.664        -79.667      0.0482881
           4679           4679        -79.830        -79.833      0.0479796
           4680           4680        -79.997        -80.000      0.0476721
           4681           4681        -79.997        -80.000      0.0473473
           4682           4682        -79.997        -80.000      0.0470199
           4683           4683        -79.997        -80.000      0.0466819
           4684           4684        -79.997        -80.000      0.0463118
           4685           4685        -79.997        -80.000      0.0461069
           4686           4686        -79.997        -80.000       0.045919
           4687           4687        -79.997        -80.000      0.0457964
           4688           4688        -79.997        -80.000       0.045457
           4689           4689        -79.997        -80.000      0.0449941
           4690           4690        -79.997        -80.000      0.0446262
           4691           4691        -79.997        -80.000      0.0442438
           4692           4692        -79.997        -80.000      0.0438701
           4693           4693        -79.997        -80.000      0.0437384
           4694           4694        -79.997        -80.000      0.0439241
           4695           4695        -79.997        -80.000      0.0435204
           4696           4696        -79.997        -80.000      0.0430127
           4697           4697        -79.997        -80.000      0.0425212
           4698           4698        -79.997        -80.000      0.0422121
           4699           4699        -79.997        -80.000      0.0419917
           4700           4700        -79.997        -80.000      0.0417668
           4701           4701        -79.997        -80.000      0.0415131
           4702           4702        -79.997        -80.000      0.0412753
           4703           4703        -79.997        -80.000      0.0410559
           4704           4704        -79.998        -80.000      0.0408332
           4705           4705        -79.998        -80.000      0.0405783
           4706           4706        -79.998        -80.000      0.0403269
           4707           4707        -79.998        -80.000      0.0400828
           4708           4708        -79.998        -80.000      0.0398967
           4709           4709        -79.998        -80.000      0.0394947
           4710           4710        -79.998        -80.000      0.0391822
           4711           4711        -79.998        -80.000      0.0388881
           4712           4712        -79.998        -80.000      0.0385717
           4713           4713        -79.998        -80.000      0.0382794
           4714           4714        -79.998        -80.000      0.0379919
           4715           4715        -79.998        -80.000      0.0376227
           4716           4716        -79.998        -80.000      0.0371343
           4717           4717        -79.998        -80.000      0.0371019
           4718           4718        -79.998        -80.000      0.0368887
           4719           4719        -79.998        -80.000      0.0365245
           4720           4720        -79.998        -80.000      0.0364949
           4721           4721        -79.998        -80.000        0.03622
           4722           4722        -79.998        -80.000      0.0359267
           4723           4723        -79.998        -80.000      0.0356708
           4724           4724        -79.998        -80.000      0.0354387
           4725           4725        -79.998        -80.000      0.0352766
           4726           4726        -79.998        -80.000      0.0352151
           4727           4727        -79.998        -80.000      0.0351106
           4728           4728        -79.998        -80.000      0.0346395
           4729           4729        -79.998        -80.000      0.0342047
           4730           4730        -79.998        -80.000      0.0337716
           4731           4731        -79.998        -80.000       0.033455
           4732           4732        -79.998        -80.000      0.0334173
           4733           4733        -79.998        -80.000      0.0333408
           4734           4734        -79.998        -80.000      0.0330302
           4735           4735        -79.998        -80.000      0.0328133
           4736           4736        -79.998        -80.000      0.0326402
           4737           4737        -79.998        -80.000      0.0324689
           4738           4738        -79.998        -80.000       0.032324
           4739           4739        -79.998        -80.000      0.0321422
           4740           4740        -79.998        -80.000      0.0319391
           4741           4741        -79.998        -80.000      0.0317382
           4742           4742        -79.998        -80.000      0.0314731
           4743           4743        -79.998        -80.000      0.0312186
           4744           4744        -79.998        -80.000      0.0309632
           4745           4745        -79.998        -80.000      0.0306819
           4746           4746        -79.998        -80.000      0.0304618
           4747           4747        -79.998        -80.000       0.030291
           4748           4748        -79.998        -80.000      0.0301205
           4749           4749        -79.998        -80.000         0.0296
           4750           4750        -79.998        -80.000       0.029569
           4751           4751        -79.998        -80.000      0.0294057
           4752           4752        -79.998        -80.000      0.0292052
           4753           4753        -79.998        -80.000      0.0289838
           4754           4754        -79.998        -80.000      0.0287619
           4755           4755        -79.998        -80.000      0.0285741
           4756           4756        -79.998        -80.000       0.028364
           4757           4757        -79.998        -80.000      0.0281527
           4758           4758        -79.998        -80.000      0.0279422
           4759           4759        -79.998        -80.000      0.0277656
           4760           4760        -79.998        -80.000       0.027555
           4761           4761        -79.998        -80.000      0.0271884
           4762           4762        -79.998        -80.000      0.0270583
           4763           4763        -79.998        -80.000      0.0269003
           4764           4764        -79.998        -80.000      0.0267528
           4765           4765        -79.998        -80.000      0.0264871
           4766           4766        -79.998        -80.000      0.0262003
           4767           4767        -79.998        -80.000      0.0259681
           4768           4768        -79.998        -80.000      0.0257467
           4769           4769        -79.998        -80.000      0.0255439
           4770           4770        -79.998        -80.000      0.0254135
           4771           4771        -79.998        -80.000      0.0252477
           4772           4772        -79.998        -80.000      0.0250961
           4773           4773        -79.998        -80.000      0.0249649
           4774           4774        -79.998        -80.000      0.0247699
           4775           4775        -79.999        -80.000      0.0241036
           4776           4776        -79.999        -80.000       0.023844
           4777           4777        -79.999        -80.000      0.0240125
           4778           4778        -79.999        -80.000       0.024064
           4779           4779        -79.999        -80.000      0.0240683
           4780           4780        -79.999        -80.000       0.023874
           4781           4781        -79.999        -80.000      0.0235564
           4782           4782        -79.999        -80.000      0.0233445
           4783           4783        -79.999        -80.000      0.0231323
           4784           4784        -79.999        -80.000      0.0230303
           4785           4785        -79.999        -80.000      0.0231046
           4786           4786        -79.999        -80.000       0.022546
           4787           4787        -79.999        -80.000      0.0222213
           4788           4788        -79.999        -80.000      0.0223321
           4789           4789        -79.999        -80.000      0.0222352
           4790           4790        -79.999        -80.000      0.0217044
           4791           4791        -79.999        -80.000      0.0218476
           4792           4792        -79.999        -80.000      0.0214531
           4793           4793        -79.999        -80.000      0.0212834
           4794           4794        -79.999        -80.000      0.0216106
           4795           4795        -79.999        -80.000      0.0209376
           4796           4796        -79.999        -80.000      0.0209519
           4797           4797        -79.999        -80.000      0.0209529
           4798           4798        -79.999        -80.000      0.0208312
           4799           4799        -79.999        -80.000       0.020665
           4800           4800        -79.999        -80.000      0.0205428
           4801           4801        -79.832        -79.833       0.020426
           4802           4802        -79.665        -79.667      0.0203067
           4803           4803        -79.499        -79.500      0.0201771
           4804           4804        -79.332        -79.333      0.0200533
           4805           4805        -79.165        -79.167      0.0199469
           4806           4806        -78.999        -79.000      0.0198676
           4807           4807        -78.832        -78.833      0.0214124
           4808           4808        -78.665        -78.667      0.0248126
           4809           4809        -78.498        -78.500      0.0303098
           4810           4810        -78.331        -78.333      0.0370933
           4811           4811        -78.164        -78.167      0.0444247
           4812           4812        -77.997        -78.000      0.0509204
           4813           4813        -77.830        -77.833      0.0554675
           4814           4814        -77.663        -77.667      0.0578735
           4815           4815        -77.497        -77.500      0.0553501
           4816           4816        -77.330        -77.333      0.0499049
           4817           4817        -77.164        -77.167      0.0415223
           4818           4818        -76.998        -77.000       0.031698
           4819           4819        -76.832        -76.833      0.0191271
           4820           4820        -76.666        -76.667      0.0063081
           4821           4821        -76.500        -76.500    -0.00671416
           4822           4822        -76.335        -76.333     -0.0192975
           4823           4823        -76.169        -76.167     -0.0305273
           4824           4824        -76.003        -76.000     -0.0409408
           4825           4825        -75.837        -75.833     -0.0505214
           4826           4826        -75.670        -75.667     -0.0588348
           4827           4827        -75.504        -75.500     -0.0654251
           4828           4828        -75.338        -75.333     -0.0714522
           4829           4829        -75.172        -75.167     -0.0769243
           4830           4830        -75.005        -75.000     -0.0815517
           4831           4831        -74.839        -74.833     -0.0854139
           4832           4832        -74.672        -74.667     -0.0891263
           4833           4833        -74.506        -74.500     -0.0925339
           4834           4834        -74.340        -74.333     -0.0955626
           4835           4835        -74.173        -74.167     -0.0973432
           4836           4836        -74.006        -74.000     -0.0991049
           4837           4837        -73.840        -73.833      -0.100658
           4838           4838        -73.673        -73.667      -0.101823
           4839           4839        -73.507        -73.500      -0.103004
           4840           4840        -73.340        -73.333      -0.104224
           4841           4841        -73.174        -73.167      -0.105303
           4842           4842        -73.007        -73.000      -0.105936
           4843           4843        -72.840        -72.833      -0.106571
           4844           4844        -72.674        -72.667      -0.107156
           4845           4845        -72.507        -72.500      -0.107682
           4846           4846        -72.340        -72.333      -0.108085
           4847           4847        -72.174        -72.167      -0.107825
           4848           4848        -72.007        -72.000      -0.108105
           4849           4849        -71.841        -71.833      -0.108419
           4850           4850        -71.674        -71.667      -0.108757
           4851           4851        -71.507        -71.500      -0.109076
           4852           4852        -71.341        -71.333      -0.109455
           4853           4853        -71.174        -71.167      -0.109679
           4854           4854        -71.007        -71.000       -0.10937
           4855           4855        -70.841        -70.833      -0.109607
           4856           4856        -70.674        -70.667      -0.109745
           4857           4857        -70.507        -70.500      -0.109849
           4858           4858        -70.341        -70.333      -0.109956
           4859           4859        -70.174        -70.167      -0.110086
           4860           4860        -70.008        -70.000      -0.110704
           4861           4861        -69.841        -69.833      -0.110571
           4862           4862        -69.674        -69.667      -0.110498
           4863           4863        -69.508        -69.500      -0.110612
           4864           4864        -69.341        -69.333      -0.110772
           4865           4865        -69.174        -69.167      -0.110849
           4866           4866        -69.008        -69.000      -0.110934
           4867           4867        -68.841        -68.833      -0.111018
           4868           4868        -68.674        -68.667      -0.111109
           4869           4869        -68.508        -68.500      -0.111213
           4870           4870        -68.341        -68.333      -0.111328
           4871           4871        -68.174        -68.167      -0.111426
           4872           4872        -68.008        -68.000      -0.111574
           4873           4873        -67.841        -67.833      -0.111701
           4874           4874        -67.674        -67.667      -0.111807
           4875           4875        -67.508        -67.500      -0.111895
           4876           4876        -67.341        -67.333      -0.111991
           4877           4877        -67.175        -67.167      -0.112068
           4878           4878        -67.008        -67.000      -0.112125
           4879           4879        -66.841        -66.833      -0.112197
           4880           4880        -66.675        -66.667      -0.112297
           4881           4881        -66.508        -66.500      -0.112396
           4882           4882        -66.341        -66.333      -0.112482
           4883           4883        -66.175        -66.167      -0.112561
           4884           4884        -66.008        -66.000      -0.112718
           4885           4885        -65.841        -65.833      -0.112858
           4886           4886        -65.675        -65.667      -0.112996
           4887           4887        -65.508        -65.500      -0.113132
           4888           4888        -65.341        -65.333      -0.113243
           4889           4889        -65.175        -65.167      -0.113379
           4890           4890        -65.008        -65.000      -0.113499
           4891           4891        -64.841        -64.833      -0.113607
           4892           4892        -64.675        -64.667       -0.11372
           4893           4893        -64.508        -64.500      -0.113836
           4894           4894        -64.342        -64.333      -0.113947
           4895           4895        -64.175        -64.167      -0.114053
           4896           4896        -64.008        -64.000      -0.114196
           4897           4897        -63.842        -63.833      -0.114346
           4898           4898        -63.675        -63.667      -0.114499
           4899           4899        -63.508        -63.500      -0.114638
           4900           4900        -63.342        -63.333      -0.114825
           4901           4901        -63.175        -63.167      -0.114998
           4902           4902        -63.008        -63.000      -0.115178
           4903           4903        -62.842        -62.833      -0.115355
           4904           4904        -62.675        -62.667      -0.115534
           4905           4905        -62.509        -62.500      -0.115853
           4906           4906        -62.342        -62.333      -0.116213
           4907           4907        -62.175        -62.167       -0.11657
           4908           4908        -62.009        -62.000      -0.116588
           4909           4909        -61.842        -61.833      -0.116663
           4910           4910        -61.675        -61.667      -0.116803
           4911           4911        -61.509        -61.500      -0.116943
           4912           4912        -61.342        -61.333      -0.117111
           4913           4913        -61.175        -61.167      -0.117336
           4914           4914        -61.009        -61.000      -0.117718
           4915           4915        -60.842        -60.833        -0.1181
           4916           4916        -60.676        -60.667       -0.11847
           4917           4917        -60.509        -60.500      -0.118695
           4918           4918        -60.342        -60.333      -0.118968
           4919           4919        -60.176        -60.167      -0.119255
           4920           4920        -60.009        -60.000      -0.119543
           4921           4921        -59.842        -59.833       -0.11984
           4922           4922        -59.676        -59.667      -0.120122
           4923           4923        -59.509        -59.500      -0.120392
           4924           4924        -59.342        -59.333      -0.120681
           4925           4925        -59.176        -59.167      -0.120999
           4926           4926        -59.009        -59.000      -0.121173
           4927           4927        -58.843        -58.833      -0.121396
           4928           4928        -58.676        -58.667      -0.121984
           4929           4929        -58.509        -58.500      -0.122574
           4930           4930        -58.343        -58.333      -0.122896
           4931           4931        -58.176        -58.167      -0.122891
           4932           4932        -58.009        -58.000      -0.122953
           4933           4933        -57.843        -57.833      -0.123496
           4934           4934        -57.676        -57.667      -0.123993
           4935           4935        -57.510        -57.500      -0.124444
           4936           4936        -57.343        -57.333      -0.124872
           4937           4937        -57.176        -57.167      -0.125325
           4938           4938        -57.010        -57.000      -0.125758
           4939           4939        -56.843        -56.833      -0.126204
           4940           4940        -56.677        -56.667       -0.12664
           4941           4941        -56.510        -56.500      -0.127064
           4942           4942        -56.343        -56.333      -0.127505
           4943           4943        -56.177        -56.167      -0.127947
           4944           4944        -56.010        -56.000      -0.128395
           4945           4945        -55.843        -55.833       -0.12901
           4946           4946        -55.677        -55.667      -0.129568
           4947           4947        -55.510        -55.500      -0.130152
           4948           4948        -55.344        -55.333      -0.130735
           4949           4949        -55.177        -55.167      -0.131339
           4950           4950        -55.010        -55.000      -0.132071
           4951           4951        -54.844        -54.833       -0.13275
           4952           4952        -54.677        -54.667      -0.133405
           4953           4953        -54.511        -54.500       -0.13407
           4954           4954        -54.344        -54.333      -0.134772
           4955           4955        -54.177        -54.167      -0.135478
           4956           4956        -54.011        -54.000      -0.136182
           4957           4957        -53.844        -53.833      -0.136892
           4958           4958        -53.678        -53.667      -0.137695
           4959           4959        -53.511        -53.500      -0.138482
           4960           4960        -53.345        -53.333      -0.139253
           4961           4961        -53.178        -53.167      -0.140028
           4962           4962        -53.011        -53.000      -0.141082
           4963           4963        -52.845        -52.833       -0.14203
           4964           4964        -52.678        -52.667      -0.142962
           4965           4965        -52.512        -52.500      -0.143913
           4966           4966        -52.345        -52.333      -0.144946
           4967           4967        -52.179        -52.167      -0.145946
           4968           4968        -52.012        -52.000      -0.146955
           4969           4969        -51.845        -51.833      -0.147961
           4970           4970        -51.679        -51.667      -0.149096
           4971           4971        -51.512        -51.500      -0.150177
           4972           4972        -51.346        -51.333      -0.151267
           4973           4973        -51.179        -51.167      -0.152375
           4974           4974        -51.013        -51.000      -0.153541
           4975           4975        -50.846        -50.833      -0.154683
           4976           4976        -50.680        -50.667      -0.155825
           4977           4977        -50.513        -50.500      -0.156985
           4978           4978        -50.346        -50.333      -0.158192
           4979           4979        -50.180        -50.167      -0.159358
           4980           4980        -50.013        -50.000      -0.160505
           4981           4981        -49.847        -49.833      -0.161642
           4982           4982        -49.680        -49.667      -0.162732
           4983           4983        -49.514        -49.500      -0.163824
           4984           4984        -49.347        -49.333      -0.164896
           4985           4985        -49.181        -49.167      -0.165957
           4986           4986        -49.014        -49.000       -0.16693
           4987           4987        -48.847        -48.833      -0.167925
           4988           4988        -48.681        -48.667      -0.168901
           4989           4989        -48.514        -48.500      -0.169812
           4990           4990        -48.348        -48.333       -0.17066
           4991           4991        -48.181        -48.167      -0.171439
           4992           4992        -48.015        -48.000      -0.171981
           4993           4993        -47.848        -47.833      -0.172368
           4994           4994        -47.681        -47.667      -0.172619
           4995           4995        -47.515        -47.500      -0.172929
           4996           4996        -47.348        -47.333      -0.173239
           4997           4997        -47.181        -47.167      -0.173545
           4998           4998        -47.015        -47.000      -0.173781
           4999           4999        -46.848        -46.833      -0.173997
           5000           5000        -46.682        -46.667      -0.174081
           5001           5001        -46.515        -46.500      -0.174086
           5002           5002        -46.348        -46.333      -0.173958
           5003           5003        -46.182        -46.167      -0.173894
           5004           5004        -46.015        -46.000      -0.173815
           5005           5005        -45.848        -45.833      -0.173682
           5006           5006        -45.682        -45.667      -0.173544
           5007           5007        -45.515        -45.500      -0.173408
           5008           5008        -45.348        -45.333       -0.17326
           5009           5009        -45.182        -45.167      -0.173054
           5010           5010        -45.015        -45.000      -0.173018
           5011           5011        -44.848        -44.833      -0.172911
           5012           5012        -44.682        -44.667      -0.172793
           5013           5013        -44.515        -44.500      -0.172725
           5014           5014        -44.348        -44.333      -0.172523
           5015           5015        -44.182        -44.167      -0.172376
           5016           5016        -44.015        -44.000      -0.172221
           5017           5017        -43.848        -43.833      -0.172016
           5018           5018        -43.682        -43.667      -0.171968
           5019           5019        -43.515        -43.500      -0.171888
           5020           5020        -43.349        -43.333      -0.171796
           5021           5021        -43.182        -43.167      -0.171704
           5022           5022        -43.015        -43.000       -0.17163
           5023           5023        -42.849        -42.833      -0.171564
           5024           5024        -42.682        -42.667       -0.17151
           5025           5025        -42.515        -42.500      -0.171443
           5026           5026        -42.349        -42.333      -0.171421
           5027           5027        -42.182        -42.167      -0.171371
           5028           5028        -42.015        -42.000      -0.171292
           5029           5029        -41.849        -41.833      -0.171142
           5030           5030        -41.682        -41.667      -0.171165
           5031           5031        -41.515        -41.500      -0.171109
           5032           5032        -41.349        -41.333      -0.171247
           5033           5033        -41.182        -41.167       -0.17141
           5034           5034        -41.015        -41.000      -0.171492
           5035           5035        -40.849        -40.833      -0.171615
           5036           5036        -40.682        -40.667       -0.17161
           5037           5037        -40.516        -40.500      -0.171563
           5038           5038        -40.349        -40.333      -0.171507
           5039           5039        -40.182        -40.167      -0.171473
           5040           5040        -40.016        -40.000      -0.171438
           5041           5041        -39.849        -39.833      -0.171414
           5042           5042        -39.682        -39.667      -0.171581
           5043           5043        -39.516        -39.500      -0.171711
           5044           5044        -39.349        -39.333      -0.171814
           5045           5045        -39.182        -39.167      -0.171772
           5046           5046        -39.016        -39.000      -0.171713
           5047           5047        -38.849        -38.833      -0.171726
           5048           5048        -38.683        -38.667       -0.17175
           5049           5049        -38.516        -38.500      -0.171765
           5050           5050        -38.349        -38.333      -0.171832
           5051           5051        -38.183        -38.167       -0.17187
           5052           5052        -38.016        -38.000        -0.1719
           5053           5053        -37.849        -37.833       -0.17192
           5054           5054        -37.683        -37.667      -0.171926
           5055           5055        -37.516        -37.500       -0.17195
           5056           5056        -37.349        -37.333       -0.17198
           5057           5057        -37.183        -37.167      -0.172026
           5058           5058        -37.016        -37.000      -0.172063
           5059           5059        -36.849        -36.833      -0.172094
           5060           5060        -36.683        -36.667      -0.172129
           5061           5061        -36.516        -36.500      -0.172168
           5062           5062        -36.350        -36.333      -0.172199
           5063           5063        -36.183        -36.167      -0.172221
           5064           5064        -36.016        -36.000      -0.172229
           5065           5065        -35.850        -35.833      -0.172245
           5066           5066        -35.683        -35.667      -0.172263
           5067           5067        -35.516        -35.500      -0.172286
           5068           5068        -35.350        -35.333      -0.172299
           5069           5069        -35.183        -35.167      -0.172312
           5070           5070        -35.016        -35.000      -0.172338
           5071           5071        -34.850        -34.833      -0.172339
           5072           5072        -34.683        -34.667      -0.172334
           5073           5073        -34.517        -34.500      -0.172314
           5074           5074        -34.350        -34.333      -0.172296
           5075           5075        -34.183        -34.167       -0.17229
           5076           5076        -34.017        -34.000      -0.172276
           5077           5077        -33.850        -33.833      -0.172262
           5078           5078        -33.683        -33.667      -0.172285
           5079           5079        -33.517        -33.500      -0.172293
           5080           5080        -33.350        -33.333      -0.172312
           5081           5081        -33.183        -33.167      -0.172306
           5082           5082        -33.017        -33.000      -0.172309
           5083           5083        -32.850        -32.833      -0.172328
           5084           5084        -32.683        -32.667      -0.172289
           5085           5085        -32.517        -32.500      -0.172197
           5086           5086        -32.350        -32.333      -0.172271
           5087           5087        -32.184        -32.167      -0.172419
           5088           5088        -32.017        -32.000      -0.172596
           5089           5089        -31.850        -31.833      -0.172613
           5090           5090        -31.684        -31.667      -0.172342
           5091           5091        -31.517        -31.500      -0.172235
           5092           5092        -31.350        -31.333      -0.172173
           5093           5093        -31.184        -31.167      -0.172107
           5094           5094        -31.017        -31.000      -0.172025
           5095           5095        -30.850        -30.833      -0.172038
           5096           5096        -30.684        -30.667      -0.172018
           5097           5097        -30.517        -30.500       -0.17201
           5098           5098        -30.350        -30.333      -0.172011
           5099           5099        -30.184        -30.167      -0.172028
           5100           5100        -30.017        -30.000      -0.172047
           5101           5101        -29.850        -29.833      -0.172051
           5102           5102        -29.684        -29.667      -0.172048
           5103           5103        -29.517        -29.500      -0.172082
           5104           5104        -29.351        -29.333      -0.172118
           5105           5105        -29.184        -29.167      -0.172151
           5106           5106        -29.017        -29.000      -0.172196
           5107           5107        -28.851        -28.833      -0.172241
           5108           5108        -28.684        -28.667      -0.172226
           5109           5109        -28.517        -28.500      -0.171998
           5110           5110        -28.351        -28.333      -0.172195
           5111           5111        -28.184        -28.167      -0.171827
           5112           5112        -28.017        -28.000      -0.171709
           5113           5113        -27.851        -27.833      -0.171952
           5114           5114        -27.684        -27.667      -0.172053
           5115           5115        -27.518        -27.500      -0.172323
           5116           5116        -27.351        -27.333      -0.172404
           5117           5117        -27.184        -27.167      -0.172097
           5118           5118        -27.018        -27.000       -0.17182
           5119           5119        -26.851        -26.833      -0.171901
           5120           5120        -26.684        -26.667      -0.171865
           5121           5121        -26.518        -26.500      -0.171809
           5122           5122        -26.351        -26.333      -0.171773
           5123           5123        -26.184        -26.167      -0.171783
           5124           5124        -26.018        -26.000       -0.17177
           5125           5125        -25.851        -25.833      -0.171744
           5126           5126        -25.684        -25.667       -0.17173
           5127           5127        -25.518        -25.500      -0.171692
           5128           5128        -25.351        -25.333      -0.171664
           5129           5129        -25.184        -25.167      -0.171623
           5130           5130        -25.018        -25.000       -0.17149
           5131           5131        -24.851        -24.833      -0.171187
           5132           5132        -24.685        -24.667       -0.17128
           5133           5133        -24.518        -24.500      -0.171224
           5134           5134        -24.351        -24.333      -0.171208
           5135           5135        -24.185        -24.167      -0.171578
           5136           5136        -24.018        -24.000      -0.171309
           5137           5137        -23.851        -23.833       -0.17099
           5138           5138        -23.685        -23.667      -0.171351
           5139           5139        -23.518        -23.500      -0.171946
           5140           5140        -23.351        -23.333      -0.171363
           5141           5141        -23.185        -23.167      -0.171344
           5142           5142        -23.018        -23.000      -0.171088
           5143           5143        -22.852        -22.833      -0.171733
           5144           5144        -22.685        -22.667      -0.171386
           5145           5145        -22.518        -22.500      -0.171032
           5146           5146        -22.352        -22.333      -0.171835
           5147           5147        -22.185        -22.167      -0.172219
           5148           5148        -22.018        -22.000      -0.171937
           5149           5149        -21.852        -21.833      -0.171004
           5150           5150        -21.685        -21.667      -0.170341
           5151           5151        -21.518        -21.500      -0.170679
           5152           5152        -21.352        -21.333      -0.171115
           5153           5153        -21.185        -21.167      -0.171278
           5154           5154        -21.018        -21.000      -0.171192
           5155           5155        -20.852        -20.833      -0.171015
           5156           5156        -20.685        -20.667      -0.170796
           5157           5157        -20.518        -20.500      -0.170582
           5158           5158        -20.352        -20.333      -0.170366
           5159           5159        -20.185        -20.167      -0.170138
           5160           5160        -20.018        -20.000      -0.169901
           5161           5161        -19.852        -19.833      -0.169696
           5162           5162        -19.685        -19.667      -0.169487
           5163           5163        -19.518        -19.500      -0.169216
           5164           5164        -19.352        -19.333      -0.169123
           5165           5165        -19.185        -19.167      -0.169056
           5166           5166        -19.019        -19.000      -0.169406
           5167           5167        -18.852        -18.833      -0.170359
           5168           5168        -18.685        -18.667       -0.17007
           5169           5169        -18.519        -18.500      -0.169783
           5170           5170        -18.352        -18.333       -0.17018
           5171           5171        -18.185        -18.167       -0.16914
           5172           5172        -18.019        -18.000      -0.169826
           5173           5173        -17.852        -17.833       -0.16986
           5174           5174        -17.685        -17.667      -0.170064
           5175           5175        -17.519        -17.500      -0.168998
           5176           5176        -17.352        -17.333      -0.169748
           5177           5177        -17.186        -17.167      -0.169976
           5178           5178        -17.019        -17.000      -0.169914
           5179           5179        -16.852        -16.833      -0.169906
           5180           5180        -16.686        -16.667      -0.169874
           5181           5181        -16.519        -16.500       -0.16985
           5182           5182        -16.352        -16.333      -0.169834
           5183           5183        -16.186        -16.167      -0.169832
           5184           5184        -16.019        -16.000        -0.1698
           5185           5185        -15.852        -15.833      -0.169759
           5186           5186        -15.686        -15.667      -0.169725
           5187           5187        -15.519        -15.500      -0.169706
           5188           5188        -15.352        -15.333      -0.169705
           5189           5189        -15.186        -15.167      -0.169691
           5190           5190        -15.019        -15.000      -0.169667
           5191           5191        -14.853        -14.833       -0.16965
           5192           5192        -14.686        -14.667       -0.16963
           5193           5193        -14.519        -14.500      -0.169602
           5194           5194        -14.353        -14.333      -0.169591
           5195           5195        -14.186        -14.167      -0.169572
           5196           5196        -14.019        -14.000      -0.169545
           5197           5197        -13.853        -13.833      -0.169522
           5198           5198        -13.686        -13.667      -0.169487
           5199           5199        -13.519        -13.500      -0.169467
           5200           5200        -13.353        -13.333      -0.169438
           5201           5201        -13.186        -13.167       -0.16942
           5202           5202        -13.019        -13.000      -0.169418
           5203           5203        -12.853        -12.833      -0.169421
           5204           5204        -12.686        -12.667      -0.169378
           5205           5205        -12.520        -12.500      -0.169353
           5206           5206        -12.353        -12.333      -0.169338
           5207           5207        -12.186        -12.167      -0.169321
           5208           5208        -12.020        -12.000      -0.169274
           5209           5209        -11.853        -11.833       -0.16924
           5210           5210        -11.686        -11.667      -0.169223
           5211           5211        -11.520        -11.500      -0.169209
           5212           5212        -11.353        -11.333      -0.169194
           5213           5213        -11.186        -11.167      -0.169178
           5214           5214        -11.020        -11.000      -0.169169
           5215           5215        -10.853        -10.833      -0.169161
           5216           5216        -10.686        -10.667      -0.169165
           5217           5217        -10.520        -10.500      -0.169156
           5218           5218        -10.353        -10.333      -0.169136
           5219           5219        -10.187        -10.167      -0.169131
           5220           5220        -10.020        -10.000      -0.169121
           5221           5221         -9.853         -9.833      -0.169122
           5222           5222         -9.687         -9.667      -0.169119
           5223           5223         -9.520         -9.500      -0.169121
           5224           5224         -9.353         -9.333      -0.169116
           5225           5225         -9.187         -9.167      -0.169118
           5226           5226         -9.020         -9.000      -0.169112
           5227           5227         -8.853         -8.833      -0.169092
           5228           5228         -8.687         -8.667       -0.16907
           5229           5229         -8.520         -8.500      -0.169066
           5230           5230         -8.353         -8.333      -0.169083
           5231           5231         -8.187         -8.167      -0.169108
           5232           5232         -8.020         -8.000      -0.169132
           5233           5233         -7.854         -7.833      -0.169179
           5234           5234         -7.687         -7.667      -0.169179
           5235           5235         -7.520         -7.500      -0.169165
           5236           5236         -7.354         -7.333      -0.169133
           5237           5237         -7.187         -7.167      -0.169056
           5238           5238         -7.020         -7.000      -0.169004
           5239           5239         -6.854         -6.833      -0.168969
           5240           5240         -6.687         -6.667      -0.168941
           5241           5241         -6.520         -6.500      -0.168909
           5242           5242         -6.354         -6.333      -0.168903
           5243           5243         -6.187         -6.167      -0.168919
           5244           5244         -6.020         -6.000      -0.168925
           5245           5245         -5.854         -5.833      -0.168935
           5246           5246         -5.687         -5.667      -0.168921
           5247           5247         -5.521         -5.500      -0.168919
           5248           5248         -5.354         -5.333      -0.168929
           5249           5249         -5.187         -5.167      -0.168911
           5250           5250         -5.021         -5.000      -0.168908
           5251           5251         -4.854         -4.833      -0.168929
           5252           5252         -4.687         -4.667      -0.168944
           5253           5253         -4.521         -4.500      -0.168932
           5254           5254         -4.354         -4.333       -0.16892
           5255           5255         -4.187         -4.167      -0.168917
           5256           5256         -4.021         -4.000      -0.168916
           5257           5257         -3.854         -3.833      -0.168861
[truncated: 139,340 more chars]
