# Supplementary material for: Mechanically robust supramolecular polymer co-assemblies
Source: Nat Commun. 2022 Jan 18;13:356. doi: 10.1038/s41467-022-28017-0 (PMC8766479; doi:10.1038/s41467-022-28017-0)
Supplement: Supplementary file 3 — Source Data [file 41467_2022_28017_MOESM3_ESM.zip › NCOMMS-21-41006-T_Source Data/Supplementary Figure 29/Supplementary Figure 29b/Supplementary Figure 29b.txt]

Title                                                           05.02.2021 08:24
________________________________________________________________________________

Title
Evaluation Categories:

Curve Name:
  !$THM(BKB)50:Zn_annealed_180�C_24h
Curve Values:
          Index              t             Ts             Tr          Value
                           [s]           [�C]           [�C]        [Wg^-1]
              0              0        -79.999        -80.000      0.0171797
              1              1        -79.999        -80.000      0.0166642
              2              2        -79.999        -80.000      0.0159718
              3              3        -79.999        -80.000      0.0153235
              4              4        -79.999        -80.000       0.014649
              5              5        -79.999        -80.000      0.0140211
              6              6        -79.999        -80.000      0.0135635
              7              7        -79.999        -80.000      0.0131335
              8              8        -79.999        -80.000      0.0123244
              9              9        -79.999        -80.000      0.0116581
             10             10        -79.999        -80.000      0.0111737
             11             11        -79.999        -80.000      0.0106583
             12             12        -79.999        -80.000      0.0101611
             13             13        -79.999        -80.000     0.00977168
             14             14        -80.000        -80.000     0.00921113
             15             15        -80.000        -80.000     0.00809766
             16             16        -80.000        -80.000      0.0082629
             17             17        -80.000        -80.000     0.00825219
             18             18        -80.000        -80.000      0.0078077
             19             19        -80.000        -80.000     0.00740804
             20             20        -80.000        -80.000     0.00707996
             21             21        -80.000        -80.000     0.00674397
             22             22        -80.000        -80.000     0.00640204
             23             23        -80.000        -80.000     0.00605949
             24             24        -80.000        -80.000     0.00599872
             25             25        -80.000        -80.000     0.00625873
             26             26        -80.000        -80.000     0.00607061
             27             27        -80.000        -80.000     0.00581173
             28             28        -80.000        -80.000     0.00553319
             29             29        -80.000        -80.000     0.00534293
             30             30        -80.000        -80.000     0.00513597
             31             31        -80.000        -80.000     0.00494981
             32             32        -80.000        -80.000     0.00478694
             33             33        -80.000        -80.000     0.00458585
             34             34        -80.000        -80.000      0.0040055
             35             35        -80.000        -80.000     0.00378888
             36             36        -80.000        -80.000     0.00388912
             37             37        -80.000        -80.000     0.00407524
             38             38        -80.000        -80.000     0.00424575
             39             39        -80.000        -80.000     0.00437984
             40             40        -80.000        -80.000     0.00365856
             41             41        -80.000        -80.000     0.00327257
             42             42        -80.000        -80.000      0.0034223
             43             43        -80.000        -80.000     0.00364988
             44             44        -80.000        -80.000     0.00311109
             45             45        -80.000        -80.000     0.00334717
             46             46        -80.000        -80.000      0.0035742
             47             47        -80.000        -80.000     0.00360353
             48             48        -80.000        -80.000     0.00325108
             49             49        -80.000        -80.000     0.00305078
             50             50        -80.000        -80.000     0.00294559
             51             51        -80.000        -80.000     0.00305398
             52             52        -80.000        -80.000      0.0031148
             53             53        -80.000        -80.000     0.00314502
             54             54        -80.000        -80.000     0.00315956
             55             55        -80.000        -80.000     0.00312846
             56             56        -80.000        -80.000     0.00315367
             57             57        -80.000        -80.000     0.00304139
             58             58        -80.000        -80.000     0.00287495
             59             59        -80.000        -80.000     0.00305349
             60             60        -80.000        -80.000     0.00312845
             61             61        -80.000        -80.000     0.00299968
             62             62        -80.000        -80.000     0.00295908
             63             63        -80.000        -80.000      0.0029033
             64             64        -80.000        -80.000     0.00282331
             65             65        -80.000        -80.000     0.00277523
             66             66        -80.000        -80.000     0.00271545
             67             67        -80.000        -80.000     0.00259357
             68             68        -80.000        -80.000     0.00246797
             69             69        -80.000        -80.000     0.00269765
             70             70        -80.000        -80.000     0.00276202
             71             71        -80.000        -80.000     0.00277825
             72             72        -80.000        -80.000     0.00280011
             73             73        -80.000        -80.000     0.00275379
             74             74        -80.000        -80.000     0.00271742
             75             75        -80.000        -80.000     0.00267951
             76             76        -80.000        -80.000     0.00264389
             77             77        -80.000        -80.000      0.0025973
             78             78        -80.000        -80.000     0.00259663
             79             79        -80.000        -80.000     0.00261728
             80             80        -80.000        -80.000     0.00264969
             81             81        -80.000        -80.000     0.00271625
             82             82        -80.000        -80.000     0.00273082
             83             83        -80.000        -80.000     0.00272219
             84             84        -80.000        -80.000     0.00270053
             85             85        -80.000        -80.000     0.00257241
             86             86        -80.000        -80.000     0.00247003
             87             87        -80.000        -80.000     0.00238318
             88             88        -80.000        -80.000     0.00229677
             89             89        -80.000        -80.000     0.00218384
             90             90        -80.000        -80.000     0.00209567
             91             91        -80.000        -80.000     0.00201407
             92             92        -80.000        -80.000     0.00193134
             93             93        -80.000        -80.000       0.001936
             94             94        -80.000        -80.000     0.00190535
             95             95        -80.000        -80.000     0.00187404
             96             96        -80.000        -80.000     0.00178659
             97             97        -80.000        -80.000     0.00196809
             98             98        -80.000        -80.000      0.0020139
             99             99        -80.000        -80.000     0.00208383
            100            100        -80.000        -80.000     0.00233576
            101            101        -80.000        -80.000     0.00265954
            102            102        -80.000        -80.000     0.00292997
            103            103        -80.000        -80.000     0.00276585
            104            104        -80.000        -80.000     0.00252576
            105            105        -80.000        -80.000     0.00252833
            106            106        -80.000        -80.000     0.00247426
            107            107        -80.000        -80.000     0.00227826
            108            108        -80.000        -80.000     0.00260684
            109            109        -80.000        -80.000     0.00229112
            110            110        -80.000        -80.000     0.00220061
            111            111        -80.000        -80.000     0.00262983
            112            112        -80.000        -80.000     0.00308186
            113            113        -80.000        -80.000     0.00309692
            114            114        -80.000        -80.000     0.00267953
            115            115        -80.000        -80.000     0.00233477
            116            116        -80.000        -80.000     0.00194642
            117            117        -80.000        -80.000     0.00191166
            118            118        -80.000        -80.000     0.00351892
            119            119        -79.999        -80.000      0.0143581
            120            120        -79.998        -80.000      0.0387612
            121            121        -79.829        -79.833      0.0822652
            122            122        -79.661        -79.667       0.112874
            123            123        -79.494        -79.500       0.122989
            124            124        -79.327        -79.333        0.11921
            125            125        -79.162        -79.167      0.0955519
            126            126        -78.996        -79.000      0.0694803
            127            127        -78.831        -78.833      0.0438737
            128            128        -78.666        -78.667      0.0201775
            129            129        -78.500        -78.500     0.00236208
            130            130        -78.334        -78.333     -0.0124647
            131            131        -78.168        -78.167       -0.02392
            132            132        -78.002        -78.000     -0.0337872
            133            133        -77.835        -77.833     -0.0407808
            134            134        -77.669        -77.667     -0.0464408
            135            135        -77.503        -77.500     -0.0510896
            136            136        -77.336        -77.333     -0.0555212
            137            137        -77.170        -77.167     -0.0584466
            138            138        -77.003        -77.000     -0.0610298
            139            139        -76.837        -76.833     -0.0629227
            140            140        -76.670        -76.667     -0.0645707
            141            141        -76.504        -76.500     -0.0657914
            142            142        -76.337        -76.333     -0.0670342
            143            143        -76.170        -76.167      -0.068226
            144            144        -76.004        -76.000     -0.0694332
            145            145        -75.837        -75.833     -0.0701521
            146            146        -75.670        -75.667     -0.0709192
            147            147        -75.504        -75.500     -0.0716566
            148            148        -75.337        -75.333      -0.072422
            149            149        -75.171        -75.167      -0.072639
            150            150        -75.004        -75.000     -0.0724979
            151            151        -74.837        -74.833     -0.0727619
            152            152        -74.671        -74.667     -0.0730526
            153            153        -74.504        -74.500      -0.073276
            154            154        -74.337        -74.333     -0.0731462
            155            155        -74.171        -74.167     -0.0730599
            156            156        -74.004        -74.000     -0.0729736
            157            157        -73.837        -73.833      -0.073244
            158            158        -73.671        -73.667     -0.0725455
            159            159        -73.504        -73.500     -0.0727712
            160            160        -73.337        -73.333     -0.0729138
            161            161        -73.171        -73.167     -0.0725089
            162            162        -73.004        -73.000     -0.0722137
            163            163        -72.837        -72.833     -0.0720849
            164            164        -72.671        -72.667     -0.0722914
            165            165        -72.504        -72.500     -0.0724646
            166            166        -72.337        -72.333     -0.0722532
            167            167        -72.171        -72.167     -0.0721686
            168            168        -72.004        -72.000     -0.0720798
            169            169        -71.837        -71.833     -0.0719546
            170            170        -71.671        -71.667     -0.0718375
            171            171        -71.504        -71.500     -0.0717089
            172            172        -71.337        -71.333     -0.0714177
            173            173        -71.171        -71.167      -0.071001
            174            174        -71.004        -71.000     -0.0713724
            175            175        -70.837        -70.833     -0.0715019
            176            176        -70.671        -70.667     -0.0713644
            177            177        -70.504        -70.500     -0.0711344
            178            178        -70.337        -70.333     -0.0709797
            179            179        -70.171        -70.167     -0.0708139
            180            180        -70.004        -70.000     -0.0706236
            181            181        -69.837        -69.833     -0.0705262
            182            182        -69.671        -69.667     -0.0706209
            183            183        -69.504        -69.500       -0.07063
            184            184        -69.337        -69.333     -0.0706271
            185            185        -69.171        -69.167      -0.070642
            186            186        -69.004        -69.000     -0.0707154
            187            187        -68.837        -68.833     -0.0706464
            188            188        -68.671        -68.667     -0.0702422
            189            189        -68.504        -68.500     -0.0698594
            190            190        -68.337        -68.333     -0.0703571
            191            191        -68.171        -68.167      -0.070394
            192            192        -68.004        -68.000     -0.0704153
            193            193        -67.837        -67.833     -0.0703673
            194            194        -67.671        -67.667     -0.0701962
            195            195        -67.504        -67.500     -0.0700793
            196            196        -67.337        -67.333     -0.0699631
            197            197        -67.171        -67.167     -0.0698431
            198            198        -67.004        -67.000     -0.0696443
            199            199        -66.837        -66.833     -0.0695553
            200            200        -66.671        -66.667     -0.0696254
            201            201        -66.504        -66.500     -0.0696319
            202            202        -66.337        -66.333     -0.0695895
            203            203        -66.171        -66.167     -0.0695766
            204            204        -66.004        -66.000     -0.0695614
            205            205        -65.838        -65.833     -0.0695495
            206            206        -65.671        -65.667     -0.0695655
            207            207        -65.504        -65.500     -0.0695842
            208            208        -65.338        -65.333     -0.0696078
            209            209        -65.171        -65.167     -0.0696741
            210            210        -65.004        -65.000     -0.0696018
            211            211        -64.838        -64.833     -0.0695697
            212            212        -64.671        -64.667     -0.0695555
            213            213        -64.504        -64.500     -0.0695325
            214            214        -64.338        -64.333     -0.0694892
            215            215        -64.171        -64.167     -0.0694691
            216            216        -64.004        -64.000     -0.0694468
            217            217        -63.838        -63.833     -0.0694389
            218            218        -63.671        -63.667      -0.069423
            219            219        -63.504        -63.500     -0.0694622
            220            220        -63.338        -63.333     -0.0693838
            221            221        -63.171        -63.167     -0.0691405
            222            222        -63.004        -63.000     -0.0689272
            223            223        -62.838        -62.833     -0.0687466
            224            224        -62.671        -62.667     -0.0684926
            225            225        -62.504        -62.500     -0.0681219
            226            226        -62.338        -62.333     -0.0686804
            227            227        -62.171        -62.167     -0.0690593
            228            228        -62.004        -62.000     -0.0690522
            229            229        -61.838        -61.833     -0.0691052
            230            230        -61.671        -61.667     -0.0690532
            231            231        -61.504        -61.500     -0.0688467
            232            232        -61.338        -61.333     -0.0686725
            233            233        -61.171        -61.167     -0.0685805
            234            234        -61.004        -61.000     -0.0687529
            235            235        -60.838        -60.833     -0.0687616
            236            236        -60.671        -60.667     -0.0687531
            237            237        -60.504        -60.500     -0.0687713
            238            238        -60.338        -60.333     -0.0687367
            239            239        -60.171        -60.167     -0.0687037
            240            240        -60.004        -60.000     -0.0687039
            241            241        -59.838        -59.833     -0.0687075
            242            242        -59.671        -59.667     -0.0687022
            243            243        -59.504        -59.500      -0.068694
            244            244        -59.338        -59.333     -0.0686905
            245            245        -59.171        -59.167     -0.0687056
            246            246        -59.004        -59.000     -0.0687182
            247            247        -58.838        -58.833     -0.0687177
            248            248        -58.671        -58.667     -0.0687255
            249            249        -58.504        -58.500     -0.0687583
            250            250        -58.338        -58.333     -0.0688309
            251            251        -58.171        -58.167     -0.0689124
            252            252        -58.004        -58.000     -0.0690014
            253            253        -57.838        -57.833     -0.0691076
            254            254        -57.671        -57.667     -0.0692387
            255            255        -57.505        -57.500     -0.0693423
            256            256        -57.338        -57.333     -0.0694351
            257            257        -57.171        -57.167     -0.0695223
            258            258        -57.005        -57.000     -0.0695243
            259            259        -56.838        -56.833     -0.0695408
            260            260        -56.671        -56.667     -0.0695752
            261            261        -56.505        -56.500     -0.0696127
            262            262        -56.338        -56.333     -0.0695801
            263            263        -56.171        -56.167     -0.0695882
            264            264        -56.005        -56.000     -0.0695892
            265            265        -55.838        -55.833     -0.0695812
            266            266        -55.671        -55.667      -0.069615
            267            267        -55.505        -55.500      -0.069662
            268            268        -55.338        -55.333     -0.0697209
            269            269        -55.171        -55.167      -0.069835
            270            270        -55.005        -55.000      -0.069959
            271            271        -54.838        -54.833     -0.0700718
            272            272        -54.671        -54.667      -0.070201
            273            273        -54.505        -54.500     -0.0703266
            274            274        -54.338        -54.333     -0.0704798
            275            275        -54.171        -54.167     -0.0706358
            276            276        -54.005        -54.000     -0.0707905
            277            277        -53.838        -53.833     -0.0709485
            278            278        -53.671        -53.667     -0.0711562
            279            279        -53.505        -53.500     -0.0713307
            280            280        -53.338        -53.333     -0.0715113
            281            281        -53.172        -53.167     -0.0717197
            282            282        -53.005        -53.000     -0.0719091
            283            283        -52.838        -52.833     -0.0721156
            284            284        -52.672        -52.667     -0.0723359
            285            285        -52.505        -52.500     -0.0725636
            286            286        -52.338        -52.333     -0.0728163
            287            287        -52.172        -52.167     -0.0730802
            288            288        -52.005        -52.000     -0.0733465
            289            289        -51.838        -51.833     -0.0736272
            290            290        -51.672        -51.667     -0.0739383
            291            291        -51.505        -51.500     -0.0743159
            292            292        -51.339        -51.333       -0.07467
            293            293        -51.172        -51.167     -0.0750262
            294            294        -51.005        -51.000     -0.0753615
            295            295        -50.839        -50.833     -0.0757112
            296            296        -50.672        -50.667     -0.0760144
            297            297        -50.505        -50.500     -0.0763156
            298            298        -50.339        -50.333     -0.0766303
            299            299        -50.172        -50.167     -0.0769183
            300            300        -50.005        -50.000     -0.0772549
            301            301        -49.839        -49.833     -0.0776011
            302            302        -49.672        -49.667     -0.0779521
            303            303        -49.506        -49.500     -0.0783836
            304            304        -49.339        -49.333      -0.078789
            305            305        -49.172        -49.167     -0.0791992
            306            306        -49.006        -49.000     -0.0796118
            307            307        -48.839        -48.833     -0.0799991
            308            308        -48.672        -48.667     -0.0803868
            309            309        -48.506        -48.500     -0.0807618
            310            310        -48.339        -48.333     -0.0811393
            311            311        -48.172        -48.167     -0.0815152
            312            312        -48.006        -48.000     -0.0819258
            313            313        -47.839        -47.833     -0.0823366
            314            314        -47.673        -47.667     -0.0827517
            315            315        -47.506        -47.500     -0.0831892
            316            316        -47.339        -47.333     -0.0835692
            317            317        -47.173        -47.167     -0.0839539
            318            318        -47.006        -47.000     -0.0843395
            319            319        -46.839        -46.833     -0.0846715
            320            320        -46.673        -46.667     -0.0850073
            321            321        -46.506        -46.500     -0.0853241
            322            322        -46.340        -46.333     -0.0856401
            323            323        -46.173        -46.167     -0.0859179
            324            324        -46.006        -46.000     -0.0861794
            325            325        -45.840        -45.833     -0.0863801
            326            326        -45.673        -45.667     -0.0865989
            327            327        -45.506        -45.500     -0.0866863
            328            328        -45.340        -45.333     -0.0867938
            329            329        -45.173        -45.167     -0.0869601
            330            330        -45.006        -45.000      -0.087196
            331            331        -44.840        -44.833     -0.0870676
            332            332        -44.673        -44.667     -0.0870992
            333            333        -44.506        -44.500      -0.087146
            334            334        -44.340        -44.333     -0.0871762
            335            335        -44.173        -44.167     -0.0872992
            336            336        -44.006        -44.000      -0.087371
            337            337        -43.840        -43.833     -0.0874278
            338            338        -43.673        -43.667     -0.0874935
            339            339        -43.507        -43.500     -0.0875143
            340            340        -43.340        -43.333     -0.0875168
            341            341        -43.173        -43.167     -0.0875065
            342            342        -43.007        -43.000     -0.0874875
            343            343        -42.840        -42.833     -0.0874351
            344            344        -42.673        -42.667     -0.0874213
            345            345        -42.507        -42.500     -0.0874343
            346            346        -42.340        -42.333     -0.0874461
            347            347        -42.173        -42.167     -0.0874649
            348            348        -42.007        -42.000     -0.0874493
            349            349        -41.840        -41.833     -0.0874307
            350            350        -41.673        -41.667      -0.087417
            351            351        -41.507        -41.500     -0.0873676
            352            352        -41.340        -41.333     -0.0873482
            353            353        -41.173        -41.167     -0.0873221
            354            354        -41.007        -41.000     -0.0873016
            355            355        -40.840        -40.833     -0.0872952
            356            356        -40.673        -40.667     -0.0872985
            357            357        -40.507        -40.500     -0.0873151
            358            358        -40.340        -40.333     -0.0873118
            359            359        -40.173        -40.167     -0.0872941
            360            360        -40.007        -40.000     -0.0873021
            361            361        -39.840        -39.833     -0.0873006
            362            362        -39.673        -39.667     -0.0872852
            363            363        -39.507        -39.500     -0.0872716
            364            364        -39.340        -39.333     -0.0872469
            365            365        -39.173        -39.167     -0.0872391
            366            366        -39.007        -39.000     -0.0872297
            367            367        -38.840        -38.833     -0.0872019
            368            368        -38.673        -38.667      -0.087152
            369            369        -38.507        -38.500     -0.0871019
            370            370        -38.340        -38.333     -0.0870675
            371            371        -38.173        -38.167     -0.0870408
            372            372        -38.007        -38.000      -0.086978
            373            373        -37.840        -37.833     -0.0869636
            374            374        -37.674        -37.667     -0.0869618
            375            375        -37.507        -37.500     -0.0869448
            376            376        -37.340        -37.333     -0.0869765
            377            377        -37.174        -37.167     -0.0869806
            378            378        -37.007        -37.000     -0.0869836
            379            379        -36.840        -36.833     -0.0869943
            380            380        -36.674        -36.667     -0.0870148
            381            381        -36.507        -36.500       -0.08704
            382            382        -36.340        -36.333     -0.0870646
            383            383        -36.174        -36.167     -0.0870727
            384            384        -36.007        -36.000     -0.0871068
            385            385        -35.840        -35.833     -0.0871197
            386            386        -35.674        -35.667     -0.0870954
            387            387        -35.507        -35.500     -0.0870565
            388            388        -35.340        -35.333     -0.0869996
            389            389        -35.174        -35.167     -0.0869552
            390            390        -35.007        -35.000     -0.0869201
            391            391        -34.840        -34.833     -0.0868793
            392            392        -34.674        -34.667     -0.0869576
            393            393        -34.507        -34.500     -0.0869818
            394            394        -34.340        -34.333     -0.0870034
            395            395        -34.174        -34.167     -0.0870244
            396            396        -34.007        -34.000     -0.0870466
            397            397        -33.840        -33.833     -0.0870706
            398            398        -33.674        -33.667     -0.0870789
            399            399        -33.507        -33.500     -0.0870806
            400            400        -33.340        -33.333     -0.0870432
            401            401        -33.174        -33.167     -0.0870002
            402            402        -33.007        -33.000     -0.0869559
            403            403        -32.840        -32.833     -0.0869038
            404            404        -32.674        -32.667     -0.0868586
            405            405        -32.507        -32.500     -0.0868072
            406            406        -32.340        -32.333     -0.0867564
            407            407        -32.174        -32.167     -0.0868242
            408            408        -32.007        -32.000     -0.0868555
            409            409        -31.841        -31.833     -0.0869073
            410            410        -31.674        -31.667     -0.0869151
            411            411        -31.507        -31.500     -0.0869244
            412            412        -31.341        -31.333     -0.0869255
            413            413        -31.174        -31.167     -0.0868631
            414            414        -31.007        -31.000     -0.0868187
            415            415        -30.841        -30.833     -0.0867794
            416            416        -30.674        -30.667     -0.0867514
            417            417        -30.507        -30.500     -0.0867364
            418            418        -30.341        -30.333     -0.0867239
            419            419        -30.174        -30.167     -0.0866837
            420            420        -30.007        -30.000     -0.0866341
            421            421        -29.841        -29.833     -0.0866248
            422            422        -29.674        -29.667     -0.0866126
            423            423        -29.507        -29.500     -0.0865871
            424            424        -29.341        -29.333     -0.0865721
            425            425        -29.174        -29.167     -0.0865792
            426            426        -29.007        -29.000     -0.0865637
            427            427        -28.841        -28.833     -0.0865349
            428            428        -28.674        -28.667     -0.0865065
            429            429        -28.507        -28.500     -0.0864773
            430            430        -28.341        -28.333     -0.0864511
            431            431        -28.174        -28.167     -0.0864337
            432            432        -28.007        -28.000     -0.0864352
            433            433        -27.841        -27.833     -0.0864561
            434            434        -27.674        -27.667     -0.0864593
            435            435        -27.507        -27.500     -0.0864618
            436            436        -27.341        -27.333     -0.0865375
            437            437        -27.174        -27.167     -0.0864777
            438            438        -27.007        -27.000     -0.0863387
            439            439        -26.841        -26.833     -0.0861448
            440            440        -26.674        -26.667     -0.0862879
            441            441        -26.507        -26.500     -0.0862443
            442            442        -26.341        -26.333     -0.0861853
            443            443        -26.174        -26.167      -0.086151
            444            444        -26.007        -26.000     -0.0861511
            445            445        -25.841        -25.833     -0.0861292
            446            446        -25.674        -25.667     -0.0861252
            447            447        -25.508        -25.500     -0.0861287
            448            448        -25.341        -25.333     -0.0861337
            449            449        -25.174        -25.167     -0.0861579
            450            450        -25.008        -25.000     -0.0861479
            451            451        -24.841        -24.833     -0.0861328
            452            452        -24.674        -24.667     -0.0861186
            453            453        -24.508        -24.500     -0.0860455
            454            454        -24.341        -24.333     -0.0859841
            455            455        -24.174        -24.167     -0.0859244
            456            456        -24.008        -24.000      -0.085858
            457            457        -23.841        -23.833     -0.0858202
            458            458        -23.674        -23.667     -0.0857799
            459            459        -23.508        -23.500     -0.0857141
            460            460        -23.341        -23.333     -0.0856496
            461            461        -23.174        -23.167     -0.0856195
            462            462        -23.008        -23.000     -0.0855724
            463            463        -22.841        -22.833     -0.0855124
            464            464        -22.674        -22.667     -0.0854298
            465            465        -22.508        -22.500     -0.0854709
            466            466        -22.341        -22.333     -0.0854484
            467            467        -22.174        -22.167     -0.0854144
            468            468        -22.008        -22.000     -0.0853828
            469            469        -21.841        -21.833     -0.0853221
            470            470        -21.674        -21.667     -0.0852812
            471            471        -21.508        -21.500      -0.085259
            472            472        -21.341        -21.333     -0.0852486
            473            473        -21.174        -21.167     -0.0852521
            474            474        -21.008        -21.000     -0.0852354
            475            475        -20.841        -20.833       -0.08522
            476            476        -20.674        -20.667      -0.085221
            477            477        -20.508        -20.500     -0.0852078
            478            478        -20.341        -20.333     -0.0851968
            479            479        -20.174        -20.167      -0.085194
            480            480        -20.008        -20.000      -0.085186
            481            481        -19.841        -19.833      -0.085178
            482            482        -19.674        -19.667     -0.0851063
            483            483        -19.508        -19.500     -0.0850517
            484            484        -19.341        -19.333     -0.0849913
            485            485        -19.174        -19.167     -0.0849013
            486            486        -19.008        -19.000     -0.0849098
            487            487        -18.841        -18.833      -0.084934
            488            488        -18.675        -18.667     -0.0849536
            489            489        -18.508        -18.500     -0.0849003
            490            490        -18.341        -18.333     -0.0849243
            491            491        -18.175        -18.167     -0.0850002
            492            492        -18.008        -18.000     -0.0850561
            493            493        -17.841        -17.833      -0.084951
            494            494        -17.675        -17.667     -0.0849067
            495            495        -17.508        -17.500     -0.0848764
            496            496        -17.341        -17.333     -0.0848211
            497            497        -17.175        -17.167     -0.0847453
            498            498        -17.008        -17.000      -0.084721
            499            499        -16.841        -16.833      -0.084713
            500            500        -16.675        -16.667     -0.0847127
            501            501        -16.508        -16.500     -0.0847159
            502            502        -16.341        -16.333     -0.0847578
            503            503        -16.175        -16.167     -0.0847484
            504            504        -16.008        -16.000     -0.0847188
            505            505        -15.841        -15.833     -0.0846727
            506            506        -15.675        -15.667     -0.0845786
            507            507        -15.508        -15.500     -0.0845153
            508            508        -15.341        -15.333      -0.084463
            509            509        -15.175        -15.167     -0.0844349
            510            510        -15.008        -15.000     -0.0844259
            511            511        -14.841        -14.833     -0.0844181
            512            512        -14.675        -14.667     -0.0844056
            513            513        -14.508        -14.500     -0.0844065
            514            514        -14.341        -14.333     -0.0844677
            515            515        -14.175        -14.167     -0.0844701
            516            516        -14.008        -14.000     -0.0844698
            517            517        -13.841        -13.833     -0.0844653
            518            518        -13.675        -13.667      -0.084456
            519            519        -13.508        -13.500     -0.0843673
            520            520        -13.341        -13.333      -0.084319
            521            521        -13.175        -13.167     -0.0843018
            522            522        -13.008        -13.000     -0.0842998
            523            523        -12.842        -12.833     -0.0842586
            524            524        -12.675        -12.667     -0.0842275
            525            525        -12.508        -12.500      -0.084201
            526            526        -12.342        -12.333     -0.0841708
            527            527        -12.175        -12.167     -0.0841499
            528            528        -12.008        -12.000     -0.0841273
            529            529        -11.842        -11.833     -0.0841223
            530            530        -11.675        -11.667     -0.0841358
            531            531        -11.508        -11.500     -0.0841272
            532            532        -11.342        -11.333     -0.0841098
            533            533        -11.175        -11.167     -0.0840895
            534            534        -11.008        -11.000     -0.0840509
            535            535        -10.842        -10.833     -0.0839616
            536            536        -10.675        -10.667     -0.0838956
            537            537        -10.508        -10.500     -0.0838453
            538            538        -10.342        -10.333     -0.0838091
            539            539        -10.175        -10.167     -0.0837674
            540            540        -10.008        -10.000     -0.0837338
            541            541         -9.842         -9.833     -0.0836983
            542            542         -9.675         -9.667     -0.0836753
            543            543         -9.508         -9.500     -0.0836763
            544            544         -9.342         -9.333     -0.0836573
            545            545         -9.175         -9.167     -0.0836434
            546            546         -9.008         -9.000     -0.0836209
            547            547         -8.842         -8.833     -0.0835884
            548            548         -8.675         -8.667     -0.0835761
            549            549         -8.508         -8.500     -0.0835514
            550            550         -8.342         -8.333     -0.0835107
            551            551         -8.175         -8.167     -0.0834908
            552            552         -8.008         -8.000     -0.0834686
            553            553         -7.842         -7.833     -0.0834301
            554            554         -7.675         -7.667     -0.0833795
            555            555         -7.508         -7.500     -0.0833499
            556            556         -7.342         -7.333      -0.083324
            557            557         -7.175         -7.167      -0.083294
            558            558         -7.008         -7.000     -0.0832744
            559            559         -6.842         -6.833     -0.0832416
            560            560         -6.675         -6.667     -0.0831915
            561            561         -6.508         -6.500     -0.0831466
            562            562         -6.342         -6.333     -0.0831189
            563            563         -6.175         -6.167     -0.0830618
            564            564         -6.008         -6.000     -0.0830166
            565            565         -5.842         -5.833     -0.0829846
            566            566         -5.675         -5.667     -0.0829552
            567            567         -5.509         -5.500     -0.0829058
            568            568         -5.342         -5.333     -0.0828594
            569            569         -5.175         -5.167      -0.082821
            570            570         -5.009         -5.000     -0.0827961
            571            571         -4.842         -4.833     -0.0827219
            572            572         -4.675         -4.667     -0.0826612
            573            573         -4.509         -4.500     -0.0826176
            574            574         -4.342         -4.333     -0.0825737
            575            575         -4.175         -4.167     -0.0825463
            576            576         -4.009         -4.000     -0.0825473
            577            577         -3.842         -3.833     -0.0825494
            578            578         -3.675         -3.667      -0.082527
            579            579         -3.509         -3.500      -0.082541
            580            580         -3.342         -3.333     -0.0825367
            581            581         -3.175         -3.167     -0.0825221
            582            582         -3.009         -3.000     -0.0825067
            583            583         -2.842         -2.833     -0.0824231
            584            584         -2.675         -2.667     -0.0823579
            585            585         -2.509         -2.500     -0.0822927
            586            586         -2.342         -2.333     -0.0822274
            587            587         -2.175         -2.167      -0.082152
            588            588         -2.009         -2.000     -0.0820633
            589            589         -1.842         -1.833     -0.0819942
            590            590         -1.675         -1.667     -0.0819267
            591            591         -1.509         -1.500     -0.0818603
            592            592         -1.342         -1.333      -0.081833
            593            593         -1.175         -1.167       -0.08182
            594            594         -1.009         -1.000     -0.0818085
            595            595         -0.842         -0.833     -0.0817833
            596            596         -0.675         -0.667      -0.081768
            597            597         -0.509         -0.500     -0.0817402
            598            598         -0.342         -0.333     -0.0817025
            599            599         -0.175         -0.167     -0.0816592
            600            600     -8.724e-03          0.000     -0.0815789
            601            601          0.158          0.167     -0.0815345
            602            602          0.325          0.333     -0.0814871
            603            603          0.491          0.500     -0.0814376
            604            604          0.658          0.667     -0.0814242
            605            605          0.825          0.833     -0.0813765
            606            606          0.991          1.000     -0.0813053
            607            607          1.158          1.167     -0.0812338
            608            608          1.325          1.333     -0.0811403
            609            609          1.491          1.500     -0.0810541
            610            610          1.658          1.667     -0.0809828
            611            611          1.825          1.833      -0.080907
            612            612          1.991          2.000     -0.0808352
            613            613          2.158          2.167     -0.0807649
            614            614          2.325          2.333     -0.0806996
            615            615          2.491          2.500     -0.0806528
            616            616          2.658          2.667     -0.0806391
            617            617          2.825          2.833     -0.0806031
            618            618          2.991          3.000     -0.0805481
            619            619          3.158          3.167     -0.0804818
            620            620          3.325          3.333      -0.080451
            621            621          3.491          3.500     -0.0804094
            622            622          3.658          3.667     -0.0803661
            623            623          3.825          3.833     -0.0803301
            624            624          3.991          4.000     -0.0803054
            625            625          4.158          4.167     -0.0802784
            626            626          4.324          4.333     -0.0802478
            627            627          4.491          4.500     -0.0802338
            628            628          4.658          4.667     -0.0802139
            629            629          4.824          4.833     -0.0801762
            630            630          4.991          5.000     -0.0801296
            631            631          5.158          5.167     -0.0800841
            632            632          5.324          5.333     -0.0800353
            633            633          5.491          5.500     -0.0799886
            634            634          5.658          5.667     -0.0799394
            635            635          5.824          5.833      -0.079885
            636            636          5.991          6.000     -0.0798833
            637            637          6.158          6.167     -0.0798821
            638            638          6.324          6.333     -0.0798849
            639            639          6.491          6.500     -0.0798888
            640            640          6.658          6.667     -0.0799231
            641            641          6.824          6.833     -0.0799319
            642            642          6.991          7.000     -0.0798981
            643            643          7.158          7.167     -0.0798525
            644            644          7.324          7.333     -0.0797717
            645            645          7.491          7.500     -0.0797022
            646            646          7.658          7.667     -0.0796411
            647            647          7.824          7.833     -0.0795783
            648            648          7.991          8.000     -0.0795358
            649            649          8.158          8.167      -0.079501
            650            650          8.324          8.333     -0.0794648
            651            651          8.491          8.500     -0.0794107
            652            652          8.658          8.667     -0.0793984
            653            653          8.824          8.833     -0.0793892
            654            654          8.991          9.000     -0.0793828
            655            655          9.158          9.167     -0.0793642
            656            656          9.324          9.333     -0.0793418
            657            657          9.491          9.500      -0.079307
            658            658          9.658          9.667      -0.079271
            659            659          9.824          9.833     -0.0792382
            660            660          9.991         10.000     -0.0791975
            661            661         10.158         10.167      -0.079154
            662            662         10.324         10.333     -0.0791041
            663            663         10.491         10.500     -0.0790647
            664            664         10.658         10.667     -0.0790432
            665            665         10.824         10.833     -0.0790178
            666            666         10.991         11.000     -0.0789839
            667            667         11.158         11.167     -0.0789439
            668            668         11.324         11.333     -0.0788873
            669            669         11.491         11.500     -0.0788364
            670            670         11.658         11.667     -0.0787811
            671            671         11.824         11.833     -0.0787193
            672            672         11.991         12.000     -0.0786583
            673            673         12.158         12.167     -0.0786113
            674            674         12.324         12.333     -0.0785674
            675            675         12.491         12.500     -0.0785301
            676            676         12.657         12.667     -0.0785147
            677            677         12.824         12.833     -0.0784742
            678            678         12.991         13.000     -0.0784426
            679            679         13.157         13.167     -0.0784333
            680            680         13.324         13.333     -0.0783882
            681            681         13.491         13.500      -0.078356
            682            682         13.657         13.667     -0.0783324
            683            683         13.824         13.833     -0.0783183
            684            684         13.991         14.000     -0.0783196
            685            685         14.157         14.167     -0.0783071
            686            686         14.324         14.333     -0.0782928
            687            687         14.491         14.500     -0.0782713
            688            688         14.657         14.667     -0.0782398
            689            689         14.824         14.833     -0.0781954
            690            690         14.991         15.000     -0.0781344
            691            691         15.157         15.167     -0.0780572
            692            692         15.324         15.333     -0.0779529
            693            693         15.491         15.500     -0.0778771
            694            694         15.657         15.667     -0.0778096
            695            695         15.824         15.833     -0.0777592
            696            696         15.991         16.000     -0.0777207
            697            697         16.157         16.167     -0.0776685
            698            698         16.324         16.333     -0.0776016
            699            699         16.491         16.500      -0.077524
            700            700         16.657         16.667     -0.0774473
            701            701         16.824         16.833     -0.0773883
            702            702         16.991         17.000     -0.0773299
            703            703         17.157         17.167     -0.0772679
            704            704         17.324         17.333     -0.0772262
            705            705         17.491         17.500     -0.0771962
            706            706         17.657         17.667     -0.0771734
            707            707         17.824         17.833     -0.0771473
            708            708         17.991         18.000     -0.0771453
            709            709         18.157         18.167     -0.0771236
            710            710         18.324         18.333     -0.0770924
            711            711         18.491         18.500     -0.0770562
            712            712         18.657         18.667      -0.076986
            713            713         18.824         18.833     -0.0769337
            714            714         18.991         19.000     -0.0768913
            715            715         19.157         19.167     -0.0768581
            716            716         19.324         19.333     -0.0768138
            717            717         19.491         19.500     -0.0767615
            718            718         19.657         19.667     -0.0767127
            719            719         19.824         19.833     -0.0766755
            720            720         19.991         20.000     -0.0766486
            721            721         20.157         20.167     -0.0766126
            722            722         20.324         20.333     -0.0765772
            723            723         20.491         20.500     -0.0765382
            724            724         20.657         20.667     -0.0765005
            725            725         20.824         20.833     -0.0764692
            726            726         20.991         21.000     -0.0764395
            727            727         21.157         21.167       -0.07641
            728            728         21.324         21.333     -0.0763863
            729            729         21.491         21.500     -0.0763609
            730            730         21.657         21.667     -0.0763342
            731            731         21.824         21.833     -0.0763061
            732            732         21.991         22.000     -0.0762735
            733            733         22.157         22.167     -0.0762307
            734            734         22.324         22.333     -0.0761965
            735            735         22.491         22.500     -0.0761693
            736            736         22.657         22.667     -0.0761158
            737            737         22.824         22.833     -0.0760755
            738            738         22.991         23.000     -0.0760532
            739            739         23.157         23.167     -0.0760389
            740            740         23.324         23.333     -0.0760227
            741            741         23.490         23.500     -0.0759989
            742            742         23.657         23.667     -0.0759745
            743            743         23.824         23.833     -0.0759563
            744            744         23.990         24.000     -0.0759491
            745            745         24.157         24.167     -0.0759283
            746            746         24.324         24.333     -0.0759044
            747            747         24.490         24.500     -0.0758827
            748            748         24.657         24.667     -0.0758709
            749            749         24.824         24.833      -0.075833
            750            750         24.990         25.000     -0.0758071
            751            751         25.157         25.167     -0.0757888
            752            752         25.324         25.333     -0.0757631
            753            753         25.490         25.500     -0.0757444
            754            754         25.657         25.667     -0.0757284
            755            755         25.824         25.833     -0.0757258
            756            756         25.990         26.000     -0.0757304
            757            757         26.157         26.167     -0.0757203
            758            758         26.324         26.333     -0.0757039
            759            759         26.490         26.500     -0.0756996
            760            760         26.657         26.667     -0.0756953
            761            761         26.824         26.833      -0.075685
            762            762         26.990         27.000     -0.0756679
            763            763         27.157         27.167     -0.0756558
            764            764         27.324         27.333     -0.0756437
            765            765         27.490         27.500     -0.0756416
            766            766         27.657         27.667     -0.0756384
            767            767         27.824         27.833     -0.0756428
            768            768         27.990         28.000     -0.0756287
            769            769         28.157         28.167     -0.0756094
            770            770         28.324         28.333     -0.0756016
            771            771         28.490         28.500     -0.0755934
            772            772         28.657         28.667      -0.075589
            773            773         28.824         28.833     -0.0755724
            774            774         28.990         29.000     -0.0755547
            775            775         29.157         29.167      -0.075551
            776            776         29.324         29.333     -0.0755763
            777            777         29.490         29.500     -0.0755894
            778            778         29.657         29.667     -0.0755875
            779            779         29.823         29.833     -0.0755814
            780            780         29.990         30.000     -0.0755682
            781            781         30.157         30.167     -0.0755368
            782            782         30.323         30.333     -0.0754953
            783            783         30.490         30.500     -0.0754696
            784            784         30.657         30.667     -0.0753973
            785            785         30.823         30.833     -0.0753666
            786            786         30.990         31.000     -0.0753495
            787            787         31.157         31.167     -0.0753196
            788            788         31.323         31.333     -0.0753292
            789            789         31.490         31.500     -0.0753247
            790            790         31.657         31.667     -0.0753024
            791            791         31.823         31.833     -0.0752648
            792            792         31.990         32.000     -0.0752511
            793            793         32.157         32.167      -0.075242
            794            794         32.323         32.333     -0.0752418
            795            795         32.490         32.500     -0.0752431
            796            796         32.657         32.667     -0.0752445
            797            797         32.823         32.833     -0.0752202
            798            798         32.990         33.000     -0.0751861
            799            799         33.157         33.167     -0.0751449
            800            800         33.323         33.333     -0.0750823
            801            801         33.490         33.500     -0.0750431
            802            802         33.657         33.667     -0.0750083
            803            803         33.823         33.833     -0.0749672
            804            804         33.990         34.000     -0.0749491
            805            805         34.157         34.167     -0.0749078
            806            806         34.323         34.333       -0.07486
            807            807         34.490         34.500     -0.0748221
            808            808         34.657         34.667     -0.0747818
            809            809         34.823         34.833     -0.0747464
            810            810         34.990         35.000     -0.0747065
            811            811         35.157         35.167     -0.0746638
            812            812         35.323         35.333     -0.0746232
            813            813         35.490         35.500     -0.0745735
            814            814         35.657         35.667     -0.0745477
            815            815         35.823         35.833     -0.0745301
            816            816         35.990         36.000     -0.0744796
            817            817         36.157         36.167     -0.0744558
            818            818         36.323         36.333     -0.0744453
            819            819         36.490         36.500     -0.0744322
            820            820         36.657         36.667     -0.0744033
            821            821         36.823         36.833     -0.0743891
            822            822         36.990         37.000     -0.0743925
            823            823         37.157         37.167     -0.0744046
            824            824         37.323         37.333     -0.0744316
            825            825         37.490         37.500     -0.0744517
            826            826         37.657         37.667     -0.0744572
            827            827         37.823         37.833     -0.0744578
            828            828         37.990         38.000     -0.0744642
            829            829         38.156         38.167     -0.0744639
            830            830         38.323         38.333     -0.0744565
            831            831         38.490         38.500     -0.0744444
            832            832         38.656         38.667     -0.0744216
            833            833         38.823         38.833     -0.0744057
            834            834         38.990         39.000     -0.0744009
            835            835         39.156         39.167     -0.0744045
            836            836         39.323         39.333     -0.0744146
            837            837         39.490         39.500     -0.0743972
            838            838         39.656         39.667     -0.0743768
            839            839         39.823         39.833     -0.0743653
            840            840         39.990         40.000     -0.0743329
            841            841         40.156         40.167      -0.074306
            842            842         40.323         40.333     -0.0742737
            843            843         40.490         40.500     -0.0742346
            844            844         40.656         40.667     -0.0742119
            845            845         40.823         40.833     -0.0741881
            846            846         40.990         41.000     -0.0741738
            847            847         41.156         41.167     -0.0741744
            848            848         41.323         41.333     -0.0742214
            849            849         41.490         41.500     -0.0742474
            850            850         41.656         41.667     -0.0742632
            851            851         41.823         41.833     -0.0742871
            852            852         41.990         42.000     -0.0743043
            853            853         42.156         42.167     -0.0742843
            854            854         42.323         42.333      -0.074263
            855            855         42.490         42.500     -0.0742561
            856            856         42.656         42.667     -0.0741936
            857            857         42.823         42.833     -0.0741701
            858            858         42.990         43.000     -0.0741597
            859            859         43.156         43.167     -0.0741381
            860            860         43.323         43.333     -0.0741184
            861            861         43.490         43.500     -0.0740866
            862            862         43.656         43.667     -0.0740518
            863            863         43.823         43.833     -0.0740161
            864            864         43.990         44.000     -0.0739758
            865            865         44.156         44.167      -0.073957
            866            866         44.323         44.333     -0.0739469
            867            867         44.490         44.500     -0.0739372
            868            868         44.656         44.667     -0.0739531
            869            869         44.823         44.833     -0.0739408
            870            870         44.990         45.000     -0.0739134
            871            871         45.156         45.167     -0.0738866
            872            872         45.323         45.333     -0.0738432
            873            873         45.489         45.500     -0.0738153
            874            874         45.656         45.667     -0.0737832
            875            875         45.823         45.833     -0.0737403
            876            876         45.989         46.000     -0.0737152
            877            877         46.156         46.167      -0.073694
            878            878         46.323         46.333     -0.0736741
            879            879         46.489         46.500     -0.0736455
            880            880         46.656         46.667     -0.0736175
            881            881         46.823         46.833      -0.073588
            882            882         46.989         47.000     -0.0735537
            883            883         47.156         47.167     -0.0735197
            884            884         47.323         47.333     -0.0734939
            885            885         47.489         47.500     -0.0734846
            886            886         47.656         47.667     -0.0734779
            887            887         47.823         47.833     -0.0734653
            888            888         47.989         48.000     -0.0734597
            889            889         48.156         48.167     -0.0734275
            890            890         48.323         48.333     -0.0733812
            891            891         48.489         48.500     -0.0733252
            892            892         48.656         48.667     -0.0732438
            893            893         48.823         48.833     -0.0731989
            894            894         48.989         49.000     -0.0731584
            895            895         49.156         49.167     -0.0731185
            896            896         49.323         49.333     -0.0730866
            897            897         49.489         49.500     -0.0730422
            898            898         49.656         49.667     -0.0729953
            899            899         49.823         49.833     -0.0729497
            900            900         49.989         50.000     -0.0728766
            901            901         50.156         50.167     -0.0728273
            902            902         50.323         50.333     -0.0727709
            903            903         50.489         50.500      -0.072717
            904            904         50.656         50.667     -0.0726867
            905            905         50.823         50.833     -0.0726616
            906            906         50.989         51.000     -0.0726297
            907            907         51.156         51.167     -0.0726013
            908            908         51.323         51.333     -0.0725801
            909            909         51.489         51.500      -0.072545
            910            910         51.656         51.667     -0.0725081
            911            911         51.823         51.833     -0.0724741
            912            912         51.989         52.000     -0.0724074
            913            913         52.156         52.167     -0.0723641
            914            914         52.323         52.333     -0.0723293
            915            915         52.489         52.500     -0.0722897
            916            916         52.656         52.667     -0.0722356
            917            917         52.823         52.833      -0.072164
            918            918         52.989         53.000     -0.0720951
            919            919         53.156         53.167     -0.0720272
            920            920         53.323         53.333     -0.0719429
            921            921         53.489         53.500     -0.0718962
            922            922         53.656         53.667     -0.0718596
            923            923         53.823         53.833     -0.0718315
            924            924         53.989         54.000     -0.0718171
            925            925         54.156         54.167     -0.0717682
            926            926         54.323         54.333     -0.0717012
            927            927         54.489         54.500     -0.0716161
            928            928         54.656         54.667     -0.0715108
            929            929         54.823         54.833     -0.0714202
            930            930         54.989         55.000     -0.0713341
            931            931         55.156         55.167     -0.0712795
            932            932         55.323         55.333       -0.07125
            933            933         55.489         55.500     -0.0712473
            934            934         55.656         55.667     -0.0712153
            935            935         55.823         55.833     -0.0711895
            936            936         55.989         56.000     -0.0712097
            937            937         56.156         56.167     -0.0710833
            938            938         56.323         56.333     -0.0709967
            939            939         56.489         56.500     -0.0709102
            940            940         56.656         56.667     -0.0708278
            941            941         56.823         56.833     -0.0707484
            942            942         56.989         57.000     -0.0706965
            943            943         57.156         57.167     -0.0706457
            944            944         57.323         57.333     -0.0705876
            945            945         57.489         57.500       -0.07056
            946            946         57.656         57.667     -0.0704929
            947            947         57.823         57.833     -0.0704149
            948            948         57.989         58.000     -0.0703289
            949            949         58.156         58.167     -0.0701888
            950            950         58.323         58.333     -0.0700674
            951            951         58.489         58.500     -0.0699521
            952            952         58.656         58.667     -0.0698419
            953            953         58.823         58.833     -0.0697474
            954            954         58.989         59.000     -0.0696539
            955            955         59.156         59.167     -0.0695721
            956            956         59.323         59.333     -0.0694866
            957            957         59.489         59.500     -0.0694244
            958            958         59.656         59.667     -0.0693521
            959            959         59.823         59.833     -0.0692809
            960            960         59.989         60.000     -0.0692098
            961            961         60.156         60.167     -0.0691075
            962            962         60.323         60.333     -0.0690143
            963            963         60.489         60.500     -0.0689314
            964            964         60.656         60.667      -0.068849
            965            965         60.823         60.833     -0.0687354
            966            966         60.989         61.000     -0.0686476
            967            967         61.156         61.167      -0.068559
            968            968         61.323         61.333     -0.0684718
            969            969         61.489         61.500     -0.0684045
            970            970         61.656         61.667     -0.0683202
            971            971         61.823         61.833     -0.0682304
            972            972         61.989         62.000     -0.0681452
            973            973         62.156         62.167     -0.0680425
            974            974         62.323         62.333      -0.067931
            975            975         62.489         62.500     -0.0678297
            976            976         62.656         62.667       -0.06773
            977            977         62.823         62.833     -0.0676044
            978            978         62.989         63.000     -0.0674927
            979            979         63.156         63.167     -0.0673843
            980            980         63.323         63.333      -0.067272
            981            981         63.489         63.500     -0.0671834
            982            982         63.656         63.667     -0.0670962
            983            983         63.823         63.833     -0.0670121
            984            984         63.989         64.000     -0.0669273
            985            985         64.156         64.167     -0.0668498
            986            986         64.323         64.333     -0.0667716
            987            987         64.490         64.500     -0.0666944
            988            988         64.656         64.667     -0.0666176
            989            989         64.823         64.833     -0.0665239
            990            990         64.990         65.000     -0.0664384
            991            991         65.156         65.167     -0.0663675
            992            992         65.323         65.333     -0.0662964
            993            993         65.490         65.500      -0.066206
            994            994         65.656         65.667     -0.0661089
            995            995         65.823         65.833     -0.0660082
            996            996         65.990         66.000     -0.0659124
            997            997         66.156         66.167     -0.0657969
            998            998         66.323         66.333     -0.0656823
            999            999         66.490         66.500     -0.0655706
           1000           1000         66.656         66.667     -0.0654691
           1001           1001         66.823         66.833     -0.0653653
           1002           1002         66.990         67.000     -0.0652656
           1003           1003         67.156         67.167     -0.0651677
           1004           1004         67.323         67.333     -0.0650828
           1005           1005         67.490         67.500     -0.0650293
           1006           1006         67.656         67.667     -0.0649619
           1007           1007         67.823         67.833     -0.0648887
           1008           1008         67.990         68.000      -0.064802
           1009           1009         68.156         68.167     -0.0647218
           1010           1010         68.323         68.333     -0.0646302
           1011           1011         68.490         68.500     -0.0645349
           1012           1012         68.656         68.667     -0.0644425
           1013           1013         68.823         68.833     -0.0643256
           1014           1014         68.990         69.000     -0.0642344
           1015           1015         69.156         69.167     -0.0641492
           1016           1016         69.323         69.333     -0.0640675
           1017           1017         69.490         69.500      -0.064009
           1018           1018         69.656         69.667     -0.0639401
           1019           1019         69.823         69.833     -0.0638745
           1020           1020         69.990         70.000     -0.0637977
           1021           1021         70.156         70.167     -0.0637063
           1022           1022         70.323         70.333     -0.0636084
           1023           1023         70.490         70.500     -0.0635107
           1024           1024         70.656         70.667     -0.0634232
           1025           1025         70.823         70.833     -0.0633434
           1026           1026         70.990         71.000     -0.0632335
           1027           1027         71.156         71.167     -0.0631476
           1028           1028         71.323         71.333     -0.0630753
           1029           1029         71.490         71.500     -0.0630083
           1030           1030         71.656         71.667     -0.0629572
           1031           1031         71.823         71.833      -0.062886
           1032           1032         71.990         72.000     -0.0627966
           1033           1033         72.156         72.167     -0.0627032
           1034           1034         72.323         72.333     -0.0626027
           1035           1035         72.490         72.500     -0.0625066
           1036           1036         72.656         72.667     -0.0624074
           1037           1037         72.823         72.833     -0.0623101
           1038           1038         72.990         73.000     -0.0622122
           1039           1039         73.156         73.167     -0.0621146
           1040           1040         73.323         73.333     -0.0620015
           1041           1041         73.490         73.500      -0.061888
           1042           1042         73.656         73.667     -0.0617932
           1043           1043         73.823         73.833     -0.0616978
           1044           1044         73.990         74.000     -0.0616056
           1045           1045         74.157         74.167     -0.0615098
           1046           1046         74.323         74.333     -0.0614441
           1047           1047         74.490         74.500     -0.0613722
           1048           1048         74.657         74.667     -0.0612936
           1049           1049         74.823         74.833     -0.0612093
           1050           1050         74.990         75.000     -0.0611349
           1051           1051         75.157         75.167     -0.0610492
           1052           1052         75.323         75.333     -0.0609585
           1053           1053         75.490         75.500     -0.0608623
           1054           1054         75.657         75.667     -0.0607535
           1055           1055         75.823         75.833     -0.0606628
           1056           1056         75.990         76.000      -0.060576
           1057           1057         76.157         76.167     -0.0604941
           1058           1058         76.323         76.333     -0.0604207
           1059           1059         76.490         76.500     -0.0603222
           1060           1060         76.657         76.667      -0.060207
           1061           1061         76.823         76.833     -0.0600812
           1062           1062         76.990         77.000     -0.0599554
           1063           1063         77.157         77.167     -0.0598484
           1064           1064         77.323         77.333     -0.0597318
           1065           1065         77.490         77.500     -0.0596065
           1066           1066         77.657         77.667     -0.0594903
           1067           1067         77.823         77.833     -0.0593631
           1068           1068         77.990         78.000     -0.0592245
           1069           1069         78.157         78.167     -0.0590868
           1070           1070         78.323         78.333     -0.0589553
           1071           1071         78.490         78.500     -0.0588466
           1072           1072         78.657         78.667     -0.0587441
           1073           1073         78.823         78.833     -0.0586387
           1074           1074         78.990         79.000     -0.0585802
           1075           1075         79.157         79.167     -0.0584925
           1076           1076         79.323         79.333     -0.0584082
           1077           1077         79.490         79.500      -0.058328
           1078           1078         79.657         79.667     -0.0582387
           1079           1079         79.823         79.833     -0.0581429
           1080           1080         79.990         80.000      -0.058046
           1081           1081         80.157         80.167     -0.0579398
           1082           1082         80.324         80.333     -0.0578063
           1083           1083         80.490         80.500     -0.0576801
           1084           1084         80.657         80.667     -0.0575542
           1085           1085         80.824         80.833     -0.0574291
           1086           1086         80.990         81.000     -0.0572761
           1087           1087         81.157         81.167     -0.0571381
           1088           1088         81.324         81.333     -0.0570078
           1089           1089         81.490         81.500     -0.0568762
           1090           1090         81.657         81.667     -0.0567626
           1091           1091         81.824         81.833     -0.0566577
           1092           1092         81.990         82.000     -0.0565558
           1093           1093         82.157         82.167     -0.0564537
           1094           1094         82.324         82.333     -0.0563821
           1095           1095         82.490         82.500     -0.0562803
           1096           1096         82.657         82.667     -0.0561737
           1097           1097         82.824         82.833     -0.0560588
           1098           1098         82.990         83.000     -0.0559191
           1099           1099         83.157         83.167     -0.0557868
           1100           1100         83.324         83.333     -0.0556561
           1101           1101         83.490         83.500     -0.0555346
           1102           1102         83.657         83.667     -0.0554032
           1103           1103         83.824         83.833     -0.0552811
           1104           1104         83.990         84.000     -0.0551535
           1105           1105         84.157         84.167     -0.0550332
           1106           1106         84.324         84.333     -0.0549209
           1107           1107         84.491         84.500     -0.0548122
           1108           1108         84.657         84.667     -0.0547004
           1109           1109         84.824         84.833     -0.0545832
           1110           1110         84.991         85.000     -0.0544752
           1111           1111         85.157         85.167     -0.0543736
           1112           1112         85.324         85.333     -0.0542701
           1113           1113         85.491         85.500      -0.054156
           1114           1114         85.657         85.667     -0.0540465
           1115           1115         85.824         85.833     -0.0539285
           1116           1116         85.991         86.000     -0.0538119
           1117           1117         86.157         86.167     -0.0536977
           1118           1118         86.324         86.333     -0.0535449
           1119           1119         86.491         86.500     -0.0534137
           1120           1120         86.657         86.667     -0.0532853
           1121           1121         86.824         86.833     -0.0531715
           1122           1122         86.991         87.000       -0.05304
           1123           1123         87.157         87.167     -0.0529188
           1124           1124         87.324         87.333     -0.0527877
           1125           1125         87.491         87.500     -0.0526464
           1126           1126         87.657         87.667     -0.0525344
           1127           1127         87.824         87.833     -0.0524245
           1128           1128         87.991         88.000     -0.0523223
           1129           1129         88.157         88.167     -0.0522245
           1130           1130         88.324         88.333     -0.0521496
           1131           1131         88.491         88.500     -0.0520609
           1132           1132         88.657         88.667     -0.0519738
           1133           1133         88.824         88.833     -0.0518894
           1134           1134         88.991         89.000     -0.0517824
           1135           1135         89.158         89.167     -0.0516609
           1136           1136         89.324         89.333     -0.0515426
           1137           1137         89.491         89.500     -0.0514349
           1138           1138         89.658         89.667     -0.0513057
           1139           1139         89.824         89.833     -0.0511901
           1140           1140         89.991         90.000     -0.0510849
           1141           1141         90.158         90.167      -0.050984
           1142           1142         90.324         90.333     -0.0509102
           1143           1143         90.491         90.500     -0.0508119
           1144           1144         90.658         90.667     -0.0507086
           1145           1145         90.824         90.833      -0.050613
           1146           1146         90.991         91.000     -0.0505086
           1147           1147         91.158         91.167     -0.0504045
           1148           1148         91.324         91.333     -0.0502879
           1149           1149         91.491         91.500     -0.0501675
           1150           1150         91.658         91.667     -0.0500249
           1151           1151         91.824         91.833        -0.0499
           1152           1152         91.991         92.000     -0.0497667
           1153           1153         92.158         92.167     -0.0496209
           1154           1154         92.324         92.333     -0.0494745
           1155           1155         92.491         92.500     -0.0493508
           1156           1156         92.658         92.667     -0.0492363
           1157           1157         92.825         92.833     -0.0491155
           1158           1158         92.991         93.000     -0.0490121
           1159           1159         93.158         93.167     -0.0489119
           1160           1160         93.325         93.333     -0.0488049
           1161           1161         93.491         93.500     -0.0487033
           1162           1162         93.658         93.667     -0.0485935
           1163           1163         93.825         93.833     -0.0484585
           1164           1164         93.991         94.000     -0.0483292
           1165           1165         94.158         94.167     -0.0482062
           1166           1166         94.325         94.333     -0.0480874
           1167           1167         94.491         94.500     -0.0479732
           1168           1168         94.658         94.667      -0.047861
           1169           1169         94.825         94.833     -0.0477458
           1170           1170         94.991         95.000     -0.0476649
           1171           1171         95.158         95.167     -0.0475672
           1172           1172         95.325         95.333     -0.0474652
           1173           1173         95.491         95.500     -0.0473696
           1174           1174         95.658         95.667     -0.0472644
           1175           1175         95.825         95.833     -0.0471553
           1176           1176         95.991         96.000     -0.0470354
           1177           1177         96.158         96.167     -0.0469208
           1178           1178         96.325         96.333     -0.0468105
           1179           1179         96.491         96.500     -0.0467049
           1180           1180         96.658         96.667     -0.0465977
           1181           1181         96.825         96.833     -0.0464902
           1182           1182         96.992         97.000      -0.046396
           1183           1183         97.158         97.167     -0.0462983
           1184           1184         97.325         97.333     -0.0462021
           1185           1185         97.492         97.500      -0.046094
           1186           1186         97.658         97.667     -0.0459788
           1187           1187         97.825         97.833     -0.0458444
           1188           1188         97.992         98.000     -0.0457171
           1189           1189         98.158         98.167     -0.0455901
           1190           1190         98.325         98.333     -0.0454694
           1191           1191         98.492         98.500     -0.0453505
           1192           1192         98.658         98.667     -0.0452504
           1193           1193         98.825         98.833     -0.0451606
           1194           1194         98.992         99.000      -0.045064
           1195           1195         99.158         99.167     -0.0449972
           1196           1196         99.325         99.333     -0.0449004
           1197           1197         99.492         99.500     -0.0447901
           1198           1198         99.658         99.667     -0.0446803
           1199           1199         99.825         99.833      -0.044552
           1200           1200         99.992        100.000     -0.0444302
           1201           1201        100.158        100.167     -0.0443057
           1202           1202        100.325        100.333      -0.044184
           1203           1203        100.492        100.500     -0.0440689
           1204           1204        100.659        100.667     -0.0439427
           1205           1205        100.825        100.833     -0.0438156
           1206           1206        100.992        101.000      -0.043694
           1207           1207        101.159        101.167      -0.043576
           1208           1208        101.325        101.333     -0.0434516
           1209           1209        101.492        101.500     -0.0433254
           1210           1210        101.659        101.667      -0.043207
           1211           1211        101.825        101.833      -0.043081
           1212           1212        101.992        102.000     -0.0429605
           1213           1213        102.159        102.167     -0.0428534
           1214           1214        102.325        102.333      -0.042762
           1215           1215        102.492        102.500     -0.0426828
           1216           1216        102.659        102.667     -0.0425957
           1217           1217        102.825        102.833      -0.042503
           1218           1218        102.992        103.000     -0.0424023
           1219           1219        103.159        103.167     -0.0423315
           1220           1220        103.325        103.333     -0.0422375
           1221           1221        103.492        103.500     -0.0421264
           1222           1222        103.659        103.667     -0.0420034
           1223           1223        103.825        103.833     -0.0418736
           1224           1224        103.992        104.000     -0.0417505
           1225           1225        104.159        104.167     -0.0416339
           1226           1226        104.326        104.333     -0.0415178
           1227           1227        104.492        104.500     -0.0414055
           1228           1228        104.659        104.667     -0.0412982
           1229           1229        104.826        104.833     -0.0411931
           1230           1230        104.992        105.000     -0.0410806
           1231           1231        105.159        105.167     -0.0409638
           1232           1232        105.326        105.333     -0.0408627
           1233           1233        105.492        105.500     -0.0407541
           1234           1234        105.659        105.667      -0.040651
           1235           1235        105.826        105.833     -0.0405514
           1236           1236        105.992        106.000     -0.0404657
           1237           1237        106.159        106.167     -0.0403766
           1238           1238        106.326        106.333     -0.0402665
           1239           1239        106.492        106.500     -0.0401533
           1240           1240        106.659        106.667     -0.0400548
           1241           1241        106.826        106.833      -0.039946
           1242           1242        106.992        107.000     -0.0398338
           1243           1243        107.159        107.167      -0.039713
           1244           1244        107.326        107.333     -0.0396052
           1245           1245        107.492        107.500     -0.0395064
           1246           1246        107.659        107.667     -0.0394093
           1247           1247        107.826        107.833     -0.0393063
           1248           1248        107.993        108.000      -0.039221
           1249           1249        108.159        108.167     -0.0391278
           1250           1250        108.326        108.333      -0.039031
           1251           1251        108.493        108.500     -0.0389314
           1252           1252        108.659        108.667     -0.0388408
           1253           1253        108.826        108.833     -0.0387507
           1254           1254        108.993        109.000     -0.0386612
           1255           1255        109.159        109.167     -0.0385731
           1256           1256        109.326        109.333     -0.0384981
           1257           1257        109.493        109.500     -0.0384129
           1258           1258        109.659        109.667     -0.0383276
           1259           1259        109.826        109.833     -0.0382391
           1260           1260        109.993        110.000     -0.0381407
           1261           1261        110.159        110.167     -0.0380516
           1262           1262        110.326        110.333     -0.0379583
           1263           1263        110.493        110.500     -0.0378702
           1264           1264        110.659        110.667     -0.0378038
           1265           1265        110.826        110.833     -0.0377338
           1266           1266        110.993        111.000      -0.037653
           1267           1267        111.159        111.167      -0.037567
           1268           1268        111.326        111.333     -0.0375053
           1269           1269        111.493        111.500     -0.0374306
           1270           1270        111.659        111.667     -0.0373523
           1271           1271        111.826        111.833     -0.0372766
           1272           1272        111.993        112.000     -0.0371913
           1273           1273        112.159        112.167     -0.0371099
           1274           1274        112.326        112.333     -0.0370248
           1275           1275        112.493        112.500      -0.036926
           1276           1276        112.659        112.667     -0.0368213
           1277           1277        112.826        112.833      -0.036704
           1278           1278        112.993        113.000      -0.036606
           1279           1279        113.160        113.167     -0.0365088
           1280           1280        113.326        113.333      -0.036411
           1281           1281        113.493        113.500     -0.0363058
           1282           1282        113.660        113.667     -0.0362078
           1283           1283        113.826        113.833     -0.0361159
           1284           1284        113.993        114.000     -0.0360245
           1285           1285        114.160        114.167     -0.0359244
           1286           1286        114.326        114.333     -0.0358242
           1287           1287        114.493        114.500     -0.0357307
           1288           1288        114.660        114.667     -0.0356445
           1289           1289        114.826        114.833     -0.0355482
           1290           1290        114.993        115.000     -0.0354695
           1291           1291        115.160        115.167     -0.0354029
           1292           1292        115.326        115.333     -0.0353376
           1293           1293        115.493        115.500     -0.0352783
           1294           1294        115.660        115.667     -0.0352151
           1295           1295        115.826        115.833     -0.0351525
           1296           1296        115.993        116.000     -0.0350856
           1297           1297        116.160        116.167     -0.0350003
           1298           1298        116.326        116.333     -0.0349276
           1299           1299        116.493        116.500     -0.0348686
           1300           1300        116.660        116.667     -0.0348137
           1301           1301        116.826        116.833     -0.0347394
           1302           1302        116.993        117.000     -0.0346621
           1303           1303        117.160        117.167     -0.0345921
           1304           1304        117.326        117.333     -0.0345189
           1305           1305        117.493        117.500      -0.034426
           1306           1306        117.660        117.667     -0.0343456
           1307           1307        117.827        117.833     -0.0342788
           1308           1308        117.993        118.000      -0.034213
           1309           1309        118.160        118.167     -0.0341534
           1310           1310        118.327        118.333     -0.0340799
           1311           1311        118.493        118.500     -0.0339912
           1312           1312        118.660        118.667     -0.0338934
           1313           1313        118.827        118.833     -0.0337991
           1314           1314        118.993        119.000     -0.0337088
           1315           1315        119.160        119.167     -0.0336221
           1316           1316        119.327        119.333     -0.0335331
           1317           1317        119.493        119.500      -0.033455
           1318           1318        119.660        119.667     -0.0333729
           1319           1319        119.827        119.833       -0.03329
           1320           1320        119.993        120.000     -0.0332119
           1321           1321        120.160        120.167     -0.0331331
           1322           1322        120.327        120.333     -0.0330782
           1323           1323        120.493        120.500     -0.0330085
           1324           1324        120.660        120.667      -0.032936
           1325           1325        120.827        120.833     -0.0328671
           1326           1326        120.993        121.000     -0.0328144
           1327           1327        121.160        121.167     -0.0327395
           1328           1328        121.327        121.333     -0.0326591
           1329           1329        121.493        121.500       -0.03257
           1330           1330        121.660        121.667     -0.0324726
           1331           1331        121.827        121.833     -0.0323808
           1332           1332        121.993        122.000     -0.0322852
           1333           1333        122.160        122.167     -0.0321842
           1334           1334        122.327        122.333     -0.0321059
           1335           1335        122.494        122.500     -0.0320308
           1336           1336        122.660        122.667     -0.0319592
           1337           1337        122.827        122.833     -0.0318864
           1338           1338        122.994        123.000      -0.031835
           1339           1339        123.160        123.167     -0.0317729
           1340           1340        123.327        123.333     -0.0317103
           1341           1341        123.494        123.500     -0.0316545
           1342           1342        123.660        123.667      -0.031588
           1343           1343        123.827        123.833     -0.0315166
           1344           1344        123.994        124.000     -0.0314379
           1345           1345        124.160        124.167     -0.0313598
           1346           1346        124.327        124.333     -0.0312855
           1347           1347        124.494        124.500     -0.0312144
           1348           1348        124.660        124.667     -0.0311399
           1349           1349        124.827        124.833     -0.0310585
           1350           1350        124.994        125.000     -0.0309994
           1351           1351        125.160        125.167     -0.0309402
           1352           1352        125.327        125.333     -0.0308713
           1353           1353        125.494        125.500     -0.0308015
           1354           1354        125.660        125.667     -0.0307301
           1355           1355        125.827        125.833     -0.0306632
           1356           1356        125.994        126.000     -0.0305998
           1357           1357        126.160        126.167     -0.0305379
           1358           1358        126.327        126.333     -0.0304877
           1359           1359        126.494        126.500     -0.0304457
           1360           1360        126.660        126.667     -0.0304074
           1361           1361        126.827        126.833     -0.0303637
           1362           1362        126.994        127.000     -0.0303319
           1363           1363        127.160        127.167     -0.0302795
           1364           1364        127.327        127.333     -0.0302217
           1365           1365        127.494        127.500     -0.0301676
           1366           1366        127.660        127.667     -0.0300965
           1367           1367        127.827        127.833     -0.0300468
           1368           1368        127.994        128.000      -0.029998
           1369           1369        128.161        128.167     -0.0299486
           1370           1370        128.327        128.333     -0.0299057
           1371           1371        128.494        128.500     -0.0298514
           1372           1372        128.661        128.667     -0.0297883
           1373           1373        128.827        128.833     -0.0297206
           1374           1374        128.994        129.000     -0.0296403
           1375           1375        129.161        129.167     -0.0295714
           1376           1376        129.327        129.333     -0.0295196
           1377           1377        129.494        129.500      -0.029475
           1378           1378        129.661        129.667      -0.029446
           1379           1379        129.827        129.833     -0.0293918
           1380           1380        129.994        130.000     -0.0293307
           1381           1381        130.161        130.167     -0.0292643
           1382           1382        130.327        130.333     -0.0291902
           1383           1383        130.494        130.500     -0.0291124
           1384           1384        130.661        130.667     -0.0290368
           1385           1385        130.827        130.833     -0.0289676
           1386           1386        130.994        131.000     -0.0288924
           1387           1387        131.161        131.167     -0.0288161
           1388           1388        131.327        131.333     -0.0287495
           1389           1389        131.494        131.500     -0.0286902
           1390           1390        131.661        131.667     -0.0286358
           1391           1391        131.827        131.833      -0.028576
           1392           1392        131.994        132.000     -0.0285205
           1393           1393        132.161        132.167     -0.0284693
           1394           1394        132.327        132.333     -0.0284165
           1395           1395        132.494        132.500     -0.0283618
           1396           1396        132.661        132.667     -0.0283116
           1397           1397        132.827        132.833     -0.0282643
           1398           1398        132.994        133.000      -0.028207
           1399           1399        133.161        133.167     -0.0281472
           1400           1400        133.327        133.333     -0.0280855
           1401           1401        133.494        133.500     -0.0280212
           1402           1402        133.661        133.667     -0.0279513
           1403           1403        133.827        133.833     -0.0278855
           1404           1404        133.994        134.000     -0.0278265
           1405           1405        134.161        134.167     -0.0277684
           1406           1406        134.327        134.333     -0.0277204
           1407           1407        134.494        134.500     -0.0276672
           1408           1408        134.661        134.667      -0.027611
           1409           1409        134.828        134.833     -0.0275598
           1410           1410        134.994        135.000     -0.0275094
           1411           1411        135.161        135.167     -0.0274447
           1412           1412        135.328        135.333     -0.0273812
           1413           1413        135.494        135.500      -0.027328
           1414           1414        135.661        135.667     -0.0272843
           1415           1415        135.828        135.833     -0.0272288
           1416           1416        135.994        136.000     -0.0271557
           1417           1417        136.161        136.167     -0.0270685
           1418           1418        136.328        136.333     -0.0269751
           1419           1419        136.494        136.500     -0.0268741
           1420           1420        136.661        136.667     -0.0267937
           1421           1421        136.828        136.833     -0.0267198
           1422           1422        136.994        137.000     -0.0266438
           1423           1423        137.161        137.167     -0.0265812
           1424           1424        137.328        137.333     -0.0265253
           1425           1425        137.494        137.500     -0.0264647
           1426           1426        137.661        137.667     -0.0263961
           1427           1427        137.828        137.833     -0.0263303
           1428           1428        137.994        138.000     -0.0262634
           1429           1429        138.161        138.167      -0.026208
           1430           1430        138.328        138.333     -0.0261644
           1431           1431        138.494        138.500     -0.0260846
           1432           1432        138.661        138.667     -0.0260157
           1433           1433        138.828        138.833     -0.0259509
           1434           1434        138.994        139.000     -0.0258863
           1435           1435        139.161        139.167     -0.0258171
           1436           1436        139.328        139.333     -0.0257634
           1437           1437        139.494        139.500     -0.0257023
           1438           1438        139.661        139.667     -0.0256421
           1439           1439        139.828        139.833     -0.0255872
           1440           1440        139.995        140.000     -0.0255294
           1441           1441        140.161        140.167     -0.0254718
           1442           1442        140.328        140.333     -0.0254203
           1443           1443        140.495        140.500     -0.0253631
           1444           1444        140.661        140.667     -0.0253141
           1445           1445        140.828        140.833     -0.0252671
           1446           1446        140.995        141.000     -0.0252138
           1447           1447        141.161        141.167     -0.0251675
           1448           1448        141.328        141.333      -0.025114
           1449           1449        141.495        141.500     -0.0250614
           1450           1450        141.661        141.667     -0.0250118
           1451           1451        141.828        141.833     -0.0249538
           1452           1452        141.995        142.000     -0.0249001
           1453           1453        142.161        142.167     -0.0248454
           1454           1454        142.328        142.333     -0.0247899
           1455           1455        142.495        142.500      -0.024727
           1456           1456        142.661        142.667     -0.0246689
           1457           1457        142.828        142.833     -0.0246224
           1458           1458        142.995        143.000     -0.0245722
           1459           1459        143.161        143.167     -0.0245128
           1460           1460        143.328        143.333     -0.0244413
           1461           1461        143.495        143.500     -0.0243655
           1462           1462        143.661        143.667     -0.0242811
           1463           1463        143.828        143.833     -0.0241982
           1464           1464        143.995        144.000      -0.024109
           1465           1465        144.161        144.167     -0.0240396
           1466           1466        144.328        144.333     -0.0239715
           1467           1467        144.495        144.500     -0.0239039
           1468           1468        144.661        144.667     -0.0238682
           1469           1469        144.828        144.833     -0.0238075
           1470           1470        144.995        145.000     -0.0237427
           1471           1471        145.162        145.167     -0.0236834
           1472           1472        145.328        145.333     -0.0236151
           1473           1473        145.495        145.500     -0.0235524
           1474           1474        145.662        145.667      -0.023488
           1475           1475        145.828        145.833      -0.023421
           1476           1476        145.995        146.000     -0.0233609
           1477           1477        146.162        146.167     -0.0232983
           1478           1478        146.328        146.333     -0.0232402
           1479           1479        146.495        146.500     -0.0231858
           1480           1480        146.662        146.667     -0.0231338
           1481           1481        146.828        146.833     -0.0230761
           1482           1482        146.995        147.000     -0.0230117
           1483           1483        147.162        147.167     -0.0229464
           1484           1484        147.328        147.333     -0.0228786
           1485           1485        147.495        147.500     -0.0228108
           1486           1486        147.662        147.667      -0.022752
           1487           1487        147.828        147.833     -0.0226931
           1488           1488        147.995        148.000     -0.0226265
           1489           1489        148.162        148.167     -0.0225628
           1490           1490        148.328        148.333     -0.0224925
           1491           1491        148.495        148.500     -0.0224095
           1492           1492        148.662        148.667     -0.0223127
           1493           1493        148.828        148.833     -0.0222194
           1494           1494        148.995        149.000     -0.0221335
           1495           1495        149.162        149.167     -0.0220582
           1496           1496        149.328        149.333     -0.0219628
           1497           1497        149.495        149.500      -0.021882
           1498           1498        149.662        149.667     -0.0218184
           1499           1499        149.829        149.833     -0.0217677
           1500           1500        149.995        150.000     -0.0217396
           1501           1501        150.162        150.167     -0.0216999
           1502           1502        150.329        150.333     -0.0216499
           1503           1503        150.495        150.500     -0.0215935
           1504           1504        150.662        150.667      -0.021534
           1505           1505        150.829        150.833     -0.0214583
           1506           1506        150.995        151.000     -0.0213776
           1507           1507        151.162        151.167     -0.0212876
           1508           1508        151.329        151.333      -0.021181
           1509           1509        151.495        151.500     -0.0211018
           1510           1510        151.662        151.667     -0.0210297
           1511           1511        151.829        151.833     -0.0209571
           1512           1512        151.995        152.000     -0.0209022
           1513           1513        152.162        152.167      -0.020832
           1514           1514        152.329        152.333     -0.0207601
           1515           1515        152.495        152.500     -0.0206842
           1516           1516        152.662        152.667     -0.0205992
           1517           1517        152.829        152.833     -0.0205241
           1518           1518        152.995        153.000     -0.0204477
           1519           1519        153.162        153.167     -0.0203653
           1520           1520        153.329        153.333     -0.0202788
           1521           1521        153.495        153.500     -0.0202012
           1522           1522        153.662        153.667     -0.0201325
           1523           1523        153.829        153.833     -0.0200558
           1524           1524        153.996        154.000     -0.0199722
           1525           1525        154.162        154.167     -0.0198942
           1526           1526        154.329        154.333     -0.0198149
           1527           1527        154.496        154.500     -0.0197375
           1528           1528        154.662        154.667     -0.0196626
           1529           1529        154.829        154.833     -0.0196074
           1530           1530        154.996        155.000     -0.0195515
           1531           1531        155.162        155.167     -0.0194874
           1532           1532        155.329        155.333     -0.0194235
           1533           1533        155.496        155.500     -0.0193693
           1534           1534        155.662        155.667     -0.0192946
           1535           1535        155.829        155.833     -0.0192054
           1536           1536        155.996        156.000     -0.0191161
           1537           1537        156.162        156.167     -0.0190202
           1538           1538        156.329        156.333      -0.018949
           1539           1539        156.496        156.500     -0.0188874
           1540           1540        156.662        156.667     -0.0188213
           1541           1541        156.829        156.833     -0.0187847
           1542           1542        156.996        157.000     -0.0187185
           1543           1543        157.162        157.167     -0.0186389
           1544           1544        157.329        157.333     -0.0185573
           1545           1545        157.496        157.500     -0.0184577
           1546           1546        157.663        157.667      -0.018364
           1547           1547        157.829        157.833     -0.0182787
           1548           1548        157.996        158.000     -0.0181988
           1549           1549        158.163        158.167     -0.0181249
           1550           1550        158.329        158.333     -0.0180522
           1551           1551        158.496        158.500     -0.0179802
           1552           1552        158.663        158.667     -0.0179043
           1553           1553        158.829        158.833     -0.0178479
           1554           1554        158.996        159.000     -0.0177828
           1555           1555        159.163        159.167      -0.017712
           1556           1556        159.329        159.333     -0.0176347
           1557           1557        159.496        159.500     -0.0175338
           1558           1558        159.663        159.667     -0.0174296
           1559           1559        159.829        159.833     -0.0173307
           1560           1560        159.996        160.000     -0.0172376
           1561           1561        160.163        160.167     -0.0171327
           1562           1562        160.329        160.333     -0.0170472
           1563           1563        160.496        160.500     -0.0169696
           1564           1564        160.663        160.667     -0.0168944
           1565           1565        160.829        160.833       -0.01686
           1566           1566        160.996        161.000     -0.0168088
           1567           1567        161.163        161.167     -0.0167435
           1568           1568        161.330        161.333      -0.016672
           1569           1569        161.496        161.500     -0.0166005
           1570           1570        161.663        161.667     -0.0165327
           1571           1571        161.830        161.833     -0.0164706
           1572           1572        161.996        162.000      -0.016403
           1573           1573        162.163        162.167     -0.0163193
           1574           1574        162.330        162.333     -0.0162475
           1575           1575        162.496        162.500     -0.0161825
           1576           1576        162.663        162.667     -0.0161153
           1577           1577        162.830        162.833     -0.0160391
           1578           1578        162.996        163.000     -0.0159569
           1579           1579        163.163        163.167     -0.0158737
           1580           1580        163.330        163.333     -0.0157916
           1581           1581        163.496        163.500      -0.015718
           1582           1582        163.663        163.667     -0.0156227
           1583           1583        163.830        163.833     -0.0155359
           1584           1584        163.996        164.000     -0.0154532
           1585           1585        164.163        164.167      -0.015372
           1586           1586        164.330        164.333     -0.0152925
           1587           1587        164.496        164.500     -0.0152076
           1588           1588        164.663        164.667     -0.0151211
           1589           1589        164.830        164.833     -0.0150332
           1590           1590        164.997        165.000     -0.0149532
           1591           1591        165.163        165.167     -0.0148718
           1592           1592        165.330        165.333     -0.0147973
           1593           1593        165.497        165.500     -0.0147278
           1594           1594        165.663        165.667     -0.0146731
           1595           1595        165.830        165.833     -0.0146084
           1596           1596        165.997        166.000     -0.0145361
           1597           1597        166.163        166.167     -0.0144632
           1598           1598        166.330        166.333     -0.0143985
           1599           1599        166.497        166.500     -0.0143199
           1600           1600        166.663        166.667     -0.0142225
           1601           1601        166.830        166.833     -0.0141189
           1602           1602        166.997        167.000     -0.0140063
           1603           1603        167.163        167.167     -0.0139109
           1604           1604        167.330        167.333     -0.0138193
           1605           1605        167.497        167.500     -0.0137328
           1606           1606        167.663        167.667     -0.0136473
           1607           1607        167.830        167.833     -0.0135596
           1608           1608        167.997        168.000     -0.0134711
           1609           1609        168.164        168.167     -0.0133858
           1610           1610        168.330        168.333     -0.0132989
           1611           1611        168.497        168.500     -0.0132166
           1612           1612        168.664        168.667     -0.0131405
           1613           1613        168.830        168.833     -0.0130732
           1614           1614        168.997        169.000     -0.0130117
           1615           1615        169.164        169.167     -0.0129439
           1616           1616        169.330        169.333      -0.012875
           1617           1617        169.497        169.500      -0.012812
           1618           1618        169.664        169.667     -0.0127455
           1619           1619        169.830        169.833     -0.0126638
           1620           1620        169.997        170.000     -0.0125751
           1621           1621        170.164        170.167     -0.0124791
           1622           1622        170.330        170.333     -0.0123735
           1623           1623        170.497        170.500      -0.012279
           1624           1624        170.664        170.667     -0.0121801
           1625           1625        170.830        170.833      -0.012081
           1626           1626        170.997        171.000      -0.011981
           1627           1627        171.164        171.167     -0.0118754
           1628           1628        171.331        171.333     -0.0117746
           1629           1629        171.497        171.500     -0.0116796
           1630           1630        171.664        171.667     -0.0115794
           1631           1631        171.831        171.833     -0.0114838
           1632           1632        171.997        172.000     -0.0113913
           1633           1633        172.164        172.167     -0.0113035
           1634           1634        172.331        172.333     -0.0112358
           1635           1635        172.497        172.500     -0.0111583
           1636           1636        172.664        172.667     -0.0110753
           1637           1637        172.831        172.833     -0.0109902
           1638           1638        172.997        173.000     -0.0109205
           1639           1639        173.164        173.167     -0.0108334
           1640           1640        173.331        173.333     -0.0107392
           1641           1641        173.497        173.500     -0.0106506
           1642           1642        173.664        173.667     -0.0105534
           1643           1643        173.831        173.833     -0.0104629
           1644           1644        173.998        174.000     -0.0103747
           1645           1645        174.164        174.167     -0.0102933
           1646           1646        174.331        174.333     -0.0102245
           1647           1647        174.498        174.500     -0.0101578
           1648           1648        174.664        174.667     -0.0100896
           1649           1649        174.831        174.833     -0.0100177
           1650           1650        174.998        175.000    -0.00995951
           1651           1651        175.164        175.167    -0.00989303
           1652           1652        175.331        175.333    -0.00981519
           1653           1653        175.498        175.500     -0.0097306
           1654           1654        175.664        175.667    -0.00960951
           1655           1655        175.831        175.833    -0.00949651
           1656           1656        175.998        176.000    -0.00940079
           1657           1657        176.164        176.167    -0.00930776
           1658           1658        176.331        176.333    -0.00918653
           1659           1659        176.498        176.500    -0.00907755
           1660           1660        176.665        176.667    -0.00897114
           1661           1661        176.831        176.833    -0.00886542
           1662           1662        176.998        177.000    -0.00877131
           1663           1663        177.165        177.167    -0.00868331
           1664           1664        177.331        177.333    -0.00860266
           1665           1665        177.498        177.500    -0.00851915
           1666           1666        177.665        177.667    -0.00844816
           1667           1667        177.831        177.833    -0.00836819
           1668           1668        177.998        178.000    -0.00828743
           1669           1669        178.165        178.167    -0.00820372
           1670           1670        178.331        178.333    -0.00811396
           1671           1671        178.498        178.500    -0.00802413
           1672           1672        178.665        178.667    -0.00793738
           1673           1673        178.831        178.833    -0.00785148
           1674           1674        178.998        179.000    -0.00776049
           1675           1675        179.165        179.167    -0.00767308
           1676           1676        179.331        179.333    -0.00758897
           1677           1677        179.498        179.500    -0.00750205
           1678           1678        179.665        179.667    -0.00741544
           1679           1679        179.832        179.833    -0.00732973
           1680           1680        179.998        180.000    -0.00724708
           1681           1681        180.165        180.167    -0.00716474
           1682           1682        180.332        180.333    -0.00706945
           1683           1683        180.498        180.500    -0.00697608
           1684           1684        180.665        180.667    -0.00688262
           1685           1685        180.832        180.833    -0.00678727
           1686           1686        180.998        181.000    -0.00669473
           1687           1687        181.165        181.167    -0.00661111
           1688           1688        181.332        181.333    -0.00653256
           1689           1689        181.498        181.500    -0.00644982
           1690           1690        181.665        181.667    -0.00637333
           1691           1691        181.832        181.833    -0.00628007
           1692           1692        181.999        182.000    -0.00618475
           1693           1693        182.165        182.167    -0.00609925
           1694           1694        182.332        182.333    -0.00598337
           1695           1695        182.499        182.500    -0.00588487
           1696           1696        182.665        182.667    -0.00579814
           1697           1697        182.832        182.833    -0.00571391
           1698           1698        182.999        183.000    -0.00563938
           1699           1699        183.165        183.167     -0.0055676
           1700           1700        183.332        183.333    -0.00549403
           1701           1701        183.499        183.500    -0.00541557
           1702           1702        183.665        183.667    -0.00532901
           1703           1703        183.832        183.833    -0.00524747
           1704           1704        183.999        184.000     -0.0051702
           1705           1705        184.165        184.167    -0.00508803
           1706           1706        184.332        184.333    -0.00500568
           1707           1707        184.499        184.500    -0.00493339
           1708           1708        184.665        184.667    -0.00486526
           1709           1709        184.832        184.833    -0.00479932
           1710           1710        184.999        185.000    -0.00473135
           1711           1711        185.166        185.167    -0.00466438
           1712           1712        185.332        185.333    -0.00458097
           1713           1713        185.499        185.500    -0.00449509
           1714           1714        185.666        185.667    -0.00441002
           1715           1715        185.832        185.833    -0.00431007
           1716           1716        185.999        186.000    -0.00421665
           1717           1717        186.166        186.167    -0.00412872
           1718           1718        186.332        186.333    -0.00404509
           1719           1719        186.499        186.500    -0.00398846
           1720           1720        186.666        186.667    -0.00392022
           1721           1721        186.832        186.833    -0.00385375
           1722           1722        186.999        187.000    -0.00378621
           1723           1723        187.166        187.167    -0.00372196
           1724           1724        187.332        187.333    -0.00365486
           1725           1725        187.499        187.500    -0.00358411
           1726           1726        187.666        187.667    -0.00350934
           1727           1727        187.832        187.833    -0.00342094
           1728           1728        187.999        188.000    -0.00334761
           1729           1729        188.166        188.167    -0.00328764
           1730           1730        188.333        188.333    -0.00323121
           1731           1731        188.499        188.500    -0.00317861
           1732           1732        188.666        188.667    -0.00311558
           1733           1733        188.833        188.833      -0.003055
           1734           1734        188.999        189.000    -0.00299963
           1735           1735        189.166        189.167     -0.0029405
           1736           1736        189.333        189.333    -0.00288075
           1737           1737        189.499        189.500    -0.00282153
           1738           1738        189.666        189.667     -0.0027611
           1739           1739        189.833        189.833    -0.00269438
           1740           1740        189.999        190.000    -0.00262894
           1741           1741        190.166        190.167    -0.00256889
           1742           1742        190.333        190.333    -0.00250972
           1743           1743        190.499        190.500    -0.00245945
           1744           1744        190.666        190.667    -0.00241666
           1745           1745        190.833        190.833    -0.00238534
           1746           1746        190.999        191.000    -0.00235737
           1747           1747        191.166        191.167    -0.00233815
           1748           1748        191.333        191.333    -0.00229506
           1749           1749        191.499        191.500    -0.00224003
           1750           1750        191.666        191.667     -0.0021888
           1751           1751        191.833        191.833    -0.00209821
           1752           1752        191.999        192.000    -0.00201889
           1753           1753        192.166        192.167    -0.00194188
           1754           1754        192.333        192.333     -0.0018653
           1755           1755        192.500        192.500    -0.00178884
           1756           1756        192.666        192.667    -0.00171165
           1757           1757        192.833        192.833    -0.00164231
           1758           1758        193.000        193.000    -0.00156939
           1759           1759        193.166        193.167    -0.00148462
           1760           1760        193.333        193.333    -0.00138678
           1761           1761        193.500        193.500    -0.00128617
           1762           1762        193.666        193.667    -0.00118775
           1763           1763        193.833        193.833    -0.00108884
           1764           1764        194.000        194.000   -0.000942575
           1765           1765        194.166        194.167   -0.000826656
           1766           1766        194.333        194.333   -0.000718725
           1767           1767        194.500        194.500   -0.000617423
           1768           1768        194.667        194.667   -0.000518619
           1769           1769        194.833        194.833   -0.000416616
           1770           1770        195.000        195.000   -0.000317926
           1771           1771        195.167        195.167   -0.000216536
           1772           1772        195.333        195.333   -0.000131657
           1773           1773        195.500        195.500  -4.71929e-005
           1774           1774        195.667        195.667   3.85984e-005
           1775           1775        195.833        195.833    0.000129607
           1776           1776        196.000        196.000    0.000212821
           1777           1777        196.167        196.167    0.000300683
           1778           1778        196.333        196.333    0.000389883
           1779           1779        196.500        196.500    0.000485964
           1780           1780        196.667        196.667    0.000595946
           1781           1781        196.833        196.833    0.000695583
           1782           1782        197.000        197.000    0.000793288
           1783           1783        197.167        197.167    0.000892764
           1784           1784        197.334        197.333    0.000996079
           1785           1785        197.500        197.500     0.00109439
           1786           1786        197.667        197.667     0.00118747
           1787           1787        197.834        197.833     0.00127731
           1788           1788        198.000        198.000     0.00136225
           1789           1789        198.167        198.167     0.00144869
           1790           1790        198.334        198.333     0.00154423
           1791           1791        198.500        198.500     0.00164411
           1792           1792        198.667        198.667     0.00174693
           1793           1793        198.834        198.833     0.00186038
           1794           1794        199.001        199.000     0.00198166
           1795           1795        199.167        199.167     0.00209469
           1796           1796        199.334        199.333     0.00220689
           1797           1797        199.501        199.500     0.00230068
           1798           1798        199.667        199.667     0.00238498
           1799           1799        199.834        199.833      0.0024691
           1800           1800        200.001        200.000     0.00253853
           1801           1801        200.167        200.167      0.0026244
           1802           1802        200.334        200.333     0.00270888
           1803           1803        200.501        200.500     0.00278778
           1804           1804        200.667        200.667     0.00287669
           1805           1805        200.834        200.833     0.00295751
           1806           1806        201.001        201.000     0.00303413
           1807           1807        201.167        201.167     0.00311042
           1808           1808        201.334        201.333     0.00317467
           1809           1809        201.501        201.500      0.0032424
           1810           1810        201.668        201.667     0.00330524
           1811           1811        201.834        201.833     0.00336485
           1812           1812        202.001        202.000     0.00343805
           1813           1813        202.168        202.167     0.00350945
           1814           1814        202.334        202.333     0.00357244
           1815           1815        202.501        202.500     0.00363589
           1816           1816        202.668        202.667     0.00370962
           1817           1817        202.834        202.833     0.00378144
           1818           1818        203.001        203.000      0.0038504
           1819           1819        203.168        203.167     0.00392036
           1820           1820        203.334        203.333     0.00398281
           1821           1821        203.501        203.500     0.00404601
           1822           1822        203.668        203.667     0.00411494
           1823           1823        203.834        203.833     0.00418234
           1824           1824        204.001        204.000     0.00422715
           1825           1825        204.168        204.167     0.00427577
           1826           1826        204.334        204.333     0.00431534
           1827           1827        204.501        204.500     0.00435386
           1828           1828        204.668        204.667     0.00438817
           1829           1829        204.834        204.833     0.00443443
           1830           1830        205.001        205.000      0.0044832
           1831           1831        205.168        205.167     0.00453253
           1832           1832        205.335        205.333     0.00459572
           1833           1833        205.501        205.500      0.0046562
           1834           1834        205.668        205.667     0.00472191
           1835           1835        205.835        205.833     0.00478697
           1836           1836        206.001        206.000     0.00483194
           1837           1837        206.168        206.167     0.00487837
           1838           1838        206.335        206.333     0.00492345
           1839           1839        206.501        206.500     0.00496387
           1840           1840        206.668        206.667      0.0050046
           1841           1841        206.835        206.833     0.00505666
           1842           1842        207.001        207.000     0.00510142
           1843           1843        207.168        207.167     0.00514155
           1844           1844        207.335        207.333     0.00519506
           1845           1845        207.501        207.500     0.00522896
           1846           1846        207.668        207.667     0.00525957
           1847           1847        207.835        207.833      0.0052868
           1848           1848        208.001        208.000     0.00528709
           1849           1849        208.168        208.167     0.00530119
           1850           1850        208.335        208.333     0.00531984
           1851           1851        208.501        208.500     0.00534298
           1852           1852        208.668        208.667     0.00538421
           1853           1853        208.835        208.833     0.00542668
           1854           1854        209.001        209.000     0.00546188
           1855           1855        209.168        209.167     0.00549307
           1856           1856        209.335        209.333     0.00553661
           1857           1857        209.501        209.500     0.00556777
           1858           1858        209.668        209.667     0.00559516
           1859           1859        209.835        209.833     0.00561817
           1860           1860        210.001        210.000     0.00563282
           1861           1861        210.168        210.167     0.00564858
           1862           1862        210.335        210.333     0.00565377
           1863           1863        210.501        210.500     0.00564873
           1864           1864        210.668        210.667     0.00563539
           1865           1865        210.835        210.833     0.00563887
           1866           1866        211.001        211.000     0.00565315
           1867           1867        211.168        211.167     0.00567249
           1868           1868        211.335        211.333      0.0056837
           1869           1869        211.501        211.500     0.00569064
           1870           1870        211.668        211.667     0.00568758
           1871           1871        211.835        211.833     0.00568182
           1872           1872        212.001        212.000     0.00567956
           1873           1873        212.168        212.167     0.00567089
           1874           1874        212.335        212.333     0.00565939
           1875           1875        212.501        212.500     0.00563653
           1876           1876        212.668        212.667     0.00559279
           1877           1877        212.835        212.833     0.00554168
           1878           1878        213.001        213.000     0.00548481
           1879           1879        213.168        213.167     0.00542715
           1880           1880        213.335        213.333     0.00534279
           1881           1881        213.501        213.500     0.00527322
           1882           1882        213.668        213.667     0.00520236
           1883           1883        213.835        213.833     0.00512823
           1884           1884        214.001        214.000     0.00507377
           1885           1885        214.168        214.167     0.00501015
           1886           1886        214.335        214.333     0.00494257
           1887           1887        214.501        214.500     0.00487383
           1888           1888        214.668        214.667     0.00480935
           1889           1889        214.835        214.833     0.00472986
           1890           1890        215.001        215.000     0.00464889
           1891           1891        215.168        215.167     0.00457759
           1892           1892        215.335        215.333     0.00450774
           1893           1893        215.501        215.500     0.00440681
           1894           1894        215.668        215.667     0.00430346
           1895           1895        215.834        215.833     0.00419742
           1896           1896        216.001        216.000      0.0040939
           1897           1897        216.168        216.167     0.00396001
           1898           1898        216.334        216.333      0.0038224
           1899           1899        216.501        216.500     0.00368495
           1900           1900        216.668        216.667     0.00354471
           1901           1901        216.834        216.833      0.0033771
           1902           1902        217.001        217.000     0.00322295
           1903           1903        217.167        217.167     0.00307214
           1904           1904        217.334        217.333     0.00292115
           1905           1905        217.501        217.500     0.00276058
           1906           1906        217.667        217.667     0.00259444
           1907           1907        217.834        217.833      0.0024282
           1908           1908        218.001        218.000     0.00226635
           1909           1909        218.167        218.167     0.00207395
           1910           1910        218.334        218.333      0.0018783
           1911           1911        218.500        218.500     0.00167288
           1912           1912        218.667        218.667     0.00146487
           1913           1913        218.834        218.833     0.00122555
           1914           1914        219.000        219.000    0.000995717
           1915           1915        219.167        219.167    0.000774204
           1916           1916        219.333        219.333    0.000555077
           1917           1917        219.500        219.500    0.000324064
           1918           1918        219.667        219.667   8.26679e-005
           1919           1919        219.833        219.833   -0.000165639
           1920           1920        220.000        220.000    -0.00041941
           1921           1921        220.166        220.167   -0.000715569
           1922           1922        220.333        220.333    -0.00100386
           1923           1923        220.500        220.500    -0.00129006
           1924           1924        220.666        220.667    -0.00158827
           1925           1925        220.833        220.833    -0.00192652
           1926           1926        220.999        221.000    -0.00225632
           1927           1927        221.166        221.167    -0.00258794
           1928           1928        221.333        221.333    -0.00292062
           1929           1929        221.499        221.500    -0.00327055
           1930           1930        221.666        221.667    -0.00361829
           1931           1931        221.832        221.833    -0.00397708
           1932           1932        221.999        222.000     -0.0043403
           1933           1933        222.165        222.167    -0.00473532
           1934           1934        222.332        222.333    -0.00512024
           1935           1935        222.499        222.500    -0.00550331
           1936           1936        222.665        222.667    -0.00588753
           1937           1937        222.832        222.833    -0.00630172
           1938           1938        222.998        223.000    -0.00669156
           1939           1939        223.165        223.167    -0.00707316
           1940           1940        223.331        223.333    -0.00745389
           1941           1941        223.498        223.500    -0.00781116
           1942           1942        223.664        223.667    -0.00817471
           1943           1943        223.831        223.833    -0.00854328
           1944           1944        223.998        224.000    -0.00891263
           1945           1945        224.164        224.167    -0.00926862
           1946           1946        224.331        224.333    -0.00963337
           1947           1947        224.497        224.500    -0.00999498
           1948           1948        224.664        224.667     -0.0103394
           1949           1949        224.830        224.833     -0.0106545
           1950           1950        224.997        225.000     -0.0109506
           1951           1951        225.164        225.167     -0.0112229
           1952           1952        225.330        225.333     -0.0114912
           1953           1953        225.497        225.500     -0.0116861
           1954           1954        225.663        225.667     -0.0119106
           1955           1955        225.830        225.833     -0.0121248
           1956           1956        225.997        226.000     -0.0123231
           1957           1957        226.163        226.167     -0.0124812
           1958           1958        226.330        226.333     -0.0126111
           1959           1959        226.497        226.500     -0.0127193
           1960           1960        226.663        226.667     -0.0128052
           1961           1961        226.830        226.833     -0.0128746
           1962           1962        226.997        227.000     -0.0128419
           1963           1963        227.163        227.167     -0.0128377
           1964           1964        227.330        227.333     -0.0128153
           1965           1965        227.497        227.500     -0.0127753
           1966           1966        227.663        227.667     -0.0126788
           1967           1967        227.830        227.833     -0.0125836
           1968           1968        227.997        228.000     -0.0124615
           1969           1969        228.163        228.167     -0.0123127
           1970           1970        228.330        228.333     -0.0120773
           1971           1971        228.497        228.500     -0.0118612
           1972           1972        228.664        228.667       -0.01163
           1973           1973        228.830        228.833     -0.0113801
           1974           1974        228.997        229.000     -0.0110505
           1975           1975        229.164        229.167     -0.0107348
           1976           1976        229.331        229.333     -0.0104045
           1977           1977        229.497        229.500     -0.0100591
           1978           1978        229.664        229.667    -0.00964827
           1979           1979        229.831        229.833    -0.00925487
           1980           1980        229.998        230.000    -0.00884662
           1981           1981        230.164        230.167    -0.00843215
           1982           1982        230.331        230.333    -0.00797424
           1983           1983        230.498        230.500    -0.00752021
           1984           1984        230.665        230.667     -0.0070569
           1985           1985        230.832        230.833    -0.00658897
           1986           1986        230.998        231.000     -0.0060929
           1987           1987        231.165        231.167    -0.00559839
           1988           1988        231.332        231.333    -0.00509504
           1989           1989        231.499        231.500    -0.00458608
           1990           1990        231.666        231.667    -0.00405506
           1991           1991        231.832        231.833    -0.00353025
           1992           1992        231.999        232.000    -0.00299873
           1993           1993        232.166        232.167    -0.00246156
           1994           1994        232.333        232.333    -0.00190638
           1995           1995        232.500        232.500    -0.00137015
           1996           1996        232.666        232.667   -0.000840773
           1997           1997        232.833        232.833   -0.000309892
           1998           1998        233.000        233.000      0.0002176
           1999           1999        233.167        233.167    0.000744182
           2000           2000        233.334        233.333     0.00126592
           2001           2001        233.500        233.500     0.00178513
           2002           2002        233.667        233.667     0.00230125
           2003           2003        233.834        233.833     0.00282134
           2004           2004        234.001        234.000     0.00334205
           2005           2005        234.168        234.167     0.00386179
           2006           2006        234.335        234.333     0.00437641
           2007           2007        234.501        234.500      0.0048863
           2008           2008        234.668        234.667     0.00538837
           2009           2009        234.835        234.833     0.00587557
           2010           2010        235.002        235.000     0.00635417
           2011           2011        235.169        235.167     0.00678664
           2012           2012        235.335        235.333     0.00722266
           2013           2013        235.502        235.500     0.00765533
           2014           2014        235.669        235.667     0.00808479
           2015           2015        235.836        235.833     0.00846067
           2016           2016        236.002        236.000     0.00884693
           2017           2017        236.169        236.167     0.00923538
           2018           2018        236.336        236.333     0.00962034
           2019           2019        236.503        236.500     0.00997489
           2020           2020        236.670        236.667      0.0103289
           2021           2021        236.836        236.833      0.0106747
           2022           2022        237.003        237.000      0.0110063
           2023           2023        237.170        237.167      0.0112596
           2024           2024        237.337        237.333      0.0115114
           2025           2025        237.503        237.500      0.0117569
           2026           2026        237.670        237.667      0.0119926
           2027           2027        237.837        237.833      0.0121404
           2028           2028        238.003        238.000      0.0123211
           2029           2029        238.170        238.167      0.0125014
           2030           2030        238.337        238.333      0.0126769
           2031           2031        238.504        238.500      0.0128171
           2032           2032        238.670        238.667      0.0129549
           2033           2033        238.837        238.833      0.0130798
           2034           2034        239.004        239.000      0.0131966
           2035           2035        239.170        239.167      0.0132686
           2036           2036        239.337        239.333      0.0133533
           2037           2037        239.504        239.500      0.0134392
           2038           2038        239.670        239.667       0.013523
           2039           2039        239.837        239.833      0.0135695
           2040           2040        240.004        240.000       0.013622
           2041           2041        240.170        240.167      0.0136697
           2042           2042        240.337        240.333      0.0137166
           2043           2043        240.504        240.500      0.0137083
           2044           2044        240.670        240.667      0.0137133
           2045           2045        240.837        240.833      0.0137184
           2046           2046        241.004        241.000      0.0137146
           2047           2047        241.170        241.167      0.0136735
           2048           2048        241.337        241.333        0.01365
           2049           2049        241.504        241.500      0.0136269
           2050           2050        241.670        241.667      0.0136085
           2051           2051        241.837        241.833      0.0132415
           2052           2052        242.003        242.000      0.0122462
           2053           2053        242.170        242.167       0.011349
           2054           2054        242.336        242.333      0.0110831
           2055           2055        242.503        242.500      0.0111172
           2056           2056        242.670        242.667      0.0110929
           2057           2057        242.836        242.833      0.0110092
           2058           2058        243.003        243.000       0.010904
           2059           2059        243.170        243.167      0.0107793
           2060           2060        243.336        243.333      0.0106574
           2061           2061        243.503        243.500      0.0105171
           2062           2062        243.670        243.667      0.0103656
           2063           2063        243.836        243.833      0.0101662
           2064           2064        244.003        244.000     0.00999371
           2065           2065        244.169        244.167     0.00982623
           2066           2066        244.336        244.333     0.00966255
           2067           2067        244.503        244.500     0.00947496
           2068           2068        244.669        244.667     0.00927179
           2069           2069        244.836        244.833     0.00905151
           2070           2070        245.002        245.000     0.00881925
           2071           2071        245.169        245.167     0.00854081
           2072           2072        245.336        245.333     0.00826692
           2073           2073        245.502        245.500     0.00798298
           2074           2074        245.669        245.667     0.00769534
           2075           2075        245.835        245.833     0.00734994
           2076           2076        246.002        246.000     0.00701743
           2077           2077        246.169        246.167     0.00668291
           2078           2078        246.335        246.333     0.00634183
           2079           2079        246.502        246.500     0.00594328
           2080           2080        246.668        246.667     0.00554354
           2081           2081        246.835        246.833     0.00512277
           2082           2082        247.001        247.000     0.00468784
           2083           2083        247.168        247.167     0.00418578
           2084           2084        247.334        247.333     0.00370779
           2085           2085        247.501        247.500     0.00323223
           2086           2086        247.667        247.667     0.00276078
           2087           2087        247.834        247.833     0.00227231
           2088           2088        248.001        248.000     0.00180359
           2089           2089        248.167        248.167     0.00134746
           2090           2090        248.334        248.333    0.000899834
           2091           2091        248.500        248.500    0.000495281
           2092           2092        248.667        248.667   9.89085e-005
           2093           2093        248.833        248.833   -0.000265085
           2094           2094        249.000        249.000   -0.000604944
           2095           2095        249.166        249.167   -0.000850273
           2096           2096        249.333        249.333    -0.00111787
           2097           2097        249.500        249.500     -0.0013683
           2098           2098        249.666        249.667    -0.00155025
           2099           2099        249.833        249.833    -0.00156107
           2100           2100        250.000        250.000    -0.00158007
           2101           2101        250.166        250.167    -0.00146697
           2102           2102        250.333        250.333    -0.00133079
           2103           2103        250.500        250.500    -0.00102168
           2104           2104        250.666        250.667   -0.000758496
           2105           2105        250.833        250.833   -0.000333683
           2106           2106        251.000        251.000    0.000343135
           2107           2107        251.167        251.167     0.00127068
           2108           2108        251.334        251.333     0.00213679
           2109           2109        251.501        251.500     0.00307555
           2110           2110        251.668        251.667      0.0040879
           2111           2111        251.835        251.833     0.00516384
           2112           2112        252.002        252.000     0.00622547
           2113           2113        252.169        252.167     0.00731791
           2114           2114        252.336        252.333      0.0084304
           2115           2115        252.503        252.500     0.00962765
           2116           2116        252.670        252.667      0.0107836
           2117           2117        252.837        252.833      0.0119204
           2118           2118        253.004        253.000      0.0130448
           2119           2119        253.171        253.167      0.0141707
           2120           2120        253.338        253.333      0.0152706
           2121           2121        253.505        253.500      0.0163334
           2122           2122        253.672        253.667      0.0172946
           2123           2123        253.839        253.833      0.0182491
           2124           2124        254.005        254.000      0.0190661
           2125           2125        254.172        254.167       0.019917
           2126           2126        254.339        254.333      0.0207597
           2127           2127        254.506        254.500      0.0215427
           2128           2128        254.673        254.667      0.0221429
           2129           2129        254.840        254.833      0.0227561
           2130           2130        255.007        255.000      0.0232981
           2131           2131        255.173        255.167      0.0237546
           2132           2132        255.340        255.333      0.0241352
           2133           2133        255.507        255.500      0.0245294
           2134           2134        255.674        255.667      0.0249046
           2135           2135        255.841        255.833      0.0252705
           2136           2136        256.007        256.000      0.0255264
           2137           2137        256.174        256.167      0.0258122
           2138           2138        256.341        256.333       0.026087
           2139           2139        256.508        256.500      0.0263496
           2140           2140        256.674        256.667      0.0265451
           2141           2141        256.841        256.833      0.0267487
           2142           2142        257.008        257.000      0.0269428
           2143           2143        257.174        257.167      0.0271285
           2144           2144        257.341        257.333      0.0272553
           2145           2145        257.508        257.500      0.0273913
           2146           2146        257.675        257.667      0.0275135
           2147           2147        257.841        257.833      0.0276253
           2148           2148        258.008        258.000      0.0277058
           2149           2149        258.175        258.167       0.027801
           2150           2150        258.341        258.333      0.0278952
           2151           2151        258.508        258.500       0.027978
           2152           2152        258.675        258.667      0.0280493
           2153           2153        258.841        258.833      0.0281202
           2154           2154        259.008        259.000      0.0281901
           2155           2155        259.175        259.167      0.0282556
           2156           2156        259.341        259.333      0.0283094
           2157           2157        259.508        259.500      0.0283686
           2158           2158        259.675        259.667       0.028433
           2159           2159        259.842        259.833      0.0284974
           2160           2160        260.008        260.000      0.0285676
           2161           2161        260.175        260.167      0.0286267
           2162           2162        260.342        260.333      0.0286838
           2163           2163        260.508        260.500      0.0287403
           2164           2164        260.675        260.667      0.0287912
           2165           2165        260.842        260.833      0.0288469
           2166           2166        261.008        261.000      0.0289057
           2167           2167        261.175        261.167       0.028963
           2168           2168        261.342        261.333      0.0290287
           2169           2169        261.508        261.500      0.0290967
           2170           2170        261.675        261.667      0.0291571
           2171           2171        261.842        261.833      0.0292185
           2172           2172        262.008        262.000      0.0292823
           2173           2173        262.175        262.167      0.0293348
           2174           2174        262.342        262.333      0.0293886
           2175           2175        262.509        262.500       0.029447
           2176           2176        262.675        262.667      0.0295051
           2177           2177        262.842        262.833      0.0295607
           2178           2178        263.009        263.000      0.0296184
           2179           2179        263.175        263.167      0.0296732
           2180           2180        263.342        263.333      0.0297309
           2181           2181        263.509        263.500      0.0297883
           2182           2182        263.675        263.667      0.0298412
           2183           2183        263.842        263.833      0.0298855
           2184           2184        264.009        264.000      0.0299253
           2185           2185        264.175        264.167      0.0299617
           2186           2186        264.342        264.333      0.0300092
           2187           2187        264.509        264.500      0.0300561
           2188           2188        264.675        264.667      0.0301028
           2189           2189        264.842        264.833      0.0301622
           2190           2190        265.009        265.000      0.0302074
           2191           2191        265.175        265.167      0.0302384
           2192           2192        265.342        265.333      0.0302578
           2193           2193        265.509        265.500      0.0302705
           2194           2194        265.675        265.667      0.0302789
           2195           2195        265.842        265.833      0.0302893
           2196           2196        266.009        266.000      0.0303005
           2197           2197        266.176        266.167      0.0302814
           2198           2198        266.342        266.333      0.0302642
           2199           2199        266.509        266.500      0.0302442
           2200           2200        266.675        266.667      0.0302181
           2201           2201        266.842        266.833      0.0301624
           2202           2202        267.009        267.000      0.0301085
           2203           2203        267.175        267.167      0.0300463
           2204           2204        267.342        267.333      0.0299829
           2205           2205        267.509        267.500      0.0298964
           2206           2206        267.675        267.667      0.0298044
           2207           2207        267.842        267.833      0.0296983
           2208           2208        268.009        268.000      0.0295871
           2209           2209        268.175        268.167      0.0294492
           2210           2210        268.342        268.333      0.0293146
           2211           2211        268.509        268.500      0.0291727
           2212           2212        268.675        268.667      0.0290255
           2213           2213        268.842        268.833       0.028838
           2214           2214        269.008        269.000      0.0286453
           2215           2215        269.175        269.167      0.0284336
           2216           2216        269.342        269.333      0.0282123
           2217           2217        269.508        269.500      0.0279374
           2218           2218        269.675        269.667      0.0276698
           2219           2219        269.841        269.833      0.0273892
           2220           2220        270.008        270.000      0.0270948
           2221           2221        270.174        270.167      0.0267314
           2222           2222        270.341        270.333      0.0263713
           2223           2223        270.508        270.500      0.0259931
           2224           2224        270.674        270.667      0.0256062
           2225           2225        270.841        270.833       0.025139
           2226           2226        271.007        271.000      0.0246922
           2227           2227        271.174        271.167      0.0242328
           2228           2228        271.340        271.333      0.0237636
           2229           2229        271.507        271.500       0.023229
           2230           2230        271.673        271.667      0.0226939
           2231           2231        271.840        271.833       0.022131
           2232           2232        272.006        272.000      0.0215435
           2233           2233        272.173        272.167       0.020843
           2234           2234        272.339        272.333      0.0201558
           2235           2235        272.506        272.500       0.019442
           2236           2236        272.672        272.667      0.0187062
           2237           2237        272.839        272.833      0.0178476
           2238           2238        273.005        273.000      0.0170169
           2239           2239        273.171        273.167      0.0161581
           2240           2240        273.338        273.333      0.0152742
           2241           2241        273.504        273.500      0.0143008
           2242           2242        273.671        273.667      0.0133357
           2243           2243        273.837        273.833      0.0123531
           2244           2244        274.003        274.000      0.0113524
           2245           2245        274.170        274.167      0.0102494
           2246           2246        274.336        274.333     0.00915357
           2247           2247        274.502        274.500     0.00802809
           2248           2248        274.669        274.667      0.0068788
           2249           2249        274.835        274.833     0.00560894
           2250           2250        275.001        275.000     0.00436653
           2251           2251        275.168        275.167     0.00311507
           2252           2252        275.334        275.333     0.00185692
           2253           2253        275.500        275.500    0.000504893
           2254           2254        275.666        275.667   -0.000814182
           2255           2255        275.833        275.833     -0.0021182
           2256           2256        275.999        276.000    -0.00341273
           2257           2257        276.165        276.167     -0.0046805
           2258           2258        276.332        276.333    -0.00593262
           2259           2259        276.498        276.500    -0.00716951
           2260           2260        276.664        276.667    -0.00831198
           2261           2261        276.831        276.833    -0.00938498
           2262           2262        276.997        277.000     -0.0103662
           2263           2263        277.163        277.167      -0.011228
           2264           2264        277.330        277.333     -0.0117671
           2265           2265        277.496        277.500     -0.0122054
           2266           2266        277.663        277.667     -0.0123858
           2267           2267        277.830        277.833     -0.0123126
           2268           2268        277.996        278.000     -0.0119686
           2269           2269        278.163        278.167     -0.0115377
           2270           2270        278.330        278.333     -0.0108327
           2271           2271        278.497        278.500     -0.0100683
           2272           2272        278.664        278.667    -0.00917284
           2273           2273        278.831        278.833    -0.00815675
           2274           2274        278.998        279.000    -0.00703453
           2275           2275        279.165        279.167     -0.0058965
           2276           2276        279.332        279.333    -0.00471161
           2277           2277        279.499        279.500    -0.00352742
           2278           2278        279.666        279.667    -0.00205857
           2279           2279        279.833        279.833   -0.000530423
           2280           2280        280.000        280.000     0.00115316
           2281           2281        280.168        280.167       0.002952
           2282           2282        280.335        280.333     0.00505053
           2283           2283        280.502        280.500     0.00719448
           2284           2284        280.669        280.667     0.00939567
           2285           2285        280.837        280.833      0.0115497
           2286           2286        281.004        281.000      0.0137874
           2287           2287        281.171        281.167      0.0158906
           2288           2288        281.339        281.333      0.0176988
           2289           2289        281.506        281.500      0.0193936
           2290           2290        281.673        281.667      0.0208325
           2291           2291        281.840        281.833      0.0219613
           2292           2292        282.007        282.000       0.022769
           2293           2293        282.174        282.167      0.0234689
           2294           2294        282.341        282.333      0.0239392
           2295           2295        282.507        282.500      0.0242089
           2296           2296        282.674        282.667      0.0244037
           2297           2297        282.841        282.833      0.0245912
           2298           2298        283.007        283.000       0.024766
           2299           2299        283.174        283.167      0.0249684
           2300           2300        283.341        283.333        0.02519
           2301           2301        283.508        283.500      0.0254288
           2302           2302        283.674        283.667       0.025736
           2303           2303        283.841        283.833       0.026036
           2304           2304        284.008        284.000      0.0264227
           2305           2305        284.175        284.167      0.0268676
           2306           2306        284.342        284.333      0.0275212
           2307           2307        284.508        284.500      0.0281661
           2308           2308        284.675        284.667      0.0288677
           2309           2309        284.842        284.833       0.029568
           2310           2310        285.009        285.000       0.030373
           2311           2311        285.176        285.167      0.0311584
           2312           2312        285.343        285.333      0.0319539
           2313           2313        285.510        285.500      0.0327478
           2314           2314        285.677        285.667      0.0335744
           2315           2315        285.844        285.833      0.0343537
           2316           2316        286.011        286.000         0.0351
           2317           2317        286.177        286.167      0.0358239
           2318           2318        286.344        286.333      0.0364489
           2319           2319        286.511        286.500      0.0370983
           2320           2320        286.678        286.667      0.0376489
           2321           2321        286.845        286.833      0.0381106
           2322           2322        287.012        287.000      0.0384689
           2323           2323        287.178        287.167      0.0388473
           2324           2324        287.345        287.333      0.0391866
           2325           2325        287.512        287.500      0.0394908
           2326           2326        287.679        287.667      0.0396675
           2327           2327        287.845        287.833      0.0398784
           2328           2328        288.012        288.000      0.0400758
           2329           2329        288.179        288.167      0.0402592
           2330           2330        288.346        288.333      0.0403553
           2331           2331        288.512        288.500      0.0404712
           2332           2332        288.679        288.667      0.0405738
           2333           2333        288.846        288.833      0.0406608
           2334           2334        289.012        289.000      0.0407131
           2335           2335        289.179        289.167      0.0407875
           2336           2336        289.346        289.333      0.0408625
           2337           2337        289.512        289.500      0.0409354
           2338           2338        289.679        289.667      0.0410056
           2339           2339        289.846        289.833      0.0410649
           2340           2340        290.013        290.000      0.0411164
           2341           2341        290.179        290.167      0.0411616
           2342           2342        290.346        290.333      0.0411646
           2343           2343        290.513        290.500       0.041167
           2344           2344        290.679        290.667      0.0411781
           2345           2345        290.846        290.833      0.0411983
           2346           2346        291.013        291.000      0.0411809
           2347           2347        291.179        291.167      0.0411883
           2348           2348        291.346        291.333       0.041197
           2349           2349        291.513        291.500      0.0412054
           2350           2350        291.679        291.667      0.0412303
           2351           2351        291.846        291.833      0.0412455
           2352           2352        292.013        292.000      0.0412475
           2353           2353        292.179        292.167      0.0412464
           2354           2354        292.346        292.333      0.0412218
           2355           2355        292.513        292.500      0.0411917
           2356           2356        292.679        292.667      0.0411663
           2357           2357        292.846        292.833      0.0411457
           2358           2358        293.013        293.000      0.0411228
           2359           2359        293.179        293.167      0.0411184
           2360           2360        293.346        293.333      0.0411304
           2361           2361        293.513        293.500      0.0411565
           2362           2362        293.679        293.667      0.0412322
           2363           2363        293.846        293.833      0.0412822
           2364           2364        294.013        294.000      0.0413307
           2365           2365        294.179        294.167      0.0413822
           2366           2366        294.346        294.333      0.0414545
           2367           2367        294.513        294.500      0.0415227
           2368           2368        294.679        294.667       0.041594
           2369           2369        294.846        294.833      0.0416669
           2370           2370        295.013        295.000      0.0417452
           2371           2371        295.179        295.167      0.0418243
           2372           2372        295.346        295.333      0.0418967
           2373           2373        295.513        295.500      0.0419546
           2374           2374        295.680        295.667      0.0419978
           2375           2375        295.846        295.833      0.0420371
           2376           2376        296.013        296.000      0.0420651
           2377           2377        296.180        296.167       0.042089
           2378           2378        296.346        296.333      0.0420827
           2379           2379        296.513        296.500      0.0421049
           2380           2380        296.680        296.667      0.0421539
           2381           2381        296.846        296.833      0.0422138
           2382           2382        297.013        297.000      0.0423064
           2383           2383        297.180        297.167      0.0424071
           2384           2384        297.346        297.333      0.0425214
           2385           2385        297.513        297.500      0.0426366
           2386           2386        297.680        297.667      0.0427996
           2387           2387        297.847        297.833      0.0429324
           2388           2388        298.013        298.000      0.0430558
           2389           2389        298.180        298.167      0.0431769
           2390           2390        298.347        298.333      0.0432712
           2391           2391        298.513        298.500      0.0433668
           2392           2392        298.680        298.667      0.0434661
           2393           2393        298.847        298.833      0.0435658
           2394           2394        299.013        299.000      0.0436277
           2395           2395        299.180        299.167      0.0437151
           2396           2396        299.347        299.333      0.0434849
           2397           2397        299.513        299.500      0.0425453
           2398           2398        299.661        299.667     -0.0173228
           2399           2399        299.789        299.833      -0.141994
           2400           2400        299.906        300.000      -0.303466
           2401           2401        299.691        299.833      -0.461376
           2402           2402        299.505        299.667      -0.523049
           2403           2403        299.338        299.500      -0.524649
           2404           2404        299.187        299.333      -0.474036
           2405           2405        299.044        299.167      -0.398279
           2406           2406        298.906        299.000      -0.304352
           2407           2407        298.766        298.833      -0.217565
           2408           2408        298.623        298.667      -0.142501
           2409           2409        298.477        298.500     -0.0761692
           2410           2410        298.325        298.333     -0.0280787
           2411           2411        298.171        298.167      0.0129149
           2412           2412        298.015        298.000       0.047278
           2413           2413        297.857        297.833       0.077847
           2414           2414        297.698        297.667        0.10139
           2415           2415        297.538        297.500       0.122242
           2416           2416        297.376        297.333       0.140189
           2417           2417        297.215        297.167       0.156299
           2418           2418        297.052        297.000       0.168679
           2419           2419        296.888        296.833       0.179471
           2420           2420        296.725        296.667       0.188611
           2421           2421        296.560        296.500       0.196699
           2422           2422        296.396        296.333       0.202708
           2423           2423        296.230        296.167       0.207887
           2424           2424        296.065        296.000       0.212218
           2425           2425        295.900        295.833       0.216149
           2426           2426        295.734        295.667       0.219111
           2427           2427        295.568        295.500       0.221746
           2428           2428        295.402        295.333       0.223941
           2429           2429        295.236        295.167       0.225865
           2430           2430        295.070        295.000       0.227278
           2431           2431        294.903        294.833       0.228506
           2432           2432        294.737        294.667       0.229497
           2433           2433        294.571        294.500       0.230395
           2434           2434        294.404        294.333       0.231004
           2435           2435        294.238        294.167       0.231565
           2436           2436        294.071        294.000       0.232007
           2437           2437        293.904        293.833       0.232433
           2438           2438        293.738        293.667       0.232669
           2439           2439        293.571        293.500       0.232898
           2440           2440        293.405        293.333       0.233085
           2441           2441        293.238        293.167        0.23328
           2442           2442        293.071        293.000       0.233361
           2443           2443        292.905        292.833       0.233455
           2444           2444        292.738        292.667       0.233529
           2445           2445        292.571        292.500       0.233586
           2446           2446        292.405        292.333       0.233577
           2447           2447        292.238        292.167       0.233594
           2448           2448        292.071        292.000       0.233605
           2449           2449        291.905        291.833       0.233611
           2450           2450        291.738        291.667       0.233596
           2451           2451        291.571        291.500       0.233589
           2452           2452        291.405        291.333       0.233582
           2453           2453        291.238        291.167       0.233568
           2454           2454        291.071        291.000       0.233535
           2455           2455        290.904        290.833       0.233496
           2456           2456        290.738        290.667       0.233451
           2457           2457        290.571        290.500       0.233407
           2458           2458        290.404        290.333       0.233335
           2459           2459        290.238        290.167       0.233264
           2460           2460        290.071        290.000       0.233189
           2461           2461        289.904        289.833       0.233117
           2462           2462        289.737        289.667       0.233022
           2463           2463        289.571        289.500       0.232934
           2464           2464        289.404        289.333       0.232853
           2465           2465        289.237        289.167       0.232776
           2466           2466        289.071        289.000         0.2327
           2467           2467        288.904        288.833        0.23263
           2468           2468        288.737        288.667        0.23255
           2469           2469        288.570        288.500       0.232465
           2470           2470        288.404        288.333       0.232388
           2471           2471        288.237        288.167       0.232309
           2472           2472        288.070        288.000       0.232232
           2473           2473        287.904        287.833       0.232155
           2474           2474        287.737        287.667       0.232071
           2475           2475        287.570        287.500       0.231987
           2476           2476        287.404        287.333       0.231908
           2477           2477        287.237        287.167       0.231828
           2478           2478        287.070        287.000       0.231756
           2479           2479        286.903        286.833       0.231673
           2480           2480        286.737        286.667       0.231587
           2481           2481        286.570        286.500       0.231505
           2482           2482        286.403        286.333       0.231422
           2483           2483        286.237        286.167       0.231343
           2484           2484        286.070        286.000        0.23126
           2485           2485        285.903        285.833       0.231171
           2486           2486        285.736        285.667       0.231074
           2487           2487        285.570        285.500       0.230967
           2488           2488        285.403        285.333       0.230864
           2489           2489        285.236        285.167       0.230769
           2490           2490        285.070        285.000        0.23067
           2491           2491        284.903        284.833       0.230584
           2492           2492        284.736        284.667       0.230499
           2493           2493        284.569        284.500       0.230412
           2494           2494        284.403        284.333       0.230348
           2495           2495        284.236        284.167       0.230262
           2496           2496        284.069        284.000       0.230171
           2497           2497        283.903        283.833       0.230078
           2498           2498        283.736        283.667       0.229968
           2499           2499        283.569        283.500       0.229877
           2500           2500        283.402        283.333       0.229795
           2501           2501        283.236        283.167       0.229716
           2502           2502        283.069        283.000       0.229648
           2503           2503        282.902        282.833       0.229576
           2504           2504        282.736        282.667       0.229505
           2505           2505        282.569        282.500       0.229431
           2506           2506        282.402        282.333        0.22936
           2507           2507        282.235        282.167       0.229292
           2508           2508        282.069        282.000       0.229228
           2509           2509        281.902        281.833       0.229166
           2510           2510        281.735        281.667       0.229117
           2511           2511        281.569        281.500       0.229076
           2512           2512        281.402        281.333       0.229053
           2513           2513        281.235        281.167       0.229053
           2514           2514        281.069        281.000        0.22907
           2515           2515        280.902        280.833       0.229154
           2516           2516        280.735        280.667       0.229232
           2517           2517        280.569        280.500       0.229398
           2518           2518        280.402        280.333        0.22962
           2519           2519        280.235        280.167       0.229936
           2520           2520        280.069        280.000        0.23033
           2521           2521        279.902        279.833       0.230997
           2522           2522        279.736        279.667       0.231828
           2523           2523        279.570        279.500       0.233158
           2524           2524        279.403        279.333       0.234524
           2525           2525        279.237        279.167       0.236013
           2526           2526        279.071        279.000       0.237501
           2527           2527        278.905        278.833       0.238987
           2528           2528        278.738        278.667       0.240465
           2529           2529        278.572        278.500       0.241891
           2530           2530        278.406        278.333       0.243206
           2531           2531        278.239        278.167       0.244299
           2532           2532        278.073        278.000       0.245172
           2533           2533        277.907        277.833       0.245723
           2534           2534        277.740        277.667       0.246032
           2535           2535        277.573        277.500       0.246072
           2536           2536        277.407        277.333        0.24605
           2537           2537        277.240        277.167       0.245886
           2538           2538        277.073        277.000       0.245602
           2539           2539        276.906        276.833        0.24503
           2540           2540        276.739        276.667       0.244416
           2541           2541        276.572        276.500       0.243798
           2542           2542        276.406        276.333       0.243209
           2543           2543        276.239        276.167       0.242589
           2544           2544        276.072        276.000       0.241976
           2545           2545        275.905        275.833       0.241415
           2546           2546        275.738        275.667       0.240955
           2547           2547        275.571        275.500       0.240503
           2548           2548        275.405        275.333       0.240056
           2549           2549        275.238        275.167       0.239374
           2550           2550        275.071        275.000       0.238456
           2551           2551        274.904        274.833       0.237068
           2552           2552        274.737        274.667       0.235807
           2553           2553        274.569        274.500       0.234586
           2554           2554        274.402        274.333       0.233322
           2555           2555        274.235        274.167       0.232352
           2556           2556        274.068        274.000       0.231445
           2557           2557        273.902        273.833       0.230701
           2558           2558        273.735        273.667       0.230136
           2559           2559        273.568        273.500       0.229632
           2560           2560        273.401        273.333        0.22918
           2561           2561        273.234        273.167       0.228689
           2562           2562        273.067        273.000       0.228214
           2563           2563        272.901        272.833       0.227753
           2564           2564        272.734        272.667       0.227345
           2565           2565        272.567        272.500       0.226944
           2566           2566        272.400        272.333       0.226562
           2567           2567        272.233        272.167        0.22619
           2568           2568        272.067        272.000       0.225884
           2569           2569        271.900        271.833       0.225571
           2570           2570        271.733        271.667       0.225271
           2571           2571        271.566        271.500       0.224979
           2572           2572        271.400        271.333       0.224726
           2573           2573        271.233        271.167        0.22447
           2574           2574        271.066        271.000       0.224229
           2575           2575        270.899        270.833       0.224005
           2576           2576        270.733        270.667       0.223828
           2577           2577        270.566        270.500       0.223638
           2578           2578        270.399        270.333       0.223442
           2579           2579        270.232        270.167       0.223243
           2580           2580        270.066        270.000       0.223075
           2581           2581        269.899        269.833       0.222901
           2582           2582        269.732        269.667       0.222731
           2583           2583        269.565        269.500       0.222557
           2584           2584        269.399        269.333       0.222384
           2585           2585        269.232        269.167       0.222216
           2586           2586        269.065        269.000       0.222054
           2587           2587        268.898        268.833        0.22189
           2588           2588        268.732        268.667       0.221786
           2589           2589        268.565        268.500       0.221657
           2590           2590        268.398        268.333        0.22154
           2591           2591        268.232        268.167       0.221442
           2592           2592        268.065        268.000       0.221849
           2593           2593        267.898        267.833       0.222602
           2594           2594        267.732        267.667       0.223826
           2595           2595        267.566        267.500       0.225339
           2596           2596        267.400        267.333       0.228525
           2597           2597        267.235        267.167       0.232783
           2598           2598        267.070        267.000       0.238271
           2599           2599        266.905        266.833       0.244515
           2600           2600        266.740        266.667        0.25197
           2601           2601        266.576        266.500       0.259248
           2602           2602        266.411        266.333       0.266185
           2603           2603        266.246        266.167        0.27255
           2604           2604        266.081        266.000       0.278279
           2605           2605        265.916        265.833       0.282461
           2606           2606        265.750        265.667       0.285686
           2607           2607        265.584        265.500       0.287832
           2608           2608        265.418        265.333       0.289214
           2609           2609        265.251        265.167       0.288771
           2610           2610        265.084        265.000       0.287522
           2611           2611        264.916        264.833        0.28544
           2612           2612        264.749        264.667       0.282984
           2613           2613        264.581        264.500       0.279678
           2614           2614        264.414        264.333       0.275786
           2615           2615        264.246        264.167       0.271612
           2616           2616        264.078        264.000       0.267345
           2617           2617        263.910        263.833        0.26305
           2618           2618        263.742        263.667       0.258772
           2619           2619        263.574        263.500       0.254565
           2620           2620        263.406        263.333       0.250521
           2621           2621        263.238        263.167       0.246937
           2622           2622        263.071        263.000       0.243541
           2623           2623        262.903        262.833       0.240411
           2624           2624        262.736        262.667       0.237451
           2625           2625        262.568        262.500       0.234993
           2626           2626        262.401        262.333       0.232815
           2627           2627        262.234        262.167       0.230951
           2628           2628        262.066        262.000       0.229178
           2629           2629        261.899        261.833       0.227637
           2630           2630        261.732        261.667       0.226299
           2631           2631        261.565        261.500       0.225216
           2632           2632        261.398        261.333       0.224252
           2633           2633        261.231        261.167       0.223411
           2634           2634        261.064        261.000       0.222585
           2635           2635        260.897        260.833       0.221825
           2636           2636        260.731        260.667       0.221107
           2637           2637        260.564        260.500       0.220567
           2638           2638        260.397        260.333       0.220036
           2639           2639        260.230        260.167       0.219571
           2640           2640        260.063        260.000       0.219107
           2641           2641        259.896        259.833       0.218759
           2642           2642        259.730        259.667       0.218382
           2643           2643        259.563        259.500       0.218019
           2644           2644        259.396        259.333        0.21767
           2645           2645        259.229        259.167       0.217412
           2646           2646        259.063        259.000       0.217129
           2647           2647        258.896        258.833       0.216844
           2648           2648        258.729        258.667       0.216556
           2649           2649        258.562        258.500       0.216303
           2650           2650        258.396        258.333       0.216038
           2651           2651        258.229        258.167       0.215782
           2652           2652        258.062        258.000       0.215527
           2653           2653        257.895        257.833       0.215281
           2654           2654        257.728        257.667       0.215048
           2655           2655        257.562        257.500       0.214837
           2656           2656        257.395        257.333       0.214636
           2657           2657        257.228        257.167       0.214472
           2658           2658        257.061        257.000        0.21429
           2659           2659        256.895        256.833       0.214104
           2660           2660        256.728        256.667       0.213916
           2661           2661        256.561        256.500        0.21373
           2662           2662        256.395        256.333       0.213555
           2663           2663        256.228        256.167       0.213385
           2664           2664        256.061        256.000       0.213213
           2665           2665        255.894        255.833       0.213048
           2666           2666        255.728        255.667       0.212889
           2667           2667        255.561        255.500       0.212734
           2668           2668        255.394        255.333       0.212572
           2669           2669        255.227        255.167        0.21242
           2670           2670        255.061        255.000       0.212275
           2671           2671        254.894        254.833       0.212138
           2672           2672        254.727        254.667       0.212001
           2673           2673        254.561        254.500       0.211862
           2674           2674        254.394        254.333       0.211718
           2675           2675        254.227        254.167       0.211566
           2676           2676        254.060        254.000       0.211407
           2677           2677        253.894        253.833       0.211247
           2678           2678        253.727        253.667       0.211075
           2679           2679        253.560        253.500       0.210921
           2680           2680        253.393        253.333       0.210766
           2681           2681        253.227        253.167       0.210608
           2682           2682        253.060        253.000       0.210471
           2683           2683        252.893        252.833       0.210329
           2684           2684        252.727        252.667       0.210194
           2685           2685        252.560        252.500       0.210065
           2686           2686        252.393        252.333       0.209918
           2687           2687        252.226        252.167        0.20977
           2688           2688        252.060        252.000       0.209623
           2689           2689        251.893        251.833       0.209478
           2690           2690        251.726        251.667       0.209322
           2691           2691        251.559        251.500       0.209175
           2692           2692        251.393        251.333       0.209042
           2693           2693        251.226        251.167       0.208917
           2694           2694        251.059        251.000       0.208801
           2695           2695        250.893        250.833        0.20868
           2696           2696        250.726        250.667       0.208559
           2697           2697        250.559        250.500        0.20844
           2698           2698        250.392        250.333       0.208322
           2699           2699        250.226        250.167       0.208193
           2700           2700        250.059        250.000       0.208066
           2701           2701        249.892        249.833        0.20794
           2702           2702        249.725        249.667       0.207806
           2703           2703        249.559        249.500       0.207682
           2704           2704        249.392        249.333       0.207569
           2705           2705        249.225        249.167       0.207462
           2706           2706        249.059        249.000        0.20736
           2707           2707        248.892        248.833       0.207253
           2708           2708        248.725        248.667       0.207145
           2709           2709        248.558        248.500       0.207042
           2710           2710        248.392        248.333       0.206938
           2711           2711        248.225        248.167       0.206832
           2712           2712        248.058        248.000        0.20673
           2713           2713        247.892        247.833        0.20664
           2714           2714        247.725        247.667       0.206544
           2715           2715        247.558        247.500       0.206442
           2716           2716        247.391        247.333       0.206333
           2717           2717        247.225        247.167        0.20622
           2718           2718        247.058        247.000       0.206105
           2719           2719        246.891        246.833       0.205994
           2720           2720        246.725        246.667       0.205885
           2721           2721        246.558        246.500       0.205784
           2722           2722        246.391        246.333       0.205698
           2723           2723        246.224        246.167       0.205606
           2724           2724        246.058        246.000       0.205512
           2725           2725        245.891        245.833       0.205419
           2726           2726        245.724        245.667        0.20534
           2727           2727        245.558        245.500       0.205254
           2728           2728        245.391        245.333       0.205173
           2729           2729        245.224        245.167       0.205093
           2730           2730        245.057        245.000       0.205009
           2731           2731        244.891        244.833       0.204927
           2732           2732        244.724        244.667       0.204842
           2733           2733        244.557        244.500        0.20476
           2734           2734        244.391        244.333       0.204667
           2735           2735        244.224        244.167       0.204574
           2736           2736        244.057        244.000       0.204479
           2737           2737        243.891        243.833       0.204378
           2738           2738        243.724        243.667       0.204262
           2739           2739        243.557        243.500       0.204158
           2740           2740        243.390        243.333       0.204066
           2741           2741        243.224        243.167       0.203976
           2742           2742        243.057        243.000       0.203895
           2743           2743        242.890        242.833        0.20382
           2744           2744        242.724        242.667       0.203753
           2745           2745        242.557        242.500       0.203683
           2746           2746        242.390        242.333       0.203629
           2747           2747        242.223        242.167       0.203561
           2748           2748        242.057        242.000       0.203485
           2749           2749        241.890        241.833        0.20341
           2750           2750        241.723        241.667        0.20332
           2751           2751        241.557        241.500       0.203236
           2752           2752        241.390        241.333       0.203161
           2753           2753        241.223        241.167        0.20309
           2754           2754        241.056        241.000       0.203011
           2755           2755        240.890        240.833       0.202933
           2756           2756        240.723        240.667       0.202856
           2757           2757        240.556        240.500       0.202773
           2758           2758        240.390        240.333       0.202686
           2759           2759        240.223        240.167       0.202609
           2760           2760        240.056        240.000       0.202541
           2761           2761        239.890        239.833       0.202477
           2762           2762        239.723        239.667       0.202415
           2763           2763        239.556        239.500       0.202343
           2764           2764        239.389        239.333       0.202266
           2765           2765        239.223        239.167       0.202184
           2766           2766        239.056        239.000       0.202103
           2767           2767        238.889        238.833       0.202024
           2768           2768        238.723        238.667       0.201944
           2769           2769        238.556        238.500       0.201862
           2770           2770        238.389        238.333       0.201789
           2771           2771        238.222        238.167       0.201715
           2772           2772        238.056        238.000       0.201639
           2773           2773        237.889        237.833       0.201562
           2774           2774        237.722        237.667        0.20149
           2775           2775        237.556        237.500       0.201416
           2776           2776        237.389        237.333       0.201345
           2777           2777        237.222        237.167       0.201279
           2778           2778        237.056        237.000       0.201215
           2779           2779        236.889        236.833       0.201155
           2780           2780        236.722        236.667       0.201091
           2781           2781        236.555        236.500       0.201024
           2782           2782        236.389        236.333        0.20096
           2783           2783        236.222        236.167       0.200901
           2784           2784        236.055        236.000       0.200849
           2785           2785        235.889        235.833       0.200796
           2786           2786        235.722        235.667       0.200736
           2787           2787        235.555        235.500       0.200674
           2788           2788        235.388        235.333       0.200597
           2789           2789        235.222        235.167       0.200522
           2790           2790        235.055        235.000       0.200448
           2791           2791        234.888        234.833       0.200367
           2792           2792        234.722        234.667       0.200293
           2793           2793        234.555        234.500       0.200226
           2794           2794        234.388        234.333        0.20016
           2795           2795        234.222        234.167       0.200108
           2796           2796        234.055        234.000       0.200051
           2797           2797        233.888        233.833       0.199997
           2798           2798        233.721        233.667       0.199942
           2799           2799        233.555        233.500       0.199871
           2800           2800        233.388        233.333       0.199803
           2801           2801        233.221        233.167       0.199728
           2802           2802        233.055        233.000       0.199646
           2803           2803        232.888        232.833       0.199556
           2804           2804        232.721        232.667       0.199481
           2805           2805        232.555        232.500       0.199414
           2806           2806        232.388        232.333        0.19935
           2807           2807        232.221        232.167       0.199289
           2808           2808        232.054        232.000       0.199218
           2809           2809        231.888        231.833        0.19915
           2810           2810        231.721        231.667       0.199091
           2811           2811        231.554        231.500       0.199019
           2812           2812        231.388        231.333       0.198949
           2813           2813        231.221        231.167       0.198881
           2814           2814        231.054        231.000       0.198808
           2815           2815        230.887        230.833       0.198721
           2816           2816        230.721        230.667       0.198639
           2817           2817        230.554        230.500        0.19857
           2818           2818        230.387        230.333       0.198505
           2819           2819        230.221        230.167       0.198428
           2820           2820        230.054        230.000       0.198352
           2821           2821        229.887        229.833       0.198283
           2822           2822        229.721        229.667       0.198216
           2823           2823        229.554        229.500       0.198169
           2824           2824        229.387        229.333       0.198121
           2825           2825        229.220        229.167       0.198065
           2826           2826        229.054        229.000       0.198011
           2827           2827        228.887        228.833       0.197952
           2828           2828        228.720        228.667       0.197884
           2829           2829        228.554        228.500       0.197816
           2830           2830        228.387        228.333        0.19775
           2831           2831        228.220        228.167       0.197647
           2832           2832        228.053        228.000       0.197562
           2833           2833        227.887        227.833       0.197489
           2834           2834        227.720        227.667       0.197423
           2835           2835        227.553        227.500       0.197362
           2836           2836        227.387        227.333       0.197294
           2837           2837        227.220        227.167       0.197223
           2838           2838        227.053        227.000        0.19715
           2839           2839        226.887        226.833       0.197098
           2840           2840        226.720        226.667        0.19704
           2841           2841        226.553        226.500       0.196983
           2842           2842        226.386        226.333       0.196925
           2843           2843        226.220        226.167       0.196875
           2844           2844        226.053        226.000       0.196816
           2845           2845        225.886        225.833       0.196753
           2846           2846        225.720        225.667       0.196694
           2847           2847        225.553        225.500        0.19662
           2848           2848        225.386        225.333       0.196549
           2849           2849        225.220        225.167       0.196491
           2850           2850        225.053        225.000       0.196439
           2851           2851        224.886        224.833       0.196385
           2852           2852        224.719        224.667       0.196324
           2853           2853        224.553        224.500       0.196253
           2854           2854        224.386        224.333       0.196175
           2855           2855        224.219        224.167       0.196101
           2856           2856        224.053        224.000       0.196022
           2857           2857        223.886        223.833       0.195944
           2858           2858        223.719        223.667       0.195871
           2859           2859        223.553        223.500       0.195802
           2860           2860        223.386        223.333       0.195738
           2861           2861        223.219        223.167       0.195672
           2862           2862        223.052        223.000         0.1956
           2863           2863        222.886        222.833       0.195541
           2864           2864        222.719        222.667       0.195471
           2865           2865        222.552        222.500       0.195398
           2866           2866        222.386        222.333       0.195324
           2867           2867        222.219        222.167       0.195222
           2868           2868        222.052        222.000        0.19513
           2869           2869        221.885        221.833       0.195048
           2870           2870        221.719        221.667        0.19497
           2871           2871        221.552        221.500       0.194886
           2872           2872        221.385        221.333       0.194814
           2873           2873        221.219        221.167       0.194754
           2874           2874        221.052        221.000       0.194693
           2875           2875        220.885        220.833       0.194649
           2876           2876        220.719        220.667       0.194598
           2877           2877        220.552        220.500       0.194545
           2878           2878        220.385        220.333       0.194488
           2879           2879        220.218        220.167       0.194431
           2880           2880        220.052        220.000       0.194365
           2881           2881        219.885        219.833       0.194299
           2882           2882        219.718        219.667        0.19424
           2883           2883        219.552        219.500       0.194181
           2884           2884        219.385        219.333       0.194123
           2885           2885        219.218        219.167       0.194065
           2886           2886        219.052        219.000       0.194005
           2887           2887        218.885        218.833       0.193946
           2888           2888        218.718        218.667       0.193906
           2889           2889        218.551        218.500       0.193854
           2890           2890        218.385        218.333       0.193794
           2891           2891        218.218        218.167       0.193729
           2892           2892        218.051        218.000       0.193653
           2893           2893        217.885        217.833       0.193584
           2894           2894        217.718        217.667        0.19352
           2895           2895        217.551        217.500        0.19346
           2896           2896        217.384        217.333       0.193394
           2897           2897        217.218        217.167       0.193324
           2898           2898        217.051        217.000        0.19326
           2899           2899        216.884        216.833       0.193202
           2900           2900        216.718        216.667       0.193144
           2901           2901        216.551        216.500       0.193084
           2902           2902        216.384        216.333       0.193036
           2903           2903        216.218        216.167       0.192995
           2904           2904        216.051        216.000        0.19295
           2905           2905        215.884        215.833       0.192908
           2906           2906        215.717        215.667       0.192863
           2907           2907        215.551        215.500       0.192813
           2908           2908        215.384        215.333       0.192769
           2909           2909        215.217        215.167       0.192725
           2910           2910        215.051        215.000       0.192687
           2911           2911        214.884        214.833       0.192655
           2912           2912        214.717        214.667       0.192609
           2913           2913        214.551        214.500       0.192558
           2914           2914        214.384        214.333       0.192498
           2915           2915        214.217        214.167       0.192433
           2916           2916        214.051        214.000       0.192361
           2917           2917        213.884        213.833       0.192304
           2918           2918        213.717        213.667       0.192251
           2919           2919        213.550        213.500       0.192195
           2920           2920        213.384        213.333       0.192131
           2921           2921        213.217        213.167       0.192049
           2922           2922        213.050        213.000       0.191967
           2923           2923        212.884        212.833       0.191889
           2924           2924        212.717        212.667       0.191813
           2925           2925        212.550        212.500       0.191712
           2926           2926        212.383        212.333       0.191637
           2927           2927        212.217        212.167       0.191574
           2928           2928        212.050        212.000       0.191503
           2929           2929        211.883        211.833       0.191459
           2930           2930        211.717        211.667         0.1914
           2931           2931        211.550        211.500        0.19133
           2932           2932        211.383        211.333       0.191258
           2933           2933        211.217        211.167       0.191186
           2934           2934        211.050        211.000       0.191127
           2935           2935        210.883        210.833       0.191071
           2936           2936        210.716        210.667       0.191013
           2937           2937        210.550        210.500       0.190962
           2938           2938        210.383        210.333       0.190906
           2939           2939        210.216        210.167       0.190844
           2940           2940        210.050        210.000       0.190775
           2941           2941        209.883        209.833       0.190718
           2942           2942        209.716        209.667       0.190665
           2943           2943        209.550        209.500        0.19061
           2944           2944        209.383        209.333       0.190551
           2945           2945        209.216        209.167       0.190522
           2946           2946        209.049        209.000       0.190487
           2947           2947        208.883        208.833       0.190445
           2948           2948        208.716        208.667       0.190397
           2949           2949        208.549        208.500        0.19035
           2950           2950        208.383        208.333        0.19029
           2951           2951        208.216        208.167       0.190225
           2952           2952        208.049        208.000       0.190157
           2953           2953        207.883        207.833       0.190074
           2954           2954        207.716        207.667       0.190004
           2955           2955        207.549        207.500       0.189933
           2956           2956        207.382        207.333       0.189862
           2957           2957        207.216        207.167       0.189798
           2958           2958        207.049        207.000       0.189735
           2959           2959        206.882        206.833       0.189677
           2960           2960        206.716        206.667       0.189623
           2961           2961        206.549        206.500       0.189566
           2962           2962        206.382        206.333       0.189509
           2963           2963        206.216        206.167       0.189447
           2964           2964        206.049        206.000       0.189384
           2965           2965        205.882        205.833       0.189319
           2966           2966        205.715        205.667       0.189259
           2967           2967        205.549        205.500       0.189197
           2968           2968        205.382        205.333       0.189134
           2969           2969        205.215        205.167       0.189067
           2970           2970        205.049        205.000          0.189
           2971           2971        204.882        204.833       0.188939
           2972           2972        204.715        204.667       0.188878
           2973           2973        204.548        204.500       0.188814
           2974           2974        204.382        204.333       0.188757
           2975           2975        204.215        204.167       0.188706
           2976           2976        204.048        204.000       0.188656
           2977           2977        203.882        203.833        0.18861
           2978           2978        203.715        203.667       0.188572
           2979           2979        203.548        203.500       0.188533
           2980           2980        203.382        203.333       0.188491
           2981           2981        203.215        203.167       0.188449
           2982           2982        203.048        203.000       0.188414
           2983           2983        202.882        202.833       0.188376
           2984           2984        202.715        202.667       0.188336
           2985           2985        202.548        202.500       0.188303
           2986           2986        202.381        202.333        0.18827
           2987           2987        202.215        202.167       0.188242
           2988           2988        202.048        202.000       0.188222
           2989           2989        201.881        201.833       0.188196
           2990           2990        201.715        201.667       0.188157
           2991           2991        201.548        201.500       0.188119
           2992           2992        201.381        201.333       0.188091
           2993           2993        201.215        201.167       0.188045
           2994           2994        201.048        201.000          0.188
           2995           2995        200.881        200.833       0.187953
           2996           2996        200.714        200.667       0.187907
           2997           2997        200.548        200.500       0.187856
           2998           2998        200.381        200.333       0.187815
           2999           2999        200.214        200.167       0.187772
           3000           3000        200.048        200.000       0.187725
           3001           3001        199.881        199.833       0.187685
           3002           3002        199.714        199.667        0.18765
           3003           3003        199.548        199.500       0.187614
           3004           3004        199.381        199.333       0.187577
           3005           3005        199.214        199.167       0.187562
           3006           3006        199.048        199.000       0.187556
           3007           3007        198.881        198.833       0.187556
           3008           3008        198.714        198.667       0.187551
           3009           3009        198.547        198.500       0.187563
           3010           3010        198.381        198.333        0.18755
           3011           3011        198.214        198.167       0.187525
           3012           3012        198.047        198.000       0.187491
           3013           3013        197.881        197.833       0.187427
           3014           3014        197.714        197.667       0.187374
           3015           3015        197.547        197.500       0.187323
           3016           3016        197.381        197.333       0.187275
           3017           3017        197.214        197.167       0.187229
           3018           3018        197.047        197.000       0.187195
           3019           3019        196.881        196.833       0.187163
           3020           3020        196.714        196.667       0.187126
           3021           3021        196.547        196.500       0.187085
           3022           3022        196.380        196.333       0.187065
           3023           3023        196.214        196.167       0.187041
           3024           3024        196.047        196.000       0.187015
           3025           3025        195.880        195.833       0.186986
           3026           3026        195.714        195.667       0.186963
           3027           3027        195.547        195.500       0.186935
           3028           3028        195.380        195.333       0.186901
           3029           3029        195.214        195.167       0.186869
           3030           3030        195.047        195.000       0.186858
           3031           3031        194.880        194.833       0.186849
           3032           3032        194.714        194.667       0.186833
           3033           3033        194.547        194.500       0.186817
           3034           3034        194.380        194.333       0.186818
           3035           3035        194.213        194.167       0.186809
           3036           3036        194.047        194.000       0.186792
           3037           3037        193.880        193.833       0.186767
           3038           3038        193.713        193.667       0.186731
           3039           3039        193.547        193.500       0.186706
           3040           3040        193.380        193.333       0.186691
           3041           3041        193.213        193.167       0.186678
           3042           3042        193.047        193.000       0.186682
           3043           3043        192.880        192.833       0.186681
           3044           3044        192.713        192.667       0.186683
           3045           3045        192.547        192.500       0.186693
           3046           3046        192.380        192.333       0.186734
           3047           3047        192.213        192.167       0.186759
           3048           3048        192.047        192.000       0.186778
           3049           3049        191.880        191.833       0.186806
           3050           3050        191.713        191.667       0.186842
           3051           3051        191.546        191.500       0.186872
           3052           3052        191.380        191.333       0.186898
           3053           3053        191.213        191.167       0.186928
           3054           3054        191.046        191.000       0.186977
           3055           3055        190.880        190.833       0.187031
           3056           3056        190.713        190.667       0.187105
           3057           3057        190.546        190.500       0.187192
           3058           3058        190.380        190.333       0.187311
           3059           3059        190.213        190.167       0.187417
           3060           3060        190.046        190.000       0.187526
           3061           3061        189.880        189.833       0.187643
           3062           3062        189.713        189.667       0.187794
           3063           3063        189.547        189.500       0.187948
           3064           3064        189.380        189.333        0.18812
           3065           3065        189.213        189.167       0.188307
           3066           3066        189.047        189.000        0.18855
           3067           3067        188.880        188.833       0.188794
           3068           3068        188.713        188.667       0.189051
           3069           3069        188.547        188.500       0.189318
           3070           3070        188.380        188.333       0.189653
           3071           3071        188.214        188.167       0.189967
           3072           3072        188.047        188.000       0.190287
           3073           3073        187.880        187.833       0.190614
           3074           3074        187.714        187.667       0.191011
           3075           3075        187.547        187.500       0.191408
           3076           3076        187.381        187.333        0.19182
           3077           3077        187.214        187.167        0.19222
           3078           3078        187.047        187.000       0.192835
           3079           3079        186.881        186.833       0.193402
           3080           3080        186.714        186.667       0.193972
           3081           3081        186.548        186.500        0.19456
           3082           3082        186.381        186.333       0.195272
           3083           3083        186.215        186.167       0.195961
           3084           3084        186.048        186.000       0.196661
           3085           3085        185.882        185.833       0.197392
           3086           3086        185.715        185.667       0.198151
           3087           3087        185.549        185.500       0.199002
           3088           3088        185.382        185.333       0.199836
           3089           3089        185.216        185.167       0.200691
           3090           3090        185.049        185.000       0.201559
           3091           3091        184.883        184.833       0.202473
           3092           3092        184.716        184.667       0.203351
           3093           3093        184.550        184.500       0.204216
           3094           3094        184.383        184.333       0.205076
           3095           3095        184.217        184.167       0.205903
           3096           3096        184.050        184.000        0.20671
           3097           3097        183.884        183.833       0.207487
           3098           3098        183.717        183.667       0.208242
           3099           3099        183.551        183.500       0.208902
           3100           3100        183.384        183.333       0.209608
           3101           3101        183.218        183.167       0.210227
           3102           3102        183.051        183.000        0.21068
           3103           3103        182.885        182.833       0.210981
           3104           3104        182.718        182.667       0.211281
           3105           3105        182.551        182.500       0.211526
           3106           3106        182.385        182.333       0.211728
           3107           3107        182.218        182.167       0.211736
           3108           3108        182.051        182.000       0.211772
           3109           3109        181.885        181.833       0.211657
           3110           3110        181.718        181.667       0.211419
           3111           3111        181.551        181.500       0.211074
           3112           3112        181.384        181.333        0.21072
           3113           3113        181.218        181.167       0.210302
           3114           3114        181.051        181.000       0.209835
           3115           3115        180.884        180.833       0.209184
           3116           3116        180.717        180.667       0.208533
           3117           3117        180.550        180.500       0.207883
           3118           3118        180.383        180.333       0.207212
           3119           3119        180.217        180.167       0.206419
           3120           3120        180.050        180.000       0.205648
           3121           3121        179.883        179.833       0.204866
           3122           3122        179.716        179.667       0.204069
           3123           3123        179.549        179.500       0.203193
           3124           3124        179.382        179.333       0.202347
           3125           3125        179.215        179.167       0.201498
           3126           3126        179.048        179.000       0.200649
           3127           3127        178.881        178.833       0.199785
           3128           3128        178.715        178.667       0.198932
           3129           3129        178.548        178.500       0.198097
           3130           3130        178.381        178.333       0.197272
           3131           3131        178.214        178.167       0.196476
           3132           3132        178.047        178.000       0.195682
           3133           3133        177.880        177.833       0.194902
           3134           3134        177.713        177.667       0.194134
           3135           3135        177.546        177.500       0.193413
           3136           3136        177.380        177.333       0.192688
           3137           3137        177.213        177.167       0.191975
           3138           3138        177.046        177.000       0.191274
           3139           3139        176.879        176.833       0.190619
           3140           3140        176.712        176.667       0.189963
           3141           3141        176.545        176.500       0.189322
           3142           3142        176.378        176.333       0.188702
           3143           3143        176.212        176.167       0.188143
           3144           3144        176.045        176.000       0.187578
           3145           3145        175.878        175.833       0.187026
           3146           3146        175.711        175.667       0.186478
           3147           3147        175.544        175.500       0.186004
           3148           3148        175.378        175.333       0.185514
           3149           3149        175.211        175.167       0.185033
           3150           3150        175.044        175.000       0.184558
           3151           3151        174.877        174.833       0.184134
           3152           3152        174.710        174.667       0.183705
           3153           3153        174.544        174.500       0.183287
           3154           3154        174.377        174.333       0.182873
           3155           3155        174.210        174.167       0.182507
           3156           3156        174.043        174.000       0.182128
           3157           3157        173.876        173.833       0.181752
           3158           3158        173.710        173.667       0.181378
           3159           3159        173.543        173.500       0.181051
           3160           3160        173.376        173.333       0.180716
           3161           3161        173.209        173.167       0.180387
           3162           3162        173.043        173.000       0.180065
           3163           3163        172.876        172.833        0.17976
           3164           3164        172.709        172.667       0.179437
           3165           3165        172.542        172.500        0.17911
           3166           3166        172.376        172.333       0.178785
           3167           3167        172.209        172.167       0.178458
           3168           3168        172.042        172.000       0.178141
           3169           3169        171.875        171.833       0.177833
           3170           3170        171.709        171.667       0.177529
           3171           3171        171.542        171.500       0.177261
           3172           3172        171.375        171.333        0.17698
           3173           3173        171.208        171.167       0.176691
           3174           3174        171.042        171.000       0.176409
           3175           3175        170.875        170.833       0.176149
           3176           3176        170.708        170.667       0.175888
           3177           3177        170.541        170.500        0.17564
           3178           3178        170.375        170.333       0.175407
           3179           3179        170.208        170.167       0.175181
           3180           3180        170.041        170.000       0.174976
           3181           3181        169.874        169.833       0.174762
           3182           3182        169.708        169.667       0.174551
           3183           3183        169.541        169.500       0.174336
           3184           3184        169.374        169.333       0.174127
           3185           3185        169.207        169.167       0.173918
           3186           3186        169.041        169.000       0.173704
           3187           3187        168.874        168.833       0.173486
           3188           3188        168.707        168.667       0.173274
           3189           3189        168.540        168.500       0.173078
           3190           3190        168.374        168.333       0.172899
           3191           3191        168.207        168.167       0.172734
           3192           3192        168.040        168.000        0.17259
           3193           3193        167.874        167.833        0.17245
           3194           3194        167.707        167.667        0.17231
           3195           3195        167.540        167.500       0.172172
           3196           3196        167.373        167.333       0.172028
           3197           3197        167.207        167.167       0.171875
           3198           3198        167.040        167.000       0.171729
           3199           3199        166.873        166.833       0.171594
           3200           3200        166.707        166.667       0.171449
           3201           3201        166.540        166.500       0.171332
           3202           3202        166.373        166.333       0.171233
           3203           3203        166.206        166.167       0.171132
           3204           3204        166.040        166.000        0.17106
           3205           3205        165.873        165.833       0.170963
           3206           3206        165.706        165.667       0.170861
           3207           3207        165.540        165.500        0.17076
           3208           3208        165.373        165.333       0.170632
           3209           3209        165.206        165.167       0.170531
           3210           3210        165.039        165.000       0.170443
           3211           3211        164.873        164.833       0.170357
           3212           3212        164.706        164.667       0.170264
           3213           3213        164.539        164.500       0.170155
           3214           3214        164.373        164.333       0.170041
           3215           3215        164.206        164.167        0.16993
           3216           3216        164.039        164.000        0.16981
           3217           3217        163.872        163.833       0.169707
           3218           3218        163.706        163.667       0.169611
           3219           3219        163.539        163.500       0.169525
           3220           3220        163.372        163.333       0.169477
           3221           3221        163.206        163.167        0.16941
           3222           3222        163.039        163.000        0.16934
           3223           3223        162.872        162.833        0.16927
           3224           3224        162.706        162.667       0.169197
           3225           3225        162.539        162.500       0.169119
           3226           3226        162.372        162.333       0.169044
           3227           3227        162.205        162.167       0.168975
           3228           3228        162.039        162.000       0.168896
           3229           3229        161.872        161.833       0.168826
           3230           3230        161.705        161.667       0.168758
           3231           3231        161.539        161.500       0.168685
           3232           3232        161.372        161.333       0.168612
           3233           3233        161.205        161.167       0.168535
           3234           3234        161.039        161.000       0.168458
           3235           3235        160.872        160.833       0.168377
           3236           3236        160.705        160.667       0.168308
           3237           3237        160.538        160.500       0.168263
           3238           3238        160.372        160.333       0.168221
           3239           3239        160.205        160.167       0.168171
           3240           3240        160.038        160.000        0.16815
           3241           3241        159.872        159.833       0.168111
           3242           3242        159.705        159.667       0.168069
           3243           3243        159.538        159.500       0.168018
           3244           3244        159.372        159.333       0.167952
           3245           3245        159.205        159.167       0.167889
           3246           3246        159.038        159.000       0.167818
           3247           3247        158.871        158.833       0.167743
           3248           3248        158.705        158.667       0.167667
           3249           3249        158.538        158.500       0.167583
           3250           3250        158.371        158.333       0.167496
           3251           3251        158.205        158.167       0.167404
           3252           3252        158.038        158.000       0.167316
           3253           3253        157.871        157.833       0.167253
           3254           3254        157.705        157.667       0.167203
           3255           3255        157.538        157.500       0.167154
           3256           3256        157.371        157.333       0.167102
           3257           3257        157.204        157.167       0.167066
           3258           3258        157.038        157.000       0.167007
           3259           3259        156.871        156.833       0.166941
           3260           3260        156.704        156.667       0.166874
           3261           3261        156.538        156.500        0.16676
           3262           3262        156.371        156.333       0.166651
           3263           3263        156.204        156.167       0.166529
           3264           3264        156.038        156.000       0.166402
           3265           3265        155.871        155.833       0.166268
           3266           3266        155.704        155.667       0.166149
           3267           3267        155.537        155.500       0.166038
           3268           3268        155.371        155.333       0.165935
           3269           3269        155.204        155.167       0.165856
           3270           3270        155.037        155.000        0.16578
           3271           3271        154.871        154.833       0.165722
           3272           3272        154.704        154.667       0.165676
           3273           3273        154.537        154.500       0.165657
           3274           3274        154.370        154.333       0.165635
           3275           3275        154.204        154.167       0.165615
           3276           3276        154.037        154.000       0.165594
           3277           3277        153.870        153.833       0.165566
           3278           3278        153.704        153.667       0.165518
           3279           3279        153.537        153.500       0.165459
           3280           3280        153.370        153.333       0.165393
           3281           3281        153.204        153.167       0.165296
           3282           3282        153.037        153.000       0.165212
           3283           3283        152.870        152.833       0.165134
           3284           3284        152.704        152.667       0.165062
           3285           3285        152.537        152.500       0.165007
           3286           3286        152.370        152.333       0.164943
           3287           3287        152.203        152.167       0.164879
           3288           3288        152.037        152.000       0.164817
           3289           3289        151.870        151.833       0.164756
           3290           3290        151.703        151.667       0.164693
           3291           3291        151.537        151.500       0.164645
           3292           3292        151.370        151.333       0.164599
           3293           3293        151.203        151.167       0.164526
           3294           3294        151.037        151.000       0.164459
           3295           3295        150.870        150.833         0.1644
           3296           3296        150.703        150.667        0.16434
           3297           3297        150.536        150.500       0.164283
           3298           3298        150.370        150.333       0.164222
           3299           3299        150.203        150.167       0.164151
           3300           3300        150.036        150.000       0.164071
           3301           3301        149.870        149.833       0.163991
           3302           3302        149.703        149.667       0.163909
           3303           3303        149.536        149.500       0.163836
           3304           3304        149.370        149.333       0.163761
           3305           3305        149.203        149.167       0.163681
           3306           3306        149.036        149.000       0.163613
           3307           3307        148.869        148.833       0.163548
           3308           3308        148.703        148.667       0.163485
           3309           3309        148.536        148.500       0.163455
           3310           3310        148.369        148.333       0.163424
           3311           3311        148.203        148.167       0.163395
           3312           3312        148.036        148.000        0.16336
           3313           3313        147.869        147.833       0.163338
           3314           3314        147.703        147.667       0.163305
           3315           3315        147.536        147.500       0.163259
           3316           3316        147.369        147.333       0.163205
           3317           3317        147.202        147.167       0.163113
           3318           3318        147.036        147.000       0.163024
           3319           3319        146.869        146.833       0.162928
           3320           3320        146.702        146.667        0.16283
           3321           3321        146.536        146.500       0.162693
           3322           3322        146.369        146.333       0.162588
           3323           3323        146.202        146.167       0.162504
           3324           3324        146.036        146.000       0.162429
           3325           3325        145.869        145.833        0.16238
           3326           3326        145.702        145.667       0.162334
           3327           3327        145.535        145.500       0.162291
           3328           3328        145.369        145.333       0.162244
           3329           3329        145.202        145.167        0.16222
           3330           3330        145.035        145.000       0.162178
           3331           3331        144.869        144.833       0.162117
           3332           3332        144.702        144.667       0.162046
           3333           3333        144.535        144.500       0.161947
           3334           3334        144.369        144.333       0.161859
           3335           3335        144.202        144.167       0.161766
           3336           3336        144.035        144.000       0.161671
           3337           3337        143.868        143.833       0.161578
           3338           3338        143.702        143.667       0.161499
           3339           3339        143.535        143.500       0.161425
           3340           3340        143.368        143.333       0.161344
           3341           3341        143.202        143.167       0.161313
           3342           3342        143.035        143.000       0.161259
           3343           3343        142.868        142.833       0.161206
           3344           3344        142.702        142.667       0.161152
           3345           3345        142.535        142.500       0.161119
           3346           3346        142.368        142.333       0.161064
           3347           3347        142.201        142.167       0.160996
           3348           3348        142.035        142.000       0.160925
           3349           3349        141.868        141.833       0.160822
           3350           3350        141.701        141.667       0.160729
           3351           3351        141.535        141.500       0.160647
           3352           3352        141.368        141.333       0.160572
           3353           3353        141.201        141.167       0.160481
           3354           3354        141.035        141.000        0.16041
           3355           3355        140.868        140.833       0.160336
           3356           3356        140.701        140.667       0.160254
           3357           3357        140.534        140.500       0.160187
           3358           3358        140.368        140.333       0.160115
           3359           3359        140.201        140.167       0.160048
           3360           3360        140.034        140.000       0.159979
           3361           3361        139.868        139.833       0.159907
           3362           3362        139.701        139.667       0.159834
           3363           3363        139.534        139.500       0.159755
           3364           3364        139.367        139.333       0.159672
           3365           3365        139.201        139.167       0.159591
           3366           3366        139.034        139.000       0.159516
           3367           3367        138.867        138.833       0.159431
           3368           3368        138.701        138.667       0.159335
           3369           3369        138.534        138.500       0.159228
           3370           3370        138.367        138.333       0.159137
           3371           3371        138.201        138.167       0.159049
           3372           3372        138.034        138.000       0.158962
           3373           3373        137.867        137.833       0.158884
           3374           3374        137.700        137.667       0.158806
           3375           3375        137.534        137.500       0.158722
           3376           3376        137.367        137.333       0.158628
           3377           3377        137.200        137.167       0.158525
           3378           3378        137.034        137.000       0.158419
           3379           3379        136.867        136.833       0.158322
           3380           3380        136.700        136.667       0.158232
           3381           3381        136.534        136.500       0.158143
           3382           3382        136.367        136.333       0.158061
           3383           3383        136.200        136.167       0.157981
           3384           3384        136.033        136.000       0.157902
           3385           3385        135.867        135.833       0.157871
           3386           3386        135.700        135.667       0.157813
           3387           3387        135.533        135.500       0.157745
           3388           3388        135.367        135.333       0.157668
           3389           3389        135.200        135.167       0.157594
           3390           3390        135.033        135.000       0.157525
           3391           3391        134.867        134.833       0.157462
           3392           3392        134.700        134.667       0.157398
           3393           3393        134.533        134.500       0.157346
           3394           3394        134.366        134.333       0.157286
           3395           3395        134.200        134.167        0.15722
           3396           3396        134.033        134.000        0.15716
           3397           3397        133.866        133.833       0.157116
           3398           3398        133.700        133.667       0.157078
           3399           3399        133.533        133.500       0.157046
           3400           3400        133.366        133.333       0.157008
           3401           3401        133.200        133.167        0.15698
           3402           3402        133.033        133.000       0.156926
           3403           3403        132.866        132.833        0.15685
           3404           3404        132.699        132.667       0.156781
           3405           3405        132.533        132.500         0.1567
           3406           3406        132.366        132.333       0.156641
           3407           3407        132.199        132.167       0.156589
           3408           3408        132.033        132.000       0.156532
           3409           3409        131.866        131.833       0.156472
           3410           3410        131.699        131.667       0.156392
           3411           3411        131.533        131.500       0.156307
           3412           3412        131.366        131.333       0.156225
           3413           3413        131.199        131.167       0.156105
           3414           3414        131.032        131.000       0.156017
           3415           3415        130.866        130.833       0.155943
           3416           3416        130.699        130.667       0.155877
           3417           3417        130.532        130.500       0.155825
           3418           3418        130.366        130.333       0.155746
           3419           3419        130.199        130.167       0.155665
           3420           3420        130.032        130.000        0.15559
           3421           3421        129.866        129.833       0.155497
           3422           3422        129.699        129.667       0.155415
           3423           3423        129.532        129.500       0.155345
           3424           3424        129.365        129.333       0.155285
           3425           3425        129.199        129.167       0.155254
           3426           3426        129.032        129.000       0.155216
           3427           3427        128.865        128.833       0.155167
           3428           3428        128.699        128.667       0.155114
           3429           3429        128.532        128.500       0.155097
           3430           3430        128.365        128.333       0.155056
           3431           3431        128.199        128.167       0.155006
           3432           3432        128.032        128.000       0.154952
           3433           3433        127.865        127.833       0.154876
           3434           3434        127.699        127.667       0.154796
           3435           3435        127.532        127.500       0.154721
           3436           3436        127.365        127.333       0.154658
           3437           3437        127.198        127.167       0.154574
           3438           3438        127.032        127.000       0.154502
           3439           3439        126.865        126.833       0.154432
           3440           3440        126.698        126.667       0.154356
           3441           3441        126.532        126.500       0.154305
           3442           3442        126.365        126.333       0.154248
           3443           3443        126.198        126.167       0.154196
           3444           3444        126.032        126.000       0.154152
           3445           3445        125.865        125.833       0.154121
           3446           3446        125.698        125.667       0.154088
           3447           3447        125.531        125.500       0.154055
           3448           3448        125.365        125.333       0.154021
           3449           3449        125.198        125.167       0.153989
           3450           3450        125.031        125.000       0.153948
           3451           3451        124.865        124.833       0.153903
           3452           3452        124.698        124.667       0.153846
           3453           3453        124.531        124.500       0.153767
           3454           3454        124.365        124.333       0.153699
           3455           3455        124.198        124.167       0.153622
           3456           3456        124.031        124.000       0.153547
           3457           3457        123.864        123.833       0.153472
           3458           3458        123.698        123.667       0.153399
           3459           3459        123.531        123.500       0.153324
           3460           3460        123.364        123.333        0.15325
           3461           3461        123.198        123.167       0.153186
           3462           3462        123.031        123.000       0.153119
           3463           3463        122.864        122.833       0.153049
           3464           3464        122.698        122.667       0.152977
           3465           3465        122.531        122.500       0.152907
           3466           3466        122.364        122.333        0.15284
           3467           3467        122.197        122.167       0.152773
           3468           3468        122.031        122.000       0.152702
           3469           3469        121.864        121.833       0.152639
           3470           3470        121.697        121.667       0.152577
           3471           3471        121.531        121.500       0.152508
           3472           3472        121.364        121.333       0.152441
           3473           3473        121.197        121.167       0.152372
           3474           3474        121.031        121.000       0.152309
           3475           3475        120.864        120.833       0.152253
           3476           3476        120.697        120.667        0.15221
           3477           3477        120.531        120.500       0.152167
           3478           3478        120.364        120.333       0.152123
           3479           3479        120.197        120.167       0.152078
           3480           3480        120.030        120.000       0.152037
           3481           3481        119.864        119.833       0.151989
           3482           3482        119.697        119.667       0.151943
           3483           3483        119.530        119.500       0.151898
           3484           3484        119.364        119.333       0.151853
           3485           3485        119.197        119.167       0.151789
           3486           3486        119.030        119.000       0.151723
           3487           3487        118.864        118.833       0.151652
           3488           3488        118.697        118.667       0.151578
           3489           3489        118.530        118.500         0.1515
           3490           3490        118.363        118.333       0.151431
           3491           3491        118.197        118.167       0.151358
           3492           3492        118.030        118.000        0.15128
           3493           3493        117.863        117.833       0.151218
           3494           3494        117.697        117.667       0.151157
           3495           3495        117.530        117.500       0.151099
           3496           3496        117.363        117.333       0.151044
           3497           3497        117.197        117.167       0.150987
           3498           3498        117.030        117.000       0.150943
           3499           3499        116.863        116.833       0.150894
           3500           3500        116.696        116.667       0.150834
           3501           3501        116.530        116.500       0.150784
           3502           3502        116.363        116.333       0.150735
           3503           3503        116.196        116.167        0.15068
           3504           3504        116.030        116.000       0.150622
           3505           3505        115.863        115.833       0.150548
           3506           3506        115.696        115.667       0.150484
           3507           3507        115.530        115.500       0.150427
           3508           3508        115.363        115.333        0.15037
           3509           3509        115.196        115.167       0.150289
           3510           3510        115.030        115.000       0.150217
           3511           3511        114.863        114.833       0.150146
           3512           3512        114.696        114.667       0.150071
           3513           3513        114.529        114.500       0.149996
           3514           3514        114.363        114.333       0.149926
           3515           3515        114.196        114.167        0.14986
           3516           3516        114.029        114.000       0.149793
           3517           3517        113.863        113.833       0.149751
           3518           3518        113.696        113.667       0.149707
           3519           3519        113.529        113.500       0.149657
           3520           3520        113.363        113.333       0.149602
           3521           3521        113.196        113.167       0.149546
           3522           3522        113.029        113.000       0.149493
           3523           3523        112.862        112.833       0.149442
           3524           3524        112.696        112.667       0.149398
           3525           3525        112.529        112.500       0.149356
           3526           3526        112.362        112.333        0.14931
           3527           3527        112.196        112.167       0.149262
           3528           3528        112.029        112.000       0.149212
           3529           3529        111.862        111.833       0.149168
           3530           3530        111.696        111.667       0.149103
           3531           3531        111.529        111.500       0.149035
           3532           3532        111.362        111.333       0.148964
           3533           3533        111.195        111.167       0.148899
           3534           3534        111.029        111.000       0.148856
           3535           3535        110.862        110.833       0.148818
           3536           3536        110.695        110.667       0.148775
           3537           3537        110.529        110.500       0.148731
           3538           3538        110.362        110.333       0.148715
           3539           3539        110.195        110.167        0.14869
           3540           3540        110.029        110.000       0.148661
           3541           3541        109.862        109.833       0.148634
           3542           3542        109.695        109.667       0.148572
           3543           3543        109.529        109.500       0.148508
           3544           3544        109.362        109.333       0.148446
           3545           3545        109.195        109.167       0.148383
           3546           3546        109.028        109.000       0.148299
           3547           3547        108.862        108.833       0.148219
           3548           3548        108.695        108.667        0.14814
           3549           3549        108.528        108.500       0.148069
           3550           3550        108.362        108.333          0.148
           3551           3551        108.195        108.167       0.147937
           3552           3552        108.028        108.000        0.14788
           3553           3553        107.862        107.833       0.147823
           3554           3554        107.695        107.667       0.147786
           3555           3555        107.528        107.500       0.147742
           3556           3556        107.362        107.333        0.14769
           3557           3557        107.195        107.167       0.147639
           3558           3558        107.028        107.000        0.14759
           3559           3559        106.861        106.833       0.147545
           3560           3560        106.695        106.667       0.147495
           3561           3561        106.528        106.500       0.147444
           3562           3562        106.361        106.333       0.147397
           3563           3563        106.195        106.167       0.147357
           3564           3564        106.028        106.000       0.147323
           3565           3565        105.861        105.833       0.147294
           3566           3566        105.695        105.667       0.147276
           3567           3567        105.528        105.500       0.147261
           3568           3568        105.361        105.333       0.147231
           3569           3569        105.194        105.167       0.147186
           3570           3570        105.028        105.000       0.147136
           3571           3571        104.861        104.833       0.147075
           3572           3572        104.694        104.667        0.14701
           3573           3573        104.528        104.500       0.146943
           3574           3574        104.361        104.333       0.146876
           3575           3575        104.194        104.167        0.14683
           3576           3576        104.028        104.000       0.146787
           3577           3577        103.861        103.833       0.146744
           3578           3578        103.694        103.667       0.146727
           3579           3579        103.528        103.500       0.146685
           3580           3580        103.361        103.333       0.146638
           3581           3581        103.194        103.167       0.146602
           3582           3582        103.027        103.000       0.146548
           3583           3583        102.861        102.833       0.146509
           3584           3584        102.694        102.667       0.146471
           3585           3585        102.527        102.500       0.146427
           3586           3586        102.361        102.333       0.146397
           3587           3587        102.194        102.167       0.146362
           3588           3588        102.027        102.000       0.146325
           3589           3589        101.861        101.833       0.146286
           3590           3590        101.694        101.667       0.146242
           3591           3591        101.527        101.500       0.146207
           3592           3592        101.361        101.333       0.146176
           3593           3593        101.194        101.167       0.146147
           3594           3594        101.027        101.000       0.146119
           3595           3595        100.860        100.833       0.146114
           3596           3596        100.694        100.667       0.146106
           3597           3597        100.527        100.500       0.146098
           3598           3598        100.360        100.333       0.146081
           3599           3599        100.194        100.167       0.146087
           3600           3600        100.027        100.000       0.146077
           3601           3601         99.860         99.833       0.146058
           3602           3602         99.694         99.667       0.146036
           3603           3603         99.527         99.500       0.145981
           3604           3604         99.360         99.333        0.14593
           3605           3605         99.194         99.167       0.145894
           3606           3606         99.027         99.000       0.145863
           3607           3607         98.860         98.833       0.145807
           3608           3608         98.694         98.667       0.145766
           3609           3609         98.527         98.500       0.145721
           3610           3610         98.360         98.333       0.145669
           3611           3611         98.193         98.167       0.145622
           3612           3612         98.027         98.000       0.145578
           3613           3613         97.860         97.833       0.145538
           3614           3614         97.693         97.667       0.145499
           3615           3615         97.527         97.500       0.145451
           3616           3616         97.360         97.333       0.145421
           3617           3617         97.193         97.167       0.145398
           3618           3618         97.027         97.000        0.14537
           3619           3619         96.860         96.833       0.145322
           3620           3620         96.693         96.667       0.145282
           3621           3621         96.527         96.500       0.145255
           3622           3622         96.360         96.333       0.145232
           3623           3623         96.193         96.167       0.145199
           3624           3624         96.026         96.000       0.145188
           3625           3625         95.860         95.833       0.145179
           3626           3626         95.693         95.667       0.145158
           3627           3627         95.526         95.500       0.145161
           3628           3628         95.360         95.333       0.145144
           3629           3629         95.193         95.167       0.145116
           3630           3630         95.026         95.000       0.145085
           3631           3631         94.860         94.833       0.145027
           3632           3632         94.693         94.667       0.144999
           3633           3633         94.526         94.500       0.144975
           3634           3634         94.360         94.333       0.144944
           3635           3635         94.193         94.167       0.144927
           3636           3636         94.026         94.000       0.144912
           3637           3637         93.859         93.833       0.144901
           3638           3638         93.693         93.667       0.144885
           3639           3639         93.526         93.500       0.144881
           3640           3640         93.359         93.333       0.144883
           3641           3641         93.193         93.167       0.144868
           3642           3642         93.026         93.000       0.144842
           3643           3643         92.859         92.833       0.144837
           3644           3644         92.693         92.667       0.144843
           3645           3645         92.526         92.500        0.14484
           3646           3646         92.359         92.333       0.144836
           3647           3647         92.193         92.167       0.144836
           3648           3648         92.026         92.000       0.144812
           3649           3649         91.859         91.833       0.144781
           3650           3650         91.693         91.667       0.144753
           3651           3651         91.526         91.500       0.144718
           3652           3652         91.359         91.333       0.144679
           3653           3653         91.192         91.167       0.144641
           3654           3654         91.026         91.000       0.144604
           3655           3655         90.859         90.833       0.144591
           3656           3656         90.692         90.667       0.144573
           3657           3657         90.526         90.500       0.144556
           3658           3658         90.359         90.333       0.144539
           3659           3659         90.192         90.167       0.144543
           3660           3660         90.026         90.000       0.144536
           3661           3661         89.859         89.833       0.144522
           3662           3662         89.692         89.667       0.144497
           3663           3663         89.526         89.500       0.144453
           3664           3664         89.359         89.333       0.144425
           3665           3665         89.192         89.167       0.144402
           3666           3666         89.026         89.000       0.144382
           3667           3667         88.859         88.833       0.144327
           3668           3668         88.692         88.667        0.14429
           3669           3669         88.525         88.500       0.144257
           3670           3670         88.359         88.333       0.144223
           3671           3671         88.192         88.167       0.144196
           3672           3672         88.025         88.000       0.144167
           3673           3673         87.859         87.833       0.144137
           3674           3674         87.692         87.667       0.144116
           3675           3675         87.525         87.500       0.144119
           3676           3676         87.359         87.333         0.1441
           3677           3677         87.192         87.167       0.144071
           3678           3678         87.025         87.000       0.144037
           3679           3679         86.859         86.833        0.14401
           3680           3680         86.692         86.667       0.143979
           3681           3681         86.525         86.500       0.143941
           3682           3682         86.358         86.333       0.143899
           3683           3683         86.192         86.167        0.14386
           3684           3684         86.025         86.000       0.143821
           3685           3685         85.858         85.833       0.143786
           3686           3686         85.692         85.667       0.143751
           3687           3687         85.525         85.500       0.143739
           3688           3688         85.358         85.333       0.143711
           3689           3689         85.192         85.167       0.143675
           3690           3690         85.025         85.000       0.143642
           3691           3691         84.858         84.833       0.143629
           3692           3692         84.692         84.667       0.143605
           3693           3693         84.525         84.500       0.143577
           3694           3694         84.358         84.333       0.143554
           3695           3695         84.191         84.167       0.143549
           3696           3696         84.025         84.000       0.143549
           3697           3697         83.858         83.833       0.143556
           3698           3698         83.691         83.667        0.14356
           3699           3699         83.525         83.500       0.143556
           3700           3700         83.358         83.333       0.143531
           3701           3701         83.191         83.167         0.1435
           3702           3702         83.025         83.000        0.14347
           3703           3703         82.858         82.833       0.143401
           3704           3704         82.691         82.667       0.143371
           3705           3705         82.525         82.500       0.143349
           3706           3706         82.358         82.333       0.143331
           3707           3707         82.191         82.167        0.14333
           3708           3708         82.025         82.000       0.143307
           3709           3709         81.858         81.833       0.143289
           3710           3710         81.691         81.667       0.143287
           3711           3711         81.524         81.500       0.143248
           3712           3712         81.358         81.333       0.143219
           3713           3713         81.191         81.167       0.143193
           3714           3714         81.024         81.000       0.143152
           3715           3715         80.858         80.833        0.14311
           3716           3716         80.691         80.667       0.143084
           3717           3717         80.524         80.500       0.143071
           3718           3718         80.358         80.333       0.143071
           3719           3719         80.191         80.167        0.14307
           3720           3720         80.024         80.000       0.143044
           3721           3721         79.858         79.833       0.143023
           3722           3722         79.691         79.667       0.143009
           3723           3723         79.524         79.500       0.142958
           3724           3724         79.358         79.333       0.142917
           3725           3725         79.191         79.167       0.142885
           3726           3726         79.024         79.000       0.142857
           3727           3727         78.857         78.833       0.142817
           3728           3728         78.691         78.667       0.142776
           3729           3729         78.524         78.500        0.14273
           3730           3730         78.357         78.333       0.142682
           3731           3731         78.191         78.167       0.142658
           3732           3732         78.024         78.000       0.142633
           3733           3733         77.857         77.833       0.142607
           3734           3734         77.691         77.667       0.142589
           3735           3735         77.524         77.500        0.14259
           3736           3736         77.357         77.333       0.142577
           3737           3737         77.191         77.167       0.142567
           3738           3738         77.024         77.000        0.14255
           3739           3739         76.857         76.833       0.142511
           3740           3740         76.690         76.667       0.142465
           3741           3741         76.524         76.500       0.142422
           3742           3742         76.357         76.333       0.142386
           3743           3743         76.190         76.167       0.142345
           3744           3744         76.024         76.000       0.142316
           3745           3745         75.857         75.833        0.14229
           3746           3746         75.690         75.667       0.142269
           3747           3747         75.524         75.500       0.142288
           3748           3748         75.357         75.333       0.142296
           3749           3749         75.190         75.167       0.142301
           3750           3750         75.024         75.000       0.142294
           3751           3751         74.857         74.833       0.142271
           3752           3752         74.690         74.667       0.142253
           3753           3753         74.524         74.500       0.142231
           3754           3754         74.357         74.333       0.142205
           3755           3755         74.190         74.167       0.142147
           3756           3756         74.023         74.000       0.142105
           3757           3757         73.857         73.833       0.142063
           3758           3758         73.690         73.667       0.142031
           3759           3759         73.523         73.500       0.141994
           3760           3760         73.357         73.333       0.141963
           3761           3761         73.190         73.167       0.141933
           3762           3762         73.023         73.000       0.141898
           3763           3763         72.857         72.833       0.141884
           3764           3764         72.690         72.667       0.141869
           3765           3765         72.523         72.500       0.141854
           3766           3766         72.357         72.333       0.141849
           3767           3767         72.190         72.167       0.141834
           3768           3768         72.023         72.000       0.141804
           3769           3769         71.856         71.833       0.141762
           3770           3770         71.690         71.667       0.141724
           3771           3771         71.523         71.500       0.141648
           3772           3772         71.356         71.333       0.141598
           3773           3773         71.190         71.167       0.141561
           3774           3774         71.023         71.000       0.141529
           3775           3775         70.856         70.833       0.141516
           3776           3776         70.690         70.667       0.141491
           3777           3777         70.523         70.500       0.141464
           3778           3778         70.356         70.333       0.141444
           3779           3779         70.190         70.167       0.141436
           3780           3780         70.023         70.000        0.14142
           3781           3781         69.856         69.833       0.141396
           3782           3782         69.690         69.667       0.141377
           3783           3783         69.523         69.500       0.141341
           3784           3784         69.356         69.333       0.141313
           3785           3785         69.189         69.167       0.141292
           3786           3786         69.023         69.000        0.14127
           3787           3787         68.856         68.833       0.141226
           3788           3788         68.689         68.667       0.141201
           3789           3789         68.523         68.500       0.141176
           3790           3790         68.356         68.333       0.141152
           3791           3791         68.189         68.167       0.141143
           3792           3792         68.023         68.000       0.141131
           3793           3793         67.856         67.833       0.141111
           3794           3794         67.689         67.667       0.141091
           3795           3795         67.523         67.500       0.141081
           3796           3796         67.356         67.333       0.141054
           3797           3797         67.189         67.167       0.141017
           3798           3798         67.022         67.000       0.140966
           3799           3799         66.856         66.833       0.140897
           3800           3800         66.689         66.667       0.140855
           3801           3801         66.522         66.500       0.140822
           3802           3802         66.356         66.333       0.140802
           3803           3803         66.189         66.167       0.140793
           3804           3804         66.022         66.000       0.140777
           3805           3805         65.856         65.833       0.140739
           3806           3806         65.689         65.667       0.140708
           3807           3807         65.522         65.500       0.140682
           3808           3808         65.356         65.333       0.140621
           3809           3809         65.189         65.167        0.14058
           3810           3810         65.022         65.000       0.140556
           3811           3811         64.855         64.833       0.140547
           3812           3812         64.689         64.667        0.14055
           3813           3813         64.522         64.500       0.140536
           3814           3814         64.355         64.333       0.140526
           3815           3815         64.189         64.167       0.140511
           3816           3816         64.022         64.000       0.140476
           3817           3817         63.855         63.833        0.14046
           3818           3818         63.689         63.667       0.140444
           3819           3819         63.522         63.500       0.140424
           3820           3820         63.355         63.333       0.140398
           3821           3821         63.189         63.167       0.140368
           3822           3822         63.022         63.000       0.140337
           3823           3823         62.855         62.833       0.140297
           3824           3824         62.689         62.667       0.140277
           3825           3825         62.522         62.500       0.140246
           3826           3826         62.355         62.333       0.140216
           3827           3827         62.188         62.167       0.140197
           3828           3828         62.022         62.000       0.140174
           3829           3829         61.855         61.833       0.140151
           3830           3830         61.688         61.667       0.140144
           3831           3831         61.522         61.500       0.140133
           3832           3832         61.355         61.333       0.140088
           3833           3833         61.188         61.167       0.140053
           3834           3834         61.022         61.000       0.140031
           3835           3835         60.855         60.833       0.140009
           3836           3836         60.688         60.667       0.139972
           3837           3837         60.522         60.500       0.139948
           3838           3838         60.355         60.333       0.139922
           3839           3839         60.188         60.167       0.139889
           3840           3840         60.022         60.000       0.139871
           3841           3841         59.855         59.833       0.139857
           3842           3842         59.688         59.667       0.139844
           3843           3843         59.521         59.500       0.139834
           3844           3844         59.355         59.333       0.139822
           3845           3845         59.188         59.167       0.139795
           3846           3846         59.021         59.000       0.139756
           3847           3847         58.855         58.833       0.139708
           3848           3848         58.688         58.667        0.13965
           3849           3849         58.521         58.500       0.139605
           3850           3850         58.355         58.333       0.139566
           3851           3851         58.188         58.167       0.139522
           3852           3852         58.021         58.000       0.139511
           3853           3853         57.855         57.833       0.139501
           3854           3854         57.688         57.667       0.139495
           3855           3855         57.521         57.500       0.139497
           3856           3856         57.354         57.333       0.139494
           3857           3857         57.188         57.167       0.139479
           3858           3858         57.021         57.000       0.139467
           3859           3859         56.854         56.833       0.139453
           3860           3860         56.688         56.667       0.139403
           3861           3861         56.521         56.500       0.139371
           3862           3862         56.354         56.333       0.139328
           3863           3863         56.188         56.167       0.139278
           3864           3864         56.021         56.000       0.139214
           3865           3865         55.854         55.833       0.139169
           3866           3866         55.688         55.667       0.139136
           3867           3867         55.521         55.500         0.1391
           3868           3868         55.354         55.333        0.13907
           3869           3869         55.188         55.167        0.13904
           3870           3870         55.021         55.000       0.139007
           3871           3871         54.854         54.833       0.138979
           3872           3872         54.687         54.667       0.138953
           3873           3873         54.521         54.500       0.138949
           3874           3874         54.354         54.333       0.138948
           3875           3875         54.187         54.167       0.138934
           3876           3876         54.021         54.000       0.138923
           3877           3877         53.854         53.833       0.138949
           3878           3878         53.687         53.667       0.138952
           3879           3879         53.521         53.500       0.138937
           3880           3880         53.354         53.333       0.138919
           3881           3881         53.187         53.167       0.138881
           3882           3882         53.021         53.000       0.138839
           3883           3883         52.854         52.833       0.138809
           3884           3884         52.687         52.667       0.138783
           3885           3885         52.521         52.500        0.13874
           3886           3886         52.354         52.333       0.138709
           3887           3887         52.187         52.167       0.138686
           3888           3888         52.020         52.000       0.138667
           3889           3889         51.854         51.833       0.138659
           3890           3890         51.687         51.667        0.13863
           3891           3891         51.520         51.500       0.138604
           3892           3892         51.354         51.333        0.13858
           3893           3893         51.187         51.167        0.13855
           3894           3894         51.020         51.000        0.13853
           3895           3895         50.854         50.833       0.138506
           3896           3896         50.687         50.667       0.138487
           3897           3897         50.520         50.500       0.138497
           3898           3898         50.354         50.333         0.1385
           3899           3899         50.187         50.167       0.138492
           3900           3900         50.020         50.000       0.138486
           3901           3901         49.854         49.833       0.138496
           3902           3902         49.687         49.667       0.138495
           3903           3903         49.520         49.500       0.138469
           3904           3904         49.353         49.333       0.138433
           3905           3905         49.187         49.167       0.138403
           3906           3906         49.020         49.000       0.138375
           3907           3907         48.853         48.833        0.13835
           3908           3908         48.687         48.667        0.13834
           3909           3909         48.520         48.500       0.138345
           3910           3910         48.353         48.333       0.138339
           3911           3911         48.187         48.167       0.138333
           3912           3912         48.020         48.000       0.138322
           3913           3913         47.853         47.833       0.138305
           3914           3914         47.687         47.667        0.13828
           3915           3915         47.520         47.500       0.138252
           3916           3916         47.353         47.333       0.138219
           3917           3917         47.187         47.167       0.138138
           3918           3918         47.020         47.000       0.138075
           3919           3919         46.853         46.833       0.138015
           3920           3920         46.686         46.667       0.137961
           3921           3921         46.520         46.500       0.137926
           3922           3922         46.353         46.333       0.137912
           3923           3923         46.186         46.167       0.137898
           3924           3924         46.020         46.000       0.137876
           3925           3925         45.853         45.833       0.137902
           3926           3926         45.686         45.667       0.137879
           3927           3927         45.520         45.500       0.137845
           3928           3928         45.353         45.333       0.137815
           3929           3929         45.186         45.167       0.137745
           3930           3930         45.020         45.000       0.137706
           3931           3931         44.853         44.833       0.137683
           3932           3932         44.686         44.667       0.137658
           3933           3933         44.519         44.500       0.137649
           3934           3934         44.353         44.333       0.137636
           3935           3935         44.186         44.167       0.137622
           3936           3936         44.019         44.000       0.137601
           3937           3937         43.853         43.833       0.137574
           3938           3938         43.686         43.667       0.137539
           3939           3939         43.519         43.500       0.137514
           3940           3940         43.353         43.333       0.137505
           3941           3941         43.186         43.167        0.13747
           3942           3942         43.019         43.000       0.137432
           3943           3943         42.853         42.833       0.137406
           3944           3944         42.686         42.667       0.137393
           3945           3945         42.519         42.500       0.137374
           3946           3946         42.353         42.333       0.137357
           3947           3947         42.186         42.167       0.137341
           3948           3948         42.019         42.000       0.137328
           3949           3949         41.853         41.833       0.137332
           3950           3950         41.686         41.667        0.13734
           3951           3951         41.519         41.500       0.137339
           3952           3952         41.352         41.333       0.137333
           3953           3953         41.186         41.167       0.137327
           3954           3954         41.019         41.000       0.137291
           3955           3955         40.852         40.833        0.13722
           3956           3956         40.686         40.667        0.13715
           3957           3957         40.519         40.500       0.137074
           3958           3958         40.352         40.333       0.137042
           3959           3959         40.186         40.167       0.137021
           3960           3960         40.019         40.000       0.136998
           3961           3961         39.852         39.833       0.137026
           3962           3962         39.686         39.667       0.137017
           3963           3963         39.519         39.500       0.136996
           3964           3964         39.352         39.333       0.136976
           3965           3965         39.185         39.167       0.136951
           3966           3966         39.019         39.000       0.136902
           3967           3967         38.852         38.833       0.136883
           3968           3968         38.685         38.667       0.136872
           3969           3969         38.519         38.500       0.136861
           3970           3970         38.352         38.333       0.136855
           3971           3971         38.185         38.167       0.136834
           3972           3972         38.019         38.000       0.136814
           3973           3973         37.852         37.833       0.136806
           3974           3974         37.685         37.667       0.136771
           3975           3975         37.519         37.500       0.136753
           3976           3976         37.352         37.333       0.136731
           3977           3977         37.185         37.167       0.136719
           3978           3978         37.019         37.000         0.1367
           3979           3979         36.852         36.833        0.13667
           3980           3980         36.685         36.667       0.136636
           3981           3981         36.518         36.500       0.136607
           3982           3982         36.352         36.333       0.136559
           3983           3983         36.185         36.167       0.136529
           3984           3984         36.018         36.000       0.136495
           3985           3985         35.852         35.833       0.136452
           3986           3986         35.685         35.667       0.136387
           3987           3987         35.518         35.500       0.136329
           3988           3988         35.352         35.333       0.136271
           3989           3989         35.185         35.167       0.136208
           3990           3990         35.018         35.000       0.136123
           3991           3991         34.852         34.833       0.136045
           3992           3992         34.685         34.667       0.135981
           3993           3993         34.518         34.500       0.135923
           3994           3994         34.352         34.333       0.135889
           3995           3995         34.185         34.167       0.135852
           3996           3996         34.018         34.000       0.135812
           3997           3997         33.851         33.833       0.135771
           3998           3998         33.685         33.667       0.135758
           3999           3999         33.518         33.500       0.135746
           4000           4000         33.351         33.333       0.135729
           4001           4001         33.185         33.167       0.135691
           4002           4002         33.018         33.000       0.135676
           4003           4003         32.851         32.833       0.135662
           4004           4004         32.685         32.667       0.135624
           4005           4005         32.518         32.500        0.13558
           4006           4006         32.351         32.333       0.135535
           4007           4007         32.185         32.167       0.135488
           4008           4008         32.018         32.000       0.135451
           4009           4009         31.851         31.833       0.135415
           4010           4010         31.684         31.667       0.135416
           4011           4011         31.518         31.500        0.13542
           4012           4012         31.351         31.333       0.135434
           4013           4013         31.184         31.167       0.135455
           4014           4014         31.018         31.000       0.135505
           4015           4015         30.851         30.833       0.135536
           4016           4016         30.684         30.667       0.135563
           4017           4017         30.518         30.500       0.135586
           4018           4018         30.351         30.333       0.135557
           4019           4019         30.184         30.167        0.13554
           4020           4020         30.018         30.000       0.135523
           4021           4021         29.851         29.833       0.135495
           4022           4022         29.684         29.667       0.135431
           4023           4023         29.518         29.500       0.135411
           4024           4024         29.351         29.333       0.135403
           4025           4025         29.184         29.167       0.135388
           4026           4026         29.018         29.000       0.135401
           4027           4027         28.851         28.833       0.135404
           4028           4028         28.684         28.667       0.135406
           4029           4029         28.517         28.500       0.135413
           4030           4030         28.351         28.333       0.135429
           4031           4031         28.184         28.167        0.13543
           4032           4032         28.017         28.000       0.135443
           4033           4033         27.851         27.833        0.13546
           4034           4034         27.684         27.667       0.135476
           4035           4035         27.517         27.500       0.135446
           4036           4036         27.351         27.333       0.135442
           4037           4037         27.184         27.167       0.135443
           4038           4038         27.017         27.000       0.135436
           4039           4039         26.851         26.833       0.135402
           4040           4040         26.684         26.667       0.135381
           4041           4041         26.517         26.500       0.135356
           4042           4042         26.351         26.333       0.135333
           4043           4043         26.184         26.167       0.135305
           4044           4044         26.017         26.000       0.135287
           4045           4045         25.851         25.833       0.135273
           4046           4046         25.684         25.667       0.135253
           4047           4047         25.517         25.500       0.135224
           4048           4048         25.350         25.333       0.135202
           4049           4049         25.184         25.167       0.135188
           4050           4050         25.017         25.000       0.135172
           4051           4051         24.850         24.833       0.135164
           4052           4052         24.684         24.667        0.13516
           4053           4053         24.517         24.500       0.135151
           4054           4054         24.350         24.333       0.135146
           4055           4055         24.184         24.167       0.135141
           4056           4056         24.017         24.000        0.13512
           4057           4057         23.850         23.833       0.135117
           4058           4058         23.684         23.667       0.135129
           4059           4059         23.517         23.500       0.135116
           4060           4060         23.350         23.333       0.135119
           4061           4061         23.184         23.167       0.135104
           4062           4062         23.017         23.000        0.13509
           4063           4063         22.850         22.833       0.135079
           4064           4064         22.683         22.667       0.135056
           4065           4065         22.517         22.500       0.135025
           4066           4066         22.350         22.333          0.135
           4067           4067         22.183         22.167       0.134974
           4068           4068         22.017         22.000       0.134963
           4069           4069         21.850         21.833       0.134944
           4070           4070         21.683         21.667       0.134917
           4071           4071         21.517         21.500        0.13492
           4072           4072         21.350         21.333       0.134927
           4073           4073         21.183         21.167       0.134933
           4074           4074         21.017         21.000       0.134948
           4075           4075         20.850         20.833       0.134924
           4076           4076         20.683         20.667       0.134897
           4077           4077         20.517         20.500       0.134877
           4078           4078         20.350         20.333       0.134853
           4079           4079         20.183         20.167        0.13481
           4080           4080         20.017         20.000       0.134781
           4081           4081         19.850         19.833       0.134742
           4082           4082         19.683         19.667       0.134702
           4083           4083         19.516         19.500       0.134692
           4084           4084         19.350         19.333       0.134673
           4085           4085         19.183         19.167       0.134657
           4086           4086         19.016         19.000       0.134639
           4087           4087         18.850         18.833       0.134617
           4088           4088         18.683         18.667       0.134598
           4089           4089         18.516         18.500       0.134592
           4090           4090         18.350         18.333        0.13459
           4091           4091         18.183         18.167       0.134583
           4092           4092         18.016         18.000       0.134573
           4093           4093         17.850         17.833       0.134565
           4094           4094         17.683         17.667       0.134547
           4095           4095         17.516         17.500       0.134528
           4096           4096         17.350         17.333       0.134509
           4097           4097         17.183         17.167       0.134492
           4098           4098         17.016         17.000       0.134477
           4099           4099         16.849         16.833       0.134472
           4100           4100         16.683         16.667       0.134474
           4101           4101         16.516         16.500       0.134472
           4102           4102         16.349         16.333       0.134474
           4103           4103         16.183         16.167       0.134494
           4104           4104         16.016         16.000       0.134505
           4105           4105         15.849         15.833       0.134509
           4106           4106         15.683         15.667       0.134501
           4107           4107         15.516         15.500       0.134484
           4108           4108         15.349         15.333       0.134481
           4109           4109         15.183         15.167       0.134485
           4110           4110         15.016         15.000       0.134486
           4111           4111         14.849         14.833       0.134471
           4112           4112         14.683         14.667       0.134449
           4113           4113         14.516         14.500       0.134441
           4114           4114         14.349         14.333       0.134445
           4115           4115         14.183         14.167        0.13442
           4116           4116         14.016         14.000        0.13441
           4117           4117         13.849         13.833        0.13442
           4118           4118         13.682         13.667       0.134426
           4119           4119         13.516         13.500       0.134448
           4120           4120         13.349         13.333       0.134469
           4121           4121         13.182         13.167       0.134488
           4122           4122         13.016         13.000        0.13451
           4123           4123         12.849         12.833       0.134541
           4124           4124         12.682         12.667       0.134568
           4125           4125         12.516         12.500       0.134585
           4126           4126         12.349         12.333       0.134591
           4127           4127         12.182         12.167         0.1346
           4128           4128         12.016         12.000       0.134615
           4129           4129         11.849         11.833       0.134627
           4130           4130         11.682         11.667       0.134639
           4131           4131         11.516         11.500       0.134641
           4132           4132         11.349         11.333       0.134631
           4133           4133         11.182         11.167       0.134616
           4134           4134         11.016         11.000       0.134597
           4135           4135         10.849         10.833       0.134569
           4136           4136         10.682         10.667       0.134542
           4137           4137         10.515         10.500       0.134499
           4138           4138         10.349         10.333       0.134447
           4139           4139         10.182         10.167       0.134426
           4140           4140         10.015         10.000       0.134405
           4141           4141          9.849          9.833       0.134378
           4142           4142          9.682          9.667       0.134355
           4143           4143          9.515          9.500        0.13435
           4144           4144          9.349          9.333       0.134328
           4145           4145          9.182          9.167       0.134301
           4146           4146          9.015          9.000       0.134281
           4147           4147          8.849          8.833       0.134251
           4148           4148          8.682          8.667        0.13423
           4149           4149          8.515          8.500       0.134202
           4150           4150          8.349          8.333       0.134176
           4151           4151          8.182          8.167       0.134161
           4152           4152          8.015          8.000       0.134131
           4153           4153          7.848          7.833       0.134097
           4154           4154          7.682          7.667       0.134061
           4155           4155          7.515          7.500       0.134004
           4156           4156          7.348          7.333       0.133944
           4157           4157          7.182          7.167       0.133876
           4158           4158          7.015          7.000       0.133806
           4159           4159          6.848          6.833       0.133704
           4160           4160          6.682          6.667       0.133621
           4161           4161          6.515          6.500        0.13356
           4162           4162          6.348          6.333        0.13352
           4163           4163          6.182          6.167       0.133485
           4164           4164          6.015          6.000       0.133447
           4165           4165          5.848          5.833       0.133401
           4166           4166          5.682          5.667       0.133347
           4167           4167          5.515          5.500       0.133297
           4168           4168          5.348          5.333       0.133261
           4169           4169          5.181          5.167       0.133233
           4170           4170          5.015          5.000       0.133194
           4171           4171          4.848          4.833       0.133147
           4172           4172          4.681          4.667       0.133127
           4173           4173          4.515          4.500       0.133086
           4174           4174          4.348          4.333       0.133047
           4175           4175          4.181          4.167       0.133016
           4176           4176          4.015          4.000       0.132934
           4177           4177          3.848          3.833       0.132857
           4178           4178          3.681          3.667        0.13279
           4179           4179          3.515          3.500       0.132736
           4180           4180          3.348          3.333        0.13265
           4181           4181          3.181          3.167       0.132592
           4182           4182          3.014          3.000       0.132539
           4183           4183          2.848          2.833       0.132475
           4184           4184          2.681          2.667       0.132446
           4185           4185          2.514          2.500       0.132398
           4186           4186          2.348          2.333       0.132327
           4187           4187          2.181          2.167       0.132241
           4188           4188          2.014          2.000        0.13219
           4189           4189          1.848          1.833       0.132155
           4190           4190          1.681          1.667       0.132134
           4191           4191          1.514          1.500       0.132111
           4192           4192          1.348          1.333       0.132116
           4193           4193          1.181          1.167       0.132097
           4194           4194          1.014          1.000       0.132074
           4195           4195          0.848          0.833       0.132056
           4196           4196          0.681          0.667        0.13204
           4197           4197          0.514          0.500       0.132056
           4198           4198          0.347          0.333       0.132058
           4199           4199          0.181          0.167       0.132046
           4200           4200     14.122e-03          0.000       0.132056
           4201           4201         -0.153         -0.167       0.132047
           4202           4202         -0.319         -0.333       0.132031
           4203           4203         -0.486         -0.500       0.132024
           4204           4204         -0.653         -0.667       0.131999
           4205           4205         -0.819         -0.833       0.131991
           4206           4206         -0.986         -1.000        0.13197
           4207           4207         -1.153         -1.167        0.13194
           4208           4208         -1.319         -1.333       0.131947
           4209           4209         -1.486         -1.500       0.131944
           4210           4210         -1.653         -1.667       0.131932
           4211           4211         -1.819         -1.833        0.13192
           4212           4212         -1.986         -2.000       0.131894
           4213           4213         -2.153         -2.167       0.131876
           4214           4214         -2.319         -2.333       0.131849
           4215           4215         -2.486         -2.500       0.131817
           4216           4216         -2.653         -2.667       0.131782
           4217           4217         -2.820         -2.833       0.131756
           4218           4218         -2.986         -3.000       0.131725
           4219           4219         -3.153         -3.167       0.131682
           4220           4220         -3.320         -3.333       0.131669
           4221           4221         -3.486         -3.500       0.131644
           4222           4222         -3.653         -3.667       0.131621
           4223           4223         -3.820         -3.833       0.131597
           4224           4224         -3.986         -4.000       0.131615
           4225           4225         -4.153         -4.167       0.131596
           4226           4226         -4.320         -4.333       0.131571
           4227           4227         -4.486         -4.500       0.131546
           4228           4228         -4.653         -4.667       0.131515
           4229           4229         -4.820         -4.833       0.131488
           4230           4230         -4.986         -5.000       0.131453
           4231           4231         -5.153         -5.167       0.131424
           4232           4232         -5.320         -5.333       0.131395
           4233           4233         -5.487         -5.500       0.131387
           4234           4234         -5.653         -5.667       0.131393
           4235           4235         -5.820         -5.833       0.131398
           4236           4236         -5.987         -6.000       0.131425
           4237           4237         -6.153         -6.167       0.131438
           4238           4238         -6.320         -6.333       0.131446
           4239           4239         -6.487         -6.500       0.131438
           4240           4240         -6.653         -6.667       0.131426
           4241           4241         -6.820         -6.833       0.131383
           4242           4242         -6.987         -7.000       0.131349
           4243           4243         -7.153         -7.167       0.131329
           4244           4244         -7.320         -7.333       0.131305
           4245           4245         -7.487         -7.500        0.13127
           4246           4246         -7.653         -7.667       0.131233
           4247           4247         -7.820         -7.833       0.131193
           4248           4248         -7.987         -8.000       0.131147
           4249           4249         -8.153         -8.167       0.131121
           4250           4250         -8.320         -8.333       0.131088
           4251           4251         -8.487         -8.500       0.131046
           4252           4252         -8.654         -8.667       0.131004
           4253           4253         -8.820         -8.833       0.131007
           4254           4254         -8.987         -9.000       0.130996
           4255           4255         -9.154         -9.167       0.130981
           4256           4256         -9.320         -9.333       0.130979
           4257           4257         -9.487         -9.500       0.130976
           4258           4258         -9.654         -9.667       0.130954
           4259           4259         -9.820         -9.833       0.130928
           4260           4260         -9.987        -10.000       0.130899
           4261           4261        -10.154        -10.167       0.130866
           4262           4262        -10.320        -10.333       0.130853
           4263           4263        -10.487        -10.500       0.130839
           4264           4264        -10.654        -10.667       0.130826
           4265           4265        -10.820        -10.833       0.130833
           4266           4266        -10.987        -11.000       0.130799
           4267           4267        -11.154        -11.167       0.130771
           4268           4268        -11.321        -11.333       0.130758
           4269           4269        -11.487        -11.500       0.130695
           4270           4270        -11.654        -11.667       0.130667
           4271           4271        -11.821        -11.833       0.130654
           4272           4272        -11.987        -12.000       0.130647
           4273           4273        -12.154        -12.167       0.130681
           4274           4274        -12.321        -12.333       0.130711
           4275           4275        -12.487        -12.500       0.130729
           4276           4276        -12.654        -12.667       0.130741
           4277           4277        -12.821        -12.833       0.130746
           4278           4278        -12.987        -13.000       0.130737
           4279           4279        -13.154        -13.167       0.130693
           4280           4280        -13.321        -13.333       0.130646
           4281           4281        -13.487        -13.500       0.130567
           4282           4282        -13.654        -13.667        0.13051
           4283           4283        -13.821        -13.833       0.130453
           4284           4284        -13.987        -14.000       0.130405
           4285           4285        -14.154        -14.167       0.130378
           4286           4286        -14.321        -14.333       0.130332
           4287           4287        -14.488        -14.500       0.130285
           4288           4288        -14.654        -14.667       0.130249
           4289           4289        -14.821        -14.833       0.130225
           4290           4290        -14.988        -15.000       0.130208
           4291           4291        -15.154        -15.167       0.130168
           4292           4292        -15.321        -15.333       0.130134
           4293           4293        -15.488        -15.500       0.130123
           4294           4294        -15.654        -15.667       0.130099
           4295           4295        -15.821        -15.833       0.130074
           4296           4296        -15.988        -16.000       0.130047
           4297           4297        -16.154        -16.167       0.130017
           4298           4298        -16.321        -16.333       0.129996
           4299           4299        -16.488        -16.500       0.129966
           4300           4300        -16.654        -16.667       0.129947
           4301           4301        -16.821        -16.833       0.129929
           4302           4302        -16.988        -17.000       0.129905
           4303           4303        -17.155        -17.167       0.129894
           4304           4304        -17.321        -17.333       0.129887
           4305           4305        -17.488        -17.500       0.129898
           4306           4306        -17.655        -17.667         0.1299
           4307           4307        -17.821        -17.833       0.129889
           4308           4308        -17.988        -18.000       0.129875
           4309           4309        -18.155        -18.167       0.129849
           4310           4310        -18.321        -18.333        0.12981
           4311           4311        -18.488        -18.500        0.12979
           4312           4312        -18.655        -18.667       0.129781
           4313           4313        -18.821        -18.833        0.12978
           4314           4314        -18.988        -19.000       0.129762
           4315           4315        -19.155        -19.167       0.129742
           4316           4316        -19.321        -19.333       0.129728
           4317           4317        -19.488        -19.500       0.129725
           4318           4318        -19.655        -19.667       0.129707
           4319           4319        -19.821        -19.833       0.129687
           4320           4320        -19.988        -20.000       0.129668
           4321           4321        -20.155        -20.167       0.129646
           4322           4322        -20.322        -20.333       0.129651
           4323           4323        -20.488        -20.500       0.129657
           4324           4324        -20.655        -20.667       0.129648
           4325           4325        -20.822        -20.833       0.129614
           4326           4326        -20.988        -21.000        0.12959
           4327           4327        -21.155        -21.167       0.129561
           4328           4328        -21.322        -21.333       0.129534
           4329           4329        -21.488        -21.500        0.12951
           4330           4330        -21.655        -21.667       0.129494
           4331           4331        -21.822        -21.833       0.129492
           4332           4332        -21.988        -22.000       0.129466
           4333           4333        -22.155        -22.167       0.129423
           4334           4334        -22.322        -22.333       0.129419
           4335           4335        -22.488        -22.500        0.12939
           4336           4336        -22.655        -22.667       0.129356
           4337           4337        -22.822        -22.833       0.129312
           4338           4338        -22.988        -23.000         0.1292
           4339           4339        -23.155        -23.167       0.129126
           4340           4340        -23.322        -23.333       0.129051
           4341           4341        -23.489        -23.500       0.128977
           4342           4342        -23.655        -23.667       0.128911
           4343           4343        -23.822        -23.833       0.128873
           4344           4344        -23.989        -24.000       0.128849
           4345           4345        -24.155        -24.167       0.128817
           4346           4346        -24.322        -24.333       0.128819
           4347           4347        -24.489        -24.500       0.128778
           4348           4348        -24.655        -24.667       0.128744
           4349           4349        -24.822        -24.833       0.128699
           4350           4350        -24.989        -25.000       0.128585
           4351           4351        -25.155        -25.167       0.128523
           4352           4352        -25.322        -25.333       0.128481
           4353           4353        -25.489        -25.500        0.12843
           4354           4354        -25.655        -25.667       0.128363
           4355           4355        -25.822        -25.833       0.128426
           4356           4356        -25.989        -26.000       0.128452
           4357           4357        -26.156        -26.167       0.128468
           4358           4358        -26.322        -26.333       0.128486
           4359           4359        -26.489        -26.500       0.128472
           4360           4360        -26.656        -26.667       0.128471
           4361           4361        -26.822        -26.833       0.128455
           4362           4362        -26.989        -27.000       0.128412
           4363           4363        -27.156        -27.167       0.128341
           4364           4364        -27.322        -27.333       0.128282
           4365           4365        -27.489        -27.500       0.128239
           4366           4366        -27.656        -27.667       0.128177
           4367           4367        -27.822        -27.833       0.128198
           4368           4368        -27.989        -28.000       0.128173
           4369           4369        -28.156        -28.167       0.128128
           4370           4370        -28.322        -28.333       0.128084
           4371           4371        -28.489        -28.500        0.12805
           4372           4372        -28.656        -28.667       0.128043
           4373           4373        -28.822        -28.833       0.128034
           4374           4374        -28.989        -29.000       0.128008
           4375           4375        -29.156        -29.167       0.128001
           4376           4376        -29.323        -29.333       0.127976
           4377           4377        -29.489        -29.500       0.127951
           4378           4378        -29.656        -29.667       0.127929
           4379           4379        -29.823        -29.833       0.127954
           4380           4380        -29.989        -30.000       0.127945
           4381           4381        -30.156        -30.167       0.127935
           4382           4382        -30.323        -30.333       0.127917
           4383           4383        -30.489        -30.500       0.127894
           4384           4384        -30.656        -30.667       0.127869
           4385           4385        -30.823        -30.833       0.127839
           4386           4386        -30.989        -31.000       0.127815
           4387           4387        -31.156        -31.167       0.127776
           4388           4388        -31.323        -31.333       0.127741
           4389           4389        -31.489        -31.500       0.127681
           4390           4390        -31.656        -31.667       0.127613
           4391           4391        -31.823        -31.833       0.127546
           4392           4392        -31.989        -32.000       0.127489
           4393           4393        -32.156        -32.167       0.127422
           4394           4394        -32.323        -32.333         0.1273
           4395           4395        -32.490        -32.500       0.127326
           4396           4396        -32.656        -32.667       0.127292
           4397           4397        -32.823        -32.833       0.127247
           4398           4398        -32.990        -33.000       0.127211
           4399           4399        -33.156        -33.167       0.127188
           4400           4400        -33.323        -33.333       0.127152
           4401           4401        -33.490        -33.500       0.127113
           4402           4402        -33.656        -33.667       0.127061
           4403           4403        -33.823        -33.833       0.127032
           4404           4404        -33.990        -34.000       0.126993
           4405           4405        -34.156        -34.167       0.126931
           4406           4406        -34.323        -34.333       0.126849
           4407           4407        -34.490        -34.500       0.126762
           4408           4408        -34.656        -34.667        0.12671
           4409           4409        -34.823        -34.833       0.126658
           4410           4410        -34.990        -35.000       0.126609
           4411           4411        -35.156        -35.167       0.126578
           4412           4412        -35.323        -35.333       0.126545
           4413           4413        -35.490        -35.500       0.126501
           4414           4414        -35.657        -35.667       0.126468
           4415           4415        -35.823        -35.833       0.126413
           4416           4416        -35.990        -36.000       0.126349
           4417           4417        -36.157        -36.167       0.126292
           4418           4418        -36.323        -36.333       0.126244
           4419           4419        -36.490        -36.500       0.126159
           4420           4420        -36.657        -36.667       0.126093
           4421           4421        -36.823        -36.833       0.126032
           4422           4422        -36.990        -37.000       0.125994
           4423           4423        -37.157        -37.167       0.125963
           4424           4424        -37.323        -37.333       0.125925
           4425           4425        -37.490        -37.500       0.125864
           4426           4426        -37.657        -37.667       0.125775
           4427           4427        -37.823        -37.833       0.125687
           4428           4428        -37.990        -38.000        0.12563
           4429           4429        -38.157        -38.167       0.125526
           4430           4430        -38.324        -38.333        0.12538
           4431           4431        -38.490        -38.500       0.125369
           4432           4432        -38.657        -38.667       0.125343
           4433           4433        -38.824        -38.833       0.125259
           4434           4434        -38.990        -39.000       0.125147
           4435           4435        -39.157        -39.167       0.125031
           4436           4436        -39.324        -39.333       0.124908
           4437           4437        -39.490        -39.500       0.124817
           4438           4438        -39.657        -39.667       0.124749
           4439           4439        -39.824        -39.833       0.124684
           4440           4440        -39.990        -40.000       0.124705
           4441           4441        -40.157        -40.167       0.124647
           4442           4442        -40.324        -40.333       0.124581
           4443           4443        -40.490        -40.500       0.124523
           4444           4444        -40.657        -40.667        0.12444
           4445           4445        -40.824        -40.833       0.124353
           4446           4446        -40.991        -41.000       0.124268
           4447           4447        -41.157        -41.167       0.124194
           4448           4448        -41.324        -41.333       0.124125
           4449           4449        -41.491        -41.500        0.12404
           4450           4450        -41.657        -41.667       0.123936
           4451           4451        -41.824        -41.833       0.123863
           4452           4452        -41.991        -42.000         0.1238
           4453           4453        -42.157        -42.167       0.123728
           4454           4454        -42.324        -42.333       0.123699
           4455           4455        -42.491        -42.500       0.123757
           4456           4456        -42.657        -42.667       0.123459
           4457           4457        -42.824        -42.833       0.123274
           4458           4458        -42.991        -43.000       0.123109
           4459           4459        -43.157        -43.167       0.122945
           4460           4460        -43.324        -43.333       0.122763
           4461           4461        -43.491        -43.500       0.122622
           4462           4462        -43.658        -43.667       0.122502
           4463           4463        -43.824        -43.833       0.122392
           4464           4464        -43.991        -44.000       0.122301
           4465           4465        -44.158        -44.167       0.122228
           4466           4466        -44.324        -44.333        0.12215
           4467           4467        -44.491        -44.500       0.122069
           4468           4468        -44.658        -44.667       0.121909
           4469           4469        -44.824        -44.833       0.121815
           4470           4470        -44.991        -45.000       0.121746
           4471           4471        -45.158        -45.167        0.12155
           4472           4472        -45.324        -45.333       0.121363
           4473           4473        -45.491        -45.500       0.121195
           4474           4474        -45.658        -45.667       0.121012
           4475           4475        -45.825        -45.833       0.120815
           4476           4476        -45.991        -46.000       0.120672
           4477           4477        -46.158        -46.167        0.12052
           4478           4478        -46.325        -46.333       0.120362
           4479           4479        -46.491        -46.500       0.120202
           4480           4480        -46.658        -46.667       0.120067
           4481           4481        -46.825        -46.833       0.119915
           4482           4482        -46.991        -47.000       0.119725
           4483           4483        -47.158        -47.167       0.119538
           4484           4484        -47.325        -47.333       0.119311
           4485           4485        -47.491        -47.500       0.119031
           4486           4486        -47.658        -47.667        0.11878
           4487           4487        -47.825        -47.833       0.118855
           4488           4488        -47.991        -48.000       0.119191
           4489           4489        -48.158        -48.167        0.11923
           4490           4490        -48.325        -48.333       0.118686
           4491           4491        -48.492        -48.500       0.118117
           4492           4492        -48.658        -48.667       0.117649
           4493           4493        -48.825        -48.833       0.117262
           4494           4494        -48.992        -49.000       0.116859
           4495           4495        -49.158        -49.167       0.116468
           4496           4496        -49.325        -49.333       0.116069
           4497           4497        -49.492        -49.500       0.115734
           4498           4498        -49.659        -49.667       0.115349
           4499           4499        -49.825        -49.833        0.11496
           4500           4500        -49.992        -50.000        0.11458
           4501           4501        -50.159        -50.167       0.114164
           4502           4502        -50.325        -50.333       0.113755
           4503           4503        -50.492        -50.500       0.113321
           4504           4504        -50.659        -50.667       0.112857
           4505           4505        -50.826        -50.833       0.112385
           4506           4506        -50.992        -51.000       0.111917
           4507           4507        -51.159        -51.167       0.111357
           4508           4508        -51.326        -51.333       0.110628
           4509           4509        -51.492        -51.500        0.10999
           4510           4510        -51.659        -51.667       0.109397
           4511           4511        -51.826        -51.833       0.108843
           4512           4512        -51.993        -52.000        0.10825
           4513           4513        -52.159        -52.167       0.107541
           4514           4514        -52.326        -52.333       0.106883
           4515           4515        -52.493        -52.500       0.106244
           4516           4516        -52.659        -52.667       0.105601
           4517           4517        -52.826        -52.833       0.104976
           4518           4518        -52.993        -53.000       0.104329
           4519           4519        -53.160        -53.167       0.103663
           4520           4520        -53.326        -53.333       0.103026
           4521           4521        -53.493        -53.500       0.101776
           4522           4522        -53.660        -53.667       0.101133
           4523           4523        -53.827        -53.833       0.100558
           4524           4524        -53.993        -54.000      0.0999528
           4525           4525        -54.160        -54.167      0.0993353
           4526           4526        -54.327        -54.333      0.0987236
           4527           4527        -54.493        -54.500      0.0981211
           4528           4528        -54.660        -54.667      0.0975369
           4529           4529        -54.827        -54.833      0.0969335
           4530           4530        -54.994        -55.000       0.096318
           4531           4531        -55.160        -55.167      0.0957665
           4532           4532        -55.327        -55.333      0.0951783
           4533           4533        -55.494        -55.500      0.0944851
           4534           4534        -55.660        -55.667      0.0938603
           4535           4535        -55.827        -55.833      0.0932575
           4536           4536        -55.994        -56.000      0.0926568
           4537           4537        -56.161        -56.167      0.0920766
           4538           4538        -56.327        -56.333      0.0914909
           4539           4539        -56.494        -56.500        0.09089
           4540           4540        -56.661        -56.667      0.0902863
           4541           4541        -56.827        -56.833      0.0896404
           4542           4542        -56.994        -57.000      0.0890367
           4543           4543        -57.161        -57.167      0.0884416
           4544           4544        -57.328        -57.333      0.0878355
           4545           4545        -57.494        -57.500      0.0873091
           4546           4546        -57.661        -57.667       0.086789
           4547           4547        -57.828        -57.833      0.0863467
           4548           4548        -57.994        -58.000      0.0859276
           4549           4549        -58.161        -58.167      0.0854073
           4550           4550        -58.328        -58.333      0.0848375
           4551           4551        -58.495        -58.500      0.0841142
           4552           4552        -58.661        -58.667      0.0833556
           4553           4553        -58.828        -58.833       0.082931
           4554           4554        -58.995        -59.000      0.0824752
           4555           4555        -59.161        -59.167      0.0820849
           4556           4556        -59.328        -59.333       0.081903
           4557           4557        -59.495        -59.500      0.0812024
           4558           4558        -59.662        -59.667      0.0806505
           4559           4559        -59.828        -59.833      0.0802283
           4560           4560        -59.995        -60.000      0.0797879
           4561           4561        -60.162        -60.167      0.0791776
           4562           4562        -60.328        -60.333      0.0787988
           4563           4563        -60.495        -60.500      0.0783799
           4564           4564        -60.662        -60.667      0.0779194
           4565           4565        -60.828        -60.833      0.0774229
           4566           4566        -60.995        -61.000      0.0770317
           4567           4567        -61.162        -61.167      0.0765847
           4568           4568        -61.329        -61.333      0.0761434
           4569           4569        -61.495        -61.500       0.075768
           4570           4570        -61.662        -61.667      0.0752166
           4571           4571        -61.829        -61.833      0.0747312
           4572           4572        -61.995        -62.000      0.0742704
           4573           4573        -62.162        -62.167      0.0738078
           4574           4574        -62.329        -62.333      0.0733922
           4575           4575        -62.495        -62.500      0.0729706
           4576           4576        -62.662        -62.667      0.0725539
           4577           4577        -62.829        -62.833       0.072133
           4578           4578        -62.996        -63.000        0.07173
           4579           4579        -63.162        -63.167      0.0713509
           4580           4580        -63.329        -63.333      0.0709721
           4581           4581        -63.496        -63.500      0.0705843
           4582           4582        -63.662        -63.667      0.0701767
           4583           4583        -63.829        -63.833      0.0697728
           4584           4584        -63.996        -64.000      0.0693676
           4585           4585        -64.162        -64.167      0.0689638
           4586           4586        -64.329        -64.333      0.0686068
           4587           4587        -64.496        -64.500      0.0682532
           4588           4588        -64.663        -64.667      0.0679013
           4589           4589        -64.829        -64.833       0.067541
           4590           4590        -64.996        -65.000      0.0671998
           4591           4591        -65.163        -65.167        0.06682
           4592           4592        -65.329        -65.333      0.0664157
           4593           4593        -65.496        -65.500      0.0660167
           4594           4594        -65.663        -65.667      0.0656048
           4595           4595        -65.829        -65.833      0.0652348
           4596           4596        -65.996        -66.000      0.0648702
           4597           4597        -66.163        -66.167      0.0645016
           4598           4598        -66.330        -66.333      0.0641502
           4599           4599        -66.496        -66.500      0.0637826
           4600           4600        -66.663        -66.667      0.0634114
           4601           4601        -66.830        -66.833      0.0630273
           4602           4602        -66.996        -67.000      0.0625981
           4603           4603        -67.163        -67.167      0.0625046
           4604           4604        -67.330        -67.333      0.0623559
           4605           4605        -67.496        -67.500      0.0616935
           4606           4606        -67.663        -67.667      0.0612575
           4607           4607        -67.830        -67.833      0.0611086
           4608           4608        -67.996        -68.000      0.0608475
           4609           4609        -68.163        -68.167       0.060552
           4610           4610        -68.330        -68.333      0.0602515
           4611           4611        -68.497        -68.500      0.0599724
           4612           4612        -68.663        -68.667      0.0597028
           4613           4613        -68.830        -68.833      0.0594194
           4614           4614        -68.997        -69.000      0.0591099
           4615           4615        -69.163        -69.167      0.0588119
           4616           4616        -69.330        -69.333      0.0585045
           4617           4617        -69.497        -69.500      0.0581692
           4618           4618        -69.663        -69.667      0.0578342
           4619           4619        -69.830        -69.833      0.0575057
           4620           4620        -69.997        -70.000      0.0571973
           4621           4621        -70.163        -70.167      0.0569036
           4622           4622        -70.330        -70.333      0.0565976
           4623           4623        -70.497        -70.500      0.0563627
           4624           4624        -70.663        -70.667      0.0561351
           4625           4625        -70.830        -70.833      0.0560099
           4626           4626        -70.997        -71.000      0.0559445
           4627           4627        -71.164        -71.167      0.0551606
           4628           4628        -71.330        -71.333      0.0546327
           4629           4629        -71.497        -71.500       0.054346
           4630           4630        -71.664        -71.667      0.0540401
           4631           4631        -71.830        -71.833      0.0538052
           4632           4632        -71.997        -72.000      0.0535363
           4633           4633        -72.164        -72.167      0.0532425
           4634           4634        -72.330        -72.333      0.0529839
           4635           4635        -72.497        -72.500      0.0528908
           4636           4636        -72.664        -72.667      0.0527156
           4637           4637        -72.830        -72.833      0.0525637
           4638           4638        -72.997        -73.000      0.0523741
           4639           4639        -73.164        -73.167      0.0519882
           4640           4640        -73.330        -73.333       0.051646
           4641           4641        -73.497        -73.500       0.051343
           4642           4642        -73.664        -73.667      0.0512381
           4643           4643        -73.831        -73.833      0.0511118
           4644           4644        -73.997        -74.000       0.050879
           4645           4645        -74.164        -74.167      0.0506203
           4646           4646        -74.331        -74.333      0.0506835
           4647           4647        -74.497        -74.500      0.0495811
           4648           4648        -74.664        -74.667      0.0493828
           4649           4649        -74.831        -74.833      0.0493854
           4650           4650        -74.997        -75.000      0.0494684
           4651           4651        -75.164        -75.167      0.0491768
           4652           4652        -75.331        -75.333      0.0488848
           4653           4653        -75.497        -75.500      0.0486307
           4654           4654        -75.664        -75.667      0.0485336
           4655           4655        -75.831        -75.833      0.0475857
           4656           4656        -75.997        -76.000       0.046843
           4657           4657        -76.164        -76.167      0.0466895
           4658           4658        -76.331        -76.333      0.0467118
           4659           4659        -76.498        -76.500      0.0464831
           4660           4660        -76.664        -76.667       0.046254
           4661           4661        -76.831        -76.833      0.0460702
           4662           4662        -76.998        -77.000      0.0458998
           4663           4663        -77.164        -77.167      0.0456925
           4664           4664        -77.331        -77.333      0.0454987
           4665           4665        -77.498        -77.500      0.0453164
           4666           4666        -77.664        -77.667       0.045149
           4667           4667        -77.831        -77.833      0.0450127
           4668           4668        -77.998        -78.000      0.0448456
           4669           4669        -78.164        -78.167      0.0446452
           4670           4670        -78.331        -78.333       0.044418
           4671           4671        -78.498        -78.500      0.0441726
           4672           4672        -78.664        -78.667      0.0439273
           4673           4673        -78.831        -78.833      0.0436774
           4674           4674        -78.998        -79.000      0.0434313
           4675           4675        -79.164        -79.167      0.0431657
           4676           4676        -79.331        -79.333      0.0429078
           4677           4677        -79.498        -79.500      0.0427346
           4678           4678        -79.664        -79.667      0.0428348
           4679           4679        -79.831        -79.833      0.0431369
           4680           4680        -79.998        -80.000      0.0425789
           4681           4681        -79.998        -80.000      0.0422784
           4682           4682        -79.998        -80.000      0.0420695
           4683           4683        -79.998        -80.000      0.0418283
           4684           4684        -79.998        -80.000      0.0416875
           4685           4685        -79.998        -80.000      0.0415158
           4686           4686        -79.998        -80.000      0.0413319
           4687           4687        -79.998        -80.000      0.0411232
           4688           4688        -79.998        -80.000      0.0409474
           4689           4689        -79.998        -80.000      0.0407723
           4690           4690        -79.998        -80.000      0.0406081
           4691           4691        -79.998        -80.000      0.0404361
           4692           4692        -79.998        -80.000      0.0402678
           4693           4693        -79.998        -80.000      0.0401512
           4694           4694        -79.998        -80.000      0.0398366
           4695           4695        -79.998        -80.000      0.0389163
           4696           4696        -79.998        -80.000      0.0388418
           4697           4697        -79.998        -80.000      0.0387018
           4698           4698        -79.998        -80.000      0.0385945
           4699           4699        -79.998        -80.000      0.0384867
           4700           4700        -79.998        -80.000      0.0383719
           4701           4701        -79.998        -80.000      0.0382632
           4702           4702        -79.998        -80.000      0.0381331
           4703           4703        -79.998        -80.000      0.0379751
           4704           4704        -79.998        -80.000      0.0378135
           4705           4705        -79.998        -80.000      0.0376551
           4706           4706        -79.998        -80.000      0.0374751
           4707           4707        -79.998        -80.000      0.0372745
           4708           4708        -79.998        -80.000      0.0371014
           4709           4709        -79.998        -80.000      0.0369307
           4710           4710        -79.998        -80.000      0.0367642
           4711           4711        -79.998        -80.000       0.036615
           4712           4712        -79.998        -80.000      0.0364634
           4713           4713        -79.998        -80.000      0.0363114
           4714           4714        -79.998        -80.000      0.0361383
           4715           4715        -79.998        -80.000      0.0359479
           4716           4716        -79.998        -80.000      0.0357352
           4717           4717        -79.998        -80.000      0.0355117
           4718           4718        -79.998        -80.000      0.0352706
           4719           4719        -79.998        -80.000      0.0350197
           4720           4720        -79.998        -80.000      0.0347756
           4721           4721        -79.998        -80.000      0.0345468
           4722           4722        -79.998        -80.000      0.0342674
           4723           4723        -79.998        -80.000      0.0340006
           4724           4724        -79.998        -80.000      0.0339201
           4725           4725        -79.998        -80.000      0.0336913
           4726           4726        -79.998        -80.000      0.0334547
           4727           4727        -79.998        -80.000      0.0335567
           4728           4728        -79.998        -80.000      0.0337768
           4729           4729        -79.998        -80.000      0.0332967
           4730           4730        -79.998        -80.000      0.0330136
           4731           4731        -79.998        -80.000      0.0329275
           4732           4732        -79.998        -80.000      0.0329571
           4733           4733        -79.998        -80.000      0.0328968
           4734           4734        -79.998        -80.000      0.0327865
           4735           4735        -79.998        -80.000      0.0326763
           4736           4736        -79.998        -80.000      0.0325715
           4737           4737        -79.998        -80.000      0.0324192
           4738           4738        -79.998        -80.000      0.0322926
           4739           4739        -79.998        -80.000      0.0321827
           4740           4740        -79.998        -80.000       0.032063
           4741           4741        -79.998        -80.000      0.0318672
           4742           4742        -79.998        -80.000      0.0317025
           4743           4743        -79.998        -80.000      0.0314046
           4744           4744        -79.998        -80.000      0.0308261
           4745           4745        -79.998        -80.000       0.031089
           4746           4746        -79.998        -80.000      0.0307636
           4747           4747        -79.998        -80.000      0.0304485
           4748           4748        -79.998        -80.000      0.0305597
           4749           4749        -79.998        -80.000      0.0305358
           4750           4750        -79.998        -80.000      0.0304546
           4751           4751        -79.998        -80.000      0.0303745
           4752           4752        -79.998        -80.000      0.0302504
           4753           4753        -79.998        -80.000      0.0300081
           4754           4754        -79.998        -80.000      0.0298316
           4755           4755        -79.998        -80.000      0.0296835
           4756           4756        -79.998        -80.000      0.0295497
           4757           4757        -79.998        -80.000      0.0294644
           4758           4758        -79.998        -80.000      0.0293712
           4759           4759        -79.998        -80.000      0.0292772
           4760           4760        -79.998        -80.000      0.0292022
           4761           4761        -79.999        -80.000      0.0290395
           4762           4762        -79.999        -80.000      0.0289112
           4763           4763        -79.999        -80.000      0.0287751
           4764           4764        -79.999        -80.000      0.0286297
           4765           4765        -79.999        -80.000      0.0285123
           4766           4766        -79.999        -80.000      0.0283906
           4767           4767        -79.999        -80.000      0.0282526
           4768           4768        -79.999        -80.000      0.0281218
           4769           4769        -79.999        -80.000      0.0280136
           4770           4770        -79.999        -80.000      0.0278764
           4771           4771        -79.999        -80.000       0.027731
           4772           4772        -79.999        -80.000      0.0275554
           4773           4773        -79.999        -80.000      0.0273999
           4774           4774        -79.999        -80.000      0.0272447
           4775           4775        -79.999        -80.000      0.0270713
           4776           4776        -79.999        -80.000      0.0268952
           4777           4777        -79.999        -80.000      0.0267786
           4778           4778        -79.999        -80.000      0.0266401
           4779           4779        -79.999        -80.000      0.0265087
           4780           4780        -79.999        -80.000      0.0263748
           4781           4781        -79.999        -80.000      0.0262823
           4782           4782        -79.999        -80.000      0.0261518
           4783           4783        -79.999        -80.000      0.0261246
           4784           4784        -79.999        -80.000      0.0262922
           4785           4785        -79.999        -80.000      0.0259126
           4786           4786        -79.999        -80.000      0.0257853
           4787           4787        -79.999        -80.000      0.0258194
           4788           4788        -79.999        -80.000      0.0255839
           4789           4789        -79.999        -80.000      0.0252794
           4790           4790        -79.999        -80.000      0.0250491
           4791           4791        -79.999        -80.000      0.0248902
           4792           4792        -79.999        -80.000      0.0249201
           4793           4793        -79.999        -80.000       0.024988
           4794           4794        -79.999        -80.000      0.0247162
           4795           4795        -79.999        -80.000      0.0245673
           4796           4796        -79.999        -80.000      0.0244402
           4797           4797        -79.999        -80.000      0.0243085
           4798           4798        -79.999        -80.000      0.0241664
           4799           4799        -79.999        -80.000      0.0240399
           4800           4800        -79.999        -80.000      0.0239199
           4801           4801        -79.832        -79.833      0.0238098
           4802           4802        -79.665        -79.667      0.0237214
           4803           4803        -79.499        -79.500      0.0236213
           4804           4804        -79.332        -79.333      0.0235808
           4805           4805        -79.165        -79.167      0.0236565
           4806           4806        -78.999        -79.000      0.0238303
           4807           4807        -78.832        -78.833      0.0246894
           4808           4808        -78.665        -78.667      0.0275667
           4809           4809        -78.498        -78.500      0.0320952
           4810           4810        -78.331        -78.333      0.0420745
           4811           4811        -78.164        -78.167      0.0540947
           4812           4812        -77.996        -78.000      0.0675545
           4813           4813        -77.829        -77.833      0.0807996
           4814           4814        -77.662        -77.667      0.0915866
           4815           4815        -77.495        -77.500      0.0992946
           4816           4816        -77.328        -77.333       0.102954
           4817           4817        -77.161        -77.167       0.103874
           4818           4818        -76.995        -77.000      0.0987389
           4819           4819        -76.828        -76.833      0.0907839
           4820           4820        -76.662        -76.667      0.0803237
           4821           4821        -76.496        -76.500      0.0689309
           4822           4822        -76.330        -76.333      0.0557629
           4823           4823        -76.164        -76.167      0.0428879
           4824           4824        -75.998        -76.000      0.0302835
           4825           4825        -75.832        -75.833      0.0178159
           4826           4826        -75.666        -75.667     0.00756654
           4827           4827        -75.500        -75.500    -0.00213517
           4828           4828        -75.334        -75.333     -0.0106637
           4829           4829        -75.168        -75.167     -0.0187905
           4830           4830        -75.001        -75.000     -0.0261397
           4831           4831        -74.835        -74.833     -0.0325223
           4832           4832        -74.669        -74.667     -0.0378885
           4833           4833        -74.502        -74.500     -0.0430134
           4834           4834        -74.336        -74.333     -0.0475534
           4835           4835        -74.169        -74.167     -0.0510596
           4836           4836        -74.003        -74.000     -0.0540751
           4837           4837        -73.836        -73.833     -0.0568078
           4838           4838        -73.670        -73.667     -0.0592092
           4839           4839        -73.503        -73.500     -0.0614383
           4840           4840        -73.337        -73.333     -0.0630957
           4841           4841        -73.170        -73.167     -0.0645798
           4842           4842        -73.004        -73.000     -0.0658849
           4843           4843        -72.837        -72.833     -0.0668776
           4844           4844        -72.670        -72.667     -0.0675697
           4845           4845        -72.504        -72.500     -0.0681701
           4846           4846        -72.337        -72.333     -0.0686804
           4847           4847        -72.171        -72.167     -0.0692612
           4848           4848        -72.004        -72.000     -0.0698986
           4849           4849        -71.837        -71.833     -0.0705807
           4850           4850        -71.671        -71.667     -0.0708712
           4851           4851        -71.504        -71.500     -0.0711172
           4852           4852        -71.337        -71.333     -0.0712692
           4853           4853        -71.171        -71.167     -0.0714088
           4854           4854        -71.004        -71.000     -0.0714261
           4855           4855        -70.837        -70.833      -0.071514
           4856           4856        -70.671        -70.667     -0.0715247
           4857           4857        -70.504        -70.500     -0.0713569
           4858           4858        -70.337        -70.333     -0.0718604
           4859           4859        -70.171        -70.167     -0.0722184
           4860           4860        -70.004        -70.000     -0.0721462
           4861           4861        -69.837        -69.833      -0.071978
           4862           4862        -69.671        -69.667     -0.0718079
           4863           4863        -69.504        -69.500      -0.071731
           4864           4864        -69.337        -69.333     -0.0716489
           4865           4865        -69.171        -69.167     -0.0715537
           4866           4866        -69.004        -69.000     -0.0715191
           4867           4867        -68.837        -68.833     -0.0714532
           4868           4868        -68.671        -68.667     -0.0713593
           4869           4869        -68.504        -68.500     -0.0712615
           4870           4870        -68.337        -68.333     -0.0711394
           4871           4871        -68.171        -68.167      -0.071047
           4872           4872        -68.004        -68.000     -0.0709512
           4873           4873        -67.837        -67.833     -0.0708611
           4874           4874        -67.671        -67.667     -0.0709741
           4875           4875        -67.504        -67.500     -0.0710194
           4876           4876        -67.338        -67.333     -0.0710436
           4877           4877        -67.171        -67.167      -0.071077
           4878           4878        -67.004        -67.000     -0.0710621
           4879           4879        -66.838        -66.833     -0.0710642
           4880           4880        -66.671        -66.667     -0.0710527
           4881           4881        -66.504        -66.500     -0.0710209
           4882           4882        -66.338        -66.333     -0.0709374
           4883           4883        -66.171        -66.167      -0.070854
           4884           4884        -66.004        -66.000     -0.0707795
           4885           4885        -65.838        -65.833     -0.0706985
           4886           4886        -65.671        -65.667     -0.0705969
           4887           4887        -65.504        -65.500     -0.0705018
           4888           4888        -65.338        -65.333     -0.0704142
           4889           4889        -65.171        -65.167     -0.0702895
           4890           4890        -65.004        -65.000     -0.0701503
           4891           4891        -64.838        -64.833     -0.0700612
           4892           4892        -64.671        -64.667     -0.0699122
           4893           4893        -64.504        -64.500     -0.0697014
           4894           4894        -64.338        -64.333       -0.06938
           4895           4895        -64.171        -64.167     -0.0698013
           4896           4896        -64.004        -64.000      -0.069947
           4897           4897        -63.838        -63.833     -0.0700279
           4898           4898        -63.671        -63.667     -0.0701078
           4899           4899        -63.504        -63.500     -0.0700165
           4900           4900        -63.338        -63.333     -0.0700123
           4901           4901        -63.171        -63.167     -0.0700344
           4902           4902        -63.004        -63.000     -0.0700736
           4903           4903        -62.838        -62.833     -0.0699965
           4904           4904        -62.671        -62.667     -0.0699986
           4905           4905        -62.504        -62.500     -0.0702212
           4906           4906        -62.338        -62.333     -0.0704582
           4907           4907        -62.171        -62.167     -0.0700497
           4908           4908        -62.004        -62.000      -0.069914
           4909           4909        -61.838        -61.833     -0.0698249
           4910           4910        -61.671        -61.667     -0.0697334
           4911           4911        -61.504        -61.500     -0.0696976
           4912           4912        -61.338        -61.333     -0.0696749
           4913           4913        -61.171        -61.167     -0.0696485
           4914           4914        -61.004        -61.000     -0.0696102
           4915           4915        -60.838        -60.833     -0.0695992
           4916           4916        -60.671        -60.667     -0.0695829
           4917           4917        -60.504        -60.500     -0.0695574
           4918           4918        -60.338        -60.333     -0.0695227
           4919           4919        -60.171        -60.167      -0.069488
           4920           4920        -60.004        -60.000     -0.0694612
           4921           4921        -59.838        -59.833     -0.0694684
           4922           4922        -59.671        -59.667     -0.0695034
           4923           4923        -59.504        -59.500     -0.0695631
           4924           4924        -59.338        -59.333     -0.0696115
           4925           4925        -59.171        -59.167     -0.0696541
           4926           4926        -59.004        -59.000      -0.069726
           4927           4927        -58.838        -58.833     -0.0697815
           4928           4928        -58.671        -58.667     -0.0698292
           4929           4929        -58.505        -58.500     -0.0698636
           4930           4930        -58.338        -58.333     -0.0698804
           4931           4931        -58.171        -58.167     -0.0698961
           4932           4932        -58.005        -58.000     -0.0699331
           4933           4933        -57.838        -57.833     -0.0699993
           4934           4934        -57.671        -57.667     -0.0700658
           4935           4935        -57.505        -57.500     -0.0701708
           4936           4936        -57.338        -57.333     -0.0702471
           4937           4937        -57.171        -57.167     -0.0703034
           4938           4938        -57.005        -57.000     -0.0703823
           4939           4939        -56.838        -56.833     -0.0704254
           4940           4940        -56.671        -56.667      -0.070467
           4941           4941        -56.505        -56.500     -0.0705152
           4942           4942        -56.338        -56.333      -0.070564
           4943           4943        -56.171        -56.167     -0.0706679
           4944           4944        -56.005        -56.000     -0.0707501
           4945           4945        -55.838        -55.833     -0.0708244
           4946           4946        -55.671        -55.667      -0.070903
           4947           4947        -55.505        -55.500     -0.0710873
           4948           4948        -55.338        -55.333     -0.0712094
           4949           4949        -55.171        -55.167     -0.0713469
           4950           4950        -55.005        -55.000     -0.0715019
           4951           4951        -54.838        -54.833     -0.0716955
           4952           4952        -54.671        -54.667     -0.0718678
           4953           4953        -54.505        -54.500     -0.0720363
           4954           4954        -54.338        -54.333     -0.0721888
           4955           4955        -54.172        -54.167     -0.0723878
           4956           4956        -54.005        -54.000     -0.0725804
           4957           4957        -53.838        -53.833     -0.0727487
           4958           4958        -53.672        -53.667     -0.0729027
           4959           4959        -53.505        -53.500     -0.0731138
           4960           4960        -53.338        -53.333     -0.0733246
           4961           4961        -53.172        -53.167     -0.0734792
           4962           4962        -53.005        -53.000     -0.0735487
           4963           4963        -52.838        -52.833     -0.0740556
           4964           4964        -52.672        -52.667     -0.0744106
           4965           4965        -52.505        -52.500      -0.074705
           4966           4966        -52.338        -52.333     -0.0749736
           4967           4967        -52.172        -52.167     -0.0752899
           4968           4968        -52.005        -52.000      -0.075604
           4969           4969        -51.839        -51.833     -0.0758462
           4970           4970        -51.672        -51.667     -0.0760299
           4971           4971        -51.505        -51.500     -0.0765734
           4972           4972        -51.339        -51.333     -0.0769622
           4973           4973        -51.172        -51.167     -0.0773325
           4974           4974        -51.005        -51.000      -0.077707
           4975           4975        -50.839        -50.833     -0.0780668
           4976           4976        -50.672        -50.667     -0.0784677
           4977           4977        -50.506        -50.500     -0.0788702
           4978           4978        -50.339        -50.333     -0.0792585
           4979           4979        -50.172        -50.167     -0.0796877
           4980           4980        -50.006        -50.000     -0.0800982
           4981           4981        -49.839        -49.833     -0.0804948
           4982           4982        -49.672        -49.667     -0.0808994
           4983           4983        -49.506        -49.500     -0.0812961
           4984           4984        -49.339        -49.333     -0.0816863
           4985           4985        -49.172        -49.167     -0.0820774
           4986           4986        -49.006        -49.000      -0.082455
           4987           4987        -48.839        -48.833     -0.0828546
           4988           4988        -48.673        -48.667     -0.0832654
           4989           4989        -48.506        -48.500     -0.0836671
           4990           4990        -48.339        -48.333     -0.0840433
           4991           4991        -48.173        -48.167     -0.0844384
           4992           4992        -48.006        -48.000     -0.0848207
           4993           4993        -47.839        -47.833     -0.0850997
           4994           4994        -47.673        -47.667     -0.0854253
           4995           4995        -47.506        -47.500     -0.0855498
           4996           4996        -47.340        -47.333     -0.0857664
           4997           4997        -47.173        -47.167      -0.085978
           4998           4998        -47.006        -47.000     -0.0861851
           4999           4999        -46.840        -46.833     -0.0863859
           5000           5000        -46.673        -46.667     -0.0865859
           5001           5001        -46.506        -46.500     -0.0867776
           5002           5002        -46.340        -46.333     -0.0869634
           5003           5003        -46.173        -46.167     -0.0871045
           5004           5004        -46.006        -46.000     -0.0872441
           5005           5005        -45.840        -45.833      -0.087364
           5006           5006        -45.673        -45.667     -0.0874189
           5007           5007        -45.506        -45.500     -0.0873555
           5008           5008        -45.340        -45.333     -0.0873508
           5009           5009        -45.173        -45.167     -0.0873647
           5010           5010        -45.006        -45.000     -0.0873786
           5011           5011        -44.840        -44.833     -0.0873528
           5012           5012        -44.673        -44.667      -0.087316
           5013           5013        -44.506        -44.500     -0.0872843
           5014           5014        -44.340        -44.333     -0.0872567
           5015           5015        -44.173        -44.167     -0.0872627
           5016           5016        -44.006        -44.000      -0.087236
           5017           5017        -43.840        -43.833     -0.0873204
           5018           5018        -43.673        -43.667     -0.0874591
           5019           5019        -43.507        -43.500     -0.0872721
           5020           5020        -43.340        -43.333     -0.0870765
           5021           5021        -43.173        -43.167     -0.0869514
           5022           5022        -43.007        -43.000     -0.0868303
           5023           5023        -42.840        -42.833     -0.0867097
           5024           5024        -42.673        -42.667     -0.0866309
           5025           5025        -42.507        -42.500     -0.0865373
           5026           5026        -42.340        -42.333     -0.0864386
           5027           5027        -42.173        -42.167     -0.0863279
           5028           5028        -42.007        -42.000     -0.0862581
           5029           5029        -41.840        -41.833     -0.0861965
           5030           5030        -41.673        -41.667     -0.0861399
           5031           5031        -41.507        -41.500     -0.0860909
           5032           5032        -41.340        -41.333     -0.0860962
           5033           5033        -41.173        -41.167     -0.0860622
           5034           5034        -41.007        -41.000     -0.0860429
           5035           5035        -40.840        -40.833     -0.0860245
           5036           5036        -40.673        -40.667     -0.0860153
           5037           5037        -40.507        -40.500      -0.085977
           5038           5038        -40.340        -40.333     -0.0859327
           5039           5039        -40.173        -40.167     -0.0858714
           5040           5040        -40.007        -40.000     -0.0858362
           5041           5041        -39.840        -39.833     -0.0858057
           5042           5042        -39.673        -39.667     -0.0857453
           5043           5043        -39.507        -39.500     -0.0857465
           5044           5044        -39.340        -39.333     -0.0858887
           5045           5045        -39.173        -39.167      -0.086025
           5046           5046        -39.007        -39.000      -0.086071
           5047           5047        -38.840        -38.833     -0.0858996
           5048           5048        -38.673        -38.667      -0.085633
           5049           5049        -38.507        -38.500     -0.0854612
           5050           5050        -38.340        -38.333     -0.0852804
           5051           5051        -38.173        -38.167     -0.0851258
           5052           5052        -38.007        -38.000     -0.0853437
           5053           5053        -37.840        -37.833     -0.0855324
           5054           5054        -37.673        -37.667     -0.0854509
           5055           5055        -37.507        -37.500     -0.0854627
           5056           5056        -37.340        -37.333     -0.0853966
           5057           5057        -37.173        -37.167     -0.0853626
           5058           5058        -37.007        -37.000     -0.0853372
           5059           5059        -36.840        -36.833     -0.0853126
           5060           5060        -36.673        -36.667      -0.085246
           5061           5061        -36.507        -36.500     -0.0851984
           5062           5062        -36.340        -36.333     -0.0851558
           5063           5063        -36.173        -36.167     -0.0851265
           5064           5064        -36.007        -36.000     -0.0851073
           5065           5065        -35.840        -35.833     -0.0850462
           5066           5066        -35.673        -35.667     -0.0849801
           5067           5067        -35.507        -35.500     -0.0849308
           5068           5068        -35.340        -35.333     -0.0849079
           5069           5069        -35.173        -35.167     -0.0848665
           5070           5070        -35.007        -35.000     -0.0848417
           5071           5071        -34.840        -34.833     -0.0848249
           5072           5072        -34.674        -34.667     -0.0848181
           5073           5073        -34.507        -34.500     -0.0848354
           5074           5074        -34.340        -34.333     -0.0848161
           5075           5075        -34.174        -34.167     -0.0847724
           5076           5076        -34.007        -34.000     -0.0847343
           5077           5077        -33.840        -33.833     -0.0846606
           5078           5078        -33.674        -33.667     -0.0845902
           5079           5079        -33.507        -33.500     -0.0845312
           5080           5080        -33.340        -33.333     -0.0844695
           5081           5081        -33.174        -33.167     -0.0844801
           5082           5082        -33.007        -33.000      -0.084428
           5083           5083        -32.840        -32.833     -0.0845837
           5084           5084        -32.674        -32.667     -0.0849501
           5085           5085        -32.507        -32.500     -0.0846039
           5086           5086        -32.340        -32.333     -0.0844946
           5087           5087        -32.174        -32.167     -0.0843956
           5088           5088        -32.007        -32.000     -0.0843167
           5089           5089        -31.840        -31.833     -0.0842265
           5090           5090        -31.674        -31.667     -0.0841437
           5091           5091        -31.507        -31.500     -0.0840894
           5092           5092        -31.340        -31.333     -0.0840498
           5093           5093        -31.174        -31.167      -0.084056
           5094           5094        -31.007        -31.000     -0.0840559
           5095           5095        -30.840        -30.833     -0.0840514
           5096           5096        -30.674        -30.667     -0.0840405
           5097           5097        -30.507        -30.500     -0.0840464
           5098           5098        -30.340        -30.333     -0.0840469
           5099           5099        -30.174        -30.167      -0.083923
           5100           5100        -30.007        -30.000     -0.0838053
           5101           5101        -29.840        -29.833      -0.083694
           5102           5102        -29.674        -29.667     -0.0836053
           5103           5103        -29.507        -29.500     -0.0835359
           5104           5104        -29.340        -29.333     -0.0834399
           5105           5105        -29.174        -29.167     -0.0835062
           5106           5106        -29.007        -29.000     -0.0835187
           5107           5107        -28.840        -28.833     -0.0835368
           5108           5108        -28.674        -28.667     -0.0835722
           5109           5109        -28.507        -28.500     -0.0835984
           5110           5110        -28.340        -28.333      -0.083595
           5111           5111        -28.174        -28.167     -0.0835593
           5112           5112        -28.007        -28.000       -0.08352
           5113           5113        -27.840        -27.833     -0.0834522
           5114           5114        -27.674        -27.667     -0.0834052
           5115           5115        -27.507        -27.500     -0.0833617
           5116           5116        -27.340        -27.333     -0.0833168
           5117           5117        -27.174        -27.167     -0.0833005
           5118           5118        -27.007        -27.000     -0.0832829
           5119           5119        -26.841        -26.833     -0.0832767
           5120           5120        -26.674        -26.667     -0.0832744
           5121           5121        -26.507        -26.500     -0.0832354
           5122           5122        -26.341        -26.333      -0.083194
           5123           5123        -26.174        -26.167     -0.0831843
           5124           5124        -26.007        -26.000     -0.0831722
           5125           5125        -25.841        -25.833     -0.0831148
           5126           5126        -25.674        -25.667     -0.0830803
           5127           5127        -25.507        -25.500     -0.0830539
           5128           5128        -25.341        -25.333     -0.0830131
           5129           5129        -25.174        -25.167     -0.0829992
           5130           5130        -25.007        -25.000     -0.0829855
           5131           5131        -24.841        -24.833     -0.0829485
           5132           5132        -24.674        -24.667     -0.0828871
           5133           5133        -24.507        -24.500     -0.0828321
           5134           5134        -24.341        -24.333     -0.0827786
           5135           5135        -24.174        -24.167     -0.0827406
           5136           5136        -24.007        -24.000     -0.0827151
           5137           5137        -23.841        -23.833     -0.0826505
           5138           5138        -23.674        -23.667      -0.082597
           5139           5139        -23.507        -23.500     -0.0825575
           5140           5140        -23.341        -23.333     -0.0825232
           5141           5141        -23.174        -23.167     -0.0824877
           5142           5142        -23.007        -23.000       -0.08247
           5143           5143        -22.841        -22.833      -0.082453
           5144           5144        -22.674        -22.667     -0.0824295
           5145           5145        -22.507        -22.500     -0.0824457
           5146           5146        -22.341        -22.333     -0.0824486
           5147           5147        -22.174        -22.167     -0.0824268
           5148           5148        -22.007        -22.000     -0.0824066
           5149           5149        -21.841        -21.833     -0.0823976
           5150           5150        -21.674        -21.667     -0.0823635
           5151           5151        -21.507        -21.500     -0.0822995
           5152           5152        -21.341        -21.333     -0.0822351
           5153           5153        -21.174        -21.167     -0.0821766
           5154           5154        -21.007        -21.000     -0.0821232
           5155           5155        -20.841        -20.833     -0.0820644
           5156           5156        -20.674        -20.667     -0.0820038
           5157           5157        -20.507        -20.500     -0.0819675
           5158           5158        -20.341        -20.333     -0.0819061
           5159           5159        -20.174        -20.167     -0.0818456
           5160           5160        -20.007        -20.000      -0.081802
           5161           5161        -19.841        -19.833     -0.0817838
           5162           5162        -19.674        -19.667       -0.08175
           5163           5163        -19.508        -19.500      -0.081699
           5164           5164        -19.341        -19.333     -0.0816388
           5165           5165        -19.174        -19.167     -0.0815602
           5166           5166        -19.008        -19.000     -0.0814904
           5167           5167        -18.841        -18.833     -0.0814102
           5168           5168        -18.674        -18.667     -0.0812632
           5169           5169        -18.508        -18.500     -0.0811723
           5170           5170        -18.341        -18.333     -0.0812598
           5171           5171        -18.174        -18.167     -0.0812754
           5172           5172        -18.008        -18.000     -0.0812626
           5173           5173        -17.841        -17.833     -0.0812291
           5174           5174        -17.674        -17.667     -0.0812012
           5175           5175        -17.508        -17.500     -0.0811709
           5176           5176        -17.341        -17.333     -0.0811244
           5177           5177        -17.174        -17.167     -0.0810555
           5178           5178        -17.008        -17.000     -0.0810135
           5179           5179        -16.841        -16.833     -0.0809636
           5180           5180        -16.674        -16.667     -0.0809072
           5181           5181        -16.508        -16.500     -0.0808981
           5182           5182        -16.341        -16.333     -0.0808763
           5183           5183        -16.174        -16.167     -0.0808591
           5184           5184        -16.008        -16.000     -0.0808483
           5185           5185        -15.841        -15.833     -0.0808326
           5186           5186        -15.674        -15.667     -0.0808127
           5187           5187        -15.508        -15.500     -0.0807766
           5188           5188        -15.341        -15.333     -0.0807463
           5189           5189        -15.174        -15.167     -0.0806768
           5190           5190        -15.008        -15.000      -0.080647
           5191           5191        -14.841        -14.833     -0.0806281
           5192           5192        -14.674        -14.667     -0.0805998
           5193           5193        -14.508        -14.500     -0.0805672
           5194           5194        -14.341        -14.333     -0.0805313
           5195           5195        -14.174        -14.167     -0.0804878
           5196           5196        -14.008        -14.000     -0.0804347
           5197           5197        -13.841        -13.833     -0.0803862
           5198           5198        -13.674        -13.667     -0.0803319
           5199           5199        -13.508        -13.500     -0.0802806
           5200           5200        -13.341        -13.333      -0.080244
           5201           5201        -13.174        -13.167      -0.080209
           5202           5202        -13.008        -13.000     -0.0801646
           5203           5203        -12.841        -12.833     -0.0801263
           5204           5204        -12.674        -12.667     -0.0800882
           5205           5205        -12.508        -12.500     -0.0800475
           5206           5206        -12.341        -12.333      -0.080027
           5207           5207        -12.174        -12.167     -0.0799984
           5208           5208        -12.008        -12.000     -0.0799601
           5209           5209        -11.841        -11.833     -0.0799092
           5210           5210        -11.674        -11.667     -0.0798777
           5211           5211        -11.508        -11.500     -0.0798391
           5212           5212        -11.341        -11.333     -0.0797916
           5213           5213        -11.175        -11.167     -0.0797496
           5214           5214        -11.008        -11.000     -0.0797013
           5215           5215        -10.841        -10.833     -0.0796593
           5216           5216        -10.675        -10.667     -0.0796382
           5217           5217        -10.508        -10.500     -0.0796358
           5218           5218        -10.341        -10.333     -0.0796414
           5219           5219        -10.175        -10.167     -0.0796345
           5220           5220        -10.008        -10.000     -0.0796147
           5221           5221         -9.841         -9.833     -0.0796038
           5222           5222         -9.675         -9.667     -0.0795786
           5223           5223         -9.508         -9.500     -0.0795329
           5224           5224         -9.341         -9.333     -0.0794731
           5225           5225         -9.175         -9.167     -0.0794227
           5226           5226         -9.008         -9.000     -0.0793708
           5227           5227         -8.841         -8.833     -0.0793356
           5228           5228         -8.675         -8.667      -0.079282
           5229           5229         -8.508         -8.500     -0.0792126
           5230           5230         -8.341         -8.333     -0.0791903
           5231           5231         -8.175         -8.167     -0.0791607
           5232           5232         -8.008         -8.000     -0.0791278
           5233           5233         -7.841         -7.833     -0.0790977
           5234           5234         -7.675         -7.667     -0.0790807
           5235           5235         -7.508         -7.500     -0.0790546
           5236           5236         -7.341         -7.333     -0.0790321
           5237           5237         -7.175         -7.167     -0.0790313
           5238           5238         -7.008         -7.000     -0.0790327
           5239           5239         -6.841         -6.833     -0.0790027
           5240           5240         -6.675         -6.667     -0.0789689
           5241           5241         -6.508         -6.500     -0.0789519
           5242           5242         -6.341         -6.333     -0.0789041
           5243           5243         -6.175         -6.167     -0.0788724
           5244           5244         -6.008         -6.000     -0.0788482
           5245           5245         -5.841         -5.833     -0.0787958
           5246           5246         -5.675         -5.667      -0.078716
           5247           5247         -5.508         -5.500     -0.0786342
           5248           5248         -5.341         -5.333     -0.0785668
           5249           5249         -5.175         -5.167     -0.0785092
           5250           5250         -5.008         -5.000     -0.0784497
           5251           5251         -4.841         -4.833     -0.0783826
           5252           5252         -4.675         -4.667     -0.0783269
           5253           5253         -4.508         -4.500     -0.0782993
           5254           5254         -4.341         -4.333     -0.0782955
           5255           5255         -4.175         -4.167     -0.0782756
           5256           5256         -4.008         -4.000     -0.0782565
[truncated: 139,467 more chars]
