# Supplementary material for: Mechanically robust supramolecular polymer co-assemblies
Source: Nat Commun. 2022 Jan 18;13:356. doi: 10.1038/s41467-022-28017-0 (PMC8766479; doi:10.1038/s41467-022-28017-0)
Supplement: Supplementary file 3 — Source Data [file 41467_2022_28017_MOESM3_ESM.zip › NCOMMS-21-41006-T_Source Data/Supplementary Figure 28/Supplementary Figure 28a/Supplementary Figure 28a_compression-molded.txt]

Source Data Supplementary Figure 28b_compression molded

Source Data for compression-folded samples are available in folder "Supplementary Figure 13".
