# Supplementary material for: Mechanically robust supramolecular polymer co-assemblies
Source: Nat Commun. 2022 Jan 18;13:356. doi: 10.1038/s41467-022-28017-0 (PMC8766479; doi:10.1038/s41467-022-28017-0)
Supplement: Supplementary file 3 — Source Data [file 41467_2022_28017_MOESM3_ESM.zip › NCOMMS-21-41006-T_Source Data/Supplementary Figure 28/Supplementary Figure 28b/Supplementary Figure 28b.txt]

Title                                                           05.02.2021 08:25
________________________________________________________________________________

Title
Evaluation Categories:

Curve Name:
  !&THM(BKB)80:Zn_annealed_2
Curve Values:
          Index              t             Ts             Tr          Value
                           [s]           [�C]           [�C]        [Wg^-1]
              0              0        -79.999        -80.000      0.0127062
              1              1        -79.999        -80.000      0.0114783
              2              2        -79.999        -80.000      0.0105425
              3              3        -79.999        -80.000     0.00958879
              4              4        -80.000        -80.000      0.0084276
              5              5        -80.000        -80.000     0.00734306
              6              6        -80.000        -80.000     0.00625645
              7              7        -80.000        -80.000     0.00524191
              8              8        -80.000        -80.000     0.00451808
              9              9        -80.000        -80.000     0.00373558
             10             10        -80.000        -80.000     0.00298839
             11             11        -80.000        -80.000     0.00221749
             12             12        -80.000        -80.000       0.001548
             13             13        -80.000        -80.000    0.000838616
             14             14        -80.000        -80.000    0.000135728
             15             15        -80.000        -80.000   -0.000558467
             16             16        -80.000        -80.000   -0.000801969
             17             17        -80.000        -80.000    -0.00112825
             18             18        -80.000        -80.000    -0.00146146
             19             19        -80.000        -80.000    -0.00176088
             20             20        -80.000        -80.000    -0.00209117
             21             21        -80.000        -80.000    -0.00229307
             22             22        -80.000        -80.000    -0.00245957
             23             23        -80.000        -80.000    -0.00301153
             24             24        -80.000        -80.000    -0.00333825
             25             25        -80.000        -80.000    -0.00344914
             26             26        -80.000        -80.000    -0.00348234
             27             27        -80.000        -80.000    -0.00362483
             28             28        -80.000        -80.000    -0.00412089
             29             29        -80.000        -80.000    -0.00445011
             30             30        -80.000        -80.000    -0.00478391
             31             31        -80.000        -80.000     -0.0050923
             32             32        -80.000        -80.000    -0.00500195
             33             33        -80.000        -80.000    -0.00445372
             34             34        -80.000        -80.000      -0.004407
             35             35        -80.000        -80.000    -0.00467622
             36             36        -80.000        -80.000    -0.00503317
             37             37        -80.000        -80.000    -0.00537332
             38             38        -80.000        -80.000    -0.00561703
             39             39        -80.000        -80.000    -0.00557118
             40             40        -80.000        -80.000    -0.00534417
             41             41        -80.000        -80.000    -0.00515526
             42             42        -80.000        -80.000    -0.00532978
             43             43        -80.000        -80.000    -0.00523925
             44             44        -80.000        -80.000     -0.0055084
             45             45        -80.000        -80.000    -0.00590911
             46             46        -80.000        -80.000    -0.00616159
             47             47        -80.000        -80.000    -0.00610314
             48             48        -80.000        -80.000    -0.00592012
             49             49        -80.000        -80.000    -0.00588532
             50             50        -80.000        -80.000    -0.00585264
             51             51        -80.000        -80.000    -0.00580724
             52             52        -80.000        -80.000    -0.00575393
             53             53        -80.000        -80.000    -0.00587491
             54             54        -80.000        -80.000    -0.00595678
             55             55        -80.000        -80.000    -0.00604145
             56             56        -80.000        -80.000    -0.00611995
             57             57        -80.000        -80.000    -0.00614862
             58             58        -80.000        -80.000    -0.00617589
             59             59        -80.000        -80.000    -0.00618951
             60             60        -80.000        -80.000    -0.00618456
             61             61        -80.000        -80.000    -0.00608453
             62             62        -80.000        -80.000    -0.00604828
             63             63        -80.000        -80.000    -0.00602566
             64             64        -80.000        -80.000    -0.00595276
             65             65        -80.000        -80.000    -0.00601406
             66             66        -80.000        -80.000    -0.00603078
             67             67        -80.000        -80.000    -0.00605999
             68             68        -80.000        -80.000    -0.00613666
             69             69        -80.000        -80.000    -0.00614766
             70             70        -80.000        -80.000    -0.00615157
             71             71        -80.000        -80.000    -0.00619505
             72             72        -80.000        -80.000    -0.00629649
             73             73        -80.000        -80.000    -0.00610646
             74             74        -80.000        -80.000    -0.00603838
             75             75        -80.000        -80.000    -0.00601397
             76             76        -80.000        -80.000    -0.00600685
             77             77        -80.000        -80.000    -0.00601683
             78             78        -80.000        -80.000    -0.00601605
             79             79        -80.000        -80.000    -0.00600974
             80             80        -80.000        -80.000    -0.00602937
             81             81        -80.000        -80.000    -0.00601438
             82             82        -80.000        -80.000    -0.00600807
             83             83        -80.000        -80.000    -0.00608121
             84             84        -80.000        -80.000    -0.00630725
             85             85        -80.000        -80.000    -0.00616022
             86             86        -80.000        -80.000    -0.00613359
             87             87        -80.000        -80.000    -0.00623917
             88             88        -80.000        -80.000    -0.00634005
             89             89        -80.000        -80.000    -0.00569946
             90             90        -80.000        -80.000    -0.00561158
             91             91        -80.000        -80.000    -0.00564309
             92             92        -80.000        -80.000    -0.00567361
             93             93        -80.000        -80.000    -0.00580927
             94             94        -80.000        -80.000     -0.0058844
             95             95        -80.000        -80.000    -0.00595778
             96             96        -80.000        -80.000    -0.00608809
             97             97        -80.000        -80.000    -0.00638919
             98             98        -80.000        -80.000    -0.00617702
             99             99        -80.000        -80.000    -0.00573799
            100            100        -80.000        -80.000    -0.00519015
            101            101        -80.000        -80.000    -0.00558786
            102            102        -80.000        -80.000    -0.00582729
            103            103        -80.000        -80.000    -0.00595125
            104            104        -80.000        -80.000    -0.00609564
            105            105        -80.000        -80.000    -0.00629601
            106            106        -80.000        -80.000    -0.00611081
            107            107        -80.000        -80.000    -0.00603344
            108            108        -80.000        -80.000    -0.00595113
            109            109        -80.000        -80.000    -0.00594558
            110            110        -80.000        -80.000    -0.00656696
            111            111        -80.000        -80.000    -0.00663251
            112            112        -80.000        -80.000    -0.00661072
            113            113        -80.000        -80.000    -0.00651335
            114            114        -80.000        -80.000    -0.00640461
            115            115        -80.000        -80.000    -0.00632386
            116            116        -80.000        -80.000    -0.00625306
            117            117        -80.000        -80.000    -0.00621923
            118            118        -80.000        -80.000     -0.0047164
            119            119        -80.000        -80.000     0.00754342
            120            120        -79.998        -80.000      0.0439124
            121            121        -79.828        -79.833      0.0960925
            122            122        -79.659        -79.667       0.137451
            123            123        -79.492        -79.500       0.154929
            124            124        -79.325        -79.333        0.14734
            125            125        -79.160        -79.167       0.126456
            126            126        -78.995        -79.000      0.0908973
            127            127        -78.830        -78.833       0.056622
            128            128        -78.665        -78.667      0.0264209
            129            129        -78.500        -78.500   -0.000454579
            130            130        -78.334        -78.333     -0.0192401
            131            131        -78.169        -78.167     -0.0347119
            132            132        -78.003        -78.000     -0.0470705
            133            133        -77.837        -77.833     -0.0578286
            134            134        -77.670        -77.667     -0.0652009
            135            135        -77.504        -77.500     -0.0716354
            136            136        -77.338        -77.333     -0.0772759
            137            137        -77.171        -77.167     -0.0819423
            138            138        -77.005        -77.000     -0.0857405
            139            139        -76.838        -76.833     -0.0889274
            140            140        -76.672        -76.667     -0.0917143
            141            141        -76.505        -76.500     -0.0939957
            142            142        -76.339        -76.333     -0.0959442
            143            143        -76.172        -76.167     -0.0976208
            144            144        -76.006        -76.000     -0.0987166
            145            145        -75.839        -75.833     -0.0996822
            146            146        -75.672        -75.667      -0.100491
            147            147        -75.506        -75.500      -0.101132
            148            148        -75.339        -75.333      -0.101794
            149            149        -75.173        -75.167      -0.102425
            150            150        -75.006        -75.000      -0.103044
            151            151        -74.839        -74.833      -0.103308
            152            152        -74.673        -74.667      -0.103124
            153            153        -74.506        -74.500      -0.102995
            154            154        -74.339        -74.333       -0.10289
            155            155        -74.173        -74.167      -0.102769
            156            156        -74.006        -74.000      -0.102678
            157            157        -73.839        -73.833      -0.102616
            158            158        -73.673        -73.667      -0.102634
            159            159        -73.506        -73.500      -0.102663
            160            160        -73.339        -73.333       -0.10267
            161            161        -73.173        -73.167      -0.102691
            162            162        -73.006        -73.000      -0.102711
            163            163        -72.839        -72.833      -0.102703
            164            164        -72.673        -72.667      -0.102762
            165            165        -72.506        -72.500      -0.102669
            166            166        -72.339        -72.333      -0.102027
            167            167        -72.173        -72.167      -0.102072
            168            168        -72.006        -72.000      -0.101966
            169            169        -71.839        -71.833      -0.101818
            170            170        -71.673        -71.667       -0.10172
            171            171        -71.506        -71.500      -0.101654
            172            172        -71.339        -71.333       -0.10173
            173            173        -71.173        -71.167      -0.101679
            174            174        -71.006        -71.000       -0.10122
            175            175        -70.839        -70.833      -0.100854
            176            176        -70.673        -70.667      -0.100651
            177            177        -70.506        -70.500       -0.10055
            178            178        -70.339        -70.333      -0.100461
            179            179        -70.173        -70.167      -0.100358
            180            180        -70.006        -70.000      -0.100267
            181            181        -69.839        -69.833      -0.100208
            182            182        -69.673        -69.667      -0.100217
            183            183        -69.506        -69.500      -0.100202
            184            184        -69.339        -69.333      -0.100163
            185            185        -69.173        -69.167      -0.100148
            186            186        -69.006        -69.000      -0.100205
            187            187        -68.839        -68.833      -0.100082
            188            188        -68.673        -68.667     -0.0999962
            189            189        -68.506        -68.500     -0.0999105
            190            190        -68.340        -68.333     -0.0998295
            191            191        -68.173        -68.167     -0.0997509
            192            192        -68.006        -68.000     -0.0996702
            193            193        -67.840        -67.833     -0.0995656
            194            194        -67.673        -67.667     -0.0994122
            195            195        -67.506        -67.500     -0.0995876
            196            196        -67.340        -67.333     -0.0996702
            197            197        -67.173        -67.167     -0.0993103
            198            198        -67.006        -67.000     -0.0992888
            199            199        -66.840        -66.833     -0.0993698
            200            200        -66.673        -66.667     -0.0993828
            201            201        -66.506        -66.500     -0.0993874
            202            202        -66.340        -66.333     -0.0992701
            203            203        -66.173        -66.167     -0.0993285
            204            204        -66.006        -66.000     -0.0996265
            205            205        -65.840        -65.833     -0.0994549
            206            206        -65.673        -65.667     -0.0990997
            207            207        -65.506        -65.500     -0.0990178
            208            208        -65.340        -65.333     -0.0986195
            209            209        -65.173        -65.167     -0.0987242
            210            210        -65.006        -65.000     -0.0989115
            211            211        -64.840        -64.833     -0.0988307
            212            212        -64.673        -64.667     -0.0988075
            213            213        -64.506        -64.500     -0.0987825
            214            214        -64.340        -64.333     -0.0988632
            215            215        -64.173        -64.167     -0.0988199
            216            216        -64.006        -64.000     -0.0987943
            217            217        -63.840        -63.833     -0.0987716
            218            218        -63.673        -63.667     -0.0987203
            219            219        -63.506        -63.500      -0.098657
            220            220        -63.340        -63.333     -0.0985795
            221            221        -63.173        -63.167     -0.0985233
            222            222        -63.006        -63.000     -0.0983931
            223            223        -62.840        -62.833     -0.0982307
            224            224        -62.673        -62.667     -0.0984264
            225            225        -62.506        -62.500     -0.0986998
            226            226        -62.340        -62.333      -0.098919
            227            227        -62.173        -62.167     -0.0989685
            228            228        -62.007        -62.000     -0.0990224
            229            229        -61.840        -61.833     -0.0991076
            230            230        -61.673        -61.667     -0.0992457
            231            231        -61.507        -61.500     -0.0994286
            232            232        -61.340        -61.333     -0.0993548
            233            233        -61.173        -61.167     -0.0992047
            234            234        -61.007        -61.000     -0.0991099
            235            235        -60.840        -60.833     -0.0991387
            236            236        -60.673        -60.667     -0.0992846
            237            237        -60.507        -60.500     -0.0993809
            238            238        -60.340        -60.333     -0.0995438
            239            239        -60.173        -60.167     -0.0998793
            240            240        -60.007        -60.000     -0.0997227
            241            241        -59.840        -59.833     -0.0995031
            242            242        -59.673        -59.667     -0.0992754
            243            243        -59.507        -59.500     -0.0990233
            244            244        -59.340        -59.333     -0.0996146
            245            245        -59.173        -59.167     -0.0998179
            246            246        -59.007        -59.000      -0.100069
            247            247        -58.840        -58.833      -0.100434
            248            248        -58.673        -58.667      -0.100107
            249            249        -58.507        -58.500      -0.100008
            250            250        -58.340        -58.333      -0.100123
            251            251        -58.174        -58.167      -0.100259
            252            252        -58.007        -58.000      -0.100424
            253            253        -57.840        -57.833      -0.100548
            254            254        -57.674        -57.667      -0.100697
            255            255        -57.507        -57.500      -0.100861
            256            256        -57.340        -57.333      -0.100993
            257            257        -57.174        -57.167      -0.101118
            258            258        -57.007        -57.000      -0.101251
            259            259        -56.840        -56.833      -0.101372
            260            260        -56.674        -56.667       -0.10153
            261            261        -56.507        -56.500      -0.101637
            262            262        -56.340        -56.333      -0.101765
            263            263        -56.174        -56.167       -0.10208
            264            264        -56.007        -56.000      -0.102408
            265            265        -55.841        -55.833      -0.102536
            266            266        -55.674        -55.667      -0.102565
            267            267        -55.507        -55.500      -0.102531
            268            268        -55.341        -55.333      -0.102884
            269            269        -55.174        -55.167       -0.10311
            270            270        -55.007        -55.000      -0.103306
            271            271        -54.841        -54.833      -0.103514
            272            272        -54.674        -54.667      -0.103665
            273            273        -54.507        -54.500      -0.103869
            274            274        -54.341        -54.333       -0.10397
            275            275        -54.174        -54.167      -0.103837
            276            276        -54.007        -54.000      -0.104428
            277            277        -53.841        -53.833      -0.104799
            278            278        -53.674        -53.667      -0.105127
            279            279        -53.508        -53.500      -0.105433
            280            280        -53.341        -53.333      -0.105744
            281            281        -53.174        -53.167      -0.106109
            282            282        -53.008        -53.000      -0.106469
            283            283        -52.841        -52.833      -0.106678
            284            284        -52.674        -52.667      -0.107023
            285            285        -52.508        -52.500      -0.107428
            286            286        -52.341        -52.333      -0.107992
            287            287        -52.175        -52.167       -0.10854
            288            288        -52.008        -52.000      -0.108828
            289            289        -51.841        -51.833      -0.109222
            290            290        -51.675        -51.667      -0.109589
            291            291        -51.508        -51.500      -0.109845
            292            292        -51.341        -51.333      -0.110419
            293            293        -51.175        -51.167      -0.110963
            294            294        -51.008        -51.000      -0.111545
            295            295        -50.842        -50.833      -0.112093
            296            296        -50.675        -50.667       -0.11267
            297            297        -50.508        -50.500       -0.11324
            298            298        -50.342        -50.333      -0.113823
            299            299        -50.175        -50.167      -0.114419
            300            300        -50.009        -50.000      -0.114982
            301            301        -49.842        -49.833      -0.115556
            302            302        -49.675        -49.667      -0.116147
            303            303        -49.509        -49.500      -0.116751
            304            304        -49.342        -49.333      -0.117392
            305            305        -49.175        -49.167      -0.118019
            306            306        -49.009        -49.000      -0.118637
            307            307        -48.842        -48.833      -0.119244
            308            308        -48.676        -48.667       -0.11989
            309            309        -48.509        -48.500      -0.120525
            310            310        -48.342        -48.333      -0.121158
            311            311        -48.176        -48.167      -0.121799
            312            312        -48.009        -48.000      -0.122466
            313            313        -47.843        -47.833      -0.123133
            314            314        -47.676        -47.667      -0.123811
            315            315        -47.509        -47.500      -0.124507
            316            316        -47.343        -47.333      -0.125222
            317            317        -47.176        -47.167      -0.125942
            318            318        -47.010        -47.000      -0.126661
            319            319        -46.843        -46.833      -0.127376
            320            320        -46.676        -46.667      -0.128053
            321            321        -46.510        -46.500      -0.128772
            322            322        -46.343        -46.333      -0.129501
            323            323        -46.177        -46.167      -0.130013
            324            324        -46.010        -46.000       -0.13048
            325            325        -45.843        -45.833      -0.130947
            326            326        -45.677        -45.667      -0.131428
            327            327        -45.510        -45.500      -0.131878
            328            328        -45.344        -45.333      -0.132327
            329            329        -45.177        -45.167      -0.132775
            330            330        -45.010        -45.000      -0.133216
            331            331        -44.844        -44.833      -0.133642
            332            332        -44.677        -44.667      -0.134053
            333            333        -44.511        -44.500      -0.134447
            334            334        -44.344        -44.333      -0.134786
            335            335        -44.177        -44.167      -0.135126
            336            336        -44.011        -44.000      -0.135379
            337            337        -43.844        -43.833      -0.135636
            338            338        -43.677        -43.667      -0.135869
            339            339        -43.511        -43.500      -0.136102
            340            340        -43.344        -43.333      -0.136269
            341            341        -43.177        -43.167      -0.136441
            342            342        -43.011        -43.000      -0.136587
            343            343        -42.844        -42.833      -0.136702
            344            344        -42.678        -42.667      -0.136775
            345            345        -42.511        -42.500      -0.136873
            346            346        -42.344        -42.333      -0.136975
            347            347        -42.178        -42.167      -0.137086
            348            348        -42.011        -42.000      -0.137181
            349            349        -41.844        -41.833      -0.137287
            350            350        -41.678        -41.667      -0.137377
            351            351        -41.511        -41.500      -0.137469
            352            352        -41.344        -41.333      -0.137563
            353            353        -41.178        -41.167      -0.137658
            354            354        -41.011        -41.000      -0.137737
            355            355        -40.844        -40.833      -0.137803
            356            356        -40.678        -40.667      -0.137854
            357            357        -40.511        -40.500      -0.137873
            358            358        -40.345        -40.333      -0.137892
            359            359        -40.178        -40.167      -0.137884
            360            360        -40.011        -40.000      -0.137886
            361            361        -39.845        -39.833      -0.137837
            362            362        -39.678        -39.667      -0.137732
            363            363        -39.511        -39.500      -0.137658
            364            364        -39.345        -39.333      -0.137941
            365            365        -39.178        -39.167      -0.138088
            366            366        -39.011        -39.000      -0.138185
            367            367        -38.845        -38.833      -0.138304
            368            368        -38.678        -38.667      -0.138447
            369            369        -38.511        -38.500      -0.138489
            370            370        -38.345        -38.333      -0.138542
            371            371        -38.178        -38.167      -0.138587
            372            372        -38.011        -38.000      -0.138626
            373            373        -37.845        -37.833      -0.138639
            374            374        -37.678        -37.667      -0.138682
            375            375        -37.512        -37.500       -0.13873
            376            376        -37.345        -37.333      -0.138773
            377            377        -37.178        -37.167      -0.138849
            378            378        -37.012        -37.000      -0.138936
            379            379        -36.845        -36.833      -0.139043
            380            380        -36.678        -36.667      -0.139161
            381            381        -36.512        -36.500      -0.139302
            382            382        -36.345        -36.333      -0.139416
            383            383        -36.178        -36.167      -0.139547
            384            384        -36.012        -36.000      -0.139755
            385            385        -35.845        -35.833      -0.139763
            386            386        -35.679        -35.667      -0.139785
            387            387        -35.512        -35.500      -0.139809
            388            388        -35.345        -35.333      -0.139927
            389            389        -35.179        -35.167      -0.140067
            390            390        -35.012        -35.000      -0.140178
            391            391        -34.845        -34.833      -0.140272
            392            392        -34.679        -34.667      -0.140336
            393            393        -34.512        -34.500      -0.140407
            394            394        -34.345        -34.333      -0.140484
            395            395        -34.179        -34.167       -0.14056
            396            396        -34.012        -34.000      -0.140631
            397            397        -33.845        -33.833      -0.140695
            398            398        -33.679        -33.667      -0.140733
            399            399        -33.512        -33.500      -0.140767
            400            400        -33.346        -33.333      -0.140802
            401            401        -33.179        -33.167      -0.140838
            402            402        -33.012        -33.000      -0.140905
            403            403        -32.846        -32.833      -0.140961
            404            404        -32.679        -32.667       -0.14101
            405            405        -32.512        -32.500      -0.141129
            406            406        -32.346        -32.333       -0.14121
            407            407        -32.179        -32.167      -0.141272
            408            408        -32.012        -32.000      -0.141348
            409            409        -31.846        -31.833        -0.1414
            410            410        -31.679        -31.667      -0.141436
            411            411        -31.512        -31.500      -0.141479
            412            412        -31.346        -31.333      -0.141535
            413            413        -31.179        -31.167      -0.141545
            414            414        -31.012        -31.000      -0.141567
            415            415        -30.846        -30.833      -0.141595
            416            416        -30.679        -30.667      -0.141634
            417            417        -30.513        -30.500      -0.141693
            418            418        -30.346        -30.333      -0.141755
            419            419        -30.179        -30.167      -0.141834
            420            420        -30.013        -30.000      -0.141938
            421            421        -29.846        -29.833       -0.14202
            422            422        -29.679        -29.667      -0.142071
            423            423        -29.513        -29.500      -0.142112
            424            424        -29.346        -29.333      -0.142146
            425            425        -29.179        -29.167      -0.142127
            426            426        -29.013        -29.000      -0.142138
            427            427        -28.846        -28.833      -0.142157
            428            428        -28.679        -28.667      -0.142162
            429            429        -28.513        -28.500       -0.14218
            430            430        -28.346        -28.333      -0.142187
            431            431        -28.180        -28.167      -0.142202
            432            432        -28.013        -28.000      -0.142217
            433            433        -27.846        -27.833      -0.142266
            434            434        -27.680        -27.667      -0.142336
            435            435        -27.513        -27.500      -0.142426
            436            436        -27.346        -27.333      -0.142532
            437            437        -27.180        -27.167      -0.142707
            438            438        -27.013        -27.000       -0.14282
            439            439        -26.846        -26.833      -0.142945
            440            440        -26.680        -26.667      -0.143076
            441            441        -26.513        -26.500       -0.14298
            442            442        -26.346        -26.333       -0.14298
            443            443        -26.180        -26.167      -0.142999
            444            444        -26.013        -26.000      -0.143023
            445            445        -25.847        -25.833      -0.143037
            446            446        -25.680        -25.667      -0.143067
            447            447        -25.513        -25.500      -0.143089
            448            448        -25.347        -25.333      -0.143116
            449            449        -25.180        -25.167      -0.143154
            450            450        -25.013        -25.000       -0.14324
            451            451        -24.847        -24.833      -0.143301
            452            452        -24.680        -24.667      -0.143368
            453            453        -24.513        -24.500      -0.143446
            454            454        -24.347        -24.333      -0.143503
            455            455        -24.180        -24.167      -0.143533
            456            456        -24.013        -24.000      -0.143562
            457            457        -23.847        -23.833      -0.143592
            458            458        -23.680        -23.667      -0.143614
            459            459        -23.514        -23.500      -0.143647
            460            460        -23.347        -23.333       -0.14367
            461            461        -23.180        -23.167      -0.143673
            462            462        -23.014        -23.000      -0.143735
            463            463        -22.847        -22.833      -0.143768
            464            464        -22.680        -22.667      -0.143801
            465            465        -22.514        -22.500       -0.14384
            466            466        -22.347        -22.333      -0.143861
            467            467        -22.180        -22.167      -0.143894
            468            468        -22.014        -22.000      -0.143918
            469            469        -21.847        -21.833      -0.143936
            470            470        -21.680        -21.667      -0.143973
            471            471        -21.514        -21.500      -0.144026
            472            472        -21.347        -21.333      -0.144067
            473            473        -21.180        -21.167      -0.144106
            474            474        -21.014        -21.000      -0.144199
            475            475        -20.847        -20.833       -0.14429
            476            476        -20.681        -20.667      -0.144366
            477            477        -20.514        -20.500      -0.144443
            478            478        -20.347        -20.333      -0.144495
            479            479        -20.181        -20.167      -0.144528
            480            480        -20.014        -20.000      -0.144545
            481            481        -19.847        -19.833      -0.144538
            482            482        -19.681        -19.667      -0.144495
            483            483        -19.514        -19.500       -0.14451
            484            484        -19.347        -19.333      -0.144488
            485            485        -19.181        -19.167      -0.144423
            486            486        -19.014        -19.000      -0.144714
            487            487        -18.847        -18.833      -0.144867
            488            488        -18.681        -18.667      -0.145033
            489            489        -18.514        -18.500       -0.14521
            490            490        -18.348        -18.333      -0.145022
            491            491        -18.181        -18.167      -0.145003
            492            492        -18.014        -18.000      -0.145006
            493            493        -17.848        -17.833      -0.145011
            494            494        -17.681        -17.667      -0.145043
            495            495        -17.514        -17.500      -0.145057
            496            496        -17.348        -17.333      -0.145064
            497            497        -17.181        -17.167      -0.145072
            498            498        -17.014        -17.000      -0.145128
            499            499        -16.848        -16.833      -0.145188
            500            500        -16.681        -16.667      -0.145237
            501            501        -16.514        -16.500      -0.145267
            502            502        -16.348        -16.333      -0.145325
            503            503        -16.181        -16.167      -0.145378
            504            504        -16.015        -16.000      -0.145416
            505            505        -15.848        -15.833       -0.14546
            506            506        -15.681        -15.667      -0.145483
            507            507        -15.515        -15.500      -0.145515
            508            508        -15.348        -15.333      -0.145548
            509            509        -15.181        -15.167      -0.145595
            510            510        -15.015        -15.000      -0.145665
            511            511        -14.848        -14.833      -0.145718
            512            512        -14.681        -14.667      -0.145753
            513            513        -14.515        -14.500      -0.145814
            514            514        -14.348        -14.333      -0.145873
            515            515        -14.181        -14.167       -0.14592
            516            516        -14.015        -14.000      -0.145948
            517            517        -13.848        -13.833      -0.145933
            518            518        -13.682        -13.667      -0.145924
            519            519        -13.515        -13.500      -0.145943
            520            520        -13.348        -13.333      -0.145964
            521            521        -13.182        -13.167      -0.145975
            522            522        -13.015        -13.000      -0.146004
            523            523        -12.848        -12.833      -0.146039
            524            524        -12.682        -12.667      -0.146077
            525            525        -12.515        -12.500      -0.146134
            526            526        -12.348        -12.333      -0.146191
            527            527        -12.182        -12.167      -0.146233
            528            528        -12.015        -12.000      -0.146263
            529            529        -11.848        -11.833      -0.146296
            530            530        -11.682        -11.667      -0.146338
            531            531        -11.515        -11.500      -0.146374
            532            532        -11.349        -11.333      -0.146407
            533            533        -11.182        -11.167      -0.146448
            534            534        -11.015        -11.000       -0.14648
            535            535        -10.849        -10.833      -0.146496
            536            536        -10.682        -10.667      -0.146515
            537            537        -10.515        -10.500      -0.146539
            538            538        -10.349        -10.333      -0.146578
            539            539        -10.182        -10.167      -0.146626
            540            540        -10.015        -10.000      -0.146671
            541            541         -9.849         -9.833      -0.146703
            542            542         -9.682         -9.667      -0.146758
            543            543         -9.515         -9.500      -0.146789
            544            544         -9.349         -9.333      -0.146825
            545            545         -9.182         -9.167      -0.146875
            546            546         -9.016         -9.000      -0.146873
            547            547         -8.849         -8.833      -0.146904
            548            548         -8.682         -8.667      -0.146952
            549            549         -8.516         -8.500         -0.147
            550            550         -8.349         -8.333      -0.147096
            551            551         -8.182         -8.167      -0.147182
            552            552         -8.016         -8.000      -0.147257
            553            553         -7.849         -7.833      -0.147318
            554            554         -7.682         -7.667      -0.147407
            555            555         -7.516         -7.500      -0.147477
            556            556         -7.349         -7.333      -0.147548
            557            557         -7.182         -7.167      -0.147623
            558            558         -7.016         -7.000      -0.147649
            559            559         -6.849         -6.833      -0.147685
            560            560         -6.683         -6.667      -0.147728
            561            561         -6.516         -6.500       -0.14776
            562            562         -6.349         -6.333      -0.147755
            563            563         -6.183         -6.167      -0.147771
            564            564         -6.016         -6.000      -0.147793
            565            565         -5.849         -5.833      -0.147802
            566            566         -5.683         -5.667      -0.147827
            567            567         -5.516         -5.500      -0.147873
            568            568         -5.349         -5.333      -0.147911
            569            569         -5.183         -5.167      -0.147934
            570            570         -5.016         -5.000       -0.14795
            571            571         -4.849         -4.833      -0.147971
            572            572         -4.683         -4.667       -0.14799
            573            573         -4.516         -4.500      -0.148009
            574            574         -4.350         -4.333      -0.148028
            575            575         -4.183         -4.167      -0.148047
            576            576         -4.016         -4.000      -0.148111
            577            577         -3.850         -3.833       -0.14818
            578            578         -3.683         -3.667      -0.148233
            579            579         -3.516         -3.500      -0.148351
            580            580         -3.350         -3.333      -0.148453
            581            581         -3.183         -3.167      -0.148576
            582            582         -3.016         -3.000      -0.148632
            583            583         -2.850         -2.833      -0.148567
            584            584         -2.683         -2.667      -0.148563
            585            585         -2.517         -2.500      -0.148585
            586            586         -2.350         -2.333      -0.148593
            587            587         -2.183         -2.167       -0.14861
            588            588         -2.017         -2.000       -0.14863
            589            589         -1.850         -1.833      -0.148653
            590            590         -1.683         -1.667      -0.148704
            591            591         -1.517         -1.500      -0.148753
            592            592         -1.350         -1.333      -0.148783
            593            593         -1.183         -1.167       -0.14881
            594            594         -1.017         -1.000      -0.148814
            595            595         -0.850         -0.833      -0.148856
            596            596         -0.683         -0.667       -0.14892
            597            597         -0.517         -0.500      -0.149005
            598            598         -0.350         -0.333      -0.149101
            599            599         -0.184         -0.167      -0.149236
            600            600    -16.897e-03          0.000      -0.149333
            601            601          0.150          0.167      -0.149413
            602            602          0.316          0.333      -0.149494
            603            603          0.483          0.500      -0.149508
            604            604          0.650          0.667      -0.149542
            605            605          0.816          0.833      -0.149591
            606            606          0.983          1.000      -0.149655
            607            607          1.150          1.167      -0.149668
            608            608          1.316          1.333      -0.149695
            609            609          1.483          1.500      -0.149723
            610            610          1.650          1.667      -0.149758
            611            611          1.816          1.833      -0.149839
            612            612          1.983          2.000      -0.149889
            613            613          2.149          2.167      -0.149935
            614            614          2.316          2.333      -0.150005
            615            615          2.483          2.500      -0.150081
            616            616          2.649          2.667      -0.150147
            617            617          2.816          2.833      -0.150227
            618            618          2.983          3.000      -0.150454
            619            619          3.149          3.167       -0.15037
            620            620          3.316          3.333      -0.150381
            621            621          3.483          3.500      -0.150425
            622            622          3.649          3.667      -0.150512
            623            623          3.816          3.833      -0.150493
            624            624          3.982          4.000      -0.150523
            625            625          4.149          4.167      -0.150552
            626            626          4.316          4.333       -0.15056
            627            627          4.482          4.500       -0.15058
            628            628          4.649          4.667      -0.150589
            629            629          4.816          4.833        -0.1506
            630            630          4.982          5.000      -0.150622
            631            631          5.149          5.167      -0.150638
            632            632          5.316          5.333      -0.150663
            633            633          5.482          5.500      -0.150683
            634            634          5.649          5.667      -0.150695
            635            635          5.816          5.833      -0.150721
            636            636          5.982          6.000      -0.150742
            637            637          6.149          6.167      -0.150783
            638            638          6.315          6.333      -0.150825
            639            639          6.482          6.500      -0.150817
            640            640          6.649          6.667      -0.150869
            641            641          6.815          6.833      -0.150927
            642            642          6.982          7.000      -0.150941
            643            643          7.149          7.167      -0.150931
            644            644          7.315          7.333      -0.151188
            645            645          7.482          7.500      -0.151139
            646            646          7.649          7.667      -0.151775
            647            647          7.815          7.833      -0.151309
            648            648          7.982          8.000       -0.15151
            649            649          8.149          8.167      -0.151046
            650            650          8.315          8.333      -0.151421
            651            651          8.482          8.500       -0.15159
            652            652          8.648          8.667      -0.151055
            653            653          8.815          8.833      -0.151398
            654            654          8.982          9.000      -0.152033
            655            655          9.148          9.167      -0.152172
            656            656          9.315          9.333      -0.152125
            657            657          9.482          9.500      -0.152018
            658            658          9.648          9.667      -0.151888
            659            659          9.815          9.833      -0.151769
            660            660          9.982         10.000       -0.15158
            661            661         10.148         10.167       -0.15143
            662            662         10.315         10.333       -0.15128
            663            663         10.482         10.500      -0.151112
            664            664         10.648         10.667      -0.150943
            665            665         10.815         10.833      -0.150781
            666            666         10.982         11.000       -0.15063
            667            667         11.148         11.167      -0.150481
            668            668         11.315         11.333      -0.150323
            669            669         11.482         11.500      -0.150176
            670            670         11.648         11.667      -0.150055
            671            671         11.815         11.833      -0.149954
            672            672         11.981         12.000      -0.151113
            673            673         12.148         12.167      -0.151331
            674            674         12.315         12.333      -0.151411
            675            675         12.481         12.500      -0.151787
            676            676         12.648         12.667      -0.151398
            677            677         12.815         12.833      -0.151615
            678            678         12.981         13.000      -0.151577
            679            679         13.148         13.167      -0.151581
            680            680         13.315         13.333      -0.151557
            681            681         13.481         13.500      -0.151567
            682            682         13.648         13.667      -0.151568
            683            683         13.814         13.833      -0.151571
            684            684         13.981         14.000      -0.151614
            685            685         14.148         14.167      -0.151629
            686            686         14.314         14.333      -0.151623
            687            687         14.481         14.500      -0.151622
            688            688         14.648         14.667      -0.151611
            689            689         14.814         14.833       -0.15162
            690            690         14.981         15.000      -0.151628
            691            691         15.148         15.167      -0.151631
            692            692         15.314         15.333      -0.151631
            693            693         15.481         15.500      -0.151638
            694            694         15.648         15.667      -0.151656
            695            695         15.814         15.833      -0.151652
            696            696         15.981         16.000      -0.151639
            697            697         16.147         16.167       -0.15165
            698            698         16.314         16.333      -0.151662
            699            699         16.481         16.500      -0.151686
            700            700         16.647         16.667      -0.151692
            701            701         16.814         16.833      -0.151699
            702            702         16.981         17.000      -0.151712
            703            703         17.147         17.167      -0.151773
            704            704         17.314         17.333      -0.151753
            705            705         17.481         17.500      -0.151759
            706            706         17.647         17.667      -0.151781
            707            707         17.814         17.833      -0.151793
            708            708         17.981         18.000      -0.151789
            709            709         18.147         18.167      -0.151795
            710            710         18.314         18.333      -0.151801
            711            711         18.481         18.500      -0.151793
            712            712         18.647         18.667      -0.151751
            713            713         18.814         18.833      -0.151711
            714            714         18.980         19.000      -0.151669
            715            715         19.147         19.167      -0.151625
            716            716         19.314         19.333      -0.151585
            717            717         19.480         19.500      -0.151554
            718            718         19.647         19.667      -0.151551
            719            719         19.814         19.833       -0.15157
            720            720         19.980         20.000      -0.151625
            721            721         20.147         20.167      -0.151662
            722            722         20.314         20.333      -0.151695
            723            723         20.480         20.500       -0.15171
            724            724         20.647         20.667      -0.151742
            725            725         20.814         20.833      -0.151764
            726            726         20.980         21.000      -0.151759
            727            727         21.147         21.167      -0.151742
            728            728         21.313         21.333       -0.15172
            729            729         21.480         21.500      -0.151683
            730            730         21.647         21.667      -0.151672
            731            731         21.813         21.833      -0.151654
            732            732         21.980         22.000       -0.15164
            733            733         22.147         22.167      -0.151647
            734            734         22.313         22.333      -0.151644
            735            735         22.480         22.500       -0.15162
            736            736         22.647         22.667      -0.151594
            737            737         22.813         22.833      -0.151578
            738            738         22.980         23.000      -0.151587
            739            739         23.147         23.167      -0.151596
            740            740         23.313         23.333      -0.151597
            741            741         23.480         23.500        -0.1516
            742            742         23.647         23.667      -0.151595
            743            743         23.813         23.833      -0.151585
            744            744         23.980         24.000      -0.151595
            745            745         24.146         24.167      -0.151611
            746            746         24.313         24.333      -0.151632
            747            747         24.480         24.500      -0.151655
            748            748         24.646         24.667      -0.151695
            749            749         24.813         24.833      -0.151772
            750            750         24.980         25.000      -0.151814
            751            751         25.146         25.167      -0.151834
            752            752         25.313         25.333      -0.151847
            753            753         25.480         25.500      -0.151886
            754            754         25.646         25.667      -0.151912
            755            755         25.813         25.833      -0.151961
            756            756         25.980         26.000      -0.152026
            757            757         26.146         26.167      -0.152089
            758            758         26.313         26.333      -0.152188
            759            759         26.479         26.500      -0.152259
            760            760         26.646         26.667      -0.152331
            761            761         26.813         26.833      -0.152405
            762            762         26.979         27.000      -0.152438
            763            763         27.146         27.167      -0.152482
            764            764         27.313         27.333      -0.152525
            765            765         27.479         27.500       -0.15257
            766            766         27.646         27.667      -0.152609
            767            767         27.813         27.833      -0.152662
            768            768         27.979         28.000      -0.152723
            769            769         28.146         28.167      -0.152789
            770            770         28.312         28.333      -0.152865
            771            771         28.479         28.500      -0.152922
            772            772         28.646         28.667      -0.152965
            773            773         28.812         28.833      -0.153005
            774            774         28.979         29.000      -0.153045
            775            775         29.146         29.167      -0.153096
            776            776         29.312         29.333      -0.153136
            777            777         29.479         29.500      -0.153167
            778            778         29.646         29.667      -0.153219
            779            779         29.812         29.833      -0.153254
            780            780         29.979         30.000      -0.153271
            781            781         30.146         30.167      -0.153279
            782            782         30.312         30.333      -0.153288
            783            783         30.479         30.500      -0.153321
            784            784         30.645         30.667      -0.153363
            785            785         30.812         30.833      -0.153421
            786            786         30.979         31.000      -0.153504
            787            787         31.145         31.167      -0.153549
            788            788         31.312         31.333      -0.153571
            789            789         31.479         31.500      -0.153591
            790            790         31.645         31.667      -0.153615
            791            791         31.812         31.833      -0.153639
            792            792         31.979         32.000      -0.153667
            793            793         32.145         32.167      -0.153699
            794            794         32.312         32.333      -0.153752
            795            795         32.478         32.500      -0.153805
            796            796         32.645         32.667      -0.153852
            797            797         32.812         32.833      -0.153894
            798            798         32.978         33.000      -0.153962
            799            799         33.145         33.167      -0.154026
            800            800         33.312         33.333      -0.154084
            801            801         33.478         33.500      -0.154125
            802            802         33.645         33.667      -0.154189
            803            803         33.812         33.833      -0.154258
            804            804         33.978         34.000      -0.154313
            805            805         34.145         34.167      -0.154345
            806            806         34.311         34.333      -0.154392
            807            807         34.478         34.500      -0.154442
            808            808         34.645         34.667      -0.154482
            809            809         34.811         34.833      -0.154524
            810            810         34.978         35.000       -0.15456
            811            811         35.145         35.167      -0.154586
            812            812         35.311         35.333       -0.15461
            813            813         35.478         35.500      -0.154649
            814            814         35.645         35.667      -0.154698
            815            815         35.811         35.833      -0.154753
            816            816         35.978         36.000      -0.154812
            817            817         36.145         36.167      -0.154867
            818            818         36.311         36.333      -0.154946
            819            819         36.478         36.500      -0.155007
            820            820         36.644         36.667      -0.155058
            821            821         36.811         36.833      -0.155104
            822            822         36.978         37.000      -0.155129
            823            823         37.144         37.167      -0.155158
            824            824         37.311         37.333      -0.155195
            825            825         37.478         37.500      -0.155232
            826            826         37.644         37.667      -0.155274
            827            827         37.811         37.833      -0.155323
            828            828         37.978         38.000      -0.155372
            829            829         38.144         38.167      -0.155424
            830            830         38.311         38.333      -0.155503
            831            831         38.477         38.500      -0.155559
            832            832         38.644         38.667      -0.155598
            833            833         38.811         38.833      -0.155627
            834            834         38.977         39.000      -0.155651
            835            835         39.144         39.167      -0.155683
            836            836         39.311         39.333      -0.155726
            837            837         39.477         39.500      -0.155774
            838            838         39.644         39.667       -0.15583
            839            839         39.811         39.833      -0.155878
            840            840         39.977         40.000      -0.155911
            841            841         40.144         40.167      -0.155943
            842            842         40.310         40.333      -0.155984
            843            843         40.477         40.500      -0.156008
            844            844         40.644         40.667      -0.156023
            845            845         40.810         40.833      -0.156031
            846            846         40.977         41.000      -0.156041
            847            847         41.144         41.167      -0.156064
            848            848         41.310         41.333      -0.156088
            849            849         41.477         41.500      -0.156116
            850            850         41.644         41.667      -0.156152
            851            851         41.810         41.833      -0.156176
            852            852         41.977         42.000      -0.156209
            853            853         42.144         42.167      -0.156241
            854            854         42.310         42.333      -0.156261
            855            855         42.477         42.500      -0.156298
            856            856         42.643         42.667       -0.15634
            857            857         42.810         42.833       -0.15638
            858            858         42.977         43.000      -0.156434
            859            859         43.143         43.167      -0.156483
            860            860         43.310         43.333       -0.15653
            861            861         43.477         43.500      -0.156584
            862            862         43.643         43.667      -0.156645
            863            863         43.810         43.833      -0.156678
            864            864         43.977         44.000      -0.156693
            865            865         44.143         44.167      -0.156697
            866            866         44.310         44.333      -0.156697
            867            867         44.477         44.500      -0.156707
            868            868         44.643         44.667      -0.156728
            869            869         44.810         44.833      -0.156759
            870            870         44.976         45.000      -0.156775
            871            871         45.143         45.167      -0.156798
            872            872         45.310         45.333      -0.156834
            873            873         45.476         45.500      -0.156875
            874            874         45.643         45.667      -0.156909
            875            875         45.810         45.833      -0.156936
            876            876         45.976         46.000      -0.156962
            877            877         46.143         46.167      -0.156988
            878            878         46.310         46.333      -0.157008
            879            879         46.476         46.500      -0.157015
            880            880         46.643         46.667      -0.157017
            881            881         46.809         46.833      -0.157017
            882            882         46.976         47.000      -0.157018
            883            883         47.143         47.167      -0.157031
            884            884         47.309         47.333      -0.157042
            885            885         47.476         47.500      -0.157057
            886            886         47.643         47.667      -0.157071
            887            887         47.809         47.833      -0.157078
            888            888         47.976         48.000      -0.157093
            889            889         48.143         48.167      -0.157121
            890            890         48.309         48.333       -0.15713
            891            891         48.476         48.500      -0.157151
            892            892         48.643         48.667      -0.157173
            893            893         48.809         48.833      -0.157186
            894            894         48.976         49.000      -0.157195
            895            895         49.143         49.167        -0.1572
            896            896         49.309         49.333      -0.157208
            897            897         49.476         49.500      -0.157213
            898            898         49.642         49.667      -0.157221
            899            899         49.809         49.833      -0.157251
            900            900         49.976         50.000      -0.157276
            901            901         50.142         50.167      -0.157297
            902            902         50.309         50.333      -0.157352
            903            903         50.476         50.500      -0.157367
            904            904         50.642         50.667      -0.157375
            905            905         50.809         50.833      -0.157379
            906            906         50.976         51.000      -0.157386
            907            907         51.142         51.167      -0.157415
            908            908         51.309         51.333      -0.157437
            909            909         51.475         51.500      -0.157448
            910            910         51.642         51.667      -0.157502
            911            911         51.809         51.833      -0.157543
            912            912         51.975         52.000      -0.157575
            913            913         52.142         52.167      -0.157607
            914            914         52.309         52.333      -0.157633
            915            915         52.475         52.500      -0.157647
            916            916         52.642         52.667      -0.157654
            917            917         52.809         52.833      -0.157654
            918            918         52.975         53.000      -0.157654
            919            919         53.142         53.167       -0.15765
            920            920         53.309         53.333      -0.157636
            921            921         53.475         53.500      -0.157624
            922            922         53.642         53.667      -0.157631
            923            923         53.808         53.833      -0.157656
            924            924         53.975         54.000      -0.157686
            925            925         54.142         54.167      -0.157706
            926            926         54.308         54.333      -0.157736
            927            927         54.475         54.500      -0.157725
            928            928         54.642         54.667      -0.157703
            929            929         54.808         54.833      -0.157685
            930            930         54.975         55.000      -0.157623
            931            931         55.142         55.167      -0.157607
            932            932         55.308         55.333      -0.157602
            933            933         55.475         55.500      -0.157585
            934            934         55.642         55.667      -0.157596
            935            935         55.808         55.833      -0.157601
            936            936         55.975         56.000      -0.157602
            937            937         56.142         56.167      -0.157605
            938            938         56.308         56.333      -0.157598
            939            939         56.475         56.500      -0.157598
            940            940         56.641         56.667       -0.15759
            941            941         56.808         56.833      -0.157569
            942            942         56.975         57.000      -0.157565
            943            943         57.141         57.167      -0.157557
            944            944         57.308         57.333      -0.157545
            945            945         57.475         57.500      -0.157525
            946            946         57.641         57.667      -0.157522
            947            947         57.808         57.833      -0.157527
            948            948         57.975         58.000      -0.157527
            949            949         58.141         58.167      -0.157514
            950            950         58.308         58.333      -0.157512
            951            951         58.475         58.500      -0.157518
            952            952         58.641         58.667       -0.15752
            953            953         58.808         58.833       -0.15751
            954            954         58.975         59.000      -0.157501
            955            955         59.141         59.167      -0.157489
            956            956         59.308         59.333      -0.157471
            957            957         59.474         59.500      -0.157447
            958            958         59.641         59.667      -0.157409
            959            959         59.808         59.833      -0.157384
            960            960         59.974         60.000      -0.157359
            961            961         60.141         60.167      -0.157339
            962            962         60.308         60.333      -0.157294
            963            963         60.474         60.500      -0.157245
            964            964         60.641         60.667        -0.1572
            965            965         60.808         60.833       -0.15716
            966            966         60.974         61.000      -0.157125
            967            967         61.141         61.167       -0.15707
            968            968         61.308         61.333       -0.15704
            969            969         61.474         61.500      -0.157011
            970            970         61.641         61.667      -0.156976
            971            971         61.808         61.833      -0.156955
            972            972         61.974         62.000      -0.156938
            973            973         62.141         62.167      -0.156933
            974            974         62.307         62.333      -0.156925
            975            975         62.474         62.500      -0.156892
            976            976         62.641         62.667      -0.156846
            977            977         62.807         62.833      -0.156792
            978            978         62.974         63.000      -0.156731
            979            979         63.141         63.167      -0.156657
            980            980         63.307         63.333      -0.156599
            981            981         63.474         63.500      -0.156535
            982            982         63.641         63.667      -0.156476
            983            983         63.807         63.833      -0.156444
            984            984         63.974         64.000      -0.156412
            985            985         64.141         64.167      -0.156366
            986            986         64.307         64.333      -0.156297
            987            987         64.474         64.500      -0.156221
            988            988         64.641         64.667       -0.15615
            989            989         64.807         64.833      -0.156086
            990            990         64.974         65.000      -0.156027
            991            991         65.141         65.167      -0.155959
            992            992         65.307         65.333      -0.155902
            993            993         65.474         65.500      -0.155854
            994            994         65.641         65.667      -0.155804
            995            995         65.807         65.833      -0.155771
            996            996         65.974         66.000       -0.15574
            997            997         66.141         66.167        -0.1557
            998            998         66.307         66.333      -0.155648
            999            999         66.474         66.500      -0.155582
           1000           1000         66.640         66.667      -0.155519
           1001           1001         66.807         66.833      -0.155441
           1002           1002         66.974         67.000      -0.155357
           1003           1003         67.140         67.167      -0.155279
           1004           1004         67.307         67.333      -0.155208
           1005           1005         67.474         67.500      -0.155124
           1006           1006         67.640         67.667      -0.155038
           1007           1007         67.807         67.833      -0.154964
           1008           1008         67.974         68.000      -0.154879
           1009           1009         68.140         68.167      -0.154798
           1010           1010         68.307         68.333      -0.154719
           1011           1011         68.474         68.500      -0.154612
           1012           1012         68.640         68.667      -0.154505
           1013           1013         68.807         68.833      -0.154386
           1014           1014         68.974         69.000      -0.154258
           1015           1015         69.140         69.167      -0.154129
           1016           1016         69.307         69.333      -0.154033
           1017           1017         69.474         69.500      -0.153948
           1018           1018         69.640         69.667      -0.153869
           1019           1019         69.807         69.833      -0.153818
           1020           1020         69.974         70.000       -0.15374
           1021           1021         70.140         70.167      -0.153644
           1022           1022         70.307         70.333      -0.153547
           1023           1023         70.474         70.500      -0.153455
           1024           1024         70.640         70.667      -0.153368
           1025           1025         70.807         70.833       -0.15329
           1026           1026         70.974         71.000      -0.153213
           1027           1027         71.140         71.167      -0.153168
           1028           1028         71.307         71.333      -0.153119
           1029           1029         71.474         71.500      -0.153052
           1030           1030         71.640         71.667      -0.152974
           1031           1031         71.807         71.833      -0.152887
           1032           1032         71.974         72.000       -0.15279
           1033           1033         72.140         72.167        -0.1527
           1034           1034         72.307         72.333      -0.152617
           1035           1035         72.474         72.500      -0.152532
           1036           1036         72.640         72.667      -0.152421
           1037           1037         72.807         72.833      -0.152325
           1038           1038         72.974         73.000      -0.152239
           1039           1039         73.140         73.167      -0.152156
           1040           1040         73.307         73.333      -0.152097
           1041           1041         73.474         73.500      -0.152023
           1042           1042         73.640         73.667       -0.15193
           1043           1043         73.807         73.833       -0.15183
           1044           1044         73.974         74.000      -0.151737
           1045           1045         74.140         74.167      -0.151641
           1046           1046         74.307         74.333      -0.151539
           1047           1047         74.473         74.500      -0.151448
           1048           1048         74.640         74.667      -0.151342
           1049           1049         74.807         74.833      -0.151258
           1050           1050         74.973         75.000      -0.151165
           1051           1051         75.140         75.167      -0.151061
           1052           1052         75.307         75.333      -0.150967
           1053           1053         75.473         75.500      -0.150872
           1054           1054         75.640         75.667      -0.150778
           1055           1055         75.807         75.833      -0.150683
           1056           1056         75.973         76.000      -0.150571
           1057           1057         76.140         76.167      -0.150469
           1058           1058         76.307         76.333      -0.150384
           1059           1059         76.473         76.500      -0.150313
           1060           1060         76.640         76.667      -0.150239
           1061           1061         76.807         76.833      -0.150153
           1062           1062         76.973         77.000      -0.150057
           1063           1063         77.140         77.167      -0.149956
           1064           1064         77.307         77.333      -0.149838
           1065           1065         77.473         77.500      -0.149745
           1066           1066         77.640         77.667       -0.14966
           1067           1067         77.807         77.833      -0.149569
           1068           1068         77.973         78.000      -0.149461
           1069           1069         78.140         78.167      -0.149347
           1070           1070         78.307         78.333      -0.149242
           1071           1071         78.473         78.500      -0.149144
           1072           1072         78.640         78.667      -0.149032
           1073           1073         78.807         78.833      -0.148938
           1074           1074         78.973         79.000      -0.148852
           1075           1075         79.140         79.167      -0.148782
           1076           1076         79.307         79.333      -0.148725
           1077           1077         79.473         79.500      -0.148664
           1078           1078         79.640         79.667      -0.148593
           1079           1079         79.807         79.833      -0.148512
           1080           1080         79.973         80.000      -0.148422
           1081           1081         80.140         80.167      -0.148335
           1082           1082         80.307         80.333      -0.148248
           1083           1083         80.473         80.500      -0.148162
           1084           1084         80.640         80.667      -0.148061
           1085           1085         80.807         80.833      -0.147979
           1086           1086         80.973         81.000      -0.147902
           1087           1087         81.140         81.167      -0.147824
           1088           1088         81.307         81.333      -0.147754
           1089           1089         81.473         81.500       -0.14767
           1090           1090         81.640         81.667      -0.147581
           1091           1091         81.807         81.833      -0.147491
           1092           1092         81.973         82.000      -0.147396
           1093           1093         82.140         82.167      -0.147319
           1094           1094         82.307         82.333       -0.14725
           1095           1095         82.473         82.500      -0.147187
           1096           1096         82.640         82.667      -0.147138
           1097           1097         82.807         82.833      -0.147075
           1098           1098         82.973         83.000      -0.147007
           1099           1099         83.140         83.167      -0.146935
           1100           1100         83.307         83.333      -0.146843
           1101           1101         83.473         83.500      -0.146755
           1102           1102         83.640         83.667      -0.146679
           1103           1103         83.807         83.833      -0.146597
           1104           1104         83.973         84.000      -0.146503
           1105           1105         84.140         84.167      -0.146399
           1106           1106         84.307         84.333      -0.146314
           1107           1107         84.473         84.500      -0.146225
           1108           1108         84.640         84.667      -0.146131
           1109           1109         84.807         84.833      -0.146031
           1110           1110         84.973         85.000      -0.145949
           1111           1111         85.140         85.167      -0.145877
           1112           1112         85.307         85.333      -0.145801
           1113           1113         85.473         85.500      -0.145736
           1114           1114         85.640         85.667      -0.145669
           1115           1115         85.806         85.833      -0.145591
           1116           1116         85.973         86.000      -0.145511
           1117           1117         86.140         86.167      -0.145426
           1118           1118         86.306         86.333      -0.145342
           1119           1119         86.473         86.500      -0.145251
           1120           1120         86.640         86.667       -0.14515
           1121           1121         86.806         86.833      -0.145034
           1122           1122         86.973         87.000      -0.144941
           1123           1123         87.140         87.167      -0.144855
           1124           1124         87.306         87.333       -0.14476
           1125           1125         87.473         87.500      -0.144688
           1126           1126         87.640         87.667      -0.144623
           1127           1127         87.806         87.833      -0.144551
           1128           1128         87.973         88.000      -0.144475
           1129           1129         88.140         88.167      -0.144427
           1130           1130         88.306         88.333      -0.144367
           1131           1131         88.473         88.500      -0.144289
           1132           1132         88.640         88.667      -0.144203
           1133           1133         88.806         88.833      -0.144129
           1134           1134         88.973         89.000      -0.144051
           1135           1135         89.140         89.167      -0.143976
           1136           1136         89.306         89.333       -0.14391
           1137           1137         89.473         89.500      -0.143866
           1138           1138         89.640         89.667      -0.143822
           1139           1139         89.806         89.833      -0.143785
           1140           1140         89.973         90.000      -0.143748
           1141           1141         90.140         90.167      -0.143703
           1142           1142         90.306         90.333      -0.143633
           1143           1143         90.473         90.500      -0.143562
           1144           1144         90.640         90.667      -0.143496
           1145           1145         90.806         90.833       -0.14339
           1146           1146         90.973         91.000      -0.143311
           1147           1147         91.140         91.167      -0.143229
           1148           1148         91.306         91.333      -0.143138
           1149           1149         91.473         91.500      -0.143047
           1150           1150         91.640         91.667      -0.142956
           1151           1151         91.806         91.833      -0.142873
           1152           1152         91.973         92.000       -0.14279
           1153           1153         92.140         92.167       -0.14268
           1154           1154         92.306         92.333      -0.142594
           1155           1155         92.473         92.500      -0.142517
           1156           1156         92.640         92.667      -0.142441
           1157           1157         92.806         92.833      -0.142381
           1158           1158         92.973         93.000      -0.142323
           1159           1159         93.140         93.167      -0.142272
           1160           1160         93.306         93.333      -0.142219
           1161           1161         93.473         93.500      -0.142169
           1162           1162         93.640         93.667      -0.142097
           1163           1163         93.806         93.833      -0.142012
           1164           1164         93.973         94.000      -0.141928
           1165           1165         94.140         94.167      -0.141846
           1166           1166         94.306         94.333      -0.141779
           1167           1167         94.473         94.500      -0.141711
           1168           1168         94.640         94.667      -0.141641
           1169           1169         94.806         94.833      -0.141618
           1170           1170         94.973         95.000      -0.141575
           1171           1171         95.139         95.167      -0.141529
           1172           1172         95.306         95.333      -0.141484
           1173           1173         95.473         95.500      -0.141426
           1174           1174         95.639         95.667      -0.141364
           1175           1175         95.806         95.833      -0.141307
           1176           1176         95.973         96.000      -0.141242
           1177           1177         96.139         96.167      -0.141163
           1178           1178         96.306         96.333      -0.141081
           1179           1179         96.473         96.500      -0.141007
           1180           1180         96.639         96.667       -0.14094
           1181           1181         96.806         96.833      -0.140878
           1182           1182         96.973         97.000      -0.140819
           1183           1183         97.139         97.167      -0.140758
           1184           1184         97.306         97.333      -0.140703
           1185           1185         97.473         97.500      -0.140659
           1186           1186         97.639         97.667      -0.140623
           1187           1187         97.806         97.833      -0.140583
           1188           1188         97.973         98.000      -0.140541
           1189           1189         98.139         98.167      -0.140501
           1190           1190         98.306         98.333      -0.140455
           1191           1191         98.473         98.500      -0.140412
           1192           1192         98.639         98.667      -0.140375
           1193           1193         98.806         98.833       -0.14033
           1194           1194         98.973         99.000      -0.140268
           1195           1195         99.139         99.167      -0.140217
           1196           1196         99.306         99.333      -0.140167
           1197           1197         99.473         99.500      -0.140117
           1198           1198         99.639         99.667      -0.140062
           1199           1199         99.806         99.833      -0.140011
           1200           1200         99.973        100.000       -0.13996
           1201           1201        100.139        100.167      -0.139916
           1202           1202        100.306        100.333       -0.13988
           1203           1203        100.473        100.500      -0.139842
           1204           1204        100.639        100.667      -0.139792
           1205           1205        100.806        100.833      -0.139727
           1206           1206        100.973        101.000      -0.139665
           1207           1207        101.139        101.167       -0.13961
           1208           1208        101.306        101.333      -0.139554
           1209           1209        101.472        101.500      -0.139493
           1210           1210        101.639        101.667      -0.139436
           1211           1211        101.806        101.833      -0.139372
           1212           1212        101.972        102.000      -0.139298
           1213           1213        102.139        102.167      -0.139224
           1214           1214        102.306        102.333      -0.139187
           1215           1215        102.472        102.500      -0.139144
           1216           1216        102.639        102.667      -0.139108
           1217           1217        102.806        102.833      -0.139073
           1218           1218        102.972        103.000       -0.13904
           1219           1219        103.139        103.167      -0.138983
           1220           1220        103.306        103.333      -0.138924
           1221           1221        103.472        103.500       -0.13887
           1222           1222        103.639        103.667      -0.138776
           1223           1223        103.806        103.833       -0.13871
           1224           1224        103.972        104.000      -0.138658
           1225           1225        104.139        104.167      -0.138616
           1226           1226        104.306        104.333      -0.138574
           1227           1227        104.472        104.500      -0.138536
           1228           1228        104.639        104.667      -0.138492
           1229           1229        104.806        104.833       -0.13845
           1230           1230        104.972        105.000      -0.138391
           1231           1231        105.139        105.167      -0.138333
           1232           1232        105.306        105.333      -0.138276
           1233           1233        105.472        105.500       -0.13822
           1234           1234        105.639        105.667      -0.138172
           1235           1235        105.806        105.833      -0.138137
           1236           1236        105.972        106.000      -0.138095
           1237           1237        106.139        106.167      -0.138052
           1238           1238        106.306        106.333       -0.13805
           1239           1239        106.472        106.500      -0.138028
           1240           1240        106.639        106.667      -0.138008
           1241           1241        106.806        106.833      -0.137987
           1242           1242        106.972        107.000      -0.137958
           1243           1243        107.139        107.167      -0.137909
           1244           1244        107.306        107.333       -0.13786
           1245           1245        107.472        107.500      -0.137818
           1246           1246        107.639        107.667      -0.137785
           1247           1247        107.805        107.833      -0.137732
           1248           1248        107.972        108.000      -0.137689
           1249           1249        108.139        108.167      -0.137657
           1250           1250        108.305        108.333      -0.137634
           1251           1251        108.472        108.500      -0.137637
           1252           1252        108.639        108.667      -0.137634
           1253           1253        108.805        108.833       -0.13763
           1254           1254        108.972        109.000      -0.137624
           1255           1255        109.139        109.167      -0.137621
           1256           1256        109.305        109.333      -0.137599
           1257           1257        109.472        109.500      -0.137575
           1258           1258        109.639        109.667      -0.137555
           1259           1259        109.805        109.833      -0.137481
           1260           1260        109.972        110.000      -0.137427
           1261           1261        110.139        110.167      -0.137366
           1262           1262        110.305        110.333      -0.137296
           1263           1263        110.472        110.500      -0.137216
           1264           1264        110.639        110.667      -0.137156
           1265           1265        110.805        110.833      -0.137121
           1266           1266        110.972        111.000      -0.137102
           1267           1267        111.139        111.167      -0.137097
           1268           1268        111.305        111.333      -0.137078
           1269           1269        111.472        111.500      -0.137056
           1270           1270        111.639        111.667      -0.137037
           1271           1271        111.805        111.833      -0.137003
           1272           1272        111.972        112.000      -0.136964
           1273           1273        112.139        112.167      -0.136918
           1274           1274        112.305        112.333      -0.136866
           1275           1275        112.472        112.500      -0.136813
           1276           1276        112.638        112.667      -0.136775
           1277           1277        112.805        112.833      -0.136741
           1278           1278        112.972        113.000       -0.13671
           1279           1279        113.138        113.167      -0.136687
           1280           1280        113.305        113.333      -0.136655
           1281           1281        113.472        113.500      -0.136621
           1282           1282        113.638        113.667      -0.136584
           1283           1283        113.805        113.833      -0.136537
           1284           1284        113.972        114.000      -0.136496
           1285           1285        114.138        114.167      -0.136464
           1286           1286        114.305        114.333       -0.13644
           1287           1287        114.472        114.500      -0.136424
           1288           1288        114.638        114.667      -0.136404
           1289           1289        114.805        114.833      -0.136385
           1290           1290        114.972        115.000      -0.136364
           1291           1291        115.138        115.167       -0.13636
           1292           1292        115.305        115.333       -0.13636
           1293           1293        115.472        115.500      -0.136361
           1294           1294        115.638        115.667      -0.136363
           1295           1295        115.805        115.833      -0.136364
           1296           1296        115.972        116.000      -0.136345
           1297           1297        116.138        116.167       -0.13632
           1298           1298        116.305        116.333       -0.13629
           1299           1299        116.472        116.500      -0.136241
           1300           1300        116.638        116.667       -0.13621
           1301           1301        116.805        116.833      -0.136172
           1302           1302        116.971        117.000       -0.13613
           1303           1303        117.138        117.167      -0.136109
           1304           1304        117.305        117.333      -0.136083
           1305           1305        117.471        117.500      -0.136056
           1306           1306        117.638        117.667      -0.136035
           1307           1307        117.805        117.833      -0.136033
           1308           1308        117.971        118.000      -0.136032
           1309           1309        118.138        118.167      -0.136025
           1310           1310        118.305        118.333      -0.136013
           1311           1311        118.471        118.500      -0.136032
           1312           1312        118.638        118.667      -0.136032
           1313           1313        118.805        118.833      -0.136011
           1314           1314        118.971        119.000      -0.135978
           1315           1315        119.138        119.167       -0.13596
           1316           1316        119.305        119.333       -0.13594
           1317           1317        119.471        119.500       -0.13591
           1318           1318        119.638        119.667      -0.135873
           1319           1319        119.805        119.833      -0.135858
           1320           1320        119.971        120.000      -0.135843
           1321           1321        120.138        120.167      -0.135819
           1322           1322        120.305        120.333      -0.135792
           1323           1323        120.471        120.500      -0.135769
           1324           1324        120.638        120.667      -0.135737
           1325           1325        120.805        120.833      -0.135698
           1326           1326        120.971        121.000      -0.135651
           1327           1327        121.138        121.167      -0.135594
           1328           1328        121.304        121.333      -0.135557
           1329           1329        121.471        121.500      -0.135527
           1330           1330        121.638        121.667      -0.135503
           1331           1331        121.804        121.833      -0.135488
           1332           1332        121.971        122.000      -0.135467
           1333           1333        122.138        122.167      -0.135456
           1334           1334        122.304        122.333      -0.135454
           1335           1335        122.471        122.500      -0.135446
           1336           1336        122.638        122.667      -0.135437
           1337           1337        122.804        122.833      -0.135432
           1338           1338        122.971        123.000      -0.135417
           1339           1339        123.138        123.167      -0.135395
           1340           1340        123.304        123.333      -0.135358
           1341           1341        123.471        123.500      -0.135329
           1342           1342        123.638        123.667      -0.135305
           1343           1343        123.804        123.833      -0.135278
           1344           1344        123.971        124.000      -0.135253
           1345           1345        124.138        124.167       -0.13523
           1346           1346        124.304        124.333      -0.135202
           1347           1347        124.471        124.500      -0.135178
           1348           1348        124.638        124.667       -0.13517
           1349           1349        124.804        124.833      -0.135154
           1350           1350        124.971        125.000      -0.135129
           1351           1351        125.138        125.167      -0.135105
           1352           1352        125.304        125.333      -0.135103
           1353           1353        125.471        125.500       -0.13511
           1354           1354        125.637        125.667      -0.135119
           1355           1355        125.804        125.833      -0.135116
           1356           1356        125.971        126.000      -0.135131
           1357           1357        126.137        126.167      -0.135138
           1358           1358        126.304        126.333      -0.135138
           1359           1359        126.471        126.500      -0.135134
           1360           1360        126.637        126.667      -0.135115
           1361           1361        126.804        126.833      -0.135099
           1362           1362        126.971        127.000      -0.135084
           1363           1363        127.137        127.167      -0.135066
           1364           1364        127.304        127.333      -0.135046
           1365           1365        127.471        127.500      -0.135041
           1366           1366        127.637        127.667      -0.135033
           1367           1367        127.804        127.833      -0.135016
           1368           1368        127.971        128.000      -0.135013
           1369           1369        128.137        128.167      -0.135008
           1370           1370        128.304        128.333      -0.135007
           1371           1371        128.471        128.500      -0.135006
           1372           1372        128.637        128.667      -0.135011
           1373           1373        128.804        128.833      -0.135001
           1374           1374        128.970        129.000       -0.13498
           1375           1375        129.137        129.167      -0.134956
           1376           1376        129.304        129.333      -0.134923
           1377           1377        129.470        129.500      -0.134903
           1378           1378        129.637        129.667      -0.134896
           1379           1379        129.804        129.833      -0.134891
           1380           1380        129.970        130.000      -0.134882
           1381           1381        130.137        130.167      -0.134877
           1382           1382        130.304        130.333      -0.134873
           1383           1383        130.470        130.500      -0.134872
           1384           1384        130.637        130.667      -0.134858
           1385           1385        130.804        130.833       -0.13484
           1386           1386        130.970        131.000      -0.134828
           1387           1387        131.137        131.167      -0.134821
           1388           1388        131.304        131.333      -0.134804
           1389           1389        131.470        131.500      -0.134794
           1390           1390        131.637        131.667      -0.134793
           1391           1391        131.804        131.833      -0.134799
           1392           1392        131.970        132.000      -0.134819
           1393           1393        132.137        132.167      -0.134822
           1394           1394        132.304        132.333      -0.134814
           1395           1395        132.470        132.500      -0.134803
           1396           1396        132.637        132.667      -0.134801
           1397           1397        132.803        132.833      -0.134801
           1398           1398        132.970        133.000      -0.134792
           1399           1399        133.137        133.167      -0.134792
           1400           1400        133.303        133.333      -0.134791
           1401           1401        133.470        133.500      -0.134787
           1402           1402        133.637        133.667      -0.134778
           1403           1403        133.803        133.833      -0.134763
           1404           1404        133.970        134.000      -0.134756
           1405           1405        134.137        134.167       -0.13476
           1406           1406        134.303        134.333       -0.13477
           1407           1407        134.470        134.500      -0.134781
           1408           1408        134.637        134.667      -0.134802
           1409           1409        134.803        134.833      -0.134803
           1410           1410        134.970        135.000      -0.134801
           1411           1411        135.137        135.167        -0.1348
           1412           1412        135.303        135.333      -0.134791
           1413           1413        135.470        135.500      -0.134781
           1414           1414        135.637        135.667      -0.134768
           1415           1415        135.803        135.833      -0.134751
           1416           1416        135.970        136.000      -0.134755
           1417           1417        136.136        136.167      -0.134762
           1418           1418        136.303        136.333       -0.13477
           1419           1419        136.470        136.500      -0.134783
           1420           1420        136.636        136.667      -0.134809
           1421           1421        136.803        136.833      -0.134819
           1422           1422        136.970        137.000      -0.134816
           1423           1423        137.136        137.167      -0.134812
           1424           1424        137.303        137.333      -0.134805
           1425           1425        137.470        137.500      -0.134804
           1426           1426        137.636        137.667      -0.134802
           1427           1427        137.803        137.833      -0.134804
           1428           1428        137.970        138.000      -0.134821
           1429           1429        138.136        138.167      -0.134834
           1430           1430        138.303        138.333      -0.134843
           1431           1431        138.470        138.500      -0.134848
           1432           1432        138.636        138.667      -0.134857
           1433           1433        138.803        138.833      -0.134864
           1434           1434        138.969        139.000      -0.134868
           1435           1435        139.136        139.167       -0.13488
           1436           1436        139.303        139.333      -0.134871
           1437           1437        139.469        139.500      -0.134873
           1438           1438        139.636        139.667      -0.134878
           1439           1439        139.803        139.833      -0.134883
           1440           1440        139.969        140.000      -0.134888
           1441           1441        140.136        140.167      -0.134885
           1442           1442        140.303        140.333      -0.134888
           1443           1443        140.469        140.500      -0.134901
           1444           1444        140.636        140.667       -0.13492
           1445           1445        140.803        140.833      -0.134936
           1446           1446        140.969        141.000       -0.13495
           1447           1447        141.136        141.167      -0.134962
           1448           1448        141.303        141.333      -0.135003
           1449           1449        141.469        141.500      -0.135029
           1450           1450        141.636        141.667      -0.135048
           1451           1451        141.803        141.833      -0.135067
           1452           1452        141.969        142.000      -0.135084
           1453           1453        142.136        142.167      -0.135092
           1454           1454        142.302        142.333      -0.135096
           1455           1455        142.469        142.500      -0.135101
           1456           1456        142.636        142.667      -0.135077
           1457           1457        142.802        142.833      -0.135065
           1458           1458        142.969        143.000      -0.135064
           1459           1459        143.136        143.167      -0.135069
           1460           1460        143.302        143.333      -0.135076
           1461           1461        143.469        143.500      -0.135089
           1462           1462        143.636        143.667      -0.135117
           1463           1463        143.802        143.833       -0.13515
           1464           1464        143.969        144.000      -0.135185
           1465           1465        144.136        144.167      -0.135209
           1466           1466        144.302        144.333      -0.135231
           1467           1467        144.469        144.500      -0.135258
           1468           1468        144.636        144.667      -0.135265
           1469           1469        144.802        144.833      -0.135276
           1470           1470        144.969        145.000       -0.13529
           1471           1471        145.135        145.167      -0.135308
           1472           1472        145.302        145.333      -0.135322
           1473           1473        145.469        145.500       -0.13534
           1474           1474        145.635        145.667      -0.135358
           1475           1475        145.802        145.833      -0.135376
           1476           1476        145.969        146.000      -0.135386
           1477           1477        146.135        146.167      -0.135401
           1478           1478        146.302        146.333      -0.135412
           1479           1479        146.469        146.500      -0.135417
           1480           1480        146.635        146.667      -0.135414
           1481           1481        146.802        146.833      -0.135427
           1482           1482        146.969        147.000      -0.135457
           1483           1483        147.135        147.167       -0.13549
           1484           1484        147.302        147.333      -0.135512
           1485           1485        147.469        147.500      -0.135532
           1486           1486        147.635        147.667      -0.135557
           1487           1487        147.802        147.833      -0.135587
           1488           1488        147.968        148.000      -0.135605
           1489           1489        148.135        148.167       -0.13562
           1490           1490        148.302        148.333       -0.13563
           1491           1491        148.468        148.500      -0.135637
           1492           1492        148.635        148.667      -0.135637
           1493           1493        148.802        148.833      -0.135642
           1494           1494        148.968        149.000      -0.135652
           1495           1495        149.135        149.167      -0.135653
           1496           1496        149.302        149.333      -0.135644
           1497           1497        149.468        149.500      -0.135648
           1498           1498        149.635        149.667      -0.135667
           1499           1499        149.802        149.833      -0.135699
           1500           1500        149.968        150.000       -0.13574
           1501           1501        150.135        150.167      -0.135795
           1502           1502        150.301        150.333      -0.135837
           1503           1503        150.468        150.500      -0.135873
           1504           1504        150.635        150.667      -0.135906
           1505           1505        150.801        150.833      -0.135928
           1506           1506        150.968        151.000      -0.135948
           1507           1507        151.135        151.167      -0.135966
           1508           1508        151.301        151.333      -0.135993
           1509           1509        151.468        151.500      -0.136016
           1510           1510        151.635        151.667      -0.136045
           1511           1511        151.801        151.833      -0.136081
           1512           1512        151.968        152.000      -0.136126
           1513           1513        152.135        152.167      -0.136174
           1514           1514        152.301        152.333      -0.136207
           1515           1515        152.468        152.500      -0.136241
           1516           1516        152.634        152.667      -0.136277
           1517           1517        152.801        152.833      -0.136279
           1518           1518        152.968        153.000      -0.136285
           1519           1519        153.134        153.167      -0.136295
           1520           1520        153.301        153.333      -0.136306
           1521           1521        153.468        153.500      -0.136328
           1522           1522        153.634        153.667      -0.136361
           1523           1523        153.801        153.833      -0.136391
           1524           1524        153.968        154.000      -0.136413
           1525           1525        154.134        154.167      -0.136454
           1526           1526        154.301        154.333      -0.136482
           1527           1527        154.468        154.500      -0.136508
           1528           1528        154.634        154.667      -0.136531
           1529           1529        154.801        154.833      -0.136553
           1530           1530        154.968        155.000      -0.136596
           1531           1531        155.134        155.167      -0.136643
           1532           1532        155.301        155.333      -0.136687
           1533           1533        155.467        155.500       -0.13674
           1534           1534        155.634        155.667       -0.13676
           1535           1535        155.801        155.833      -0.136772
           1536           1536        155.967        156.000      -0.136782
           1537           1537        156.134        156.167      -0.136758
           1538           1538        156.301        156.333      -0.136761
           1539           1539        156.467        156.500      -0.136776
           1540           1540        156.634        156.667      -0.136793
           1541           1541        156.801        156.833      -0.136846
           1542           1542        156.967        157.000      -0.136898
           1543           1543        157.134        157.167      -0.136952
           1544           1544        157.301        157.333         -0.137
           1545           1545        157.467        157.500      -0.137061
           1546           1546        157.634        157.667      -0.137102
           1547           1547        157.800        157.833      -0.137133
           1548           1548        157.967        158.000      -0.137155
           1549           1549        158.134        158.167      -0.137164
           1550           1550        158.300        158.333       -0.13718
           1551           1551        158.467        158.500      -0.137192
           1552           1552        158.634        158.667      -0.137201
           1553           1553        158.800        158.833      -0.137228
           1554           1554        158.967        159.000      -0.137252
           1555           1555        159.134        159.167      -0.137273
           1556           1556        159.300        159.333      -0.137293
           1557           1557        159.467        159.500      -0.137315
           1558           1558        159.634        159.667      -0.137326
           1559           1559        159.800        159.833      -0.137331
           1560           1560        159.967        160.000      -0.137336
           1561           1561        160.133        160.167      -0.137328
           1562           1562        160.300        160.333      -0.137319
           1563           1563        160.467        160.500      -0.137324
           1564           1564        160.633        160.667      -0.137341
           1565           1565        160.800        160.833      -0.137361
           1566           1566        160.967        161.000      -0.137383
           1567           1567        161.133        161.167      -0.137405
           1568           1568        161.300        161.333      -0.137437
           1569           1569        161.467        161.500      -0.137474
           1570           1570        161.633        161.667      -0.137521
           1571           1571        161.800        161.833       -0.13756
           1572           1572        161.967        162.000      -0.137596
           1573           1573        162.133        162.167      -0.137632
           1574           1574        162.300        162.333      -0.137673
           1575           1575        162.467        162.500      -0.137713
           1576           1576        162.633        162.667      -0.137742
           1577           1577        162.800        162.833      -0.137767
           1578           1578        162.966        163.000      -0.137791
           1579           1579        163.133        163.167      -0.137798
           1580           1580        163.300        163.333      -0.137795
           1581           1581        163.466        163.500      -0.137794
           1582           1582        163.633        163.667       -0.13778
           1583           1583        163.800        163.833      -0.137775
           1584           1584        163.966        164.000      -0.137766
           1585           1585        164.133        164.167      -0.137759
           1586           1586        164.300        164.333       -0.13777
           1587           1587        164.466        164.500       -0.13778
           1588           1588        164.633        164.667      -0.137792
           1589           1589        164.800        164.833      -0.137806
           1590           1590        164.966        165.000      -0.137813
           1591           1591        165.133        165.167      -0.137825
           1592           1592        165.300        165.333      -0.137839
           1593           1593        165.466        165.500      -0.137851
           1594           1594        165.633        165.667      -0.137853
           1595           1595        165.799        165.833      -0.137861
           1596           1596        165.966        166.000      -0.137877
           1597           1597        166.133        166.167      -0.137885
           1598           1598        166.299        166.333      -0.137908
           1599           1599        166.466        166.500      -0.137929
           1600           1600        166.633        166.667      -0.137938
           1601           1601        166.799        166.833      -0.137943
           1602           1602        166.966        167.000      -0.137934
           1603           1603        167.133        167.167      -0.137933
           1604           1604        167.299        167.333      -0.137946
           1605           1605        167.466        167.500      -0.137957
           1606           1606        167.633        167.667      -0.137952
           1607           1607        167.799        167.833       -0.13796
           1608           1608        167.966        168.000      -0.137984
           1609           1609        168.133        168.167      -0.138019
           1610           1610        168.299        168.333      -0.138055
           1611           1611        168.466        168.500      -0.138123
           1612           1612        168.632        168.667      -0.138166
           1613           1613        168.799        168.833      -0.138186
           1614           1614        168.966        169.000        -0.1382
           1615           1615        169.132        169.167      -0.138204
           1616           1616        169.299        169.333      -0.138207
           1617           1617        169.466        169.500      -0.138218
           1618           1618        169.632        169.667      -0.138231
           1619           1619        169.799        169.833      -0.138236
           1620           1620        169.966        170.000      -0.138248
           1621           1621        170.132        170.167      -0.138264
           1622           1622        170.299        170.333      -0.138279
           1623           1623        170.466        170.500      -0.138307
           1624           1624        170.632        170.667      -0.138334
           1625           1625        170.799        170.833      -0.138363
           1626           1626        170.966        171.000      -0.138395
           1627           1627        171.132        171.167      -0.138429
           1628           1628        171.299        171.333      -0.138468
           1629           1629        171.465        171.500      -0.138504
           1630           1630        171.632        171.667      -0.138534
           1631           1631        171.799        171.833      -0.138567
           1632           1632        171.965        172.000      -0.138596
           1633           1633        172.132        172.167      -0.138631
           1634           1634        172.299        172.333      -0.138665
           1635           1635        172.465        172.500      -0.138682
           1636           1636        172.632        172.667      -0.138705
           1637           1637        172.799        172.833      -0.138733
           1638           1638        172.965        173.000      -0.138764
           1639           1639        173.132        173.167      -0.138788
           1640           1640        173.299        173.333      -0.138803
           1641           1641        173.465        173.500      -0.138813
           1642           1642        173.632        173.667      -0.138819
           1643           1643        173.798        173.833      -0.138812
           1644           1644        173.965        174.000      -0.138812
           1645           1645        174.132        174.167      -0.138812
           1646           1646        174.298        174.333      -0.138816
           1647           1647        174.465        174.500      -0.138816
           1648           1648        174.632        174.667      -0.138815
           1649           1649        174.798        174.833      -0.138823
           1650           1650        174.965        175.000      -0.138832
           1651           1651        175.132        175.167      -0.138841
           1652           1652        175.298        175.333      -0.138842
           1653           1653        175.465        175.500      -0.138834
           1654           1654        175.632        175.667      -0.138816
           1655           1655        175.798        175.833      -0.138793
           1656           1656        175.965        176.000      -0.138772
           1657           1657        176.132        176.167      -0.138742
           1658           1658        176.298        176.333      -0.138711
           1659           1659        176.465        176.500      -0.138676
           1660           1660        176.632        176.667      -0.138649
           1661           1661        176.798        176.833      -0.138627
           1662           1662        176.965        177.000      -0.138603
           1663           1663        177.132        177.167      -0.138579
           1664           1664        177.298        177.333      -0.138558
           1665           1665        177.465        177.500      -0.138541
           1666           1666        177.632        177.667       -0.13852
           1667           1667        177.798        177.833      -0.138515
           1668           1668        177.965        178.000      -0.138518
           1669           1669        178.131        178.167      -0.138526
           1670           1670        178.298        178.333      -0.138539
           1671           1671        178.465        178.500       -0.13857
           1672           1672        178.631        178.667       -0.13859
           1673           1673        178.798        178.833      -0.138602
           1674           1674        178.965        179.000      -0.138608
           1675           1675        179.131        179.167      -0.138616
           1676           1676        179.298        179.333      -0.138629
           1677           1677        179.465        179.500      -0.138639
           1678           1678        179.631        179.667      -0.138652
           1679           1679        179.798        179.833      -0.138688
           1680           1680        179.965        180.000      -0.138714
           1681           1681        180.131        180.167      -0.138738
           1682           1682        180.298        180.333      -0.138764
           1683           1683        180.465        180.500      -0.138796
           1684           1684        180.631        180.667      -0.138815
           1685           1685        180.798        180.833      -0.138828
           1686           1686        180.964        181.000       -0.13884
           1687           1687        181.131        181.167      -0.138847
           1688           1688        181.298        181.333      -0.138859
           1689           1689        181.464        181.500      -0.138882
           1690           1690        181.631        181.667      -0.138905
           1691           1691        181.798        181.833      -0.138925
           1692           1692        181.964        182.000      -0.138938
           1693           1693        182.131        182.167      -0.138951
           1694           1694        182.298        182.333      -0.138972
           1695           1695        182.464        182.500      -0.138996
           1696           1696        182.631        182.667      -0.139035
           1697           1697        182.798        182.833       -0.13908
           1698           1698        182.964        183.000      -0.139121
           1699           1699        183.131        183.167      -0.139201
           1700           1700        183.297        183.333      -0.139259
           1701           1701        183.464        183.500      -0.139306
           1702           1702        183.631        183.667      -0.139341
           1703           1703        183.797        183.833      -0.139362
           1704           1704        183.964        184.000      -0.139393
           1705           1705        184.131        184.167      -0.139428
           1706           1706        184.297        184.333      -0.139466
           1707           1707        184.464        184.500      -0.139486
           1708           1708        184.631        184.667      -0.139512
           1709           1709        184.797        184.833       -0.13955
           1710           1710        184.964        185.000      -0.139599
           1711           1711        185.131        185.167      -0.139648
           1712           1712        185.297        185.333      -0.139688
           1713           1713        185.464        185.500      -0.139734
           1714           1714        185.630        185.667      -0.139779
           1715           1715        185.797        185.833      -0.139812
           1716           1716        185.964        186.000      -0.139842
           1717           1717        186.130        186.167      -0.139871
           1718           1718        186.297        186.333      -0.139899
           1719           1719        186.464        186.500      -0.139919
           1720           1720        186.630        186.667      -0.139957
           1721           1721        186.797        186.833      -0.139994
           1722           1722        186.964        187.000      -0.140028
           1723           1723        187.130        187.167      -0.140086
           1724           1724        187.297        187.333      -0.140132
           1725           1725        187.463        187.500      -0.140169
           1726           1726        187.630        187.667      -0.140199
           1727           1727        187.797        187.833      -0.140223
           1728           1728        187.963        188.000      -0.140259
           1729           1729        188.130        188.167        -0.1403
           1730           1730        188.297        188.333      -0.140341
           1731           1731        188.463        188.500      -0.140375
           1732           1732        188.630        188.667      -0.140417
           1733           1733        188.797        188.833      -0.140459
           1734           1734        188.963        189.000      -0.140487
           1735           1735        189.130        189.167      -0.140502
           1736           1736        189.297        189.333      -0.140524
           1737           1737        189.463        189.500      -0.140546
           1738           1738        189.630        189.667      -0.140569
           1739           1739        189.796        189.833       -0.14058
           1740           1740        189.963        190.000      -0.140601
           1741           1741        190.130        190.167      -0.140621
           1742           1742        190.296        190.333      -0.140638
           1743           1743        190.463        190.500      -0.140666
           1744           1744        190.630        190.667      -0.140683
           1745           1745        190.796        190.833      -0.140695
           1746           1746        190.963        191.000      -0.140705
           1747           1747        191.130        191.167       -0.14071
           1748           1748        191.296        191.333      -0.140717
           1749           1749        191.463        191.500       -0.14072
           1750           1750        191.630        191.667      -0.140721
           1751           1751        191.796        191.833      -0.140728
           1752           1752        191.963        192.000      -0.140735
           1753           1753        192.130        192.167      -0.140735
           1754           1754        192.296        192.333      -0.140733
           1755           1755        192.463        192.500       -0.14075
           1756           1756        192.630        192.667      -0.140772
           1757           1757        192.796        192.833      -0.140798
           1758           1758        192.963        193.000      -0.140818
           1759           1759        193.129        193.167      -0.140872
           1760           1760        193.296        193.333      -0.140904
           1761           1761        193.463        193.500      -0.140928
           1762           1762        193.629        193.667      -0.140945
           1763           1763        193.796        193.833      -0.140945
           1764           1764        193.963        194.000      -0.140946
           1765           1765        194.129        194.167      -0.140944
           1766           1766        194.296        194.333      -0.140939
           1767           1767        194.463        194.500      -0.140903
           1768           1768        194.629        194.667      -0.140883
           1769           1769        194.796        194.833      -0.140869
           1770           1770        194.963        195.000      -0.140859
           1771           1771        195.129        195.167      -0.140858
           1772           1772        195.296        195.333      -0.140854
           1773           1773        195.463        195.500      -0.140854
           1774           1774        195.629        195.667      -0.140861
           1775           1775        195.796        195.833      -0.140878
           1776           1776        195.962        196.000      -0.140892
           1777           1777        196.129        196.167      -0.140916
           1778           1778        196.296        196.333      -0.140947
           1779           1779        196.462        196.500      -0.140979
           1780           1780        196.629        196.667      -0.141001
           1781           1781        196.796        196.833      -0.141016
           1782           1782        196.962        197.000      -0.141028
           1783           1783        197.129        197.167      -0.141034
           1784           1784        197.296        197.333      -0.141042
           1785           1785        197.462        197.500      -0.141055
           1786           1786        197.629        197.667      -0.141077
           1787           1787        197.796        197.833      -0.141093
           1788           1788        197.962        198.000      -0.141106
           1789           1789        198.129        198.167      -0.141114
           1790           1790        198.296        198.333      -0.141126
           1791           1791        198.462        198.500      -0.141139
           1792           1792        198.629        198.667      -0.141154
           1793           1793        198.795        198.833      -0.141172
           1794           1794        198.962        199.000      -0.141191
           1795           1795        199.129        199.167      -0.141219
           1796           1796        199.295        199.333      -0.141248
           1797           1797        199.462        199.500      -0.141275
           1798           1798        199.629        199.667      -0.141302
           1799           1799        199.795        199.833      -0.141322
           1800           1800        199.962        200.000      -0.141339
           1801           1801        200.129        200.167      -0.141358
           1802           1802        200.295        200.333      -0.141373
           1803           1803        200.462        200.500      -0.141372
           1804           1804        200.629        200.667      -0.141375
           1805           1805        200.795        200.833      -0.141378
           1806           1806        200.962        201.000      -0.141382
           1807           1807        201.129        201.167      -0.141404
           1808           1808        201.295        201.333      -0.141427
           1809           1809        201.462        201.500      -0.141443
           1810           1810        201.628        201.667      -0.141449
           1811           1811        201.795        201.833      -0.141471
           1812           1812        201.962        202.000      -0.141477
           1813           1813        202.128        202.167      -0.141465
           1814           1814        202.295        202.333       -0.14144
           1815           1815        202.462        202.500      -0.141371
           1816           1816        202.628        202.667      -0.141339
           1817           1817        202.795        202.833      -0.141315
           1818           1818        202.962        203.000      -0.141291
           1819           1819        203.128        203.167      -0.141273
           1820           1820        203.295        203.333      -0.141264
           1821           1821        203.462        203.500      -0.141257
           1822           1822        203.628        203.667      -0.141255
           1823           1823        203.795        203.833      -0.141296
           1824           1824        203.962        204.000      -0.141318
           1825           1825        204.128        204.167      -0.141336
           1826           1826        204.295        204.333      -0.141353
           1827           1827        204.462        204.500      -0.141377
           1828           1828        204.628        204.667      -0.141392
           1829           1829        204.795        204.833      -0.141404
           1830           1830        204.962        205.000      -0.141414
           1831           1831        205.128        205.167      -0.141415
           1832           1832        205.295        205.333      -0.141421
           1833           1833        205.461        205.500       -0.14143
           1834           1834        205.628        205.667       -0.14143
           1835           1835        205.795        205.833      -0.141451
           1836           1836        205.961        206.000      -0.141482
           1837           1837        206.128        206.167      -0.141517
           1838           1838        206.295        206.333       -0.14155
           1839           1839        206.461        206.500      -0.141594
           1840           1840        206.628        206.667      -0.141628
           1841           1841        206.795        206.833      -0.141659
           1842           1842        206.961        207.000      -0.141686
           1843           1843        207.128        207.167      -0.141672
           1844           1844        207.295        207.333      -0.141663
           1845           1845        207.461        207.500      -0.141649
           1846           1846        207.628        207.667      -0.141633
           1847           1847        207.795        207.833        -0.1416
           1848           1848        207.961        208.000      -0.141586
           1849           1849        208.128        208.167       -0.14158
           1850           1850        208.295        208.333      -0.141582
           1851           1851        208.461        208.500      -0.141618
           1852           1852        208.628        208.667      -0.141648
           1853           1853        208.794        208.833       -0.14168
           1854           1854        208.961        209.000      -0.141716
           1855           1855        209.128        209.167      -0.141758
           1856           1856        209.294        209.333       -0.14178
           1857           1857        209.461        209.500      -0.141799
           1858           1858        209.628        209.667      -0.141821
           1859           1859        209.794        209.833      -0.141827
           1860           1860        209.961        210.000      -0.141842
           1861           1861        210.128        210.167      -0.141855
           1862           1862        210.294        210.333       -0.14187
           1863           1863        210.461        210.500        -0.1419
           1864           1864        210.628        210.667      -0.141927
           1865           1865        210.794        210.833       -0.14195
           1866           1866        210.961        211.000      -0.141977
           1867           1867        211.127        211.167       -0.14201
           1868           1868        211.294        211.333      -0.142042
           1869           1869        211.461        211.500      -0.142067
           1870           1870        211.627        211.667      -0.142089
           1871           1871        211.794        211.833       -0.14213
           1872           1872        211.961        212.000      -0.142165
           1873           1873        212.127        212.167      -0.142205
           1874           1874        212.294        212.333      -0.142253
           1875           1875        212.461        212.500      -0.142328
           1876           1876        212.627        212.667      -0.142399
           1877           1877        212.794        212.833      -0.142465
           1878           1878        212.960        213.000      -0.142525
           1879           1879        213.127        213.167      -0.142603
           1880           1880        213.294        213.333       -0.14268
           1881           1881        213.460        213.500      -0.142762
           1882           1882        213.627        213.667      -0.142844
           1883           1883        213.794        213.833      -0.142919
           1884           1884        213.960        214.000      -0.142999
           1885           1885        214.127        214.167      -0.143076
           1886           1886        214.294        214.333      -0.143149
           1887           1887        214.460        214.500      -0.143208
           1888           1888        214.627        214.667      -0.143262
           1889           1889        214.793        214.833      -0.143311
           1890           1890        214.960        215.000       -0.14335
           1891           1891        215.127        215.167       -0.14338
           1892           1892        215.293        215.333      -0.143425
           1893           1893        215.460        215.500      -0.143476
           1894           1894        215.627        215.667      -0.143526
           1895           1895        215.793        215.833      -0.143579
           1896           1896        215.960        216.000      -0.143621
           1897           1897        216.127        216.167      -0.143656
           1898           1898        216.293        216.333      -0.143691
           1899           1899        216.460        216.500      -0.143718
           1900           1900        216.626        216.667      -0.143763
           1901           1901        216.793        216.833      -0.143819
           1902           1902        216.960        217.000      -0.143879
           1903           1903        217.126        217.167       -0.14397
           1904           1904        217.293        217.333      -0.144043
           1905           1905        217.460        217.500      -0.144106
           1906           1906        217.626        217.667      -0.144162
           1907           1907        217.793        217.833      -0.144222
           1908           1908        217.960        218.000      -0.144285
           1909           1909        218.126        218.167      -0.144349
           1910           1910        218.293        218.333      -0.144415
           1911           1911        218.459        218.500      -0.144477
           1912           1912        218.626        218.667      -0.144535
           1913           1913        218.793        218.833      -0.144594
           1914           1914        218.959        219.000      -0.144664
           1915           1915        219.126        219.167      -0.144744
           1916           1916        219.293        219.333      -0.144826
           1917           1917        219.459        219.500      -0.144917
           1918           1918        219.626        219.667      -0.145012
           1919           1919        219.792        219.833      -0.145119
           1920           1920        219.959        220.000      -0.145216
           1921           1921        220.126        220.167      -0.145316
           1922           1922        220.292        220.333      -0.145423
           1923           1923        220.459        220.500      -0.145529
           1924           1924        220.626        220.667      -0.145638
           1925           1925        220.792        220.833      -0.145751
           1926           1926        220.959        221.000      -0.145862
           1927           1927        221.125        221.167      -0.145978
           1928           1928        221.292        221.333      -0.146091
           1929           1929        221.459        221.500      -0.146198
           1930           1930        221.625        221.667      -0.146299
           1931           1931        221.792        221.833      -0.146405
           1932           1932        221.959        222.000       -0.14652
           1933           1933        222.125        222.167      -0.146636
           1934           1934        222.292        222.333      -0.146753
           1935           1935        222.458        222.500      -0.146877
           1936           1936        222.625        222.667      -0.146991
           1937           1937        222.792        222.833      -0.147097
           1938           1938        222.958        223.000      -0.147195
           1939           1939        223.125        223.167      -0.147278
           1940           1940        223.292        223.333      -0.147378
           1941           1941        223.458        223.500      -0.147481
           1942           1942        223.625        223.667      -0.147575
           1943           1943        223.791        223.833      -0.147656
           1944           1944        223.958        224.000      -0.147744
           1945           1945        224.125        224.167      -0.147831
           1946           1946        224.291        224.333      -0.147922
           1947           1947        224.458        224.500      -0.148001
           1948           1948        224.625        224.667      -0.148084
           1949           1949        224.791        224.833       -0.14817
           1950           1950        224.958        225.000      -0.148255
           1951           1951        225.124        225.167       -0.14834
           1952           1952        225.291        225.333      -0.148415
           1953           1953        225.458        225.500      -0.148485
           1954           1954        225.624        225.667      -0.148554
           1955           1955        225.791        225.833      -0.148608
           1956           1956        225.958        226.000       -0.14867
           1957           1957        226.124        226.167      -0.148728
           1958           1958        226.291        226.333      -0.148787
           1959           1959        226.457        226.500      -0.148853
           1960           1960        226.624        226.667       -0.14891
           1961           1961        226.791        226.833      -0.148955
           1962           1962        226.957        227.000      -0.149001
           1963           1963        227.124        227.167      -0.149049
           1964           1964        227.291        227.333      -0.149089
           1965           1965        227.457        227.500       -0.14914
           1966           1966        227.624        227.667      -0.149193
           1967           1967        227.791        227.833      -0.149241
           1968           1968        227.957        228.000       -0.14929
           1969           1969        228.124        228.167      -0.149327
           1970           1970        228.290        228.333      -0.149351
           1971           1971        228.457        228.500      -0.149367
           1972           1972        228.624        228.667      -0.149362
           1973           1973        228.790        228.833       -0.14937
           1974           1974        228.957        229.000      -0.149373
           1975           1975        229.124        229.167      -0.149365
           1976           1976        229.290        229.333      -0.149331
           1977           1977        229.457        229.500      -0.149293
           1978           1978        229.624        229.667      -0.149253
           1979           1979        229.790        229.833      -0.149207
           1980           1980        229.957        230.000      -0.149116
           1981           1981        230.124        230.167      -0.149045
           1982           1982        230.290        230.333      -0.148968
           1983           1983        230.457        230.500      -0.148878
           1984           1984        230.624        230.667      -0.148771
           1985           1985        230.790        230.833      -0.148673
           1986           1986        230.957        231.000      -0.148581
           1987           1987        231.124        231.167      -0.148495
           1988           1988        231.290        231.333      -0.148405
           1989           1989        231.457        231.500       -0.14832
           1990           1990        231.624        231.667      -0.148235
           1991           1991        231.791        231.833       -0.14815
           1992           1992        231.957        232.000      -0.148074
           1993           1993        232.124        232.167      -0.147991
           1994           1994        232.291        232.333      -0.147908
           1995           1995        232.457        232.500      -0.147828
           1996           1996        232.624        232.667      -0.147744
           1997           1997        232.791        232.833      -0.147665
           1998           1998        232.957        233.000      -0.147584
           1999           1999        233.124        233.167      -0.147503
           2000           2000        233.291        233.333      -0.147414
           2001           2001        233.457        233.500      -0.147313
           2002           2002        233.624        233.667      -0.147197
           2003           2003        233.791        233.833      -0.147067
           2004           2004        233.957        234.000      -0.146899
           2005           2005        234.124        234.167      -0.146735
           2006           2006        234.291        234.333      -0.146568
           2007           2007        234.457        234.500      -0.146396
           2008           2008        234.624        234.667      -0.146183
           2009           2009        234.791        234.833      -0.145975
           2010           2010        234.958        235.000      -0.145775
           2011           2011        235.124        235.167      -0.145587
           2012           2012        235.291        235.333      -0.145425
           2013           2013        235.458        235.500      -0.145292
           2014           2014        235.624        235.667      -0.145181
           2015           2015        235.791        235.833      -0.145078
           2016           2016        235.958        236.000      -0.145057
           2017           2017        236.124        236.167      -0.144981
           2018           2018        236.291        236.333      -0.144896
           2019           2019        236.458        236.500      -0.144812
           2020           2020        236.624        236.667      -0.144696
           2021           2021        236.791        236.833      -0.144593
           2022           2022        236.958        237.000      -0.144495
           2023           2023        237.124        237.167      -0.144396
           2024           2024        237.291        237.333      -0.144286
           2025           2025        237.458        237.500      -0.144174
           2026           2026        237.625        237.667      -0.144057
           2027           2027        237.791        237.833      -0.143939
           2028           2028        237.958        238.000      -0.143821
           2029           2029        238.125        238.167      -0.143708
           2030           2030        238.291        238.333      -0.143602
           2031           2031        238.458        238.500      -0.143496
           2032           2032        238.625        238.667      -0.143383
           2033           2033        238.791        238.833      -0.143267
           2034           2034        238.958        239.000      -0.143147
           2035           2035        239.125        239.167      -0.143024
           2036           2036        239.291        239.333      -0.142883
           2037           2037        239.458        239.500      -0.142736
           2038           2038        239.625        239.667      -0.142587
           2039           2039        239.792        239.833      -0.142434
           2040           2040        239.958        240.000      -0.142246
           2041           2041        240.125        240.167      -0.142059
           2042           2042        240.292        240.333      -0.141863
           2043           2043        240.458        240.500      -0.141665
           2044           2044        240.625        240.667       -0.14147
           2045           2045        240.792        240.833      -0.141313
           2046           2046        240.958        241.000      -0.141183
           2047           2047        241.125        241.167      -0.141058
           2048           2048        241.292        241.333      -0.140979
           2049           2049        241.458        241.500      -0.140861
           2050           2050        241.625        241.667      -0.140738
           2051           2051        241.792        241.833      -0.140607
           2052           2052        241.959        242.000      -0.140473
           2053           2053        242.125        242.167      -0.140316
           2054           2054        242.292        242.333      -0.140175
           2055           2055        242.459        242.500      -0.140037
           2056           2056        242.625        242.667      -0.139912
           2057           2057        242.792        242.833      -0.139818
           2058           2058        242.959        243.000      -0.139728
           2059           2059        243.125        243.167      -0.139644
           2060           2060        243.292        243.333      -0.139562
           2061           2061        243.459        243.500      -0.139509
           2062           2062        243.625        243.667      -0.139437
           2063           2063        243.792        243.833      -0.139362
           2064           2064        243.959        244.000      -0.139285
           2065           2065        244.125        244.167      -0.139221
           2066           2066        244.292        244.333       -0.13917
           2067           2067        244.459        244.500      -0.139117
           2068           2068        244.625        244.667      -0.139065
           2069           2069        244.792        244.833      -0.139042
           2070           2070        244.959        245.000      -0.139002
           2071           2071        245.125        245.167      -0.138957
           2072           2072        245.292        245.333      -0.138909
           2073           2073        245.459        245.500      -0.138874
           2074           2074        245.625        245.667      -0.138862
           2075           2075        245.792        245.833      -0.138863
           2076           2076        245.959        246.000      -0.138872
           2077           2077        246.125        246.167      -0.138927
           2078           2078        246.292        246.333      -0.138962
           2079           2079        246.459        246.500      -0.138999
           2080           2080        246.625        246.667      -0.139044
           2081           2081        246.792        246.833      -0.139102
           2082           2082        246.959        247.000      -0.139153
           2083           2083        247.125        247.167      -0.139206
           2084           2084        247.292        247.333      -0.139268
           2085           2085        247.458        247.500      -0.139333
           2086           2086        247.625        247.667      -0.139401
           2087           2087        247.792        247.833      -0.139473
           2088           2088        247.958        248.000       -0.13955
           2089           2089        248.125        248.167      -0.139635
           2090           2090        248.292        248.333      -0.139719
           2091           2091        248.458        248.500      -0.139807
           2092           2092        248.625        248.667        -0.1399
           2093           2093        248.791        248.833      -0.140004
           2094           2094        248.958        249.000      -0.140106
           2095           2095        249.125        249.167      -0.140199
           2096           2096        249.291        249.333      -0.140286
           2097           2097        249.458        249.500      -0.140378
           2098           2098        249.625        249.667       -0.14047
           2099           2099        249.791        249.833      -0.140571
           2100           2100        249.958        250.000      -0.140676
           2101           2101        250.124        250.167      -0.140782
           2102           2102        250.291        250.333      -0.140893
           2103           2103        250.458        250.500      -0.141014
           2104           2104        250.624        250.667       -0.14114
           2105           2105        250.791        250.833      -0.141283
           2106           2106        250.958        251.000      -0.141417
           2107           2107        251.124        251.167      -0.141559
           2108           2108        251.291        251.333      -0.141698
           2109           2109        251.457        251.500      -0.141866
           2110           2110        251.624        251.667      -0.142039
           2111           2111        251.791        251.833      -0.142226
           2112           2112        251.957        252.000      -0.142416
           2113           2113        252.124        252.167      -0.142633
           2114           2114        252.290        252.333      -0.142829
           2115           2115        252.457        252.500      -0.143024
           2116           2116        252.624        252.667      -0.143219
           2117           2117        252.790        252.833      -0.143401
           2118           2118        252.957        253.000      -0.143589
           2119           2119        253.123        253.167      -0.143784
           2120           2120        253.290        253.333      -0.143982
           2121           2121        253.456        253.500      -0.144193
           2122           2122        253.623        253.667      -0.144409
           2123           2123        253.790        253.833      -0.144633
           2124           2124        253.956        254.000       -0.14486
           2125           2125        254.123        254.167      -0.145111
           2126           2126        254.289        254.333      -0.145348
           2127           2127        254.456        254.500      -0.145585
           2128           2128        254.623        254.667      -0.145829
           2129           2129        254.789        254.833      -0.146078
           2130           2130        254.956        255.000      -0.146328
           2131           2131        255.122        255.167      -0.146581
           2132           2132        255.289        255.333      -0.146839
           2133           2133        255.455        255.500       -0.14712
           2134           2134        255.622        255.667      -0.147402
           2135           2135        255.789        255.833       -0.14768
           2136           2136        255.955        256.000      -0.147961
           2137           2137        256.122        256.167      -0.148258
           2138           2138        256.288        256.333      -0.148549
           2139           2139        256.455        256.500      -0.148841
           2140           2140        256.621        256.667      -0.149133
           2141           2141        256.788        256.833      -0.149426
           2142           2142        256.955        257.000      -0.149723
           2143           2143        257.121        257.167      -0.150019
           2144           2144        257.288        257.333      -0.150315
           2145           2145        257.454        257.500      -0.150626
           2146           2146        257.621        257.667      -0.150944
           2147           2147        257.787        257.833      -0.151275
           2148           2148        257.954        258.000       -0.15162
           2149           2149        258.120        258.167       -0.15199
           2150           2150        258.287        258.333      -0.152352
           2151           2151        258.453        258.500      -0.152719
           2152           2152        258.620        258.667      -0.153091
           2153           2153        258.787        258.833      -0.153485
           2154           2154        258.953        259.000      -0.153876
           2155           2155        259.120        259.167      -0.154271
           2156           2156        259.286        259.333      -0.154665
           2157           2157        259.453        259.500      -0.155076
           2158           2158        259.619        259.667      -0.155486
           2159           2159        259.786        259.833      -0.155894
           2160           2160        259.952        260.000      -0.156297
           2161           2161        260.119        260.167      -0.156715
           2162           2162        260.285        260.333      -0.157138
           2163           2163        260.452        260.500      -0.157575
           2164           2164        260.618        260.667      -0.158027
           2165           2165        260.785        260.833       -0.15849
           2166           2166        260.951        261.000      -0.158943
           2167           2167        261.118        261.167      -0.159397
           2168           2168        261.284        261.333      -0.159849
           2169           2169        261.451        261.500      -0.160303
           2170           2170        261.617        261.667      -0.160756
           2171           2171        261.784        261.833      -0.161214
           2172           2172        261.950        262.000      -0.161677
           2173           2173        262.117        262.167      -0.162141
           2174           2174        262.283        262.333      -0.162613
           2175           2175        262.450        262.500      -0.163086
           2176           2176        262.616        262.667      -0.163562
           2177           2177        262.783        262.833      -0.164059
           2178           2178        262.949        263.000      -0.164557
           2179           2179        263.116        263.167      -0.165048
           2180           2180        263.282        263.333       -0.16554
           2181           2181        263.449        263.500      -0.166048
           2182           2182        263.615        263.667      -0.166559
           2183           2183        263.782        263.833      -0.167076
           2184           2184        263.948        264.000      -0.167592
           2185           2185        264.115        264.167      -0.168133
           2186           2186        264.281        264.333      -0.168672
           2187           2187        264.448        264.500       -0.16922
           2188           2188        264.614        264.667      -0.169783
           2189           2189        264.781        264.833      -0.170365
           2190           2190        264.947        265.000      -0.170929
           2191           2191        265.114        265.167      -0.171499
           2192           2192        265.280        265.333      -0.172078
           2193           2193        265.447        265.500      -0.172662
           2194           2194        265.613        265.667      -0.173253
           2195           2195        265.780        265.833      -0.173837
           2196           2196        265.946        266.000      -0.174418
           2197           2197        266.113        266.167      -0.175001
           2198           2198        266.279        266.333      -0.175576
           2199           2199        266.446        266.500      -0.176149
           2200           2200        266.612        266.667      -0.176723
           2201           2201        266.779        266.833      -0.177287
           2202           2202        266.945        267.000      -0.177871
           2203           2203        267.111        267.167      -0.178469
           2204           2204        267.278        267.333       -0.17907
           2205           2205        267.444        267.500      -0.179695
           2206           2206        267.611        267.667      -0.180314
           2207           2207        267.777        267.833      -0.180929
           2208           2208        267.944        268.000      -0.181539
           2209           2209        268.110        268.167      -0.182121
           2210           2210        268.277        268.333      -0.182681
           2211           2211        268.443        268.500      -0.183217
           2212           2212        268.610        268.667      -0.183739
           2213           2213        268.776        268.833      -0.184175
           2214           2214        268.943        269.000      -0.184634
           2215           2215        269.109        269.167       -0.18509
           2216           2216        269.276        269.333      -0.185541
           2217           2217        269.442        269.500      -0.185979
           2218           2218        269.609        269.667      -0.186448
           2219           2219        269.775        269.833      -0.186924
           2220           2220        269.942        270.000      -0.187404
           2221           2221        270.108        270.167      -0.187884
           2222           2222        270.275        270.333      -0.188363
           2223           2223        270.441        270.500       -0.18883
           2224           2224        270.608        270.667      -0.189273
           2225           2225        270.774        270.833      -0.189307
           2226           2226        270.941        271.000      -0.189226
           2227           2227        271.108        271.167      -0.189043
           2228           2228        271.275        271.333      -0.188734
           2229           2229        271.441        271.500      -0.188279
           2230           2230        271.608        271.667      -0.187895
           2231           2231        271.775        271.833      -0.187501
           2232           2232        271.942        272.000       -0.18709
           2233           2233        272.108        272.167      -0.186585
           2234           2234        272.275        272.333      -0.186082
           2235           2235        272.442        272.500      -0.185572
           2236           2236        272.609        272.667      -0.185072
           2237           2237        272.776        272.833      -0.184421
           2238           2238        272.943        273.000       -0.18378
           2239           2239        273.109        273.167       -0.18301
           2240           2240        273.276        273.333      -0.182151
           2241           2241        273.443        273.500      -0.181065
           2242           2242        273.610        273.667      -0.179921
           2243           2243        273.777        273.833      -0.178755
           2244           2244        273.944        274.000      -0.177544
           2245           2245        274.111        274.167      -0.176156
           2246           2246        274.279        274.333      -0.174756
           2247           2247        274.446        274.500      -0.173285
           2248           2248        274.613        274.667      -0.171757
           2249           2249        274.780        274.833      -0.170023
           2250           2250        274.947        275.000      -0.168307
           2251           2251        275.114        275.167      -0.166588
           2252           2252        275.282        275.333      -0.164839
           2253           2253        275.449        275.500      -0.163005
           2254           2254        275.616        275.667      -0.161229
           2255           2255        275.783        275.833      -0.159454
           2256           2256        275.950        276.000      -0.157614
           2257           2257        276.118        276.167      -0.155829
           2258           2258        276.285        276.333      -0.154249
           2259           2259        276.452        276.500      -0.152963
           2260           2260        276.619        276.667       -0.15189
           2261           2261        276.786        276.833      -0.150992
           2262           2262        276.953        277.000      -0.150046
           2263           2263        277.120        277.167      -0.149096
           2264           2264        277.287        277.333      -0.148165
           2265           2265        277.454        277.500      -0.147269
           2266           2266        277.621        277.667      -0.146346
           2267           2267        277.788        277.833      -0.145401
           2268           2268        277.954        278.000      -0.144444
           2269           2269        278.121        278.167      -0.143455
           2270           2270        278.288        278.333      -0.142463
           2271           2271        278.455        278.500       -0.14146
           2272           2272        278.622        278.667      -0.140454
           2273           2273        278.789        278.833      -0.139404
           2274           2274        278.956        279.000      -0.138379
           2275           2275        279.123        279.167      -0.137361
           2276           2276        279.290        279.333      -0.136345
           2277           2277        279.457        279.500      -0.135369
           2278           2278        279.624        279.667      -0.134418
           2279           2279        279.791        279.833      -0.133485
           2280           2280        279.958        280.000      -0.132535
           2281           2281        280.125        280.167      -0.131774
           2282           2282        280.292        280.333       -0.13099
           2283           2283        280.459        280.500       -0.13035
           2284           2284        280.626        280.667      -0.129829
           2285           2285        280.792        280.833      -0.129448
           2286           2286        280.959        281.000      -0.129085
           2287           2287        281.126        281.167      -0.128722
           2288           2288        281.293        281.333      -0.128379
           2289           2289        281.459        281.500      -0.128163
           2290           2290        281.626        281.667      -0.127934
           2291           2291        281.793        281.833      -0.127721
           2292           2292        281.960        282.000      -0.127525
           2293           2293        282.126        282.167      -0.127433
           2294           2294        282.293        282.333      -0.127316
           2295           2295        282.460        282.500      -0.127209
           2296           2296        282.626        282.667      -0.127116
           2297           2297        282.793        282.833      -0.127068
           2298           2298        282.960        283.000      -0.126989
           2299           2299        283.126        283.167      -0.126906
           2300           2300        283.293        283.333      -0.126831
           2301           2301        283.460        283.500      -0.126765
           2302           2302        283.626        283.667      -0.126706
           2303           2303        283.793        283.833      -0.126659
           2304           2304        283.960        284.000       -0.12662
           2305           2305        284.126        284.167       -0.12659
           2306           2306        284.293        284.333      -0.126547
           2307           2307        284.460        284.500      -0.126505
           2308           2308        284.626        284.667      -0.126469
           2309           2309        284.793        284.833       -0.12643
           2310           2310        284.960        285.000      -0.126389
           2311           2311        285.126        285.167       -0.12634
           2312           2312        285.293        285.333       -0.12629
           2313           2313        285.460        285.500       -0.12624
           2314           2314        285.626        285.667      -0.126186
           2315           2315        285.793        285.833      -0.126134
           2316           2316        285.960        286.000      -0.126088
           2317           2317        286.126        286.167      -0.126043
           2318           2318        286.293        286.333      -0.125987
           2319           2319        286.460        286.500      -0.125933
           2320           2320        286.626        286.667      -0.125888
           2321           2321        286.793        286.833      -0.125852
           2322           2322        286.960        287.000       -0.12583
           2323           2323        287.126        287.167      -0.125816
           2324           2324        287.293        287.333      -0.125806
           2325           2325        287.460        287.500      -0.125799
           2326           2326        287.626        287.667      -0.125807
           2327           2327        287.793        287.833      -0.125788
           2328           2328        287.960        288.000      -0.125759
           2329           2329        288.126        288.167      -0.125728
           2330           2330        288.293        288.333      -0.125668
           2331           2331        288.460        288.500      -0.125636
           2332           2332        288.626        288.667       -0.12562
           2333           2333        288.793        288.833      -0.125604
           2334           2334        288.960        289.000      -0.125608
           2335           2335        289.126        289.167      -0.125602
           2336           2336        289.293        289.333       -0.12559
           2337           2337        289.460        289.500      -0.125576
           2338           2338        289.626        289.667      -0.125565
           2339           2339        289.793        289.833      -0.125547
           2340           2340        289.960        290.000      -0.125521
           2341           2341        290.126        290.167       -0.12549
           2342           2342        290.293        290.333      -0.125437
           2343           2343        290.460        290.500      -0.125386
           2344           2344        290.626        290.667       -0.12534
           2345           2345        290.793        290.833      -0.125301
           2346           2346        290.960        291.000      -0.125265
           2347           2347        291.126        291.167      -0.125239
           2348           2348        291.293        291.333      -0.125214
           2349           2349        291.460        291.500      -0.125193
           2350           2350        291.626        291.667        -0.1252
           2351           2351        291.793        291.833      -0.125189
           2352           2352        291.960        292.000      -0.125172
           2353           2353        292.126        292.167      -0.125156
           2354           2354        292.293        292.333      -0.125147
           2355           2355        292.460        292.500      -0.125153
           2356           2356        292.626        292.667      -0.125157
           2357           2357        292.793        292.833      -0.125149
           2358           2358        292.960        293.000      -0.125135
           2359           2359        293.126        293.167      -0.125103
           2360           2360        293.293        293.333       -0.12506
           2361           2361        293.460        293.500      -0.125013
           2362           2362        293.626        293.667      -0.124925
           2363           2363        293.793        293.833      -0.124864
           2364           2364        293.960        294.000      -0.124804
           2365           2365        294.126        294.167      -0.124743
           2366           2366        294.293        294.333      -0.124709
           2367           2367        294.460        294.500      -0.124679
           2368           2368        294.626        294.667      -0.124658
           2369           2369        294.793        294.833      -0.124643
           2370           2370        294.960        295.000      -0.124681
           2371           2371        295.126        295.167       -0.12472
           2372           2372        295.293        295.333      -0.124758
           2373           2373        295.460        295.500      -0.124797
           2374           2374        295.626        295.667      -0.124859
           2375           2375        295.793        295.833      -0.124878
           2376           2376        295.959        296.000      -0.124879
           2377           2377        296.126        296.167       -0.12487
           2378           2378        296.293        296.333        -0.1248
           2379           2379        296.459        296.500      -0.124754
           2380           2380        296.626        296.667      -0.124721
           2381           2381        296.793        296.833      -0.124694
           2382           2382        296.959        297.000      -0.124677
           2383           2383        297.126        297.167      -0.124674
           2384           2384        297.293        297.333      -0.124677
           2385           2385        297.459        297.500      -0.124686
           2386           2386        297.626        297.667      -0.124739
           2387           2387        297.793        297.833      -0.124772
           2388           2388        297.959        298.000      -0.124803
           2389           2389        298.126        298.167      -0.124835
           2390           2390        298.293        298.333      -0.124873
           2391           2391        298.459        298.500      -0.124912
           2392           2392        298.626        298.667      -0.124945
           2393           2393        298.793        298.833       -0.12498
           2394           2394        298.959        299.000      -0.125025
           2395           2395        299.126        299.167      -0.125048
           2396           2396        299.292        299.333      -0.125361
           2397           2397        299.459        299.500      -0.126333
           2398           2398        299.607        299.667       -0.18307
           2399           2399        299.736        299.833      -0.299343
           2400           2400        299.855        300.000      -0.443429
           2401           2401        299.645        299.833      -0.576426
           2402           2402        299.471        299.667        -0.5987
           2403           2403        299.318        299.500       -0.55887
           2404           2404        299.180        299.333      -0.468993
           2405           2405        299.050        299.167      -0.357332
           2406           2406        298.922        299.000      -0.240244
           2407           2407        298.789        298.833      -0.136838
           2408           2408        298.650        298.667     -0.0517248
           2409           2409        298.507        298.500      0.0208714
           2410           2410        298.356        298.333      0.0692157
           2411           2411        298.202        298.167       0.109232
           2412           2412        298.046        298.000       0.141691
           2413           2413        297.889        297.833       0.169888
           2414           2414        297.729        297.667       0.190773
           2415           2415        297.568        297.500       0.208818
           2416           2416        297.406        297.333       0.223969
           2417           2417        297.244        297.167       0.237382
           2418           2418        297.080        297.000       0.247314
           2419           2419        296.917        296.833       0.255807
           2420           2420        296.752        296.667       0.262824
           2421           2421        296.587        296.500       0.268887
           2422           2422        296.422        296.333       0.273177
           2423           2423        296.257        296.167       0.277022
           2424           2424        296.091        296.000       0.280042
           2425           2425        295.925        295.833       0.282743
           2426           2426        295.759        295.667       0.284747
           2427           2427        295.593        295.500       0.286494
           2428           2428        295.427        295.333       0.287909
           2429           2429        295.260        295.167       0.289094
           2430           2430        295.094        295.000       0.290033
           2431           2431        294.928        294.833        0.29092
           2432           2432        294.761        294.667       0.291674
           2433           2433        294.595        294.500       0.292314
           2434           2434        294.428        294.333       0.292668
           2435           2435        294.262        294.167        0.29306
           2436           2436        294.095        294.000       0.293401
           2437           2437        293.928        293.833       0.293747
           2438           2438        293.762        293.667       0.293982
           2439           2439        293.595        293.500       0.294247
           2440           2440        293.429        293.333       0.294492
           2441           2441        293.262        293.167       0.294723
           2442           2442        293.095        293.000       0.294878
           2443           2443        292.929        292.833       0.295047
           2444           2444        292.762        292.667       0.295208
           2445           2445        292.595        292.500       0.295357
           2446           2446        292.429        292.333         0.2955
           2447           2447        292.262        292.167       0.295603
           2448           2448        292.095        292.000       0.295719
           2449           2449        291.929        291.833       0.295822
           2450           2450        291.762        291.667       0.295916
           2451           2451        291.595        291.500       0.295994
           2452           2452        291.429        291.333       0.296076
           2453           2453        291.262        291.167       0.296152
           2454           2454        291.095        291.000       0.296222
           2455           2455        290.929        290.833       0.296273
           2456           2456        290.762        290.667       0.296328
           2457           2457        290.595        290.500       0.296375
           2458           2458        290.429        290.333       0.296413
           2459           2459        290.262        290.167       0.296424
           2460           2460        290.095        290.000       0.296434
           2461           2461        289.929        289.833       0.296439
           2462           2462        289.762        289.667       0.296436
           2463           2463        289.595        289.500       0.296387
           2464           2464        289.429        289.333       0.296365
           2465           2465        289.262        289.167       0.296358
           2466           2466        289.095        289.000        0.29636
           2467           2467        288.928        288.833       0.296393
           2468           2468        288.762        288.667       0.296435
           2469           2469        288.595        288.500       0.296483
           2470           2470        288.428        288.333        0.29653
           2471           2471        288.262        288.167       0.296611
           2472           2472        288.095        288.000       0.296646
           2473           2473        287.928        287.833       0.296665
           2474           2474        287.762        287.667        0.29668
           2475           2475        287.595        287.500       0.296652
           2476           2476        287.428        287.333       0.296651
           2477           2477        287.262        287.167       0.296654
           2478           2478        287.095        287.000       0.296658
           2479           2479        286.928        286.833       0.296675
           2480           2480        286.762        286.667       0.296673
           2481           2481        286.595        286.500       0.296668
           2482           2482        286.428        286.333       0.296665
           2483           2483        286.261        286.167       0.296658
           2484           2484        286.095        286.000       0.296657
           2485           2485        285.928        285.833       0.296662
           2486           2486        285.761        285.667       0.296673
           2487           2487        285.595        285.500       0.296674
           2488           2488        285.428        285.333       0.296669
           2489           2489        285.261        285.167       0.296665
           2490           2490        285.095        285.000        0.29666
           2491           2491        284.928        284.833       0.296646
           2492           2492        284.761        284.667       0.296637
           2493           2493        284.595        284.500       0.296627
           2494           2494        284.428        284.333       0.296609
           2495           2495        284.261        284.167        0.29659
           2496           2496        284.094        284.000       0.296561
           2497           2497        283.928        283.833       0.296532
           2498           2498        283.761        283.667       0.296506
           2499           2499        283.594        283.500       0.296465
           2500           2500        283.428        283.333        0.29643
           2501           2501        283.261        283.167       0.296396
           2502           2502        283.094        283.000       0.296361
           2503           2503        282.928        282.833       0.296341
           2504           2504        282.761        282.667       0.296319
           2505           2505        282.594        282.500       0.296293
           2506           2506        282.427        282.333       0.296267
           2507           2507        282.261        282.167       0.296239
           2508           2508        282.094        282.000       0.296203
           2509           2509        281.927        281.833       0.296159
           2510           2510        281.761        281.667       0.296115
           2511           2511        281.594        281.500        0.29607
           2512           2512        281.427        281.333       0.296033
           2513           2513        281.260        281.167       0.295994
           2514           2514        281.094        281.000       0.295955
           2515           2515        280.927        280.833       0.295931
           2516           2516        280.760        280.667       0.295897
           2517           2517        280.594        280.500        0.29586
           2518           2518        280.427        280.333       0.295824
           2519           2519        280.260        280.167       0.295778
           2520           2520        280.094        280.000       0.295741
           2521           2521        279.927        279.833       0.295704
           2522           2522        279.760        279.667       0.295664
           2523           2523        279.593        279.500       0.295639
           2524           2524        279.427        279.333       0.295613
           2525           2525        279.260        279.167        0.29558
           2526           2526        279.093        279.000       0.295543
           2527           2527        278.927        278.833       0.295518
           2528           2528        278.760        278.667       0.295479
           2529           2529        278.593        278.500       0.295431
           2530           2530        278.427        278.333       0.295373
           2531           2531        278.260        278.167       0.295315
           2532           2532        278.093        278.000       0.295263
           2533           2533        277.926        277.833       0.295219
           2534           2534        277.760        277.667       0.295187
           2535           2535        277.593        277.500       0.295171
           2536           2536        277.426        277.333       0.295142
           2537           2537        277.260        277.167       0.295118
           2538           2538        277.093        277.000         0.2951
           2539           2539        276.926        276.833       0.295101
           2540           2540        276.759        276.667       0.295095
           2541           2541        276.593        276.500       0.295085
           2542           2542        276.426        276.333       0.295069
           2543           2543        276.259        276.167       0.295061
           2544           2544        276.093        276.000       0.295041
           2545           2545        275.926        275.833       0.295014
           2546           2546        275.759        275.667        0.29498
           2547           2547        275.593        275.500       0.294933
           2548           2548        275.426        275.333        0.29489
           2549           2549        275.259        275.167       0.294848
           2550           2550        275.092        275.000       0.294809
           2551           2551        274.926        274.833       0.294744
           2552           2552        274.759        274.667       0.294668
           2553           2553        274.592        274.500       0.294583
           2554           2554        274.426        274.333       0.294494
           2555           2555        274.259        274.167       0.294384
           2556           2556        274.092        274.000       0.294305
           2557           2557        273.925        273.833       0.294243
           2558           2558        273.759        273.667       0.294188
           2559           2559        273.592        273.500       0.294177
           2560           2560        273.425        273.333       0.294152
           2561           2561        273.259        273.167       0.294122
           2562           2562        273.092        273.000       0.294085
           2563           2563        272.925        272.833        0.29405
           2564           2564        272.759        272.667       0.294072
           2565           2565        272.592        272.500       0.294038
           2566           2566        272.425        272.333       0.293995
           2567           2567        272.258        272.167       0.294065
           2568           2568        272.092        272.000       0.294562
           2569           2569        271.925        271.833       0.294945
           2570           2570        271.759        271.667       0.295125
           2571           2571        271.592        271.500       0.295046
           2572           2572        271.425        271.333        0.29428
           2573           2573        271.258        271.167       0.293457
           2574           2574        271.091        271.000       0.292666
           2575           2575        270.924        270.833        0.29198
           2576           2576        270.757        270.667        0.29169
           2577           2577        270.591        270.500       0.291582
           2578           2578        270.424        270.333       0.291713
           2579           2579        270.257        270.167       0.291942
           2580           2580        270.091        270.000       0.292314
           2581           2581        269.924        269.833       0.292612
           2582           2582        269.758        269.667       0.292916
           2583           2583        269.591        269.500       0.293229
           2584           2584        269.425        269.333       0.293577
           2585           2585        269.258        269.167       0.293894
           2586           2586        269.091        269.000       0.294198
           2587           2587        268.925        268.833       0.294495
           2588           2588        268.758        268.667       0.294742
           2589           2589        268.591        268.500       0.295001
           2590           2590        268.425        268.333       0.295248
           2591           2591        268.258        268.167       0.295476
           2592           2592        268.092        268.000       0.295631
           2593           2593        267.925        267.833        0.29579
           2594           2594        267.758        267.667       0.295929
           2595           2595        267.592        267.500       0.296054
           2596           2596        267.425        267.333       0.296098
           2597           2597        267.258        267.167       0.296164
           2598           2598        267.092        267.000       0.296219
           2599           2599        266.925        266.833       0.296251
           2600           2600        266.758        266.667       0.296241
           2601           2601        266.592        266.500       0.296234
           2602           2602        266.425        266.333       0.296211
           2603           2603        266.258        266.167       0.296176
           2604           2604        266.091        266.000       0.296097
           2605           2605        265.925        265.833       0.296038
           2606           2606        265.758        265.667       0.295978
           2607           2607        265.591        265.500       0.295918
           2608           2608        265.425        265.333       0.295859
           2609           2609        265.258        265.167       0.295806
           2610           2610        265.091        265.000       0.295756
           2611           2611        264.924        264.833       0.295708
           2612           2612        264.758        264.667       0.295669
           2613           2613        264.591        264.500       0.295626
           2614           2614        264.424        264.333       0.295591
           2615           2615        264.258        264.167       0.295568
           2616           2616        264.091        264.000       0.295567
           2617           2617        263.924        263.833       0.295566
           2618           2618        263.758        263.667       0.295578
           2619           2619        263.591        263.500       0.295594
           2620           2620        263.424        263.333       0.295668
           2621           2621        263.258        263.167       0.295746
           2622           2622        263.091        263.000       0.295851
           2623           2623        262.924        262.833       0.295976
           2624           2624        262.758        262.667       0.296133
           2625           2625        262.591        262.500       0.296316
           2626           2626        262.424        262.333       0.296622
           2627           2627        262.258        262.167       0.297023
           2628           2628        262.091        262.000       0.297659
           2629           2629        261.925        261.833       0.298344
           2630           2630        261.758        261.667       0.299318
           2631           2631        261.592        261.500       0.300497
           2632           2632        261.426        261.333       0.302248
           2633           2633        261.260        261.167       0.304618
           2634           2634        261.094        261.000       0.307487
           2635           2635        260.928        260.833       0.310724
           2636           2636        260.763        260.667       0.314883
           2637           2637        260.598        260.500       0.319383
           2638           2638        260.432        260.333        0.32425
           2639           2639        260.267        260.167        0.32921
           2640           2640        260.102        260.000       0.334164
           2641           2641        259.937        259.833       0.339104
           2642           2642        259.772        259.667       0.343944
           2643           2643        259.606        259.500       0.348605
           2644           2644        259.441        259.333       0.352772
           2645           2645        259.275        259.167        0.35662
           2646           2646        259.110        259.000       0.360022
           2647           2647        258.944        258.833       0.363099
           2648           2648        258.778        258.667       0.365396
           2649           2649        258.612        258.500       0.367021
           2650           2650        258.445        258.333       0.368032
           2651           2651        258.279        258.167       0.368332
           2652           2652        258.112        258.000        0.36774
           2653           2653        257.945        257.833       0.366318
           2654           2654        257.777        257.667       0.364389
           2655           2655        257.610        257.500       0.362126
           2656           2656        257.443        257.333       0.359222
           2657           2657        257.275        257.167       0.356153
           2658           2658        257.107        257.000       0.352955
           2659           2659        256.939        256.833       0.349616
           2660           2660        256.772        256.667       0.346161
           2661           2661        256.604        256.500       0.342805
           2662           2662        256.436        256.333       0.339463
           2663           2663        256.269        256.167       0.336099
           2664           2664        256.101        256.000       0.332738
           2665           2665        255.933        255.833       0.329488
           2666           2666        255.766        255.667       0.326508
           2667           2667        255.598        255.500       0.323617
           2668           2668        255.430        255.333       0.320997
           2669           2669        255.263        255.167       0.318419
           2670           2670        255.096        255.000       0.316131
           2671           2671        254.928        254.833        0.31405
           2672           2672        254.761        254.667       0.312182
           2673           2673        254.594        254.500       0.310378
           2674           2674        254.427        254.333       0.308706
           2675           2675        254.259        254.167       0.307131
           2676           2676        254.092        254.000       0.305842
           2677           2677        253.925        253.833       0.304491
           2678           2678        253.758        253.667       0.303282
           2679           2679        253.591        253.500        0.30222
           2680           2680        253.424        253.333       0.301282
           2681           2681        253.257        253.167       0.300465
           2682           2682        253.090        253.000       0.299663
           2683           2683        252.923        252.833       0.298874
           2684           2684        252.756        252.667       0.298113
           2685           2685        252.590        252.500        0.29747
           2686           2686        252.423        252.333       0.296796
           2687           2687        252.256        252.167       0.296212
           2688           2688        252.089        252.000       0.295696
           2689           2689        251.922        251.833       0.295263
           2690           2690        251.755        251.667       0.294807
           2691           2691        251.588        251.500       0.294367
           2692           2692        251.422        251.333       0.293943
           2693           2693        251.255        251.167       0.293603
           2694           2694        251.088        251.000       0.293235
           2695           2695        250.921        250.833       0.292875
           2696           2696        250.754        250.667       0.292524
           2697           2697        250.588        250.500       0.292226
           2698           2698        250.421        250.333       0.291923
           2699           2699        250.254        250.167       0.291633
           2700           2700        250.087        250.000       0.291357
           2701           2701        249.921        249.833       0.291124
           2702           2702        249.754        249.667       0.290876
           2703           2703        249.587        249.500       0.290631
           2704           2704        249.420        249.333       0.290391
           2705           2705        249.253        249.167       0.290176
           2706           2706        249.087        249.000       0.289964
           2707           2707        248.920        248.833       0.289761
           2708           2708        248.753        248.667       0.289561
           2709           2709        248.586        248.500       0.289381
           2710           2710        248.420        248.333       0.289195
           2711           2711        248.253        248.167       0.289008
           2712           2712        248.086        248.000       0.288826
           2713           2713        247.919        247.833       0.288657
           2714           2714        247.753        247.667       0.288491
           2715           2715        247.586        247.500       0.288329
           2716           2716        247.419        247.333       0.288172
           2717           2717        247.253        247.167       0.288026
           2718           2718        247.086        247.000       0.287872
           2719           2719        246.919        246.833       0.287718
           2720           2720        246.752        246.667       0.287559
           2721           2721        246.586        246.500       0.287423
           2722           2722        246.419        246.333         0.2873
           2723           2723        246.252        246.167        0.28718
           2724           2724        246.085        246.000        0.28706
           2725           2725        245.919        245.833       0.286985
           2726           2726        245.752        245.667       0.286891
           2727           2727        245.585        245.500         0.2868
           2728           2728        245.418        245.333       0.286708
           2729           2729        245.252        245.167       0.286627
           2730           2730        245.085        245.000       0.286541
           2731           2731        244.918        244.833       0.286446
           2732           2732        244.752        244.667       0.286346
           2733           2733        244.585        244.500       0.286253
           2734           2734        244.418        244.333       0.286163
           2735           2735        244.251        244.167       0.286072
           2736           2736        244.085        244.000       0.285982
           2737           2737        243.918        243.833       0.285911
           2738           2738        243.751        243.667       0.285843
           2739           2739        243.585        243.500       0.285777
           2740           2740        243.418        243.333       0.285707
           2741           2741        243.251        243.167       0.285649
           2742           2742        243.084        243.000       0.285581
           2743           2743        242.918        242.833       0.285519
           2744           2744        242.751        242.667       0.285466
           2745           2745        242.584        242.500       0.285406
           2746           2746        242.418        242.333       0.285347
           2747           2747        242.251        242.167       0.285281
           2748           2748        242.084        242.000       0.285215
           2749           2749        241.917        241.833       0.285155
           2750           2750        241.751        241.667       0.285092
           2751           2751        241.584        241.500       0.285027
           2752           2752        241.417        241.333       0.284958
           2753           2753        241.251        241.167       0.284874
           2754           2754        241.084        241.000       0.284788
           2755           2755        240.917        240.833        0.28471
           2756           2756        240.750        240.667       0.284638
           2757           2757        240.584        240.500       0.284553
           2758           2758        240.417        240.333       0.284473
           2759           2759        240.250        240.167       0.284387
           2760           2760        240.084        240.000       0.284299
           2761           2761        239.917        239.833       0.284206
           2762           2762        239.750        239.667       0.284116
           2763           2763        239.583        239.500       0.284026
           2764           2764        239.417        239.333        0.28394
           2765           2765        239.250        239.167       0.283829
           2766           2766        239.083        239.000       0.283716
           2767           2767        238.916        238.833       0.283598
           2768           2768        238.750        238.667       0.283478
           2769           2769        238.583        238.500       0.283348
           2770           2770        238.416        238.333       0.283226
           2771           2771        238.250        238.167       0.283102
           2772           2772        238.083        238.000       0.282971
           2773           2773        237.916        237.833       0.282858
           2774           2774        237.749        237.667       0.282745
           2775           2775        237.583        237.500       0.282638
           2776           2776        237.416        237.333       0.282534
           2777           2777        237.249        237.167       0.282439
           2778           2778        237.082        237.000       0.282333
           2779           2779        236.916        236.833        0.28222
           2780           2780        236.749        236.667       0.282104
           2781           2781        236.582        236.500       0.281991
           2782           2782        236.416        236.333       0.281882
           2783           2783        236.249        236.167       0.281769
           2784           2784        236.082        236.000       0.281654
           2785           2785        235.915        235.833       0.281537
           2786           2786        235.749        235.667       0.281414
           2787           2787        235.582        235.500       0.281291
           2788           2788        235.415        235.333       0.281169
           2789           2789        235.248        235.167       0.281035
           2790           2790        235.082        235.000       0.280908
           2791           2791        234.915        234.833       0.280778
           2792           2792        234.748        234.667       0.280647
           2793           2793        234.581        234.500       0.280511
           2794           2794        234.415        234.333       0.280373
           2795           2795        234.248        234.167       0.280242
           2796           2796        234.081        234.000        0.28011
           2797           2797        233.915        233.833       0.279978
           2798           2798        233.748        233.667       0.279843
           2799           2799        233.581        233.500       0.279713
           2800           2800        233.414        233.333       0.279592
           2801           2801        233.248        233.167       0.279469
           2802           2802        233.081        233.000       0.279362
           2803           2803        232.914        232.833       0.279253
           2804           2804        232.747        232.667       0.279151
           2805           2805        232.581        232.500       0.279049
           2806           2806        232.414        232.333       0.278956
           2807           2807        232.247        232.167       0.278854
           2808           2808        232.081        232.000       0.278741
           2809           2809        231.914        231.833       0.278622
           2810           2810        231.747        231.667       0.278496
           2811           2811        231.580        231.500        0.27838
           2812           2812        231.414        231.333       0.278273
           2813           2813        231.247        231.167       0.278168
           2814           2814        231.080        231.000       0.278056
           2815           2815        230.913        230.833       0.277938
           2816           2816        230.747        230.667        0.27782
           2817           2817        230.580        230.500       0.277701
           2818           2818        230.413        230.333       0.277576
           2819           2819        230.247        230.167       0.277459
           2820           2820        230.080        230.000       0.277347
           2821           2821        229.913        229.833       0.277239
           2822           2822        229.746        229.667       0.277147
           2823           2823        229.580        229.500        0.27705
           2824           2824        229.413        229.333       0.276948
           2825           2825        229.246        229.167       0.276844
           2826           2826        229.079        229.000       0.276725
           2827           2827        228.913        228.833       0.276592
           2828           2828        228.746        228.667       0.276458
           2829           2829        228.579        228.500       0.276329
           2830           2830        228.413        228.333        0.27619
           2831           2831        228.246        228.167       0.276072
           2832           2832        228.079        228.000       0.275963
           2833           2833        227.912        227.833       0.275862
           2834           2834        227.746        227.667       0.275806
           2835           2835        227.579        227.500       0.275723
           2836           2836        227.412        227.333       0.275634
           2837           2837        227.245        227.167       0.275542
           2838           2838        227.079        227.000       0.275439
           2839           2839        226.912        226.833       0.275341
           2840           2840        226.745        226.667       0.275252
           2841           2841        226.579        226.500       0.275168
           2842           2842        226.412        226.333       0.275084
           2843           2843        226.245        226.167       0.275009
           2844           2844        226.078        226.000       0.274934
           2845           2845        225.912        225.833       0.274857
           2846           2846        225.745        225.667       0.274777
           2847           2847        225.578        225.500         0.2747
           2848           2848        225.412        225.333       0.274616
           2849           2849        225.245        225.167       0.274527
           2850           2850        225.078        225.000       0.274434
           2851           2851        224.911        224.833       0.274327
           2852           2852        224.745        224.667       0.274227
           2853           2853        224.578        224.500       0.274129
           2854           2854        224.411        224.333       0.274033
           2855           2855        224.245        224.167       0.273953
           2856           2856        224.078        224.000       0.273879
           2857           2857        223.911        223.833       0.273805
           2858           2858        223.744        223.667       0.273733
           2859           2859        223.578        223.500       0.273679
           2860           2860        223.411        223.333       0.273607
           2861           2861        223.244        223.167       0.273524
           2862           2862        223.077        223.000       0.273441
           2863           2863        222.911        222.833       0.273344
           2864           2864        222.744        222.667       0.273257
           2865           2865        222.577        222.500       0.273168
           2866           2866        222.411        222.333       0.273081
           2867           2867        222.244        222.167       0.272995
           2868           2868        222.077        222.000       0.272902
           2869           2869        221.910        221.833       0.272814
           2870           2870        221.744        221.667       0.272732
           2871           2871        221.577        221.500       0.272647
           2872           2872        221.410        221.333       0.272563
           2873           2873        221.244        221.167       0.272479
           2874           2874        221.077        221.000       0.272396
           2875           2875        220.910        220.833       0.272327
           2876           2876        220.743        220.667       0.272251
           2877           2877        220.577        220.500       0.272174
           2878           2878        220.410        220.333       0.272095
           2879           2879        220.243        220.167       0.272021
           2880           2880        220.077        220.000        0.27195
           2881           2881        219.910        219.833       0.271877
           2882           2882        219.743        219.667       0.271803
           2883           2883        219.576        219.500       0.271725
           2884           2884        219.410        219.333        0.27164
           2885           2885        219.243        219.167       0.271557
           2886           2886        219.076        219.000       0.271483
           2887           2887        218.910        218.833        0.27141
           2888           2888        218.743        218.667       0.271342
           2889           2889        218.576        218.500       0.271276
           2890           2890        218.409        218.333       0.271207
           2891           2891        218.243        218.167       0.271143
           2892           2892        218.076        218.000       0.271071
           2893           2893        217.909        217.833       0.270999
           2894           2894        217.743        217.667       0.270926
           2895           2895        217.576        217.500       0.270838
           2896           2896        217.409        217.333       0.270765
           2897           2897        217.242        217.167       0.270694
           2898           2898        217.076        217.000       0.270617
           2899           2899        216.909        216.833       0.270557
           2900           2900        216.742        216.667       0.270482
           2901           2901        216.576        216.500       0.270401
           2902           2902        216.409        216.333       0.270317
           2903           2903        216.242        216.167       0.270241
           2904           2904        216.075        216.000        0.27018
           2905           2905        215.909        215.833       0.270115
           2906           2906        215.742        215.667       0.270038
           2907           2907        215.575        215.500       0.269977
           2908           2908        215.409        215.333       0.269905
           2909           2909        215.242        215.167       0.269828
           2910           2910        215.075        215.000       0.269756
           2911           2911        214.908        214.833       0.269693
           2912           2912        214.742        214.667       0.269616
           2913           2913        214.575        214.500       0.269536
           2914           2914        214.408        214.333       0.269449
           2915           2915        214.242        214.167        0.26936
           2916           2916        214.075        214.000       0.269277
           2917           2917        213.908        213.833       0.269204
           2918           2918        213.741        213.667       0.269128
           2919           2919        213.575        213.500       0.269052
           2920           2920        213.408        213.333       0.268984
           2921           2921        213.241        213.167       0.268912
           2922           2922        213.075        213.000       0.268841
           2923           2923        212.908        212.833       0.268772
           2924           2924        212.741        212.667       0.268706
           2925           2925        212.574        212.500       0.268649
           2926           2926        212.408        212.333       0.268587
           2927           2927        212.241        212.167        0.26852
           2928           2928        212.074        212.000       0.268459
           2929           2929        211.908        211.833       0.268396
           2930           2930        211.741        211.667       0.268332
           2931           2931        211.574        211.500       0.268267
           2932           2932        211.407        211.333       0.268189
           2933           2933        211.241        211.167       0.268109
           2934           2934        211.074        211.000       0.268032
           2935           2935        210.907        210.833       0.267957
           2936           2936        210.741        210.667       0.267882
           2937           2937        210.574        210.500       0.267803
           2938           2938        210.407        210.333       0.267728
           2939           2939        210.240        210.167       0.267657
           2940           2940        210.074        210.000       0.267587
           2941           2941        209.907        209.833       0.267515
           2942           2942        209.740        209.667       0.267452
           2943           2943        209.574        209.500       0.267392
           2944           2944        209.407        209.333       0.267312
           2945           2945        209.240        209.167       0.267232
           2946           2946        209.073        209.000       0.267159
           2947           2947        208.907        208.833        0.26709
           2948           2948        208.740        208.667       0.267015
           2949           2949        208.573        208.500       0.266947
           2950           2950        208.407        208.333       0.266879
           2951           2951        208.240        208.167       0.266811
           2952           2952        208.073        208.000       0.266753
           2953           2953        207.906        207.833       0.266684
           2954           2954        207.740        207.667       0.266618
           2955           2955        207.573        207.500       0.266555
           2956           2956        207.406        207.333       0.266475
           2957           2957        207.240        207.167       0.266398
           2958           2958        207.073        207.000       0.266321
           2959           2959        206.906        206.833       0.266245
           2960           2960        206.739        206.667       0.266172
           2961           2961        206.573        206.500       0.266107
           2962           2962        206.406        206.333       0.266042
           2963           2963        206.239        206.167       0.265974
           2964           2964        206.073        206.000       0.265905
           2965           2965        205.906        205.833       0.265826
           2966           2966        205.739        205.667       0.265748
           2967           2967        205.572        205.500       0.265672
           2968           2968        205.406        205.333       0.265579
           2969           2969        205.239        205.167       0.265502
           2970           2970        205.072        205.000       0.265437
           2971           2971        204.906        204.833       0.265379
           2972           2972        204.739        204.667       0.265342
           2973           2973        204.572        204.500       0.265294
           2974           2974        204.405        204.333       0.265238
           2975           2975        204.239        204.167       0.265182
           2976           2976        204.072        204.000       0.265129
           2977           2977        203.905        203.833       0.265063
           2978           2978        203.739        203.667       0.264991
           2979           2979        203.572        203.500       0.264917
           2980           2980        203.405        203.333       0.264822
           2981           2981        203.238        203.167       0.264732
           2982           2982        203.072        203.000       0.264652
           2983           2983        202.905        202.833       0.264575
           2984           2984        202.738        202.667       0.264503
           2985           2985        202.572        202.500        0.26443
           2986           2986        202.405        202.333       0.264362
           2987           2987        202.238        202.167       0.264299
           2988           2988        202.071        202.000       0.264236
           2989           2989        201.905        201.833       0.264165
           2990           2990        201.738        201.667       0.264088
           2991           2991        201.571        201.500       0.264009
           2992           2992        201.404        201.333       0.263914
           2993           2993        201.238        201.167       0.263834
           2994           2994        201.071        201.000       0.263756
           2995           2995        200.904        200.833       0.263673
           2996           2996        200.738        200.667         0.2636
           2997           2997        200.571        200.500       0.263522
           2998           2998        200.404        200.333       0.263447
           2999           2999        200.237        200.167        0.26337
           3000           3000        200.071        200.000       0.263298
           3001           3001        199.904        199.833       0.263219
           3002           3002        199.737        199.667       0.263137
           3003           3003        199.571        199.500       0.263054
           3004           3004        199.404        199.333       0.262973
           3005           3005        199.237        199.167       0.262891
           3006           3006        199.070        199.000       0.262818
           3007           3007        198.904        198.833       0.262743
           3008           3008        198.737        198.667       0.262663
           3009           3009        198.570        198.500       0.262585
           3010           3010        198.404        198.333       0.262508
           3011           3011        198.237        198.167       0.262433
           3012           3012        198.070        198.000       0.262362
           3013           3013        197.903        197.833         0.2623
           3014           3014        197.737        197.667       0.262249
           3015           3015        197.570        197.500       0.262205
           3016           3016        197.403        197.333       0.262156
           3017           3017        197.237        197.167       0.262135
           3018           3018        197.070        197.000        0.26209
           3019           3019        196.903        196.833       0.262035
           3020           3020        196.737        196.667       0.261975
           3021           3021        196.570        196.500       0.261893
           3022           3022        196.403        196.333       0.261832
           3023           3023        196.236        196.167       0.261768
           3024           3024        196.070        196.000       0.261699
           3025           3025        195.903        195.833       0.261622
           3026           3026        195.736        195.667        0.26155
           3027           3027        195.570        195.500       0.261483
           3028           3028        195.403        195.333       0.261413
           3029           3029        195.236        195.167       0.261337
           3030           3030        195.069        195.000       0.261267
           3031           3031        194.903        194.833        0.26119
           3032           3032        194.736        194.667       0.261103
           3033           3033        194.569        194.500       0.261018
           3034           3034        194.402        194.333       0.260936
           3035           3035        194.236        194.167       0.260855
           3036           3036        194.069        194.000       0.260776
           3037           3037        193.902        193.833       0.260689
           3038           3038        193.736        193.667       0.260604
           3039           3039        193.569        193.500       0.260524
           3040           3040        193.402        193.333       0.260449
           3041           3041        193.235        193.167       0.260384
           3042           3042        193.069        193.000       0.260317
           3043           3043        192.902        192.833       0.260254
           3044           3044        192.735        192.667       0.260197
           3045           3045        192.569        192.500       0.260144
           3046           3046        192.402        192.333        0.26008
           3047           3047        192.235        192.167       0.260017
           3048           3048        192.068        192.000       0.259956
           3049           3049        191.902        191.833       0.259871
           3050           3050        191.735        191.667       0.259793
           3051           3051        191.568        191.500       0.259722
           3052           3052        191.402        191.333       0.259655
           3053           3053        191.235        191.167       0.259595
           3054           3054        191.068        191.000       0.259537
           3055           3055        190.902        190.833       0.259478
           3056           3056        190.735        190.667       0.259414
           3057           3057        190.568        190.500       0.259354
           3058           3058        190.401        190.333       0.259288
           3059           3059        190.235        190.167        0.25923
           3060           3060        190.068        190.000       0.259181
           3061           3061        189.901        189.833        0.25911
           3062           3062        189.735        189.667        0.25905
           3063           3063        189.568        189.500       0.258991
           3064           3064        189.401        189.333       0.258927
           3065           3065        189.234        189.167        0.25888
           3066           3066        189.068        189.000       0.258828
           3067           3067        188.901        188.833       0.258774
           3068           3068        188.734        188.667       0.258722
           3069           3069        188.568        188.500       0.258676
           3070           3070        188.401        188.333       0.258621
           3071           3071        188.234        188.167       0.258563
           3072           3072        188.067        188.000       0.258503
           3073           3073        187.901        187.833       0.258442
           3074           3074        187.734        187.667       0.258372
           3075           3075        187.567        187.500       0.258301
           3076           3076        187.401        187.333       0.258235
           3077           3077        187.234        187.167       0.258162
           3078           3078        187.067        187.000        0.25809
           3079           3079        186.900        186.833       0.258022
           3080           3080        186.734        186.667       0.257957
           3081           3081        186.567        186.500       0.257903
           3082           3082        186.400        186.333       0.257846
           3083           3083        186.234        186.167        0.25779
           3084           3084        186.067        186.000       0.257734
           3085           3085        185.900        185.833       0.257684
           3086           3086        185.733        185.667       0.257628
           3087           3087        185.567        185.500       0.257562
           3088           3088        185.400        185.333       0.257495
           3089           3089        185.233        185.167        0.25743
           3090           3090        185.067        185.000       0.257368
           3091           3091        184.900        184.833       0.257305
           3092           3092        184.733        184.667       0.257244
           3093           3093        184.566        184.500       0.257195
           3094           3094        184.400        184.333       0.257142
           3095           3095        184.233        184.167        0.25709
           3096           3096        184.066        184.000       0.257043
           3097           3097        183.900        183.833       0.256978
           3098           3098        183.733        183.667        0.25691
           3099           3099        183.566        183.500       0.256848
           3100           3100        183.400        183.333        0.25678
           3101           3101        183.233        183.167       0.256679
           3102           3102        183.066        183.000       0.256592
           3103           3103        182.899        182.833        0.25651
           3104           3104        182.733        182.667       0.256428
           3105           3105        182.566        182.500       0.256334
           3106           3106        182.399        182.333       0.256259
           3107           3107        182.232        182.167       0.256195
           3108           3108        182.066        182.000       0.256133
           3109           3109        181.899        181.833       0.256081
           3110           3110        181.732        181.667       0.256016
           3111           3111        181.566        181.500       0.255944
           3112           3112        181.399        181.333       0.255873
           3113           3113        181.232        181.167       0.255805
           3114           3114        181.065        181.000        0.25574
           3115           3115        180.899        180.833       0.255678
           3116           3116        180.732        180.667       0.255613
           3117           3117        180.565        180.500       0.255553
           3118           3118        180.399        180.333       0.255495
           3119           3119        180.232        180.167        0.25545
           3120           3120        180.065        180.000       0.255402
           3121           3121        179.899        179.833       0.255348
           3122           3122        179.732        179.667       0.255279
           3123           3123        179.565        179.500       0.255199
           3124           3124        179.398        179.333       0.255113
           3125           3125        179.232        179.167       0.255028
           3126           3126        179.065        179.000       0.254922
           3127           3127        178.898        178.833        0.25484
           3128           3128        178.732        178.667       0.254765
           3129           3129        178.565        178.500       0.254694
           3130           3130        178.398        178.333       0.254652
           3131           3131        178.231        178.167        0.25459
           3132           3132        178.065        178.000       0.254525
           3133           3133        177.898        177.833       0.254458
           3134           3134        177.731        177.667       0.254389
           3135           3135        177.565        177.500       0.254326
           3136           3136        177.398        177.333        0.25426
           3137           3137        177.231        177.167       0.254198
           3138           3138        177.064        177.000       0.254149
           3139           3139        176.898        176.833       0.254089
           3140           3140        176.731        176.667       0.254024
           3141           3141        176.564        176.500       0.253956
           3142           3142        176.398        176.333       0.253887
           3143           3143        176.231        176.167       0.253822
           3144           3144        176.064        176.000       0.253755
           3145           3145        175.897        175.833        0.25368
           3146           3146        175.731        175.667       0.253592
           3147           3147        175.564        175.500       0.253515
           3148           3148        175.397        175.333       0.253441
           3149           3149        175.231        175.167        0.25337
           3150           3150        175.064        175.000       0.253302
           3151           3151        174.897        174.833       0.253236
           3152           3152        174.730        174.667       0.253164
           3153           3153        174.564        174.500       0.253083
           3154           3154        174.397        174.333       0.253003
           3155           3155        174.230        174.167       0.252922
           3156           3156        174.064        174.000        0.25284
           3157           3157        173.897        173.833       0.252769
           3158           3158        173.730        173.667       0.252692
           3159           3159        173.563        173.500       0.252624
           3160           3160        173.397        173.333       0.252543
           3161           3161        173.230        173.167       0.252462
           3162           3162        173.063        173.000       0.252405
           3163           3163        172.897        172.833       0.252351
           3164           3164        172.730        172.667       0.252298
           3165           3165        172.563        172.500       0.252238
           3166           3166        172.396        172.333       0.252162
           3167           3167        172.230        172.167       0.252077
           3168           3168        172.063        172.000       0.251993
           3169           3169        171.896        171.833       0.251915
           3170           3170        171.730        171.667        0.25181
           3171           3171        171.563        171.500       0.251728
           3172           3172        171.396        171.333       0.251655
           3173           3173        171.229        171.167       0.251585
           3174           3174        171.063        171.000       0.251543
           3175           3175        170.896        170.833       0.251489
           3176           3176        170.729        170.667       0.251425
           3177           3177        170.563        170.500       0.251354
           3178           3178        170.396        170.333       0.251281
           3179           3179        170.229        170.167       0.251219
           3180           3180        170.062        170.000       0.251161
           3181           3181        169.896        169.833         0.2511
           3182           3182        169.729        169.667        0.25103
           3183           3183        169.562        169.500       0.250972
           3184           3184        169.396        169.333       0.250915
           3185           3185        169.229        169.167       0.250852
           3186           3186        169.062        169.000       0.250795
           3187           3187        168.895        168.833       0.250742
           3188           3188        168.729        168.667       0.250687
           3189           3189        168.562        168.500        0.25063
           3190           3190        168.395        168.333       0.250568
           3191           3191        168.229        168.167       0.250507
           3192           3192        168.062        168.000       0.250442
           3193           3193        167.895        167.833        0.25037
           3194           3194        167.728        167.667       0.250285
           3195           3195        167.562        167.500       0.250213
           3196           3196        167.395        167.333       0.250144
           3197           3197        167.228        167.167       0.250073
           3198           3198        167.062        167.000       0.249994
           3199           3199        166.895        166.833       0.249916
           3200           3200        166.728        166.667       0.249842
           3201           3201        166.561        166.500       0.249768
           3202           3202        166.395        166.333       0.249687
           3203           3203        166.228        166.167       0.249619
           3204           3204        166.061        166.000       0.249546
           3205           3205        165.895        165.833       0.249463
           3206           3206        165.728        165.667       0.249381
           3207           3207        165.561        165.500       0.249295
           3208           3208        165.394        165.333       0.249217
           3209           3209        165.228        165.167       0.249145
           3210           3210        165.061        165.000       0.249074
           3211           3211        164.894        164.833        0.24902
           3212           3212        164.728        164.667       0.248966
           3213           3213        164.561        164.500       0.248914
           3214           3214        164.394        164.333        0.24886
           3215           3215        164.227        164.167       0.248802
           3216           3216        164.061        164.000       0.248735
           3217           3217        163.894        163.833       0.248673
           3218           3218        163.727        163.667       0.248615
           3219           3219        163.561        163.500       0.248555
           3220           3220        163.394        163.333       0.248517
           3221           3221        163.227        163.167       0.248485
           3222           3222        163.061        163.000       0.248452
           3223           3223        162.894        162.833       0.248443
           3224           3224        162.727        162.667       0.248396
           3225           3225        162.560        162.500       0.248328
           3226           3226        162.394        162.333       0.248245
           3227           3227        162.227        162.167       0.248081
           3228           3228        162.060        162.000       0.247943
           3229           3229        161.893        161.833       0.247826
           3230           3230        161.727        161.667       0.247719
           3231           3231        161.560        161.500       0.247588
           3232           3232        161.393        161.333       0.247484
           3233           3233        161.227        161.167       0.247394
           3234           3234        161.060        161.000        0.24731
           3235           3235        160.893        160.833       0.247268
           3236           3236        160.726        160.667       0.247216
           3237           3237        160.560        160.500       0.247167
           3238           3238        160.393        160.333       0.247132
           3239           3239        160.226        160.167       0.247101
           3240           3240        160.060        160.000       0.247057
           3241           3241        159.893        159.833       0.247005
           3242           3242        159.726        159.667       0.246955
           3243           3243        159.560        159.500       0.246898
           3244           3244        159.393        159.333       0.246847
           3245           3245        159.226        159.167       0.246799
           3246           3246        159.059        159.000       0.246752
           3247           3247        158.893        158.833        0.24669
           3248           3248        158.726        158.667       0.246624
           3249           3249        158.559        158.500       0.246557
           3250           3250        158.393        158.333       0.246493
           3251           3251        158.226        158.167       0.246414
           3252           3252        158.059        158.000        0.24634
           3253           3253        157.892        157.833       0.246264
           3254           3254        157.726        157.667       0.246192
           3255           3255        157.559        157.500       0.246129
           3256           3256        157.392        157.333       0.246066
           3257           3257        157.226        157.167       0.246003
           3258           3258        157.059        157.000       0.245945
           3259           3259        156.892        156.833       0.245891
           3260           3260        156.725        156.667        0.24583
           3261           3261        156.559        156.500       0.245754
           3262           3262        156.392        156.333       0.245676
           3263           3263        156.225        156.167       0.245603
           3264           3264        156.059        156.000       0.245513
           3265           3265        155.892        155.833       0.245426
           3266           3266        155.725        155.667       0.245343
           3267           3267        155.558        155.500       0.245257
           3268           3268        155.392        155.333        0.24519
           3269           3269        155.225        155.167       0.245123
           3270           3270        155.058        155.000       0.245057
           3271           3271        154.892        154.833       0.244997
           3272           3272        154.725        154.667       0.244951
           3273           3273        154.558        154.500       0.244888
           3274           3274        154.391        154.333       0.244809
           3275           3275        154.225        154.167       0.244723
           3276           3276        154.058        154.000       0.244616
           3277           3277        153.891        153.833       0.244527
           3278           3278        153.725        153.667       0.244451
           3279           3279        153.558        153.500       0.244383
           3280           3280        153.391        153.333       0.244313
           3281           3281        153.224        153.167       0.244248
           3282           3282        153.058        153.000       0.244176
           3283           3283        152.891        152.833       0.244101
           3284           3284        152.724        152.667       0.244039
           3285           3285        152.558        152.500       0.243967
           3286           3286        152.391        152.333       0.243888
           3287           3287        152.224        152.167       0.243799
           3288           3288        152.057        152.000       0.243693
           3289           3289        151.891        151.833       0.243598
           3290           3290        151.724        151.667       0.243502
           3291           3291        151.557        151.500        0.24341
           3292           3292        151.391        151.333       0.243326
           3293           3293        151.224        151.167       0.243245
           3294           3294        151.057        151.000        0.24316
           3295           3295        150.890        150.833       0.243078
           3296           3296        150.724        150.667       0.243032
           3297           3297        150.557        150.500       0.242961
           3298           3298        150.390        150.333       0.242879
           3299           3299        150.224        150.167         0.2428
           3300           3300        150.057        150.000       0.242704
           3301           3301        149.890        149.833       0.242599
           3302           3302        149.723        149.667       0.242499
           3303           3303        149.557        149.500        0.24241
           3304           3304        149.390        149.333       0.242307
           3305           3305        149.223        149.167       0.242222
           3306           3306        149.057        149.000       0.242145
           3307           3307        148.890        148.833       0.242071
           3308           3308        148.723        148.667       0.242015
           3309           3309        148.556        148.500       0.241926
           3310           3310        148.390        148.333       0.241835
           3311           3311        148.223        148.167       0.241747
           3312           3312        148.056        148.000       0.241638
           3313           3313        147.890        147.833        0.24155
           3314           3314        147.723        147.667       0.241465
           3315           3315        147.556        147.500       0.241379
           3316           3316        147.389        147.333       0.241302
           3317           3317        147.223        147.167        0.24121
           3318           3318        147.056        147.000       0.241112
           3319           3319        146.889        146.833       0.241014
           3320           3320        146.723        146.667       0.240901
           3321           3321        146.556        146.500       0.240804
           3322           3322        146.389        146.333       0.240708
           3323           3323        146.222        146.167       0.240616
           3324           3324        146.056        146.000       0.240546
           3325           3325        145.889        145.833        0.24047
           3326           3326        145.722        145.667       0.240394
           3327           3327        145.555        145.500       0.240318
           3328           3328        145.389        145.333       0.240256
           3329           3329        145.222        145.167       0.240171
           3330           3330        145.055        145.000       0.240081
           3331           3331        144.889        144.833       0.239992
           3332           3332        144.722        144.667       0.239897
           3333           3333        144.555        144.500       0.239805
           3334           3334        144.388        144.333       0.239715
           3335           3335        144.222        144.167       0.239626
           3336           3336        144.055        144.000       0.239538
           3337           3337        143.888        143.833       0.239454
           3338           3338        143.722        143.667       0.239372
           3339           3339        143.555        143.500        0.23929
           3340           3340        143.388        143.333       0.239213
           3341           3341        143.221        143.167       0.239132
           3342           3342        143.055        143.000       0.239053
           3343           3343        142.888        142.833       0.238976
           3344           3344        142.721        142.667       0.238914
           3345           3345        142.555        142.500       0.238852
           3346           3346        142.388        142.333        0.23878
           3347           3347        142.221        142.167        0.23871
           3348           3348        142.055        142.000       0.238644
           3349           3349        141.888        141.833       0.238584
           3350           3350        141.721        141.667       0.238527
           3351           3351        141.554        141.500       0.238465
           3352           3352        141.388        141.333       0.238403
           3353           3353        141.221        141.167       0.238351
           3354           3354        141.054        141.000       0.238293
           3355           3355        140.888        140.833       0.238226
           3356           3356        140.721        140.667       0.238155
           3357           3357        140.554        140.500       0.238073
           3358           3358        140.387        140.333       0.238002
           3359           3359        140.221        140.167       0.237926
           3360           3360        140.054        140.000       0.237844
           3361           3361        139.887        139.833       0.237738
           3362           3362        139.721        139.667       0.237631
           3363           3363        139.554        139.500       0.237523
           3364           3364        139.387        139.333       0.237421
           3365           3365        139.220        139.167       0.237314
           3366           3366        139.054        139.000       0.237238
           3367           3367        138.887        138.833        0.23718
           3368           3368        138.720        138.667       0.237128
           3369           3369        138.554        138.500       0.237093
           3370           3370        138.387        138.333        0.23703
           3371           3371        138.220        138.167       0.236968
           3372           3372        138.053        138.000       0.236911
           3373           3373        137.887        137.833       0.236817
           3374           3374        137.720        137.667       0.236732
           3375           3375        137.553        137.500       0.236651
           3376           3376        137.387        137.333       0.236579
           3377           3377        137.220        137.167       0.236522
           3378           3378        137.053        137.000        0.23646
           3379           3379        136.886        136.833        0.23639
           3380           3380        136.720        136.667       0.236317
           3381           3381        136.553        136.500       0.236274
           3382           3382        136.386        136.333       0.236224
           3383           3383        136.220        136.167       0.236171
           3384           3384        136.053        136.000       0.236111
           3385           3385        135.886        135.833       0.236063
           3386           3386        135.719        135.667          0.236
           3387           3387        135.553        135.500       0.235934
           3388           3388        135.386        135.333       0.235871
           3389           3389        135.219        135.167       0.235782
           3390           3390        135.053        135.000       0.235692
           3391           3391        134.886        134.833       0.235601
           3392           3392        134.719        134.667       0.235513
           3393           3393        134.552        134.500       0.235407
           3394           3394        134.386        134.333       0.235312
           3395           3395        134.219        134.167       0.235235
           3396           3396        134.052        134.000       0.235165
           3397           3397        133.886        133.833        0.23509
           3398           3398        133.719        133.667       0.235034
           3399           3399        133.552        133.500       0.234972
           3400           3400        133.385        133.333       0.234908
           3401           3401        133.219        133.167       0.234837
           3402           3402        133.052        133.000       0.234767
           3403           3403        132.885        132.833       0.234695
           3404           3404        132.719        132.667       0.234623
           3405           3405        132.552        132.500       0.234553
           3406           3406        132.385        132.333       0.234478
           3407           3407        132.218        132.167       0.234404
           3408           3408        132.052        132.000       0.234325
           3409           3409        131.885        131.833       0.234241
           3410           3410        131.718        131.667        0.23415
           3411           3411        131.552        131.500       0.234069
           3412           3412        131.385        131.333       0.234001
           3413           3413        131.218        131.167       0.233938
           3414           3414        131.051        131.000       0.233858
           3415           3415        130.885        130.833       0.233776
           3416           3416        130.718        130.667       0.233696
           3417           3417        130.551        130.500       0.233627
           3418           3418        130.385        130.333       0.233547
           3419           3419        130.218        130.167       0.233478
           3420           3420        130.051        130.000       0.233411
           3421           3421        129.884        129.833       0.233342
           3422           3422        129.718        129.667       0.233276
           3423           3423        129.551        129.500       0.233203
           3424           3424        129.384        129.333        0.23313
           3425           3425        129.218        129.167       0.233055
           3426           3426        129.051        129.000       0.232979
           3427           3427        128.884        128.833       0.232914
           3428           3428        128.718        128.667       0.232839
           3429           3429        128.551        128.500       0.232747
           3430           3430        128.384        128.333       0.232677
           3431           3431        128.217        128.167       0.232608
           3432           3432        128.051        128.000       0.232538
           3433           3433        127.884        127.833       0.232472
           3434           3434        127.717        127.667       0.232394
           3435           3435        127.551        127.500       0.232329
           3436           3436        127.384        127.333       0.232273
           3437           3437        127.217        127.167       0.232224
           3438           3438        127.050        127.000       0.232159
           3439           3439        126.884        126.833       0.232091
           3440           3440        126.717        126.667       0.232026
           3441           3441        126.550        126.500       0.231959
           3442           3442        126.384        126.333       0.231873
           3443           3443        126.217        126.167       0.231796
           3444           3444        126.050        126.000       0.231716
           3445           3445        125.883        125.833       0.231641
           3446           3446        125.717        125.667       0.231575
           3447           3447        125.550        125.500       0.231518
           3448           3448        125.383        125.333       0.231465
           3449           3449        125.217        125.167       0.231416
           3450           3450        125.050        125.000       0.231387
           3451           3451        124.883        124.833       0.231345
           3452           3452        124.716        124.667       0.231291
           3453           3453        124.550        124.500       0.231242
           3454           3454        124.383        124.333       0.231184
           3455           3455        124.216        124.167       0.231129
           3456           3456        124.050        124.000       0.231071
           3457           3457        123.883        123.833       0.231011
           3458           3458        123.716        123.667       0.230945
           3459           3459        123.549        123.500       0.230874
           3460           3460        123.383        123.333       0.230807
           3461           3461        123.216        123.167       0.230749
           3462           3462        123.049        123.000       0.230698
           3463           3463        122.883        122.833        0.23065
           3464           3464        122.716        122.667       0.230604
           3465           3465        122.549        122.500       0.230554
           3466           3466        122.383        122.333         0.2305
           3467           3467        122.216        122.167       0.230459
           3468           3468        122.049        122.000        0.23041
           3469           3469        121.882        121.833        0.23036
           3470           3470        121.716        121.667       0.230316
           3471           3471        121.549        121.500       0.230246
           3472           3472        121.382        121.333       0.230173
           3473           3473        121.216        121.167       0.230095
           3474           3474        121.049        121.000       0.230013
           3475           3475        120.882        120.833       0.229923
           3476           3476        120.715        120.667       0.229848
           3477           3477        120.549        120.500        0.22978
           3478           3478        120.382        120.333       0.229714
           3479           3479        120.215        120.167       0.229676
           3480           3480        120.049        120.000       0.229618
           3481           3481        119.882        119.833        0.22956
           3482           3482        119.715        119.667       0.229517
           3483           3483        119.548        119.500        0.22947
           3484           3484        119.382        119.333       0.229415
           3485           3485        119.215        119.167       0.229355
           3486           3486        119.048        119.000       0.229293
           3487           3487        118.882        118.833       0.229215
           3488           3488        118.715        118.667       0.229142
           3489           3489        118.548        118.500       0.229077
           3490           3490        118.382        118.333       0.229017
           3491           3491        118.215        118.167       0.228961
           3492           3492        118.048        118.000       0.228902
           3493           3493        117.881        117.833       0.228841
           3494           3494        117.715        117.667       0.228771
           3495           3495        117.548        117.500       0.228719
           3496           3496        117.381        117.333       0.228668
           3497           3497        117.215        117.167       0.228622
           3498           3498        117.048        117.000       0.228566
           3499           3499        116.881        116.833       0.228503
           3500           3500        116.714        116.667       0.228446
           3501           3501        116.548        116.500       0.228388
           3502           3502        116.381        116.333       0.228333
           3503           3503        116.214        116.167       0.228265
           3504           3504        116.048        116.000       0.228196
           3505           3505        115.881        115.833       0.228131
           3506           3506        115.714        115.667       0.228066
           3507           3507        115.547        115.500       0.228012
           3508           3508        115.381        115.333       0.227968
           3509           3509        115.214        115.167        0.22792
           3510           3510        115.047        115.000       0.227867
           3511           3511        114.881        114.833       0.227827
           3512           3512        114.714        114.667       0.227774
           3513           3513        114.547        114.500       0.227725
           3514           3514        114.381        114.333        0.22768
           3515           3515        114.214        114.167       0.227618
           3516           3516        114.047        114.000       0.227555
           3517           3517        113.880        113.833       0.227496
           3518           3518        113.714        113.667       0.227434
           3519           3519        113.547        113.500       0.227376
           3520           3520        113.380        113.333       0.227314
           3521           3521        113.214        113.167       0.227241
           3522           3522        113.047        113.000       0.227172
           3523           3523        112.880        112.833       0.227125
           3524           3524        112.713        112.667       0.227083
           3525           3525        112.547        112.500       0.227045
           3526           3526        112.380        112.333       0.227008
           3527           3527        112.213        112.167       0.226999
           3528           3528        112.047        112.000       0.226972
           3529           3529        111.880        111.833       0.226929
           3530           3530        111.713        111.667       0.226875
           3531           3531        111.547        111.500       0.226774
           3532           3532        111.380        111.333        0.22669
           3533           3533        111.213        111.167       0.226611
           3534           3534        111.046        111.000       0.226532
           3535           3535        110.880        110.833       0.226447
           3536           3536        110.713        110.667       0.226382
           3537           3537        110.546        110.500       0.226323
           3538           3538        110.380        110.333        0.22627
           3539           3539        110.213        110.167       0.226257
           3540           3540        110.046        110.000       0.226209
           3541           3541        109.879        109.833       0.226144
           3542           3542        109.713        109.667       0.226073
           3543           3543        109.546        109.500       0.225992
           3544           3544        109.379        109.333       0.225918
           3545           3545        109.213        109.167       0.225848
           3546           3546        109.046        109.000       0.225782
           3547           3547        108.879        108.833       0.225721
           3548           3548        108.712        108.667       0.225651
           3549           3549        108.546        108.500        0.22557
           3550           3550        108.379        108.333       0.225488
           3551           3551        108.212        108.167       0.225409
           3552           3552        108.046        108.000        0.22534
           3553           3553        107.879        107.833       0.225272
           3554           3554        107.712        107.667       0.225204
           3555           3555        107.545        107.500       0.225139
           3556           3556        107.379        107.333        0.22509
           3557           3557        107.212        107.167       0.225058
           3558           3558        107.045        107.000       0.225039
           3559           3559        106.879        106.833        0.22506
           3560           3560        106.712        106.667       0.225074
           3561           3561        106.545        106.500       0.225074
           3562           3562        106.379        106.333       0.225051
           3563           3563        106.212        106.167       0.225124
           3564           3564        106.045        106.000       0.225134
           3565           3565        105.878        105.833       0.224919
           3566           3566        105.712        105.667        0.22472
           3567           3567        105.545        105.500       0.224531
           3568           3568        105.378        105.333       0.224374
           3569           3569        105.212        105.167       0.224223
           3570           3570        105.045        105.000        0.22407
           3571           3571        104.878        104.833        0.22396
           3572           3572        104.711        104.667       0.223849
           3573           3573        104.545        104.500       0.223742
           3574           3574        104.378        104.333       0.223644
           3575           3575        104.211        104.167       0.223585
           3576           3576        104.045        104.000       0.223531
           3577           3577        103.878        103.833       0.223481
           3578           3578        103.711        103.667       0.223429
           3579           3579        103.544        103.500        0.22342
           3580           3580        103.378        103.333       0.223393
           3581           3581        103.211        103.167        0.22336
           3582           3582        103.044        103.000       0.223327
           3583           3583        102.878        102.833         0.2233
           3584           3584        102.711        102.667       0.223295
           3585           3585        102.544        102.500       0.223284
           3586           3586        102.378        102.333       0.223263
           3587           3587        102.211        102.167       0.223234
           3588           3588        102.044        102.000       0.223219
           3589           3589        101.877        101.833       0.223192
           3590           3590        101.711        101.667       0.223148
           3591           3591        101.544        101.500       0.223085
           3592           3592        101.377        101.333       0.222985
           3593           3593        101.211        101.167       0.222901
           3594           3594        101.044        101.000       0.222826
           3595           3595        100.877        100.833       0.222762
           3596           3596        100.710        100.667       0.222703
           3597           3597        100.544        100.500       0.222655
           3598           3598        100.377        100.333       0.222619
           3599           3599        100.210        100.167       0.222581
           3600           3600        100.044        100.000        0.22257
           3601           3601         99.877         99.833       0.222538
           3602           3602         99.710         99.667       0.222496
           3603           3603         99.544         99.500        0.22245
           3604           3604         99.377         99.333       0.222398
           3605           3605         99.210         99.167        0.22235
           3606           3606         99.043         99.000       0.222302
           3607           3607         98.877         98.833       0.222253
           3608           3608         98.710         98.667       0.222223
           3609           3609         98.543         98.500       0.222171
           3610           3610         98.377         98.333       0.222108
           3611           3611         98.210         98.167       0.222047
           3612           3612         98.043         98.000       0.221977
           3613           3613         97.876         97.833       0.221913
           3614           3614         97.710         97.667       0.221854
           3615           3615         97.543         97.500       0.221792
           3616           3616         97.376         97.333       0.221733
           3617           3617         97.210         97.167       0.221681
           3618           3618         97.043         97.000        0.22163
           3619           3619         96.876         96.833       0.221577
           3620           3620         96.709         96.667       0.221558
           3621           3621         96.543         96.500       0.221553
           3622           3622         96.376         96.333       0.221561
           3623           3623         96.209         96.167        0.22157
           3624           3624         96.043         96.000       0.221611
           3625           3625         95.876         95.833       0.221611
           3626           3626         95.709         95.667       0.221589
           3627           3627         95.543         95.500       0.221584
           3628           3628         95.376         95.333       0.221418
           3629           3629         95.209         95.167       0.221287
           3630           3630         95.042         95.000        0.22116
           3631           3631         94.876         94.833       0.221031
           3632           3632         94.709         94.667       0.220848
           3633           3633         94.542         94.500       0.220701
           3634           3634         94.376         94.333       0.220572
           3635           3635         94.209         94.167       0.220458
           3636           3636         94.042         94.000       0.220407
           3637           3637         93.875         93.833       0.220353
           3638           3638         93.709         93.667       0.220309
           3639           3639         93.542         93.500       0.220272
           3640           3640         93.375         93.333       0.220274
           3641           3641         93.209         93.167       0.220242
           3642           3642         93.042         93.000       0.220215
           3643           3643         92.875         92.833       0.220189
           3644           3644         92.708         92.667       0.220134
           3645           3645         92.542         92.500         0.2201
           3646           3646         92.375         92.333       0.220075
           3647           3647         92.208         92.167       0.220062
           3648           3648         92.042         92.000       0.220041
           3649           3649         91.875         91.833       0.220008
           3650           3650         91.708         91.667       0.219974
           3651           3651         91.542         91.500       0.219946
           3652           3652         91.375         91.333       0.219896
           3653           3653         91.208         91.167       0.219852
           3654           3654         91.041         91.000       0.219803
           3655           3655         90.875         90.833       0.219754
           3656           3656         90.708         90.667       0.219697
           3657           3657         90.541         90.500       0.219633
           3658           3658         90.375         90.333       0.219577
           3659           3659         90.208         90.167       0.219513
           3660           3660         90.041         90.000       0.219448
           3661           3661         89.875         89.833       0.219391
           3662           3662         89.708         89.667       0.219337
           3663           3663         89.541         89.500        0.21929
           3664           3664         89.374         89.333       0.219253
           3665           3665         89.208         89.167       0.219211
           3666           3666         89.041         89.000       0.219167
           3667           3667         88.874         88.833       0.219125
           3668           3668         88.708         88.667       0.219082
           3669           3669         88.541         88.500       0.219033
           3670           3670         88.374         88.333       0.218974
           3671           3671         88.207         88.167       0.218917
           3672           3672         88.041         88.000       0.218848
           3673           3673         87.874         87.833        0.21879
           3674           3674         87.707         87.667       0.218738
           3675           3675         87.541         87.500       0.218684
           3676           3676         87.374         87.333       0.218632
           3677           3677         87.207         87.167       0.218583
           3678           3678         87.041         87.000       0.218542
           3679           3679         86.874         86.833       0.218508
           3680           3680         86.707         86.667       0.218482
           3681           3681         86.540         86.500       0.218436
           3682           3682         86.374         86.333       0.218398
           3683           3683         86.207         86.167        0.21837
           3684           3684         86.040         86.000        0.21831
           3685           3685         85.874         85.833       0.218248
           3686           3686         85.707         85.667       0.218175
           3687           3687         85.540         85.500       0.218099
           3688           3688         85.373         85.333       0.218023
           3689           3689         85.207         85.167       0.217963
           3690           3690         85.040         85.000       0.217921
           3691           3691         84.873         84.833       0.217885
           3692           3692         84.707         84.667       0.217882
           3693           3693         84.540         84.500       0.217859
           3694           3694         84.373         84.333       0.217825
           3695           3695         84.207         84.167        0.21779
           3696           3696         84.040         84.000       0.217732
           3697           3697         83.873         83.833       0.217683
           3698           3698         83.706         83.667       0.217647
           3699           3699         83.540         83.500       0.217604
           3700           3700         83.373         83.333       0.217564
           3701           3701         83.206         83.167       0.217544
           3702           3702         83.040         83.000       0.217517
           3703           3703         82.873         82.833       0.217482
           3704           3704         82.706         82.667       0.217448
           3705           3705         82.540         82.500       0.217424
           3706           3706         82.373         82.333        0.21738
           3707           3707         82.206         82.167       0.217316
           3708           3708         82.039         82.000       0.217254
           3709           3709         81.873         81.833       0.217171
           3710           3710         81.706         81.667       0.217095
           3711           3711         81.539         81.500       0.217016
           3712           3712         81.373         81.333       0.216937
           3713           3713         81.206         81.167       0.216888
           3714           3714         81.039         81.000        0.21684
           3715           3715         80.872         80.833       0.216793
           3716           3716         80.706         80.667       0.216742
           3717           3717         80.539         80.500       0.216717
           3718           3718         80.372         80.333       0.216664
           3719           3719         80.206         80.167       0.216606
           3720           3720         80.039         80.000       0.216565
           3721           3721         79.872         79.833       0.216504
           3722           3722         79.705         79.667       0.216457
           3723           3723         79.539         79.500       0.216426
           3724           3724         79.372         79.333       0.216399
           3725           3725         79.205         79.167       0.216386
           3726           3726         79.039         79.000       0.216353
           3727           3727         78.872         78.833       0.216311
           3728           3728         78.705         78.667       0.216261
           3729           3729         78.539         78.500       0.216185
           3730           3730         78.372         78.333       0.216118
           3731           3731         78.205         78.167       0.216056
           3732           3732         78.038         78.000       0.215999
           3733           3733         77.872         77.833       0.215946
           3734           3734         77.705         77.667       0.215907
           3735           3735         77.538         77.500       0.215868
           3736           3736         77.372         77.333       0.215827
           3737           3737         77.205         77.167       0.215828
           3738           3738         77.038         77.000       0.215795
           3739           3739         76.872         76.833       0.215754
           3740           3740         76.705         76.667       0.215716
           3741           3741         76.538         76.500       0.215669
           3742           3742         76.371         76.333       0.215624
           3743           3743         76.205         76.167       0.215572
           3744           3744         76.038         76.000       0.215518
           3745           3745         75.871         75.833        0.21547
           3746           3746         75.705         75.667       0.215432
           3747           3747         75.538         75.500       0.215398
           3748           3748         75.371         75.333       0.215364
           3749           3749         75.204         75.167       0.215328
           3750           3750         75.038         75.000       0.215288
           3751           3751         74.871         74.833       0.215235
           3752           3752         74.704         74.667        0.21518
           3753           3753         74.538         74.500       0.215117
           3754           3754         74.371         74.333       0.215067
           3755           3755         74.204         74.167       0.215015
           3756           3756         74.038         74.000       0.214963
           3757           3757         73.871         73.833       0.214935
           3758           3758         73.704         73.667       0.214895
           3759           3759         73.537         73.500       0.214846
           3760           3760         73.371         73.333       0.214801
           3761           3761         73.204         73.167       0.214752
           3762           3762         73.037         73.000       0.214702
           3763           3763         72.871         72.833       0.214666
           3764           3764         72.704         72.667       0.214639
           3765           3765         72.537         72.500       0.214602
           3766           3766         72.370         72.333       0.214567
           3767           3767         72.204         72.167       0.214526
           3768           3768         72.037         72.000        0.21449
           3769           3769         71.870         71.833       0.214439
           3770           3770         71.704         71.667       0.214384
           3771           3771         71.537         71.500       0.214331
           3772           3772         71.370         71.333       0.214281
           3773           3773         71.204         71.167       0.214202
           3774           3774         71.037         71.000       0.214136
           3775           3775         70.870         70.833       0.214076
           3776           3776         70.703         70.667       0.214019
           3777           3777         70.537         70.500       0.213984
           3778           3778         70.370         70.333       0.213956
           3779           3779         70.203         70.167       0.213928
           3780           3780         70.037         70.000        0.21389
           3781           3781         69.870         69.833       0.213876
           3782           3782         69.703         69.667       0.213849
           3783           3783         69.537         69.500       0.213814
           3784           3784         69.370         69.333       0.213783
           3785           3785         69.203         69.167       0.213717
           3786           3786         69.036         69.000       0.213661
           3787           3787         68.870         68.833       0.213611
           3788           3788         68.703         68.667       0.213562
           3789           3789         68.536         68.500       0.213525
           3790           3790         68.370         68.333       0.213492
           3791           3791         68.203         68.167       0.213453
           3792           3792         68.036         68.000       0.213417
           3793           3793         67.869         67.833       0.213382
           3794           3794         67.703         67.667       0.213357
           3795           3795         67.536         67.500       0.213319
           3796           3796         67.369         67.333        0.21328
           3797           3797         67.203         67.167       0.213246
           3798           3798         67.036         67.000       0.213209
           3799           3799         66.869         66.833       0.213173
           3800           3800         66.703         66.667       0.213139
           3801           3801         66.536         66.500       0.213097
           3802           3802         66.369         66.333       0.213074
           3803           3803         66.202         66.167       0.213046
           3804           3804         66.036         66.000       0.213015
           3805           3805         65.869         65.833       0.212987
           3806           3806         65.702         65.667       0.212954
           3807           3807         65.536         65.500       0.212911
           3808           3808         65.369         65.333        0.21288
           3809           3809         65.202         65.167        0.21286
           3810           3810         65.036         65.000       0.212836
           3811           3811         64.869         64.833       0.212806
           3812           3812         64.702         64.667       0.212777
           3813           3813         64.535         64.500       0.212746
           3814           3814         64.369         64.333       0.212712
           3815           3815         64.202         64.167       0.212663
           3816           3816         64.035         64.000       0.212607
           3817           3817         63.869         63.833       0.212551
           3818           3818         63.702         63.667       0.212471
           3819           3819         63.535         63.500       0.212402
           3820           3820         63.368         63.333        0.21233
           3821           3821         63.202         63.167       0.212258
           3822           3822         63.035         63.000       0.212195
           3823           3823         62.868         62.833       0.212147
           3824           3824         62.702         62.667       0.212117
           3825           3825         62.535         62.500       0.212104
           3826           3826         62.368         62.333       0.212104
           3827           3827         62.202         62.167       0.212086
           3828           3828         62.035         62.000       0.212062
           3829           3829         61.868         61.833       0.212039
           3830           3830         61.701         61.667       0.212005
           3831           3831         61.535         61.500        0.21198
           3832           3832         61.368         61.333       0.211964
           3833           3833         61.201         61.167       0.211935
           3834           3834         61.035         61.000       0.211903
           3835           3835         60.868         60.833       0.211874
           3836           3836         60.701         60.667       0.211852
           3837           3837         60.535         60.500        0.21183
           3838           3838         60.368         60.333        0.21182
           3839           3839         60.201         60.167       0.211808
           3840           3840         60.034         60.000       0.211797
           3841           3841         59.868         59.833       0.211787
           3842           3842         59.701         59.667       0.211766
           3843           3843         59.534         59.500       0.211737
           3844           3844         59.368         59.333       0.211699
           3845           3845         59.201         59.167       0.211646
           3846           3846         59.034         59.000       0.211553
           3847           3847         58.868         58.833       0.211486
           3848           3848         58.701         58.667       0.211436
           3849           3849         58.534         58.500       0.211395
           3850           3850         58.367         58.333       0.211362
           3851           3851         58.201         58.167        0.21131
           3852           3852         58.034         58.000        0.21124
           3853           3853         57.867         57.833       0.211171
           3854           3854         57.701         57.667       0.211144
           3855           3855         57.534         57.500       0.211093
           3856           3856         57.367         57.333       0.211033
           3857           3857         57.200         57.167       0.210978
           3858           3858         57.034         57.000       0.210975
           3859           3859         56.867         56.833        0.21095
           3860           3860         56.700         56.667       0.210916
           3861           3861         56.534         56.500       0.210886
           3862           3862         56.367         56.333       0.210877
           3863           3863         56.200         56.167       0.210852
           3864           3864         56.034         56.000       0.210822
           3865           3865         55.867         55.833       0.210795
           3866           3866         55.700         55.667       0.210766
           3867           3867         55.533         55.500       0.210737
           3868           3868         55.367         55.333       0.210696
           3869           3869         55.200         55.167       0.210652
           3870           3870         55.033         55.000       0.210612
           3871           3871         54.867         54.833       0.210579
           3872           3872         54.700         54.667       0.210542
           3873           3873         54.533         54.500       0.210503
           3874           3874         54.367         54.333       0.210469
           3875           3875         54.200         54.167       0.210438
           3876           3876         54.033         54.000       0.210425
           3877           3877         53.866         53.833       0.210425
           3878           3878         53.700         53.667       0.210449
           3879           3879         53.533         53.500       0.210459
           3880           3880         53.366         53.333       0.210451
           3881           3881         53.200         53.167       0.210411
           3882           3882         53.033         53.000       0.210447
           3883           3883         52.866         52.833       0.210459
           3884           3884         52.700         52.667       0.210297
           3885           3885         52.533         52.500       0.210157
           3886           3886         52.366         52.333       0.210033
           3887           3887         52.199         52.167       0.209911
           3888           3888         52.033         52.000       0.209803
           3889           3889         51.866         51.833       0.209705
           3890           3890         51.699         51.667       0.209611
           3891           3891         51.533         51.500       0.209531
           3892           3892         51.366         51.333       0.209453
           3893           3893         51.199         51.167       0.209385
           3894           3894         51.032         51.000       0.209335
           3895           3895         50.866         50.833       0.209311
           3896           3896         50.699         50.667       0.209291
           3897           3897         50.532         50.500       0.209294
           3898           3898         50.366         50.333       0.209313
           3899           3899         50.199         50.167       0.209377
           3900           3900         50.032         50.000       0.209409
           3901           3901         49.866         49.833       0.209425
           3902           3902         49.699         49.667       0.209435
           3903           3903         49.532         49.500       0.209434
           3904           3904         49.366         49.333       0.209421
           3905           3905         49.199         49.167       0.209393
           3906           3906         49.032         49.000       0.209358
           3907           3907         48.865         48.833       0.209273
           3908           3908         48.699         48.667       0.209202
           3909           3909         48.532         48.500       0.209132
           3910           3910         48.365         48.333       0.209064
           3911           3911         48.199         48.167       0.208987
           3912           3912         48.032         48.000       0.208933
           3913           3913         47.865         47.833       0.208895
           3914           3914         47.699         47.667       0.208865
           3915           3915         47.532         47.500       0.208863
           3916           3916         47.365         47.333        0.20884
           3917           3917         47.198         47.167       0.208809
           3918           3918         47.032         47.000       0.208771
           3919           3919         46.865         46.833       0.208716
           3920           3920         46.698         46.667       0.208662
           3921           3921         46.532         46.500       0.208608
           3922           3922         46.365         46.333       0.208559
           3923           3923         46.198         46.167       0.208521
           3924           3924         46.032         46.000       0.208485
           3925           3925         45.865         45.833       0.208454
           3926           3926         45.698         45.667       0.208422
           3927           3927         45.531         45.500       0.208437
           3928           3928         45.365         45.333       0.208427
           3929           3929         45.198         45.167       0.208422
           3930           3930         45.031         45.000        0.20842
           3931           3931         44.865         44.833       0.208408
           3932           3932         44.698         44.667       0.208379
           3933           3933         44.531         44.500       0.208333
           3934           3934         44.365         44.333       0.208291
           3935           3935         44.198         44.167        0.20826
           3936           3936         44.031         44.000         0.2082
           3937           3937         43.864         43.833       0.208157
           3938           3938         43.698         43.667       0.208123
           3939           3939         43.531         43.500        0.20809
           3940           3940         43.364         43.333       0.208092
           3941           3941         43.198         43.167       0.208082
           3942           3942         43.031         43.000       0.208059
           3943           3943         42.864         42.833       0.208028
           3944           3944         42.698         42.667       0.208032
           3945           3945         42.531         42.500       0.208026
           3946           3946         42.364         42.333       0.208017
           3947           3947         42.197         42.167       0.207995
           3948           3948         42.031         42.000        0.20798
           3949           3949         41.864         41.833       0.207947
           3950           3950         41.697         41.667       0.207898
           3951           3951         41.531         41.500       0.207838
           3952           3952         41.364         41.333       0.207767
           3953           3953         41.197         41.167       0.207711
           3954           3954         41.031         41.000       0.207661
           3955           3955         40.864         40.833       0.207616
           3956           3956         40.697         40.667       0.207574
           3957           3957         40.530         40.500       0.207519
           3958           3958         40.364         40.333       0.207476
           3959           3959         40.197         40.167       0.207448
           3960           3960         40.030         40.000       0.207421
           3961           3961         39.864         39.833       0.207411
           3962           3962         39.697         39.667       0.207408
           3963           3963         39.530         39.500       0.207404
           3964           3964         39.364         39.333       0.207405
           3965           3965         39.197         39.167       0.207384
           3966           3966         39.030         39.000       0.207358
           3967           3967         38.863         38.833       0.207326
           3968           3968         38.697         38.667       0.207263
           3969           3969         38.530         38.500       0.207225
           3970           3970         38.363         38.333       0.207199
           3971           3971         38.197         38.167       0.207182
           3972           3972         38.030         38.000       0.207174
           3973           3973         37.863         37.833       0.207146
           3974           3974         37.697         37.667       0.207117
           3975           3975         37.530         37.500       0.207079
           3976           3976         37.363         37.333       0.207022
           3977           3977         37.196         37.167       0.206987
           3978           3978         37.030         37.000       0.206955
           3979           3979         36.863         36.833       0.206923
           3980           3980         36.696         36.667       0.206879
           3981           3981         36.530         36.500       0.206832
           3982           3982         36.363         36.333       0.206782
           3983           3983         36.196         36.167       0.206732
           3984           3984         36.030         36.000       0.206679
           3985           3985         35.863         35.833       0.206628
           3986           3986         35.696         35.667       0.206582
           3987           3987         35.529         35.500       0.206534
           3988           3988         35.363         35.333       0.206493
           3989           3989         35.196         35.167       0.206434
           3990           3990         35.029         35.000       0.206383
           3991           3991         34.863         34.833       0.206335
           3992           3992         34.696         34.667       0.206289
           3993           3993         34.529         34.500        0.20625
           3994           3994         34.363         34.333       0.206208
           3995           3995         34.196         34.167        0.20616
           3996           3996         34.029         34.000       0.206116
           3997           3997         33.862         33.833       0.206068
           3998           3998         33.696         33.667       0.206018
           3999           3999         33.529         33.500       0.205968
           4000           4000         33.362         33.333       0.205916
           4001           4001         33.196         33.167        0.20588
           4002           4002         33.029         33.000       0.205841
           4003           4003         32.862         32.833       0.205801
           4004           4004         32.695         32.667        0.20578
           4005           4005         32.529         32.500       0.205747
           4006           4006         32.362         32.333       0.205717
           4007           4007         32.195         32.167       0.205693
           4008           4008         32.029         32.000        0.20563
           4009           4009         31.862         31.833        0.20558
           4010           4010         31.695         31.667       0.205549
           4011           4011         31.529         31.500       0.205537
           4012           4012         31.362         31.333       0.205496
           4013           4013         31.195         31.167       0.205454
           4014           4014         31.028         31.000       0.205395
           4015           4015         30.862         30.833       0.205338
           4016           4016         30.695         30.667        0.20532
           4017           4017         30.528         30.500       0.205294
           4018           4018         30.362         30.333       0.205267
           4019           4019         30.195         30.167       0.205238
           4020           4020         30.028         30.000       0.205226
           4021           4021         29.862         29.833       0.205196
           4022           4022         29.695         29.667       0.205153
           4023           4023         29.528         29.500        0.20511
           4024           4024         29.361         29.333       0.205029
           4025           4025         29.195         29.167       0.204979
           4026           4026         29.028         29.000       0.204925
           4027           4027         28.861         28.833       0.204865
           4028           4028         28.695         28.667       0.204804
           4029           4029         28.528         28.500       0.204732
           4030           4030         28.361         28.333       0.204649
           4031           4031         28.195         28.167       0.204567
           4032           4032         28.028         28.000       0.204491
           4033           4033         27.861         27.833       0.204428
           4034           4034         27.694         27.667       0.204379
           4035           4035         27.528         27.500       0.204332
           4036           4036         27.361         27.333       0.204298
           4037           4037         27.194         27.167       0.204254
           4038           4038         27.028         27.000       0.204212
           4039           4039         26.861         26.833       0.204173
           4040           4040         26.694         26.667       0.204142
           4041           4041         26.528         26.500       0.204101
           4042           4042         26.361         26.333       0.204066
           4043           4043         26.194         26.167       0.204035
           4044           4044         26.027         26.000       0.204057
           4045           4045         25.861         25.833       0.204056
           4046           4046         25.694         25.667       0.204044
           4047           4047         25.527         25.500       0.204038
           4048           4048         25.361         25.333       0.204008
           4049           4049         25.194         25.167       0.203975
           4050           4050         25.027         25.000       0.203942
           4051           4051         24.861         24.833       0.203899
           4052           4052         24.694         24.667       0.203803
           4053           4053         24.527         24.500       0.203747
           4054           4054         24.360         24.333       0.203704
           4055           4055         24.194         24.167       0.203651
           4056           4056         24.027         24.000       0.203602
           4057           4057         23.860         23.833        0.20356
           4058           4058         23.694         23.667       0.203508
           4059           4059         23.527         23.500       0.203445
           4060           4060         23.360         23.333       0.203407
           4061           4061         23.194         23.167       0.203383
           4062           4062         23.027         23.000       0.203367
           4063           4063         22.860         22.833       0.203344
           4064           4064         22.693         22.667       0.203345
           4065           4065         22.527         22.500       0.203329
           4066           4066         22.360         22.333        0.20331
           4067           4067         22.193         22.167       0.203285
           4068           4068         22.027         22.000       0.203214
           4069           4069         21.860         21.833       0.203166
           4070           4070         21.693         21.667       0.203124
           4071           4071         21.527         21.500       0.203079
           4072           4072         21.360         21.333       0.203009
           4073           4073         21.193         21.167        0.20295
           4074           4074         21.026         21.000       0.202891
           4075           4075         20.860         20.833       0.202836
           4076           4076         20.693         20.667       0.202779
           4077           4077         20.526         20.500       0.202727
           4078           4078         20.360         20.333       0.202681
           4079           4079         20.193         20.167       0.202639
           4080           4080         20.026         20.000       0.202588
           4081           4081         19.860         19.833       0.202525
           4082           4082         19.693         19.667       0.202464
           4083           4083         19.526         19.500       0.202407
           4084           4084         19.359         19.333       0.202361
           4085           4085         19.193         19.167       0.202315
           4086           4086         19.026         19.000        0.20227
           4087           4087         18.859         18.833       0.202214
           4088           4088         18.693         18.667       0.202168
           4089           4089         18.526         18.500       0.202097
           4090           4090         18.359         18.333       0.202026
           4091           4091         18.193         18.167       0.201951
           4092           4092         18.026         18.000       0.201838
           4093           4093         17.859         17.833       0.201772
           4094           4094         17.692         17.667       0.201726
           4095           4095         17.526         17.500       0.201677
           4096           4096         17.359         17.333       0.201663
           4097           4097         17.192         17.167       0.201627
           4098           4098         17.026         17.000       0.201577
           4099           4099         16.859         16.833       0.201532
           4100           4100         16.692         16.667        0.20148
           4101           4101         16.526         16.500       0.201454
           4102           4102         16.359         16.333       0.201448
           4103           4103         16.192         16.167       0.201429
           4104           4104         16.025         16.000       0.201409
           4105           4105         15.859         15.833       0.201393
           4106           4106         15.692         15.667       0.201392
           4107           4107         15.525         15.500       0.201381
           4108           4108         15.359         15.333       0.201342
           4109           4109         15.192         15.167        0.20132
           4110           4110         15.025         15.000       0.201305
           4111           4111         14.859         14.833       0.201281
           4112           4112         14.692         14.667       0.201236
           4113           4113         14.525         14.500       0.201215
           4114           4114         14.358         14.333       0.201183
           4115           4115         14.192         14.167       0.201141
           4116           4116         14.025         14.000       0.201123
           4117           4117         13.858         13.833       0.201113
           4118           4118         13.692         13.667       0.201083
           4119           4119         13.525         13.500       0.201038
           4120           4120         13.358         13.333       0.201021
           4121           4121         13.192         13.167       0.200998
           4122           4122         13.025         13.000       0.200965
           4123           4123         12.858         12.833       0.200926
           4124           4124         12.691         12.667       0.200898
           4125           4125         12.525         12.500       0.200875
           4126           4126         12.358         12.333       0.200842
           4127           4127         12.191         12.167       0.200798
           4128           4128         12.025         12.000       0.200782
           4129           4129         11.858         11.833        0.20076
           4130           4130         11.691         11.667       0.200732
           4131           4131         11.525         11.500       0.200692
           4132           4132         11.358         11.333       0.200676
           4133           4133         11.191         11.167       0.200673
           4134           4134         11.025         11.000       0.200657
           4135           4135         10.858         10.833        0.20062
           4136           4136         10.691         10.667       0.200611
           4137           4137         10.524         10.500       0.200602
           4138           4138         10.358         10.333       0.200574
           4139           4139         10.191         10.167       0.200534
           4140           4140         10.024         10.000       0.200497
           4141           4141          9.858          9.833       0.200455
           4142           4142          9.691          9.667       0.200415
           4143           4143          9.524          9.500       0.200376
           4144           4144          9.358          9.333        0.20034
           4145           4145          9.191          9.167       0.200304
           4146           4146          9.024          9.000        0.20026
           4147           4147          8.857          8.833       0.200219
           4148           4148          8.691          8.667       0.200182
           4149           4149          8.524          8.500       0.200141
           4150           4150          8.357          8.333       0.200103
           4151           4151          8.191          8.167       0.200074
           4152           4152          8.024          8.000        0.20004
           4153           4153          7.857          7.833       0.200016
           4154           4154          7.691          7.667       0.199994
           4155           4155          7.524          7.500       0.199964
           4156           4156          7.357          7.333        0.19993
           4157           4157          7.190          7.167       0.199902
           4158           4158          7.024          7.000       0.199865
           4159           4159          6.857          6.833        0.19982
           4160           4160          6.690          6.667       0.199775
           4161           4161          6.524          6.500       0.199734
           4162           4162          6.357          6.333       0.199702
           4163           4163          6.190          6.167        0.19968
           4164           4164          6.024          6.000       0.199659
           4165           4165          5.857          5.833       0.199647
           4166           4166          5.690          5.667        0.19963
           4167           4167          5.523          5.500       0.199606
           4168           4168          5.357          5.333       0.199595
           4169           4169          5.190          5.167       0.199532
           4170           4170          5.023          5.000       0.199487
           4171           4171          4.857          4.833       0.199446
           4172           4172          4.690          4.667        0.19939
           4173           4173          4.523          4.500       0.199327
           4174           4174          4.357          4.333       0.199283
           4175           4175          4.190          4.167       0.199253
           4176           4176          4.023          4.000       0.199233
           4177           4177          3.857          3.833       0.199238
           4178           4178          3.690          3.667       0.199243
           4179           4179          3.523          3.500       0.199231
           4180           4180          3.356          3.333       0.199199
           4181           4181          3.190          3.167       0.199191
           4182           4182          3.023          3.000       0.199188
           4183           4183          2.856          2.833       0.199179
           4184           4184          2.690          2.667       0.199161
           4185           4185          2.523          2.500       0.199129
           4186           4186          2.356          2.333        0.19908
           4187           4187          2.190          2.167       0.199047
           4188           4188          2.023          2.000       0.199033
           4189           4189          1.856          1.833       0.199002
           4190           4190          1.689          1.667        0.19897
           4191           4191          1.523          1.500       0.198929
           4192           4192          1.356          1.333       0.198876
           4193           4193          1.189          1.167       0.198834
           4194           4194          1.023          1.000       0.198796
           4195           4195          0.856          0.833        0.19875
           4196           4196          0.689          0.667        0.19871
           4197           4197          0.523          0.500       0.198673
           4198           4198          0.356          0.333       0.198657
           4199           4199          0.189          0.167       0.198658
           4200           4200     22.479e-03          0.000       0.198666
           4201           4201         -0.144         -0.167        0.19869
           4202           4202         -0.311         -0.333       0.198695
           4203           4203         -0.478         -0.500         0.1987
           4204           4204         -0.644         -0.667       0.198679
           4205           4205         -0.811         -0.833       0.198611
           4206           4206         -0.978         -1.000       0.198561
           4207           4207         -1.144         -1.167       0.198519
           4208           4208         -1.311         -1.333       0.198474
           4209           4209         -1.478         -1.500       0.198394
           4210           4210         -1.644         -1.667       0.198335
           4211           4211         -1.811         -1.833       0.198285
           4212           4212         -1.978         -2.000       0.198239
           4213           4213         -2.145         -2.167       0.198195
           4214           4214         -2.311         -2.333       0.198154
           4215           4215         -2.478         -2.500       0.198098
           4216           4216         -2.645         -2.667       0.198037
           4217           4217         -2.811         -2.833       0.197965
           4218           4218         -2.978         -3.000       0.197882
           4219           4219         -3.145         -3.167       0.197811
           4220           4220         -3.312         -3.333       0.197763
           4221           4221         -3.478         -3.500       0.197686
           4222           4222         -3.645         -3.667       0.197612
           4223           4223         -3.812         -3.833       0.197551
           4224           4224         -3.978         -4.000       0.197493
           4225           4225         -4.145         -4.167       0.197471
           4226           4226         -4.312         -4.333       0.197429
           4227           4227         -4.478         -4.500        0.19736
           4228           4228         -4.645         -4.667        0.19728
           4229           4229         -4.812         -4.833       0.197228
           4230           4230         -4.979         -5.000       0.197188
           4231           4231         -5.145         -5.167       0.197093
           4232           4232         -5.312         -5.333       0.196955
           4233           4233         -5.479         -5.500        0.19698
           4234           4234         -5.645         -5.667       0.196998
           4235           4235         -5.812         -5.833       0.196952
           4236           4236         -5.979         -6.000       0.196892
           4237           4237         -6.145         -6.167       0.196848
           4238           4238         -6.312         -6.333       0.196751
           4239           4239         -6.479         -6.500       0.196656
           4240           4240         -6.646         -6.667       0.196562
           4241           4241         -6.812         -6.833       0.196465
           4242           4242         -6.979         -7.000       0.196337
           4243           4243         -7.146         -7.167       0.196235
           4244           4244         -7.312         -7.333       0.196144
           4245           4245         -7.479         -7.500       0.196068
           4246           4246         -7.646         -7.667       0.196049
           4247           4247         -7.812         -7.833       0.195999
           4248           4248         -7.979         -8.000       0.195933
           4249           4249         -8.146         -8.167       0.195865
           4250           4250         -8.313         -8.333       0.195837
           4251           4251         -8.479         -8.500       0.195787
           4252           4252         -8.646         -8.667       0.195724
           4253           4253         -8.813         -8.833       0.195655
           4254           4254         -8.979         -9.000       0.195578
           4255           4255         -9.146         -9.167       0.195519
           4256           4256         -9.313         -9.333        0.19545
           4257           4257         -9.479         -9.500       0.195379
           4258           4258         -9.646         -9.667        0.19531
           4259           4259         -9.813         -9.833       0.195233
           4260           4260         -9.980        -10.000       0.195168
           4261           4261        -10.146        -10.167       0.195125
           4262           4262        -10.313        -10.333       0.195043
           4263           4263        -10.480        -10.500       0.194984
           4264           4264        -10.646        -10.667        0.19494
           4265           4265        -10.813        -10.833       0.194892
           4266           4266        -10.980        -11.000       0.194848
           4267           4267        -11.146        -11.167       0.194792
           4268           4268        -11.313        -11.333        0.19471
           4269           4269        -11.480        -11.500       0.194606
           4270           4270        -11.647        -11.667       0.194503
           4271           4271        -11.813        -11.833       0.194408
           4272           4272        -11.980        -12.000       0.194306
           4273           4273        -12.147        -12.167       0.194145
           4274           4274        -12.313        -12.333       0.194182
           4275           4275        -12.480        -12.500        0.19414
           4276           4276        -12.647        -12.667       0.194083
           4277           4277        -12.813        -12.833       0.194034
           4278           4278        -12.980        -13.000       0.193978
           4279           4279        -13.147        -13.167       0.193914
           4280           4280        -13.314        -13.333       0.193843
           4281           4281        -13.480        -13.500       0.193766
           4282           4282        -13.647        -13.667       0.193653
           4283           4283        -13.814        -13.833       0.193552
           4284           4284        -13.980        -14.000       0.193465
           4285           4285        -14.147        -14.167       0.193384
           4286           4286        -14.314        -14.333       0.193301
           4287           4287        -14.480        -14.500       0.193209
           4288           4288        -14.647        -14.667       0.193117
           4289           4289        -14.814        -14.833       0.193037
           4290           4290        -14.981        -15.000       0.192986
           4291           4291        -15.147        -15.167       0.192922
           4292           4292        -15.314        -15.333       0.192847
           4293           4293        -15.481        -15.500        0.19277
           4294           4294        -15.647        -15.667       0.192706
           4295           4295        -15.814        -15.833       0.192625
           4296           4296        -15.981        -16.000       0.192538
           4297           4297        -16.147        -16.167        0.19245
           4298           4298        -16.314        -16.333       0.192371
           4299           4299        -16.481        -16.500       0.192316
           4300           4300        -16.648        -16.667       0.192282
           4301           4301        -16.814        -16.833       0.192234
           4302           4302        -16.981        -17.000       0.192205
           4303           4303        -17.148        -17.167       0.192162
           4304           4304        -17.314        -17.333       0.192102
           4305           4305        -17.481        -17.500       0.192017
           4306           4306        -17.648        -17.667       0.191882
           4307           4307        -17.814        -17.833       0.191793
           4308           4308        -17.981        -18.000       0.191722
           4309           4309        -18.148        -18.167       0.191649
           4310           4310        -18.315        -18.333       0.191554
           4311           4311        -18.481        -18.500       0.191458
           4312           4312        -18.648        -18.667       0.191377
           4313           4313        -18.815        -18.833       0.191299
           4314           4314        -18.981        -19.000       0.191197
           4315           4315        -19.148        -19.167       0.191099
           4316           4316        -19.315        -19.333       0.191015
           4317           4317        -19.481        -19.500        0.19093
           4318           4318        -19.648        -19.667       0.190856
           4319           4319        -19.815        -19.833       0.190797
           4320           4320        -19.982        -20.000       0.190739
           4321           4321        -20.148        -20.167       0.190685
           4322           4322        -20.315        -20.333       0.190658
           4323           4323        -20.482        -20.500       0.190613
           4324           4324        -20.648        -20.667       0.190572
           4325           4325        -20.815        -20.833       0.190531
           4326           4326        -20.982        -21.000       0.190484
           4327           4327        -21.148        -21.167       0.190433
           4328           4328        -21.315        -21.333       0.190394
           4329           4329        -21.482        -21.500       0.190346
           4330           4330        -21.649        -21.667       0.190303
           4331           4331        -21.815        -21.833       0.190253
           4332           4332        -21.982        -22.000       0.190201
           4333           4333        -22.149        -22.167       0.190156
           4334           4334        -22.315        -22.333       0.190112
           4335           4335        -22.482        -22.500       0.190046
           4336           4336        -22.649        -22.667        0.18998
           4337           4337        -22.815        -22.833       0.189931
           4338           4338        -22.982        -23.000        0.18989
           4339           4339        -23.149        -23.167       0.189842
           4340           4340        -23.315        -23.333       0.189778
           4341           4341        -23.482        -23.500       0.189712
           4342           4342        -23.649        -23.667       0.189633
           4343           4343        -23.816        -23.833       0.189522
           4344           4344        -23.982        -24.000       0.189422
           4345           4345        -24.149        -24.167        0.18932
           4346           4346        -24.316        -24.333       0.189216
           4347           4347        -24.482        -24.500       0.189091
           4348           4348        -24.649        -24.667       0.188986
           4349           4349        -24.816        -24.833       0.188878
           4350           4350        -24.982        -25.000       0.188774
           4351           4351        -25.149        -25.167       0.188729
           4352           4352        -25.316        -25.333       0.188658
           4353           4353        -25.483        -25.500       0.188582
           4354           4354        -25.649        -25.667        0.18851
           4355           4355        -25.816        -25.833       0.188484
           4356           4356        -25.983        -26.000       0.188436
           4357           4357        -26.149        -26.167       0.188369
           4358           4358        -26.316        -26.333       0.188297
           4359           4359        -26.483        -26.500       0.188231
           4360           4360        -26.649        -26.667       0.188171
           4361           4361        -26.816        -26.833       0.188095
           4362           4362        -26.983        -27.000       0.188009
           4363           4363        -27.150        -27.167       0.187882
           4364           4364        -27.316        -27.333       0.187766
           4365           4365        -27.483        -27.500        0.18764
           4366           4366        -27.650        -27.667       0.187508
           4367           4367        -27.816        -27.833       0.187351
           4368           4368        -27.983        -28.000       0.187226
           4369           4369        -28.150        -28.167        0.18712
           4370           4370        -28.316        -28.333        0.18702
           4371           4371        -28.483        -28.500       0.186963
           4372           4372        -28.650        -28.667       0.186887
           4373           4373        -28.817        -28.833       0.186822
           4374           4374        -28.983        -29.000       0.186772
           4375           4375        -29.150        -29.167       0.186723
           4376           4376        -29.317        -29.333       0.186646
           4377           4377        -29.483        -29.500       0.186549
           4378           4378        -29.650        -29.667        0.18643
           4379           4379        -29.817        -29.833       0.186303
           4380           4380        -29.983        -30.000       0.186201
           4381           4381        -30.150        -30.167        0.18609
           4382           4382        -30.317        -30.333       0.185979
           4383           4383        -30.484        -30.500       0.185841
           4384           4384        -30.650        -30.667       0.185714
           4385           4385        -30.817        -30.833       0.185603
           4386           4386        -30.984        -31.000       0.185488
           4387           4387        -31.150        -31.167       0.185354
           4388           4388        -31.317        -31.333        0.18523
           4389           4389        -31.484        -31.500       0.185104
           4390           4390        -31.650        -31.667       0.184986
           4391           4391        -31.817        -31.833       0.184882
           4392           4392        -31.984        -32.000       0.184781
           4393           4393        -32.151        -32.167       0.184677
           4394           4394        -32.317        -32.333       0.184591
           4395           4395        -32.484        -32.500       0.184526
           4396           4396        -32.651        -32.667       0.184485
           4397           4397        -32.817        -32.833        0.18442
           4398           4398        -32.984        -33.000       0.184329
           4399           4399        -33.151        -33.167        0.18423
           4400           4400        -33.317        -33.333       0.184093
           4401           4401        -33.484        -33.500        0.18395
           4402           4402        -33.651        -33.667         0.1838
           4403           4403        -33.818        -33.833       0.183652
           4404           4404        -33.984        -34.000       0.183494
           4405           4405        -34.151        -34.167       0.183344
           4406           4406        -34.318        -34.333       0.183197
           4407           4407        -34.484        -34.500       0.183061
           4408           4408        -34.651        -34.667       0.182976
           4409           4409        -34.818        -34.833       0.182868
           4410           4410        -34.984        -35.000       0.182742
           4411           4411        -35.151        -35.167       0.182606
           4412           4412        -35.318        -35.333       0.182461
           4413           4413        -35.485        -35.500       0.182299
           4414           4414        -35.651        -35.667       0.182144
           4415           4415        -35.818        -35.833       0.181999
           4416           4416        -35.985        -36.000        0.18182
           4417           4417        -36.151        -36.167       0.181662
           4418           4418        -36.318        -36.333       0.181531
           4419           4419        -36.485        -36.500        0.18142
           4420           4420        -36.651        -36.667       0.181332
           4421           4421        -36.818        -36.833       0.181243
           4422           4422        -36.985        -37.000       0.181149
           4423           4423        -37.152        -37.167       0.181056
           4424           4424        -37.318        -37.333       0.180993
           4425           4425        -37.485        -37.500       0.180912
           4426           4426        -37.652        -37.667       0.180784
           4427           4427        -37.818        -37.833       0.180628
           4428           4428        -37.985        -38.000       0.180449
           4429           4429        -38.152        -38.167        0.18028
           4430           4430        -38.318        -38.333       0.180106
           4431           4431        -38.485        -38.500        0.17992
           4432           4432        -38.652        -38.667       0.179707
           4433           4433        -38.819        -38.833       0.179513
           4434           4434        -38.985        -39.000       0.179345
           4435           4435        -39.152        -39.167       0.179198
           4436           4436        -39.319        -39.333        0.17903
           4437           4437        -39.485        -39.500       0.178858
           4438           4438        -39.652        -39.667       0.178714
           4439           4439        -39.819        -39.833       0.178615
           4440           4440        -39.985        -40.000       0.178445
           4441           4441        -40.152        -40.167       0.178275
           4442           4442        -40.319        -40.333       0.178102
           4443           4443        -40.486        -40.500       0.177936
           4444           4444        -40.652        -40.667       0.177727
           4445           4445        -40.819        -40.833       0.177522
           4446           4446        -40.986        -41.000       0.177296
           4447           4447        -41.152        -41.167       0.177082
           4448           4448        -41.319        -41.333       0.176793
           4449           4449        -41.486        -41.500       0.176538
           4450           4450        -41.653        -41.667       0.176284
           4451           4451        -41.819        -41.833       0.176028
           4452           4452        -41.986        -42.000       0.175866
           4453           4453        -42.153        -42.167       0.175691
           4454           4454        -42.319        -42.333       0.175522
           4455           4455        -42.486        -42.500       0.175342
           4456           4456        -42.653        -42.667       0.175229
           4457           4457        -42.819        -42.833       0.175089
           4458           4458        -42.986        -43.000       0.174863
           4459           4459        -43.153        -43.167       0.174483
           4460           4460        -43.320        -43.333        0.17408
           4461           4461        -43.486        -43.500       0.173742
           4462           4462        -43.653        -43.667        0.17341
           4463           4463        -43.820        -43.833       0.173061
           4464           4464        -43.986        -44.000       0.172803
           4465           4465        -44.153        -44.167        0.17255
           4466           4466        -44.320        -44.333       0.172304
           4467           4467        -44.487        -44.500       0.172068
           4468           4468        -44.653        -44.667       0.171865
           4469           4469        -44.820        -44.833       0.171625
           4470           4470        -44.987        -45.000       0.171402
           4471           4471        -45.153        -45.167       0.171202
           4472           4472        -45.320        -45.333       0.170743
           4473           4473        -45.487        -45.500       0.170414
           4474           4474        -45.654        -45.667       0.170078
           4475           4475        -45.820        -45.833       0.169695
           4476           4476        -45.987        -46.000       0.169343
           4477           4477        -46.154        -46.167       0.168993
           4478           4478        -46.320        -46.333       0.168644
           4479           4479        -46.487        -46.500       0.168292
           4480           4480        -46.654        -46.667       0.167902
           4481           4481        -46.821        -46.833       0.167508
           4482           4482        -46.987        -47.000         0.1671
           4483           4483        -47.154        -47.167       0.166695
           4484           4484        -47.321        -47.333       0.166271
           4485           4485        -47.487        -47.500       0.165858
           4486           4486        -47.654        -47.667       0.165429
           4487           4487        -47.821        -47.833       0.164989
           4488           4488        -47.988        -48.000       0.164548
           4489           4489        -48.154        -48.167       0.164111
           4490           4490        -48.321        -48.333       0.163699
           4491           4491        -48.488        -48.500       0.163296
           4492           4492        -48.654        -48.667       0.162896
           4493           4493        -48.821        -48.833       0.162525
           4494           4494        -48.988        -49.000       0.162138
           4495           4495        -49.155        -49.167       0.161741
           4496           4496        -49.321        -49.333       0.161326
           4497           4497        -49.488        -49.500        0.16087
           4498           4498        -49.655        -49.667       0.160401
           4499           4499        -49.821        -49.833       0.159911
           4500           4500        -49.988        -50.000       0.159345
           4501           4501        -50.155        -50.167       0.158693
           4502           4502        -50.322        -50.333       0.158046
           4503           4503        -50.488        -50.500       0.157385
           4504           4504        -50.655        -50.667       0.156721
           4505           4505        -50.822        -50.833       0.155938
           4506           4506        -50.989        -51.000       0.155194
           4507           4507        -51.155        -51.167       0.154453
           4508           4508        -51.322        -51.333       0.153707
           4509           4509        -51.489        -51.500       0.152914
           4510           4510        -51.656        -51.667       0.152149
           4511           4511        -51.822        -51.833       0.151405
           4512           4512        -51.989        -52.000       0.150655
           4513           4513        -52.156        -52.167       0.149044
           4514           4514        -52.323        -52.333       0.147896
           4515           4515        -52.489        -52.500       0.146894
           4516           4516        -52.656        -52.667       0.145962
           4517           4517        -52.823        -52.833       0.145075
           4518           4518        -52.990        -53.000       0.144133
           4519           4519        -53.156        -53.167       0.143209
           4520           4520        -53.323        -53.333       0.142303
           4521           4521        -53.490        -53.500       0.141397
           4522           4522        -53.657        -53.667       0.140511
           4523           4523        -53.823        -53.833       0.139662
           4524           4524        -53.990        -54.000       0.138781
           4525           4525        -54.157        -54.167       0.137946
           4526           4526        -54.324        -54.333       0.137041
           4527           4527        -54.490        -54.500       0.136063
           4528           4528        -54.657        -54.667       0.135182
           4529           4529        -54.824        -54.833       0.134418
           4530           4530        -54.991        -55.000        0.13359
           4531           4531        -55.157        -55.167       0.132756
           4532           4532        -55.324        -55.333       0.131934
           4533           4533        -55.491        -55.500       0.131088
           4534           4534        -55.658        -55.667       0.130255
           4535           4535        -55.824        -55.833       0.129311
           4536           4536        -55.991        -56.000       0.128392
           4537           4537        -56.158        -56.167       0.127374
           4538           4538        -56.324        -56.333       0.126588
           4539           4539        -56.491        -56.500       0.126004
           4540           4540        -56.658        -56.667       0.125464
           4541           4541        -56.825        -56.833       0.124608
           4542           4542        -56.991        -57.000       0.123851
           4543           4543        -57.158        -57.167       0.123116
           4544           4544        -57.325        -57.333       0.122385
           4545           4545        -57.492        -57.500       0.121631
           4546           4546        -57.658        -57.667       0.120878
           4547           4547        -57.825        -57.833       0.120129
           4548           4548        -57.992        -58.000       0.119312
           4549           4549        -58.159        -58.167       0.118701
           4550           4550        -58.325        -58.333       0.118083
           4551           4551        -58.492        -58.500       0.117526
           4552           4552        -58.659        -58.667       0.116831
           4553           4553        -58.825        -58.833       0.115951
           4554           4554        -58.992        -59.000       0.115193
           4555           4555        -59.159        -59.167       0.114455
           4556           4556        -59.326        -59.333       0.113747
           4557           4557        -59.492        -59.500       0.113048
           4558           4558        -59.659        -59.667       0.112382
           4559           4559        -59.826        -59.833       0.111676
           4560           4560        -59.993        -60.000       0.110964
           4561           4561        -60.159        -60.167       0.110277
           4562           4562        -60.326        -60.333       0.109545
           4563           4563        -60.493        -60.500        0.10876
           4564           4564        -60.659        -60.667       0.108056
           4565           4565        -60.826        -60.833       0.107775
           4566           4566        -60.993        -61.000       0.107363
           4567           4567        -61.160        -61.167       0.106877
           4568           4568        -61.326        -61.333       0.106187
           4569           4569        -61.493        -61.500       0.105474
           4570           4570        -61.660        -61.667       0.104958
           4571           4571        -61.826        -61.833       0.104411
           4572           4572        -61.993        -62.000       0.103864
           4573           4573        -62.160        -62.167       0.103248
           4574           4574        -62.327        -62.333       0.102712
           4575           4575        -62.493        -62.500       0.102151
           4576           4576        -62.660        -62.667       0.101585
           4577           4577        -62.827        -62.833       0.101041
           4578           4578        -62.993        -63.000       0.100501
           4579           4579        -63.160        -63.167      0.0999689
           4580           4580        -63.327        -63.333      0.0994566
           4581           4581        -63.494        -63.500      0.0989647
           4582           4582        -63.660        -63.667      0.0984985
           4583           4583        -63.827        -63.833      0.0980179
           4584           4584        -63.994        -64.000      0.0975139
           4585           4585        -64.160        -64.167      0.0970073
           4586           4586        -64.327        -64.333      0.0965267
           4587           4587        -64.494        -64.500      0.0960416
           4588           4588        -64.661        -64.667      0.0955424
           4589           4589        -64.827        -64.833      0.0950499
           4590           4590        -64.994        -65.000      0.0945475
           4591           4591        -65.161        -65.167        0.09405
           4592           4592        -65.327        -65.333       0.093541
           4593           4593        -65.494        -65.500      0.0930323
           4594           4594        -65.661        -65.667      0.0924993
           4595           4595        -65.827        -65.833       0.091992
           4596           4596        -65.994        -66.000      0.0914842
           4597           4597        -66.161        -66.167      0.0909833
           4598           4598        -66.328        -66.333      0.0904875
           4599           4599        -66.494        -66.500      0.0899993
           4600           4600        -66.661        -66.667      0.0895076
           4601           4601        -66.828        -66.833      0.0891266
           4602           4602        -66.994        -67.000      0.0887743
           4603           4603        -67.161        -67.167      0.0884257
           4604           4604        -67.328        -67.333      0.0880504
           4605           4605        -67.495        -67.500      0.0875145
           4606           4606        -67.661        -67.667      0.0868329
           4607           4607        -67.828        -67.833      0.0865835
           4608           4608        -67.995        -68.000      0.0863408
           4609           4609        -68.161        -68.167      0.0860215
           4610           4610        -68.328        -68.333      0.0856251
           4611           4611        -68.495        -68.500      0.0851949
           4612           4612        -68.661        -68.667      0.0847392
           4613           4613        -68.828        -68.833      0.0843136
           4614           4614        -68.995        -69.000      0.0838237
           4615           4615        -69.162        -69.167      0.0833677
           4616           4616        -69.328        -69.333      0.0829509
           4617           4617        -69.495        -69.500      0.0825392
           4618           4618        -69.662        -69.667      0.0821684
           4619           4619        -69.828        -69.833      0.0817811
           4620           4620        -69.995        -70.000      0.0813745
           4621           4621        -70.162        -70.167      0.0809548
           4622           4622        -70.328        -70.333      0.0805743
           4623           4623        -70.495        -70.500      0.0802115
           4624           4624        -70.662        -70.667      0.0797929
           4625           4625        -70.829        -70.833      0.0792641
           4626           4626        -70.995        -71.000      0.0791183
           4627           4627        -71.162        -71.167      0.0788118
           4628           4628        -71.329        -71.333      0.0784671
           4629           4629        -71.495        -71.500      0.0781243
           4630           4630        -71.662        -71.667      0.0777635
           4631           4631        -71.829        -71.833      0.0774235
           4632           4632        -71.995        -72.000      0.0770556
           4633           4633        -72.162        -72.167      0.0767493
           4634           4634        -72.329        -72.333      0.0763985
           4635           4635        -72.495        -72.500      0.0764713
           4636           4636        -72.662        -72.667      0.0763477
           4637           4637        -72.829        -72.833      0.0757342
           4638           4638        -72.996        -73.000      0.0753848
           4639           4639        -73.162        -73.167      0.0750354
           4640           4640        -73.329        -73.333      0.0746863
           4641           4641        -73.496        -73.500      0.0742324
           4642           4642        -73.662        -73.667      0.0739759
           4643           4643        -73.829        -73.833      0.0736659
           4644           4644        -73.996        -74.000      0.0733407
           4645           4645        -74.162        -74.167      0.0730212
           4646           4646        -74.329        -74.333      0.0726418
           4647           4647        -74.496        -74.500      0.0722796
           4648           4648        -74.663        -74.667       0.071915
           4649           4649        -74.829        -74.833      0.0715559
           4650           4650        -74.996        -75.000      0.0711988
           4651           4651        -75.163        -75.167      0.0708886
           4652           4652        -75.329        -75.333      0.0705595
           4653           4653        -75.496        -75.500      0.0702434
           4654           4654        -75.663        -75.667      0.0699225
           4655           4655        -75.829        -75.833       0.069596
           4656           4656        -75.996        -76.000      0.0692627
           4657           4657        -76.163        -76.167      0.0689372
           4658           4658        -76.329        -76.333      0.0686404
           4659           4659        -76.496        -76.500      0.0682757
           4660           4660        -76.663        -76.667      0.0679198
           4661           4661        -76.830        -76.833      0.0675461
           4662           4662        -76.996        -77.000      0.0671801
           4663           4663        -77.163        -77.167      0.0667599
           4664           4664        -77.330        -77.333      0.0663621
           4665           4665        -77.496        -77.500      0.0659433
           4666           4666        -77.663        -77.667      0.0654857
           4667           4667        -77.830        -77.833      0.0653383
           4668           4668        -77.996        -78.000      0.0654358
           4669           4669        -78.163        -78.167      0.0649149
           4670           4670        -78.330        -78.333      0.0647961
           4671           4671        -78.496        -78.500      0.0645205
           4672           4672        -78.663        -78.667      0.0641961
           4673           4673        -78.830        -78.833      0.0638973
           4674           4674        -78.996        -79.000      0.0636151
           4675           4675        -79.163        -79.167      0.0632903
           4676           4676        -79.330        -79.333      0.0630189
           4677           4677        -79.497        -79.500      0.0627774
           4678           4678        -79.663        -79.667      0.0625525
           4679           4679        -79.830        -79.833      0.0624066
           4680           4680        -79.997        -80.000      0.0622164
           4681           4681        -79.997        -80.000      0.0620188
           4682           4682        -79.997        -80.000       0.061829
           4683           4683        -79.997        -80.000      0.0616649
           4684           4684        -79.997        -80.000      0.0614034
           4685           4685        -79.997        -80.000      0.0609498
           4686           4686        -79.997        -80.000      0.0604823
           4687           4687        -79.997        -80.000       0.060375
           4688           4688        -79.997        -80.000      0.0606046
           4689           4689        -79.997        -80.000       0.060101
           4690           4690        -79.997        -80.000       0.059478
           4691           4691        -79.997        -80.000      0.0590657
           4692           4692        -79.997        -80.000      0.0589845
           4693           4693        -79.997        -80.000      0.0588217
           4694           4694        -79.997        -80.000      0.0585533
           4695           4695        -79.997        -80.000      0.0583363
           4696           4696        -79.997        -80.000       0.058116
           4697           4697        -79.997        -80.000      0.0578776
           4698           4698        -79.997        -80.000      0.0576188
           4699           4699        -79.997        -80.000      0.0573985
           4700           4700        -79.997        -80.000      0.0571481
           4701           4701        -79.997        -80.000      0.0568985
           4702           4702        -79.997        -80.000      0.0566495
           4703           4703        -79.997        -80.000      0.0563826
           4704           4704        -79.997        -80.000      0.0560231
           4705           4705        -79.997        -80.000      0.0558184
           4706           4706        -79.997        -80.000      0.0556149
           4707           4707        -79.997        -80.000      0.0553799
           4708           4708        -79.997        -80.000      0.0551376
           4709           4709        -79.997        -80.000      0.0549024
           4710           4710        -79.997        -80.000       0.054663
           4711           4711        -79.997        -80.000       0.054419
           4712           4712        -79.997        -80.000      0.0541605
           4713           4713        -79.997        -80.000      0.0539282
           4714           4714        -79.997        -80.000       0.053733
           4715           4715        -79.997        -80.000      0.0534291
           4716           4716        -79.997        -80.000       0.053089
           4717           4717        -79.997        -80.000      0.0531277
           4718           4718        -79.997        -80.000      0.0533131
           4719           4719        -79.997        -80.000      0.0525193
           4720           4720        -79.997        -80.000      0.0519404
           4721           4721        -79.997        -80.000      0.0518251
           4722           4722        -79.997        -80.000      0.0516559
           4723           4723        -79.997        -80.000      0.0513806
           4724           4724        -79.997        -80.000      0.0511331
           4725           4725        -79.997        -80.000      0.0508699
           4726           4726        -79.997        -80.000      0.0506248
           4727           4727        -79.997        -80.000      0.0504753
           4728           4728        -79.997        -80.000      0.0502772
           4729           4729        -79.997        -80.000      0.0500829
           4730           4730        -79.997        -80.000      0.0499143
           4731           4731        -79.997        -80.000      0.0496852
           4732           4732        -79.997        -80.000      0.0494444
           4733           4733        -79.997        -80.000      0.0491917
           4734           4734        -79.997        -80.000      0.0489339
           4735           4735        -79.997        -80.000      0.0486679
           4736           4736        -79.997        -80.000      0.0483733
           4737           4737        -79.997        -80.000      0.0480941
           4738           4738        -79.997        -80.000      0.0479748
           4739           4739        -79.997        -80.000      0.0478907
           4740           4740        -79.997        -80.000      0.0477598
           4741           4741        -79.997        -80.000      0.0476422
           4742           4742        -79.997        -80.000      0.0475288
           4743           4743        -79.997        -80.000      0.0473872
           4744           4744        -79.997        -80.000      0.0472246
           4745           4745        -79.997        -80.000      0.0470495
           4746           4746        -79.997        -80.000      0.0468715
           4747           4747        -79.997        -80.000      0.0466999
           4748           4748        -79.997        -80.000      0.0463301
           4749           4749        -79.997        -80.000      0.0460557
           4750           4750        -79.998        -80.000       0.045759
           4751           4751        -79.998        -80.000      0.0453748
           4752           4752        -79.998        -80.000      0.0452097
           4753           4753        -79.998        -80.000      0.0451113
           4754           4754        -79.998        -80.000      0.0449496
           4755           4755        -79.998        -80.000      0.0447914
           4756           4756        -79.998        -80.000      0.0446212
           4757           4757        -79.998        -80.000      0.0445031
           4758           4758        -79.998        -80.000      0.0443956
           4759           4759        -79.998        -80.000      0.0442709
           4760           4760        -79.998        -80.000      0.0441755
           4761           4761        -79.998        -80.000      0.0441943
           4762           4762        -79.998        -80.000      0.0441355
           4763           4763        -79.998        -80.000      0.0437315
           4764           4764        -79.998        -80.000      0.0434483
           4765           4765        -79.998        -80.000      0.0432275
           4766           4766        -79.998        -80.000      0.0430034
           4767           4767        -79.998        -80.000      0.0427533
           4768           4768        -79.998        -80.000      0.0426134
           4769           4769        -79.998        -80.000      0.0424686
           4770           4770        -79.998        -80.000      0.0422088
           4771           4771        -79.998        -80.000      0.0417679
           4772           4772        -79.998        -80.000      0.0420401
           4773           4773        -79.998        -80.000       0.042004
           4774           4774        -79.998        -80.000      0.0413247
           4775           4775        -79.998        -80.000      0.0404884
           4776           4776        -79.998        -80.000      0.0403162
           4777           4777        -79.998        -80.000      0.0400109
           4778           4778        -79.998        -80.000      0.0399102
           4779           4779        -79.998        -80.000      0.0402686
           4780           4780        -79.998        -80.000      0.0401819
           4781           4781        -79.998        -80.000      0.0401458
           4782           4782        -79.998        -80.000      0.0394623
           4783           4783        -79.998        -80.000      0.0394172
           4784           4784        -79.998        -80.000      0.0393721
           4785           4785        -79.998        -80.000      0.0393273
           4786           4786        -79.998        -80.000      0.0392278
           4787           4787        -79.998        -80.000      0.0391272
           4788           4788        -79.998        -80.000      0.0389846
           4789           4789        -79.998        -80.000      0.0388562
           4790           4790        -79.998        -80.000      0.0387045
           4791           4791        -79.998        -80.000      0.0384967
           4792           4792        -79.998        -80.000      0.0381928
           4793           4793        -79.998        -80.000      0.0379332
           4794           4794        -79.998        -80.000      0.0376773
           4795           4795        -79.998        -80.000      0.0374073
           4796           4796        -79.998        -80.000      0.0371666
           4797           4797        -79.998        -80.000      0.0369725
           4798           4798        -79.998        -80.000      0.0371362
           4799           4799        -79.998        -80.000      0.0372311
           4800           4800        -79.998        -80.000      0.0373549
           4801           4801        -79.831        -79.833      0.0373197
           4802           4802        -79.665        -79.667      0.0369939
           4803           4803        -79.498        -79.500      0.0366897
           4804           4804        -79.331        -79.333      0.0366922
           4805           4805        -79.165        -79.167      0.0370523
           4806           4806        -78.998        -79.000      0.0386935
           4807           4807        -78.831        -78.833      0.0415589
           4808           4808        -78.664        -78.667      0.0502916
           4809           4809        -78.497        -78.500      0.0620282
           4810           4810        -78.329        -78.333      0.0759586
           4811           4811        -78.162        -78.167      0.0904643
           4812           4812        -77.994        -78.000       0.102896
           4813           4813        -77.827        -77.833       0.112187
           4814           4814        -77.660        -77.667        0.11622
           4815           4815        -77.493        -77.500       0.116656
           4816           4816        -77.327        -77.333       0.109618
           4817           4817        -77.161        -77.167       0.098939
           4818           4818        -76.995        -77.000      0.0851858
           4819           4819        -76.829        -76.833      0.0695765
           4820           4820        -76.664        -76.667      0.0516412
           4821           4821        -76.498        -76.500      0.0341288
           4822           4822        -76.332        -76.333      0.0174091
           4823           4823        -76.167        -76.167    0.000916069
           4824           4824        -76.001        -76.000     -0.0135542
           4825           4825        -75.835        -75.833     -0.0269508
           4826           4826        -75.669        -75.667     -0.0389121
           4827           4827        -75.503        -75.500     -0.0504922
           4828           4828        -75.337        -75.333     -0.0596957
           4829           4829        -75.171        -75.167      -0.067494
           4830           4830        -75.004        -75.000     -0.0745146
           4831           4831        -74.838        -74.833       -0.08134
           4832           4832        -74.672        -74.667     -0.0866682
           4833           4833        -74.505        -74.500     -0.0915097
           4834           4834        -74.339        -74.333      -0.095412
           4835           4835        -74.172        -74.167     -0.0989551
           4836           4836        -74.006        -74.000      -0.101675
           4837           4837        -73.839        -73.833      -0.104145
           4838           4838        -73.673        -73.667      -0.106389
           4839           4839        -73.506        -73.500      -0.108589
           4840           4840        -73.340        -73.333      -0.110395
           4841           4841        -73.173        -73.167      -0.111418
           4842           4842        -73.007        -73.000      -0.112326
           4843           4843        -72.840        -72.833       -0.11318
           4844           4844        -72.673        -72.667      -0.113952
           4845           4845        -72.507        -72.500       -0.11472
           4846           4846        -72.340        -72.333      -0.115465
           4847           4847        -72.174        -72.167       -0.11614
           4848           4848        -72.007        -72.000      -0.116572
           4849           4849        -71.840        -71.833      -0.116721
           4850           4850        -71.674        -71.667      -0.116858
           4851           4851        -71.507        -71.500      -0.116927
           4852           4852        -71.340        -71.333      -0.116993
           4853           4853        -71.174        -71.167      -0.117067
           4854           4854        -71.007        -71.000      -0.117141
           4855           4855        -70.840        -70.833      -0.117206
           4856           4856        -70.674        -70.667      -0.117287
           4857           4857        -70.507        -70.500       -0.11747
           4858           4858        -70.340        -70.333      -0.117752
           4859           4859        -70.174        -70.167      -0.117282
           4860           4860        -70.007        -70.000      -0.116615
           4861           4861        -69.840        -69.833       -0.11703
           4862           4862        -69.674        -69.667      -0.117412
           4863           4863        -69.507        -69.500      -0.117473
           4864           4864        -69.340        -69.333      -0.116941
           4865           4865        -69.174        -69.167      -0.117073
           4866           4866        -69.007        -69.000      -0.117087
           4867           4867        -68.841        -68.833      -0.117081
           4868           4868        -68.674        -68.667      -0.117074
           4869           4869        -68.507        -68.500      -0.116967
           4870           4870        -68.341        -68.333      -0.116866
           4871           4871        -68.174        -68.167      -0.116689
           4872           4872        -68.007        -68.000      -0.116479
           4873           4873        -67.841        -67.833      -0.116394
           4874           4874        -67.674        -67.667      -0.116816
           4875           4875        -67.507        -67.500      -0.117045
           4876           4876        -67.341        -67.333      -0.117015
           4877           4877        -67.174        -67.167      -0.116793
           4878           4878        -67.007        -67.000      -0.116658
           4879           4879        -66.841        -66.833      -0.116554
           4880           4880        -66.674        -66.667      -0.116431
           4881           4881        -66.507        -66.500      -0.116416
           4882           4882        -66.341        -66.333      -0.116395
           4883           4883        -66.174        -66.167      -0.116376
           4884           4884        -66.007        -66.000      -0.116358
           4885           4885        -65.841        -65.833      -0.116366
           4886           4886        -65.674        -65.667      -0.116352
           4887           4887        -65.507        -65.500      -0.116343
           4888           4888        -65.341        -65.333      -0.116224
           4889           4889        -65.174        -65.167      -0.116142
           4890           4890        -65.007        -65.000      -0.116101
           4891           4891        -64.841        -64.833      -0.116068
           4892           4892        -64.674        -64.667      -0.116014
           4893           4893        -64.507        -64.500      -0.115998
           4894           4894        -64.341        -64.333      -0.115989
           4895           4895        -64.174        -64.167      -0.115947
           4896           4896        -64.007        -64.000      -0.115864
           4897           4897        -63.841        -63.833      -0.115877
           4898           4898        -63.674        -63.667      -0.115869
           4899           4899        -63.508        -63.500      -0.115762
           4900           4900        -63.341        -63.333      -0.115466
           4901           4901        -63.174        -63.167      -0.115754
           4902           4902        -63.008        -63.000      -0.115807
           4903           4903        -62.841        -62.833      -0.115497
           4904           4904        -62.674        -62.667      -0.115195
           4905           4905        -62.508        -62.500      -0.115338
           4906           4906        -62.341        -62.333      -0.115639
           4907           4907        -62.174        -62.167      -0.115802
           4908           4908        -62.008        -62.000      -0.115778
           4909           4909        -61.841        -61.833      -0.115813
           4910           4910        -61.674        -61.667      -0.115831
           4911           4911        -61.508        -61.500      -0.115851
           4912           4912        -61.341        -61.333      -0.115853
           4913           4913        -61.174        -61.167      -0.115858
           4914           4914        -61.008        -61.000      -0.115869
           4915           4915        -60.841        -60.833      -0.115882
           4916           4916        -60.674        -60.667        -0.1159
           4917           4917        -60.508        -60.500      -0.115927
           4918           4918        -60.341        -60.333      -0.115896
           4919           4919        -60.174        -60.167      -0.115877
           4920           4920        -60.008        -60.000      -0.115939
           4921           4921        -59.841        -59.833      -0.116144
           4922           4922        -59.674        -59.667      -0.115615
           4923           4923        -59.508        -59.500      -0.115739
           4924           4924        -59.341        -59.333      -0.115957
           4925           4925        -59.175        -59.167      -0.116174
           4926           4926        -59.008        -59.000      -0.116161
           4927           4927        -58.841        -58.833      -0.116221
           4928           4928        -58.675        -58.667      -0.116291
           4929           4929        -58.508        -58.500      -0.116361
           4930           4930        -58.341        -58.333      -0.116426
           4931           4931        -58.175        -58.167      -0.116485
           4932           4932        -58.008        -58.000      -0.116527
           4933           4933        -57.841        -57.833      -0.116576
           4934           4934        -57.675        -57.667      -0.116631
           4935           4935        -57.508        -57.500      -0.116678
           4936           4936        -57.341        -57.333      -0.116725
           4937           4937        -57.175        -57.167      -0.116771
           4938           4938        -57.008        -57.000      -0.117029
           4939           4939        -56.841        -56.833      -0.117278
           4940           4940        -56.675        -56.667      -0.117595
           4941           4941        -56.508        -56.500      -0.117696
           4942           4942        -56.342        -56.333      -0.117618
           4943           4943        -56.175        -56.167      -0.117608
           4944           4944        -56.008        -56.000      -0.117568
           4945           4945        -55.842        -55.833       -0.11755
           4946           4946        -55.675        -55.667      -0.118149
           4947           4947        -55.508        -55.500      -0.118526
           4948           4948        -55.342        -55.333      -0.118683
           4949           4949        -55.175        -55.167      -0.118847
           4950           4950        -55.008        -55.000       -0.11905
           4951           4951        -54.842        -54.833      -0.119251
           4952           4952        -54.675        -54.667      -0.119447
           4953           4953        -54.509        -54.500      -0.119649
           4954           4954        -54.342        -54.333      -0.119925
           4955           4955        -54.175        -54.167      -0.120202
           4956           4956        -54.009        -54.000      -0.120487
           4957           4957        -53.842        -53.833       -0.12077
           4958           4958        -53.675        -53.667      -0.121112
           4959           4959        -53.509        -53.500      -0.121426
           4960           4960        -53.342        -53.333      -0.121742
           4961           4961        -53.175        -53.167      -0.122059
           4962           4962        -53.009        -53.000       -0.12238
           4963           4963        -52.842        -52.833      -0.122704
           4964           4964        -52.676        -52.667      -0.123046
           4965           4965        -52.509        -52.500      -0.123415
           4966           4966        -52.342        -52.333      -0.123838
           4967           4967        -52.176        -52.167      -0.124254
           4968           4968        -52.009        -52.000      -0.124665
           4969           4969        -51.842        -51.833      -0.125062
           4970           4970        -51.676        -51.667      -0.125508
           4971           4971        -51.509        -51.500      -0.125945
           4972           4972        -51.343        -51.333      -0.126324
           4973           4973        -51.176        -51.167       -0.12671
           4974           4974        -51.009        -51.000      -0.127178
           4975           4975        -50.843        -50.833      -0.128061
           4976           4976        -50.676        -50.667      -0.128765
           4977           4977        -50.510        -50.500      -0.129423
           4978           4978        -50.343        -50.333      -0.130111
           4979           4979        -50.176        -50.167      -0.130675
           4980           4980        -50.010        -50.000      -0.131308
           4981           4981        -49.843        -49.833      -0.131928
           4982           4982        -49.677        -49.667       -0.13252
           4983           4983        -49.510        -49.500      -0.133239
           4984           4984        -49.343        -49.333       -0.13391
           4985           4985        -49.177        -49.167       -0.13459
           4986           4986        -49.010        -49.000      -0.135269
           4987           4987        -48.844        -48.833      -0.135939
           4988           4988        -48.677        -48.667      -0.136624
           4989           4989        -48.510        -48.500      -0.137343
           4990           4990        -48.344        -48.333      -0.138086
           4991           4991        -48.177        -48.167      -0.138809
           4992           4992        -48.011        -48.000      -0.139577
           4993           4993        -47.844        -47.833      -0.140422
           4994           4994        -47.677        -47.667      -0.141389
           4995           4995        -47.511        -47.500      -0.141463
           4996           4996        -47.344        -47.333      -0.141768
           4997           4997        -47.178        -47.167      -0.142435
           4998           4998        -47.011        -47.000      -0.143067
           4999           4999        -46.844        -46.833      -0.143563
           5000           5000        -46.678        -46.667      -0.144095
           5001           5001        -46.511        -46.500      -0.144632
           5002           5002        -46.344        -46.333      -0.145139
           5003           5003        -46.178        -46.167      -0.145643
           5004           5004        -46.011        -46.000      -0.146154
           5005           5005        -45.845        -45.833      -0.146603
           5006           5006        -45.678        -45.667      -0.146931
           5007           5007        -45.511        -45.500      -0.147285
           5008           5008        -45.345        -45.333      -0.147637
           5009           5009        -45.178        -45.167      -0.147949
           5010           5010        -45.012        -45.000      -0.148241
           5011           5011        -44.845        -44.833      -0.148465
           5012           5012        -44.678        -44.667      -0.148721
           5013           5013        -44.512        -44.500       -0.14882
           5014           5014        -44.345        -44.333       -0.14888
           5015           5015        -44.178        -44.167      -0.148931
           5016           5016        -44.012        -44.000      -0.149039
           5017           5017        -43.845        -43.833      -0.149126
           5018           5018        -43.678        -43.667      -0.149188
           5019           5019        -43.512        -43.500      -0.149253
           5020           5020        -43.345        -43.333        -0.1493
           5021           5021        -43.178        -43.167      -0.149334
           5022           5022        -43.012        -43.000      -0.149369
           5023           5023        -42.845        -42.833      -0.149379
           5024           5024        -42.679        -42.667        -0.1494
           5025           5025        -42.512        -42.500      -0.149416
           5026           5026        -42.345        -42.333      -0.149452
           5027           5027        -42.179        -42.167      -0.149572
           5028           5028        -42.012        -42.000      -0.149611
           5029           5029        -41.845        -41.833      -0.149611
           5030           5030        -41.679        -41.667      -0.149756
           5031           5031        -41.512        -41.500      -0.149948
           5032           5032        -41.345        -41.333      -0.149873
           5033           5033        -41.179        -41.167      -0.149741
           5034           5034        -41.012        -41.000      -0.149904
           5035           5035        -40.845        -40.833      -0.149952
           5036           5036        -40.679        -40.667      -0.149974
           5037           5037        -40.512        -40.500       -0.15001
           5038           5038        -40.346        -40.333      -0.150067
           5039           5039        -40.179        -40.167      -0.150093
           5040           5040        -40.012        -40.000      -0.150126
           5041           5041        -39.846        -39.833      -0.150178
           5042           5042        -39.679        -39.667      -0.150243
           5043           5043        -39.512        -39.500      -0.150263
           5044           5044        -39.346        -39.333      -0.150277
           5045           5045        -39.179        -39.167      -0.150299
           5046           5046        -39.012        -39.000      -0.150336
           5047           5047        -38.846        -38.833      -0.150348
           5048           5048        -38.679        -38.667      -0.150373
           5049           5049        -38.512        -38.500      -0.150404
           5050           5050        -38.346        -38.333      -0.150442
           5051           5051        -38.179        -38.167      -0.150512
           5052           5052        -38.012        -38.000      -0.150567
           5053           5053        -37.846        -37.833      -0.150604
           5054           5054        -37.679        -37.667       -0.15064
           5055           5055        -37.513        -37.500      -0.150642
           5056           5056        -37.346        -37.333       -0.15063
           5057           5057        -37.179        -37.167      -0.150627
           5058           5058        -37.013        -37.000      -0.150607
           5059           5059        -36.846        -36.833      -0.150559
           5060           5060        -36.679        -36.667      -0.150535
           5061           5061        -36.513        -36.500       -0.15049
           5062           5062        -36.346        -36.333      -0.150497
           5063           5063        -36.179        -36.167      -0.150664
           5064           5064        -36.013        -36.000      -0.150757
           5065           5065        -35.846        -35.833      -0.150851
           5066           5066        -35.679        -35.667      -0.150946
           5067           5067        -35.513        -35.500      -0.151032
           5068           5068        -35.346        -35.333      -0.151095
           5069           5069        -35.180        -35.167       -0.15115
           5070           5070        -35.013        -35.000      -0.151181
           5071           5071        -34.846        -34.833      -0.151199
           5072           5072        -34.680        -34.667      -0.151194
           5073           5073        -34.513        -34.500      -0.151221
           5074           5074        -34.346        -34.333      -0.151235
           5075           5075        -34.180        -34.167      -0.151246
           5076           5076        -34.013        -34.000      -0.151252
           5077           5077        -33.846        -33.833      -0.151277
           5078           5078        -33.680        -33.667      -0.151306
           5079           5079        -33.513        -33.500      -0.151276
           5080           5080        -33.346        -33.333      -0.151271
           5081           5081        -33.180        -33.167      -0.151471
           5082           5082        -33.013        -33.000      -0.151832
           5083           5083        -32.847        -32.833      -0.152248
           5084           5084        -32.680        -32.667      -0.151869
           5085           5085        -32.513        -32.500      -0.151725
           5086           5086        -32.347        -32.333      -0.151748
           5087           5087        -32.180        -32.167      -0.151746
           5088           5088        -32.013        -32.000      -0.151722
           5089           5089        -31.847        -31.833      -0.151684
           5090           5090        -31.680        -31.667       -0.15167
           5091           5091        -31.513        -31.500      -0.151672
           5092           5092        -31.347        -31.333      -0.151686
           5093           5093        -31.180        -31.167      -0.151709
           5094           5094        -31.013        -31.000      -0.151742
           5095           5095        -30.847        -30.833      -0.151765
           5096           5096        -30.680        -30.667       -0.15182
           5097           5097        -30.513        -30.500       -0.15183
           5098           5098        -30.347        -30.333      -0.151833
           5099           5099        -30.180        -30.167      -0.151842
           5100           5100        -30.014        -30.000       -0.15181
           5101           5101        -29.847        -29.833      -0.151821
           5102           5102        -29.680        -29.667      -0.151815
           5103           5103        -29.514        -29.500      -0.151792
           5104           5104        -29.347        -29.333      -0.151875
           5105           5105        -29.180        -29.167      -0.151972
           5106           5106        -29.014        -29.000       -0.15207
           5107           5107        -28.847        -28.833      -0.151988
           5108           5108        -28.680        -28.667      -0.151998
           5109           5109        -28.514        -28.500       -0.15202
           5110           5110        -28.347        -28.333       -0.15203
           5111           5111        -28.180        -28.167      -0.152024
           5112           5112        -28.014        -28.000      -0.152012
           5113           5113        -27.847        -27.833      -0.151995
           5114           5114        -27.680        -27.667      -0.151972
           5115           5115        -27.514        -27.500      -0.151941
           5116           5116        -27.347        -27.333      -0.151914
           5117           5117        -27.181        -27.167      -0.151881
           5118           5118        -27.014        -27.000      -0.151865
           5119           5119        -26.847        -26.833      -0.151874
           5120           5120        -26.681        -26.667      -0.151944
           5121           5121        -26.514        -26.500      -0.151942
           5122           5122        -26.347        -26.333      -0.151922
           5123           5123        -26.181        -26.167      -0.152018
           5124           5124        -26.014        -26.000      -0.152119
           5125           5125        -25.847        -25.833      -0.152165
           5126           5126        -25.681        -25.667      -0.152188
           5127           5127        -25.514        -25.500      -0.152185
           5128           5128        -25.347        -25.333      -0.152132
           5129           5129        -25.181        -25.167      -0.152126
           5130           5130        -25.014        -25.000      -0.152127
           5131           5131        -24.847        -24.833      -0.152105
           5132           5132        -24.681        -24.667      -0.152102
           5133           5133        -24.514        -24.500      -0.152115
           5134           5134        -24.348        -24.333      -0.152142
           5135           5135        -24.181        -24.167      -0.152172
           5136           5136        -24.014        -24.000      -0.152194
           5137           5137        -23.848        -23.833      -0.152233
           5138           5138        -23.681        -23.667      -0.152261
           5139           5139        -23.514        -23.500       -0.15227
           5140           5140        -23.348        -23.333      -0.152267
           5141           5141        -23.181        -23.167      -0.152264
           5142           5142        -23.014        -23.000      -0.152278
           5143           5143        -22.848        -22.833      -0.152298
           5144           5144        -22.681        -22.667      -0.152327
           5145           5145        -22.514        -22.500      -0.152357
           5146           5146        -22.348        -22.333      -0.152356
           5147           5147        -22.181        -22.167      -0.152337
           5148           5148        -22.014        -22.000      -0.152314
           5149           5149        -21.848        -21.833      -0.152236
           5150           5150        -21.681        -21.667        -0.1522
           5151           5151        -21.515        -21.500      -0.152173
           5152           5152        -21.348        -21.333       -0.15214
           5153           5153        -21.181        -21.167      -0.152153
           5154           5154        -21.015        -21.000      -0.152182
           5155           5155        -20.848        -20.833      -0.152212
           5156           5156        -20.681        -20.667      -0.152229
           5157           5157        -20.515        -20.500      -0.152287
           5158           5158        -20.348        -20.333      -0.152318
           5159           5159        -20.181        -20.167      -0.152347
           5160           5160        -20.015        -20.000      -0.152361
           5161           5161        -19.848        -19.833      -0.152325
           5162           5162        -19.681        -19.667      -0.152298
           5163           5163        -19.515        -19.500      -0.152282
           5164           5164        -19.348        -19.333      -0.152267
           5165           5165        -19.182        -19.167      -0.152254
           5166           5166        -19.015        -19.000      -0.152263
           5167           5167        -18.848        -18.833      -0.152271
           5168           5168        -18.682        -18.667      -0.152283
           5169           5169        -18.515        -18.500      -0.152316
           5170           5170        -18.348        -18.333      -0.152329
           5171           5171        -18.182        -18.167      -0.152325
           5172           5172        -18.015        -18.000      -0.152309
           5173           5173        -17.848        -17.833      -0.152251
           5174           5174        -17.682        -17.667      -0.152224
           5175           5175        -17.515        -17.500      -0.152214
           5176           5176        -17.348        -17.333      -0.152232
           5177           5177        -17.182        -17.167      -0.152262
           5178           5178        -17.015        -17.000      -0.152289
           5179           5179        -16.848        -16.833      -0.152313
           5180           5180        -16.682        -16.667      -0.152336
           5181           5181        -16.515        -16.500      -0.152381
           5182           5182        -16.349        -16.333      -0.152406
           5183           5183        -16.182        -16.167      -0.152412
           5184           5184        -16.015        -16.000      -0.152411
           5185           5185        -15.849        -15.833      -0.152417
           5186           5186        -15.682        -15.667      -0.152433
           5187           5187        -15.515        -15.500      -0.152434
           5188           5188        -15.349        -15.333      -0.152435
           5189           5189        -15.182        -15.167       -0.15247
           5190           5190        -15.015        -15.000      -0.152483
           5191           5191        -14.849        -14.833      -0.152497
           5192           5192        -14.682        -14.667      -0.152526
           5193           5193        -14.515        -14.500       -0.15254
           5194           5194        -14.349        -14.333      -0.152537
           5195           5195        -14.182        -14.167      -0.152529
           5196           5196        -14.015        -14.000      -0.152515
           5197           5197        -13.849        -13.833      -0.152489
           5198           5198        -13.682        -13.667      -0.152479
           5199           5199        -13.516        -13.500      -0.152453
           5200           5200        -13.349        -13.333      -0.152403
           5201           5201        -13.182        -13.167      -0.152469
           5202           5202        -13.016        -13.000      -0.152471
           5203           5203        -12.849        -12.833      -0.152503
           5204           5204        -12.682        -12.667      -0.152509
           5205           5205        -12.516        -12.500      -0.152329
           5206           5206        -12.349        -12.333      -0.152334
           5207           5207        -12.182        -12.167      -0.152337
           5208           5208        -12.016        -12.000      -0.152332
           5209           5209        -11.849        -11.833       -0.15232
           5210           5210        -11.682        -11.667      -0.152357
           5211           5211        -11.516        -11.500      -0.152373
           5212           5212        -11.349        -11.333      -0.152387
           5213           5213        -11.183        -11.167      -0.152391
           5214           5214        -11.016        -11.000      -0.152364
           5215           5215        -10.849        -10.833      -0.152346
           5216           5216        -10.683        -10.667      -0.152325
           5217           5217        -10.516        -10.500      -0.152311
           5218           5218        -10.349        -10.333      -0.152268
           5219           5219        -10.183        -10.167      -0.152251
           5220           5220        -10.016        -10.000      -0.152245
           5221           5221         -9.849         -9.833      -0.152251
           5222           5222         -9.683         -9.667      -0.152257
           5223           5223         -9.516         -9.500      -0.152257
           5224           5224         -9.349         -9.333       -0.15226
           5225           5225         -9.183         -9.167       -0.15226
           5226           5226         -9.016         -9.000      -0.152227
           5227           5227         -8.849         -8.833      -0.152185
           5228           5228         -8.683         -8.667      -0.152143
           5229           5229         -8.516         -8.500      -0.152122
           5230           5230         -8.349         -8.333      -0.152098
           5231           5231         -8.183         -8.167      -0.152096
           5232           5232         -8.016         -8.000      -0.152101
           5233           5233         -7.850         -7.833      -0.152106
           5234           5234         -7.683         -7.667       -0.15217
           5235           5235         -7.516         -7.500      -0.152195
           5236           5236         -7.350         -7.333      -0.152211
           5237           5237         -7.183         -7.167      -0.152209
           5238           5238         -7.016         -7.000      -0.152199
           5239           5239         -6.850         -6.833      -0.152211
           5240           5240         -6.683         -6.667      -0.152231
           5241           5241         -6.516         -6.500      -0.152258
           5242           5242         -6.350         -6.333      -0.152294
           5243           5243         -6.183         -6.167      -0.152318
           5244           5244         -6.016         -6.000      -0.152344
           5245           5245         -5.850         -5.833       -0.15236
           5246           5246         -5.683         -5.667      -0.152375
           5247           5247         -5.517         -5.500      -0.152412
           5248           5248         -5.350         -5.333      -0.152455
           5249           5249         -5.183         -5.167      -0.152473
           5250           5250         -5.017         -5.000      -0.152472
           5251           5251         -4.850         -4.833      -0.152481
           5252           5252         -4.683         -4.667      -0.152485
           5253           5253         -4.517         -4.500      -0.152483
           5254           5254         -4.350         -4.333      -0.152447
           5255           5255         -4.183         -4.167      -0.152428
           5256           5256         -4.017         -4.000      -0.152423
[truncated: 139,443 more chars]
