# Supplementary material for: Mechanically robust supramolecular polymer co-assemblies
Source: Nat Commun. 2022 Jan 18;13:356. doi: 10.1038/s41467-022-28017-0 (PMC8766479; doi:10.1038/s41467-022-28017-0)
Supplement: Supplementary file 3 — Source Data [file 41467_2022_28017_MOESM3_ESM.zip › NCOMMS-21-41006-T_Source Data/Supplementary Figure 26/annealed 2080/2080_code_0mg_id_0001.dat]

0.00369381 0.0001 0
0.00508144 0.0001 0
0.00646906 82.7459 6.37583
0.00785669 78.1753 8.02048
0.00924431 43.0976 4.13479
0.0106319 27.9637 2.28195
0.0120196 17.4466 1.1077
0.0134072 11.912 0.61983
0.0147948 7.89077 0.335671
0.0161824 5.79193 0.219159
0.0175701 4.15786 0.157644
0.0189577 3.26243 0.103461
0.0203453 2.5006 0.0865888
0.0217329 1.95744 0.0706942
0.0231206 1.60728 0.0370615
0.0245082 1.35707 0.0332204
0.0258958 1.0948 0.0309572
0.0272834 0.962712 0.0212783
0.0286711 0.791228 0.0177035
0.0300587 0.692423 0.0159732
0.0314463 0.620787 0.013946
0.0328339 0.545493 0.0108786
0.0342216 0.488209 0.00913799
0.0356092 0.438239 0.0104897
0.0369968 0.393408 0.00833963
0.0383844 0.346045 0.0075057
0.0397721 0.331932 0.00618506
0.0411597 0.313991 0.00639914
0.0425473 0.28087 0.00579144
0.0439349 0.271538 0.00494594
0.0453226 0.25299 0.00456062
0.0467102 0.242781 0.00487476
0.0480978 0.226985 0.0043894
0.0494854 0.223109 0.00402675
0.0508731 0.215496 0.00394898
0.0522607 0.211645 0.00349546
0.0536483 0.206627 0.00336046
0.0550359 0.201868 0.00355562
0.0564236 0.205168 0.00371166
0.0578112 0.202471 0.00284463
0.0591988 0.209355 0.00369078
0.0605864 0.213052 0.00346738
0.0619741 0.222742 0.00354236
0.0633617 0.237725 0.00378286
0.0647493 0.253335 0.00392022
0.0661369 0.289133 0.00405325
0.0675246 0.32607 0.0049015
0.0689122 0.397174 0.00606208
0.0702998 0.523473 0.00810588
0.0716874 0.756235 0.0128179
0.0730751 1.20134 0.020079
0.0744627 1.89132 0.0279502
0.0758503 2.66177 0.0291353
0.0772379 3.10626 0.0223772
0.0786256 3.00965 0.0206672
0.0800132 2.48893 0.0230516
0.0814008 1.85156 0.0217604
0.0827884 1.29771 0.0160003
0.0841761 0.90842 0.0126981
0.0855637 0.63554 0.00827858
0.0869513 0.457411 0.00553938
0.0883389 0.347555 0.00508167
0.0897266 0.271814 0.00353685
0.0911142 0.224345 0.00334419
0.0925018 0.184886 0.00294151
0.0938894 0.156344 0.00214384
0.095277 0.139168 0.00199682
0.0966647 0.121386 0.00195171
0.0980523 0.10791 0.00171187
0.0994399 0.0938095 0.00163283
0.100828 0.0887341 0.00142991
0.102215 0.0808101 0.00140357
0.103603 0.0767258 0.00130762
0.10499 0.0698454 0.0013308
0.106378 0.0662932 0.00117251
0.107766 0.0655435 0.00116287
0.109153 0.0626258 0.00112559
0.110541 0.0583689 0.00115709
0.111929 0.0560667 0.00109823
0.113316 0.0546335 0.00107443
0.114704 0.0526911 0.000990542
0.116091 0.0487951 0.000954205
0.117479 0.0486953 0.000903867
0.118867 0.0481865 0.00100707
0.120254 0.0456182 0.000972988
0.121642 0.0477212 0.000917552
0.12303 0.0456414 0.000954821
0.124417 0.0468269 0.000954676
0.125805 0.0449986 0.000871743
0.127192 0.0448875 0.000821418
0.12858 0.0450381 0.000892633
0.129968 0.0448755 0.00089552
0.131355 0.0457102 0.000853087
0.132743 0.0448925 0.000806826
0.134131 0.0459468 0.000839321
0.135518 0.047602 0.000858413
0.136906 0.0488345 0.000848243
0.138293 0.0490228 0.000970015
0.139681 0.0517917 0.000956748
0.141069 0.0557046 0.00105695
0.142456 0.0598905 0.0010092
0.143844 0.0658259 0.00113679
0.145232 0.0759381 0.00114027
0.146619 0.0925454 0.00150153
0.148007 0.125853 0.00186561
0.149394 0.159293 0.00220532
0.150782 0.206651 0.00266428
0.15217 0.24289 0.00263466
0.153557 0.273341 0.00281745
0.154945 0.278367 0.0029608
0.156333 0.260393 0.00264441
0.15772 0.234852 0.00268947
0.159108 0.197489 0.0025317
0.160495 0.167361 0.00204943
0.161883 0.143743 0.00185056
0.163271 0.115873 0.0016394
0.164658 0.0988019 0.00144281
0.166046 0.083926 0.00140238
0.167434 0.0736263 0.00138084
0.168821 0.0643462 0.0011999
0.170209 0.0583616 0.00110871
0.171596 0.0544561 0.00116205
0.172984 0.0473324 0.000944366
0.174372 0.045757 0.000975246
0.175759 0.0428982 0.000918505
0.177147 0.0424962 0.000967716
0.178535 0.0390848 0.000962843
0.179922 0.0370176 0.000947708
0.18131 0.0361498 0.000855707
0.182697 0.0362011 0.000939399
0.184085 0.03567 0.000846398
0.185473 0.0329103 0.000775003
0.18686 0.0325494 0.000875468
0.188248 0.0318267 0.000844021
0.189636 0.030728 0.000814272
0.191023 0.0305431 0.000857567
0.192411 0.0289638 0.000738248
0.193798 0.0296852 0.00087189
0.195186 0.0282112 0.000808165
0.196574 0.0262765 0.000703636
0.197961 0.0262907 0.000758165
0.199349 0.0279761 0.000731779
0.200737 0.0265503 0.00083312
0.202124 0.0252735 0.00075086
0.203512 0.0264315 0.000750694
0.204899 0.0247292 0.00076088
0.206287 0.0253203 0.000708676
0.207675 0.0253857 0.000716811
0.209062 0.025235 0.000768514
0.21045 0.0228497 0.00068878
0.211838 0.023206 0.000691311
0.213225 0.0235631 0.000699293
0.214613 0.0242588 0.000696465
0.216 0.0246236 0.000739476
0.217388 0.0258307 0.00069918
0.218776 0.026528 0.000708899
0.220163 0.0274395 0.000772763
0.221551 0.0297962 0.000847488
0.222939 0.0324547 0.000816625
0.224326 0.0352826 0.000871157
0.225714 0.0368658 0.000894453
0.227101 0.0407838 0.00102801
0.228489 0.0420889 0.00100435
0.229877 0.0438997 0.00101298
0.231264 0.0430744 0.00101923
0.232652 0.0432984 0.000917338
0.23404 0.0402957 0.000951096
0.235427 0.0393785 0.000931629
0.236815 0.0346335 0.000866354
0.238202 0.0323398 0.000888283
0.23959 0.0305406 0.000788662
0.240978 0.0283824 0.000882895
0.242365 0.0271055 0.00077283
0.243753 0.0252792 0.000774987
0.245141 0.0238358 0.000708192
0.246528 0.0237274 0.00073869
0.247916 0.0205095 0.000676148
0.249303 0.0200456 0.000652108
0.250691 0.0195545 0.000666884
0.252079 0.0183152 0.0006057
0.253466 0.0180277 0.000659969
0.254854 0.017852 0.000573673
0.256242 0.0173658 0.000553887
0.257629 0.0164971 0.000583114
0.259017 0.0181569 0.000611274
0.260404 0.0171897 0.000617448
0.261792 0.0177978 0.000601574
0.26318 0.0166397 0.000575923
0.264567 0.0164112 0.000557774
0.265955 0.0154921 0.000558173
0.267343 0.0158077 0.000531162
0.26873 0.0161613 0.000594866
0.270118 0.0156413 0.000561442
0.271505 0.0158221 0.000621524
0.272893 0.0149044 0.000537798
0.274281 0.0161868 0.000580066
0.275668 0.015277 0.000626938
0.277056 0.0146995 0.000531629
0.278444 0.0156021 0.000581005
0.279831 0.0160052 0.000559007
0.281219 0.0143413 0.000569454
0.282606 0.0148752 0.000554733
0.283994 0.014664 0.000541948
0.285382 0.0143433 0.000514084
0.286769 0.0150238 0.00055219
0.288157 0.0144923 0.000526563
0.289545 0.0150936 0.000555324
0.290932 0.0148614 0.00050246
0.29232 0.0145567 0.000541751
0.293707 0.01422 0.000557717
0.295095 0.0146394 0.000515239
0.296483 0.0148569 0.000555858
0.29787 0.0157003 0.000513088
0.299258 0.0142701 0.000563713
0.300646 0.0150374 0.000568605
0.302033 0.0150985 0.000537066
0.303421 0.0153154 0.000553507
0.304808 0.0157602 0.000527703
0.306196 0.0157581 0.000616355
0.307584 0.0150878 0.000575324
0.308971 0.0148799 0.000521024
0.310359 0.0157545 0.000550003
0.311747 0.0158701 0.000584071
0.313134 0.0150044 0.000564964
0.314522 0.0147248 0.000499131
0.315909 0.0138039 0.000507267
0.317297 0.0142348 0.000519751
0.318685 0.0141268 0.000564065
0.320072 0.013301 0.000527497
0.32146 0.0138084 0.000479657
0.322848 0.0134869 0.000491664
0.324235 0.0135996 0.000503654
0.325623 0.0132662 0.000503016
0.32701 0.0121723 0.000454493
0.328398 0.0136056 0.000509128
0.329786 0.0128494 0.000488562
0.331173 0.0127883 0.000514096
0.332561 0.0122172 0.000511483
0.333949 0.0124806 0.000497248
0.335336 0.0134338 0.000534817
0.336724 0.0123821 0.000481367
0.338111 0.012892 0.00048623
0.339499 0.0128643 0.000499768
0.340887 0.0133826 0.000515835
0.342274 0.0124072 0.000487329
0.343662 0.0120878 0.000522613
0.34505 0.0126462 0.000540382
0.346437 0.0130297 0.00055915
0.347825 0.0128192 0.000519339
0.349212 0.012754 0.000495696
0.3506 0.0136109 0.000514968
0.351988 0.0136016 0.000539739
0.353375 0.012959 0.000510116
0.354763 0.0121554 0.00053149
0.356151 0.0130249 0.000518461
0.357538 0.0122622 0.000492663
0.358926 0.0123636 0.000499711
0.360313 0.0113295 0.000490337
0.361701 0.013214 0.000525466
0.363089 0.0129139 0.000529201
0.364476 0.0125418 0.000493197
0.365864 0.0131006 0.000480781
0.367252 0.0127181 0.0004687
0.368639 0.0137737 0.000489508
0.370027 0.0128441 0.000477841
0.371414 0.0136371 0.0005456
0.372802 0.0130143 0.000539585
0.37419 0.0131758 0.000530725
0.375577 0.0133154 0.000491273
0.376965 0.0117379 0.000437428
0.378353 0.0124328 0.000456164
0.37974 0.012467 0.000513322
0.381128 0.0129666 0.000489436
0.382515 0.012567 0.000451063
0.383903 0.0124074 0.00052227
0.385291 0.0119911 0.000424762
0.386678 0.012686 0.000487644
0.388066 0.0130658 0.000444844
0.389454 0.0126498 0.000477809
0.390841 0.0136569 0.000505402
0.392229 0.0127316 0.000496275
0.393616 0.0127089 0.000505886
0.395004 0.0118834 0.000509011
0.396392 0.0132968 0.000527723
0.397779 0.0126999 0.000501714
0.399167 0.0130664 0.000452211
0.400555 0.0128379 0.00046541
0.401942 0.0126499 0.000474496
0.40333 0.0120647 0.000459957
0.404717 0.0121565 0.000485917
0.406105 0.0129645 0.000508635
0.407493 0.0127134 0.000435502
0.40888 0.0131613 0.000496362
0.410268 0.0125438 0.000446668
0.411656 0.0126577 0.000542293
0.413043 0.012839 0.000515119
0.414431 0.0130911 0.000502923
0.415818 0.0126974 0.000509709
0.417206 0.0128254 0.000485617
0.418594 0.0132606 0.000520853
0.419981 0.0133787 0.000531118
0.421369 0.012442 0.000471091
0.422757 0.0129474 0.000499484
0.424144 0.0124575 0.000451822
0.425532 0.0134678 0.000475957
0.426919 0.0117965 0.000430972
0.428307 0.0130504 0.00049307
0.429695 0.0131794 0.000516048
0.431082 0.0133729 0.000432174
0.43247 0.0120318 0.000456513
0.433858 0.0129335 0.000537828
0.435245 0.0124155 0.000477286
0.436633 0.0129335 0.000466439
0.43802 0.0131053 0.000552123
0.439408 0.0125722 0.00049422
0.440796 0.0124243 0.000505931
0.442183 0.0130814 0.000531236
0.443571 0.0138761 0.00053616
0.444958 0.0126639 0.000455524
0.446346 0.0135166 0.000532444
0.447734 0.0131705 0.000494989
0.449121 0.0134233 0.000535325
0.450509 0.0128669 0.000474925
0.451897 0.0129365 0.000494868
0.453284 0.0131715 0.000444954
0.454672 0.0128455 0.00048714
0.456059 0.0132871 0.000493009
0.457447 0.0120102 0.000468587
0.458835 0.0123907 0.000503504
0.460222 0.0132645 0.000501391
0.46161 0.0130255 0.00054581
0.462998 0.0126845 0.000470634
0.464385 0.0131758 0.000495055
0.465773 0.0133729 0.000522974
0.46716 0.0130108 0.00047985
0.468548 0.0142812 0.000571829
0.469936 0.0137991 0.000557416
0.471323 0.0132309 0.000527959
0.472711 0.012686 0.000482326
0.474099 0.0129139 0.000464313
0.475486 0.013276 0.000504704
0.476874 0.0133578 0.00050172
0.478261 0.0128126 0.000511113
0.479649 0.0133261 0.000518624
0.481037 0.0134456 0.000490109
0.482424 0.0145006 0.00050377
0.483812 0.0141293 0.000602884
0.4852 0.0135766 0.000478288
0.486587 0.0136735 0.000513625
0.487975 0.0138262 0.000524751
0.489362 0.0128811 0.000509318
0.49075 0.0150182 0.000541347
0.492138 0.0144381 0.000519921
0.493525 0.0138039 0.000516913
0.494913 0.0137482 0.000533412
0.496301 0.0142429 0.000492686
0.497688 0.0136768 0.000527584
0.499076 0.0139267 0.00058562
0.500463 0.014131 0.000555213
0.501851 0.0141268 0.000529834
0.503239 0.0138039 0.000552703
0.504626 0.0142265 0.000567187
0.506014 0.0141969 0.000519152
0.507402 0.0149191 0.000528477
0.508789 0.0141566 0.000533995
0.510177 0.0138997 0.00057746
0.511564 0.013927 0.00050251
0.512952 0.0151547 0.00057993
0.51434 0.0139042 0.00048482
0.515727 0.0135313 0.000504543
0.517115 0.0136935 0.000516907
0.518503 0.014131 0.000525958
0.51989 0.0148555 0.000586577
0.521278 0.013759 0.000473385
0.522665 0.0142239 0.000534406
0.524053 0.0147866 0.000512949
0.525441 0.0138534 0.000532289
0.526828 0.0152034 0.000583296
0.528216 0.013634 0.000503253
0.529604 0.0132871 0.000486773
0.530991 0.0139267 0.000540987
0.532379 0.0146394 0.000534812
0.533766 0.0142028 0.000529577
0.535154 0.0136602 0.00044972
0.536542 0.0141992 0.000518802
0.537929 0.0145284 0.00052649
0.539317 0.0147498 0.000624939
0.540705 0.0145884 0.000544475
0.542092 0.013634 0.000453997
0.54348 0.0156556 0.000663034
0.544867 0.0144141 0.00053653
0.546255 0.0158845 0.000531737
0.547643 0.0151113 0.000548695
0.54903 0.0152592 0.000561293
0.550418 0.0151238 0.000578475
0.551806 0.0149043 0.000544933
0.553193 0.014429 0.000534577
0.554581 0.0148706 0.000536804
0.555968 0.0153877 0.000496812
0.557356 0.0154499 0.000553891
0.558744 0.0166431 0.000549854
0.560131 0.0152149 0.000508864
0.561519 0.0152085 0.000543106
0.562907 0.0158216 0.000561123
0.564294 0.0164155 0.000648605
0.565682 0.0166993 0.000587072
0.567069 0.0171743 0.000549198
0.568457 0.0166469 0.000541178
0.569845 0.0172175 0.000623605
0.571232 0.0166466 0.000613079
0.57262 0.016475 0.00056992
0.574008 0.0175632 0.000586908
0.575395 0.0174599 0.000646645
0.576783 0.0182967 0.000603346
0.57817 0.0177524 0.000576888
0.579558 0.0192189 0.000657189
0.580946 0.0191357 0.000605137
0.582333 0.0207045 0.000646711
0.583721 0.0218529 0.00070978
0.585109 0.0230816 0.000703984
0.586496 0.0242041 0.000795203
0.587884 0.026637 0.000792362
0.589271 0.0279315 0.000747584
0.590659 0.0313261 0.000813015
0.592047 0.0332894 0.000919686
0.593434 0.034222 0.000856385
0.594822 0.0332894 0.000876569
0.59621 0.0336727 0.00097517
0.597597 0.0330797 0.000860621
0.598985 0.0341979 0.000831247
0.600372 0.0313367 0.000872859
0.60176 0.0312394 0.000840614
0.603148 0.0298231 0.000759968
0.604535 0.0291722 0.000861898
0.605923 0.0303194 0.000846199
0.607311 0.0282622 0.000855602
0.608698 0.0267433 0.000762673
0.610086 0.0269948 0.000741703
0.611473 0.0270605 0.000809918
0.612861 0.0267662 0.00080439
0.614249 0.0252857 0.000752082
0.615636 0.0260722 0.000727751
0.617024 0.025988 0.000817322
0.618412 0.0244721 0.000704317
0.619799 0.0259178 0.000808655
0.621187 0.024912 0.000706328
0.622574 0.0251545 0.000709083
0.623962 0.0252388 0.000668998
0.62535 0.0269398 0.000742946
0.626737 0.0245898 0.000809579
0.628125 0.0253663 0.000757432
0.629513 0.0249511 0.000747966
0.6309 0.0251075 0.000844349
0.632288 0.0245411 0.000685747
0.633675 0.0251036 0.000805553
0.635063 0.0243283 0.000751251
0.636451 0.0252487 0.000795182
0.637838 0.025566 0.000725877
