# Supplementary material for: Mechanically robust supramolecular polymer co-assemblies
Source: Nat Commun. 2022 Jan 18;13:356. doi: 10.1038/s41467-022-28017-0 (PMC8766479; doi:10.1038/s41467-022-28017-0)
Supplement: Supplementary file 3 — Source Data [file 41467_2022_28017_MOESM3_ESM.zip › NCOMMS-21-41006-T_Source Data/Supplementary Figure 26/annealed 2080/2080_code_0mg_id_0003.dat]

0.00492151 0.0001 0
0.00876453 0.0001 0
0.0126076 0.0001 0
0.0164506 0.0001 0
0.0202936 0.0001 0
0.0241366 0.0001 0
0.0279796 0.0001 0
0.0318227 0.0001 0
0.0356657 0.0001 0
0.0395087 0.0001 0
0.0433517 0.0001 0
0.0471947 0.0001 0
0.0510378 0.0001 0
0.0548808 0.0001 0
0.0587238 0.0001 0
0.0625668 0.0001 0
0.0664098 0.0001 0
0.0702529 0.0001 0
0.0740959 0.0001 0
0.0779389 0.0001 0
0.0817819 0.0001 0
0.0856249 0.0001 0
0.089468 0.0001 0
0.093311 0.0001 0
0.097154 0.0001 0
0.100997 0.0001 0
0.10484 0.0001 0
0.108683 0.0001 0
0.112526 0.0001 0
0.116369 0.0001 0
0.120212 0.0001 0
0.124055 0.0001 0
0.127898 0.0001 0
0.131741 0.0001 0
0.135584 0.0001 0
0.139427 0.0001 0
0.14327 0.0001 0
0.147113 0.0001 0
0.150956 0.0001 0
0.154799 0.0001 0
0.158642 0.0001 0
0.162485 0.0001 0
0.166328 0.0001 0
0.170171 0.0001 0
0.174014 0.0001 0
0.177857 0.0001 0
0.1817 0.0001 0
0.185543 0.0001 0
0.189386 0.0001 0
0.193229 0.0001 0
0.197073 0.0001 0
0.200916 0.0001 0
0.204759 0.0001 0
0.208602 0.0001 0
0.212445 0.0001 0
0.216288 0.0001 0
0.220131 0.0001 0
0.223974 0.0001 0
0.227817 0.0001 0
0.23166 0.0001 0
0.235503 0.0001 0
0.239346 0.0001 0
0.243189 0.0001 0
0.247032 0.0001 0
0.250875 0.0001 0
0.254718 0.0001 0
0.258561 0.0001 0
0.262404 0.0001 0
0.266247 0.0001 0
0.27009 0.0001 0
0.273933 0.0001 0
0.277776 0.0001 0
0.281619 0.0001 0
0.285462 0.0001 0
0.289305 0.0001 0
0.293148 0.0001 0
0.296991 0.0001 0
0.300834 0.0001 0
0.304677 0.0001 0
0.30852 0.0001 0
0.312363 0.0001 0
0.316206 0.0001 0
0.320049 0.0001 0
0.323892 0.0001 0
0.327735 0.0001 0
0.331578 0.0001 0
0.335421 0.0001 0
0.339264 0.0001 0
0.343107 0.0001 0
0.34695 0.0001 0
0.350793 0.0001 0
0.354636 0.0001 0
0.358479 0.0001 0
0.362322 0.0001 0
0.366165 0.0001 0
0.370008 0.0001 0
0.373851 0.0001 0
0.377694 0.0001 0
0.381537 0.0001 0
0.38538 0.0001 0
0.389224 0.0001 0
0.393067 0.0001 0
0.39691 0.0001 0
0.400753 0.0001 0
0.404596 0.0001 0
0.408439 0.0001 0
0.412282 0.0001 0
0.416125 0.0001 0
0.419968 0.0001 0
0.423811 0.0001 0
0.427654 0.0001 0
0.431497 0.0001 0
0.43534 0.0001 0
0.439183 0.0001 0
0.443026 0.0001 0
0.446869 0.0001 0
0.450712 0.0001 0
0.454555 0.0001 0
0.458398 0.0001 0
0.462241 0.0001 0
0.466084 0.0001 0
0.469927 0.0001 0
0.47377 0.0001 0
0.477613 0.0001 0
0.481456 0.0001 0
0.485299 0.0001 0
0.489142 0.0001 0
0.492985 0.0001 0
0.496828 0.0001 0
0.500671 0.0001 0
0.504514 0.0001 0
0.508357 0.0001 0
0.5122 0.0001 0
0.516043 0.0001 0
0.519886 0.0001 0
0.523729 0.0001 0
0.527572 0.0001 0
0.531415 0.0001 0
0.535258 0.0001 0
0.539101 0.0001 0
0.542944 0.0001 0
0.546787 0.0001 0
0.55063 0.0001 0
0.554473 0.0001 0
0.558316 0.0001 0
0.562159 0.0001 0
0.566002 0.0001 0
0.569845 0.0001 0
0.573688 0.0001 0
0.577531 0.0001 0
0.581375 0.0001 0
0.585218 0.0001 0
0.589061 0.0001 0
0.592904 0.0001 0
0.596747 0.0001 0
0.60059 0.0001 0
0.604433 0.0001 0
0.608276 0.0001 0
0.612119 0.0001 0
0.615962 0.0001 0
0.619805 0.0001 0
0.623648 0.0001 0
0.627491 0.0001 0
0.631334 0.0001 0
0.635177 0.0001 0
0.63902 0.0001 0
0.642863 0.0001 0
0.646706 0.0001 0
0.650549 0.0001 0
0.654392 0.0001 0
0.658235 0.0001 0
0.662078 0.0001 0
0.665921 0.0001 0
0.669764 0.0001 0
0.673607 0.0001 0
0.67745 0.0001 0
0.681293 0.0001 0
0.685136 0.0001 0
0.688979 0.0001 0
0.692822 0.0001 0
0.696665 0.0001 0
0.700508 0.0001 0
0.704351 0.0001 0
0.708194 0.0001 0
0.712037 0.0001 0
0.71588 0.0001 0
0.719723 0.0001 0
0.723566 0.0001 0
0.727409 0.0001 0
0.731252 0.0001 0
0.735095 0.0001 0
0.738938 0.0001 0
0.742781 0.0001 0
0.746624 0.0001 0
0.750467 0.0001 0
0.75431 0.0001 0
0.758153 0.0001 0
0.761996 0.0001 0
0.765839 0.0001 0
0.769683 0.0001 0
0.773526 0.0001 0
0.777369 0.0001 0
0.781212 0.0001 0
0.785055 0.0001 0
0.788898 0.0001 0
0.792741 0.0001 0
0.796584 0.0001 0
0.800427 0.0001 0
0.80427 0.0001 0
0.808113 0.0001 0
0.811956 0.0001 0
0.815799 0.0001 0
0.819642 0.0001 0
0.823485 0.0001 0
0.827328 0.0001 0
0.831171 0.0001 0
0.835014 0.0001 0
0.838857 0.0001 0
0.8427 0.0001 0
0.846543 0.0001 0
0.850386 0.0001 0
0.854229 0.0001 0
0.858072 0.0001 0
0.861915 0.0001 0
0.865758 0.0001 0
0.869601 0.0001 0
0.873444 0.0001 0
0.877287 0.0001 0
0.88113 0.0001 0
0.884973 0.0001 0
0.888816 0.0001 0
0.892659 0.0001 0
0.896502 0.0001 0
0.900345 0.0001 0
0.904188 0.0001 0
0.908031 0.0001 0
0.911874 0.0001 0
0.915717 0.0001 0
0.91956 0.0001 0
0.923403 0.0001 0
0.927246 0.0001 0
0.931089 0.0001 0
0.934932 0.0001 0
0.938775 0.0001 0
0.942618 0.0001 0
0.946461 0.0001 0
0.950304 0.0001 0
0.954147 0.0001 0
0.95799 0.0001 0
0.961834 0.0001 0
0.965677 0.0001 0
0.96952 0.0001 0
0.973363 0.0001 0
0.977206 0.0001 0
0.981049 0.0001 0
0.984892 0.0001 0
0.988735 0.0001 0
0.992578 0.0001 0
0.996421 0.0001 0
1.00026 0.0001 0
1.00411 0.0001 0
1.00795 0.0001 0
1.01179 0.0001 0
1.01564 0.0001 0
1.01948 0.0001 0
1.02332 0.0001 0
1.02716 0.0001 0
1.03101 0.0001 0
1.03485 0.0001 0
1.03869 0.0001 0
1.04254 0.0001 0
1.04638 0.0001 0
1.05022 0.0001 0
1.05407 0.0001 0
1.05791 0.0001 0
1.06175 0.0001 0
1.0656 0.0001 0
1.06944 0.0001 0
1.07328 0.0001 0
1.07712 0.0001 0
1.08097 0.0001 0
1.08481 0.0001 0
1.08865 0.0001 0
1.0925 0.0001 0
1.09634 0.0001 0
1.10018 0.0001 0
1.10403 0.0001 0
1.10787 0.0001 0
1.11171 0.0001 0
1.11555 0.0001 0
1.1194 0.0001 0
1.12324 0.0001 0
1.12708 0.0001 0
1.13093 0.0001 0
1.13477 0.0001 0
1.13861 0.0001 0
1.14246 0.0383576 0.000991069
1.1463 0.0368029 0.000624211
1.15014 0.0372729 0.00053754
1.15398 0.0377877 0.000566003
1.15783 0.0385533 0.000563193
1.16167 0.0404215 0.000594132
1.16551 0.0415217 0.000631097
1.16936 0.0413768 0.000589916
1.1732 0.0396964 0.000573581
1.17704 0.0391889 0.000608124
1.18089 0.0408825 0.000495032
1.18473 0.0394604 0.000497782
1.18857 0.0407312 0.000602013
1.19241 0.0397415 0.00059508
1.19626 0.0400956 0.000599616
1.2001 0.0394781 0.000586606
1.20394 0.0398721 0.000598615
1.20779 0.0406157 0.000579473
1.21163 0.0401244 0.000543128
1.21547 0.0403219 0.000566886
1.21932 0.040379 0.000560209
1.22316 0.0404794 0.000617887
1.227 0.039835 0.000583448
1.23084 0.0405011 0.00057837
1.23469 0.0392722 0.000602871
1.23853 0.0393219 0.000582194
1.24237 0.0404777 0.000563712
1.24622 0.0407355 0.000571129
1.25006 0.0404453 0.000592845
1.2539 0.0409536 0.000583045
1.25775 0.041713 0.000605682
1.26159 0.0419746 0.000611224
1.26543 0.0433452 0.000538152
1.26928 0.0431145 0.000569676
1.27312 0.0422087 0.000621268
1.27696 0.043205 0.000626451
1.2808 0.0441171 0.000615917
1.28465 0.045498 0.00059918
1.28849 0.0453819 0.000609286
1.29233 0.0495576 0.000633147
1.29618 0.0502263 0.000688154
1.30002 0.0541666 0.000660438
1.30386 0.0602729 0.00075372
1.30771 0.0645031 0.000748889
1.31155 0.0672946 0.000782893
1.31539 0.0645266 0.000734564
1.31923 0.0618685 0.000735214
1.32308 0.0589282 0.000698639
1.32692 0.0565931 0.000671244
1.33076 0.0546233 0.000691939
1.33461 0.0521562 0.000637462
1.33845 0.0500209 0.000644962
1.34229 0.0496553 0.000644795
1.34614 0.047572 0.000654677
1.34998 0.0482184 0.000591165
1.35382 0.046644 0.000561856
1.35766 0.045308 0.000595965
1.36151 0.0433475 0.000617898
1.36535 0.0428945 0.000600156
1.36919 0.0417854 0.000587404
1.37304 0.0395847 0.000587598
1.37688 0.0392121 0.000579755
1.38072 0.0407546 0.000592662
1.38457 0.0367439 0.00058323
1.38841 0.0380072 0.000584895
1.39225 0.0360015 0.000550481
1.39609 0.0370455 0.00055833
1.39994 0.0353654 0.000543802
1.40378 0.0342704 0.000551064
1.40762 0.033908 0.000545397
1.41147 0.0333384 0.000521378
1.41531 0.0321185 0.00050054
1.41915 0.0320792 0.000515553
1.423 0.0320163 0.000525274
1.42684 0.0316749 0.000548167
1.43068 0.0308373 0.000520764
1.43452 0.0310889 0.000445724
1.43837 0.0306718 0.000489223
1.44221 0.0291304 0.000480842
1.44605 0.0284617 0.000504422
1.4499 0.0276588 0.000485212
1.45374 0.0281478 0.0004593
1.45758 0.0270897 0.000465464
1.46143 0.0275929 0.00048569
1.46527 0.0271767 0.000472069
1.46911 0.0265367 0.000473611
1.47296 0.0263507 0.000465712
1.4768 0.025936 0.000466979
1.48064 0.0253909 0.000479365
1.48448 0.0257617 0.000470301
1.48833 0.0251374 0.000438233
1.49217 0.0239202 0.000445598
1.49601 0.0247391 0.000481045
1.49986 0.023322 0.000411326
1.5037 0.0242032 0.000466773
1.50754 0.0228974 0.000414248
1.51139 0.0236085 0.000441116
1.51523 0.0230225 0.00041458
1.51907 0.0227208 0.000375516
1.52291 0.0221983 0.00040176
1.52676 0.021667 0.000422481
1.5306 0.0211909 0.000427084
1.53444 0.0210425 0.000413304
1.53829 0.0211778 0.000438073
1.54213 0.0204244 0.000428367
1.54597 0.0209154 0.000407959
1.54982 0.02039 0.000409194
1.55366 0.0209146 0.00042083
1.5575 0.0206841 0.000413237
1.56134 0.0199638 0.000416008
1.56519 0.0195027 0.000381479
1.56903 0.0202407 0.000406149
1.57287 0.0191287 0.000378913
1.57672 0.0183849 0.000385002
1.58056 0.0182973 0.000394238
1.5844 0.0190577 0.00040362
1.58825 0.0182885 0.000385714
1.59209 0.0181425 0.000377805
1.59593 0.0185251 0.000368982
1.59977 0.0180465 0.000366122
1.60362 0.0180931 0.000314996
1.60746 0.0179262 0.000348874
1.6113 0.017571 0.000351736
1.61515 0.0173408 0.000360195
1.61899 0.0176925 0.000372923
1.62283 0.0175221 0.000394981
1.62668 0.0173463 0.000380513
1.63052 0.016528 0.000367183
1.63436 0.0169755 0.000362252
1.63821 0.0165933 0.000376124
1.64205 0.0165997 0.000371535
1.64589 0.0169479 0.000380597
1.64973 0.0166384 0.000380525
1.65358 0.0173211 0.000355873
1.65742 0.0164327 0.000339672
1.66126 0.0164232 0.000345545
1.66511 0.0157386 0.00034978
1.66895 0.016298 0.000378744
1.67279 0.0157033 0.000332705
1.67664 0.0159778 0.000356746
1.68048 0.0153725 0.000341715
1.68432 0.016234 0.000309369
1.68816 0.0155333 0.000319761
1.69201 0.0160936 0.000326458
1.69585 0.0155798 0.000346612
1.69969 0.0150319 0.000334688
1.70354 0.0156024 0.000327914
1.70738 0.0153482 0.000326731
1.71122 0.0147364 0.000332413
1.71507 0.0151247 0.000317955
1.71891 0.0148845 0.00032855
1.72275 0.0149534 0.000346313
1.72659 0.0150146 0.000315992
1.73044 0.0146247 0.000344349
1.73428 0.015099 0.000337656
1.73812 0.0145445 0.000343278
1.74197 0.0143026 0.000314119
1.74581 0.0149643 0.00032791
1.74965 0.0144808 0.000321479
1.7535 0.0141404 0.0003085
1.75734 0.0141616 0.000301199
1.76118 0.0138896 0.00029987
