# Supplementary material for: Mechanically robust supramolecular polymer co-assemblies
Source: Nat Commun. 2022 Jan 18;13:356. doi: 10.1038/s41467-022-28017-0 (PMC8766479; doi:10.1038/s41467-022-28017-0)
Supplement: Supplementary file 3 — Source Data [file 41467_2022_28017_MOESM3_ESM.zip › NCOMMS-21-41006-T_Source Data/Supplementary Figure 26/annealed 2080/2080_code_0mg_id_0002.dat]

0.00431086 0.0001 0
0.00693259 0.0001 0
0.00955431 0.0001 0
0.012176 0.0001 0
0.0147978 0.0001 0
0.0174195 0.0001 0
0.0200412 0.0001 0
0.0226629 0.0001 0
0.0252847 0.0001 0
0.0279064 0.0001 0
0.0305281 0.0001 0
0.0331498 0.0001 0
0.0357716 0.0001 0
0.0383933 0.0001 0
0.041015 0.0001 0
0.0436367 0.0001 0
0.0462585 0.0001 0
0.0488802 0.0001 0
0.0515019 0.0001 0
0.0541236 0.0001 0
0.0567453 0.0001 0
0.0593671 0.0001 0
0.0619888 0.0001 0
0.0646105 0.0001 0
0.0672322 0.0001 0
0.069854 0.0001 0
0.0724757 0.0001 0
0.0750974 0.0001 0
0.0777191 0.0001 0
0.0803409 0.0001 0
0.0829626 0.0001 0
0.0855843 0.0001 0
0.088206 0.0001 0
0.0908278 0.0001 0
0.0934495 0.0001 0
0.0960712 0.0001 0
0.0986929 0.0001 0
0.101315 0.0001 0
0.103936 0.0001 0
0.106558 0.0001 0
0.10918 0.0001 0
0.111802 0.0001 0
0.114423 0.0001 0
0.117045 0.0001 0
0.119667 0.0001 0
0.122288 0.0001 0
0.12491 0.0001 0
0.127532 0.0001 0
0.130154 0.0001 0
0.132775 0.0001 0
0.135397 0.0001 0
0.138019 0.0001 0
0.140641 0.0001 0
0.143262 0.0001 0
0.145884 0.0001 0
0.148506 0.0001 0
0.151127 0.0001 0
0.153749 0.0001 0
0.156371 0.0001 0
0.158993 0.0001 0
0.161614 0.0001 0
0.164236 0.0001 0
0.166858 0.0001 0
0.169479 0.0001 0
0.172101 0.0001 0
0.174723 0.0001 0
0.177345 0.0001 0
0.179966 0.0001 0
0.182588 0.0001 0
0.18521 0.0001 0
0.187832 0.0001 0
0.190453 0.0001 0
0.193075 0.0001 0
0.195697 0.0001 0
0.198318 0.0001 0
0.20094 0.0001 0
0.203562 0.0001 0
0.206184 0.0001 0
0.208805 0.0001 0
0.211427 0.0001 0
0.214049 0.0001 0
0.216671 0.0001 0
0.219292 0.0001 0
0.221914 0.0001 0
0.224536 0.0001 0
0.227157 0.0001 0
0.229779 0.0001 0
0.232401 0.0001 0
0.235023 0.0001 0
0.237644 0.0001 0
0.240266 0.0001 0
0.242888 0.0001 0
0.24551 0.0001 0
0.248131 0.0001 0
0.250753 0.0001 0
0.253375 0.0001 0
0.255996 0.0001 0
0.258618 0.0001 0
0.26124 0.0001 0
0.263862 0.0001 0
0.266483 0.0001 0
0.269105 0.0001 0
0.271727 0.0001 0
0.274348 0.0001 0
0.27697 0.0001 0
0.279592 0.0001 0
0.282214 0.0001 0
0.284835 0.0001 0
0.287457 0.0001 0
0.290079 0.0001 0
0.292701 0.0001 0
0.295322 0.0001 0
0.297944 0.0001 0
0.300566 0.0001 0
0.303187 0.0001 0
0.305809 0.0001 0
0.308431 0.0001 0
0.311053 0.0001 0
0.313674 0.0001 0
0.316296 0.0001 0
0.318918 0.0001 0
0.32154 0.0001 0
0.324161 0.0001 0
0.326783 0.0001 0
0.329405 0.0001 0
0.332026 0.0001 0
0.334648 0.0001 0
0.33727 0.0001 0
0.339892 0.0001 0
0.342513 0.0001 0
0.345135 0.0001 0
0.347757 0.0001 0
0.350378 0.0001 0
0.353 0.0001 0
0.355622 0.0001 0
0.358244 0.0001 0
0.360865 0.0001 0
0.363487 0.0001 0
0.366109 0.0001 0
0.368731 0.0001 0
0.371352 0.0001 0
0.373974 0.0001 0
0.376596 0.0001 0
0.379217 0.0001 0
0.381839 0.0001 0
0.384461 0.0001 0
0.387083 0.0001 0
0.389704 0.0001 0
0.392326 0.0001 0
0.394948 0.0001 0
0.39757 0.0001 0
0.400191 0.0001 0
0.402813 0.0001 0
0.405435 0.0001 0
0.408056 0.0001 0
0.410678 0.0001 0
0.4133 0.0001 0
0.415922 0.0001 0
0.418543 0.0001 0
0.421165 0.0001 0
0.423787 0.0001 0
0.426408 0.0001 0
0.42903 0.0001 0
0.431652 0.0001 0
0.434274 0.0001 0
0.436895 0.0001 0
0.439517 0.0001 0
0.442139 0.0001 0
0.444761 0.0001 0
0.447382 0.0001 0
0.450004 0.0001 0
0.452626 0.0001 0
0.455247 0.0001 0
0.457869 0.0001 0
0.460491 0.0001 0
0.463113 0.0001 0
0.465734 0.0001 0
0.468356 0.0001 0
0.470978 0.0001 0
0.4736 0.0001 0
0.476221 0.0001 0
0.478843 0.0001 0
0.481465 0.0001 0
0.484086 0.0001 0
0.486708 0.0001 0
0.48933 0.0001 0
0.491952 0.0001 0
0.494573 0.0001 0
0.497195 0.0001 0
0.499817 0.0001 0
0.502438 0.0001 0
0.50506 0.0001 0
0.507682 0.0001 0
0.510304 0.0001 0
0.512925 0.0001 0
0.515547 0.0001 0
0.518169 0.0001 0
0.520791 0.0001 0
0.523412 0.0001 0
0.526034 0.0001 0
0.528656 0.0001 0
0.531277 0.0001 0
0.533899 0.0001 0
0.536521 0.0001 0
0.539143 0.0001 0
0.541764 0.0001 0
0.544386 0.0001 0
0.547008 0.0001 0
0.54963 0.0001 0
0.552251 0.0001 0
0.554873 0.0001 0
0.557495 0.0001 0
0.560116 0.0001 0
0.562738 0.0001 0
0.56536 0.0001 0
0.567982 0.0001 0
0.570603 0.0001 0
0.573225 0.0001 0
0.575847 0.0201719 0.000864264
0.578468 0.0209934 0.00073577
0.58109 0.0245624 0.000716646
0.583712 0.0300329 0.000684616
0.586334 0.0339684 0.000709487
0.588955 0.0346905 0.000630996
0.591577 0.0338613 0.000648704
0.594199 0.031682 0.000616076
0.596821 0.0316209 0.000628554
0.599442 0.0291487 0.000621432
0.602064 0.0296536 0.000624234
0.604686 0.0271156 0.00057375
0.607307 0.0274649 0.000561382
0.609929 0.0265444 0.000570644
0.612551 0.0259489 0.000610461
0.615173 0.0262769 0.000518122
0.617794 0.0253973 0.000505388
0.620416 0.0254716 0.000554917
0.623038 0.0248612 0.000552817
0.62566 0.0252527 0.000543507
0.628281 0.0250161 0.000545018
0.630903 0.024836 0.000524005
0.633525 0.0254985 0.000562665
0.636146 0.0256698 0.000591199
0.638768 0.0249898 0.000561122
0.64139 0.024623 0.000552145
0.644012 0.0247311 0.00061189
0.646633 0.0240932 0.000534612
0.649255 0.0252741 0.00051593
0.651877 0.0246321 0.000542654
0.654499 0.0241867 0.000568735
0.65712 0.0254647 0.000538946
0.659742 0.0250835 0.000574508
0.662364 0.0247804 0.000571062
0.664985 0.024432 0.000521311
0.667607 0.0242249 0.000539306
0.670229 0.023916 0.000559908
0.672851 0.0242885 0.00057368
0.675472 0.0248234 0.000529417
0.678094 0.0241148 0.000522338
0.680716 0.0241233 0.00061483
0.683337 0.0246413 0.000514719
0.685959 0.0244666 0.000528114
0.688581 0.0255112 0.000527586
0.691203 0.0243659 0.000560435
0.693824 0.0243295 0.000525632
0.696446 0.0242044 0.000557689
0.699068 0.024738 0.000558924
0.70169 0.0248792 0.000472878
0.704311 0.0253537 0.000509047
0.706933 0.024564 0.000520849
0.709555 0.0254411 0.000521859
0.712176 0.0249422 0.000537372
0.714798 0.0251618 0.000510421
0.71742 0.0257531 0.000551703
0.720042 0.0248401 0.000575184
0.722663 0.0257173 0.000546987
0.725285 0.0239541 0.000533585
0.727907 0.024991 0.000534983
0.730529 0.0250856 0.000585717
0.73315 0.0246555 0.000525441
0.735772 0.0247125 0.00057722
0.738394 0.0245304 0.000521438
0.741015 0.0249992 0.000544306
0.743637 0.0246305 0.000572288
0.746259 0.0257007 0.000567613
0.748881 0.0246629 0.000555272
0.751502 0.0247531 0.000549206
0.754124 0.0252653 0.000556033
0.756746 0.0253451 0.000584455
0.759367 0.0260834 0.000577432
0.761989 0.0259543 0.000559247
0.764611 0.0248789 0.00054282
0.767233 0.0241645 0.000575918
0.769854 0.0253316 0.000543153
0.772476 0.0248192 0.000541675
0.775098 0.0255742 0.000519903
0.77772 0.0249422 0.000594258
0.780341 0.0247301 0.000532743
0.782963 0.0261767 0.000577813
0.785585 0.0256449 0.000540499
0.788206 0.0266182 0.000493113
0.790828 0.0264723 0.000534668
0.79345 0.0249505 0.000532314
0.796072 0.0259274 0.00054219
0.798693 0.0263341 0.000568879
0.801315 0.0256316 0.000540847
0.803937 0.0247411 0.000564421
0.806559 0.0259636 0.000574503
0.80918 0.0261532 0.000572949
0.811802 0.0251242 0.000530413
0.814424 0.0253175 0.0005529
0.817045 0.026288 0.000584449
0.819667 0.0261918 0.000549195
0.822289 0.0267454 0.000549811
0.824911 0.0266471 0.000614697
0.827532 0.0274268 0.000612503
0.830154 0.028283 0.000577209
0.832776 0.0286917 0.000600066
0.835397 0.0280421 0.00058491
0.838019 0.0272283 0.000581649
0.840641 0.0279042 0.000572731
0.843263 0.0264688 0.000594426
0.845884 0.0272673 0.000560594
0.848506 0.026068 0.000584125
0.851128 0.026358 0.000547973
0.85375 0.0255375 0.000575111
0.856371 0.0261637 0.00054782
0.858993 0.0260041 0.000560155
0.861615 0.0258266 0.000573106
0.864236 0.0265747 0.000595552
0.866858 0.0254614 0.000570357
0.86948 0.0258299 0.00052634
0.872102 0.0265333 0.000550262
0.874723 0.0261338 0.000530598
0.877345 0.0260362 0.000542103
0.879967 0.0261918 0.000520967
0.882589 0.0261435 0.000542989
0.88521 0.0251718 0.000598242
0.887832 0.0259525 0.000506992
0.890454 0.0261162 0.000561981
0.893075 0.0254716 0.000538117
0.895697 0.0258381 0.000544245
0.898319 0.0242101 0.000547224
0.900941 0.025853 0.000583888
0.903562 0.0251341 0.000559713
0.906184 0.0261387 0.000543272
0.908806 0.0250128 0.000534907
0.911427 0.0262107 0.000590202
0.914049 0.025695 0.000543474
0.916671 0.0270049 0.000581495
0.919293 0.0256449 0.000574347
0.921914 0.026181 0.000568783
0.924536 0.0266577 0.000584168
0.927158 0.0251291 0.000558791
0.92978 0.0257746 0.000571792
0.932401 0.0258072 0.000540615
0.935023 0.0259454 0.000587547
0.937645 0.0270961 0.000578219
0.940266 0.0269718 0.000559908
0.942888 0.0270597 0.000607272
0.94551 0.0279547 0.00058854
0.948132 0.0271428 0.000597454
0.950753 0.0266164 0.000589204
0.953375 0.0277798 0.000587127
0.955997 0.0277161 0.00048574
0.958619 0.0283828 0.000554646
0.96124 0.0276643 0.000507249
0.963862 0.0275992 0.000594893
0.966484 0.0278119 0.000626607
0.969105 0.0271633 0.000564371
0.971727 0.0272856 0.000604839
0.974349 0.0277678 0.000607329
0.976971 0.0268211 0.000584675
0.979592 0.0279672 0.000547872
0.982214 0.0285917 0.000581578
0.984836 0.028869 0.000574263
0.987458 0.0281441 0.000592005
0.990079 0.0282242 0.000586145
0.992701 0.0286356 0.000636619
0.995323 0.0283284 0.000577004
0.997944 0.0270873 0.000559998
1.00057 0.0268891 0.000564565
1.00319 0.0291971 0.00059448
1.00581 0.0295947 0.000630883
1.00843 0.029851 0.00057318
1.01105 0.0295077 0.00059998
1.01367 0.0298613 0.000579012
1.0163 0.0297516 0.000605036
1.01892 0.0284913 0.000573412
1.02154 0.0295489 0.000614377
1.02416 0.0309331 0.000645741
1.02678 0.029632 0.000568537
1.02941 0.0307353 0.000615853
1.03203 0.0307901 0.000617943
1.03465 0.0302718 0.000625393
1.03727 0.0299569 0.000607692
1.03989 0.0298487 0.000505585
1.04251 0.0310523 0.000572736
1.04514 0.0304062 0.000620736
1.04776 0.0314302 0.000625668
1.05038 0.0312791 0.000615399
1.053 0.0313409 0.000628911
1.05562 0.0325271 0.00062544
1.05824 0.0310815 0.000581163
1.06087 0.0312347 0.000612788
1.06349 0.0313556 0.000604932
1.06611 0.0318684 0.000639274
1.06873 0.0323992 0.000648922
1.07135 0.0319301 0.000640462
1.07397 0.0321077 0.000651464
1.0766 0.0320175 0.000651203
1.07922 0.0327371 0.000653515
1.08184 0.0325643 0.000608862
1.08446 0.0317464 0.00060544
1.08708 0.032825 0.000578767
1.0897 0.0334913 0.000683605
1.09233 0.0338687 0.00060127
1.09495 0.0340091 0.000652541
1.09757 0.0328393 0.000658288
1.10019 0.0341249 0.000654356
1.10281 0.0327429 0.000677709
1.10544 0.0337911 0.000640255
1.10806 0.0340845 0.000641994
1.11068 0.0339538 0.0006717
1.1133 0.0338341 0.000624594
1.11592 0.0341422 0.000638135
1.11854 0.0358356 0.000686837
1.12117 0.0363312 0.000676268
1.12379 0.035216 0.000559412
1.12641 0.0360738 0.00056566
1.12903 0.034906 0.000583692
1.13165 0.0370851 0.000661062
1.13427 0.0355585 0.000649604
1.1369 0.0356213 0.000633965
1.13952 0.0356379 0.000668611
1.14214 0.0368181 0.000673022
1.14476 0.0363755 0.000706152
1.14738 0.0361548 0.000659063
1.15 0.0366126 0.000723823
1.15263 0.0371623 0.000685668
1.15525 0.0363784 0.000684383
1.15787 0.0375579 0.000633841
1.16049 0.0372356 0.000639354
1.16311 0.038588 0.00069685
1.16573 0.0384753 0.00073506
1.16836 0.0394094 0.000680263
1.17098 0.0394792 0.000726006
1.1736 0.039916 0.000678811
1.17622 0.0407948 0.000693781
1.17884 0.0398737 0.000715543
1.18147 0.0391024 0.000667921
1.18409 0.0398613 0.000658808
1.18671 0.0401864 0.000681902
1.18933 0.0398064 0.000672071
1.19195 0.0388013 0.000693939
1.19457 0.039714 0.000744238
1.1972 0.0381799 0.000674659
1.19982 0.0394089 0.000691735
1.20244 0.0387297 0.000671537
