# Supplementary material for: Mechanically robust supramolecular polymer co-assemblies
Source: Nat Commun. 2022 Jan 18;13:356. doi: 10.1038/s41467-022-28017-0 (PMC8766479; doi:10.1038/s41467-022-28017-0)
Supplement: Supplementary file 3 — Source Data [file 41467_2022_28017_MOESM3_ESM.zip › NCOMMS-21-41006-T_Source Data/Supplementary Figure 26/annealed 2080/2080_code_0mg_id_iq.dat]

0.0646906	82.7459
0.0785669	78.1753
0.0924431	43.0976
0.106319	27.9637
0.120196	17.4466
0.134072	11.912
0.147948	7.89077
0.161824	5.79193
0.17570100000000002	4.15786
0.189577	3.26243
0.203453	2.5006
0.217329	1.95744
0.23120600000000002	1.60728
0.24508200000000002	1.35707
0.258958	1.0948
0.272834	0.962712
0.286711	0.791228
0.300587	0.692423
0.31446300000000005	0.620787
0.328339	0.545493
0.34221599999999996	0.488209
0.356092	0.438239
0.369968	0.393408
0.38384399999999996	0.346045
0.397721	0.331932
0.411597	0.313991
0.42547300000000005	0.28087
0.439349	0.271538
0.45322599999999996	0.25299
0.467102	0.242781
0.480978	0.226985
0.494854	0.223109
0.5087309999999999	0.215496
0.522607	0.211645
0.536483	0.206627
0.550359	0.201868
0.564236	0.205168
0.578112	0.202471
0.5919880000000001	0.209355
0.605864	0.213052
0.619741	0.222742
0.6336170000000001	0.237725
0.647493	0.253335
0.661369	0.289133
0.675246	0.32607
0.689122	0.397174
0.702998	0.523473
0.716874	0.756235
0.730751	1.20134
0.744627	1.89132
0.7585029999999999	2.66177
0.7723789999999999	3.10626
0.7862560000000001	3.00965
0.8001320000000001	2.48893
0.814008	1.85156
0.827884	1.29771
0.841761	0.90842
0.8556370000000001	0.63554
0.869513	0.457411
0.883389	0.347555
0.897266	0.271814
0.9111420000000001	0.224345
0.9250179999999999	0.184886
0.938894	0.156344
0.95277	0.139168
0.966647	0.121386
0.9805229999999999	0.10791
0.994399	0.0938095
1.00828	0.0887341
1.02215	0.0808101
1.03603	0.0767258
1.0499	0.0698454
1.06378	0.0662932
1.07766	0.0655435
1.0915300000000001	0.0626258
1.10541	0.0583689
1.11929	0.0560667
1.13316	0.0546335
1.14704	0.0526911
1.1609099999999999	0.0487951
1.17479	0.0486953
1.1886700000000001	0.0481865
1.20254	0.0456182
1.21642	0.0477212
1.2303	0.0456414
1.24417	0.0468269
1.25805	0.0449986
1.27192	0.0448875
1.2858	0.0450381
1.29968	0.0448755
1.31355	0.0457102
1.32743	0.0448925
1.34131	0.0459468
1.35518	0.047602
1.36906	0.0488345
1.38293	0.0490228
1.3968099999999999	0.0517917
1.41069	0.0557046
1.42456	0.0598905
1.43844	0.0658259
1.45232	0.0759381
1.46619	0.0925454
1.48007	0.125853
1.49394	0.159293
1.50782	0.206651
1.5217	0.24289
1.5355699999999999	0.273341
1.54945	0.278367
1.56333	0.260393
1.5772	0.234852
1.59108	0.197489
1.60495	0.167361
1.61883	0.143743
1.6327099999999999	0.115873
1.64658	0.0988019
1.66046	0.083926
1.67434	0.0736263
1.68821	0.0643462
1.70209	0.0583616
1.71596	0.0544561
1.72984	0.0473324
1.74372	0.045757
1.75759	0.0428982
1.7714699999999999	0.0424962
1.78535	0.0390848
1.79922	0.0370176
1.8131	0.0361498
1.82697	0.0362011
1.84085	0.03567
1.85473	0.0329103
1.8686	0.0325494
1.88248	0.0318267
1.89636	0.030728
1.9102299999999999	0.0305431
1.92411	0.0289638
1.93798	0.0296852
1.95186	0.0282112
1.96574	0.0262765
1.97961	0.0262907
1.99349	0.0279761
2.00737	0.0265503
2.02124	0.0252735
2.03512	0.0264315
2.04899	0.0247292
2.06287	0.0253203
2.07675	0.0253857
2.09062	0.025235
2.1045	0.0228497
2.11838	0.023206
2.13225	0.0235631
2.14613	0.0242588
2.16	0.0246236
2.17388	0.0258307
2.18776	0.026528
2.2016299999999998	0.0274395
2.21551	0.0297962
2.22939	0.0324547
2.24326	0.0352826
2.25714	0.0368658
2.27101	0.0407838
2.28489	0.0420889
2.29877	0.0438997
2.31264	0.0430744
2.32652	0.0432984
2.3404	0.0402957
2.35427	0.0393785
2.36815	0.0346335
2.38202	0.0323398
2.3959	0.0305406
2.40978	0.0283824
2.42365	0.0271055
2.4375299999999998	0.0252792
2.45141	0.0238358
2.46528	0.0237274
2.47916	0.0205095
2.49303	0.0200456
2.50691	0.0195545
2.52079	0.0183152
2.53466	0.0180277
2.54854	0.017852
2.5624200000000004	0.0173658
2.57629	0.0164971
2.59017	0.0181569
2.6040400000000004	0.0171897
2.6179200000000002	0.0177978
2.6318	0.0166397
2.64567	0.0164112
2.65955	0.0154921
2.6734299999999998	0.0158077
2.6873000000000005	0.0161613
2.7011800000000004	0.0156413
2.7150499999999997	0.0158221
2.72893	0.0149044
2.74281	0.0161868
2.7566800000000002	0.015277
2.77056	0.0146995
2.78444	0.0156021
2.79831	0.0160052
2.81219	0.0143413
2.82606	0.0148752
2.8399400000000004	0.014664
2.8538200000000002	0.0143433
2.86769	0.0150238
2.88157	0.0144923
2.89545	0.0150936
2.90932	0.0148614
2.9232000000000005	0.0145567
2.93707	0.01422
2.9509499999999997	0.0146394
2.96483	0.0148569
2.9787000000000003	0.0157003
2.9925800000000002	0.0142701
3.00646	0.0150374
3.02033	0.0150985
3.03421	0.0153154
3.04808	0.0157602
3.06196	0.0157581
3.0758400000000004	0.0150878
3.08971	0.0148799
3.10359	0.0157545
3.11747	0.0158701
3.1313400000000002	0.0150044
3.14522	0.0147248
3.15909	0.0138039
3.17297	0.0142348
3.1868499999999997	0.0141268
3.2007200000000005	0.013301
3.2146000000000003	0.0138084
3.2284800000000002	0.0134869
3.24235	0.0135996
3.25623	0.0132662
3.2701000000000002	0.0121723
3.28398	0.0136056
3.29786	0.0128494
3.31173	0.0127883
3.32561	0.0122172
3.33949	0.0124806
3.3533600000000003	0.0134338
3.3672400000000002	0.0123821
3.38111	0.012892
3.39499	0.0128643
3.40887	0.0133826
3.42274	0.0124072
3.4366200000000005	0.0120878
3.4505000000000003	0.0126462
3.4643699999999997	0.0130297
3.47825	0.0128192
3.4921200000000003	0.012754
3.5060000000000002	0.0136109
3.51988	0.0136016
3.53375	0.012959
3.54763	0.0121554
3.56151	0.0130249
3.57538	0.0122622
3.5892600000000003	0.0123636
3.60313	0.0113295
3.61701	0.013214
3.63089	0.0129139
3.64476	0.0125418
3.65864	0.0131006
3.6725200000000005	0.0127181
3.68639	0.0137737
3.7002699999999997	0.0128441
3.7141400000000004	0.0136371
3.7280200000000003	0.0130143
3.7419000000000002	0.0131758
3.75577	0.0133154
3.76965	0.0117379
3.78353	0.0124328
3.7974	0.012467
3.81128	0.0129666
3.82515	0.012567
3.83903	0.0124074
3.85291	0.0119911
3.8667800000000003	0.012686
3.88066	0.0130658
3.89454	0.0126498
3.90841	0.0136569
3.92229	0.0127316
3.93616	0.0127089
3.9500400000000004	0.0118834
3.9639200000000003	0.0132968
3.9777899999999997	0.0126999
3.99167	0.0130664
4.0055499999999995	0.0128379
4.01942	0.0126499
4.0333000000000006	0.0120647
4.0471699999999995	0.0121565
4.06105	0.0129645
4.07493	0.0127134
4.0888	0.0131613
4.10268	0.0125438
4.11656	0.0126577
4.13043	0.012839
4.14431	0.0130911
4.15818	0.0126974
4.17206	0.0128254
4.18594	0.0132606
4.19981	0.0133787
4.21369	0.012442
4.22757	0.0129474
4.24144	0.0124575
4.25532	0.0134678
4.26919	0.0117965
4.28307	0.0130504
4.29695	0.0131794
4.3108200000000005	0.0133729
4.3247	0.0120318
4.33858	0.0129335
4.35245	0.0124155
4.36633	0.0129335
4.3802	0.0131053
4.394080000000001	0.0125722
4.40796	0.0124243
4.42183	0.0130814
4.43571	0.0138761
4.44958	0.0126639
4.46346	0.0135166
4.47734	0.0131705
4.49121	0.0134233
4.50509	0.0128669
4.5189699999999995	0.0129365
4.53284	0.0131715
4.5467200000000005	0.0128455
4.5605899999999995	0.0132871
4.57447	0.0120102
4.58835	0.0123907
4.60222	0.0132645
4.6161	0.0130255
4.62998	0.0126845
4.64385	0.0131758
4.65773	0.0133729
4.6716	0.0130108
4.68548	0.0142812
4.69936	0.0137991
4.71323	0.0132309
4.72711	0.012686
4.74099	0.0129139
4.75486	0.013276
4.76874	0.0133578
4.78261	0.0128126
4.79649	0.0133261
4.81037	0.0134456
4.8242400000000005	0.0145006
4.83812	0.0141293
4.852	0.0135766
4.86587	0.0136735
4.87975	0.0138262
4.89362	0.0128811
4.907500000000001	0.0150182
4.92138	0.0144381
4.93525	0.0138039
4.94913	0.0137482
4.96301	0.0142429
4.97688	0.0136768
4.99076	0.0139267
5.00463	0.014131
5.018510000000001	0.0141268
5.0323899999999995	0.0138039
5.04626	0.0142265
5.06014	0.0141969
5.07402	0.0149191
5.087890000000001	0.0141566
5.10177	0.0138997
5.11564	0.013927
5.129519999999999	0.0151547
5.1434	0.0139042
5.1572700000000005	0.0135313
5.17115	0.0136935
5.18503	0.014131
5.1989	0.0148555
5.21278	0.013759
5.22665	0.0142239
5.24053	0.0147866
5.25441	0.0138534
5.26828	0.0152034
5.28216	0.013634
5.29604	0.0132871
5.30991	0.0139267
5.323790000000001	0.0146394
5.33766	0.0142028
5.35154	0.0136602
5.365419999999999	0.0141992
5.37929	0.0145284
5.3931700000000005	0.0147498
5.40705	0.0145884
5.420920000000001	0.013634
5.434799999999999	0.0156556
5.44867	0.0144141
5.46255	0.0158845
5.47643	0.0151113
5.4903	0.0152592
5.50418	0.0151238
5.51806	0.0149043
5.531930000000001	0.014429
5.5458099999999995	0.0148706
5.55968	0.0153877
5.57356	0.0154499
5.58744	0.0166431
5.601310000000001	0.0152149
5.61519	0.0152085
5.6290700000000005	0.0158216
5.642939999999999	0.0164155
5.65682	0.0166993
5.6706900000000005	0.0171743
5.68457	0.0166469
5.69845	0.0172175
5.71232	0.0166466
5.7262	0.016475
5.74008	0.0175632
5.75395	0.0174599
5.75847	0.0201719
5.76783	0.0182967
5.7817	0.0177524
5.78468	0.0209934
5.79558	0.0192189
5.80946	0.0191357
5.8109	0.0245624
5.82333	0.0207045
5.8371200000000005	0.0300329
5.837210000000001	0.0218529
5.85109	0.0230816
5.86334	0.0339684
5.86496	0.0242041
5.878839999999999	0.026637
5.88955	0.0346905
5.89271	0.0279315
5.9065900000000005	0.0313261
5.91577	0.0338613
5.92047	0.0332894
5.934340000000001	0.034222
5.9419900000000005	0.031682
5.948219999999999	0.0332894
5.9621	0.0336727
5.968210000000001	0.0316209
5.97597	0.0330797
5.98985	0.0341979
5.99442	0.0291487
6.00372	0.0313367
6.0176	0.0312394
6.02064	0.0296536
6.03148	0.0298231
6.045350000000001	0.0291722
6.04686	0.0271156
6.0592299999999994	0.0303194
6.07307	0.0274649
6.073110000000001	0.0282622
6.08698	0.0267433
6.099290000000001	0.0265444
6.10086	0.0269948
6.114730000000001	0.0270605
6.125509999999999	0.0259489
6.12861	0.0267662
6.1424900000000004	0.0252857
6.15173	0.0262769
6.156359999999999	0.0260722
6.17024	0.025988
6.1779399999999995	0.0253973
6.18412	0.0244721
6.19799	0.0259178
6.20416	0.0254716
6.21187	0.024912
6.22574	0.0251545
6.23038	0.0248612
6.23962	0.0252388
6.2535	0.0269398
6.2566	0.0252527
6.26737	0.0245898
6.28125	0.0253663
6.28281	0.0250161
6.29513	0.0249511
6.309	0.0251075
6.30903	0.024836
6.32288	0.0245411
6.33525	0.0254985
6.33675	0.0251036
6.350630000000001	0.0243283
6.36146	0.0256698
6.36451	0.0252487
6.37838	0.025566
6.38768	0.0249898
6.4139	0.024623
6.44012	0.0247311
6.46633	0.0240932
6.4925500000000005	0.0252741
6.51877	0.0246321
6.54499	0.0241867
6.5712	0.0254647
6.5974200000000005	0.0250835
6.62364	0.0247804
6.649850000000001	0.024432
6.676069999999999	0.0242249
6.70229	0.023916
6.72851	0.0242885
6.75472	0.0248234
6.780939999999999	0.0241148
6.80716	0.0241233
6.8333699999999995	0.0246413
6.85959	0.0244666
6.88581	0.0255112
6.91203	0.0243659
6.93824	0.0243295
6.96446	0.0242044
6.99068	0.024738
7.016900000000001	0.0248792
7.04311	0.0253537
7.069330000000001	0.024564
7.09555	0.0254411
7.12176	0.0249422
7.1479800000000004	0.0251618
7.174199999999999	0.0257531
7.200419999999999	0.0248401
7.22663	0.0257173
7.25285	0.0239541
7.27907	0.024991
7.305289999999999	0.0250856
7.3315	0.0246555
7.35772	0.0247125
7.38394	0.0245304
7.41015	0.0249992
7.43637	0.0246305
7.4625900000000005	0.0257007
7.48881	0.0246629
7.51502	0.0247531
7.54124	0.0252653
7.5674600000000005	0.0253451
7.59367	0.0260834
7.61989	0.0259543
7.64611	0.0248789
7.6723300000000005	0.0241645
7.69854	0.0253316
7.724760000000001	0.0248192
7.750979999999999	0.0255742
7.7772	0.0249422
7.8034099999999995	0.0247301
7.82963	0.0261767
7.85585	0.0256449
7.882059999999999	0.0266182
7.9082799999999995	0.0264723
7.9345	0.0249505
7.96072	0.0259274
7.98693	0.0263341
8.01315	0.0256316
8.03937	0.0247411
8.06559	0.0259636
8.0918	0.0261532
8.11802	0.0251242
8.14424	0.0253175
8.17045	0.026288
8.196670000000001	0.0261918
8.22289	0.0267454
8.24911	0.0266471
8.27532	0.0274268
8.30154	0.028283
8.32776	0.0286917
8.35397	0.0280421
8.380189999999999	0.0272283
8.40641	0.0279042
8.43263	0.0264688
8.45884	0.0272673
8.48506	0.026068
8.51128	0.026358
8.5375	0.0255375
8.56371	0.0261637
8.58993	0.0260041
8.616150000000001	0.0258266
8.64236	0.0265747
8.66858	0.0254614
8.6948	0.0258299
8.721020000000001	0.0265333
8.74723	0.0261338
8.77345	0.0260362
8.79967	0.0261918
8.82589	0.0261435
8.8521	0.0251718
8.878319999999999	0.0259525
8.904539999999999	0.0261162
8.93075	0.0254716
8.95697	0.0258381
8.98319	0.0242101
9.009409999999999	0.025853
9.03562	0.0251341
9.06184	0.0261387
9.08806	0.0250128
9.11427	0.0262107
9.14049	0.025695
9.16671	0.0270049
9.19293	0.0256449
9.21914	0.026181
9.24536	0.0266577
9.27158	0.0251291
9.2978	0.0257746
9.324010000000001	0.0258072
9.35023	0.0259454
9.37645	0.0270961
9.402660000000001	0.0269718
9.42888	0.0270597
9.4551	0.0279547
9.48132	0.0271428
9.50753	0.0266164
9.53375	0.0277798
9.55997	0.0277161
9.58619	0.0283828
9.6124	0.0276643
9.63862	0.0275992
9.66484	0.0278119
9.69105	0.0271633
9.71727	0.0272856
9.74349	0.0277678
9.76971	0.0268211
9.79592	0.0279672
9.822140000000001	0.0285917
9.84836	0.028869
9.87458	0.0281441
9.90079	0.0282242
9.92701	0.0286356
9.95323	0.0283284
9.97944	0.0270873
10.0057	0.0268891
10.0319	0.0291971
10.058100000000001	0.0295947
10.084299999999999	0.029851
10.1105	0.0295077
10.136700000000001	0.0298613
10.163	0.0297516
10.1892	0.0284913
10.215399999999999	0.0295489
10.2416	0.0309331
10.267800000000001	0.029632
10.2941	0.0307353
10.3203	0.0307901
10.3465	0.0302718
10.372699999999998	0.0299569
10.3989	0.0298487
10.4251	0.0310523
10.4514	0.0304062
10.4776	0.0314302
10.503800000000002	0.0312791
10.53	0.0313409
10.5562	0.0325271
10.5824	0.0310815
10.608699999999999	0.0312347
10.6349	0.0313556
10.6611	0.0318684
10.6873	0.0323992
10.7135	0.0319301
10.739700000000001	0.0321077
10.766	0.0320175
10.792200000000001	0.0327371
10.818399999999999	0.0325643
10.8446	0.0317464
10.870800000000001	0.032825
10.896999999999998	0.0334913
10.923300000000001	0.0338687
10.9495	0.0340091
10.9757	0.0328393
11.0019	0.0341249
11.0281	0.0327429
11.0544	0.0337911
11.0806	0.0340845
11.1068	0.0339538
11.133	0.0338341
11.1592	0.0341422
11.185400000000001	0.0358356
11.2117	0.0363312
11.2379	0.035216
11.2641	0.0360738
11.2903	0.034906
11.316500000000001	0.0370851
11.342699999999999	0.0355585
11.369	0.0356213
11.3952	0.0356379
11.421399999999998	0.0368181
11.4246	0.0383576
11.4476	0.0363755
11.463000000000001	0.0368029
11.4738	0.0361548
11.5	0.0366126
11.5014	0.0372729
11.5263	0.0371623
11.5398	0.0377877
11.552500000000002	0.0363784
11.578299999999999	0.0385533
11.5787	0.0375579
11.6049	0.0372356
11.6167	0.0404215
11.6311	0.038588
11.655100000000001	0.0415217
11.6573	0.0384753
11.6836	0.0394094
11.6936	0.0413768
11.7098	0.0394792
11.732	0.0396964
11.736	0.039916
11.7622	0.0407948
11.7704	0.0391889
11.788400000000001	0.0398737
11.8089	0.0408825
11.8147	0.0391024
11.840900000000001	0.0398613
11.8473	0.0394604
11.867099999999999	0.0401864
11.8857	0.0407312
11.8933	0.0398064
11.919500000000001	0.0388013
11.9241	0.0397415
11.945699999999999	0.039714
11.962600000000002	0.0400956
11.972000000000001	0.0381799
11.9982	0.0394089
12.001	0.0394781
12.0244	0.0387297
12.0394	0.0398721
12.0779	0.0406157
12.116299999999999	0.0401244
12.1547	0.0403219
12.1932	0.040379
12.2316	0.0404794
12.270000000000001	0.039835
12.308399999999999	0.0405011
12.346900000000002	0.0392722
12.385299999999999	0.0393219
12.4237	0.0404777
12.462200000000001	0.0407355
12.500599999999999	0.0404453
12.539	0.0409536
12.577499999999999	0.041713
12.6159	0.0419746
12.654300000000001	0.0433452
12.6928	0.0431145
12.731200000000001	0.0422087
12.7696	0.043205
12.808	0.0441171
12.8465	0.045498
12.884899999999998	0.0453819
12.9233	0.0495576
12.9618	0.0502263
13.0002	0.0541666
13.0386	0.0602729
13.0771	0.0645031
13.1155	0.0672946
13.1539	0.0645266
13.1923	0.0618685
13.2308	0.0589282
13.269200000000001	0.0565931
13.307599999999999	0.0546233
13.3461	0.0521562
13.3845	0.0500209
13.4229	0.0496553
13.4614	0.047572
13.4998	0.0482184
13.5382	0.046644
13.576600000000001	0.045308
13.6151	0.0433475
13.653500000000001	0.0428945
13.691899999999999	0.0417854
13.7304	0.0395847
13.7688	0.0392121
13.8072	0.0407546
13.8457	0.0367439
13.8841	0.0380072
13.9225	0.0360015
13.9609	0.0370455
13.9994	0.0353654
14.0378	0.0342704
14.0762	0.033908
14.1147	0.0333384
14.1531	0.0321185
14.1915	0.0320792
14.23	0.0320163
14.268400000000002	0.0316749
14.306799999999999	0.0308373
14.3452	0.0310889
14.3837	0.0306718
14.4221	0.0291304
14.4605	0.0284617
14.498999999999999	0.0276588
14.5374	0.0281478
14.575800000000001	0.0270897
14.6143	0.0275929
14.652700000000001	0.0271767
14.691099999999999	0.0265367
14.729600000000001	0.0263507
14.767999999999999	0.025936
14.8064	0.0253909
14.8448	0.0257617
14.883299999999998	0.0251374
14.9217	0.0239202
14.9601	0.0247391
14.9986	0.023322
15.037	0.0242032
15.075400000000002	0.0228974
15.113900000000001	0.0236085
15.1523	0.0230225
15.1907	0.0227208
15.229099999999999	0.0221983
15.267599999999998	0.021667
15.306	0.0211909
15.3444	0.0210425
15.3829	0.0211778
15.4213	0.0204244
15.459700000000002	0.0209154
15.4982	0.02039
15.5366	0.0209146
15.575000000000001	0.0206841
15.613399999999999	0.0199638
15.651900000000001	0.0195027
15.690299999999999	0.0202407
15.7287	0.0191287
15.767199999999999	0.0183849
15.8056	0.0182973
15.844000000000001	0.0190577
15.8825	0.0182885
15.9209	0.0181425
15.9593	0.0185251
15.997699999999998	0.0180465
16.0362	0.0180931
16.0746	0.0179262
16.113	0.017571
16.151500000000002	0.0173408
16.189899999999998	0.0176925
16.2283	0.0175221
16.2668	0.0173463
16.3052	0.016528
16.343600000000002	0.0169755
16.3821	0.0165933
16.4205	0.0165997
16.4589	0.0169479
16.4973	0.0166384
16.535800000000002	0.0173211
16.574199999999998	0.0164327
16.6126	0.0164232
16.6511	0.0157386
16.6895	0.016298
16.727899999999998	0.0157033
16.766399999999997	0.0159778
16.8048	0.0153725
16.8432	0.016234
16.881600000000002	0.0155333
16.9201	0.0160936
16.9585	0.0155798
16.9969	0.0150319
17.008300000000002	0.0145824
17.0354	0.0156024
17.0588	0.0146863
17.0738	0.0153482
17.1092	0.0145756
17.1122	0.0147364
17.1507	0.0151247
17.1597	0.0148514
17.1891	0.0148845
17.2101	0.0145323
17.2275	0.0149534
17.2606	0.0147107
17.265900000000002	0.0150146
17.3044	0.0146247
17.311	0.0142347
17.3428	0.015099
17.3615	0.0143316
17.3812	0.0145445
17.412	0.0139282
17.4197	0.0143026
17.4581	0.0149643
17.4624	0.0149157
17.496499999999997	0.0144808
17.512900000000002	0.0145941
17.535	0.0141404
17.563299999999998	0.0143596
17.5734	0.0141616
17.6118	0.0138896
17.613799999999998	0.0141492
17.6642	0.0146641
17.7147	0.0147941
17.7651	0.0149739
17.8156	0.0144763
17.8661	0.0140695
17.9165	0.0139505
17.967	0.0139376
18.0174	0.0143433
18.067899999999998	0.0142404
18.1183	0.0150453
18.1688	0.0150982
18.2192	0.0156153
18.2697	0.0161202
18.3202	0.0168641
18.3706	0.0185419
18.4211	0.0191049
18.4715	0.020339
18.522000000000002	0.0199734
18.572400000000002	0.0192771
18.6229	0.0182423
18.673299999999998	0.0177744
18.7238	0.0163491
18.7743	0.0160703
18.8247	0.015869
18.8752	0.0154962
18.9256	0.0150756
18.9761	0.0144309
19.0265	0.0145908
19.076999999999998	0.0134714
19.1274	0.0138134
19.1779	0.0130805
19.2284	0.0133402
19.2788	0.0129138
19.3293	0.0129992
19.3797	0.0130076
19.4302	0.0129736
19.4806	0.0122434
19.5311	0.0123499
19.581500000000002	0.0124626
19.632	0.0123317
19.6825	0.0121659
19.7329	0.0118402
19.7834	0.0121659
19.8338	0.0117786
19.8843	0.0128252
19.9347	0.0125061
19.9852	0.0122204
20.0357	0.0120219
20.086100000000002	0.0118701
20.136599999999998	0.0119317
20.186999999999998	0.0116868
20.2375	0.0117857
20.2879	0.0118513
20.3384	0.0119407
20.388799999999996	0.012118
20.4393	0.0118461
20.4898	0.011512
20.5402	0.0117119
20.590700000000002	0.0116923
20.641099999999998	0.0112766
20.6916	0.0109272
20.741999999999997	0.0117485
20.7925	0.0119535
20.8429	0.0116761
20.8934	0.0118635
20.943900000000003	0.011581
20.9943	0.0112406
21.044800000000002	0.011321
21.0952	0.0113488
21.1457	0.0120707
21.1961	0.0116366
21.2466	0.0116652
21.297	0.0117727
21.3475	0.0113952
21.398000000000003	0.0111067
21.4484	0.0113998
21.4989	0.0111581
21.5493	0.0108524
21.599800000000002	0.0113857
21.6502	0.0112444
21.700699999999998	0.0116266
21.7511	0.0116943
21.8016	0.0117257
21.8521	0.0108437
21.902499999999996	0.0111875
21.953	0.011248
22.003400000000003	0.011597
22.0539	0.0108176
22.104300000000002	0.0112699
22.154799999999998	0.010795
22.2052	0.0112989
22.255699999999997	0.0107139
22.3062	0.0109949
22.3566	0.0107347
22.4071	0.011271
22.457500000000003	0.0114763
22.508	0.0112304
22.527900000000002	0.0111713
22.5584	0.0107662
22.5901	0.0112896
22.6089	0.0107446
22.6524	0.0108015
22.6593	0.0108133
22.7098	0.0113471
22.714599999999997	0.0113362
22.7603	0.0110654
22.7769	0.0114128
22.8107	0.0109955
22.839100000000002	0.0114002
22.8612	0.0111592
22.9013	0.0111242
22.9116	0.0111075
22.9621	0.0109717
22.9636	0.0111245
23.0125	0.0107104
23.025799999999997	0.0107943
23.063	0.0106608
23.088	0.0111344
23.1134	0.0104776
23.1503	0.0115094
23.2125	0.0110034
23.2747	0.0115781
23.337	0.0109863
23.3992	0.011461
23.4614	0.0113362
23.5237	0.0115945
23.5859	0.0111795
23.6481	0.0114713
23.7104	0.0110222
23.7726	0.0113811
23.8348	0.0112748
23.897100000000002	0.0113807
23.9593	0.0115882
24.0216	0.0117539
24.083800000000004	0.0114272
24.146	0.011428
24.2083	0.0117405
24.2705	0.0113257
24.3327	0.0113771
24.394999999999996	0.0115369
24.4572	0.0111985
24.5194	0.0115463
24.581699999999998	0.0113864
24.6439	0.0110602
24.706100000000003	0.0112996
24.7684	0.0112546
24.8306	0.0113624
24.8928	0.0111355
24.955099999999998	0.0112772
25.0173	0.0111734
25.079500000000003	0.0113601
25.1418	0.0111443
25.204	0.0111771
25.266199999999998	0.0114467
25.3285	0.0114458
25.390700000000002	0.0110456
25.453000000000003	0.0110395
25.5152	0.0112675
25.577399999999997	0.0109658
25.639699999999998	0.0112885
25.701900000000002	0.0108656
25.7641	0.0114439
25.8264	0.0111278
25.8886	0.0110451
25.950799999999997	0.0110831
26.013099999999998	0.0114929
26.075300000000002	0.0115081
26.1375	0.0114798
26.1998	0.0115789
26.262	0.0113716
26.3242	0.0111728
26.3865	0.0114739
26.448700000000002	0.0111011
26.5109	0.0112452
26.5732	0.0113523
26.635399999999997	0.0112991
26.6977	0.0112803
26.759900000000002	0.0111672
26.8221	0.01103
26.8844	0.0111583
26.946599999999997	0.0112292
27.0088	0.0108431
27.0711	0.0107567
27.1333	0.0104859
27.1955	0.0107774
27.2578	0.0106817
27.32	0.010674
27.3822	0.0108713
27.4445	0.0106956
27.5067	0.0106906
27.5689	0.0103667
27.6312	0.0106259
27.6934	0.010827
27.7556	0.0105349
27.8179	0.0102884
27.8801	0.0103549
27.929499999999997	0.0100539
27.942300000000003	0.0107917
28.0032	0.010919
28.004600000000003	0.0102632
28.0668	0.0108484
28.076900000000002	0.0104136
28.1291	0.010157
28.150599999999997	0.0103862
28.1913	0.010514
28.224300000000003	0.0109437
28.2535	0.0102867
28.298000000000002	0.0103903
28.315800000000003	0.0104548
28.3717	0.0102723
28.378	0.010359
28.4402	0.0101605
28.4455	0.0102589
28.502499999999998	0.0101293
28.519199999999998	0.0103715
28.5929	0.00997886
28.6666	0.0101644
28.740299999999998	0.0105356
28.814	0.0103519
28.887700000000002	0.0103096
28.961399999999998	0.00994342
29.0351	0.0101172
29.108900000000002	0.0100544
29.1826	0.00995199
29.2563	0.0102902
29.33	0.0104978
29.4037	0.00989488
29.4774	0.00977569
29.551099999999998	0.0101792
29.624799999999997	0.0100391
29.698500000000003	0.00980919
29.772199999999998	0.00999105
29.846	0.00961764
29.9197	0.0101256
29.9934	0.0100627
30.0671	0.00956658
30.1408	0.00949366
30.2145	0.00997124
30.2882	0.00955649
30.3619	0.00959383
30.435599999999997	0.0093807
30.509400000000003	0.00981535
30.5831	0.00954576
30.6568	0.00995732
30.7305	0.00930768
30.8042	0.0092046
30.8779	0.00952746
30.9516	0.00908042
31.025299999999998	0.00947238
31.099	0.00933419
31.1727	0.00904322
31.246499999999997	0.00909279
31.3202	0.00916777
31.393900000000002	0.00932868
31.4676	0.00936677
31.5413	0.00939926
31.615000000000002	0.00923659
31.6887	0.0094227
31.7624	0.00944113
31.8361	0.00945194
31.9099	0.00898092
31.983600000000003	0.00899748
32.0573	0.00878386
32.131	0.00914721
32.2047	0.00920485
32.2784	0.00863462
32.3521	0.00862537
32.425799999999995	0.00888808
32.4995	0.00876914
32.5733	0.00852185
32.647	0.00859025
32.7207	0.00865583
32.7944	0.00846397
32.8681	0.00849188
32.9418	0.00858641
33.0155	0.00845105
33.0892	0.00824637
33.1629	0.00815061
33.236599999999996	0.00833446
33.3104	0.00832378
33.384100000000004	0.00817711
33.4578	0.00794019
33.5315	0.00815346
33.6052	0.0081099
33.6789	0.00810083
33.7526	0.00801843
