# Supplementary material for: Mechanically robust supramolecular polymer co-assemblies
Source: Nat Commun. 2022 Jan 18;13:356. doi: 10.1038/s41467-022-28017-0 (PMC8766479; doi:10.1038/s41467-022-28017-0)
Supplement: Supplementary file 3 — Source Data [file 41467_2022_28017_MOESM3_ESM.zip › NCOMMS-21-41006-T_Source Data/Supplementary Figure 26/annealed BKBZn/BKB_code_0mg_id_0002.dat]

0.00431086 0.0001 0
0.00693259 0.0001 0
0.00955431 0.0001 0
0.012176 0.0001 0
0.0147978 0.0001 0
0.0174195 0.0001 0
0.0200412 0.0001 0
0.0226629 0.0001 0
0.0252847 0.0001 0
0.0279064 0.0001 0
0.0305281 0.0001 0
0.0331498 0.0001 0
0.0357716 0.0001 0
0.0383933 0.0001 0
0.041015 0.0001 0
0.0436367 0.0001 0
0.0462585 0.0001 0
0.0488802 0.0001 0
0.0515019 0.0001 0
0.0541236 0.0001 0
0.0567453 0.0001 0
0.0593671 0.0001 0
0.0619888 0.0001 0
0.0646105 0.0001 0
0.0672322 0.0001 0
0.069854 0.0001 0
0.0724757 0.0001 0
0.0750974 0.0001 0
0.0777191 0.0001 0
0.0803409 0.0001 0
0.0829626 0.0001 0
0.0855843 0.0001 0
0.088206 0.0001 0
0.0908278 0.0001 0
0.0934495 0.0001 0
0.0960712 0.0001 0
0.0986929 0.0001 0
0.101315 0.0001 0
0.103936 0.0001 0
0.106558 0.0001 0
0.10918 0.0001 0
0.111802 0.0001 0
0.114423 0.0001 0
0.117045 0.0001 0
0.119667 0.0001 0
0.122288 0.0001 0
0.12491 0.0001 0
0.127532 0.0001 0
0.130154 0.0001 0
0.132775 0.0001 0
0.135397 0.0001 0
0.138019 0.0001 0
0.140641 0.0001 0
0.143262 0.0001 0
0.145884 0.0001 0
0.148506 0.0001 0
0.151127 0.0001 0
0.153749 0.0001 0
0.156371 0.0001 0
0.158993 0.0001 0
0.161614 0.0001 0
0.164236 0.0001 0
0.166858 0.0001 0
0.169479 0.0001 0
0.172101 0.0001 0
0.174723 0.0001 0
0.177345 0.0001 0
0.179966 0.0001 0
0.182588 0.0001 0
0.18521 0.0001 0
0.187832 0.0001 0
0.190453 0.0001 0
0.193075 0.0001 0
0.195697 0.0001 0
0.198318 0.0001 0
0.20094 0.0001 0
0.203562 0.0001 0
0.206184 0.0001 0
0.208805 0.0001 0
0.211427 0.0001 0
0.214049 0.0001 0
0.216671 0.0001 0
0.219292 0.0001 0
0.221914 0.0001 0
0.224536 0.0001 0
0.227157 0.0001 0
0.229779 0.0001 0
0.232401 0.0001 0
0.235023 0.0001 0
0.237644 0.0001 0
0.240266 0.0001 0
0.242888 0.0001 0
0.24551 0.0001 0
0.248131 0.0001 0
0.250753 0.0001 0
0.253375 0.0001 0
0.255996 0.0001 0
0.258618 0.0001 0
0.26124 0.0001 0
0.263862 0.0001 0
0.266483 0.0001 0
0.269105 0.0001 0
0.271727 0.0001 0
0.274348 0.0001 0
0.27697 0.0001 0
0.279592 0.0001 0
0.282214 0.0001 0
0.284835 0.0001 0
0.287457 0.0001 0
0.290079 0.0001 0
0.292701 0.0001 0
0.295322 0.0001 0
0.297944 0.0001 0
0.300566 0.0001 0
0.303187 0.0001 0
0.305809 0.0001 0
0.308431 0.0001 0
0.311053 0.0001 0
0.313674 0.0001 0
0.316296 0.0001 0
0.318918 0.0001 0
0.32154 0.0001 0
0.324161 0.0001 0
0.326783 0.0001 0
0.329405 0.0001 0
0.332026 0.0001 0
0.334648 0.0001 0
0.33727 0.0001 0
0.339892 0.0001 0
0.342513 0.0001 0
0.345135 0.0001 0
0.347757 0.0001 0
0.350378 0.0001 0
0.353 0.0001 0
0.355622 0.0001 0
0.358244 0.0001 0
0.360865 0.0001 0
0.363487 0.0001 0
0.366109 0.0001 0
0.368731 0.0001 0
0.371352 0.0001 0
0.373974 0.0001 0
0.376596 0.0001 0
0.379217 0.0001 0
0.381839 0.0001 0
0.384461 0.0001 0
0.387083 0.0001 0
0.389704 0.0001 0
0.392326 0.0001 0
0.394948 0.0001 0
0.39757 0.0001 0
0.400191 0.0001 0
0.402813 0.0001 0
0.405435 0.0001 0
0.408056 0.0001 0
0.410678 0.0001 0
0.4133 0.0001 0
0.415922 0.0001 0
0.418543 0.0001 0
0.421165 0.0001 0
0.423787 0.0001 0
0.426408 0.0001 0
0.42903 0.0001 0
0.431652 0.0001 0
0.434274 0.0001 0
0.436895 0.0001 0
0.439517 0.0001 0
0.442139 0.0001 0
0.444761 0.0001 0
0.447382 0.0001 0
0.450004 0.0001 0
0.452626 0.0001 0
0.455247 0.0001 0
0.457869 0.0001 0
0.460491 0.0001 0
0.463113 0.0001 0
0.465734 0.0001 0
0.468356 0.0001 0
0.470978 0.0001 0
0.4736 0.0001 0
0.476221 0.0001 0
0.478843 0.0001 0
0.481465 0.0001 0
0.484086 0.0001 0
0.486708 0.0001 0
0.48933 0.0001 0
0.491952 0.0001 0
0.494573 0.0001 0
0.497195 0.0001 0
0.499817 0.0001 0
0.502438 0.0001 0
0.50506 0.0001 0
0.507682 0.0001 0
0.510304 0.0001 0
0.512925 0.0001 0
0.515547 0.0001 0
0.518169 0.0001 0
0.520791 0.0001 0
0.523412 0.0001 0
0.526034 0.0001 0
0.528656 0.0001 0
0.531277 0.0001 0
0.533899 0.0001 0
0.536521 0.0001 0
0.539143 0.0001 0
0.541764 0.0001 0
0.544386 0.0001 0
0.547008 0.0001 0
0.54963 0.0001 0
0.552251 0.0001 0
0.554873 0.0001 0
0.557495 0.0001 0
0.560116 0.0001 0
0.562738 0.0001 0
0.56536 0.0001 0
0.567982 0.0001 0
0.570603 0.0001 0
0.573225 0.0001 0
0.575847 0.0147632 0.000781806
0.578468 0.0161365 0.000725833
0.58109 0.0165608 0.000500887
0.583712 0.018724 0.000519657
0.586334 0.0184392 0.000511544
0.588955 0.0176177 0.000461029
0.591577 0.017465 0.000470537
0.594199 0.0177459 0.000464514
0.596821 0.0175794 0.000445236
0.599442 0.0173622 0.000449159
0.602064 0.0183074 0.000471769
0.604686 0.0171861 0.000454745
0.607307 0.0171394 0.000387016
0.609929 0.0172979 0.000423577
0.612551 0.017754 0.000426923
0.615173 0.0175704 0.000430416
0.617794 0.0179783 0.0004239
0.620416 0.0179826 0.000471283
0.623038 0.0185081 0.000452177
0.62566 0.0179745 0.000442058
0.628281 0.017809 0.00045525
0.630903 0.0190173 0.000457216
0.633525 0.0191951 0.000468938
0.636146 0.0194303 0.000491898
0.638768 0.0191542 0.00047185
0.64139 0.0226039 0.000500928
0.644012 0.0252379 0.000584665
0.646633 0.0286956 0.000583851
0.649255 0.0308316 0.000644518
0.651877 0.0306829 0.000635177
0.654499 0.0305572 0.000629298
0.65712 0.0293115 0.000585003
0.659742 0.0285567 0.00058729
0.662364 0.0282984 0.000593947
0.664985 0.0270882 0.000575194
0.667607 0.0284419 0.000584917
0.670229 0.0271676 0.000592669
0.672851 0.0268502 0.000566865
0.675472 0.0258392 0.000558765
0.678094 0.0269637 0.000568054
0.680716 0.0263928 0.000579053
0.683337 0.0269846 0.000518929
0.685959 0.0254881 0.000528232
0.688581 0.0271549 0.000585628
0.691203 0.0261338 0.000527909
0.693824 0.0263721 0.000559918
0.696446 0.0255039 0.000565749
0.699068 0.0257906 0.000520463
0.70169 0.0255462 0.000496029
0.704311 0.0253607 0.000522229
0.706933 0.0259187 0.000533856
0.709555 0.0260561 0.000513282
0.712176 0.0268599 0.000540789
0.714798 0.0252148 0.00051255
0.71742 0.0255931 0.000574323
0.720042 0.0244732 0.000535078
0.722663 0.0250114 0.000520725
0.725285 0.0258674 0.000523811
0.727907 0.0261491 0.000542873
0.730529 0.0253507 0.000556575
0.73315 0.0250681 0.000586034
0.735772 0.0259506 0.000527252
0.738394 0.026478 0.000552889
0.741015 0.0252831 0.000560121
0.743637 0.0251749 0.000551062
0.746259 0.0254815 0.000484566
0.748881 0.025568 0.000549393
0.751502 0.0257313 0.000556425
0.754124 0.024024 0.000540725
0.756746 0.0251082 0.000553451
0.759367 0.0261193 0.000528788
0.761989 0.0260522 0.000586356
0.764611 0.0243468 0.000560604
0.767233 0.0263472 0.000550421
0.769854 0.0251318 0.000590791
0.772476 0.0269473 0.000586934
0.775098 0.0247555 0.000532251
0.77772 0.0253507 0.000567333
0.780341 0.0261421 0.000560199
0.782963 0.0260575 0.000549408
0.785585 0.0258297 0.000486638
0.788206 0.0281411 0.000518116
0.790828 0.0264392 0.000526685
0.79345 0.0270835 0.00055084
0.796072 0.0262329 0.00057983
0.798693 0.0266073 0.000595987
0.801315 0.0250826 0.000548043
0.803937 0.0266217 0.000593836
0.806559 0.0264855 0.000605971
0.80918 0.0263524 0.000571383
0.811802 0.0259219 0.000543045
0.814424 0.0265984 0.000586141
0.817045 0.0271362 0.000573074
0.819667 0.0267038 0.000564113
0.822289 0.0271633 0.000605973
0.824911 0.0279674 0.000564096
0.827532 0.0278227 0.00060968
0.830154 0.0266542 0.000597095
0.832776 0.0291631 0.00060237
0.835397 0.0281171 0.000633654
0.838019 0.0281431 0.000583414
0.840641 0.0278792 0.000593293
0.843263 0.0276273 0.000559114
0.845884 0.0288053 0.000608178
0.848506 0.0289045 0.00061759
0.851128 0.028281 0.000598793
0.85375 0.0286917 0.000576396
0.856371 0.0287062 0.000611876
0.858993 0.0301911 0.00062075
0.861615 0.0299695 0.000618601
0.864236 0.0299677 0.000632155
0.866858 0.0301206 0.000572027
0.86948 0.0312225 0.000605836
0.872102 0.0294598 0.000510598
0.874723 0.0306799 0.000588499
0.877345 0.0322141 0.000595826
0.879967 0.0301775 0.000629836
0.882589 0.0299355 0.00055973
0.88521 0.0304731 0.000641945
0.887832 0.0303598 0.000620345
0.890454 0.0311531 0.000596197
0.893075 0.0305932 0.000657292
0.895697 0.0321758 0.000616347
0.898319 0.0317017 0.000579881
0.900941 0.0303157 0.000613064
0.903562 0.0322016 0.00063409
0.906184 0.0316696 0.000600085
0.908806 0.0315492 0.000620966
0.911427 0.0314648 0.000584692
0.914049 0.0312971 0.000576336
0.916671 0.0316692 0.000633849
0.919293 0.0328501 0.000694095
0.921914 0.0317068 0.000591014
0.924536 0.0328636 0.000591831
0.927158 0.0328007 0.000635377
0.92978 0.0322162 0.000645882
0.932401 0.0324506 0.000602108
0.935023 0.0327523 0.000640555
0.937645 0.0327148 0.000655492
0.940266 0.0328557 0.000618999
0.942888 0.0329955 0.000646844
0.94551 0.0335357 0.000620128
0.948132 0.0334812 0.000638605
0.950753 0.0327253 0.000628866
0.953375 0.0338347 0.000665277
0.955997 0.0347738 0.000601019
0.958619 0.033741 0.000590941
0.96124 0.0337597 0.000552311
0.963862 0.0336267 0.000603314
0.966484 0.0349434 0.000633054
0.969105 0.0336222 0.00067636
0.971727 0.0332458 0.000651389
0.974349 0.0330125 0.000619111
0.976971 0.0349869 0.000646894
0.979592 0.0354791 0.000653506
0.982214 0.0339504 0.000660462
0.984836 0.0348115 0.000631328
0.987458 0.0349748 0.000636601
0.990079 0.0348859 0.000668254
0.992701 0.0367596 0.000773105
0.995323 0.0363831 0.000676921
0.997944 0.0362225 0.000687425
1.00057 0.0364056 0.000670591
1.00319 0.0356205 0.000692215
1.00581 0.0353472 0.00067902
1.00843 0.0368585 0.000693586
1.01105 0.036511 0.000700993
1.01367 0.0361553 0.000686894
1.0163 0.0353018 0.000635314
1.01892 0.0371552 0.000732377
1.02154 0.0368651 0.000633189
1.02416 0.0367922 0.00063065
1.02678 0.0376084 0.000696586
1.02941 0.0371862 0.000685115
1.03203 0.0394589 0.000658872
1.03465 0.0382945 0.000692069
1.03727 0.0379475 0.00064511
1.03989 0.0376507 0.000583792
1.04251 0.0386948 0.000609115
1.04514 0.0386078 0.000673784
1.04776 0.0392697 0.000662901
1.05038 0.0377302 0.000659402
1.053 0.0379279 0.000703468
1.05562 0.037719 0.000682829
1.05824 0.0388136 0.000699241
1.06087 0.039999 0.000701372
1.06349 0.0374972 0.000660207
1.06611 0.0384781 0.000660882
1.06873 0.0388891 0.000703686
1.07135 0.0394879 0.000669356
1.07397 0.0375462 0.000700825
1.0766 0.0386484 0.000669127
1.07922 0.0390971 0.000680051
1.08184 0.0390773 0.00067909
1.08446 0.038311 0.000674318
1.08708 0.0391591 0.000711498
1.0897 0.039448 0.000659688
1.09233 0.0398448 0.000716054
1.09495 0.0393907 0.000664389
1.09757 0.0394647 0.000671248
1.10019 0.0392121 0.000702722
1.10281 0.040151 0.000686223
1.10544 0.0403665 0.000699961
1.10806 0.0401202 0.000695092
1.11068 0.0409609 0.000730369
1.1133 0.0398188 0.000718746
1.11592 0.0400709 0.000695842
1.11854 0.0404699 0.000703749
1.12117 0.0420188 0.000706794
1.12379 0.0423658 0.000640624
1.12641 0.043701 0.000716164
1.12903 0.04253 0.000664285
1.13165 0.0424456 0.0006856
1.13427 0.0421814 0.000755909
1.1369 0.0427065 0.000740464
1.13952 0.0425451 0.000730602
1.14214 0.0421165 0.000708237
1.14476 0.0417108 0.000639279
1.14738 0.0413978 0.000715549
1.15 0.0419565 0.000734887
1.15263 0.0428418 0.000714324
1.15525 0.0442803 0.000785429
1.15787 0.0441873 0.000735511
1.16049 0.044436 0.000681985
1.16311 0.0462405 0.000788801
1.16573 0.0461653 0.000742688
1.16836 0.0447893 0.000782465
1.17098 0.0454479 0.000746746
1.1736 0.0436039 0.000767856
1.17622 0.044231 0.000741311
1.17884 0.0445451 0.000762525
1.18147 0.0448836 0.000726697
1.18409 0.0450135 0.000723949
1.18671 0.0434072 0.000756605
1.18933 0.0430937 0.00072269
1.19195 0.0439658 0.000752862
1.19457 0.0450175 0.000734275
1.1972 0.0442121 0.000794094
1.19982 0.044043 0.000753628
1.20244 0.0457498 0.000785413
