# Supplementary material for: Mechanically robust supramolecular polymer co-assemblies
Source: Nat Commun. 2022 Jan 18;13:356. doi: 10.1038/s41467-022-28017-0 (PMC8766479; doi:10.1038/s41467-022-28017-0)
Supplement: Supplementary file 3 — Source Data [file 41467_2022_28017_MOESM3_ESM.zip › NCOMMS-21-41006-T_Source Data/Supplementary Figure 26/annealed BKBZn/BKB_code_0mg_id_0003.dat]

0.00492151 0.0001 0
0.00876453 0.0001 0
0.0126076 0.0001 0
0.0164506 0.0001 0
0.0202936 0.0001 0
0.0241366 0.0001 0
0.0279796 0.0001 0
0.0318227 0.0001 0
0.0356657 0.0001 0
0.0395087 0.0001 0
0.0433517 0.0001 0
0.0471947 0.0001 0
0.0510378 0.0001 0
0.0548808 0.0001 0
0.0587238 0.0001 0
0.0625668 0.0001 0
0.0664098 0.0001 0
0.0702529 0.0001 0
0.0740959 0.0001 0
0.0779389 0.0001 0
0.0817819 0.0001 0
0.0856249 0.0001 0
0.089468 0.0001 0
0.093311 0.0001 0
0.097154 0.0001 0
0.100997 0.0001 0
0.10484 0.0001 0
0.108683 0.0001 0
0.112526 0.0001 0
0.116369 0.0001 0
0.120212 0.0001 0
0.124055 0.0001 0
0.127898 0.0001 0
0.131741 0.0001 0
0.135584 0.0001 0
0.139427 0.0001 0
0.14327 0.0001 0
0.147113 0.0001 0
0.150956 0.0001 0
0.154799 0.0001 0
0.158642 0.0001 0
0.162485 0.0001 0
0.166328 0.0001 0
0.170171 0.0001 0
0.174014 0.0001 0
0.177857 0.0001 0
0.1817 0.0001 0
0.185543 0.0001 0
0.189386 0.0001 0
0.193229 0.0001 0
0.197073 0.0001 0
0.200916 0.0001 0
0.204759 0.0001 0
0.208602 0.0001 0
0.212445 0.0001 0
0.216288 0.0001 0
0.220131 0.0001 0
0.223974 0.0001 0
0.227817 0.0001 0
0.23166 0.0001 0
0.235503 0.0001 0
0.239346 0.0001 0
0.243189 0.0001 0
0.247032 0.0001 0
0.250875 0.0001 0
0.254718 0.0001 0
0.258561 0.0001 0
0.262404 0.0001 0
0.266247 0.0001 0
0.27009 0.0001 0
0.273933 0.0001 0
0.277776 0.0001 0
0.281619 0.0001 0
0.285462 0.0001 0
0.289305 0.0001 0
0.293148 0.0001 0
0.296991 0.0001 0
0.300834 0.0001 0
0.304677 0.0001 0
0.30852 0.0001 0
0.312363 0.0001 0
0.316206 0.0001 0
0.320049 0.0001 0
0.323892 0.0001 0
0.327735 0.0001 0
0.331578 0.0001 0
0.335421 0.0001 0
0.339264 0.0001 0
0.343107 0.0001 0
0.34695 0.0001 0
0.350793 0.0001 0
0.354636 0.0001 0
0.358479 0.0001 0
0.362322 0.0001 0
0.366165 0.0001 0
0.370008 0.0001 0
0.373851 0.0001 0
0.377694 0.0001 0
0.381537 0.0001 0
0.38538 0.0001 0
0.389224 0.0001 0
0.393067 0.0001 0
0.39691 0.0001 0
0.400753 0.0001 0
0.404596 0.0001 0
0.408439 0.0001 0
0.412282 0.0001 0
0.416125 0.0001 0
0.419968 0.0001 0
0.423811 0.0001 0
0.427654 0.0001 0
0.431497 0.0001 0
0.43534 0.0001 0
0.439183 0.0001 0
0.443026 0.0001 0
0.446869 0.0001 0
0.450712 0.0001 0
0.454555 0.0001 0
0.458398 0.0001 0
0.462241 0.0001 0
0.466084 0.0001 0
0.469927 0.0001 0
0.47377 0.0001 0
0.477613 0.0001 0
0.481456 0.0001 0
0.485299 0.0001 0
0.489142 0.0001 0
0.492985 0.0001 0
0.496828 0.0001 0
0.500671 0.0001 0
0.504514 0.0001 0
0.508357 0.0001 0
0.5122 0.0001 0
0.516043 0.0001 0
0.519886 0.0001 0
0.523729 0.0001 0
0.527572 0.0001 0
0.531415 0.0001 0
0.535258 0.0001 0
0.539101 0.0001 0
0.542944 0.0001 0
0.546787 0.0001 0
0.55063 0.0001 0
0.554473 0.0001 0
0.558316 0.0001 0
0.562159 0.0001 0
0.566002 0.0001 0
0.569845 0.0001 0
0.573688 0.0001 0
0.577531 0.0001 0
0.581375 0.0001 0
0.585218 0.0001 0
0.589061 0.0001 0
0.592904 0.0001 0
0.596747 0.0001 0
0.60059 0.0001 0
0.604433 0.0001 0
0.608276 0.0001 0
0.612119 0.0001 0
0.615962 0.0001 0
0.619805 0.0001 0
0.623648 0.0001 0
0.627491 0.0001 0
0.631334 0.0001 0
0.635177 0.0001 0
0.63902 0.0001 0
0.642863 0.0001 0
0.646706 0.0001 0
0.650549 0.0001 0
0.654392 0.0001 0
0.658235 0.0001 0
0.662078 0.0001 0
0.665921 0.0001 0
0.669764 0.0001 0
0.673607 0.0001 0
0.67745 0.0001 0
0.681293 0.0001 0
0.685136 0.0001 0
0.688979 0.0001 0
0.692822 0.0001 0
0.696665 0.0001 0
0.700508 0.0001 0
0.704351 0.0001 0
0.708194 0.0001 0
0.712037 0.0001 0
0.71588 0.0001 0
0.719723 0.0001 0
0.723566 0.0001 0
0.727409 0.0001 0
0.731252 0.0001 0
0.735095 0.0001 0
0.738938 0.0001 0
0.742781 0.0001 0
0.746624 0.0001 0
0.750467 0.0001 0
0.75431 0.0001 0
0.758153 0.0001 0
0.761996 0.0001 0
0.765839 0.0001 0
0.769683 0.0001 0
0.773526 0.0001 0
0.777369 0.0001 0
0.781212 0.0001 0
0.785055 0.0001 0
0.788898 0.0001 0
0.792741 0.0001 0
0.796584 0.0001 0
0.800427 0.0001 0
0.80427 0.0001 0
0.808113 0.0001 0
0.811956 0.0001 0
0.815799 0.0001 0
0.819642 0.0001 0
0.823485 0.0001 0
0.827328 0.0001 0
0.831171 0.0001 0
0.835014 0.0001 0
0.838857 0.0001 0
0.8427 0.0001 0
0.846543 0.0001 0
0.850386 0.0001 0
0.854229 0.0001 0
0.858072 0.0001 0
0.861915 0.0001 0
0.865758 0.0001 0
0.869601 0.0001 0
0.873444 0.0001 0
0.877287 0.0001 0
0.88113 0.0001 0
0.884973 0.0001 0
0.888816 0.0001 0
0.892659 0.0001 0
0.896502 0.0001 0
0.900345 0.0001 0
0.904188 0.0001 0
0.908031 0.0001 0
0.911874 0.0001 0
0.915717 0.0001 0
0.91956 0.0001 0
0.923403 0.0001 0
0.927246 0.0001 0
0.931089 0.0001 0
0.934932 0.0001 0
0.938775 0.0001 0
0.942618 0.0001 0
0.946461 0.0001 0
0.950304 0.0001 0
0.954147 0.0001 0
0.95799 0.0001 0
0.961834 0.0001 0
0.965677 0.0001 0
0.96952 0.0001 0
0.973363 0.0001 0
0.977206 0.0001 0
0.981049 0.0001 0
0.984892 0.0001 0
0.988735 0.0001 0
0.992578 0.0001 0
0.996421 0.0001 0
1.00026 0.0001 0
1.00411 0.0001 0
1.00795 0.0001 0
1.01179 0.0001 0
1.01564 0.0001 0
1.01948 0.0001 0
1.02332 0.0001 0
1.02716 0.0001 0
1.03101 0.0001 0
1.03485 0.0001 0
1.03869 0.0001 0
1.04254 0.0001 0
1.04638 0.0001 0
1.05022 0.0001 0
1.05407 0.0001 0
1.05791 0.0001 0
1.06175 0.0001 0
1.0656 0.0001 0
1.06944 0.0001 0
1.07328 0.0001 0
1.07712 0.0001 0
1.08097 0.0001 0
1.08481 0.0001 0
1.08865 0.0001 0
1.0925 0.0001 0
1.09634 0.0001 0
1.10018 0.0001 0
1.10403 0.0001 0
1.10787 0.0001 0
1.11171 0.0001 0
1.11555 0.0001 0
1.1194 0.0001 0
1.12324 0.0001 0
1.12708 0.0001 0
1.13093 0.0001 0
1.13477 0.0001 0
1.13861 0.0001 0
1.14246 0.0430907 0.00110297
1.1463 0.043008 0.000653717
1.15014 0.0451266 0.000608296
1.15398 0.0447571 0.000593801
1.15783 0.0451508 0.00063007
1.16167 0.0455813 0.000611896
1.16551 0.0457905 0.000692177
1.16936 0.0456992 0.000655077
1.1732 0.0443734 0.000600197
1.17704 0.0429365 0.000650631
1.18089 0.045644 0.000573866
1.18473 0.0444726 0.000567754
1.18857 0.0449749 0.000612518
1.19241 0.0450915 0.000603325
1.19626 0.0434284 0.000612793
1.2001 0.0440771 0.000607942
1.20394 0.0445578 0.000634165
1.20779 0.0443222 0.000621113
1.21163 0.0437906 0.00059869
1.21547 0.0439876 0.000638294
1.21932 0.0436066 0.000616256
1.22316 0.0452562 0.000644704
1.227 0.0430651 0.00060992
1.23084 0.0444788 0.000652376
1.23469 0.0445137 0.000616965
1.23853 0.0439365 0.000643272
1.24237 0.0444096 0.000611666
1.24622 0.0437195 0.000611773
1.25006 0.0442356 0.00063203
1.2539 0.0439609 0.00058522
1.25775 0.0451083 0.0006214
1.26159 0.0442233 0.000602396
1.26543 0.0461287 0.000553479
1.26928 0.0468118 0.000532577
1.27312 0.0446981 0.000583869
1.27696 0.0456237 0.000617596
1.2808 0.0484616 0.000620906
1.28465 0.0485694 0.000689031
1.28849 0.0500789 0.000680044
1.29233 0.050228 0.000656847
1.29618 0.0504396 0.000699345
1.30002 0.0534849 0.000685068
1.30386 0.0528989 0.000659831
1.30771 0.0548984 0.000660022
1.31155 0.0533003 0.000687127
1.31539 0.0520881 0.000667333
1.31923 0.0509536 0.000745434
1.32308 0.0512677 0.000711736
1.32692 0.0475027 0.000624523
1.33076 0.046523 0.00062182
1.33461 0.0462719 0.000584349
1.33845 0.0456647 0.000636757
1.34229 0.0458692 0.000633735
1.34614 0.0446598 0.000622573
1.34998 0.0442274 0.000542438
1.35382 0.0445567 0.000565042
1.35766 0.0423799 0.000596652
1.36151 0.0414265 0.000551913
1.36535 0.0407907 0.000566227
1.36919 0.0410175 0.000551298
1.37304 0.0397537 0.000601418
1.37688 0.0396025 0.000579085
1.38072 0.0389248 0.000585829
1.38457 0.0377593 0.0005604
1.38841 0.0376307 0.000553011
1.39225 0.0363045 0.000553292
1.39609 0.0370704 0.000552363
1.39994 0.0376696 0.000561337
1.40378 0.0369715 0.000563458
1.40762 0.0415126 0.00062108
1.41147 0.0438209 0.000572706
1.41531 0.0443078 0.000561182
1.41915 0.0412701 0.000619729
1.423 0.0380077 0.000591358
1.42684 0.03652 0.000569314
1.43068 0.0344825 0.00053518
1.43452 0.0347668 0.00044571
1.43837 0.0335848 0.000486488
1.44221 0.032154 0.00052133
1.44605 0.0316803 0.000520303
1.4499 0.0299672 0.000525224
1.45374 0.0302213 0.000498272
1.45758 0.0296901 0.000500942
1.46143 0.029227 0.000503093
1.46527 0.0292035 0.000522642
1.46911 0.0279211 0.00049581
1.47296 0.0287665 0.000480353
1.4768 0.0284582 0.000461106
1.48064 0.0288989 0.000496138
1.48448 0.0284232 0.000497803
1.48833 0.0264156 0.000489556
1.49217 0.0259676 0.000450933
1.49601 0.0254453 0.000448658
1.49986 0.0261878 0.00046417
1.5037 0.0257742 0.000461017
1.50754 0.0251158 0.000447778
1.51139 0.0246062 0.000434645
1.51523 0.0241965 0.000431869
1.51907 0.0238616 0.000390907
1.52291 0.0237797 0.000410054
1.52676 0.0244185 0.000439007
1.5306 0.0232362 0.000452429
1.53444 0.0231674 0.000448602
1.53829 0.0236097 0.00044441
1.54213 0.0225641 0.000415564
1.54597 0.0227554 0.000434447
1.54982 0.0217229 0.000423386
1.55366 0.0218306 0.000411866
1.5575 0.0212172 0.000443427
1.56134 0.0210868 0.000423641
1.56519 0.0215147 0.000402358
1.56903 0.0200818 0.000403769
1.57287 0.0207442 0.000414856
1.57672 0.0204794 0.00039833
1.58056 0.0187691 0.000396004
1.5844 0.0194374 0.000416179
1.58825 0.0191665 0.00039795
1.59209 0.019365 0.000393198
1.59593 0.0183886 0.000383761
1.59977 0.0185764 0.000363244
1.60362 0.0182795 0.000338192
1.60746 0.0183644 0.00035335
1.6113 0.0182383 0.000374893
1.61515 0.0179672 0.000393637
1.61899 0.0182013 0.000370353
1.62283 0.0181328 0.000394081
1.62668 0.0165412 0.000362971
1.63052 0.0172042 0.000343965
1.63436 0.0166702 0.000352899
1.63821 0.0172207 0.000363239
1.64205 0.0170892 0.000353106
1.64589 0.016078 0.000351537
1.64973 0.0168355 0.000345874
1.65358 0.0161638 0.000338101
1.65742 0.0164255 0.000352983
1.66126 0.0158289 0.00033447
1.66511 0.0159121 0.000351943
1.66895 0.0159566 0.000349541
1.67279 0.0162396 0.000355551
1.67664 0.0154621 0.000331953
1.68048 0.0161784 0.000356513
1.68432 0.0157341 0.000326445
1.68816 0.0160826 0.000309182
1.69201 0.0155129 0.000344044
1.69585 0.0157623 0.00037379
1.69969 0.0163279 0.000343855
1.70354 0.0162984 0.000345146
1.70738 0.0171944 0.000354291
1.71122 0.0181501 0.000390376
1.71507 0.0191229 0.000409884
1.71891 0.0193191 0.00039161
1.72275 0.0189737 0.000399956
1.72659 0.0179262 0.000378987
1.73044 0.0167745 0.000349159
1.73428 0.0158857 0.000331573
1.73812 0.0159592 0.000338651
1.74197 0.0160072 0.000338774
1.74581 0.0152921 0.000337135
1.74965 0.0150897 0.000337174
1.7535 0.0148446 0.00033232
1.75734 0.0143157 0.000308771
1.76118 0.0144232 0.000318622
