# Supplementary material for: Mechanically robust supramolecular polymer co-assemblies
Source: Nat Commun. 2022 Jan 18;13:356. doi: 10.1038/s41467-022-28017-0 (PMC8766479; doi:10.1038/s41467-022-28017-0)
Supplement: Supplementary file 3 — Source Data [file 41467_2022_28017_MOESM3_ESM.zip › NCOMMS-21-41006-T_Source Data/Supplementary Figure 26/annealed BKBZn/BKB_code_0mg_id_0001.dat]

0.00369381 0.0001 0
0.00508144 0.0001 0
0.00646906 4.7523 0.51377
0.00785669 1.97236 0.117767
0.00924431 1.01748 0.0903691
0.0106319 0.600309 0.0332386
0.0120196 0.464876 0.0156195
0.0134072 0.329244 0.0153624
0.0147948 0.250705 0.00942094
0.0161824 0.224762 0.00750568
0.0175701 0.169817 0.0063979
0.0189577 0.15477 0.00508463
0.0203453 0.137003 0.0042511
0.0217329 0.116968 0.00385704
0.0231206 0.113336 0.00376196
0.0245082 0.10055 0.00265953
0.0258958 0.092885 0.00309948
0.0272834 0.0875067 0.00317057
0.0286711 0.0829681 0.00238353
0.0300587 0.0869702 0.00290617
0.0314463 0.0826006 0.00292601
0.0328339 0.0817934 0.00266874
0.0342216 0.0809768 0.00226321
0.0356092 0.0818875 0.00258844
0.0369968 0.0836726 0.00242245
0.0383844 0.0896124 0.00275206
0.0397721 0.0920474 0.00235031
0.0411597 0.10135 0.00265228
0.0425473 0.102967 0.00250792
0.0439349 0.112337 0.00289795
0.0453226 0.121137 0.00298422
0.0467102 0.123416 0.00287732
0.0480978 0.138643 0.00270943
0.0494854 0.147795 0.0031886
0.0508731 0.165195 0.00318822
0.0522607 0.180552 0.00354114
0.0536483 0.206232 0.00397627
0.0550359 0.229032 0.00535401
0.0564236 0.265653 0.00521608
0.0578112 0.310635 0.00720609
0.0591988 0.378714 0.00874194
0.0605864 0.471384 0.01143
0.0619741 0.642277 0.0152186
0.0633617 0.940851 0.0237511
0.0647493 1.63129 0.0447938
0.0661369 3.17615 0.0876355
0.0675246 6.63968 0.178367
0.0689122 12.3408 0.326604
0.0702998 18.2686 0.517997
0.0716874 19.3858 0.56952
0.0730751 14.5947 0.435124
0.0744627 9.01306 0.276068
0.0758503 5.03579 0.139962
0.0772379 2.91673 0.0776584
0.0786256 1.86562 0.0427422
0.0800132 1.28825 0.0275074
0.0814008 0.945635 0.019303
0.0827884 0.706659 0.0136741
0.0841761 0.555782 0.0105957
0.0855637 0.451518 0.00847232
0.0869513 0.37125 0.00715156
0.0883389 0.310292 0.00637498
0.0897266 0.274132 0.00501239
0.0911142 0.237154 0.00448295
0.0925018 0.212372 0.00375078
0.0938894 0.19068 0.00354592
0.095277 0.171136 0.00333744
0.0966647 0.158274 0.00284586
0.0980523 0.141319 0.00266761
0.0994399 0.135025 0.00257918
0.100828 0.128336 0.00233122
0.102215 0.114814 0.00225443
0.103603 0.107585 0.00206364
0.10499 0.101237 0.0018821
0.106378 0.101128 0.00180949
0.107766 0.0944064 0.0017695
0.109153 0.092757 0.00161686
0.110541 0.0925196 0.00176996
0.111929 0.0875796 0.00167166
0.113316 0.0893192 0.00160654
0.114704 0.0881691 0.00154616
0.116091 0.0889292 0.00160187
0.117479 0.0885232 0.00159686
0.118867 0.0917196 0.0016442
0.120254 0.0961131 0.00187397
0.121642 0.0979632 0.00181615
0.12303 0.104454 0.00188283
0.124417 0.112108 0.00214034
0.125805 0.124204 0.00245893
0.127192 0.136714 0.00275185
0.12858 0.153734 0.00303851
0.129968 0.182896 0.00382925
0.131355 0.23066 0.00478172
0.132743 0.299264 0.00602472
0.134131 0.437627 0.00914402
0.135518 0.67941 0.0144502
0.136906 1.07086 0.0233242
0.138293 1.573 0.0338379
0.139681 2.00534 0.0410605
0.141069 2.1838 0.0433958
0.142456 1.9921 0.0387534
0.143844 1.57054 0.0316499
0.145232 1.15418 0.0221327
0.146619 0.805136 0.0153995
0.148007 0.565807 0.0105058
0.149394 0.418024 0.00775205
0.150782 0.323615 0.00587838
0.15217 0.256174 0.00457536
0.153557 0.212143 0.0037141
0.154945 0.180086 0.00334102
0.156333 0.155208 0.0027254
0.15772 0.133218 0.00256091
0.159108 0.123887 0.00221765
0.160495 0.111993 0.00198498
0.161883 0.102877 0.00200483
0.163271 0.0931218 0.00177726
0.164658 0.0851719 0.00177502
0.166046 0.0806069 0.0015759
0.167434 0.0740555 0.00158866
0.168821 0.0702435 0.00161071
0.170209 0.0679455 0.00146704
0.171596 0.0637957 0.00135758
0.172984 0.0643211 0.00141879
0.174372 0.0608737 0.00122646
0.175759 0.0572406 0.00127139
0.177147 0.0560557 0.00129976
0.178535 0.0539034 0.00117207
0.179922 0.0545053 0.00116052
0.18131 0.053975 0.00123299
0.182697 0.0535145 0.00129316
0.184085 0.0516777 0.00116941
0.185473 0.0547023 0.00116806
0.18686 0.0559953 0.00116008
0.188248 0.0556541 0.00119664
0.189636 0.0557107 0.00131031
0.191023 0.0581311 0.00126619
0.192411 0.0600962 0.00137692
0.193798 0.0632974 0.00145883
0.195186 0.068489 0.00153184
0.196574 0.0737108 0.00166187
0.197961 0.0778073 0.00167255
0.199349 0.0934589 0.00183035
0.200737 0.108772 0.00211741
0.202124 0.137334 0.00267004
0.203512 0.174264 0.00340418
0.204899 0.227244 0.00392948
0.206287 0.295636 0.00564928
0.207675 0.359402 0.00680484
0.209062 0.422419 0.00728432
0.21045 0.436315 0.00755534
0.211838 0.412166 0.00729855
0.213225 0.358093 0.00611691
0.214613 0.291195 0.00520692
0.216 0.228722 0.00374924
0.217388 0.182319 0.00335905
0.218776 0.145139 0.00274057
0.220163 0.114574 0.00205647
0.221551 0.096954 0.0019103
0.222939 0.0816141 0.00167841
0.224326 0.0712147 0.00156417
0.225714 0.063373 0.0013715
0.227101 0.0564614 0.00121474
0.228489 0.0489655 0.00102895
0.229877 0.0477673 0.00117783
0.231264 0.0441603 0.00103827
0.232652 0.0416185 0.000966044
0.23404 0.0393411 0.00099377
0.235427 0.0371385 0.000927373
0.236815 0.0356663 0.000850322
0.238202 0.0331163 0.000954375
0.23959 0.0331043 0.000850229
0.240978 0.0316058 0.000902978
0.242365 0.0295763 0.000908412
0.243753 0.0298826 0.000860034
0.245141 0.0284923 0.000787874
0.246528 0.0293117 0.000851498
0.247916 0.0286269 0.000793084
0.249303 0.0264547 0.000746905
0.250691 0.0266986 0.000776465
0.252079 0.0283148 0.00090271
0.253466 0.0245517 0.000733416
0.254854 0.0254388 0.000750127
0.256242 0.0263402 0.000846963
0.257629 0.0269448 0.000766021
0.259017 0.0265503 0.000799476
0.260404 0.0278624 0.000777238
0.261792 0.0271179 0.000820706
0.26318 0.0299348 0.000923261
0.264567 0.0301121 0.000851756
0.265955 0.0328852 0.000867874
0.267343 0.0345008 0.000940039
0.26873 0.0386241 0.00101346
0.270118 0.0419321 0.000999726
0.271505 0.0482503 0.00118055
0.272893 0.0528719 0.00120112
0.274281 0.0623856 0.0013411
0.275668 0.0689926 0.00157169
0.277056 0.0740004 0.00152275
0.278444 0.0758934 0.00156256
0.279831 0.0758837 0.00161713
0.281219 0.0744993 0.00141634
0.282606 0.0672311 0.00148202
0.283994 0.0609587 0.00122259
0.285382 0.0506306 0.0012273
0.286769 0.045664 0.00108299
0.288157 0.0391554 0.000958159
0.289545 0.0333324 0.000863306
0.290932 0.0306302 0.000937916
0.29232 0.0259711 0.00089474
0.293707 0.0257416 0.000802875
0.295095 0.0216948 0.000713013
0.296483 0.0230174 0.000706087
0.29787 0.0187529 0.000632233
0.299258 0.0182853 0.000615598
0.300646 0.0184012 0.000624813
0.302033 0.0186365 0.000645188
0.303421 0.0167069 0.000497106
0.304808 0.0170994 0.000569228
0.306196 0.0173859 0.000579381
0.307584 0.0152809 0.00057321
0.308971 0.0161741 0.000564561
0.310359 0.0154576 0.000532825
0.311747 0.0160349 0.000513256
0.313134 0.0153292 0.000549661
0.314522 0.0157932 0.000499252
0.315909 0.0154318 0.000579969
0.317297 0.0151853 0.000555056
0.318685 0.0136152 0.000532381
0.320072 0.0147053 0.000538182
0.32146 0.0147335 0.000501209
0.322848 0.0148393 0.000499883
0.324235 0.0148311 0.000500383
0.325623 0.015319 0.000525215
0.32701 0.0151304 0.000584014
0.328398 0.0145284 0.000513141
0.329786 0.0126427 0.000495779
0.331173 0.0145969 0.000491776
0.332561 0.0158068 0.000565992
0.333949 0.0146396 0.000531255
0.335336 0.014481 0.000533209
0.336724 0.0156245 0.000561858
0.338111 0.0165521 0.000600722
0.339499 0.0146774 0.000539382
0.340887 0.0158457 0.000515846
0.342274 0.0173053 0.000575923
0.343662 0.0181242 0.000643695
0.34505 0.016964 0.000611129
0.346437 0.0157276 0.000560549
0.347825 0.0172387 0.000623886
0.349212 0.0177332 0.000626299
0.3506 0.0167011 0.000669591
0.351988 0.0164178 0.00056749
0.353375 0.0160372 0.000639656
0.354763 0.0142143 0.000577459
0.356151 0.0144585 0.000569468
0.357538 0.0143781 0.000493862
0.358926 0.0131444 0.000519598
0.360313 0.0126759 0.000472744
0.361701 0.0134624 0.000503079
0.363089 0.0123625 0.000496563
0.364476 0.011333 0.000432557
0.365864 0.0119038 0.000458448
0.367252 0.0124592 0.000517772
0.368639 0.0117772 0.000494437
0.370027 0.011699 0.000501376
0.371414 0.0115812 0.000484818
0.372802 0.0114122 0.000462189
0.37419 0.0126117 0.000490809
0.375577 0.0112304 0.000456661
0.376965 0.0114162 0.000459153
0.378353 0.0112729 0.000460739
0.37974 0.0110931 0.00046513
0.381128 0.0113662 0.000519042
0.382515 0.0119007 0.000444563
0.383903 0.0112255 0.000443449
0.385291 0.0112574 0.000442429
0.386678 0.0114686 0.000457211
0.388066 0.0117159 0.000429218
0.389454 0.0124074 0.000411848
0.390841 0.0119992 0.000439664
0.392229 0.010463 0.000437451
0.393616 0.011326 0.000438345
0.395004 0.0122268 0.000504274
0.396392 0.011862 0.000500326
0.397779 0.0121193 0.000499353
0.399167 0.0118374 0.000478875
0.400555 0.0106793 0.000409015
0.401942 0.0115948 0.000445795
0.40333 0.0105291 0.000414065
0.404717 0.0111819 0.000496647
0.406105 0.0116877 0.000486303
0.407493 0.0115124 0.000463318
0.40888 0.0108256 0.000459302
0.410268 0.0104699 0.000430609
0.411656 0.0121403 0.000517589
0.413043 0.0107825 0.000435229
0.414431 0.0117007 0.00046891
0.415818 0.011386 0.000495216
0.417206 0.0112398 0.000450222
0.418594 0.0113745 0.000417735
0.419981 0.0114162 0.000435791
0.421369 0.0113533 0.000524031
0.422757 0.0115557 0.000469384
0.424144 0.0116623 0.000496257
0.425532 0.012211 0.000445243
0.426919 0.0115524 0.000427444
0.428307 0.0125377 0.00050354
0.429695 0.0120773 0.000463426
0.431082 0.0120922 0.000472223
0.43247 0.0127349 0.000504112
0.433858 0.0131117 0.000549735
0.435245 0.0133753 0.000553111
0.436633 0.0134597 0.000493699
0.43802 0.0127366 0.000505231
0.439408 0.0133981 0.000567002
0.440796 0.01166 0.000449477
0.442183 0.012959 0.000508836
0.443571 0.0130403 0.00050664
0.444958 0.01278 0.000569577
0.446346 0.0124155 0.000515616
0.447734 0.0122172 0.000480232
0.449121 0.0127181 0.000460464
0.450509 0.0121036 0.000454367
0.451897 0.0112323 0.000466171
0.453284 0.0119343 0.000449705
0.454672 0.0126537 0.000490808
0.456059 0.0118715 0.000485196
0.457447 0.0122595 0.000547303
0.458835 0.0118085 0.000498999
0.460222 0.0127998 0.000518749
0.46161 0.0112337 0.000441696
0.462998 0.0126314 0.000517159
0.464385 0.0116352 0.000436112
0.465773 0.0123001 0.00046116
0.46716 0.0123267 0.000480624
0.468548 0.0118715 0.00048663
0.469936 0.0123096 0.000512344
0.471323 0.0116096 0.000471942
0.472711 0.0126174 0.000483271
0.474099 0.0124575 0.000430605
0.475486 0.0121086 0.000426248
0.476874 0.0120928 0.000443032
0.478261 0.0129244 0.000485999
0.479649 0.0119406 0.000509969
0.481037 0.0122878 0.000523612
0.482424 0.0129448 0.000494795
0.483812 0.0124243 0.000488853
0.4852 0.0119841 0.000495736
0.486587 0.0121814 0.000503702
0.487975 0.0125101 0.000456704
0.489362 0.0117136 0.000437125
0.49075 0.0128562 0.000528869
0.492138 0.0128718 0.000485334
0.493525 0.0114805 0.000405687
0.494913 0.0133507 0.000582189
0.496301 0.011977 0.000512283
0.497688 0.0126385 0.0005246
0.499076 0.0125537 0.000533331
0.500463 0.0124677 0.000502892
0.501851 0.0119484 0.000393719
0.503239 0.0117878 0.000456389
0.504626 0.0126206 0.000553885
0.506014 0.0121396 0.000480711
0.507402 0.012333 0.000483584
0.508789 0.0123479 0.00045926
0.510177 0.0118231 0.000471388
0.511564 0.0124156 0.000503354
0.512952 0.0126426 0.00046414
0.51434 0.0123646 0.00047969
0.515727 0.0122595 0.000485283
0.517115 0.0135871 0.000500427
0.518503 0.0127249 0.00050892
0.51989 0.012083 0.000469078
0.521278 0.0128321 0.000489142
0.522665 0.0132722 0.000533164
0.524053 0.0128441 0.000493596
0.525441 0.0130455 0.000541376
0.526828 0.0130814 0.000517411
0.528216 0.0123011 0.000495285
0.529604 0.0132684 0.000552636
0.530991 0.0130664 0.000528618
0.532379 0.0132218 0.000471852
0.533766 0.0134883 0.000559007
0.535154 0.0126974 0.000509709
0.536542 0.0140542 0.000519116
0.537929 0.0130405 0.000476068
0.539317 0.0130658 0.000534379
0.540705 0.0133046 0.000505292
0.542092 0.0138262 0.000565687
0.54348 0.013504 0.000521082
0.544867 0.0143207 0.00056867
0.546255 0.014328 0.000572167
0.547643 0.0133296 0.000480787
0.54903 0.0137737 0.000509088
0.550418 0.0134936 0.000503538
0.551806 0.0123742 0.000459008
0.553193 0.0139774 0.00052387
0.554581 0.0137495 0.000561213
0.555968 0.0142829 0.000523954
0.557356 0.0136376 0.000445292
0.558744 0.0151484 0.000487748
0.560131 0.0143171 0.000489613
0.561519 0.0146498 0.000541604
0.562907 0.0147157 0.000540602
0.564294 0.0142252 0.000506492
0.565682 0.0142529 0.000507548
0.567069 0.0150395 0.00057478
0.568457 0.0142265 0.00050428
0.569845 0.0148569 0.000547623
0.571232 0.0142239 0.000522849
0.57262 0.0150208 0.000523721
0.574008 0.0146501 0.000521101
0.575395 0.0154966 0.00057364
0.576783 0.0148221 0.000567663
0.57817 0.0145355 0.000530947
0.579558 0.0153506 0.00060997
0.580946 0.0157305 0.000542445
0.582333 0.0156275 0.000575702
0.583721 0.0156913 0.000590323
0.585109 0.0156783 0.000554788
0.586496 0.016454 0.000616777
0.587884 0.0177629 0.000576388
0.589271 0.017892 0.00062234
0.590659 0.0170118 0.000644675
0.592047 0.0177524 0.000678371
0.593434 0.0191703 0.00069392
0.594822 0.0172533 0.000577838
0.59621 0.0181162 0.000618998
0.597597 0.0182817 0.000652734
0.598985 0.0178398 0.00059942
0.600372 0.0177583 0.000604654
0.60176 0.0185409 0.000633737
0.603148 0.0172217 0.000653698
0.604535 0.0191168 0.000610057
0.605923 0.0173156 0.000632211
0.607311 0.0182086 0.000684248
0.608698 0.0167967 0.000573204
0.610086 0.0183243 0.000615823
0.611473 0.0183468 0.000645486
0.612861 0.0163309 0.000609371
0.614249 0.0176278 0.000547432
0.615636 0.0184924 0.000649583
0.617024 0.0170676 0.00058753
0.618412 0.0165874 0.000629776
0.619799 0.0171805 0.000611276
0.621187 0.0175388 0.000585139
0.622574 0.0181269 0.000661259
0.623962 0.0175959 0.000658016
0.62535 0.018307 0.00059913
0.626737 0.0168893 0.000614053
0.628125 0.0172175 0.000600644
0.629513 0.0174896 0.000625657
0.6309 0.0180169 0.000572964
0.632288 0.0179809 0.000562372
0.633675 0.0178797 0.000599274
0.635063 0.0184413 0.000614686
0.636451 0.0184393 0.00059918
0.637838 0.0192099 0.000629708
