# Supplementary material for: Mechanically robust supramolecular polymer co-assemblies
Source: Nat Commun. 2022 Jan 18;13:356. doi: 10.1038/s41467-022-28017-0 (PMC8766479; doi:10.1038/s41467-022-28017-0)
Supplement: Supplementary file 3 — Source Data [file 41467_2022_28017_MOESM3_ESM.zip › NCOMMS-21-41006-T_Source Data/Supplementary Figure 26/annealed BKBZn/BKB_code_0mg_id_0005.dat]

0.00611174 0.0001 0
0.0123352 0.0001 0
0.0185587 0.0001 0
0.0247822 0.0001 0
0.0310057 0.0001 0
0.0372292 0.0001 0
0.0434527 0.0001 0
0.0496762 0.0001 0
0.0558997 0.0001 0
0.0621231 0.0001 0
0.0683466 0.0001 0
0.0745701 0.0001 0
0.0807936 0.0001 0
0.0870171 0.0001 0
0.0932406 0.0001 0
0.0994641 0.0001 0
0.105688 0.0001 0
0.111911 0.0001 0
0.118135 0.0001 0
0.124358 0.0001 0
0.130582 0.0001 0
0.136805 0.0001 0
0.143029 0.0001 0
0.149252 0.0001 0
0.155475 0.0001 0
0.161699 0.0001 0
0.167922 0.0001 0
0.174146 0.0001 0
0.180369 0.0001 0
0.186593 0.0001 0
0.192816 0.0001 0
0.19904 0.0001 0
0.205263 0.0001 0
0.211487 0.0001 0
0.21771 0.0001 0
0.223934 0.0001 0
0.230157 0.0001 0
0.236381 0.0001 0
0.242604 0.0001 0
0.248828 0.0001 0
0.255051 0.0001 0
0.261275 0.0001 0
0.267498 0.0001 0
0.273722 0.0001 0
0.279945 0.0001 0
0.286169 0.0001 0
0.292392 0.0001 0
0.298616 0.0001 0
0.304839 0.0001 0
0.311063 0.0001 0
0.317286 0.0001 0
0.32351 0.0001 0
0.329733 0.0001 0
0.335957 0.0001 0
0.34218 0.0001 0
0.348404 0.0001 0
0.354627 0.0001 0
0.360851 0.0001 0
0.367074 0.0001 0
0.373298 0.0001 0
0.379521 0.0001 0
0.385745 0.0001 0
0.391968 0.0001 0
0.398192 0.0001 0
0.404415 0.0001 0
0.410639 0.0001 0
0.416862 0.0001 0
0.423086 0.0001 0
0.429309 0.0001 0
0.435532 0.0001 0
0.441756 0.0001 0
0.447979 0.0001 0
0.454203 0.0001 0
0.460426 0.0001 0
0.46665 0.0001 0
0.472873 0.0001 0
0.479097 0.0001 0
0.48532 0.0001 0
0.491544 0.0001 0
0.497767 0.0001 0
0.503991 0.0001 0
0.510214 0.0001 0
0.516438 0.0001 0
0.522661 0.0001 0
0.528885 0.0001 0
0.535108 0.0001 0
0.541332 0.0001 0
0.547555 0.0001 0
0.553779 0.0001 0
0.560002 0.0001 0
0.566226 0.0001 0
0.572449 0.0001 0
0.578673 0.0001 0
0.584896 0.0001 0
0.59112 0.0001 0
0.597343 0.0001 0
0.603567 0.0001 0
0.60979 0.0001 0
0.616014 0.0001 0
0.622237 0.0001 0
0.628461 0.0001 0
0.634684 0.0001 0
0.640908 0.0001 0
0.647131 0.0001 0
0.653355 0.0001 0
0.659578 0.0001 0
0.665802 0.0001 0
0.672025 0.0001 0
0.678249 0.0001 0
0.684472 0.0001 0
0.690696 0.0001 0
0.696919 0.0001 0
0.703143 0.0001 0
0.709366 0.0001 0
0.71559 0.0001 0
0.721813 0.0001 0
0.728036 0.0001 0
0.73426 0.0001 0
0.740483 0.0001 0
0.746707 0.0001 0
0.75293 0.0001 0
0.759154 0.0001 0
0.765377 0.0001 0
0.771601 0.0001 0
0.777824 0.0001 0
0.784048 0.0001 0
0.790271 0.0001 0
0.796495 0.0001 0
0.802718 0.0001 0
0.808942 0.0001 0
0.815165 0.0001 0
0.821389 0.0001 0
0.827612 0.0001 0
0.833836 0.0001 0
0.840059 0.0001 0
0.846283 0.0001 0
0.852506 0.0001 0
0.85873 0.0001 0
0.864953 0.0001 0
0.871177 0.0001 0
0.8774 0.0001 0
0.883624 0.0001 0
0.889847 0.0001 0
0.896071 0.0001 0
0.902294 0.0001 0
0.908518 0.0001 0
0.914741 0.0001 0
0.920965 0.0001 0
0.927188 0.0001 0
0.933412 0.0001 0
0.939635 0.0001 0
0.945859 0.0001 0
0.952082 0.0001 0
0.958306 0.0001 0
0.964529 0.0001 0
0.970753 0.0001 0
0.976976 0.0001 0
0.9832 0.0001 0
0.989423 0.0001 0
0.995647 0.0001 0
1.00187 0.0001 0
1.00809 0.0001 0
1.01432 0.0001 0
1.02054 0.0001 0
1.02676 0.0001 0
1.03299 0.0001 0
1.03921 0.0001 0
1.04543 0.0001 0
1.05166 0.0001 0
1.05788 0.0001 0
1.0641 0.0001 0
1.07033 0.0001 0
1.07655 0.0001 0
1.08278 0.0001 0
1.089 0.0001 0
1.09522 0.0001 0
1.10145 0.0001 0
1.10767 0.0001 0
1.11389 0.0001 0
1.12012 0.0001 0
1.12634 0.0001 0
1.13256 0.0001 0
1.13879 0.0001 0
1.14501 0.0001 0
1.15123 0.0001 0
1.15746 0.0001 0
1.16368 0.0001 0
1.1699 0.0001 0
1.17613 0.0001 0
1.18235 0.0001 0
1.18857 0.0001 0
1.1948 0.0001 0
1.20102 0.0001 0
1.20725 0.0001 0
1.21347 0.0001 0
1.21969 0.0001 0
1.22592 0.0001 0
1.23214 0.0001 0
1.23836 0.0001 0
1.24459 0.0001 0
1.25081 0.0001 0
1.25703 0.0001 0
1.26326 0.0001 0
1.26948 0.0001 0
1.2757 0.0001 0
1.28193 0.0001 0
1.28815 0.0001 0
1.29437 0.0001 0
1.3006 0.0001 0
1.30682 0.0001 0
1.31304 0.0001 0
1.31927 0.0001 0
1.32549 0.0001 0
1.33171 0.0001 0
1.33794 0.0001 0
1.34416 0.0001 0
1.35039 0.0001 0
1.35661 0.0001 0
1.36283 0.0001 0
1.36906 0.0001 0
1.37528 0.0001 0
1.3815 0.0001 0
1.38773 0.0001 0
1.39395 0.0001 0
1.40017 0.0001 0
1.4064 0.0001 0
1.41262 0.0001 0
1.41884 0.0001 0
1.42507 0.0001 0
1.43129 0.0001 0
1.43751 0.0001 0
1.44374 0.0001 0
1.44996 0.0001 0
1.45618 0.0001 0
1.46241 0.0001 0
1.46863 0.0001 0
1.47486 0.0001 0
1.48108 0.0001 0
1.4873 0.0001 0
1.49353 0.0001 0
1.49975 0.0001 0
1.50597 0.0001 0
1.5122 0.0001 0
1.51842 0.0001 0
1.52464 0.0001 0
1.53087 0.0001 0
1.53709 0.0001 0
1.54331 0.0001 0
1.54954 0.0001 0
1.55576 0.0001 0
1.56198 0.0001 0
1.56821 0.0001 0
1.57443 0.0001 0
1.58065 0.0001 0
1.58688 0.0001 0
1.5931 0.0001 0
1.59932 0.0001 0
1.60555 0.0001 0
1.61177 0.0001 0
1.618 0.0001 0
1.62422 0.0001 0
1.63044 0.0001 0
1.63667 0.0001 0
1.64289 0.0001 0
1.64911 0.0001 0
1.65534 0.0001 0
1.66156 0.0001 0
1.66778 0.0001 0
1.67401 0.0001 0
1.68023 0.0001 0
1.68645 0.0001 0
1.69268 0.0001 0
1.6989 0.0001 0
1.70512 0.0001 0
1.71135 0.0001 0
1.71757 0.0001 0
1.72379 0.0001 0
1.73002 0.0001 0
1.73624 0.0001 0
1.74247 0.0001 0
1.74869 0.0001 0
1.75491 0.0001 0
1.76114 0.0001 0
1.76736 0.0001 0
1.77358 0.0001 0
1.77981 0.0001 0
1.78603 0.0001 0
1.79225 0.0001 0
1.79848 0.0001 0
1.8047 0.0001 0
1.81092 0.0001 0
1.81715 0.0001 0
1.82337 0.0001 0
1.82959 0.0001 0
1.83582 0.0001 0
1.84204 0.0001 0
1.84826 0.0001 0
1.85449 0.0001 0
1.86071 0.0001 0
1.86694 0.0001 0
1.87316 0.0001 0
1.87938 0.0001 0
1.88561 0.0001 0
1.89183 0.0001 0
1.89805 0.0001 0
1.90428 0.0001 0
1.9105 0.0001 0
1.91672 0.0001 0
1.92295 0.0001 0
1.92917 0.0001 0
1.93539 0.0001 0
1.94162 0.0001 0
1.94784 0.0001 0
1.95406 0.0001 0
1.96029 0.0001 0
1.96651 0.0001 0
1.97273 0.0001 0
1.97896 0.0001 0
1.98518 0.0001 0
1.9914 0.0001 0
1.99763 0.0001 0
2.00385 0.0001 0
2.01008 0.0001 0
2.0163 0.0001 0
2.02252 0.0001 0
2.02875 0.0001 0
2.03497 0.0001 0
2.04119 0.0001 0
2.04742 0.0001 0
2.05364 0.0001 0
2.05986 0.0001 0
2.06609 0.0001 0
2.07231 0.0001 0
2.07853 0.0001 0
2.08476 0.0001 0
2.09098 0.0001 0
2.0972 0.0001 0
2.10343 0.0001 0
2.10965 0.0001 0
2.11587 0.0001 0
2.1221 0.0001 0
2.12832 0.0001 0
2.13455 0.0001 0
2.14077 0.0001 0
2.14699 0.0001 0
2.15322 0.0001 0
2.15944 0.0001 0
2.16566 0.0001 0
2.17189 0.0001 0
2.17811 0.0001 0
2.18433 0.0001 0
2.19056 0.0001 0
2.19678 0.0001 0
2.203 0.0001 0
2.20923 0.0001 0
2.21545 0.0001 0
2.22167 0.0001 0
2.2279 0.0001 0
2.23412 0.0001 0
2.24034 0.0001 0
2.24657 0.0001 0
2.25279 0.011106 0.000694311
2.25901 0.011591 0.00022092
2.26524 0.0114151 0.000227127
2.27146 0.0115769 0.000213303
2.27769 0.0115867 0.000216535
2.28391 0.0113333 0.000211433
2.29013 0.0116561 0.00020861
2.29636 0.0114048 0.000207545
2.30258 0.0119411 0.000213223
2.3088 0.0118288 0.00022839
2.31503 0.0118417 0.000223825
2.32125 0.0111898 0.000215017
2.32747 0.0118462 0.000232141
2.3337 0.0118534 0.000228506
2.33992 0.0118061 0.00021788
2.34614 0.011791 0.000215916
2.35237 0.0119766 0.00021902
2.35859 0.0117779 0.000236386
2.36481 0.0118554 0.000217882
2.37104 0.0117011 0.000212118
2.37726 0.0114604 0.000198772
2.38348 0.0115748 0.000214565
2.38971 0.0118039 0.000209588
2.39593 0.0115434 0.000229559
2.40216 0.0122309 0.000230935
2.40838 0.0111396 0.000204265
2.4146 0.011616 0.000214271
2.42083 0.0119383 0.000219351
2.42705 0.0119673 0.000226687
2.43327 0.0118642 0.000231134
2.4395 0.0117252 0.000219334
2.44572 0.011759 0.000242969
2.45194 0.0111502 0.000211441
2.45817 0.0115879 0.000190679
2.46439 0.0116508 0.000224192
2.47061 0.0115835 0.000215164
2.47684 0.0115651 0.000213201
2.48306 0.0112517 0.000209784
2.48928 0.0116113 0.000217887
2.49551 0.0114115 0.000215494
2.50173 0.0117535 0.000231869
2.50795 0.0117796 0.000222929
2.51418 0.0114857 0.000213574
2.5204 0.0115481 0.000220557
2.52662 0.0116905 0.000227454
2.53285 0.0116761 0.000229079
2.53907 0.0118822 0.000202383
2.5453 0.0115896 0.000207715
2.55152 0.0120232 0.000220771
2.55774 0.0117841 0.000220623
2.56397 0.0119924 0.000212861
2.57019 0.0120825 0.000219525
2.57641 0.0119992 0.000224781
2.58264 0.0119823 0.000228857
2.58886 0.0121027 0.000215742
2.59508 0.0120217 0.000216743
2.60131 0.0120424 0.000214249
2.60753 0.0121484 0.000223486
2.61375 0.0119954 0.000217888
2.61998 0.0119727 0.000198303
2.6262 0.011948 0.000220009
2.63242 0.0117175 0.000212933
2.63865 0.0119334 0.000214311
2.64487 0.0116478 0.000215157
2.65109 0.0119798 0.000226135
2.65732 0.0114739 0.000219159
2.66354 0.0113449 0.000221156
2.66977 0.0119567 0.000213685
2.67599 0.0116506 0.000222779
2.68221 0.0115705 0.000204354
2.68844 0.0119935 0.000224935
2.69466 0.0113221 0.000217664
2.70088 0.0117678 0.00019522
2.70711 0.0114737 0.000212573
2.71333 0.0113117 0.000214217
2.71955 0.0116592 0.000214498
2.72578 0.0117003 0.000221939
2.732 0.011338 0.000215849
2.73822 0.0117353 0.000229396
2.74445 0.0116708 0.00021905
2.75067 0.0114753 0.000214807
2.75689 0.0115557 0.00022111
2.76312 0.0113678 0.000213422
2.76934 0.0110603 0.000203642
2.77556 0.0111436 0.000205819
2.78179 0.0109133 0.000183661
2.78801 0.0109883 0.000204495
2.79423 0.0111784 0.000208021
2.80046 0.011145 0.000225679
2.80668 0.01089 0.000213404
2.81291 0.011064 0.000210691
2.81913 0.0106793 0.000200473
2.82535 0.0110619 0.000203286
2.83158 0.010915 0.000199639
2.8378 0.0110494 0.000210818
2.84402 0.0108677 0.000197801
2.85025 0.0106406 0.000200195
