# Supplementary material for: Mechanically robust supramolecular polymer co-assemblies
Source: Nat Commun. 2022 Jan 18;13:356. doi: 10.1038/s41467-022-28017-0 (PMC8766479; doi:10.1038/s41467-022-28017-0)
Supplement: Supplementary file 3 — Source Data [file 41467_2022_28017_MOESM3_ESM.zip › NCOMMS-21-41006-T_Source Data/Supplementary Figure 26/annealed BKBZn/BKB_code_0mg_id_iq.dat]

0.0646906	4.7523
0.0785669	1.97236
0.0924431	1.01748
0.106319	0.600309
0.120196	0.464876
0.134072	0.329244
0.147948	0.250705
0.161824	0.224762
0.17570100000000002	0.169817
0.189577	0.15477
0.203453	0.137003
0.217329	0.116968
0.23120600000000002	0.113336
0.24508200000000002	0.10055
0.258958	0.092885
0.272834	0.0875067
0.286711	0.0829681
0.300587	0.0869702
0.31446300000000005	0.0826006
0.328339	0.0817934
0.34221599999999996	0.0809768
0.356092	0.0818875
0.369968	0.0836726
0.38384399999999996	0.0896124
0.397721	0.0920474
0.411597	0.10135
0.42547300000000005	0.102967
0.439349	0.112337
0.45322599999999996	0.121137
0.467102	0.123416
0.480978	0.138643
0.494854	0.147795
0.5087309999999999	0.165195
0.522607	0.180552
0.536483	0.206232
0.550359	0.229032
0.564236	0.265653
0.578112	0.310635
0.5919880000000001	0.378714
0.605864	0.471384
0.619741	0.642277
0.6336170000000001	0.940851
0.647493	1.63129
0.661369	3.17615
0.675246	6.63968
0.689122	12.3408
0.702998	18.2686
0.716874	19.3858
0.730751	14.5947
0.744627	9.01306
0.7585029999999999	5.03579
0.7723789999999999	2.91673
0.7862560000000001	1.86562
0.8001320000000001	1.28825
0.814008	0.945635
0.827884	0.706659
0.841761	0.555782
0.8556370000000001	0.451518
0.869513	0.37125
0.883389	0.310292
0.897266	0.274132
0.9111420000000001	0.237154
0.9250179999999999	0.212372
0.938894	0.19068
0.95277	0.171136
0.966647	0.158274
0.9805229999999999	0.141319
0.994399	0.135025
1.00828	0.128336
1.02215	0.114814
1.03603	0.107585
1.0499	0.101237
1.06378	0.101128
1.07766	0.0944064
1.0915300000000001	0.092757
1.10541	0.0925196
1.11929	0.0875796
1.13316	0.0893192
1.14704	0.0881691
1.1609099999999999	0.0889292
1.17479	0.0885232
1.1886700000000001	0.0917196
1.20254	0.0961131
1.21642	0.0979632
1.2303	0.104454
1.24417	0.112108
1.25805	0.124204
1.27192	0.136714
1.2858	0.153734
1.29968	0.182896
1.31355	0.23066
1.32743	0.299264
1.34131	0.437627
1.35518	0.67941
1.36906	1.07086
1.38293	1.573
1.3968099999999999	2.00534
1.41069	2.1838
1.42456	1.9921
1.43844	1.57054
1.45232	1.15418
1.46619	0.805136
1.48007	0.565807
1.49394	0.418024
1.50782	0.323615
1.5217	0.256174
1.5355699999999999	0.212143
1.54945	0.180086
1.56333	0.155208
1.5772	0.133218
1.59108	0.123887
1.60495	0.111993
1.61883	0.102877
1.6327099999999999	0.0931218
1.64658	0.0851719
1.66046	0.0806069
1.67434	0.0740555
1.68821	0.0702435
1.70209	0.0679455
1.71596	0.0637957
1.72984	0.0643211
1.74372	0.0608737
1.75759	0.0572406
1.7714699999999999	0.0560557
1.78535	0.0539034
1.79922	0.0545053
1.8131	0.053975
1.82697	0.0535145
1.84085	0.0516777
1.85473	0.0547023
1.8686	0.0559953
1.88248	0.0556541
1.89636	0.0557107
1.9102299999999999	0.0581311
1.92411	0.0600962
1.93798	0.0632974
1.95186	0.068489
1.96574	0.0737108
1.97961	0.0778073
1.99349	0.0934589
2.00737	0.108772
2.02124	0.137334
2.03512	0.174264
2.04899	0.227244
2.06287	0.295636
2.07675	0.359402
2.09062	0.422419
2.1045	0.436315
2.11838	0.412166
2.13225	0.358093
2.14613	0.291195
2.16	0.228722
2.17388	0.182319
2.18776	0.145139
2.2016299999999998	0.114574
2.21551	0.096954
2.22939	0.0816141
2.24326	0.0712147
2.25714	0.063373
2.27101	0.0564614
2.28489	0.0489655
2.29877	0.0477673
2.31264	0.0441603
2.32652	0.0416185
2.3404	0.0393411
2.35427	0.0371385
2.36815	0.0356663
2.38202	0.0331163
2.3959	0.0331043
2.40978	0.0316058
2.42365	0.0295763
2.4375299999999998	0.0298826
2.45141	0.0284923
2.46528	0.0293117
2.47916	0.0286269
2.49303	0.0264547
2.50691	0.0266986
2.52079	0.0283148
2.53466	0.0245517
2.54854	0.0254388
2.5624200000000004	0.0263402
2.57629	0.0269448
2.59017	0.0265503
2.6040400000000004	0.0278624
2.6179200000000002	0.0271179
2.6318	0.0299348
2.64567	0.0301121
2.65955	0.0328852
2.6734299999999998	0.0345008
2.6873000000000005	0.0386241
2.7011800000000004	0.0419321
2.7150499999999997	0.0482503
2.72893	0.0528719
2.74281	0.0623856
2.7566800000000002	0.0689926
2.77056	0.0740004
2.78444	0.0758934
2.79831	0.0758837
2.81219	0.0744993
2.82606	0.0672311
2.8399400000000004	0.0609587
2.8538200000000002	0.0506306
2.86769	0.045664
2.88157	0.0391554
2.89545	0.0333324
2.90932	0.0306302
2.9232000000000005	0.0259711
2.93707	0.0257416
2.9509499999999997	0.0216948
2.96483	0.0230174
2.9787000000000003	0.0187529
2.9925800000000002	0.0182853
3.00646	0.0184012
3.02033	0.0186365
3.03421	0.0167069
3.04808	0.0170994
3.06196	0.0173859
3.0758400000000004	0.0152809
3.08971	0.0161741
3.10359	0.0154576
3.11747	0.0160349
3.1313400000000002	0.0153292
3.14522	0.0157932
3.15909	0.0154318
3.17297	0.0151853
3.1868499999999997	0.0136152
3.2007200000000005	0.0147053
3.2146000000000003	0.0147335
3.2284800000000002	0.0148393
3.24235	0.0148311
3.25623	0.015319
3.2701000000000002	0.0151304
3.28398	0.0145284
3.29786	0.0126427
3.31173	0.0145969
3.32561	0.0158068
3.33949	0.0146396
3.3533600000000003	0.014481
3.3672400000000002	0.0156245
3.38111	0.0165521
3.39499	0.0146774
3.40887	0.0158457
3.42274	0.0173053
3.4366200000000005	0.0181242
3.4505000000000003	0.016964
3.4643699999999997	0.0157276
3.47825	0.0172387
3.4921200000000003	0.0177332
3.5060000000000002	0.0167011
3.51988	0.0164178
3.53375	0.0160372
3.54763	0.0142143
3.56151	0.0144585
3.57538	0.0143781
3.5892600000000003	0.0131444
3.60313	0.0126759
3.61701	0.0134624
3.63089	0.0123625
3.64476	0.011333
3.65864	0.0119038
3.6725200000000005	0.0124592
3.68639	0.0117772
3.7002699999999997	0.011699
3.7141400000000004	0.0115812
3.7280200000000003	0.0114122
3.7419000000000002	0.0126117
3.75577	0.0112304
3.76965	0.0114162
3.78353	0.0112729
3.7974	0.0110931
3.81128	0.0113662
3.82515	0.0119007
3.83903	0.0112255
3.85291	0.0112574
3.8667800000000003	0.0114686
3.88066	0.0117159
3.89454	0.0124074
3.90841	0.0119992
3.92229	0.010463
3.93616	0.011326
3.9500400000000004	0.0122268
3.9639200000000003	0.011862
3.9777899999999997	0.0121193
3.99167	0.0118374
4.0055499999999995	0.0106793
4.01942	0.0115948
4.0333000000000006	0.0105291
4.0471699999999995	0.0111819
4.06105	0.0116877
4.07493	0.0115124
4.0888	0.0108256
4.10268	0.0104699
4.11656	0.0121403
4.13043	0.0107825
4.14431	0.0117007
4.15818	0.011386
4.17206	0.0112398
4.18594	0.0113745
4.19981	0.0114162
4.21369	0.0113533
4.22757	0.0115557
4.24144	0.0116623
4.25532	0.012211
4.26919	0.0115524
4.28307	0.0125377
4.29695	0.0120773
4.3108200000000005	0.0120922
4.3247	0.0127349
4.33858	0.0131117
4.35245	0.0133753
4.36633	0.0134597
4.3802	0.0127366
4.394080000000001	0.0133981
4.40796	0.01166
4.42183	0.012959
4.43571	0.0130403
4.44958	0.01278
4.46346	0.0124155
4.47734	0.0122172
4.49121	0.0127181
4.50509	0.0121036
4.5189699999999995	0.0112323
4.53284	0.0119343
4.5467200000000005	0.0126537
4.5605899999999995	0.0118715
4.57447	0.0122595
4.58835	0.0118085
4.60222	0.0127998
4.6161	0.0112337
4.62998	0.0126314
4.64385	0.0116352
4.65773	0.0123001
4.6716	0.0123267
4.68548	0.0118715
4.69936	0.0123096
4.71323	0.0116096
4.72711	0.0126174
4.74099	0.0124575
4.75486	0.0121086
4.76874	0.0120928
4.78261	0.0129244
4.79649	0.0119406
4.81037	0.0122878
4.8242400000000005	0.0129448
4.83812	0.0124243
4.852	0.0119841
4.86587	0.0121814
4.87975	0.0125101
4.89362	0.0117136
4.907500000000001	0.0128562
4.92138	0.0128718
4.93525	0.0114805
4.94913	0.0133507
4.96301	0.011977
4.97688	0.0126385
4.99076	0.0125537
5.00463	0.0124677
5.018510000000001	0.0119484
5.0323899999999995	0.0117878
5.04626	0.0126206
5.06014	0.0121396
5.07402	0.012333
5.087890000000001	0.0123479
5.10177	0.0118231
5.11564	0.0124156
5.129519999999999	0.0126426
5.1434	0.0123646
5.1572700000000005	0.0122595
5.17115	0.0135871
5.18503	0.0127249
5.1989	0.012083
5.21278	0.0128321
5.22665	0.0132722
5.24053	0.0128441
5.25441	0.0130455
5.26828	0.0130814
5.28216	0.0123011
5.29604	0.0132684
5.30991	0.0130664
5.323790000000001	0.0132218
5.33766	0.0134883
5.35154	0.0126974
5.365419999999999	0.0140542
5.37929	0.0130405
5.3931700000000005	0.0130658
5.40705	0.0133046
5.420920000000001	0.0138262
5.434799999999999	0.013504
5.44867	0.0143207
5.46255	0.014328
5.47643	0.0133296
5.4903	0.0137737
5.50418	0.0134936
5.51806	0.0123742
5.531930000000001	0.0139774
5.5458099999999995	0.0137495
5.55968	0.0142829
5.57356	0.0136376
5.58744	0.0151484
5.601310000000001	0.0143171
5.61519	0.0146498
5.6290700000000005	0.0147157
5.642939999999999	0.0142252
5.65682	0.0142529
5.6706900000000005	0.0150395
5.68457	0.0142265
5.69845	0.0148569
5.71232	0.0142239
5.7262	0.0150208
5.74008	0.0146501
5.75395	0.0154966
5.75847	0.0147632
5.76783	0.0148221
5.7817	0.0145355
5.78468	0.0161365
5.79558	0.0153506
5.80946	0.0157305
5.8109	0.0165608
5.82333	0.0156275
5.8371200000000005	0.018724
5.837210000000001	0.0156913
5.85109	0.0156783
5.86334	0.0184392
5.86496	0.016454
5.878839999999999	0.0177629
5.88955	0.0176177
5.89271	0.017892
5.9065900000000005	0.0170118
5.91577	0.017465
5.92047	0.0177524
5.934340000000001	0.0191703
5.9419900000000005	0.0177459
5.948219999999999	0.0172533
5.9621	0.0181162
5.968210000000001	0.0175794
5.97597	0.0182817
5.98985	0.0178398
5.99442	0.0173622
6.00372	0.0177583
6.0176	0.0185409
6.02064	0.0183074
6.03148	0.0172217
6.045350000000001	0.0191168
6.04686	0.0171861
6.0592299999999994	0.0173156
6.07307	0.0171394
6.073110000000001	0.0182086
6.08698	0.0167967
6.099290000000001	0.0172979
6.10086	0.0183243
6.114730000000001	0.0183468
6.125509999999999	0.017754
6.12861	0.0163309
6.1424900000000004	0.0176278
6.15173	0.0175704
6.156359999999999	0.0184924
6.17024	0.0170676
6.1779399999999995	0.0179783
6.18412	0.0165874
6.19799	0.0171805
6.20416	0.0179826
6.21187	0.0175388
6.22574	0.0181269
6.23038	0.0185081
6.23962	0.0175959
6.2535	0.018307
6.2566	0.0179745
6.26737	0.0168893
6.28125	0.0172175
6.28281	0.017809
6.29513	0.0174896
6.309	0.0180169
6.30903	0.0190173
6.32288	0.0179809
6.33525	0.0191951
6.33675	0.0178797
6.350630000000001	0.0184413
6.36146	0.0194303
6.36451	0.0184393
6.37838	0.0192099
6.38768	0.0191542
6.4139	0.0226039
6.44012	0.0252379
6.46633	0.0286956
6.4925500000000005	0.0308316
6.51877	0.0306829
6.54499	0.0305572
6.5712	0.0293115
6.5974200000000005	0.0285567
6.62364	0.0282984
6.649850000000001	0.0270882
6.676069999999999	0.0284419
6.70229	0.0271676
6.72851	0.0268502
6.75472	0.0258392
6.780939999999999	0.0269637
6.80716	0.0263928
6.8333699999999995	0.0269846
6.85959	0.0254881
6.88581	0.0271549
6.91203	0.0261338
6.93824	0.0263721
6.96446	0.0255039
6.99068	0.0257906
7.016900000000001	0.0255462
7.04311	0.0253607
7.069330000000001	0.0259187
7.09555	0.0260561
7.12176	0.0268599
7.1479800000000004	0.0252148
7.174199999999999	0.0255931
7.200419999999999	0.0244732
7.22663	0.0250114
7.25285	0.0258674
7.27907	0.0261491
7.305289999999999	0.0253507
7.3315	0.0250681
7.35772	0.0259506
7.38394	0.026478
7.41015	0.0252831
7.43637	0.0251749
7.4625900000000005	0.0254815
7.48881	0.025568
7.51502	0.0257313
7.54124	0.024024
7.5674600000000005	0.0251082
7.59367	0.0261193
7.61989	0.0260522
7.64611	0.0243468
7.6723300000000005	0.0263472
7.69854	0.0251318
7.724760000000001	0.0269473
7.750979999999999	0.0247555
7.7772	0.0253507
7.8034099999999995	0.0261421
7.82963	0.0260575
7.85585	0.0258297
7.882059999999999	0.0281411
7.9082799999999995	0.0264392
7.9345	0.0270835
7.96072	0.0262329
7.98693	0.0266073
8.01315	0.0250826
8.03937	0.0266217
8.06559	0.0264855
8.0918	0.0263524
8.11802	0.0259219
8.14424	0.0265984
8.17045	0.0271362
8.196670000000001	0.0267038
8.22289	0.0271633
8.24911	0.0279674
8.27532	0.0278227
8.30154	0.0266542
8.32776	0.0291631
8.35397	0.0281171
8.380189999999999	0.0281431
8.40641	0.0278792
8.43263	0.0276273
8.45884	0.0288053
8.48506	0.0289045
8.51128	0.028281
8.5375	0.0286917
8.56371	0.0287062
8.58993	0.0301911
8.616150000000001	0.0299695
8.64236	0.0299677
8.66858	0.0301206
8.6948	0.0312225
8.721020000000001	0.0294598
8.74723	0.0306799
8.77345	0.0322141
8.79967	0.0301775
8.82589	0.0299355
8.8521	0.0304731
8.878319999999999	0.0303598
8.904539999999999	0.0311531
8.93075	0.0305932
8.95697	0.0321758
8.98319	0.0317017
9.009409999999999	0.0303157
9.03562	0.0322016
9.06184	0.0316696
9.08806	0.0315492
9.11427	0.0314648
9.14049	0.0312971
9.16671	0.0316692
9.19293	0.0328501
9.21914	0.0317068
9.24536	0.0328636
9.27158	0.0328007
9.2978	0.0322162
9.324010000000001	0.0324506
9.35023	0.0327523
9.37645	0.0327148
9.402660000000001	0.0328557
9.42888	0.0329955
9.4551	0.0335357
9.48132	0.0334812
9.50753	0.0327253
9.53375	0.0338347
9.55997	0.0347738
9.58619	0.033741
9.6124	0.0337597
9.63862	0.0336267
9.66484	0.0349434
9.69105	0.0336222
9.71727	0.0332458
9.74349	0.0330125
9.76971	0.0349869
9.79592	0.0354791
9.822140000000001	0.0339504
9.84836	0.0348115
9.87458	0.0349748
9.90079	0.0348859
9.92701	0.0367596
9.95323	0.0363831
9.97944	0.0362225
10.0057	0.0364056
10.0319	0.0356205
10.058100000000001	0.0353472
10.084299999999999	0.0368585
10.1105	0.036511
10.136700000000001	0.0361553
10.163	0.0353018
10.1892	0.0371552
10.215399999999999	0.0368651
10.2416	0.0367922
10.267800000000001	0.0376084
10.2941	0.0371862
10.3203	0.0394589
10.3465	0.0382945
10.372699999999998	0.0379475
10.3989	0.0376507
10.4251	0.0386948
10.4514	0.0386078
10.4776	0.0392697
10.503800000000002	0.0377302
10.53	0.0379279
10.5562	0.037719
10.5824	0.0388136
10.608699999999999	0.039999
10.6349	0.0374972
10.6611	0.0384781
10.6873	0.0388891
10.7135	0.0394879
10.739700000000001	0.0375462
10.766	0.0386484
10.792200000000001	0.0390971
10.818399999999999	0.0390773
10.8446	0.038311
10.870800000000001	0.0391591
10.896999999999998	0.039448
10.923300000000001	0.0398448
10.9495	0.0393907
10.9757	0.0394647
11.0019	0.0392121
11.0281	0.040151
11.0544	0.0403665
11.0806	0.0401202
11.1068	0.0409609
11.133	0.0398188
11.1592	0.0400709
11.185400000000001	0.0404699
11.2117	0.0420188
11.2379	0.0423658
11.2641	0.043701
11.2903	0.04253
11.316500000000001	0.0424456
11.342699999999999	0.0421814
11.369	0.0427065
11.3952	0.0425451
11.421399999999998	0.0421165
11.4246	0.0430907
11.4476	0.0417108
11.463000000000001	0.043008
11.4738	0.0413978
11.5	0.0419565
11.5014	0.0451266
11.5263	0.0428418
11.5398	0.0447571
11.552500000000002	0.0442803
11.578299999999999	0.0451508
11.5787	0.0441873
11.6049	0.044436
11.6167	0.0455813
11.6311	0.0462405
11.655100000000001	0.0457905
11.6573	0.0461653
11.6836	0.0447893
11.6936	0.0456992
11.7098	0.0454479
11.732	0.0443734
11.736	0.0436039
11.7622	0.044231
11.7704	0.0429365
11.788400000000001	0.0445451
11.8089	0.045644
11.8147	0.0448836
11.840900000000001	0.0450135
11.8473	0.0444726
11.867099999999999	0.0434072
11.8857	0.0449749
11.8933	0.0430937
11.919500000000001	0.0439658
11.9241	0.0450915
11.945699999999999	0.0450175
11.962600000000002	0.0434284
11.972000000000001	0.0442121
11.9982	0.044043
12.001	0.0440771
12.0244	0.0457498
12.0394	0.0445578
12.0779	0.0443222
12.116299999999999	0.0437906
12.1547	0.0439876
12.1932	0.0436066
12.2316	0.0452562
12.270000000000001	0.0430651
12.308399999999999	0.0444788
12.346900000000002	0.0445137
12.385299999999999	0.0439365
12.4237	0.0444096
12.462200000000001	0.0437195
12.500599999999999	0.0442356
12.539	0.0439609
12.577499999999999	0.0451083
12.6159	0.0442233
12.654300000000001	0.0461287
12.6928	0.0468118
12.731200000000001	0.0446981
12.7696	0.0456237
12.808	0.0484616
12.8465	0.0485694
12.884899999999998	0.0500789
12.9233	0.050228
12.9618	0.0504396
13.0002	0.0534849
13.0386	0.0528989
13.0771	0.0548984
13.1155	0.0533003
13.1539	0.0520881
13.1923	0.0509536
13.2308	0.0512677
13.269200000000001	0.0475027
13.307599999999999	0.046523
13.3461	0.0462719
13.3845	0.0456647
13.4229	0.0458692
13.4614	0.0446598
13.4998	0.0442274
13.5382	0.0445567
13.576600000000001	0.0423799
13.6151	0.0414265
13.653500000000001	0.0407907
13.691899999999999	0.0410175
13.7304	0.0397537
13.7688	0.0396025
13.8072	0.0389248
13.8457	0.0377593
13.8841	0.0376307
13.9225	0.0363045
13.9609	0.0370704
13.9994	0.0376696
14.0378	0.0369715
14.0762	0.0415126
14.1147	0.0438209
14.1531	0.0443078
14.1915	0.0412701
14.23	0.0380077
14.268400000000002	0.03652
14.306799999999999	0.0344825
14.3452	0.0347668
14.3837	0.0335848
14.4221	0.032154
14.4605	0.0316803
14.498999999999999	0.0299672
14.5374	0.0302213
14.575800000000001	0.0296901
14.6143	0.029227
14.652700000000001	0.0292035
14.691099999999999	0.0279211
14.729600000000001	0.0287665
14.767999999999999	0.0284582
14.8064	0.0288989
14.8448	0.0284232
14.883299999999998	0.0264156
14.9217	0.0259676
14.9601	0.0254453
14.9986	0.0261878
15.037	0.0257742
15.075400000000002	0.0251158
15.113900000000001	0.0246062
15.1523	0.0241965
15.1907	0.0238616
15.229099999999999	0.0237797
15.267599999999998	0.0244185
15.306	0.0232362
15.3444	0.0231674
15.3829	0.0236097
15.4213	0.0225641
15.459700000000002	0.0227554
15.4982	0.0217229
15.5366	0.0218306
15.575000000000001	0.0212172
15.613399999999999	0.0210868
15.651900000000001	0.0215147
15.690299999999999	0.0200818
15.7287	0.0207442
15.767199999999999	0.0204794
15.8056	0.0187691
15.844000000000001	0.0194374
15.8825	0.0191665
15.9209	0.019365
15.9593	0.0183886
15.997699999999998	0.0185764
16.0362	0.0182795
16.0746	0.0183644
16.113	0.0182383
16.151500000000002	0.0179672
16.189899999999998	0.0182013
16.2283	0.0181328
16.2668	0.0165412
16.3052	0.0172042
16.343600000000002	0.0166702
16.3821	0.0172207
16.4205	0.0170892
16.4589	0.016078
16.4973	0.0168355
16.535800000000002	0.0161638
16.574199999999998	0.0164255
16.6126	0.0158289
16.6511	0.0159121
16.6895	0.0159566
16.727899999999998	0.0162396
16.766399999999997	0.0154621
16.8048	0.0161784
16.8432	0.0157341
16.881600000000002	0.0160826
16.9201	0.0155129
16.9585	0.0157623
16.9969	0.0163279
17.008300000000002	0.01692
17.0354	0.0162984
17.0588	0.018858
17.0738	0.0171944
17.1092	0.0189033
17.1122	0.0181501
17.1507	0.0191229
17.1597	0.0183563
17.1891	0.0193191
17.2101	0.0172441
17.2275	0.0189737
17.2606	0.0173033
17.265900000000002	0.0179262
17.3044	0.0167745
17.311	0.0158423
17.3428	0.0158857
17.3615	0.015605
17.3812	0.0159592
17.412	0.0145571
17.4197	0.0160072
17.4581	0.0152921
17.4624	0.0150607
17.496499999999997	0.0150897
17.512900000000002	0.014404
17.535	0.0148446
17.563299999999998	0.0146655
17.5734	0.0143157
17.6118	0.0144232
17.613799999999998	0.014037
17.6642	0.0141055
17.7147	0.0141121
17.7651	0.0142994
17.8156	0.014196
17.8661	0.0142226
17.9165	0.0143097
17.967	0.0135416
18.0174	0.0137595
18.067899999999998	0.0143425
18.1183	0.0139907
18.1688	0.0143341
18.2192	0.013804
18.2697	0.0132702
18.3202	0.013882
18.3706	0.0138507
18.4211	0.0146381
18.4715	0.0147077
18.522000000000002	0.0141989
18.572400000000002	0.0142982
18.6229	0.0132214
18.673299999999998	0.0134111
18.7238	0.0131974
18.7743	0.0135258
18.8247	0.0132402
18.8752	0.0132606
18.9256	0.0131059
18.9761	0.0126531
19.0265	0.0123873
19.076999999999998	0.0133731
19.1274	0.0132526
19.1779	0.0130746
19.2284	0.0133165
19.2788	0.0136003
19.3293	0.0137201
19.3797	0.0133872
19.4302	0.0136783
19.4806	0.013742
19.5311	0.0127349
19.581500000000002	0.0139705
19.632	0.0141263
19.6825	0.013563
19.7329	0.0129862
19.7834	0.0130087
19.8338	0.0127461
19.8843	0.0127067
19.9347	0.0125089
19.9852	0.0123252
20.0357	0.0123804
20.086100000000002	0.0117053
20.136599999999998	0.0122458
20.186999999999998	0.0122515
20.2375	0.0121859
20.2879	0.0127599
20.3384	0.0121165
20.388799999999996	0.0119806
20.4393	0.0119279
20.4898	0.0118659
20.5402	0.0120898
20.590700000000002	0.0119162
20.641099999999998	0.0117984
20.6916	0.0120372
20.741999999999997	0.0117458
20.7925	0.0116775
20.8429	0.0119707
20.8934	0.0113795
20.943900000000003	0.0123527
20.9943	0.0117365
21.044800000000002	0.0118413
21.0952	0.0117925
21.1457	0.0115589
21.1961	0.0121684
21.2466	0.0114966
21.297	0.0128126
21.3475	0.0119643
21.398000000000003	0.011964
21.4484	0.0115906
21.4989	0.0115808
21.5493	0.0121341
21.599800000000002	0.0119288
21.6502	0.0118108
21.700699999999998	0.0113649
21.7511	0.0114746
21.8016	0.0114226
21.8521	0.0113171
21.902499999999996	0.0115922
21.953	0.0114929
22.003400000000003	0.0115335
22.0539	0.0116832
22.104300000000002	0.0116907
22.154799999999998	0.0115405
22.2052	0.0113835
22.255699999999997	0.0111286
22.3062	0.0114658
22.3566	0.0119836
22.4071	0.0114054
22.457500000000003	0.0127243
22.508	0.0112867
22.527900000000002	0.011106
22.5584	0.0111918
22.5901	0.011591
22.6089	0.0118576
22.6524	0.0114151
22.6593	0.0114998
22.7098	0.0111519
22.714599999999997	0.0115769
22.7603	0.0116905
22.7769	0.0115867
22.8107	0.0117459
22.839100000000002	0.0113333
22.8612	0.0111774
22.9013	0.0116561
22.9116	0.0114998
22.9621	0.0111123
22.9636	0.0114048
23.0125	0.0117534
23.025799999999997	0.0119411
23.063	0.0116763
23.088	0.0118288
23.1134	0.0115478
23.1503	0.0118417
23.2125	0.0111898
23.2747	0.0118462
23.337	0.0118534
23.3992	0.0118061
23.4614	0.011791
23.5237	0.0119766
23.5859	0.0117779
23.6481	0.0118554
23.7104	0.0117011
23.7726	0.0114604
23.8348	0.0115748
23.897100000000002	0.0118039
23.9593	0.0115434
24.0216	0.0122309
24.083800000000004	0.0111396
24.146	0.011616
24.2083	0.0119383
24.2705	0.0119673
24.3327	0.0118642
24.394999999999996	0.0117252
24.4572	0.011759
24.5194	0.0111502
24.581699999999998	0.0115879
24.6439	0.0116508
24.706100000000003	0.0115835
24.7684	0.0115651
24.8306	0.0112517
24.8928	0.0116113
24.955099999999998	0.0114115
25.0173	0.0117535
25.079500000000003	0.0117796
25.1418	0.0114857
25.204	0.0115481
25.266199999999998	0.0116905
25.3285	0.0116761
25.390700000000002	0.0118822
25.453000000000003	0.0115896
25.5152	0.0120232
25.577399999999997	0.0117841
25.639699999999998	0.0119924
25.701900000000002	0.0120825
25.7641	0.0119992
25.8264	0.0119823
25.8886	0.0121027
25.950799999999997	0.0120217
26.013099999999998	0.0120424
26.075300000000002	0.0121484
26.1375	0.0119954
26.1998	0.0119727
26.262	0.011948
26.3242	0.0117175
26.3865	0.0119334
26.448700000000002	0.0116478
26.5109	0.0119798
26.5732	0.0114739
26.635399999999997	0.0113449
26.6977	0.0119567
26.759900000000002	0.0116506
26.8221	0.0115705
26.8844	0.0119935
26.946599999999997	0.0113221
27.0088	0.0117678
27.0711	0.0114737
27.1333	0.0113117
27.1955	0.0116592
27.2578	0.0117003
27.32	0.011338
27.3822	0.0117353
27.4445	0.0116708
27.5067	0.0114753
27.5689	0.0115557
27.6312	0.0113678
27.6934	0.0110603
27.7556	0.0111436
27.8179	0.0109133
27.8801	0.0109883
27.929499999999997	0.0119319
27.942300000000003	0.0111784
28.0032	0.0113311
28.004600000000003	0.011145
28.0668	0.01089
28.076900000000002	0.0117438
28.1291	0.011064
28.150599999999997	0.0113978
28.1913	0.0106793
28.224300000000003	0.0112941
28.2535	0.0110619
28.298000000000002	0.0111448
28.315800000000003	0.010915
28.3717	0.0111179
28.378	0.0110494
28.4402	0.0108677
28.4455	0.0108172
28.502499999999998	0.0106406
28.519199999999998	0.0110217
28.5929	0.0106856
28.6666	0.010701
28.740299999999998	0.0107474
28.814	0.0106753
28.887700000000002	0.0105144
28.961399999999998	0.0108354
29.0351	0.0109168
29.108900000000002	0.0104185
29.1826	0.010678
29.2563	0.0109472
29.33	0.0103382
29.4037	0.0105643
29.4774	0.0106111
29.551099999999998	0.0104954
29.624799999999997	0.0102594
29.698500000000003	0.0105648
29.772199999999998	0.0101878
29.846	0.0101513
29.9197	0.0103126
29.9934	0.010168
30.0671	0.0101824
30.1408	0.00984034
30.2145	0.00990995
30.2882	0.00979649
30.3619	0.00995288
30.435599999999997	0.00986515
30.509400000000003	0.00999715
30.5831	0.00934875
30.6568	0.00965248
30.7305	0.00978571
30.8042	0.00929332
30.8779	0.00942517
30.9516	0.00929644
31.025299999999998	0.00970063
31.099	0.00940116
31.1727	0.00954652
31.246499999999997	0.00919549
31.3202	0.00947472
31.393900000000002	0.00928661
31.4676	0.00930198
31.5413	0.00912473
31.615000000000002	0.00909186
31.6887	0.0092718
31.7624	0.00925338
31.8361	0.009115
31.9099	0.00910931
31.983600000000003	0.00888295
32.0573	0.00886005
32.131	0.0092719
32.2047	0.00858481
32.2784	0.00877414
32.3521	0.00886318
32.425799999999995	0.00879935
32.4995	0.00874914
32.5733	0.00857087
32.647	0.00879934
32.7207	0.00882836
32.7944	0.00875716
32.8681	0.00871621
32.9418	0.00857902
33.0155	0.00833943
33.0892	0.00875366
33.1629	0.00864952
33.236599999999996	0.00852334
33.3104	0.00818464
33.384100000000004	0.00836649
33.4578	0.00844366
33.5315	0.00830782
33.6052	0.00858174
33.6789	0.00844603
33.7526	0.00829175
