# Supplementary material for: Mechanically robust supramolecular polymer co-assemblies
Source: Nat Commun. 2022 Jan 18;13:356. doi: 10.1038/s41467-022-28017-0 (PMC8766479; doi:10.1038/s41467-022-28017-0)
Supplement: Supplementary file 3 — Source Data [file 41467_2022_28017_MOESM3_ESM.zip › NCOMMS-21-41006-T_Source Data/Supplementary Figure 26/annealed 8020/8020_code_0mg_id_0006.dat]

0.00668553 0.0001 0
0.0140566 0.0001 0
0.0214277 0.0001 0
0.0287987 0.0001 0
0.0361698 0.0001 0
0.0435409 0.0001 0
0.0509119 0.0001 0
0.058283 0.0001 0
0.0656541 0.0001 0
0.0730251 0.0001 0
0.0803962 0.0001 0
0.0877672 0.0001 0
0.0951383 0.0001 0
0.102509 0.0001 0
0.10988 0.0001 0
0.117252 0.0001 0
0.124623 0.0001 0
0.131994 0.0001 0
0.139365 0.0001 0
0.146736 0.0001 0
0.154107 0.0001 0
0.161478 0.0001 0
0.168849 0.0001 0
0.17622 0.0001 0
0.183591 0.0001 0
0.190962 0.0001 0
0.198333 0.0001 0
0.205704 0.0001 0
0.213075 0.0001 0
0.220446 0.0001 0
0.227817 0.0001 0
0.235189 0.0001 0
0.24256 0.0001 0
0.249931 0.0001 0
0.257302 0.0001 0
0.264673 0.0001 0
0.272044 0.0001 0
0.279415 0.0001 0
0.286786 0.0001 0
0.294157 0.0001 0
0.301528 0.0001 0
0.308899 0.0001 0
0.31627 0.0001 0
0.323641 0.0001 0
0.331012 0.0001 0
0.338383 0.0001 0
0.345755 0.0001 0
0.353126 0.0001 0
0.360497 0.0001 0
0.367868 0.0001 0
0.375239 0.0001 0
0.38261 0.0001 0
0.389981 0.0001 0
0.397352 0.0001 0
0.404723 0.0001 0
0.412094 0.0001 0
0.419465 0.0001 0
0.426836 0.0001 0
0.434207 0.0001 0
0.441578 0.0001 0
0.448949 0.0001 0
0.45632 0.0001 0
0.463692 0.0001 0
0.471063 0.0001 0
0.478434 0.0001 0
0.485805 0.0001 0
0.493176 0.0001 0
0.500547 0.0001 0
0.507918 0.0001 0
0.515289 0.0001 0
0.52266 0.0001 0
0.530031 0.0001 0
0.537402 0.0001 0
0.544773 0.0001 0
0.552144 0.0001 0
0.559515 0.0001 0
0.566886 0.0001 0
0.574258 0.0001 0
0.581629 0.0001 0
0.589 0.0001 0
0.596371 0.0001 0
0.603742 0.0001 0
0.611113 0.0001 0
0.618484 0.0001 0
0.625855 0.0001 0
0.633226 0.0001 0
0.640597 0.0001 0
0.647968 0.0001 0
0.655339 0.0001 0
0.66271 0.0001 0
0.670081 0.0001 0
0.677452 0.0001 0
0.684824 0.0001 0
0.692195 0.0001 0
0.699566 0.0001 0
0.706937 0.0001 0
0.714308 0.0001 0
0.721679 0.0001 0
0.72905 0.0001 0
0.736421 0.0001 0
0.743792 0.0001 0
0.751163 0.0001 0
0.758534 0.0001 0
0.765905 0.0001 0
0.773276 0.0001 0
0.780647 0.0001 0
0.788018 0.0001 0
0.795389 0.0001 0
0.802761 0.0001 0
0.810132 0.0001 0
0.817503 0.0001 0
0.824874 0.0001 0
0.832245 0.0001 0
0.839616 0.0001 0
0.846987 0.0001 0
0.854358 0.0001 0
0.861729 0.0001 0
0.8691 0.0001 0
0.876471 0.0001 0
0.883842 0.0001 0
0.891213 0.0001 0
0.898584 0.0001 0
0.905955 0.0001 0
0.913327 0.0001 0
0.920698 0.0001 0
0.928069 0.0001 0
0.93544 0.0001 0
0.942811 0.0001 0
0.950182 0.0001 0
0.957553 0.0001 0
0.964924 0.0001 0
0.972295 0.0001 0
0.979666 0.0001 0
0.987037 0.0001 0
0.994408 0.0001 0
1.00178 0.0001 0
1.00915 0.0001 0
1.01652 0.0001 0
1.02389 0.0001 0
1.03126 0.0001 0
1.03863 0.0001 0
1.04601 0.0001 0
1.05338 0.0001 0
1.06075 0.0001 0
1.06812 0.0001 0
1.07549 0.0001 0
1.08286 0.0001 0
1.09023 0.0001 0
1.0976 0.0001 0
1.10497 0.0001 0
1.11235 0.0001 0
1.11972 0.0001 0
1.12709 0.0001 0
1.13446 0.0001 0
1.14183 0.0001 0
1.1492 0.0001 0
1.15657 0.0001 0
1.16394 0.0001 0
1.17131 0.0001 0
1.17868 0.0001 0
1.18606 0.0001 0
1.19343 0.0001 0
1.2008 0.0001 0
1.20817 0.0001 0
1.21554 0.0001 0
1.22291 0.0001 0
1.23028 0.0001 0
1.23765 0.0001 0
1.24502 0.0001 0
1.2524 0.0001 0
1.25977 0.0001 0
1.26714 0.0001 0
1.27451 0.0001 0
1.28188 0.0001 0
1.28925 0.0001 0
1.29662 0.0001 0
1.30399 0.0001 0
1.31136 0.0001 0
1.31874 0.0001 0
1.32611 0.0001 0
1.33348 0.0001 0
1.34085 0.0001 0
1.34822 0.0001 0
1.35559 0.0001 0
1.36296 0.0001 0
1.37033 0.0001 0
1.3777 0.0001 0
1.38507 0.0001 0
1.39245 0.0001 0
1.39982 0.0001 0
1.40719 0.0001 0
1.41456 0.0001 0
1.42193 0.0001 0
1.4293 0.0001 0
1.43667 0.0001 0
1.44404 0.0001 0
1.45141 0.0001 0
1.45879 0.0001 0
1.46616 0.0001 0
1.47353 0.0001 0
1.4809 0.0001 0
1.48827 0.0001 0
1.49564 0.0001 0
1.50301 0.0001 0
1.51038 0.0001 0
1.51775 0.0001 0
1.52512 0.0001 0
1.5325 0.0001 0
1.53987 0.0001 0
1.54724 0.0001 0
1.55461 0.0001 0
1.56198 0.0001 0
1.56935 0.0001 0
1.57672 0.0001 0
1.58409 0.0001 0
1.59146 0.0001 0
1.59884 0.0001 0
1.60621 0.0001 0
1.61358 0.0001 0
1.62095 0.0001 0
1.62832 0.0001 0
1.63569 0.0001 0
1.64306 0.0001 0
1.65043 0.0001 0
1.6578 0.0001 0
1.66518 0.0001 0
1.67255 0.0001 0
1.67992 0.0001 0
1.68729 0.0001 0
1.69466 0.0001 0
1.70203 0.0001 0
1.7094 0.0001 0
1.71677 0.0001 0
1.72414 0.0001 0
1.73151 0.0001 0
1.73889 0.0001 0
1.74626 0.0001 0
1.75363 0.0001 0
1.761 0.0001 0
1.76837 0.0001 0
1.77574 0.0001 0
1.78311 0.0001 0
1.79048 0.0001 0
1.79785 0.0001 0
1.80523 0.0001 0
1.8126 0.0001 0
1.81997 0.0001 0
1.82734 0.0001 0
1.83471 0.0001 0
1.84208 0.0001 0
1.84945 0.0001 0
1.85682 0.0001 0
1.86419 0.0001 0
1.87156 0.0001 0
1.87894 0.0001 0
1.88631 0.0001 0
1.89368 0.0001 0
1.90105 0.0001 0
1.90842 0.0001 0
1.91579 0.0001 0
1.92316 0.0001 0
1.93053 0.0001 0
1.9379 0.0001 0
1.94528 0.0001 0
1.95265 0.0001 0
1.96002 0.0001 0
1.96739 0.0001 0
1.97476 0.0001 0
1.98213 0.0001 0
1.9895 0.0001 0
1.99687 0.0001 0
2.00424 0.0001 0
2.01162 0.0001 0
2.01899 0.0001 0
2.02636 0.0001 0
2.03373 0.0001 0
2.0411 0.0001 0
2.04847 0.0001 0
2.05584 0.0001 0
2.06321 0.0001 0
2.07058 0.0001 0
2.07795 0.0001 0
2.08533 0.0001 0
2.0927 0.0001 0
2.10007 0.0001 0
2.10744 0.0001 0
2.11481 0.0001 0
2.12218 0.0001 0
2.12955 0.0001 0
2.13692 0.0001 0
2.14429 0.0001 0
2.15167 0.0001 0
2.15904 0.0001 0
2.16641 0.0001 0
2.17378 0.0001 0
2.18115 0.0001 0
2.18852 0.0001 0
2.19589 0.0001 0
2.20326 0.0001 0
2.21063 0.0001 0
2.21801 0.0001 0
2.22538 0.0001 0
2.23275 0.0001 0
2.24012 0.0001 0
2.24749 0.0001 0
2.25486 0.0001 0
2.26223 0.0001 0
2.2696 0.0001 0
2.27697 0.0001 0
2.28434 0.0001 0
2.29172 0.0001 0
2.29909 0.0001 0
2.30646 0.0001 0
2.31383 0.0001 0
2.3212 0.0001 0
2.32857 0.0001 0
2.33594 0.0001 0
2.34331 0.0001 0
2.35068 0.0001 0
2.35806 0.0001 0
2.36543 0.0001 0
2.3728 0.0001 0
2.38017 0.0001 0
2.38754 0.0001 0
2.39491 0.0001 0
2.40228 0.0001 0
2.40965 0.0001 0
2.41702 0.0001 0
2.42439 0.0001 0
2.43177 0.0001 0
2.43914 0.0001 0
2.44651 0.0001 0
2.45388 0.0001 0
2.46125 0.0001 0
2.46862 0.0001 0
2.47599 0.0001 0
2.48336 0.0001 0
2.49073 0.0001 0
2.49811 0.0001 0
2.50548 0.0001 0
2.51285 0.0001 0
2.52022 0.0001 0
2.52759 0.0001 0
2.53496 0.0001 0
2.54233 0.0001 0
2.5497 0.0001 0
2.55707 0.0001 0
2.56445 0.0001 0
2.57182 0.0001 0
2.57919 0.0001 0
2.58656 0.0001 0
2.59393 0.0001 0
2.6013 0.0001 0
2.60867 0.0001 0
2.61604 0.0001 0
2.62341 0.0001 0
2.63078 0.0001 0
2.63816 0.0001 0
2.64553 0.0001 0
2.6529 0.0001 0
2.66027 0.0001 0
2.66764 0.0001 0
2.67501 0.0001 0
2.68238 0.0001 0
2.68975 0.0001 0
2.69712 0.0001 0
2.7045 0.0001 0
2.71187 0.0001 0
2.71924 0.0001 0
2.72661 0.0001 0
2.73398 0.0001 0
2.74135 0.0001 0
2.74872 0.0001 0
2.75609 0.0001 0
2.76346 0.0001 0
2.77083 0.0001 0
2.77821 0.0001 0
2.78558 0.0001 0
2.79295 0.0132189 0.000848232
2.80032 0.0135355 0.00023349
2.80769 0.0133013 0.00021535
2.81506 0.0132302 0.000230321
2.82243 0.0129932 0.000212241
2.8298 0.0130465 0.000210023
2.83717 0.0132826 0.00020258
2.84455 0.0130718 0.000203958
2.85192 0.0129331 0.000213819
2.85929 0.0129651 0.000210095
2.86666 0.012821 0.00022051
2.87403 0.0134343 0.00022353
2.8814 0.0131502 0.00020569
2.88877 0.0129321 0.00021981
2.89614 0.0131925 0.00021653
2.90351 0.0128067 0.000211058
2.91089 0.0130933 0.000213321
2.91826 0.0128938 0.00020221
2.92563 0.0122751 0.000204227
2.933 0.012846 0.000206167
2.94037 0.0124583 0.000198602
2.94774 0.0125672 0.000204509
2.95511 0.0129958 0.000207255
2.96248 0.0125668 0.000214045
2.96985 0.0130277 0.000210529
2.97722 0.0120964 0.000202667
2.9846 0.0121901 0.000208218
2.99197 0.0121227 0.000195636
2.99934 0.0122881 0.000211385
3.00671 0.0126489 0.000216826
3.01408 0.0122716 0.000205221
3.02145 0.0124397 0.000207384
3.02882 0.0121542 0.000204341
3.03619 0.0120231 0.000203644
3.04356 0.0118902 0.000200393
3.05094 0.0120569 0.000209443
3.05831 0.0122279 0.000206268
3.06568 0.0118065 0.000201892
3.07305 0.0119586 0.000183528
3.08042 0.0115952 0.000192489
3.08779 0.0118604 0.000204507
3.09516 0.0116816 0.000208378
3.10253 0.0119148 0.000201288
3.1099 0.0117066 0.000192609
3.11727 0.0115527 0.00019879
3.12465 0.0118781 0.000216133
3.13202 0.0120534 0.000203641
3.13939 0.0117076 0.000192735
3.14676 0.0117834 0.000208965
3.15413 0.0117523 0.000187524
3.1615 0.0119699 0.00020756
3.16887 0.0116409 0.000197625
3.17624 0.0115988 0.000198193
3.18361 0.0117792 0.000195253
3.19099 0.0118375 0.000199872
3.19836 0.0115022 0.000204127
3.20573 0.011332 0.000189701
3.2131 0.0112171 0.0001896
3.22047 0.0113627 0.00019555
3.22784 0.0110129 0.000182637
3.23521 0.0109228 0.000188009
3.24258 0.0109243 0.000192674
3.24995 0.0105426 0.000181873
3.25733 0.0106266 0.000175291
3.2647 0.0104994 0.000182721
3.27207 0.0106593 0.000196309
3.27944 0.0103322 0.000182388
3.28681 0.0104537 0.000180413
3.29418 0.0103746 0.000187137
3.30155 0.0102396 0.00017104
3.30892 0.00995078 0.000158748
3.31629 0.0101178 0.000180643
3.32366 0.0102359 0.000178863
3.33104 0.0102202 0.000181124
3.33841 0.0102636 0.000181345
3.34578 0.010161 0.00018382
3.35315 0.00969327 0.000167734
3.36052 0.00967105 0.000174717
3.36789 0.00983373 0.000167399
3.37526 0.00966987 0.000172755
