# Supplementary material for: Mechanically robust supramolecular polymer co-assemblies
Source: Nat Commun. 2022 Jan 18;13:356. doi: 10.1038/s41467-022-28017-0 (PMC8766479; doi:10.1038/s41467-022-28017-0)
Supplement: Supplementary file 3 — Source Data [file 41467_2022_28017_MOESM3_ESM.zip › NCOMMS-21-41006-T_Source Data/Supplementary Figure 26/annealed 8020/8020_code_0mg_id_0004.dat]

0.00552278 0.0001 0
0.0105683 0.0001 0
0.0156139 0.0001 0
0.0206595 0.0001 0
0.025705 0.0001 0
0.0307506 0.0001 0
0.0357961 0.0001 0
0.0408417 0.0001 0
0.0458873 0.0001 0
0.0509328 0.0001 0
0.0559784 0.0001 0
0.061024 0.0001 0
0.0660695 0.0001 0
0.0711151 0.0001 0
0.0761606 0.0001 0
0.0812062 0.0001 0
0.0862518 0.0001 0
0.0912973 0.0001 0
0.0963429 0.0001 0
0.101388 0.0001 0
0.106434 0.0001 0
0.11148 0.0001 0
0.116525 0.0001 0
0.121571 0.0001 0
0.126616 0.0001 0
0.131662 0.0001 0
0.136707 0.0001 0
0.141753 0.0001 0
0.146798 0.0001 0
0.151844 0.0001 0
0.15689 0.0001 0
0.161935 0.0001 0
0.166981 0.0001 0
0.172026 0.0001 0
0.177072 0.0001 0
0.182117 0.0001 0
0.187163 0.0001 0
0.192209 0.0001 0
0.197254 0.0001 0
0.2023 0.0001 0
0.207345 0.0001 0
0.212391 0.0001 0
0.217436 0.0001 0
0.222482 0.0001 0
0.227527 0.0001 0
0.232573 0.0001 0
0.237619 0.0001 0
0.242664 0.0001 0
0.24771 0.0001 0
0.252755 0.0001 0
0.257801 0.0001 0
0.262846 0.0001 0
0.267892 0.0001 0
0.272938 0.0001 0
0.277983 0.0001 0
0.283029 0.0001 0
0.288074 0.0001 0
0.29312 0.0001 0
0.298165 0.0001 0
0.303211 0.0001 0
0.308256 0.0001 0
0.313302 0.0001 0
0.318348 0.0001 0
0.323393 0.0001 0
0.328439 0.0001 0
0.333484 0.0001 0
0.33853 0.0001 0
0.343575 0.0001 0
0.348621 0.0001 0
0.353667 0.0001 0
0.358712 0.0001 0
0.363758 0.0001 0
0.368803 0.0001 0
0.373849 0.0001 0
0.378894 0.0001 0
0.38394 0.0001 0
0.388985 0.0001 0
0.394031 0.0001 0
0.399077 0.0001 0
0.404122 0.0001 0
0.409168 0.0001 0
0.414213 0.0001 0
0.419259 0.0001 0
0.424304 0.0001 0
0.42935 0.0001 0
0.434395 0.0001 0
0.439441 0.0001 0
0.444487 0.0001 0
0.449532 0.0001 0
0.454578 0.0001 0
0.459623 0.0001 0
0.464669 0.0001 0
0.469714 0.0001 0
0.47476 0.0001 0
0.479806 0.0001 0
0.484851 0.0001 0
0.489897 0.0001 0
0.494942 0.0001 0
0.499988 0.0001 0
0.505033 0.0001 0
0.510079 0.0001 0
0.515124 0.0001 0
0.52017 0.0001 0
0.525216 0.0001 0
0.530261 0.0001 0
0.535307 0.0001 0
0.540352 0.0001 0
0.545398 0.0001 0
0.550443 0.0001 0
0.555489 0.0001 0
0.560535 0.0001 0
0.56558 0.0001 0
0.570626 0.0001 0
0.575671 0.0001 0
0.580717 0.0001 0
0.585762 0.0001 0
0.590808 0.0001 0
0.595853 0.0001 0
0.600899 0.0001 0
0.605945 0.0001 0
0.61099 0.0001 0
0.616036 0.0001 0
0.621081 0.0001 0
0.626127 0.0001 0
0.631172 0.0001 0
0.636218 0.0001 0
0.641263 0.0001 0
0.646309 0.0001 0
0.651355 0.0001 0
0.6564 0.0001 0
0.661446 0.0001 0
0.666491 0.0001 0
0.671537 0.0001 0
0.676582 0.0001 0
0.681628 0.0001 0
0.686674 0.0001 0
0.691719 0.0001 0
0.696765 0.0001 0
0.70181 0.0001 0
0.706856 0.0001 0
0.711901 0.0001 0
0.716947 0.0001 0
0.721992 0.0001 0
0.727038 0.0001 0
0.732084 0.0001 0
0.737129 0.0001 0
0.742175 0.0001 0
0.74722 0.0001 0
0.752266 0.0001 0
0.757311 0.0001 0
0.762357 0.0001 0
0.767403 0.0001 0
0.772448 0.0001 0
0.777494 0.0001 0
0.782539 0.0001 0
0.787585 0.0001 0
0.79263 0.0001 0
0.797676 0.0001 0
0.802721 0.0001 0
0.807767 0.0001 0
0.812813 0.0001 0
0.817858 0.0001 0
0.822904 0.0001 0
0.827949 0.0001 0
0.832995 0.0001 0
0.83804 0.0001 0
0.843086 0.0001 0
0.848132 0.0001 0
0.853177 0.0001 0
0.858223 0.0001 0
0.863268 0.0001 0
0.868314 0.0001 0
0.873359 0.0001 0
0.878405 0.0001 0
0.88345 0.0001 0
0.888496 0.0001 0
0.893542 0.0001 0
0.898587 0.0001 0
0.903633 0.0001 0
0.908678 0.0001 0
0.913724 0.0001 0
0.918769 0.0001 0
0.923815 0.0001 0
0.92886 0.0001 0
0.933906 0.0001 0
0.938952 0.0001 0
0.943997 0.0001 0
0.949043 0.0001 0
0.954088 0.0001 0
0.959134 0.0001 0
0.964179 0.0001 0
0.969225 0.0001 0
0.974271 0.0001 0
0.979316 0.0001 0
0.984362 0.0001 0
0.989407 0.0001 0
0.994453 0.0001 0
0.999498 0.0001 0
1.00454 0.0001 0
1.00959 0.0001 0
1.01464 0.0001 0
1.01968 0.0001 0
1.02473 0.0001 0
1.02977 0.0001 0
1.03482 0.0001 0
1.03986 0.0001 0
1.04491 0.0001 0
1.04995 0.0001 0
1.055 0.0001 0
1.06005 0.0001 0
1.06509 0.0001 0
1.07014 0.0001 0
1.07518 0.0001 0
1.08023 0.0001 0
1.08527 0.0001 0
1.09032 0.0001 0
1.09536 0.0001 0
1.10041 0.0001 0
1.10546 0.0001 0
1.1105 0.0001 0
1.11555 0.0001 0
1.12059 0.0001 0
1.12564 0.0001 0
1.13068 0.0001 0
1.13573 0.0001 0
1.14077 0.0001 0
1.14582 0.0001 0
1.15087 0.0001 0
1.15591 0.0001 0
1.16096 0.0001 0
1.166 0.0001 0
1.17105 0.0001 0
1.17609 0.0001 0
1.18114 0.0001 0
1.18618 0.0001 0
1.19123 0.0001 0
1.19628 0.0001 0
1.20132 0.0001 0
1.20637 0.0001 0
1.21141 0.0001 0
1.21646 0.0001 0
1.2215 0.0001 0
1.22655 0.0001 0
1.23159 0.0001 0
1.23664 0.0001 0
1.24169 0.0001 0
1.24673 0.0001 0
1.25178 0.0001 0
1.25682 0.0001 0
1.26187 0.0001 0
1.26691 0.0001 0
1.27196 0.0001 0
1.277 0.0001 0
1.28205 0.0001 0
1.2871 0.0001 0
1.29214 0.0001 0
1.29719 0.0001 0
1.30223 0.0001 0
1.30728 0.0001 0
1.31232 0.0001 0
1.31737 0.0001 0
1.32241 0.0001 0
1.32746 0.0001 0
1.33251 0.0001 0
1.33755 0.0001 0
1.3426 0.0001 0
1.34764 0.0001 0
1.35269 0.0001 0
1.35773 0.0001 0
1.36278 0.0001 0
1.36782 0.0001 0
1.37287 0.0001 0
1.37792 0.0001 0
1.38296 0.0001 0
1.38801 0.0001 0
1.39305 0.0001 0
1.3981 0.0001 0
1.40314 0.0001 0
1.40819 0.0001 0
1.41323 0.0001 0
1.41828 0.0001 0
1.42333 0.0001 0
1.42837 0.0001 0
1.43342 0.0001 0
1.43846 0.0001 0
1.44351 0.0001 0
1.44855 0.0001 0
1.4536 0.0001 0
1.45864 0.0001 0
1.46369 0.0001 0
1.46874 0.0001 0
1.47378 0.0001 0
1.47883 0.0001 0
1.48387 0.0001 0
1.48892 0.0001 0
1.49396 0.0001 0
1.49901 0.0001 0
1.50405 0.0001 0
1.5091 0.0001 0
1.51415 0.0001 0
1.51919 0.0001 0
1.52424 0.0001 0
1.52928 0.0001 0
1.53433 0.0001 0
1.53937 0.0001 0
1.54442 0.0001 0
1.54946 0.0001 0
1.55451 0.0001 0
1.55956 0.0001 0
1.5646 0.0001 0
1.56965 0.0001 0
1.57469 0.0001 0
1.57974 0.0001 0
1.58478 0.0001 0
1.58983 0.0001 0
1.59487 0.0001 0
1.59992 0.0001 0
1.60497 0.0001 0
1.61001 0.0001 0
1.61506 0.0001 0
1.6201 0.0001 0
1.62515 0.0001 0
1.63019 0.0001 0
1.63524 0.0001 0
1.64028 0.0001 0
1.64533 0.0001 0
1.65038 0.0001 0
1.65542 0.0001 0
1.66047 0.0001 0
1.66551 0.0001 0
1.67056 0.0001 0
1.6756 0.0001 0
1.68065 0.0001 0
1.68569 0.0001 0
1.69074 0.0001 0
1.69579 0.0001 0
1.70083 0.022751 0.00122409
1.70588 0.0206635 0.000369396
1.71092 0.0211123 0.000373469
1.71597 0.0206012 0.000356549
1.72101 0.0206398 0.000346826
1.72606 0.0212301 0.000375112
1.7311 0.020481 0.000347393
1.73615 0.0208781 0.000353118
1.7412 0.0210825 0.000323471
1.74624 0.0204437 0.000348002
1.75129 0.0208129 0.000337447
1.75633 0.0199862 0.000373417
1.76138 0.0204211 0.000344337
1.76642 0.0201873 0.000350738
1.77147 0.0200955 0.000363102
1.77651 0.0202529 0.000328904
1.78156 0.0209693 0.000367415
1.78661 0.0208815 0.000368791
1.79165 0.0209111 0.0003474
1.7967 0.0207086 0.000361472
1.80174 0.0217604 0.000353177
1.80679 0.0210716 0.000366277
1.81183 0.0212006 0.000349721
1.81688 0.0220435 0.000361742
1.82192 0.0221737 0.000363224
1.82697 0.0237481 0.000319416
1.83202 0.0244046 0.000399914
1.83706 0.0256151 0.000416058
1.84211 0.0270763 0.000398473
1.84715 0.0291825 0.000430784
1.8522 0.0312289 0.000446119
1.85724 0.0327655 0.000442425
1.86229 0.0326845 0.000451845
1.86733 0.0305071 0.00044387
1.87238 0.0288575 0.000412007
1.87743 0.0270931 0.000400689
1.88247 0.026317 0.000399061
1.88752 0.0242441 0.000393446
1.89256 0.0237984 0.000385458
1.89761 0.0229754 0.000376532
1.90265 0.0225357 0.000384298
1.9077 0.021768 0.000336024
1.91274 0.0208909 0.000350808
1.91779 0.0199957 0.000362424
1.92284 0.0198622 0.000355984
1.92788 0.018973 0.000339099
1.93293 0.0196479 0.000340291
1.93797 0.01863 0.000326363
1.94302 0.0180864 0.000319273
1.94806 0.0191396 0.000340705
1.95311 0.0184735 0.00032872
1.95815 0.0179929 0.000326346
1.9632 0.0177412 0.000321195
1.96825 0.0174237 0.000329901
1.97329 0.0179231 0.000323847
1.97834 0.0181289 0.000329565
1.98338 0.0178433 0.000328044
1.98843 0.0168306 0.000290889
1.99347 0.0174942 0.000277734
1.99852 0.0167663 0.000310119
2.00357 0.0167921 0.000328415
2.00861 0.0166775 0.000309411
2.01366 0.0171401 0.000297328
2.0187 0.0168818 0.000315391
2.02375 0.0163752 0.000317025
2.02879 0.0162233 0.000303744
2.03384 0.016411 0.000291695
2.03888 0.0164108 0.000308406
2.04393 0.0157077 0.000303986
2.04898 0.0161217 0.000292698
2.05402 0.0166294 0.000322453
2.05907 0.0163506 0.000317941
2.06411 0.016818 0.000319149
2.06916 0.0162455 0.000305786
2.0742 0.0167793 0.000261164
2.07925 0.0154666 0.00029582
2.08429 0.0167468 0.000301962
2.08934 0.0159149 0.000311031
2.09439 0.015787 0.000298903
2.09943 0.0160958 0.000302827
2.10448 0.0164099 0.000316571
2.10952 0.0162127 0.000303398
2.11457 0.0155889 0.000288925
2.11961 0.0164951 0.000302891
2.12466 0.0166626 0.000295526
2.1297 0.0160488 0.000291417
2.13475 0.0166658 0.000322044
2.1398 0.0157866 0.000299854
2.14484 0.0157367 0.000301092
2.14989 0.015953 0.00029248
2.15493 0.0157408 0.000286102
2.15998 0.015671 0.00027426
2.16502 0.0157428 0.000303866
2.17007 0.0149298 0.000295648
2.17511 0.0153273 0.000300669
2.18016 0.0154247 0.000303421
2.18521 0.0155988 0.000291968
2.19025 0.0153614 0.000298534
2.1953 0.0157424 0.000294936
2.20034 0.0153492 0.000289094
2.20539 0.0152413 0.000295495
2.21043 0.0152456 0.000284081
2.21548 0.015058 0.000279293
2.22052 0.0148431 0.000277183
2.22557 0.0154637 0.00029814
2.23062 0.0155953 0.000292635
2.23566 0.0144274 0.000259172
2.24071 0.0154534 0.00028001
2.24575 0.0147766 0.000280435
2.2508 0.0145024 0.000277926
2.25584 0.0146344 0.000281079
2.26089 0.0146847 0.000292621
2.26593 0.0143715 0.000272042
2.27098 0.0146232 0.000269205
2.27603 0.0143055 0.000263202
2.28107 0.0140108 0.000272295
2.28612 0.0144805 0.000287966
2.29116 0.0145597 0.000280009
2.29621 0.0141709 0.000266936
2.30125 0.0144303 0.000285304
2.3063 0.0142153 0.000265867
2.31134 0.0139774 0.000260626
