# Supplementary material for: Mechanically robust supramolecular polymer co-assemblies
Source: Nat Commun. 2022 Jan 18;13:356. doi: 10.1038/s41467-022-28017-0 (PMC8766479; doi:10.1038/s41467-022-28017-0)
Supplement: Supplementary file 3 — Source Data [file 41467_2022_28017_MOESM3_ESM.zip › NCOMMS-21-41006-T_Source Data/Supplementary Figure 26/annealed 8020/8020_code_0mg_id_0001.dat]

0.00369381 0.0001 0
0.00508144 0.0001 0
0.00646906 51.1869 9.63646
0.00785669 270.006 72.4552
0.00924431 93.6545 21.263
0.0106319 71.3245 10.9199
0.0120196 35.4551 5.15254
0.0134072 24.4037 2.59342
0.0147948 14.65 1.5933
0.0161824 10.4759 0.906868
0.0175701 7.39434 0.656914
0.0189577 5.83016 0.486469
0.0203453 4.65873 0.277463
0.0217329 3.51713 0.24636
0.0231206 2.88411 0.160984
0.0245082 2.29829 0.141508
0.0258958 1.94336 0.0977584
0.0272834 1.69583 0.0773978
0.0286711 1.42401 0.0632961
0.0300587 1.19426 0.0501714
0.0314463 1.04658 0.0405577
0.0328339 0.863712 0.0391025
0.0342216 0.781944 0.0318467
0.0356092 0.695446 0.0245325
0.0369968 0.609132 0.0226423
0.0383844 0.548489 0.020739
0.0397721 0.492596 0.0171197
0.0411597 0.450049 0.0151049
0.0425473 0.406217 0.0144391
0.0439349 0.36985 0.0112354
0.0453226 0.332713 0.0099096
0.0467102 0.318339 0.0104194
0.0480978 0.282623 0.00779597
0.0494854 0.266832 0.00761127
0.0508731 0.2554 0.0068999
0.0522607 0.234078 0.00613942
0.0536483 0.225856 0.00550231
0.0550359 0.216077 0.00621208
0.0564236 0.20342 0.00516413
0.0578112 0.18528 0.00470788
0.0591988 0.182011 0.00428689
0.0605864 0.181558 0.00414367
0.0619741 0.17228 0.00370223
0.0633617 0.168056 0.00364443
0.0647493 0.172034 0.00359221
0.0661369 0.182041 0.00345385
0.0675246 0.192316 0.00433629
0.0689122 0.238062 0.00427997
0.0702998 0.337884 0.0063903
0.0716874 0.561471 0.00905537
0.0730751 0.871908 0.00904314
0.0744627 1.15245 0.00819595
0.0758503 1.28108 0.0072542
0.0772379 1.24516 0.00925945
0.0786256 1.07637 0.0111996
0.0800132 0.8655 0.0110908
0.0814008 0.680984 0.00943418
0.0827884 0.517816 0.0083675
0.0841761 0.393106 0.006972
0.0855637 0.307502 0.00506842
0.0869513 0.238433 0.00375003
0.0883389 0.186622 0.00310344
0.0897266 0.153434 0.00263461
0.0911142 0.130968 0.00235614
0.0925018 0.106765 0.00201994
0.0938894 0.0939627 0.00167664
0.095277 0.0843999 0.00173958
0.0966647 0.0727504 0.00138894
0.0980523 0.0670913 0.00151318
0.0994399 0.0612853 0.00145466
0.100828 0.0545033 0.00122593
0.102215 0.0517853 0.00129051
0.103603 0.0497329 0.00114556
0.10499 0.0462392 0.00111214
0.106378 0.0443448 0.000994941
0.107766 0.0435904 0.00103675
0.109153 0.0415252 0.000953822
0.110541 0.0411689 0.0010242
0.111929 0.0380003 0.000857637
0.113316 0.0383556 0.000918311
0.114704 0.0377389 0.000888628
0.116091 0.0365383 0.000862031
0.117479 0.0357888 0.000851461
0.118867 0.0353256 0.000891161
0.120254 0.0344549 0.000808649
0.121642 0.0370112 0.000799276
0.12303 0.0348359 0.000826453
0.124417 0.0354601 0.000885232
0.125805 0.0342462 0.000733971
0.127192 0.0344045 0.000804863
0.12858 0.0337333 0.000736027
0.129968 0.0344304 0.000769951
0.131355 0.0358159 0.000786848
0.132743 0.0355684 0.000781701
0.134131 0.0363942 0.000778196
0.135518 0.0385522 0.000730275
0.136906 0.0400237 0.000869014
0.138293 0.0426462 0.000838983
0.139681 0.0441468 0.00087254
0.141069 0.0492365 0.000891871
0.142456 0.0552638 0.000896891
0.143844 0.0681101 0.00115577
0.145232 0.0821193 0.00134492
0.146619 0.0979325 0.00135199
0.148007 0.113093 0.00150609
0.149394 0.125928 0.00148809
0.150782 0.128223 0.00153028
0.15217 0.132169 0.00163932
0.153557 0.127095 0.00157656
0.154945 0.122097 0.00164909
0.156333 0.116938 0.00157401
0.15772 0.112706 0.00153429
0.159108 0.103281 0.00154777
0.160495 0.0970488 0.0013824
0.161883 0.0895052 0.00136529
0.163271 0.086708 0.00142684
0.164658 0.0831693 0.00128206
0.166046 0.0793699 0.00131061
0.167434 0.0748115 0.001304
0.168821 0.0770643 0.00132018
0.170209 0.0770389 0.00126324
0.171596 0.0749947 0.00130775
0.172984 0.0780666 0.00149004
0.174372 0.0834572 0.0014317
0.175759 0.0874712 0.00143943
0.177147 0.0980922 0.00183906
0.178535 0.109446 0.00216525
0.179922 0.127179 0.00241845
0.18131 0.156205 0.00364075
0.182697 0.189413 0.00424137
0.184085 0.240607 0.00652369
0.185473 0.283761 0.00734923
0.18686 0.352869 0.0100753
0.188248 0.383941 0.00966503
0.189636 0.411857 0.0105677
0.191023 0.41602 0.0107761
0.192411 0.38413 0.00853227
0.193798 0.337742 0.00697692
0.195186 0.282724 0.00567439
0.196574 0.236252 0.00410117
0.197961 0.187984 0.00319609
0.199349 0.155474 0.00252957
0.200737 0.126304 0.00205122
0.202124 0.10272 0.00179012
0.203512 0.0901572 0.00165575
0.204899 0.0798994 0.00129423
0.206287 0.0748071 0.0012451
0.207675 0.0680881 0.00124341
0.209062 0.0652722 0.00124777
0.21045 0.061456 0.00119563
0.211838 0.0601269 0.00113079
0.213225 0.0591181 0.0011755
0.214613 0.055999 0.001186
0.216 0.0567158 0.00111813
0.217388 0.0557958 0.00117744
0.218776 0.0534805 0.00108085
0.220163 0.0556406 0.00101447
0.221551 0.055865 0.00111507
0.222939 0.0562049 0.00108218
0.224326 0.0552567 0.00103466
0.225714 0.0552309 0.00108059
0.227101 0.0515153 0.00106364
0.228489 0.0521239 0.00116839
0.229877 0.0515669 0.000999904
0.231264 0.047868 0.0010434
0.232652 0.0479576 0.00100994
0.23404 0.0466594 0.00108236
0.235427 0.0465464 0.000966806
0.236815 0.042414 0.000930285
0.238202 0.0435308 0.000978337
0.23959 0.0400595 0.000902245
0.240978 0.0415737 0.000991213
0.242365 0.0395568 0.000951997
0.243753 0.0395564 0.000938228
0.245141 0.0381913 0.000832579
0.246528 0.0383359 0.000878756
0.247916 0.0367166 0.000968517
0.249303 0.0364775 0.000901882
0.250691 0.0345551 0.000927624
0.252079 0.0334874 0.000796294
0.253466 0.0339385 0.000846034
0.254854 0.0342293 0.000879195
0.256242 0.0322448 0.000896932
0.257629 0.0329107 0.000897347
0.259017 0.0320788 0.000873279
0.260404 0.0304581 0.000871322
0.261792 0.0306235 0.000831302
0.26318 0.0312894 0.000857551
0.264567 0.0293707 0.000858839
0.265955 0.0318222 0.000817159
0.267343 0.0310297 0.00088094
0.26873 0.029236 0.000908072
0.270118 0.0285544 0.0008604
0.271505 0.0286138 0.000809647
0.272893 0.0299645 0.000767594
0.274281 0.027745 0.000848043
0.275668 0.0274606 0.000763245
0.277056 0.0270911 0.000828049
0.278444 0.0263103 0.000751217
0.279831 0.0283024 0.000854397
0.281219 0.0274189 0.000844098
0.282606 0.0268132 0.000796436
0.283994 0.0256713 0.000729902
0.285382 0.0267383 0.000807305
0.286769 0.025928 0.000761483
0.288157 0.0273634 0.000798392
0.289545 0.0274448 0.000757841
0.290932 0.0266798 0.000832006
0.29232 0.0254668 0.000687405
0.293707 0.0261664 0.000746307
0.295095 0.0279311 0.000845307
0.296483 0.0256831 0.000783288
0.29787 0.027332 0.000808086
0.299258 0.0264172 0.000839519
0.300646 0.0266502 0.000792084
0.302033 0.0258498 0.00080084
0.303421 0.0258661 0.00076938
0.304808 0.0262626 0.000775762
0.306196 0.0251126 0.000689471
0.307584 0.0251545 0.000705937
0.308971 0.0245727 0.000703849
0.310359 0.0250572 0.000751283
0.311747 0.0262394 0.000761808
0.313134 0.0244896 0.000728731
0.314522 0.0251075 0.000815515
0.315909 0.023771 0.000726759
0.317297 0.0253192 0.000739497
0.318685 0.0253192 0.000689654
0.320072 0.023201 0.000773387
0.32146 0.0238983 0.000724713
0.322848 0.0238923 0.000785202
0.324235 0.0236468 0.000748107
0.325623 0.024396 0.000765588
0.32701 0.024147 0.000684502
0.328398 0.0230794 0.00071775
0.329786 0.022853 0.000675734
0.331173 0.0225075 0.000630526
0.332561 0.0229015 0.000703896
0.333949 0.022322 0.000680358
0.335336 0.0232005 0.00069068
0.336724 0.0234354 0.000745803
0.338111 0.0232478 0.000742965
0.339499 0.022825 0.000646906
0.340887 0.0228784 0.000726852
0.342274 0.021798 0.000712868
0.343662 0.0227544 0.000753543
0.34505 0.0222007 0.000636994
0.346437 0.0237301 0.0007173
0.347825 0.0224761 0.000791398
0.349212 0.0231537 0.000678893
0.3506 0.0225624 0.000703419
0.351988 0.0225538 0.000691256
0.353375 0.0231537 0.000791315
0.354763 0.0238423 0.000685058
0.356151 0.0232721 0.000719026
0.357538 0.0234848 0.000729144
0.358926 0.0232956 0.000678818
0.360313 0.0246743 0.000749412
0.361701 0.024535 0.000784178
0.363089 0.0242368 0.000717059
0.364476 0.0242839 0.000753086
0.365864 0.0242839 0.000745659
0.367252 0.0237686 0.000761686
0.368639 0.0264329 0.000781212
0.370027 0.0283719 0.000815102
0.371414 0.0282135 0.00084281
0.372802 0.0288771 0.000853344
0.37419 0.0301431 0.000851654
0.375577 0.0302257 0.000819064
0.376965 0.0309174 0.000834339
0.378353 0.0296786 0.000884567
0.37974 0.029219 0.000866658
0.381128 0.0278855 0.000713783
0.382515 0.0275744 0.000825799
0.383903 0.0273129 0.000831484
0.385291 0.0240841 0.000755767
0.386678 0.0253898 0.000692211
0.388066 0.0247003 0.000676176
0.389454 0.023603 0.000671534
0.390841 0.0233188 0.000725591
0.392229 0.02263 0.00067575
0.393616 0.0224337 0.000650633
0.395004 0.0231522 0.000674909
0.396392 0.0208013 0.000678511
0.397779 0.0215575 0.000647247
0.399167 0.0215424 0.000630431
0.400555 0.0207045 0.000604025
0.401942 0.0210849 0.000645168
0.40333 0.0211087 0.000674411
0.404717 0.0190881 0.000571547
0.406105 0.0196771 0.00066819
0.407493 0.0204392 0.000660221
0.40888 0.0215904 0.000727551
0.410268 0.020447 0.000643942
0.411656 0.0199914 0.000641438
0.413043 0.0203329 0.000672922
0.414431 0.0201895 0.000686967
0.415818 0.0205857 0.000688116
0.417206 0.0200318 0.000640331
0.418594 0.0202696 0.000694591
0.419981 0.0205758 0.000608152
0.421369 0.0205778 0.000718721
0.422757 0.0203807 0.000707232
0.424144 0.0203928 0.000680803
0.425532 0.0202359 0.000681187
0.426919 0.0192883 0.000610011
0.428307 0.0208841 0.00066458
0.429695 0.0219124 0.00076167
0.431082 0.0200054 0.000621504
0.43247 0.0215753 0.000769312
0.433858 0.0193402 0.000649479
0.435245 0.0202447 0.00068084
0.436633 0.0210974 0.000705983
0.43802 0.0214609 0.000724513
0.439408 0.0211671 0.00065661
0.440796 0.0203263 0.000660449
0.442183 0.0201115 0.000668451
0.443571 0.0210366 0.000684311
0.444958 0.0211602 0.000672339
0.446346 0.0221188 0.00068215
0.447734 0.021233 0.000624742
0.449121 0.0224398 0.000659324
0.450509 0.0193353 0.000686267
0.451897 0.0212719 0.000652331
0.453284 0.0202601 0.000688971
0.454672 0.0206231 0.000679871
0.456059 0.020918 0.000648093
0.457447 0.0207759 0.000706435
0.458835 0.0201573 0.000642384
0.460222 0.0197717 0.000648607
0.46161 0.0209418 0.000741953
0.462998 0.0214131 0.000701269
0.464385 0.021309 0.000716901
0.465773 0.0202683 0.000683438
0.46716 0.0207996 0.000681921
0.468548 0.0197299 0.000661825
0.469936 0.0203329 0.000655646
0.471323 0.0212988 0.000704554
0.472711 0.0214944 0.000643391
0.474099 0.0223544 0.000657969
0.475486 0.0205619 0.000703556
0.476874 0.0208107 0.000691172
0.478261 0.0215664 0.000663475
0.479649 0.0213523 0.000647233
0.481037 0.0210497 0.000640388
0.482424 0.0208138 0.0006261
0.483812 0.0217972 0.000689692
0.4852 0.0215727 0.000715452
0.486587 0.0217345 0.000748837
0.487975 0.0215308 0.000685585
0.489362 0.0213939 0.000637407
0.49075 0.0214415 0.00070655
0.492138 0.0225271 0.000750963
0.493525 0.020369 0.000717514
0.494913 0.0212542 0.000688552
0.496301 0.0212719 0.000670837
0.497688 0.0222921 0.00065117
0.499076 0.0216782 0.000704703
0.500463 0.0213939 0.000633833
0.501851 0.0214464 0.000654306
0.503239 0.0220547 0.000737357
0.504626 0.0216801 0.000693538
0.506014 0.0216801 0.000713121
0.507402 0.0220532 0.000707419
0.508789 0.0229818 0.000738944
0.510177 0.0219679 0.00067999
0.511564 0.0229866 0.000740761
0.512952 0.0221487 0.000683513
0.51434 0.0216484 0.000721444
0.515727 0.0225955 0.000692503
0.517115 0.0218908 0.00075399
0.518503 0.0227222 0.000693043
0.51989 0.021672 0.000700188
0.521278 0.0222921 0.000699598
0.522665 0.0222259 0.000700782
0.524053 0.0220014 0.00069571
0.525441 0.0223496 0.000699313
0.526828 0.0237999 0.000711317
0.528216 0.0229153 0.000804902
0.529604 0.0228393 0.000718782
0.530991 0.0245365 0.000760166
0.532379 0.0238603 0.00076409
0.533766 0.0218142 0.000664832
0.535154 0.0224205 0.000651093
0.536542 0.02263 0.000733
0.537929 0.0222734 0.000763203
0.539317 0.0227779 0.000720789
0.540705 0.0223109 0.000715222
0.542092 0.0226697 0.000689875
0.54348 0.022939 0.000731391
0.544867 0.0233658 0.000653405
0.546255 0.0237922 0.000755309
0.547643 0.0243599 0.000753057
0.54903 0.0241276 0.000809846
0.550418 0.0234838 0.000711511
0.551806 0.0249511 0.000814184
0.553193 0.0254155 0.00074572
0.554581 0.0250784 0.000818756
0.555968 0.0244957 0.000691756
0.557356 0.0251167 0.000626832
0.558744 0.0258153 0.000659017
0.560131 0.0249579 0.000691387
0.561519 0.0269812 0.000751987
0.562907 0.0267424 0.000780919
0.564294 0.0240287 0.000752834
0.565682 0.0257079 0.000737391
0.567069 0.0260863 0.000721254
0.568457 0.0257915 0.000797834
0.569845 0.0263785 0.000791782
0.571232 0.0257773 0.000733106
0.57262 0.0259412 0.000752133
0.574008 0.0269088 0.000786135
0.575395 0.0263158 0.000785295
0.576783 0.0276219 0.000812734
0.57817 0.0282792 0.000733006
0.579558 0.0295077 0.000841631
0.580946 0.0296932 0.000886389
0.582333 0.0292826 0.000869685
0.583721 0.0318138 0.000852583
0.585109 0.0327079 0.00086995
0.586496 0.0344076 0.000832713
0.587884 0.0388025 0.000938199
0.589271 0.0404411 0.000854745
0.590659 0.0456547 0.00109035
0.592047 0.0486179 0.00106745
0.593434 0.0540883 0.00118099
0.594822 0.0577731 0.00116443
0.59621 0.0603803 0.00127862
0.597597 0.0628748 0.00122202
0.598985 0.0642309 0.0012655
0.600372 0.0586056 0.00122793
0.60176 0.0587748 0.00136763
0.603148 0.0576122 0.00124378
0.604535 0.0532638 0.00112636
0.605923 0.0548558 0.00118126
0.607311 0.049986 0.00104531
0.608698 0.0506679 0.00107881
0.610086 0.0496348 0.00117618
0.611473 0.0481913 0.00106567
0.612861 0.0481442 0.00110901
0.614249 0.0463088 0.00096152
0.615636 0.0451469 0.00101712
0.617024 0.0428173 0.00100144
0.618412 0.0438285 0.00103436
0.619799 0.0458186 0.0010127
0.621187 0.0436822 0.000952624
0.622574 0.0424262 0.00103012
0.623962 0.0418622 0.00105713
0.62535 0.0426009 0.00106434
0.626737 0.0409908 0.00100749
0.628125 0.0405908 0.000900958
0.629513 0.0411516 0.000983196
0.6309 0.0400261 0.00101463
0.632288 0.0402253 0.000960309
0.633675 0.0402944 0.000882302
0.635063 0.0404746 0.000941843
0.636451 0.0401202 0.000966653
0.637838 0.0406614 0.000929142
