# Supplementary material for: Mechanically robust supramolecular polymer co-assemblies
Source: Nat Commun. 2022 Jan 18;13:356. doi: 10.1038/s41467-022-28017-0 (PMC8766479; doi:10.1038/s41467-022-28017-0)
Supplement: Supplementary file 3 — Source Data [file 41467_2022_28017_MOESM3_ESM.zip › NCOMMS-21-41006-T_Source Data/Supplementary Figure 26/annealed 8020/8020_code_0mg_id_0003.dat]

0.00492151 0.0001 0
0.00876453 0.0001 0
0.0126076 0.0001 0
0.0164506 0.0001 0
0.0202936 0.0001 0
0.0241366 0.0001 0
0.0279796 0.0001 0
0.0318227 0.0001 0
0.0356657 0.0001 0
0.0395087 0.0001 0
0.0433517 0.0001 0
0.0471947 0.0001 0
0.0510378 0.0001 0
0.0548808 0.0001 0
0.0587238 0.0001 0
0.0625668 0.0001 0
0.0664098 0.0001 0
0.0702529 0.0001 0
0.0740959 0.0001 0
0.0779389 0.0001 0
0.0817819 0.0001 0
0.0856249 0.0001 0
0.089468 0.0001 0
0.093311 0.0001 0
0.097154 0.0001 0
0.100997 0.0001 0
0.10484 0.0001 0
0.108683 0.0001 0
0.112526 0.0001 0
0.116369 0.0001 0
0.120212 0.0001 0
0.124055 0.0001 0
0.127898 0.0001 0
0.131741 0.0001 0
0.135584 0.0001 0
0.139427 0.0001 0
0.14327 0.0001 0
0.147113 0.0001 0
0.150956 0.0001 0
0.154799 0.0001 0
0.158642 0.0001 0
0.162485 0.0001 0
0.166328 0.0001 0
0.170171 0.0001 0
0.174014 0.0001 0
0.177857 0.0001 0
0.1817 0.0001 0
0.185543 0.0001 0
0.189386 0.0001 0
0.193229 0.0001 0
0.197073 0.0001 0
0.200916 0.0001 0
0.204759 0.0001 0
0.208602 0.0001 0
0.212445 0.0001 0
0.216288 0.0001 0
0.220131 0.0001 0
0.223974 0.0001 0
0.227817 0.0001 0
0.23166 0.0001 0
0.235503 0.0001 0
0.239346 0.0001 0
0.243189 0.0001 0
0.247032 0.0001 0
0.250875 0.0001 0
0.254718 0.0001 0
0.258561 0.0001 0
0.262404 0.0001 0
0.266247 0.0001 0
0.27009 0.0001 0
0.273933 0.0001 0
0.277776 0.0001 0
0.281619 0.0001 0
0.285462 0.0001 0
0.289305 0.0001 0
0.293148 0.0001 0
0.296991 0.0001 0
0.300834 0.0001 0
0.304677 0.0001 0
0.30852 0.0001 0
0.312363 0.0001 0
0.316206 0.0001 0
0.320049 0.0001 0
0.323892 0.0001 0
0.327735 0.0001 0
0.331578 0.0001 0
0.335421 0.0001 0
0.339264 0.0001 0
0.343107 0.0001 0
0.34695 0.0001 0
0.350793 0.0001 0
0.354636 0.0001 0
0.358479 0.0001 0
0.362322 0.0001 0
0.366165 0.0001 0
0.370008 0.0001 0
0.373851 0.0001 0
0.377694 0.0001 0
0.381537 0.0001 0
0.38538 0.0001 0
0.389224 0.0001 0
0.393067 0.0001 0
0.39691 0.0001 0
0.400753 0.0001 0
0.404596 0.0001 0
0.408439 0.0001 0
0.412282 0.0001 0
0.416125 0.0001 0
0.419968 0.0001 0
0.423811 0.0001 0
0.427654 0.0001 0
0.431497 0.0001 0
0.43534 0.0001 0
0.439183 0.0001 0
0.443026 0.0001 0
0.446869 0.0001 0
0.450712 0.0001 0
0.454555 0.0001 0
0.458398 0.0001 0
0.462241 0.0001 0
0.466084 0.0001 0
0.469927 0.0001 0
0.47377 0.0001 0
0.477613 0.0001 0
0.481456 0.0001 0
0.485299 0.0001 0
0.489142 0.0001 0
0.492985 0.0001 0
0.496828 0.0001 0
0.500671 0.0001 0
0.504514 0.0001 0
0.508357 0.0001 0
0.5122 0.0001 0
0.516043 0.0001 0
0.519886 0.0001 0
0.523729 0.0001 0
0.527572 0.0001 0
0.531415 0.0001 0
0.535258 0.0001 0
0.539101 0.0001 0
0.542944 0.0001 0
0.546787 0.0001 0
0.55063 0.0001 0
0.554473 0.0001 0
0.558316 0.0001 0
0.562159 0.0001 0
0.566002 0.0001 0
0.569845 0.0001 0
0.573688 0.0001 0
0.577531 0.0001 0
0.581375 0.0001 0
0.585218 0.0001 0
0.589061 0.0001 0
0.592904 0.0001 0
0.596747 0.0001 0
0.60059 0.0001 0
0.604433 0.0001 0
0.608276 0.0001 0
0.612119 0.0001 0
0.615962 0.0001 0
0.619805 0.0001 0
0.623648 0.0001 0
0.627491 0.0001 0
0.631334 0.0001 0
0.635177 0.0001 0
0.63902 0.0001 0
0.642863 0.0001 0
0.646706 0.0001 0
0.650549 0.0001 0
0.654392 0.0001 0
0.658235 0.0001 0
0.662078 0.0001 0
0.665921 0.0001 0
0.669764 0.0001 0
0.673607 0.0001 0
0.67745 0.0001 0
0.681293 0.0001 0
0.685136 0.0001 0
0.688979 0.0001 0
0.692822 0.0001 0
0.696665 0.0001 0
0.700508 0.0001 0
0.704351 0.0001 0
0.708194 0.0001 0
0.712037 0.0001 0
0.71588 0.0001 0
0.719723 0.0001 0
0.723566 0.0001 0
0.727409 0.0001 0
0.731252 0.0001 0
0.735095 0.0001 0
0.738938 0.0001 0
0.742781 0.0001 0
0.746624 0.0001 0
0.750467 0.0001 0
0.75431 0.0001 0
0.758153 0.0001 0
0.761996 0.0001 0
0.765839 0.0001 0
0.769683 0.0001 0
0.773526 0.0001 0
0.777369 0.0001 0
0.781212 0.0001 0
0.785055 0.0001 0
0.788898 0.0001 0
0.792741 0.0001 0
0.796584 0.0001 0
0.800427 0.0001 0
0.80427 0.0001 0
0.808113 0.0001 0
0.811956 0.0001 0
0.815799 0.0001 0
0.819642 0.0001 0
0.823485 0.0001 0
0.827328 0.0001 0
0.831171 0.0001 0
0.835014 0.0001 0
0.838857 0.0001 0
0.8427 0.0001 0
0.846543 0.0001 0
0.850386 0.0001 0
0.854229 0.0001 0
0.858072 0.0001 0
0.861915 0.0001 0
0.865758 0.0001 0
0.869601 0.0001 0
0.873444 0.0001 0
0.877287 0.0001 0
0.88113 0.0001 0
0.884973 0.0001 0
0.888816 0.0001 0
0.892659 0.0001 0
0.896502 0.0001 0
0.900345 0.0001 0
0.904188 0.0001 0
0.908031 0.0001 0
0.911874 0.0001 0
0.915717 0.0001 0
0.91956 0.0001 0
0.923403 0.0001 0
0.927246 0.0001 0
0.931089 0.0001 0
0.934932 0.0001 0
0.938775 0.0001 0
0.942618 0.0001 0
0.946461 0.0001 0
0.950304 0.0001 0
0.954147 0.0001 0
0.95799 0.0001 0
0.961834 0.0001 0
0.965677 0.0001 0
0.96952 0.0001 0
0.973363 0.0001 0
0.977206 0.0001 0
0.981049 0.0001 0
0.984892 0.0001 0
0.988735 0.0001 0
0.992578 0.0001 0
0.996421 0.0001 0
1.00026 0.0001 0
1.00411 0.0001 0
1.00795 0.0001 0
1.01179 0.0001 0
1.01564 0.0001 0
1.01948 0.0001 0
1.02332 0.0001 0
1.02716 0.0001 0
1.03101 0.0001 0
1.03485 0.0001 0
1.03869 0.0001 0
1.04254 0.0001 0
1.04638 0.0001 0
1.05022 0.0001 0
1.05407 0.0001 0
1.05791 0.0001 0
1.06175 0.0001 0
1.0656 0.0001 0
1.06944 0.0001 0
1.07328 0.0001 0
1.07712 0.0001 0
1.08097 0.0001 0
1.08481 0.0001 0
1.08865 0.0001 0
1.0925 0.0001 0
1.09634 0.0001 0
1.10018 0.0001 0
1.10403 0.0001 0
1.10787 0.0001 0
1.11171 0.0001 0
1.11555 0.0001 0
1.1194 0.0001 0
1.12324 0.0001 0
1.12708 0.0001 0
1.13093 0.0001 0
1.13477 0.0001 0
1.13861 0.0001 0
1.14246 0.0442 0.00107773
1.1463 0.0429976 0.000678628
1.15014 0.044981 0.000573715
1.15398 0.0456959 0.000649177
1.15783 0.045373 0.000622562
1.16167 0.0468033 0.000621296
1.16551 0.0485843 0.00062555
1.16936 0.048635 0.000653882
1.1732 0.0506422 0.00069872
1.17704 0.0492077 0.000654272
1.18089 0.0511906 0.000571732
1.18473 0.0508541 0.000608679
1.18857 0.0493632 0.000663073
1.19241 0.0498349 0.000639279
1.19626 0.0490313 0.00065568
1.2001 0.0475436 0.000687398
1.20394 0.0488544 0.000663022
1.20779 0.0476304 0.000671611
1.21163 0.0484497 0.000662862
1.21547 0.0499314 0.000682487
1.21932 0.0500877 0.000708957
1.22316 0.0488986 0.000638724
1.227 0.0490856 0.000652127
1.23084 0.0494786 0.000646295
1.23469 0.0501985 0.000650253
1.23853 0.0505554 0.000684715
1.24237 0.0514532 0.000658026
1.24622 0.0515214 0.00067534
1.25006 0.0498586 0.000643918
1.2539 0.0510079 0.000672649
1.25775 0.0520928 0.000652216
1.26159 0.0546766 0.00065435
1.26543 0.0540595 0.000611488
1.26928 0.0548946 0.000623671
1.27312 0.0552352 0.000705059
1.27696 0.0545091 0.000693699
1.2808 0.0572187 0.000676448
1.28465 0.0589287 0.000695312
1.28849 0.0610921 0.000710325
1.29233 0.0622277 0.000785429
1.29618 0.0665162 0.000732898
1.30002 0.0708445 0.000805335
1.30386 0.0791602 0.000832038
1.30771 0.0893068 0.000891301
1.31155 0.0970367 0.000901416
1.31539 0.10097 0.000924448
1.31923 0.101366 0.000967461
1.32308 0.096271 0.000945008
1.32692 0.0934778 0.000933763
1.33076 0.0857124 0.000882322
1.33461 0.0823628 0.000854132
1.33845 0.0777173 0.000817141
1.34229 0.0733286 0.000775805
1.34614 0.0718436 0.000773295
1.34998 0.0712057 0.000696555
1.35382 0.0682046 0.000698618
1.35766 0.0636861 0.000748095
1.36151 0.0628349 0.000705243
1.36535 0.0614033 0.000729926
1.36919 0.0587221 0.000743057
1.37304 0.058399 0.000730358
1.37688 0.0565882 0.000717745
1.38072 0.0548421 0.000662714
1.38457 0.0534519 0.000676526
1.38841 0.0512852 0.000650367
1.39225 0.0505449 0.000628862
1.39609 0.0497506 0.000661247
1.39994 0.0478404 0.000641628
1.40378 0.0469443 0.0006312
1.40762 0.0471267 0.000638965
1.41147 0.0461463 0.000632133
1.41531 0.0434767 0.000623307
1.41915 0.042611 0.000594743
1.423 0.0424257 0.000620178
1.42684 0.0415955 0.00061036
1.43068 0.0417728 0.00060367
1.43452 0.0398212 0.000540253
1.43837 0.0405948 0.000513221
1.44221 0.0392945 0.000587709
1.44605 0.0372904 0.00055937
1.4499 0.0376184 0.000547025
1.45374 0.0371554 0.000553643
1.45758 0.0376313 0.000545474
1.46143 0.0362833 0.00058483
1.46527 0.0357256 0.000547306
1.46911 0.0352666 0.000530887
1.47296 0.0347661 0.000514377
1.4768 0.0342236 0.000536198
1.48064 0.0329056 0.000546144
1.48448 0.0337914 0.000507678
1.48833 0.0337263 0.000513594
1.49217 0.0328657 0.000523542
1.49601 0.0317745 0.000520337
1.49986 0.0316362 0.000528041
1.5037 0.0313828 0.000544272
1.50754 0.0313614 0.000479331
1.51139 0.0303306 0.000498049
1.51523 0.0302758 0.000479654
1.51907 0.0312814 0.000424646
1.52291 0.0292011 0.000456602
1.52676 0.0286477 0.000477358
1.5306 0.0289152 0.000467431
1.53444 0.0283274 0.00048474
1.53829 0.0288883 0.000495087
1.54213 0.0278591 0.000479616
1.54597 0.0277952 0.000473103
1.54982 0.0275022 0.000474659
1.55366 0.0269231 0.000469777
1.5575 0.0265079 0.000462746
1.56134 0.0265463 0.00046637
1.56519 0.0268545 0.000468415
1.56903 0.025929 0.000450977
1.57287 0.0262901 0.000462362
1.57672 0.0263931 0.000460396
1.58056 0.0259492 0.000472585
1.5844 0.0257357 0.000459427
1.58825 0.0254614 0.000483707
1.59209 0.0254906 0.000450165
1.59593 0.0251643 0.000434559
1.59977 0.0249113 0.000437268
1.60362 0.0255722 0.000410299
1.60746 0.024918 0.000430215
1.6113 0.0235962 0.000459392
1.61515 0.0232198 0.000431876
1.61899 0.0239636 0.000434503
1.62283 0.0237797 0.000440505
1.62668 0.0230758 0.000447269
1.63052 0.0233205 0.000420259
1.63436 0.0227892 0.0004274
1.63821 0.0231015 0.000456513
1.64205 0.0226239 0.000412494
1.64589 0.0226571 0.000431096
1.64973 0.0224366 0.000442366
1.65358 0.0221098 0.000403614
1.65742 0.0232207 0.00043084
1.66126 0.0224157 0.000421302
1.66511 0.0223214 0.000427568
1.66895 0.0219632 0.000439793
1.67279 0.0224177 0.000420511
1.67664 0.0226799 0.000407971
1.68048 0.0217845 0.000416543
1.68432 0.02263 0.000362076
1.68816 0.0225318 0.000379805
1.69201 0.0218193 0.00043216
1.69585 0.0219452 0.00043052
1.69969 0.0219562 0.000417759
1.70354 0.0204427 0.000409452
1.70738 0.0205352 0.000401558
1.71122 0.0205185 0.00042079
1.71507 0.0213097 0.000414245
1.71891 0.0205756 0.000404645
1.72275 0.0214267 0.000405668
1.72659 0.0202843 0.000385786
1.73044 0.0206669 0.000408618
1.73428 0.0210713 0.00042332
1.73812 0.0204356 0.000375303
1.74197 0.0202204 0.000410538
1.74581 0.0199847 0.000386548
1.74965 0.0195648 0.000412549
1.7535 0.0207108 0.000413411
1.75734 0.0202867 0.000397449
1.76118 0.0200468 0.000399899
