# Supplementary material for: Mechanically robust supramolecular polymer co-assemblies
Source: Nat Commun. 2022 Jan 18;13:356. doi: 10.1038/s41467-022-28017-0 (PMC8766479; doi:10.1038/s41467-022-28017-0)
Supplement: Supplementary file 3 — Source Data [file 41467_2022_28017_MOESM3_ESM.zip › NCOMMS-21-41006-T_Source Data/Supplementary Figure 26/annealed 8020/8020_code_0mg_id_0002.dat]

0.00431086 0.0001 0
0.00693259 0.0001 0
0.00955431 0.0001 0
0.012176 0.0001 0
0.0147978 0.0001 0
0.0174195 0.0001 0
0.0200412 0.0001 0
0.0226629 0.0001 0
0.0252847 0.0001 0
0.0279064 0.0001 0
0.0305281 0.0001 0
0.0331498 0.0001 0
0.0357716 0.0001 0
0.0383933 0.0001 0
0.041015 0.0001 0
0.0436367 0.0001 0
0.0462585 0.0001 0
0.0488802 0.0001 0
0.0515019 0.0001 0
0.0541236 0.0001 0
0.0567453 0.0001 0
0.0593671 0.0001 0
0.0619888 0.0001 0
0.0646105 0.0001 0
0.0672322 0.0001 0
0.069854 0.0001 0
0.0724757 0.0001 0
0.0750974 0.0001 0
0.0777191 0.0001 0
0.0803409 0.0001 0
0.0829626 0.0001 0
0.0855843 0.0001 0
0.088206 0.0001 0
0.0908278 0.0001 0
0.0934495 0.0001 0
0.0960712 0.0001 0
0.0986929 0.0001 0
0.101315 0.0001 0
0.103936 0.0001 0
0.106558 0.0001 0
0.10918 0.0001 0
0.111802 0.0001 0
0.114423 0.0001 0
0.117045 0.0001 0
0.119667 0.0001 0
0.122288 0.0001 0
0.12491 0.0001 0
0.127532 0.0001 0
0.130154 0.0001 0
0.132775 0.0001 0
0.135397 0.0001 0
0.138019 0.0001 0
0.140641 0.0001 0
0.143262 0.0001 0
0.145884 0.0001 0
0.148506 0.0001 0
0.151127 0.0001 0
0.153749 0.0001 0
0.156371 0.0001 0
0.158993 0.0001 0
0.161614 0.0001 0
0.164236 0.0001 0
0.166858 0.0001 0
0.169479 0.0001 0
0.172101 0.0001 0
0.174723 0.0001 0
0.177345 0.0001 0
0.179966 0.0001 0
0.182588 0.0001 0
0.18521 0.0001 0
0.187832 0.0001 0
0.190453 0.0001 0
0.193075 0.0001 0
0.195697 0.0001 0
0.198318 0.0001 0
0.20094 0.0001 0
0.203562 0.0001 0
0.206184 0.0001 0
0.208805 0.0001 0
0.211427 0.0001 0
0.214049 0.0001 0
0.216671 0.0001 0
0.219292 0.0001 0
0.221914 0.0001 0
0.224536 0.0001 0
0.227157 0.0001 0
0.229779 0.0001 0
0.232401 0.0001 0
0.235023 0.0001 0
0.237644 0.0001 0
0.240266 0.0001 0
0.242888 0.0001 0
0.24551 0.0001 0
0.248131 0.0001 0
0.250753 0.0001 0
0.253375 0.0001 0
0.255996 0.0001 0
0.258618 0.0001 0
0.26124 0.0001 0
0.263862 0.0001 0
0.266483 0.0001 0
0.269105 0.0001 0
0.271727 0.0001 0
0.274348 0.0001 0
0.27697 0.0001 0
0.279592 0.0001 0
0.282214 0.0001 0
0.284835 0.0001 0
0.287457 0.0001 0
0.290079 0.0001 0
0.292701 0.0001 0
0.295322 0.0001 0
0.297944 0.0001 0
0.300566 0.0001 0
0.303187 0.0001 0
0.305809 0.0001 0
0.308431 0.0001 0
0.311053 0.0001 0
0.313674 0.0001 0
0.316296 0.0001 0
0.318918 0.0001 0
0.32154 0.0001 0
0.324161 0.0001 0
0.326783 0.0001 0
0.329405 0.0001 0
0.332026 0.0001 0
0.334648 0.0001 0
0.33727 0.0001 0
0.339892 0.0001 0
0.342513 0.0001 0
0.345135 0.0001 0
0.347757 0.0001 0
0.350378 0.0001 0
0.353 0.0001 0
0.355622 0.0001 0
0.358244 0.0001 0
0.360865 0.0001 0
0.363487 0.0001 0
0.366109 0.0001 0
0.368731 0.0001 0
0.371352 0.0001 0
0.373974 0.0001 0
0.376596 0.0001 0
0.379217 0.0001 0
0.381839 0.0001 0
0.384461 0.0001 0
0.387083 0.0001 0
0.389704 0.0001 0
0.392326 0.0001 0
0.394948 0.0001 0
0.39757 0.0001 0
0.400191 0.0001 0
0.402813 0.0001 0
0.405435 0.0001 0
0.408056 0.0001 0
0.410678 0.0001 0
0.4133 0.0001 0
0.415922 0.0001 0
0.418543 0.0001 0
0.421165 0.0001 0
0.423787 0.0001 0
0.426408 0.0001 0
0.42903 0.0001 0
0.431652 0.0001 0
0.434274 0.0001 0
0.436895 0.0001 0
0.439517 0.0001 0
0.442139 0.0001 0
0.444761 0.0001 0
0.447382 0.0001 0
0.450004 0.0001 0
0.452626 0.0001 0
0.455247 0.0001 0
0.457869 0.0001 0
0.460491 0.0001 0
0.463113 0.0001 0
0.465734 0.0001 0
0.468356 0.0001 0
0.470978 0.0001 0
0.4736 0.0001 0
0.476221 0.0001 0
0.478843 0.0001 0
0.481465 0.0001 0
0.484086 0.0001 0
0.486708 0.0001 0
0.48933 0.0001 0
0.491952 0.0001 0
0.494573 0.0001 0
0.497195 0.0001 0
0.499817 0.0001 0
0.502438 0.0001 0
0.50506 0.0001 0
0.507682 0.0001 0
0.510304 0.0001 0
0.512925 0.0001 0
0.515547 0.0001 0
0.518169 0.0001 0
0.520791 0.0001 0
0.523412 0.0001 0
0.526034 0.0001 0
0.528656 0.0001 0
0.531277 0.0001 0
0.533899 0.0001 0
0.536521 0.0001 0
0.539143 0.0001 0
0.541764 0.0001 0
0.544386 0.0001 0
0.547008 0.0001 0
0.54963 0.0001 0
0.552251 0.0001 0
0.554873 0.0001 0
0.557495 0.0001 0
0.560116 0.0001 0
0.562738 0.0001 0
0.56536 0.0001 0
0.567982 0.0001 0
0.570603 0.0001 0
0.573225 0.0001 0
0.575847 0.0322514 0.00140118
0.578468 0.0362376 0.000906952
0.58109 0.0372942 0.00088562
0.583712 0.0440102 0.000863433
0.586334 0.049985 0.000824994
0.588955 0.0582789 0.000906052
0.591577 0.0613069 0.000966677
0.594199 0.0622765 0.000992897
0.596821 0.0573988 0.000868835
0.599442 0.0550658 0.000893927
0.602064 0.0506599 0.000797303
0.604686 0.0506008 0.00074321
0.607307 0.047017 0.000798216
0.609929 0.0443493 0.00071726
0.612551 0.0457705 0.000782421
0.615173 0.0452472 0.000690322
0.617794 0.0430654 0.00065521
0.620416 0.0440753 0.000704259
0.623038 0.0417072 0.000699664
0.62566 0.0416935 0.000667083
0.628281 0.042909 0.000693261
0.630903 0.0415291 0.00071231
0.633525 0.0419194 0.00073234
0.636146 0.0399663 0.00071249
0.638768 0.0411001 0.000698682
0.64139 0.0393884 0.000688305
0.644012 0.040086 0.000680546
0.646633 0.0402833 0.000652716
0.649255 0.0395898 0.000759666
0.651877 0.0389502 0.000675989
0.654499 0.0383266 0.000701635
0.65712 0.0378346 0.000648337
0.659742 0.0397526 0.000707286
0.662364 0.0379604 0.000690947
0.664985 0.0390562 0.000688044
0.667607 0.0393783 0.000687853
0.670229 0.0399064 0.000640507
0.672851 0.0385137 0.000663854
0.675472 0.0392247 0.000691106
0.678094 0.0376313 0.000689981
0.680716 0.0380121 0.000707977
0.683337 0.0386023 0.000654483
0.685959 0.0393986 0.000677066
0.688581 0.0381694 0.000687338
0.691203 0.0386041 0.000667994
0.693824 0.0390201 0.000681576
0.696446 0.037693 0.000640164
0.699068 0.0403748 0.000711365
0.70169 0.0396025 0.00065516
0.704311 0.0402995 0.000665234
0.706933 0.0395088 0.000688617
0.709555 0.0380973 0.000631896
0.712176 0.0387075 0.000683431
0.714798 0.0391921 0.000674668
0.71742 0.0387321 0.000702774
0.720042 0.0376548 0.00070486
0.722663 0.0389313 0.00077113
0.725285 0.0396708 0.000675218
0.727907 0.0397218 0.000706511
0.730529 0.0389477 0.000691925
0.73315 0.0380745 0.000663982
0.735772 0.039685 0.00066733
0.738394 0.0383097 0.000731937
0.741015 0.0393837 0.000686561
0.743637 0.0378472 0.000678658
0.746259 0.0394089 0.000705396
0.748881 0.0389181 0.000695712
0.751502 0.038652 0.000676875
0.754124 0.0392446 0.000724857
0.756746 0.0384186 0.000678589
0.759367 0.038187 0.000682208
0.761989 0.0380344 0.000758826
0.764611 0.0388822 0.000726295
0.767233 0.0385413 0.000697841
0.769854 0.0373851 0.0006672
0.772476 0.0374984 0.000688421
0.775098 0.0371214 0.000706861
0.77772 0.0373992 0.000695935
0.780341 0.0371841 0.000673505
0.782963 0.036989 0.000689551
0.785585 0.037706 0.000640087
0.788206 0.0380557 0.00059618
0.790828 0.0380308 0.000646338
0.79345 0.038081 0.000699962
0.796072 0.0368952 0.000662144
0.798693 0.0367329 0.000631774
0.801315 0.0371711 0.0006745
0.803937 0.0369538 0.000648412
0.806559 0.0354993 0.000707745
0.80918 0.0361143 0.000631814
0.811802 0.0359078 0.000721218
0.814424 0.0377739 0.000644107
0.817045 0.0357997 0.000676684
0.819667 0.0371848 0.000689586
0.822289 0.0370698 0.000656794
0.824911 0.0360195 0.00061672
0.827532 0.0358647 0.000663289
0.830154 0.0379295 0.000707885
0.832776 0.0375968 0.000729523
0.835397 0.0377101 0.000651568
0.838019 0.0383501 0.000658407
0.840641 0.039124 0.000706186
0.843263 0.0369707 0.000743673
0.845884 0.0370825 0.000662805
0.848506 0.0367595 0.000717178
0.851128 0.0370511 0.000715129
0.85375 0.0350686 0.000647156
0.856371 0.0339038 0.000643714
0.858993 0.0344526 0.000668529
0.861615 0.0344299 0.000666994
0.864236 0.033652 0.000627232
0.866858 0.0333064 0.000639828
0.86948 0.0334842 0.000625207
0.872102 0.0330218 0.000529219
0.874723 0.0337064 0.000614593
0.877345 0.0329128 0.000641236
0.879967 0.0331148 0.000608703
0.882589 0.0326138 0.000625206
0.88521 0.031245 0.000626364
0.887832 0.032085 0.000613234
0.890454 0.0304606 0.000650566
0.893075 0.031705 0.000591707
0.895697 0.030549 0.000662598
0.898319 0.0308171 0.000593642
0.900941 0.0311405 0.000602348
0.903562 0.0319143 0.000621822
0.906184 0.0308822 0.000610006
0.908806 0.0316244 0.000597031
0.911427 0.0293689 0.000594916
0.914049 0.0315377 0.000629743
0.916671 0.0303672 0.000621371
0.919293 0.0299963 0.000625745
0.921914 0.0310359 0.00058644
0.924536 0.0313397 0.000639009
0.927158 0.0312933 0.000650331
0.92978 0.0307452 0.000633347
0.932401 0.030385 0.000606337
0.935023 0.0305991 0.000563736
0.937645 0.0312376 0.000605674
0.940266 0.0312899 0.000636655
0.942888 0.0312977 0.000672018
0.94551 0.0311438 0.000607121
0.948132 0.032005 0.000625593
0.950753 0.031003 0.000619775
0.953375 0.0307027 0.000615583
0.955997 0.0321868 0.000591288
0.958619 0.0323508 0.000539398
0.96124 0.0322864 0.000591181
0.963862 0.0332469 0.000639097
0.966484 0.0321985 0.000638685
0.969105 0.0321798 0.000616049
0.971727 0.0330723 0.000675667
0.974349 0.0317441 0.000646561
0.976971 0.0323902 0.000649927
0.979592 0.0328131 0.000628101
0.982214 0.0332259 0.000635382
0.984836 0.0328768 0.00065837
0.987458 0.0336338 0.000671171
0.990079 0.0333797 0.000637849
0.992701 0.0335113 0.000650867
0.995323 0.0328493 0.000661003
0.997944 0.0322307 0.000632262
1.00057 0.0332475 0.000639233
1.00319 0.0321293 0.000614906
1.00581 0.0329751 0.000676461
1.00843 0.0331301 0.00065719
1.01105 0.0334632 0.000690036
1.01367 0.0329529 0.000664352
1.0163 0.0339194 0.0006106
1.01892 0.0338964 0.00067301
1.02154 0.034171 0.000677106
1.02416 0.0347765 0.000671871
1.02678 0.0337941 0.000636184
1.02941 0.033998 0.000616352
1.03203 0.0339966 0.000646504
1.03465 0.0347565 0.00063837
1.03727 0.0349122 0.000627537
1.03989 0.0369959 0.000565409
1.04251 0.0364858 0.000588016
1.04514 0.0357456 0.000597617
1.04776 0.0374864 0.000674649
1.05038 0.0363337 0.000677422
1.053 0.0352673 0.000695844
1.05562 0.0363064 0.00067298
1.05824 0.037012 0.000662509
1.06087 0.0368516 0.000606704
1.06349 0.036974 0.000675046
1.06611 0.0369002 0.000649506
1.06873 0.0369068 0.000671025
1.07135 0.0379566 0.000673251
1.07397 0.0376894 0.000678835
1.0766 0.0388714 0.000714363
1.07922 0.0384439 0.000695672
1.08184 0.0376931 0.000637145
1.08446 0.0381504 0.000680911
1.08708 0.037983 0.000659167
1.0897 0.0390031 0.000713032
1.09233 0.0394472 0.000661517
1.09495 0.0386308 0.000714984
1.09757 0.0382248 0.000696523
1.10019 0.039124 0.000718462
1.10281 0.0388346 0.00072056
1.10544 0.0416189 0.000728407
1.10806 0.0392697 0.00065872
1.11068 0.0399774 0.0006898
1.1133 0.0402311 0.000741306
1.11592 0.0400832 0.000742215
1.11854 0.0401601 0.00071736
1.12117 0.0403336 0.000714579
1.12379 0.0404327 0.0006397
1.12641 0.0416954 0.000633616
1.12903 0.0432276 0.000716055
1.13165 0.0416064 0.000679574
1.13427 0.0419844 0.000726157
1.1369 0.0430139 0.000748305
1.13952 0.0417236 0.000729035
1.14214 0.042055 0.000687979
1.14476 0.0415633 0.000722976
1.14738 0.0426775 0.000707099
1.15 0.0432161 0.00076194
1.15263 0.0439358 0.000737221
1.15525 0.0424802 0.000737228
1.15787 0.0447077 0.000702389
1.16049 0.0438505 0.000723998
1.16311 0.0450256 0.000739516
1.16573 0.0448878 0.000788441
1.16836 0.0442745 0.000711138
1.17098 0.0457798 0.000769956
1.1736 0.0475009 0.000762743
1.17622 0.0478874 0.000820901
1.17884 0.0481812 0.000795366
1.18147 0.0492622 0.000808754
1.18409 0.0482921 0.000763575
1.18671 0.0493817 0.000747239
1.18933 0.0490876 0.000749445
1.19195 0.0488345 0.000776311
1.19457 0.0476568 0.000729671
1.1972 0.0486977 0.000771195
1.19982 0.0482899 0.000758592
1.20244 0.0484372 0.000778117
