# Supplementary material for: Mechanically robust supramolecular polymer co-assemblies
Source: Nat Commun. 2022 Jan 18;13:356. doi: 10.1038/s41467-022-28017-0 (PMC8766479; doi:10.1038/s41467-022-28017-0)
Supplement: Supplementary file 3 — Source Data [file 41467_2022_28017_MOESM3_ESM.zip › NCOMMS-21-41006-T_Source Data/Supplementary Figure 26/annealed 8020/8020_code_0mg_id_iq.dat]

0.0646906	51.1869
0.0785669	270.006
0.0924431	93.6545
0.106319	71.3245
0.120196	35.4551
0.134072	24.4037
0.147948	14.65
0.161824	10.4759
0.17570100000000002	7.39434
0.189577	5.83016
0.203453	4.65873
0.217329	3.51713
0.23120600000000002	2.88411
0.24508200000000002	2.29829
0.258958	1.94336
0.272834	1.69583
0.286711	1.42401
0.300587	1.19426
0.31446300000000005	1.04658
0.328339	0.863712
0.34221599999999996	0.781944
0.356092	0.695446
0.369968	0.609132
0.38384399999999996	0.548489
0.397721	0.492596
0.411597	0.450049
0.42547300000000005	0.406217
0.439349	0.36985
0.45322599999999996	0.332713
0.467102	0.318339
0.480978	0.282623
0.494854	0.266832
0.5087309999999999	0.2554
0.522607	0.234078
0.536483	0.225856
0.550359	0.216077
0.564236	0.20342
0.578112	0.18528
0.5919880000000001	0.182011
0.605864	0.181558
0.619741	0.17228
0.6336170000000001	0.168056
0.647493	0.172034
0.661369	0.182041
0.675246	0.192316
0.689122	0.238062
0.702998	0.337884
0.716874	0.561471
0.730751	0.871908
0.744627	1.15245
0.7585029999999999	1.28108
0.7723789999999999	1.24516
0.7862560000000001	1.07637
0.8001320000000001	0.8655
0.814008	0.680984
0.827884	0.517816
0.841761	0.393106
0.8556370000000001	0.307502
0.869513	0.238433
0.883389	0.186622
0.897266	0.153434
0.9111420000000001	0.130968
0.9250179999999999	0.106765
0.938894	0.0939627
0.95277	0.0843999
0.966647	0.0727504
0.9805229999999999	0.0670913
0.994399	0.0612853
1.00828	0.0545033
1.02215	0.0517853
1.03603	0.0497329
1.0499	0.0462392
1.06378	0.0443448
1.07766	0.0435904
1.0915300000000001	0.0415252
1.10541	0.0411689
1.11929	0.0380003
1.13316	0.0383556
1.14704	0.0377389
1.1609099999999999	0.0365383
1.17479	0.0357888
1.1886700000000001	0.0353256
1.20254	0.0344549
1.21642	0.0370112
1.2303	0.0348359
1.24417	0.0354601
1.25805	0.0342462
1.27192	0.0344045
1.2858	0.0337333
1.29968	0.0344304
1.31355	0.0358159
1.32743	0.0355684
1.34131	0.0363942
1.35518	0.0385522
1.36906	0.0400237
1.38293	0.0426462
1.3968099999999999	0.0441468
1.41069	0.0492365
1.42456	0.0552638
1.43844	0.0681101
1.45232	0.0821193
1.46619	0.0979325
1.48007	0.113093
1.49394	0.125928
1.50782	0.128223
1.5217	0.132169
1.5355699999999999	0.127095
1.54945	0.122097
1.56333	0.116938
1.5772	0.112706
1.59108	0.103281
1.60495	0.0970488
1.61883	0.0895052
1.6327099999999999	0.086708
1.64658	0.0831693
1.66046	0.0793699
1.67434	0.0748115
1.68821	0.0770643
1.70209	0.0770389
1.71596	0.0749947
1.72984	0.0780666
1.74372	0.0834572
1.75759	0.0874712
1.7714699999999999	0.0980922
1.78535	0.109446
1.79922	0.127179
1.8131	0.156205
1.82697	0.189413
1.84085	0.240607
1.85473	0.283761
1.8686	0.352869
1.88248	0.383941
1.89636	0.411857
1.9102299999999999	0.41602
1.92411	0.38413
1.93798	0.337742
1.95186	0.282724
1.96574	0.236252
1.97961	0.187984
1.99349	0.155474
2.00737	0.126304
2.02124	0.10272
2.03512	0.0901572
2.04899	0.0798994
2.06287	0.0748071
2.07675	0.0680881
2.09062	0.0652722
2.1045	0.061456
2.11838	0.0601269
2.13225	0.0591181
2.14613	0.055999
2.16	0.0567158
2.17388	0.0557958
2.18776	0.0534805
2.2016299999999998	0.0556406
2.21551	0.055865
2.22939	0.0562049
2.24326	0.0552567
2.25714	0.0552309
2.27101	0.0515153
2.28489	0.0521239
2.29877	0.0515669
2.31264	0.047868
2.32652	0.0479576
2.3404	0.0466594
2.35427	0.0465464
2.36815	0.042414
2.38202	0.0435308
2.3959	0.0400595
2.40978	0.0415737
2.42365	0.0395568
2.4375299999999998	0.0395564
2.45141	0.0381913
2.46528	0.0383359
2.47916	0.0367166
2.49303	0.0364775
2.50691	0.0345551
2.52079	0.0334874
2.53466	0.0339385
2.54854	0.0342293
2.5624200000000004	0.0322448
2.57629	0.0329107
2.59017	0.0320788
2.6040400000000004	0.0304581
2.6179200000000002	0.0306235
2.6318	0.0312894
2.64567	0.0293707
2.65955	0.0318222
2.6734299999999998	0.0310297
2.6873000000000005	0.029236
2.7011800000000004	0.0285544
2.7150499999999997	0.0286138
2.72893	0.0299645
2.74281	0.027745
2.7566800000000002	0.0274606
2.77056	0.0270911
2.78444	0.0263103
2.79831	0.0283024
2.81219	0.0274189
2.82606	0.0268132
2.8399400000000004	0.0256713
2.8538200000000002	0.0267383
2.86769	0.025928
2.88157	0.0273634
2.89545	0.0274448
2.90932	0.0266798
2.9232000000000005	0.0254668
2.93707	0.0261664
2.9509499999999997	0.0279311
2.96483	0.0256831
2.9787000000000003	0.027332
2.9925800000000002	0.0264172
3.00646	0.0266502
3.02033	0.0258498
3.03421	0.0258661
3.04808	0.0262626
3.06196	0.0251126
3.0758400000000004	0.0251545
3.08971	0.0245727
3.10359	0.0250572
3.11747	0.0262394
3.1313400000000002	0.0244896
3.14522	0.0251075
3.15909	0.023771
3.17297	0.0253192
3.1868499999999997	0.0253192
3.2007200000000005	0.023201
3.2146000000000003	0.0238983
3.2284800000000002	0.0238923
3.24235	0.0236468
3.25623	0.024396
3.2701000000000002	0.024147
3.28398	0.0230794
3.29786	0.022853
3.31173	0.0225075
3.32561	0.0229015
3.33949	0.022322
3.3533600000000003	0.0232005
3.3672400000000002	0.0234354
3.38111	0.0232478
3.39499	0.022825
3.40887	0.0228784
3.42274	0.021798
3.4366200000000005	0.0227544
3.4505000000000003	0.0222007
3.4643699999999997	0.0237301
3.47825	0.0224761
3.4921200000000003	0.0231537
3.5060000000000002	0.0225624
3.51988	0.0225538
3.53375	0.0231537
3.54763	0.0238423
3.56151	0.0232721
3.57538	0.0234848
3.5892600000000003	0.0232956
3.60313	0.0246743
3.61701	0.024535
3.63089	0.0242368
3.64476	0.0242839
3.65864	0.0242839
3.6725200000000005	0.0237686
3.68639	0.0264329
3.7002699999999997	0.0283719
3.7141400000000004	0.0282135
3.7280200000000003	0.0288771
3.7419000000000002	0.0301431
3.75577	0.0302257
3.76965	0.0309174
3.78353	0.0296786
3.7974	0.029219
3.81128	0.0278855
3.82515	0.0275744
3.83903	0.0273129
3.85291	0.0240841
3.8667800000000003	0.0253898
3.88066	0.0247003
3.89454	0.023603
3.90841	0.0233188
3.92229	0.02263
3.93616	0.0224337
3.9500400000000004	0.0231522
3.9639200000000003	0.0208013
3.9777899999999997	0.0215575
3.99167	0.0215424
4.0055499999999995	0.0207045
4.01942	0.0210849
4.0333000000000006	0.0211087
4.0471699999999995	0.0190881
4.06105	0.0196771
4.07493	0.0204392
4.0888	0.0215904
4.10268	0.020447
4.11656	0.0199914
4.13043	0.0203329
4.14431	0.0201895
4.15818	0.0205857
4.17206	0.0200318
4.18594	0.0202696
4.19981	0.0205758
4.21369	0.0205778
4.22757	0.0203807
4.24144	0.0203928
4.25532	0.0202359
4.26919	0.0192883
4.28307	0.0208841
4.29695	0.0219124
4.3108200000000005	0.0200054
4.3247	0.0215753
4.33858	0.0193402
4.35245	0.0202447
4.36633	0.0210974
4.3802	0.0214609
4.394080000000001	0.0211671
4.40796	0.0203263
4.42183	0.0201115
4.43571	0.0210366
4.44958	0.0211602
4.46346	0.0221188
4.47734	0.021233
4.49121	0.0224398
4.50509	0.0193353
4.5189699999999995	0.0212719
4.53284	0.0202601
4.5467200000000005	0.0206231
4.5605899999999995	0.020918
4.57447	0.0207759
4.58835	0.0201573
4.60222	0.0197717
4.6161	0.0209418
4.62998	0.0214131
4.64385	0.021309
4.65773	0.0202683
4.6716	0.0207996
4.68548	0.0197299
4.69936	0.0203329
4.71323	0.0212988
4.72711	0.0214944
4.74099	0.0223544
4.75486	0.0205619
4.76874	0.0208107
4.78261	0.0215664
4.79649	0.0213523
4.81037	0.0210497
4.8242400000000005	0.0208138
4.83812	0.0217972
4.852	0.0215727
4.86587	0.0217345
4.87975	0.0215308
4.89362	0.0213939
4.907500000000001	0.0214415
4.92138	0.0225271
4.93525	0.020369
4.94913	0.0212542
4.96301	0.0212719
4.97688	0.0222921
4.99076	0.0216782
5.00463	0.0213939
5.018510000000001	0.0214464
5.0323899999999995	0.0220547
5.04626	0.0216801
5.06014	0.0216801
5.07402	0.0220532
5.087890000000001	0.0229818
5.10177	0.0219679
5.11564	0.0229866
5.129519999999999	0.0221487
5.1434	0.0216484
5.1572700000000005	0.0225955
5.17115	0.0218908
5.18503	0.0227222
5.1989	0.021672
5.21278	0.0222921
5.22665	0.0222259
5.24053	0.0220014
5.25441	0.0223496
5.26828	0.0237999
5.28216	0.0229153
5.29604	0.0228393
5.30991	0.0245365
5.323790000000001	0.0238603
5.33766	0.0218142
5.35154	0.0224205
5.365419999999999	0.02263
5.37929	0.0222734
5.3931700000000005	0.0227779
5.40705	0.0223109
5.420920000000001	0.0226697
5.434799999999999	0.022939
5.44867	0.0233658
5.46255	0.0237922
5.47643	0.0243599
5.4903	0.0241276
5.50418	0.0234838
5.51806	0.0249511
5.531930000000001	0.0254155
5.5458099999999995	0.0250784
5.55968	0.0244957
5.57356	0.0251167
5.58744	0.0258153
5.601310000000001	0.0249579
5.61519	0.0269812
5.6290700000000005	0.0267424
5.642939999999999	0.0240287
5.65682	0.0257079
5.6706900000000005	0.0260863
5.68457	0.0257915
5.69845	0.0263785
5.71232	0.0257773
5.7262	0.0259412
5.74008	0.0269088
5.75395	0.0263158
5.75847	0.0322514
5.76783	0.0276219
5.7817	0.0282792
5.78468	0.0362376
5.79558	0.0295077
5.80946	0.0296932
5.8109	0.0372942
5.82333	0.0292826
5.8371200000000005	0.0440102
5.837210000000001	0.0318138
5.85109	0.0327079
5.86334	0.049985
5.86496	0.0344076
5.878839999999999	0.0388025
5.88955	0.0582789
5.89271	0.0404411
5.9065900000000005	0.0456547
5.91577	0.0613069
5.92047	0.0486179
5.934340000000001	0.0540883
5.9419900000000005	0.0622765
5.948219999999999	0.0577731
5.9621	0.0603803
5.968210000000001	0.0573988
5.97597	0.0628748
5.98985	0.0642309
5.99442	0.0550658
6.00372	0.0586056
6.0176	0.0587748
6.02064	0.0506599
6.03148	0.0576122
6.045350000000001	0.0532638
6.04686	0.0506008
6.0592299999999994	0.0548558
6.07307	0.047017
6.073110000000001	0.049986
6.08698	0.0506679
6.099290000000001	0.0443493
6.10086	0.0496348
6.114730000000001	0.0481913
6.125509999999999	0.0457705
6.12861	0.0481442
6.1424900000000004	0.0463088
6.15173	0.0452472
6.156359999999999	0.0451469
6.17024	0.0428173
6.1779399999999995	0.0430654
6.18412	0.0438285
6.19799	0.0458186
6.20416	0.0440753
6.21187	0.0436822
6.22574	0.0424262
6.23038	0.0417072
6.23962	0.0418622
6.2535	0.0426009
6.2566	0.0416935
6.26737	0.0409908
6.28125	0.0405908
6.28281	0.042909
6.29513	0.0411516
6.309	0.0400261
6.30903	0.0415291
6.32288	0.0402253
6.33525	0.0419194
6.33675	0.0402944
6.350630000000001	0.0404746
6.36146	0.0399663
6.36451	0.0401202
6.37838	0.0406614
6.38768	0.0411001
6.4139	0.0393884
6.44012	0.040086
6.46633	0.0402833
6.4925500000000005	0.0395898
6.51877	0.0389502
6.54499	0.0383266
6.5712	0.0378346
6.5974200000000005	0.0397526
6.62364	0.0379604
6.649850000000001	0.0390562
6.676069999999999	0.0393783
6.70229	0.0399064
6.72851	0.0385137
6.75472	0.0392247
6.780939999999999	0.0376313
6.80716	0.0380121
6.8333699999999995	0.0386023
6.85959	0.0393986
6.88581	0.0381694
6.91203	0.0386041
6.93824	0.0390201
6.96446	0.037693
6.99068	0.0403748
7.016900000000001	0.0396025
7.04311	0.0402995
7.069330000000001	0.0395088
7.09555	0.0380973
7.12176	0.0387075
7.1479800000000004	0.0391921
7.174199999999999	0.0387321
7.200419999999999	0.0376548
7.22663	0.0389313
7.25285	0.0396708
7.27907	0.0397218
7.305289999999999	0.0389477
7.3315	0.0380745
7.35772	0.039685
7.38394	0.0383097
7.41015	0.0393837
7.43637	0.0378472
7.4625900000000005	0.0394089
7.48881	0.0389181
7.51502	0.038652
7.54124	0.0392446
7.5674600000000005	0.0384186
7.59367	0.038187
7.61989	0.0380344
7.64611	0.0388822
7.6723300000000005	0.0385413
7.69854	0.0373851
7.724760000000001	0.0374984
7.750979999999999	0.0371214
7.7772	0.0373992
7.8034099999999995	0.0371841
7.82963	0.036989
7.85585	0.037706
7.882059999999999	0.0380557
7.9082799999999995	0.0380308
7.9345	0.038081
7.96072	0.0368952
7.98693	0.0367329
8.01315	0.0371711
8.03937	0.0369538
8.06559	0.0354993
8.0918	0.0361143
8.11802	0.0359078
8.14424	0.0377739
8.17045	0.0357997
8.196670000000001	0.0371848
8.22289	0.0370698
8.24911	0.0360195
8.27532	0.0358647
8.30154	0.0379295
8.32776	0.0375968
8.35397	0.0377101
8.380189999999999	0.0383501
8.40641	0.039124
8.43263	0.0369707
8.45884	0.0370825
8.48506	0.0367595
8.51128	0.0370511
8.5375	0.0350686
8.56371	0.0339038
8.58993	0.0344526
8.616150000000001	0.0344299
8.64236	0.033652
8.66858	0.0333064
8.6948	0.0334842
8.721020000000001	0.0330218
8.74723	0.0337064
8.77345	0.0329128
8.79967	0.0331148
8.82589	0.0326138
8.8521	0.031245
8.878319999999999	0.032085
8.904539999999999	0.0304606
8.93075	0.031705
8.95697	0.030549
8.98319	0.0308171
9.009409999999999	0.0311405
9.03562	0.0319143
9.06184	0.0308822
9.08806	0.0316244
9.11427	0.0293689
9.14049	0.0315377
9.16671	0.0303672
9.19293	0.0299963
9.21914	0.0310359
9.24536	0.0313397
9.27158	0.0312933
9.2978	0.0307452
9.324010000000001	0.030385
9.35023	0.0305991
9.37645	0.0312376
9.402660000000001	0.0312899
9.42888	0.0312977
9.4551	0.0311438
9.48132	0.032005
9.50753	0.031003
9.53375	0.0307027
9.55997	0.0321868
9.58619	0.0323508
9.6124	0.0322864
9.63862	0.0332469
9.66484	0.0321985
9.69105	0.0321798
9.71727	0.0330723
9.74349	0.0317441
9.76971	0.0323902
9.79592	0.0328131
9.822140000000001	0.0332259
9.84836	0.0328768
9.87458	0.0336338
9.90079	0.0333797
9.92701	0.0335113
9.95323	0.0328493
9.97944	0.0322307
10.0057	0.0332475
10.0319	0.0321293
10.058100000000001	0.0329751
10.084299999999999	0.0331301
10.1105	0.0334632
10.136700000000001	0.0329529
10.163	0.0339194
10.1892	0.0338964
10.215399999999999	0.034171
10.2416	0.0347765
10.267800000000001	0.0337941
10.2941	0.033998
10.3203	0.0339966
10.3465	0.0347565
10.372699999999998	0.0349122
10.3989	0.0369959
10.4251	0.0364858
10.4514	0.0357456
10.4776	0.0374864
10.503800000000002	0.0363337
10.53	0.0352673
10.5562	0.0363064
10.5824	0.037012
10.608699999999999	0.0368516
10.6349	0.036974
10.6611	0.0369002
10.6873	0.0369068
10.7135	0.0379566
10.739700000000001	0.0376894
10.766	0.0388714
10.792200000000001	0.0384439
10.818399999999999	0.0376931
10.8446	0.0381504
10.870800000000001	0.037983
10.896999999999998	0.0390031
10.923300000000001	0.0394472
10.9495	0.0386308
10.9757	0.0382248
11.0019	0.039124
11.0281	0.0388346
11.0544	0.0416189
11.0806	0.0392697
11.1068	0.0399774
11.133	0.0402311
11.1592	0.0400832
11.185400000000001	0.0401601
11.2117	0.0403336
11.2379	0.0404327
11.2641	0.0416954
11.2903	0.0432276
11.316500000000001	0.0416064
11.342699999999999	0.0419844
11.369	0.0430139
11.3952	0.0417236
11.421399999999998	0.042055
11.4246	0.0442
11.4476	0.0415633
11.463000000000001	0.0429976
11.4738	0.0426775
11.5	0.0432161
11.5014	0.044981
11.5263	0.0439358
11.5398	0.0456959
11.552500000000002	0.0424802
11.578299999999999	0.045373
11.5787	0.0447077
11.6049	0.0438505
11.6167	0.0468033
11.6311	0.0450256
11.655100000000001	0.0485843
11.6573	0.0448878
11.6836	0.0442745
11.6936	0.048635
11.7098	0.0457798
11.732	0.0506422
11.736	0.0475009
11.7622	0.0478874
11.7704	0.0492077
11.788400000000001	0.0481812
11.8089	0.0511906
11.8147	0.0492622
11.840900000000001	0.0482921
11.8473	0.0508541
11.867099999999999	0.0493817
11.8857	0.0493632
11.8933	0.0490876
11.919500000000001	0.0488345
11.9241	0.0498349
11.945699999999999	0.0476568
11.962600000000002	0.0490313
11.972000000000001	0.0486977
11.9982	0.0482899
12.001	0.0475436
12.0244	0.0484372
12.0394	0.0488544
12.0779	0.0476304
12.116299999999999	0.0484497
12.1547	0.0499314
12.1932	0.0500877
12.2316	0.0488986
12.270000000000001	0.0490856
12.308399999999999	0.0494786
12.346900000000002	0.0501985
12.385299999999999	0.0505554
12.4237	0.0514532
12.462200000000001	0.0515214
12.500599999999999	0.0498586
12.539	0.0510079
12.577499999999999	0.0520928
12.6159	0.0546766
12.654300000000001	0.0540595
12.6928	0.0548946
12.731200000000001	0.0552352
12.7696	0.0545091
12.808	0.0572187
12.8465	0.0589287
12.884899999999998	0.0610921
12.9233	0.0622277
12.9618	0.0665162
13.0002	0.0708445
13.0386	0.0791602
13.0771	0.0893068
13.1155	0.0970367
13.1539	0.10097
13.1923	0.101366
13.2308	0.096271
13.269200000000001	0.0934778
13.307599999999999	0.0857124
13.3461	0.0823628
13.3845	0.0777173
13.4229	0.0733286
13.4614	0.0718436
13.4998	0.0712057
13.5382	0.0682046
13.576600000000001	0.0636861
13.6151	0.0628349
13.653500000000001	0.0614033
13.691899999999999	0.0587221
13.7304	0.058399
13.7688	0.0565882
13.8072	0.0548421
13.8457	0.0534519
13.8841	0.0512852
13.9225	0.0505449
13.9609	0.0497506
13.9994	0.0478404
14.0378	0.0469443
14.0762	0.0471267
14.1147	0.0461463
14.1531	0.0434767
14.1915	0.042611
14.23	0.0424257
14.268400000000002	0.0415955
14.306799999999999	0.0417728
14.3452	0.0398212
14.3837	0.0405948
14.4221	0.0392945
14.4605	0.0372904
14.498999999999999	0.0376184
14.5374	0.0371554
14.575800000000001	0.0376313
14.6143	0.0362833
14.652700000000001	0.0357256
14.691099999999999	0.0352666
14.729600000000001	0.0347661
14.767999999999999	0.0342236
14.8064	0.0329056
14.8448	0.0337914
14.883299999999998	0.0337263
14.9217	0.0328657
14.9601	0.0317745
14.9986	0.0316362
15.037	0.0313828
15.075400000000002	0.0313614
15.113900000000001	0.0303306
15.1523	0.0302758
15.1907	0.0312814
15.229099999999999	0.0292011
15.267599999999998	0.0286477
15.306	0.0289152
15.3444	0.0283274
15.3829	0.0288883
15.4213	0.0278591
15.459700000000002	0.0277952
15.4982	0.0275022
15.5366	0.0269231
15.575000000000001	0.0265079
15.613399999999999	0.0265463
15.651900000000001	0.0268545
15.690299999999999	0.025929
15.7287	0.0262901
15.767199999999999	0.0263931
15.8056	0.0259492
15.844000000000001	0.0257357
15.8825	0.0254614
15.9209	0.0254906
15.9593	0.0251643
15.997699999999998	0.0249113
16.0362	0.0255722
16.0746	0.024918
16.113	0.0235962
16.151500000000002	0.0232198
16.189899999999998	0.0239636
16.2283	0.0237797
16.2668	0.0230758
16.3052	0.0233205
16.343600000000002	0.0227892
16.3821	0.0231015
16.4205	0.0226239
16.4589	0.0226571
16.4973	0.0224366
16.535800000000002	0.0221098
16.574199999999998	0.0232207
16.6126	0.0224157
16.6511	0.0223214
16.6895	0.0219632
16.727899999999998	0.0224177
16.766399999999997	0.0226799
16.8048	0.0217845
16.8432	0.02263
16.881600000000002	0.0225318
16.9201	0.0218193
16.9585	0.0219452
16.9969	0.0219562
17.008300000000002	0.022751
17.0354	0.0204427
17.0588	0.0206635
17.0738	0.0205352
17.1092	0.0211123
17.1122	0.0205185
17.1507	0.0213097
17.1597	0.0206012
17.1891	0.0205756
17.2101	0.0206398
17.2275	0.0214267
17.2606	0.0212301
17.265900000000002	0.0202843
17.3044	0.0206669
17.311	0.020481
17.3428	0.0210713
17.3615	0.0208781
17.3812	0.0204356
17.412	0.0210825
17.4197	0.0202204
17.4581	0.0199847
17.4624	0.0204437
17.496499999999997	0.0195648
17.512900000000002	0.0208129
17.535	0.0207108
17.563299999999998	0.0199862
17.5734	0.0202867
17.6118	0.0200468
17.613799999999998	0.0204211
17.6642	0.0201873
17.7147	0.0200955
17.7651	0.0202529
17.8156	0.0209693
17.8661	0.0208815
17.9165	0.0209111
17.967	0.0207086
18.0174	0.0217604
18.067899999999998	0.0210716
18.1183	0.0212006
18.1688	0.0220435
18.2192	0.0221737
18.2697	0.0237481
18.3202	0.0244046
18.3706	0.0256151
18.4211	0.0270763
18.4715	0.0291825
18.522000000000002	0.0312289
18.572400000000002	0.0327655
18.6229	0.0326845
18.673299999999998	0.0305071
18.7238	0.0288575
18.7743	0.0270931
18.8247	0.026317
18.8752	0.0242441
18.9256	0.0237984
18.9761	0.0229754
19.0265	0.0225357
19.076999999999998	0.021768
19.1274	0.0208909
19.1779	0.0199957
19.2284	0.0198622
19.2788	0.018973
19.3293	0.0196479
19.3797	0.01863
19.4302	0.0180864
19.4806	0.0191396
19.5311	0.0184735
19.581500000000002	0.0179929
19.632	0.0177412
19.6825	0.0174237
19.7329	0.0179231
19.7834	0.0181289
19.8338	0.0178433
19.8843	0.0168306
19.9347	0.0174942
19.9852	0.0167663
20.0357	0.0167921
20.086100000000002	0.0166775
20.136599999999998	0.0171401
20.186999999999998	0.0168818
20.2375	0.0163752
20.2879	0.0162233
20.3384	0.016411
20.388799999999996	0.0164108
20.4393	0.0157077
20.4898	0.0161217
20.5402	0.0166294
20.590700000000002	0.0163506
20.641099999999998	0.016818
20.6916	0.0162455
20.741999999999997	0.0167793
20.7925	0.0154666
20.8429	0.0167468
20.8934	0.0159149
20.943900000000003	0.015787
20.9943	0.0160958
21.044800000000002	0.0164099
21.0952	0.0162127
21.1457	0.0155889
21.1961	0.0164951
21.2466	0.0166626
21.297	0.0160488
21.3475	0.0166658
21.398000000000003	0.0157866
21.4484	0.0157367
21.4989	0.015953
21.5493	0.0157408
21.599800000000002	0.015671
21.6502	0.0157428
21.700699999999998	0.0149298
21.7511	0.0153273
21.8016	0.0154247
21.8521	0.0155988
21.902499999999996	0.0153614
21.953	0.0157424
22.003400000000003	0.0153492
22.0539	0.0152413
22.104300000000002	0.0152456
22.154799999999998	0.015058
22.2052	0.0148431
22.255699999999997	0.0154637
22.3062	0.0155953
22.3566	0.0144274
22.4071	0.0154534
22.457500000000003	0.0147766
22.508	0.0145024
22.527900000000002	0.0154819
22.5584	0.0146344
22.5901	0.0148656
22.6089	0.0146847
22.6524	0.015053
22.6593	0.0143715
22.7098	0.0146232
22.714599999999997	0.0152695
22.7603	0.0143055
22.7769	0.0147732
22.8107	0.0140108
22.839100000000002	0.0148564
22.8612	0.0144805
22.9013	0.0149166
22.9116	0.0145597
22.9621	0.0141709
22.9636	0.0146958
23.0125	0.0144303
23.025799999999997	0.0146954
23.063	0.0142153
23.088	0.0149781
23.1134	0.0139774
23.1503	0.0151945
23.2125	0.0150679
23.2747	0.0150027
23.337	0.0149538
23.3992	0.0153946
23.4614	0.0142756
23.5237	0.0147161
23.5859	0.0146223
23.6481	0.0151489
23.7104	0.0146437
23.7726	0.0152202
23.8348	0.0146148
23.897100000000002	0.0154213
23.9593	0.014826
24.0216	0.014578
24.083800000000004	0.0152088
24.146	0.0151543
24.2083	0.0149028
24.2705	0.0155688
24.3327	0.0152821
24.394999999999996	0.0146889
24.4572	0.0152578
24.5194	0.0155304
24.581699999999998	0.0149476
24.6439	0.0144101
24.706100000000003	0.0145835
24.7684	0.0146392
24.8306	0.0146816
24.8928	0.0143394
24.955099999999998	0.0144072
25.0173	0.0145222
25.079500000000003	0.0146901
25.1418	0.0139459
25.204	0.0138171
25.266199999999998	0.0147144
25.3285	0.0136568
25.390700000000002	0.0144094
25.453000000000003	0.0143455
25.5152	0.0145149
25.577399999999997	0.0142196
25.639699999999998	0.0147468
25.701900000000002	0.0145736
25.7641	0.0146051
25.8264	0.0142501
25.8886	0.0141351
25.950799999999997	0.0143518
26.013099999999998	0.0147215
26.075300000000002	0.0145341
26.1375	0.0143836
26.1998	0.0148459
26.262	0.0149429
26.3242	0.0145975
26.3865	0.0143652
26.448700000000002	0.014775
26.5109	0.0152825
26.5732	0.0141662
26.635399999999997	0.0142546
26.6977	0.0142546
26.759900000000002	0.0141831
26.8221	0.0140831
26.8844	0.0141078
26.946599999999997	0.0139183
27.0088	0.0136884
27.0711	0.0142
27.1333	0.0137449
27.1955	0.0142178
27.2578	0.0133617
27.32	0.0137603
27.3822	0.0132817
27.4445	0.0138402
27.5067	0.0134683
27.5689	0.0137156
27.6312	0.013393
27.6934	0.0137149
27.7556	0.0134597
27.8179	0.0133656
27.8801	0.0133717
27.929499999999997	0.0132189
27.942300000000003	0.0137238
28.0032	0.0135355
28.004600000000003	0.0133243
28.0668	0.0133502
28.076900000000002	0.0133013
28.1291	0.0136483
28.150599999999997	0.0132302
28.1913	0.0131425
28.224300000000003	0.0129932
28.2535	0.012866
28.298000000000002	0.0130465
28.315800000000003	0.0131858
28.3717	0.0132826
28.378	0.0133841
28.4402	0.0132719
28.4455	0.0130718
28.502499999999998	0.0130572
28.519199999999998	0.0129331
28.5929	0.0129651
28.6666	0.012821
28.740299999999998	0.0134343
28.814	0.0131502
28.887700000000002	0.0129321
28.961399999999998	0.0131925
29.0351	0.0128067
29.108900000000002	0.0130933
29.1826	0.0128938
29.2563	0.0122751
29.33	0.012846
29.4037	0.0124583
29.4774	0.0125672
29.551099999999998	0.0129958
29.624799999999997	0.0125668
29.698500000000003	0.0130277
29.772199999999998	0.0120964
29.846	0.0121901
29.9197	0.0121227
29.9934	0.0122881
30.0671	0.0126489
30.1408	0.0122716
30.2145	0.0124397
30.2882	0.0121542
30.3619	0.0120231
30.435599999999997	0.0118902
30.509400000000003	0.0120569
30.5831	0.0122279
30.6568	0.0118065
30.7305	0.0119586
30.8042	0.0115952
30.8779	0.0118604
30.9516	0.0116816
31.025299999999998	0.0119148
31.099	0.0117066
31.1727	0.0115527
31.246499999999997	0.0118781
31.3202	0.0120534
31.393900000000002	0.0117076
31.4676	0.0117834
31.5413	0.0117523
31.615000000000002	0.0119699
31.6887	0.0116409
31.7624	0.0115988
31.8361	0.0117792
31.9099	0.0118375
31.983600000000003	0.0115022
32.0573	0.011332
32.131	0.0112171
32.2047	0.0113627
32.2784	0.0110129
32.3521	0.0109228
32.425799999999995	0.0109243
32.4995	0.0105426
32.5733	0.0106266
32.647	0.0104994
32.7207	0.0106593
32.7944	0.0103322
32.8681	0.0104537
32.9418	0.0103746
33.0155	0.0102396
33.0892	0.00995078
33.1629	0.0101178
33.236599999999996	0.0102359
33.3104	0.0102202
33.384100000000004	0.0102636
33.4578	0.010161
33.5315	0.00969327
33.6052	0.00967105
33.6789	0.00983373
33.7526	0.00966987
