# Supplementary material for: Mechanically robust supramolecular polymer co-assemblies
Source: Nat Commun. 2022 Jan 18;13:356. doi: 10.1038/s41467-022-28017-0 (PMC8766479; doi:10.1038/s41467-022-28017-0)
Supplement: Supplementary file 3 — Source Data [file 41467_2022_28017_MOESM3_ESM.zip › NCOMMS-21-41006-T_Source Data/Supplementary Figure 26/annealed 5050/5050_code_0mg_id_0001.dat]

0.00369381 0.0001 0
0.00508144 0.0001 0
0.00646906 240.605 16.4271
0.00785669 268.164 32.7766
0.00924431 156.103 16.5259
0.0106319 113.577 10.437
0.0120196 76.4577 5.34579
0.0134072 51.2474 3.1794
0.0147948 36.8465 2.57335
0.0161824 27.2428 1.62559
0.0175701 20.7241 1.24258
0.0189577 15.909 0.891877
0.0203453 12.2179 0.661032
0.0217329 9.57203 0.557636
0.0231206 7.93914 0.395643
0.0245082 6.39034 0.3241
0.0258958 5.4635 0.252365
0.0272834 4.31832 0.18024
0.0286711 3.57668 0.157794
0.0300587 3.10802 0.118998
0.0314463 2.61337 0.100899
0.0328339 2.25516 0.0765003
0.0342216 1.92264 0.0632888
0.0356092 1.72486 0.0550816
0.0369968 1.51823 0.0412351
0.0383844 1.33214 0.039302
0.0397721 1.21573 0.0315655
0.0411597 1.05214 0.0285638
0.0425473 1.00491 0.0258157
0.0439349 0.918003 0.0217403
0.0453226 0.854257 0.022979
0.0467102 0.810175 0.0202445
0.0480978 0.745097 0.0193005
0.0494854 0.69589 0.0186998
0.0508731 0.660871 0.015409
0.0522607 0.642527 0.0161379
0.0536483 0.618652 0.0156199
0.0550359 0.590925 0.0149344
0.0564236 0.558678 0.0150471
0.0578112 0.570782 0.0149943
0.0591988 0.55791 0.0141256
0.0605864 0.53639 0.0144764
0.0619741 0.528863 0.014464
0.0633617 0.517963 0.0148637
0.0647493 0.514886 0.0132931
0.0661369 0.515864 0.0141811
0.0675246 0.531377 0.0144546
0.0689122 0.53599 0.0129673
0.0702998 0.583976 0.0144351
0.0716874 0.625046 0.0162713
0.0730751 0.68433 0.0158845
0.0744627 0.761658 0.0185546
0.0758503 0.816352 0.0184674
0.0772379 0.824664 0.0201628
0.0786256 0.820491 0.0193941
0.0800132 0.764753 0.0183816
0.0814008 0.683615 0.0159917
0.0827884 0.58368 0.0132379
0.0841761 0.479996 0.0113134
0.0855637 0.41668 0.0100061
0.0869513 0.339397 0.00785371
0.0883389 0.281313 0.00700795
0.0897266 0.240333 0.00548075
0.0911142 0.200318 0.0049552
0.0925018 0.173491 0.00401673
0.0938894 0.149343 0.00328225
0.095277 0.133647 0.0030284
0.0966647 0.122683 0.00257069
0.0980523 0.106523 0.0023118
0.0994399 0.0963183 0.00215131
0.100828 0.0862464 0.00190206
0.102215 0.0787391 0.00182266
0.103603 0.0758224 0.00174063
0.10499 0.0689092 0.00142871
0.106378 0.0637509 0.00130426
0.107766 0.0608054 0.00140583
0.109153 0.0579263 0.00133937
0.110541 0.0567529 0.00119751
0.111929 0.0515452 0.00104617
0.113316 0.050941 0.00111942
0.114704 0.0500528 0.0010602
0.116091 0.0484084 0.00105494
0.117479 0.0478875 0.00110375
0.118867 0.0456521 0.000993922
0.120254 0.0436161 0.000982754
0.121642 0.0431618 0.000977029
0.12303 0.0445663 0.000913003
0.124417 0.0445245 0.00100503
0.125805 0.0426462 0.000921407
0.127192 0.0426275 0.00087261
0.12858 0.041504 0.000906578
0.129968 0.0424198 0.00088106
0.131355 0.0425567 0.000975612
0.132743 0.0420615 0.000852882
0.134131 0.0427973 0.00090144
0.135518 0.0444432 0.000883867
0.136906 0.0469006 0.000968358
0.138293 0.0455369 0.000944489
0.139681 0.0470341 0.000938402
0.141069 0.0487074 0.000988371
0.142456 0.0508678 0.00109856
0.143844 0.0540421 0.00112115
0.145232 0.0559837 0.00111626
0.146619 0.0604775 0.00121985
0.148007 0.0669201 0.00126898
0.149394 0.0747525 0.00136561
0.150782 0.0837088 0.0015565
0.15217 0.0921812 0.00161974
0.153557 0.0958174 0.00182807
0.154945 0.102621 0.00205046
0.156333 0.107601 0.00216934
0.15772 0.108753 0.00210488
0.159108 0.111819 0.00213243
0.160495 0.110021 0.0019922
0.161883 0.108601 0.00217126
0.163271 0.107361 0.00209687
0.164658 0.106588 0.00191992
0.166046 0.105057 0.0021452
0.167434 0.100375 0.00184528
0.168821 0.10099 0.00200531
0.170209 0.0951645 0.0019305
0.171596 0.0976491 0.00189704
0.172984 0.0958808 0.00190214
0.174372 0.0978211 0.00210453
0.175759 0.0944276 0.00180981
0.177147 0.0963372 0.00183278
0.178535 0.0939373 0.00184207
0.179922 0.0985223 0.00188265
0.18131 0.102085 0.00170458
0.182697 0.103959 0.00186887
0.184085 0.108699 0.00195794
0.185473 0.11508 0.00192213
0.18686 0.120085 0.00199639
0.188248 0.118669 0.00198919
0.189636 0.126149 0.0020347
0.191023 0.118009 0.00198454
0.192411 0.109006 0.00166666
0.193798 0.100459 0.00173889
0.195186 0.0882691 0.00154548
0.196574 0.0832268 0.00158257
0.197961 0.0718835 0.00136141
0.199349 0.0675466 0.00123173
0.200737 0.0616063 0.00132701
0.202124 0.0599092 0.00112752
0.203512 0.0548274 0.0012243
0.204899 0.0529303 0.00116715
0.206287 0.0506597 0.00101843
0.207675 0.0476747 0.00106507
0.209062 0.0480625 0.00107194
0.21045 0.0466134 0.00103431
0.211838 0.0462158 0.000984295
0.213225 0.044811 0.000995469
0.214613 0.0431864 0.000949692
0.216 0.0435672 0.00103076
0.217388 0.0435912 0.000935772
0.218776 0.0408501 0.00086622
0.220163 0.0419993 0.000982576
0.221551 0.041089 0.000951655
0.222939 0.0414775 0.00104655
0.224326 0.0410317 0.00088261
0.225714 0.0404321 0.000964654
0.227101 0.041645 0.000916931
0.228489 0.0409867 0.00087485
0.229877 0.0421582 0.000994354
0.231264 0.0420665 0.00100862
0.232652 0.0395801 0.000946787
0.23404 0.039682 0.000969067
0.235427 0.0397817 0.000980711
0.236815 0.0392104 0.000901788
0.238202 0.0375013 0.000960911
0.23959 0.0376519 0.000849622
0.240978 0.0370937 0.000840046
0.242365 0.0338928 0.000843278
0.243753 0.0352532 0.00083461
0.245141 0.034697 0.000859543
0.246528 0.0335185 0.000792629
0.247916 0.0312161 0.000860621
0.249303 0.0304547 0.000822394
0.250691 0.0310761 0.000863611
0.252079 0.0301275 0.000774493
0.253466 0.0301244 0.000823825
0.254854 0.0306237 0.000852347
0.256242 0.0279547 0.000793602
0.257629 0.0285285 0.000791665
0.259017 0.0292031 0.00082559
0.260404 0.0271434 0.000759732
0.261792 0.027231 0.000792887
0.26318 0.0272992 0.000835164
0.264567 0.0253739 0.000727761
0.265955 0.0270683 0.000748582
0.267343 0.0257649 0.00069508
0.26873 0.0266734 0.000817684
0.270118 0.0262563 0.00074591
0.271505 0.0245872 0.000737188
0.272893 0.0243284 0.0007452
0.274281 0.0263473 0.000803323
0.275668 0.026039 0.000711198
0.277056 0.0239579 0.000739362
0.278444 0.0245809 0.00070712
0.279831 0.0247256 0.000731544
0.281219 0.0233888 0.000743642
0.282606 0.0234121 0.000689192
0.283994 0.0239612 0.000663198
0.285382 0.0232029 0.000769974
0.286769 0.0225035 0.000673723
0.288157 0.0240997 0.000779979
0.289545 0.0231325 0.000700915
0.290932 0.0226959 0.000760104
0.29232 0.0232728 0.000666317
0.293707 0.022523 0.000702399
0.295095 0.0218218 0.000647591
0.296483 0.0215455 0.000732425
0.29787 0.0222757 0.000741554
0.299258 0.0224527 0.000700026
0.300646 0.0206366 0.0006297
0.302033 0.0230603 0.000694017
0.303421 0.0219779 0.000575997
0.304808 0.0223123 0.000660192
0.306196 0.021719 0.000691138
0.307584 0.0230816 0.000720727
0.308971 0.0223357 0.000713691
0.310359 0.0224883 0.000772067
0.311747 0.0224915 0.000654572
0.313134 0.0218056 0.000670156
0.314522 0.0210366 0.000704348
0.315909 0.0211671 0.000625925
0.317297 0.0208833 0.000654167
0.318685 0.0218786 0.00064656
0.320072 0.0215691 0.000646717
0.32146 0.0217425 0.000667313
0.322848 0.021312 0.000659445
0.324235 0.0206704 0.000638188
0.325623 0.0214464 0.000663982
0.32701 0.0193189 0.000618213
0.328398 0.0201255 0.000588901
0.329786 0.020221 0.00068892
0.331173 0.0212719 0.000685607
0.332561 0.0204535 0.000673464
0.333949 0.0206865 0.000725586
0.335336 0.0208234 0.000665936
0.336724 0.0212719 0.000703238
0.338111 0.0195825 0.00068551
0.339499 0.0207996 0.000659911
0.340887 0.0198539 0.000661557
0.342274 0.0205097 0.000690604
0.343662 0.0203156 0.000686139
0.34505 0.0212249 0.000667612
0.346437 0.0207019 0.000660233
0.347825 0.0196771 0.000673219
0.349212 0.022184 0.000719095
0.3506 0.0195398 0.000684366
0.351988 0.0198882 0.000639558
0.353375 0.020221 0.000706645
0.354763 0.0210366 0.000690786
0.356151 0.020524 0.000709388
0.357538 0.0201735 0.000656274
0.358926 0.0211307 0.000689898
0.360313 0.020348 0.000661974
0.361701 0.0208968 0.000648436
0.363089 0.0202754 0.00070781
0.364476 0.0192718 0.000598344
0.365864 0.022072 0.00069915
0.367252 0.0206611 0.000663932
0.368639 0.0213885 0.000794909
0.370027 0.0222939 0.000696622
0.371414 0.0218908 0.000705679
0.372802 0.0216014 0.000690127
0.37419 0.0216792 0.000681779
0.375577 0.0226097 0.000689946
0.376965 0.0221487 0.000721097
0.378353 0.0218602 0.000698299
0.37974 0.0206941 0.0007147
0.381128 0.0198245 0.000715257
0.382515 0.0198435 0.00069773
0.383903 0.0197299 0.000620181
0.385291 0.0206332 0.000667293
0.386678 0.0199845 0.000686588
0.388066 0.0208719 0.000589017
0.389454 0.0193223 0.000621349
0.390841 0.0190813 0.000635553
0.392229 0.0196021 0.000605426
0.393616 0.0184473 0.000604353
0.395004 0.0204564 0.000669709
0.396392 0.0196692 0.000615512
0.397779 0.018993 0.000642954
0.399167 0.0190688 0.000636289
0.400555 0.0196248 0.000671851
0.401942 0.0193124 0.00060068
0.40333 0.0199201 0.000658348
0.404717 0.0201178 0.000634809
0.406105 0.0185419 0.000645834
0.407493 0.0192686 0.000661942
0.40888 0.0193195 0.000625409
0.410268 0.0190005 0.000679416
0.411656 0.0175984 0.000584608
0.413043 0.0202138 0.000697118
0.414431 0.0195683 0.000657417
0.415818 0.0193607 0.000709506
0.417206 0.0196061 0.000666629
0.418594 0.018902 0.000626661
0.419981 0.0185887 0.000681746
0.421369 0.0185164 0.000607645
0.422757 0.0200608 0.000639885
0.424144 0.0187085 0.00065542
0.425532 0.0194478 0.000650198
0.426919 0.0188063 0.000665738
0.428307 0.0195352 0.00062403
0.429695 0.0191621 0.000672227
0.431082 0.0191143 0.00060218
0.43247 0.0199093 0.000635464
0.433858 0.0190227 0.000628668
0.435245 0.0192307 0.000633144
0.436633 0.0191193 0.000671582
0.43802 0.0190168 0.00065035
0.439408 0.0187316 0.000627787
0.440796 0.0196211 0.000745389
0.442183 0.0176381 0.000613642
0.443571 0.019357 0.000633106
0.444958 0.0195055 0.000684266
0.446346 0.0200791 0.000670684
0.447734 0.0192849 0.000651111
0.449121 0.0193772 0.000643688
0.450509 0.0204719 0.000656001
0.451897 0.0197833 0.000710677
0.453284 0.0191542 0.000692436
0.454672 0.019186 0.000684395
0.456059 0.0196639 0.000685748
0.457447 0.0197833 0.000709869
0.458835 0.0204564 0.000625847
0.460222 0.0193223 0.000601114
0.46161 0.0189487 0.000641642
0.462998 0.0197189 0.000628285
0.464385 0.0195306 0.00059806
0.465773 0.0195542 0.000643169
0.46716 0.020369 0.000686114
0.468548 0.0195922 0.000714546
0.469936 0.0192951 0.000676539
0.471323 0.0194331 0.000679142
0.472711 0.019825 0.00063289
0.474099 0.0202672 0.000587808
0.475486 0.0202373 0.000627395
0.476874 0.0200366 0.000645175
0.478261 0.0195297 0.000650302
0.479649 0.0195306 0.000621783
0.481037 0.0210497 0.000668447
0.482424 0.0190345 0.000633974
0.483812 0.0195496 0.000554129
0.4852 0.0198789 0.000633835
0.486587 0.0201402 0.000670239
0.487975 0.0202134 0.000665425
0.489362 0.0204045 0.000646289
0.49075 0.0203807 0.000746699
0.492138 0.0207259 0.000724744
0.493525 0.0210366 0.000703558
0.494913 0.0216385 0.000654316
0.496301 0.0198311 0.000704593
0.497688 0.0196122 0.000650596
0.499076 0.0203568 0.000638022
0.500463 0.0194615 0.000664507
0.501851 0.0202134 0.000699067
0.503239 0.0208484 0.000688332
0.504626 0.0199745 0.000687587
0.506014 0.0202836 0.000646593
0.507402 0.0206941 0.000669201
0.508789 0.0211562 0.00065556
0.510177 0.0212169 0.000667372
0.511564 0.0200774 0.000657403
0.512952 0.0207868 0.000635791
0.51434 0.0208728 0.000648015
0.515727 0.0207739 0.000642563
0.517115 0.0211543 0.000696292
0.518503 0.023706 0.000757491
0.51989 0.0205521 0.000638734
0.521278 0.0205718 0.000676412
0.522665 0.0214036 0.000676277
0.524053 0.0211359 0.00072081
0.525441 0.021048 0.000679338
0.526828 0.0201028 0.000688215
0.528216 0.0207307 0.000682495
0.529604 0.0219367 0.000667922
0.530991 0.0220781 0.000728913
0.532379 0.0213503 0.000711502
0.533766 0.0216625 0.000674261
0.535154 0.0215865 0.000717413
0.536542 0.0213842 0.000676338
0.537929 0.02313 0.00079519
0.539317 0.0209542 0.000695836
0.540705 0.0214756 0.000656317
0.542092 0.0222888 0.000685803
0.54348 0.0215242 0.000689541
0.544867 0.0223544 0.000675497
0.546255 0.0226197 0.000686255
0.547643 0.0240214 0.000711998
0.54903 0.0210258 0.000714114
0.550418 0.0241662 0.000740039
0.551806 0.0242035 0.000779382
0.553193 0.0229444 0.000676974
0.554581 0.0232719 0.000743393
0.555968 0.0239578 0.00064935
0.557356 0.0238661 0.000674514
0.558744 0.0249833 0.000696968
0.560131 0.0240956 0.000692679
0.561519 0.0238341 0.000678792
0.562907 0.0235794 0.000735131
0.564294 0.0252251 0.000746014
0.565682 0.0244186 0.000746699
0.567069 0.0238186 0.000657661
0.568457 0.0255776 0.000701718
0.569845 0.0249962 0.000713868
0.571232 0.0256843 0.000703857
0.57262 0.0254369 0.000717547
0.574008 0.0260672 0.00067456
0.575395 0.0268958 0.000811313
0.576783 0.0275744 0.000781996
0.57817 0.0285342 0.000797523
0.579558 0.0299645 0.000904871
0.580946 0.0302959 0.000819021
0.582333 0.0315655 0.000844266
0.583721 0.0335786 0.000962457
0.585109 0.0341669 0.00088896
0.586496 0.0396025 0.000931824
0.587884 0.0430145 0.00100345
0.589271 0.045664 0.00108049
0.590659 0.0508991 0.00114263
0.592047 0.0539293 0.00119833
0.593434 0.0601192 0.00118106
0.594822 0.0618964 0.00129415
0.59621 0.0637923 0.00121031
0.597597 0.0635504 0.0012555
0.598985 0.0646945 0.00126647
0.600372 0.0641397 0.00125761
0.60176 0.0618964 0.00121593
0.603148 0.0587948 0.00115245
0.604535 0.0561435 0.00115119
0.605923 0.0552304 0.00112046
0.607311 0.0527412 0.00114113
0.608698 0.0518793 0.00114491
0.610086 0.0491197 0.00113186
0.611473 0.047203 0.00116686
0.612861 0.0459794 0.000994331
0.614249 0.0448352 0.00100538
0.615636 0.0429804 0.00101928
0.617024 0.0452633 0.000980524
0.618412 0.0448118 0.00102606
0.619799 0.041019 0.000962442
0.621187 0.0414354 0.000942705
0.622574 0.0412261 0.0010238
0.623962 0.0417224 0.000982702
0.62535 0.0377804 0.000918394
0.626737 0.0389907 0.000937137
0.628125 0.0396025 0.000912286
0.629513 0.0392123 0.000929222
0.6309 0.0382612 0.000921872
0.632288 0.0399254 0.000996011
0.633675 0.0386338 0.000887053
0.635063 0.0379897 0.00100134
0.636451 0.0373435 0.000942723
0.637838 0.0398143 0.000937436
