# Supplementary material for: Mechanically robust supramolecular polymer co-assemblies
Source: Nat Commun. 2022 Jan 18;13:356. doi: 10.1038/s41467-022-28017-0 (PMC8766479; doi:10.1038/s41467-022-28017-0)
Supplement: Supplementary file 3 — Source Data [file 41467_2022_28017_MOESM3_ESM.zip › NCOMMS-21-41006-T_Source Data/Supplementary Figure 26/annealed 5050/5050_code_0mg_id_0002.dat]

0.00431086 0.0001 0
0.00693259 0.0001 0
0.00955431 0.0001 0
0.012176 0.0001 0
0.0147978 0.0001 0
0.0174195 0.0001 0
0.0200412 0.0001 0
0.0226629 0.0001 0
0.0252847 0.0001 0
0.0279064 0.0001 0
0.0305281 0.0001 0
0.0331498 0.0001 0
0.0357716 0.0001 0
0.0383933 0.0001 0
0.041015 0.0001 0
0.0436367 0.0001 0
0.0462585 0.0001 0
0.0488802 0.0001 0
0.0515019 0.0001 0
0.0541236 0.0001 0
0.0567453 0.0001 0
0.0593671 0.0001 0
0.0619888 0.0001 0
0.0646105 0.0001 0
0.0672322 0.0001 0
0.069854 0.0001 0
0.0724757 0.0001 0
0.0750974 0.0001 0
0.0777191 0.0001 0
0.0803409 0.0001 0
0.0829626 0.0001 0
0.0855843 0.0001 0
0.088206 0.0001 0
0.0908278 0.0001 0
0.0934495 0.0001 0
0.0960712 0.0001 0
0.0986929 0.0001 0
0.101315 0.0001 0
0.103936 0.0001 0
0.106558 0.0001 0
0.10918 0.0001 0
0.111802 0.0001 0
0.114423 0.0001 0
0.117045 0.0001 0
0.119667 0.0001 0
0.122288 0.0001 0
0.12491 0.0001 0
0.127532 0.0001 0
0.130154 0.0001 0
0.132775 0.0001 0
0.135397 0.0001 0
0.138019 0.0001 0
0.140641 0.0001 0
0.143262 0.0001 0
0.145884 0.0001 0
0.148506 0.0001 0
0.151127 0.0001 0
0.153749 0.0001 0
0.156371 0.0001 0
0.158993 0.0001 0
0.161614 0.0001 0
0.164236 0.0001 0
0.166858 0.0001 0
0.169479 0.0001 0
0.172101 0.0001 0
0.174723 0.0001 0
0.177345 0.0001 0
0.179966 0.0001 0
0.182588 0.0001 0
0.18521 0.0001 0
0.187832 0.0001 0
0.190453 0.0001 0
0.193075 0.0001 0
0.195697 0.0001 0
0.198318 0.0001 0
0.20094 0.0001 0
0.203562 0.0001 0
0.206184 0.0001 0
0.208805 0.0001 0
0.211427 0.0001 0
0.214049 0.0001 0
0.216671 0.0001 0
0.219292 0.0001 0
0.221914 0.0001 0
0.224536 0.0001 0
0.227157 0.0001 0
0.229779 0.0001 0
0.232401 0.0001 0
0.235023 0.0001 0
0.237644 0.0001 0
0.240266 0.0001 0
0.242888 0.0001 0
0.24551 0.0001 0
0.248131 0.0001 0
0.250753 0.0001 0
0.253375 0.0001 0
0.255996 0.0001 0
0.258618 0.0001 0
0.26124 0.0001 0
0.263862 0.0001 0
0.266483 0.0001 0
0.269105 0.0001 0
0.271727 0.0001 0
0.274348 0.0001 0
0.27697 0.0001 0
0.279592 0.0001 0
0.282214 0.0001 0
0.284835 0.0001 0
0.287457 0.0001 0
0.290079 0.0001 0
0.292701 0.0001 0
0.295322 0.0001 0
0.297944 0.0001 0
0.300566 0.0001 0
0.303187 0.0001 0
0.305809 0.0001 0
0.308431 0.0001 0
0.311053 0.0001 0
0.313674 0.0001 0
0.316296 0.0001 0
0.318918 0.0001 0
0.32154 0.0001 0
0.324161 0.0001 0
0.326783 0.0001 0
0.329405 0.0001 0
0.332026 0.0001 0
0.334648 0.0001 0
0.33727 0.0001 0
0.339892 0.0001 0
0.342513 0.0001 0
0.345135 0.0001 0
0.347757 0.0001 0
0.350378 0.0001 0
0.353 0.0001 0
0.355622 0.0001 0
0.358244 0.0001 0
0.360865 0.0001 0
0.363487 0.0001 0
0.366109 0.0001 0
0.368731 0.0001 0
0.371352 0.0001 0
0.373974 0.0001 0
0.376596 0.0001 0
0.379217 0.0001 0
0.381839 0.0001 0
0.384461 0.0001 0
0.387083 0.0001 0
0.389704 0.0001 0
0.392326 0.0001 0
0.394948 0.0001 0
0.39757 0.0001 0
0.400191 0.0001 0
0.402813 0.0001 0
0.405435 0.0001 0
0.408056 0.0001 0
0.410678 0.0001 0
0.4133 0.0001 0
0.415922 0.0001 0
0.418543 0.0001 0
0.421165 0.0001 0
0.423787 0.0001 0
0.426408 0.0001 0
0.42903 0.0001 0
0.431652 0.0001 0
0.434274 0.0001 0
0.436895 0.0001 0
0.439517 0.0001 0
0.442139 0.0001 0
0.444761 0.0001 0
0.447382 0.0001 0
0.450004 0.0001 0
0.452626 0.0001 0
0.455247 0.0001 0
0.457869 0.0001 0
0.460491 0.0001 0
0.463113 0.0001 0
0.465734 0.0001 0
0.468356 0.0001 0
0.470978 0.0001 0
0.4736 0.0001 0
0.476221 0.0001 0
0.478843 0.0001 0
0.481465 0.0001 0
0.484086 0.0001 0
0.486708 0.0001 0
0.48933 0.0001 0
0.491952 0.0001 0
0.494573 0.0001 0
0.497195 0.0001 0
0.499817 0.0001 0
0.502438 0.0001 0
0.50506 0.0001 0
0.507682 0.0001 0
0.510304 0.0001 0
0.512925 0.0001 0
0.515547 0.0001 0
0.518169 0.0001 0
0.520791 0.0001 0
0.523412 0.0001 0
0.526034 0.0001 0
0.528656 0.0001 0
0.531277 0.0001 0
0.533899 0.0001 0
0.536521 0.0001 0
0.539143 0.0001 0
0.541764 0.0001 0
0.544386 0.0001 0
0.547008 0.0001 0
0.54963 0.0001 0
0.552251 0.0001 0
0.554873 0.0001 0
0.557495 0.0001 0
0.560116 0.0001 0
0.562738 0.0001 0
0.56536 0.0001 0
0.567982 0.0001 0
0.570603 0.0001 0
0.573225 0.0001 0
0.575847 0.0319408 0.00119747
0.578468 0.0372455 0.00107201
0.58109 0.0405705 0.000936112
0.583712 0.0472616 0.000869218
0.586334 0.0545102 0.000950427
0.588955 0.0600361 0.00090251
0.591577 0.0642602 0.000932923
0.594199 0.0641602 0.000952695
0.596821 0.0606449 0.000824729
0.599442 0.0552865 0.000806347
0.602064 0.0523413 0.000877674
0.604686 0.0478528 0.000820152
0.607307 0.0473426 0.000828521
0.609929 0.0434726 0.000758347
0.612551 0.043624 0.000738896
0.615173 0.0434552 0.000723938
0.617794 0.0422091 0.000692097
0.620416 0.0412132 0.000694441
0.623038 0.0397836 0.000717935
0.62566 0.0395711 0.000634362
0.628281 0.0389387 0.000674611
0.630903 0.0382174 0.000697943
0.633525 0.0388429 0.000761541
0.636146 0.0368262 0.000691617
0.638768 0.0376953 0.000689763
0.64139 0.0365851 0.000741712
0.644012 0.0362782 0.000630732
0.646633 0.0376851 0.000651852
0.649255 0.0373493 0.000677154
0.651877 0.037099 0.000675196
0.654499 0.0369921 0.000677901
0.65712 0.036249 0.000681666
0.659742 0.0365662 0.000694214
0.662364 0.0376431 0.000719299
0.664985 0.0361553 0.000667038
0.667607 0.0370861 0.000681691
0.670229 0.0342432 0.000599153
0.672851 0.0355162 0.000679318
0.675472 0.036427 0.000678619
0.678094 0.0366714 0.000676162
0.680716 0.0355967 0.000689499
0.683337 0.0357157 0.000681062
0.685959 0.0373965 0.000635557
0.688581 0.0361841 0.000653606
0.691203 0.0355856 0.000655617
0.693824 0.0368551 0.000668696
0.696446 0.0352616 0.000711771
0.699068 0.0363182 0.000635017
0.70169 0.0375609 0.000574663
0.704311 0.036105 0.000662523
0.706933 0.0380724 0.000641076
0.709555 0.0375852 0.000640869
0.712176 0.0372602 0.000667737
0.714798 0.0365154 0.000655543
0.71742 0.0374261 0.000680179
0.720042 0.0368019 0.000672985
0.722663 0.0354172 0.000679356
0.725285 0.0359311 0.000639334
0.727907 0.0357911 0.00068028
0.730529 0.0369204 0.00067925
0.73315 0.0355195 0.000633471
0.735772 0.036105 0.000698716
0.738394 0.0369038 0.000725441
0.741015 0.0366165 0.000720342
0.743637 0.0366074 0.000672481
0.746259 0.0361113 0.000638728
0.748881 0.0359382 0.000749974
0.751502 0.036279 0.000664272
0.754124 0.0365948 0.000708482
0.756746 0.0352871 0.000664266
0.759367 0.0363081 0.000690963
0.761989 0.0363179 0.000707742
0.764611 0.036637 0.00068453
0.767233 0.0358878 0.000708961
0.769854 0.036513 0.000694653
0.772476 0.0355446 0.000695431
0.775098 0.0366037 0.000642382
0.77772 0.0366921 0.000663303
0.780341 0.0375141 0.000676038
0.782963 0.0361501 0.000683881
0.785585 0.0378373 0.000658163
0.788206 0.0368132 0.000590039
0.790828 0.0372481 0.000636069
0.79345 0.0371214 0.000670416
0.796072 0.0369707 0.000675089
0.798693 0.035879 0.00067013
0.801315 0.0361527 0.000673176
0.803937 0.0370809 0.000672685
0.806559 0.0359493 0.000685628
0.80918 0.0367183 0.000627826
0.811802 0.0371978 0.000685533
0.814424 0.0377739 0.00067627
0.817045 0.0375752 0.000666557
0.819667 0.0359004 0.000711154
0.822289 0.0378061 0.00067785
0.824911 0.0374755 0.000701913
0.827532 0.0376415 0.000717285
0.830154 0.0382578 0.000713378
0.832776 0.0377837 0.000709223
0.835397 0.0396962 0.00073286
0.838019 0.0400033 0.000686031
0.840641 0.0395899 0.000672973
0.843263 0.0398418 0.000728672
0.845884 0.0376665 0.000676082
0.848506 0.037581 0.000744397
0.851128 0.0367509 0.000691737
0.85375 0.035774 0.000655122
0.856371 0.0363962 0.000661351
0.858993 0.0352354 0.000668608
0.861615 0.0351313 0.000657005
0.864236 0.0346467 0.000626427
0.866858 0.0349434 0.000685612
0.86948 0.0354476 0.000654642
0.872102 0.0341362 0.000598264
0.874723 0.0354018 0.000577525
0.877345 0.0341087 0.000582894
0.879967 0.0337315 0.000634227
0.882589 0.0339753 0.000644984
0.88521 0.0337692 0.000622593
0.887832 0.0327272 0.000621418
0.890454 0.0332812 0.000651474
0.893075 0.0334714 0.00061372
0.895697 0.0324947 0.000688847
0.898319 0.0334027 0.000638594
0.900941 0.0324506 0.000627067
0.903562 0.0319643 0.000585696
0.906184 0.0335332 0.000639153
0.908806 0.0321254 0.000618089
0.911427 0.0327653 0.000643404
0.914049 0.0324872 0.000615332
0.916671 0.0328181 0.000645129
0.919293 0.0326138 0.000626892
0.921914 0.0322535 0.000619147
0.924536 0.0314179 0.000585539
0.927158 0.0322401 0.000657427
0.92978 0.0324275 0.000593576
0.932401 0.0334953 0.00058667
0.935023 0.0331441 0.000655662
0.937645 0.0334621 0.00064605
0.940266 0.0338868 0.000647314
0.942888 0.0328507 0.000647442
0.94551 0.0323148 0.000603482
0.948132 0.0345221 0.000640766
0.950753 0.0341092 0.000623446
0.953375 0.0337599 0.000652411
0.955997 0.0342464 0.00055594
0.958619 0.0342796 0.000550886
0.96124 0.0346789 0.000637399
0.963862 0.0336267 0.000633718
0.966484 0.0345422 0.000647135
0.969105 0.0341711 0.000637988
0.971727 0.0345469 0.000663239
0.974349 0.0343781 0.000661855
0.976971 0.0344402 0.000675185
0.979592 0.0332758 0.000662728
0.982214 0.034743 0.000649531
0.984836 0.0347305 0.000664128
0.987458 0.0330797 0.000649016
0.990079 0.0349242 0.000644615
0.992701 0.0337062 0.000688336
0.995323 0.0351349 0.00066682
0.997944 0.0343564 0.000657413
1.00057 0.0358356 0.000645707
1.00319 0.0365151 0.000684937
1.00581 0.0352975 0.000649981
1.00843 0.035452 0.000652499
1.01105 0.0355492 0.000734123
1.01367 0.0367455 0.000694176
1.0163 0.0376559 0.000662649
1.01892 0.0370766 0.00065534
1.02154 0.0368404 0.000701747
1.02416 0.0369895 0.000659301
1.02678 0.0365026 0.000657811
1.02941 0.0366674 0.000684836
1.03203 0.0374978 0.000648369
1.03465 0.0370487 0.000655002
1.03727 0.0376102 0.000634703
1.03989 0.039401 0.000625629
1.04251 0.0390503 0.000643281
1.04514 0.0385179 0.000664759
1.04776 0.0374111 0.000642036
1.05038 0.0394233 0.000711923
1.053 0.0388672 0.000681274
1.05562 0.0378058 0.000696394
1.05824 0.0393727 0.00069389
1.06087 0.0390449 0.000693573
1.06349 0.0394156 0.000671861
1.06611 0.039733 0.000654947
1.06873 0.0405305 0.000769032
1.07135 0.0401722 0.000695841
1.07397 0.0394922 0.000730743
1.0766 0.040916 0.000761045
1.07922 0.0404776 0.000719993
1.08184 0.0406097 0.000710948
1.08446 0.0410052 0.000747841
1.08708 0.0409008 0.00070931
1.0897 0.040758 0.000698828
1.09233 0.0414351 0.000713563
1.09495 0.0406489 0.000738895
1.09757 0.0419446 0.000697485
1.10019 0.0415669 0.000710913
1.10281 0.0423709 0.000732783
1.10544 0.0413559 0.000795989
1.10806 0.0416239 0.000683993
1.11068 0.0422886 0.000696412
1.1133 0.0433372 0.000698348
1.11592 0.0437439 0.000709837
1.11854 0.0437288 0.000728061
1.12117 0.0448936 0.000732908
1.12379 0.0454512 0.000653678
1.12641 0.0446852 0.000658234
1.12903 0.0459309 0.000733489
1.13165 0.0448878 0.000753348
1.13427 0.0446412 0.000786201
1.1369 0.0452758 0.000739467
1.13952 0.0451076 0.000750653
1.14214 0.0460257 0.000719277
1.14476 0.0462224 0.000772227
1.14738 0.0460072 0.000718468
1.15 0.0472515 0.000723616
1.15263 0.0467633 0.000750924
1.15525 0.04679 0.00076401
1.15787 0.0486605 0.000774153
1.16049 0.047949 0.000776938
1.16311 0.0486828 0.000764513
1.16573 0.04981 0.000806504
1.16836 0.0500019 0.000783224
1.17098 0.0506602 0.000790101
1.1736 0.0523321 0.000837184
1.17622 0.0527055 0.0007775
1.17884 0.0528526 0.000776205
1.18147 0.0539945 0.000863605
1.18409 0.0536908 0.000797404
1.18671 0.0529959 0.00080425
1.18933 0.0523626 0.000786022
1.19195 0.0524582 0.000866636
1.19457 0.0525018 0.00084645
1.1972 0.0517459 0.000829722
1.19982 0.0523245 0.000770639
1.20244 0.051288 0.000773042
