# Supplementary material for: Mechanically robust supramolecular polymer co-assemblies
Source: Nat Commun. 2022 Jan 18;13:356. doi: 10.1038/s41467-022-28017-0 (PMC8766479; doi:10.1038/s41467-022-28017-0)
Supplement: Supplementary file 3 — Source Data [file 41467_2022_28017_MOESM3_ESM.zip › NCOMMS-21-41006-T_Source Data/Supplementary Figure 26/annealed 5050/5050_code_0mg_id_0003.dat]

0.00492151 0.0001 0
0.00876453 0.0001 0
0.0126076 0.0001 0
0.0164506 0.0001 0
0.0202936 0.0001 0
0.0241366 0.0001 0
0.0279796 0.0001 0
0.0318227 0.0001 0
0.0356657 0.0001 0
0.0395087 0.0001 0
0.0433517 0.0001 0
0.0471947 0.0001 0
0.0510378 0.0001 0
0.0548808 0.0001 0
0.0587238 0.0001 0
0.0625668 0.0001 0
0.0664098 0.0001 0
0.0702529 0.0001 0
0.0740959 0.0001 0
0.0779389 0.0001 0
0.0817819 0.0001 0
0.0856249 0.0001 0
0.089468 0.0001 0
0.093311 0.0001 0
0.097154 0.0001 0
0.100997 0.0001 0
0.10484 0.0001 0
0.108683 0.0001 0
0.112526 0.0001 0
0.116369 0.0001 0
0.120212 0.0001 0
0.124055 0.0001 0
0.127898 0.0001 0
0.131741 0.0001 0
0.135584 0.0001 0
0.139427 0.0001 0
0.14327 0.0001 0
0.147113 0.0001 0
0.150956 0.0001 0
0.154799 0.0001 0
0.158642 0.0001 0
0.162485 0.0001 0
0.166328 0.0001 0
0.170171 0.0001 0
0.174014 0.0001 0
0.177857 0.0001 0
0.1817 0.0001 0
0.185543 0.0001 0
0.189386 0.0001 0
0.193229 0.0001 0
0.197073 0.0001 0
0.200916 0.0001 0
0.204759 0.0001 0
0.208602 0.0001 0
0.212445 0.0001 0
0.216288 0.0001 0
0.220131 0.0001 0
0.223974 0.0001 0
0.227817 0.0001 0
0.23166 0.0001 0
0.235503 0.0001 0
0.239346 0.0001 0
0.243189 0.0001 0
0.247032 0.0001 0
0.250875 0.0001 0
0.254718 0.0001 0
0.258561 0.0001 0
0.262404 0.0001 0
0.266247 0.0001 0
0.27009 0.0001 0
0.273933 0.0001 0
0.277776 0.0001 0
0.281619 0.0001 0
0.285462 0.0001 0
0.289305 0.0001 0
0.293148 0.0001 0
0.296991 0.0001 0
0.300834 0.0001 0
0.304677 0.0001 0
0.30852 0.0001 0
0.312363 0.0001 0
0.316206 0.0001 0
0.320049 0.0001 0
0.323892 0.0001 0
0.327735 0.0001 0
0.331578 0.0001 0
0.335421 0.0001 0
0.339264 0.0001 0
0.343107 0.0001 0
0.34695 0.0001 0
0.350793 0.0001 0
0.354636 0.0001 0
0.358479 0.0001 0
0.362322 0.0001 0
0.366165 0.0001 0
0.370008 0.0001 0
0.373851 0.0001 0
0.377694 0.0001 0
0.381537 0.0001 0
0.38538 0.0001 0
0.389224 0.0001 0
0.393067 0.0001 0
0.39691 0.0001 0
0.400753 0.0001 0
0.404596 0.0001 0
0.408439 0.0001 0
0.412282 0.0001 0
0.416125 0.0001 0
0.419968 0.0001 0
0.423811 0.0001 0
0.427654 0.0001 0
0.431497 0.0001 0
0.43534 0.0001 0
0.439183 0.0001 0
0.443026 0.0001 0
0.446869 0.0001 0
0.450712 0.0001 0
0.454555 0.0001 0
0.458398 0.0001 0
0.462241 0.0001 0
0.466084 0.0001 0
0.469927 0.0001 0
0.47377 0.0001 0
0.477613 0.0001 0
0.481456 0.0001 0
0.485299 0.0001 0
0.489142 0.0001 0
0.492985 0.0001 0
0.496828 0.0001 0
0.500671 0.0001 0
0.504514 0.0001 0
0.508357 0.0001 0
0.5122 0.0001 0
0.516043 0.0001 0
0.519886 0.0001 0
0.523729 0.0001 0
0.527572 0.0001 0
0.531415 0.0001 0
0.535258 0.0001 0
0.539101 0.0001 0
0.542944 0.0001 0
0.546787 0.0001 0
0.55063 0.0001 0
0.554473 0.0001 0
0.558316 0.0001 0
0.562159 0.0001 0
0.566002 0.0001 0
0.569845 0.0001 0
0.573688 0.0001 0
0.577531 0.0001 0
0.581375 0.0001 0
0.585218 0.0001 0
0.589061 0.0001 0
0.592904 0.0001 0
0.596747 0.0001 0
0.60059 0.0001 0
0.604433 0.0001 0
0.608276 0.0001 0
0.612119 0.0001 0
0.615962 0.0001 0
0.619805 0.0001 0
0.623648 0.0001 0
0.627491 0.0001 0
0.631334 0.0001 0
0.635177 0.0001 0
0.63902 0.0001 0
0.642863 0.0001 0
0.646706 0.0001 0
0.650549 0.0001 0
0.654392 0.0001 0
0.658235 0.0001 0
0.662078 0.0001 0
0.665921 0.0001 0
0.669764 0.0001 0
0.673607 0.0001 0
0.67745 0.0001 0
0.681293 0.0001 0
0.685136 0.0001 0
0.688979 0.0001 0
0.692822 0.0001 0
0.696665 0.0001 0
0.700508 0.0001 0
0.704351 0.0001 0
0.708194 0.0001 0
0.712037 0.0001 0
0.71588 0.0001 0
0.719723 0.0001 0
0.723566 0.0001 0
0.727409 0.0001 0
0.731252 0.0001 0
0.735095 0.0001 0
0.738938 0.0001 0
0.742781 0.0001 0
0.746624 0.0001 0
0.750467 0.0001 0
0.75431 0.0001 0
0.758153 0.0001 0
0.761996 0.0001 0
0.765839 0.0001 0
0.769683 0.0001 0
0.773526 0.0001 0
0.777369 0.0001 0
0.781212 0.0001 0
0.785055 0.0001 0
0.788898 0.0001 0
0.792741 0.0001 0
0.796584 0.0001 0
0.800427 0.0001 0
0.80427 0.0001 0
0.808113 0.0001 0
0.811956 0.0001 0
0.815799 0.0001 0
0.819642 0.0001 0
0.823485 0.0001 0
0.827328 0.0001 0
0.831171 0.0001 0
0.835014 0.0001 0
0.838857 0.0001 0
0.8427 0.0001 0
0.846543 0.0001 0
0.850386 0.0001 0
0.854229 0.0001 0
0.858072 0.0001 0
0.861915 0.0001 0
0.865758 0.0001 0
0.869601 0.0001 0
0.873444 0.0001 0
0.877287 0.0001 0
0.88113 0.0001 0
0.884973 0.0001 0
0.888816 0.0001 0
0.892659 0.0001 0
0.896502 0.0001 0
0.900345 0.0001 0
0.904188 0.0001 0
0.908031 0.0001 0
0.911874 0.0001 0
0.915717 0.0001 0
0.91956 0.0001 0
0.923403 0.0001 0
0.927246 0.0001 0
0.931089 0.0001 0
0.934932 0.0001 0
0.938775 0.0001 0
0.942618 0.0001 0
0.946461 0.0001 0
0.950304 0.0001 0
0.954147 0.0001 0
0.95799 0.0001 0
0.961834 0.0001 0
0.965677 0.0001 0
0.96952 0.0001 0
0.973363 0.0001 0
0.977206 0.0001 0
0.981049 0.0001 0
0.984892 0.0001 0
0.988735 0.0001 0
0.992578 0.0001 0
0.996421 0.0001 0
1.00026 0.0001 0
1.00411 0.0001 0
1.00795 0.0001 0
1.01179 0.0001 0
1.01564 0.0001 0
1.01948 0.0001 0
1.02332 0.0001 0
1.02716 0.0001 0
1.03101 0.0001 0
1.03485 0.0001 0
1.03869 0.0001 0
1.04254 0.0001 0
1.04638 0.0001 0
1.05022 0.0001 0
1.05407 0.0001 0
1.05791 0.0001 0
1.06175 0.0001 0
1.0656 0.0001 0
1.06944 0.0001 0
1.07328 0.0001 0
1.07712 0.0001 0
1.08097 0.0001 0
1.08481 0.0001 0
1.08865 0.0001 0
1.0925 0.0001 0
1.09634 0.0001 0
1.10018 0.0001 0
1.10403 0.0001 0
1.10787 0.0001 0
1.11171 0.0001 0
1.11555 0.0001 0
1.1194 0.0001 0
1.12324 0.0001 0
1.12708 0.0001 0
1.13093 0.0001 0
1.13477 0.0001 0
1.13861 0.0001 0
1.14246 0.0479717 0.00112548
1.1463 0.0461942 0.000677184
1.15014 0.0475504 0.000609725
1.15398 0.0479472 0.000634874
1.15783 0.0483695 0.000656407
1.16167 0.0516831 0.000654571
1.16551 0.0519317 0.000727025
1.16936 0.0520124 0.00067975
1.1732 0.0543176 0.000696081
1.17704 0.053411 0.000655109
1.18089 0.0535031 0.000632516
1.18473 0.0551516 0.000626817
1.18857 0.0534354 0.000650018
1.19241 0.0526826 0.000674505
1.19626 0.051973 0.000662991
1.2001 0.0517737 0.000653956
1.20394 0.0527709 0.000683964
1.20779 0.0531642 0.000663903
1.21163 0.0519645 0.000629905
1.21547 0.0504195 0.000678778
1.21932 0.0531244 0.00069578
1.22316 0.0528682 0.000671461
1.227 0.0533389 0.000670178
1.23084 0.0534052 0.000687549
1.23469 0.0527367 0.000672614
1.23853 0.0514641 0.000643933
1.24237 0.0545396 0.000676988
1.24622 0.0531139 0.000672132
1.25006 0.0549499 0.000669745
1.2539 0.0538716 0.000697756
1.25775 0.055286 0.000681968
1.26159 0.0549572 0.000666221
1.26543 0.0576395 0.000613333
1.26928 0.0570212 0.0006363
1.27312 0.0588743 0.000676782
1.27696 0.0589476 0.000692717
1.2808 0.0599309 0.000697116
1.28465 0.0629718 0.000736483
1.28849 0.0643757 0.000734147
1.29233 0.06837 0.00076126
1.29618 0.0726174 0.000819067
1.30002 0.0773586 0.000822335
1.30386 0.0848139 0.000887579
1.30771 0.0933846 0.000906396
1.31155 0.10184 0.000914337
1.31539 0.104963 0.000947277
1.31923 0.101462 0.000914958
1.32308 0.0980683 0.000983503
1.32692 0.0942965 0.000913114
1.33076 0.0878503 0.000883831
1.33461 0.0827597 0.000835135
1.33845 0.0800068 0.000843798
1.34229 0.0762584 0.00082382
1.34614 0.0733705 0.000791045
1.34998 0.0720536 0.000673105
1.35382 0.0691558 0.000680926
1.35766 0.0653052 0.000740662
1.36151 0.0634415 0.000754098
1.36535 0.0620336 0.000688496
1.36919 0.0582217 0.00071188
1.37304 0.0597327 0.000726594
1.37688 0.0582055 0.000710246
1.38072 0.0556299 0.000674108
1.38457 0.0535799 0.000678594
1.38841 0.052847 0.000683881
1.39225 0.0524173 0.000655467
1.39609 0.0504499 0.000651167
1.39994 0.0489123 0.000653404
1.40378 0.0472371 0.000668849
1.40762 0.0477693 0.000669079
1.41147 0.0462722 0.000596237
1.41531 0.0450465 0.000627259
1.41915 0.044826 0.000631738
1.423 0.0435485 0.000582721
1.42684 0.0431101 0.000649549
1.43068 0.0425857 0.000589682
1.43452 0.042361 0.000504514
1.43837 0.0417702 0.000537054
1.44221 0.0396633 0.000582343
1.44605 0.0395676 0.000587361
1.4499 0.0381155 0.000577133
1.45374 0.0388092 0.000594652
1.45758 0.0360698 0.00055527
1.46143 0.0386129 0.000588497
1.46527 0.0366798 0.000557092
1.46911 0.0362171 0.000521188
1.47296 0.0355037 0.000562301
1.4768 0.0356431 0.000539518
1.48064 0.0345515 0.000571632
1.48448 0.0345473 0.000538437
1.48833 0.0351567 0.000564119
1.49217 0.0330596 0.000524727
1.49601 0.0330164 0.000559442
1.49986 0.0331578 0.000519488
1.5037 0.0321701 0.000518619
1.50754 0.0320869 0.000495862
1.51139 0.0306303 0.00051616
1.51523 0.0303608 0.000505804
1.51907 0.0306021 0.000421595
1.52291 0.0306109 0.000494031
1.52676 0.0297949 0.000490977
1.5306 0.0292775 0.000484459
1.53444 0.0290834 0.000514223
1.53829 0.0290484 0.000484809
1.54213 0.0285469 0.000506576
1.54597 0.0280049 0.000494025
1.54982 0.0270313 0.00044431
1.55366 0.0273352 0.000453415
1.5575 0.0280827 0.000512929
1.56134 0.0290079 0.000498016
1.56519 0.0273141 0.000454003
1.56903 0.026851 0.000467847
1.57287 0.0267753 0.000447211
1.57672 0.0256251 0.000456922
1.58056 0.0264162 0.000459819
1.5844 0.025079 0.000472697
1.58825 0.0262338 0.000460469
1.59209 0.0254286 0.000457052
1.59593 0.0253382 0.000467928
1.59977 0.0250975 0.000441671
1.60362 0.0254094 0.000384382
1.60746 0.0250824 0.000459259
1.6113 0.024496 0.00042911
1.61515 0.0254401 0.00043427
1.61899 0.0231346 0.000448525
1.62283 0.0238887 0.000439417
1.62668 0.0230348 0.000426797
1.63052 0.0229705 0.000398534
1.63436 0.0235465 0.00044146
1.63821 0.0238198 0.000427133
1.64205 0.0227185 0.000429578
1.64589 0.0229677 0.000424249
1.64973 0.0221459 0.000447251
1.65358 0.0229359 0.000458692
1.65742 0.023437 0.000440834
1.66126 0.0222724 0.000443861
1.66511 0.0231089 0.0004243
1.66895 0.0222316 0.000432977
1.67279 0.0223498 0.000434255
1.67664 0.022189 0.000432812
1.68048 0.0218962 0.000427078
1.68432 0.0225564 0.000356649
1.68816 0.0214538 0.000382645
1.69201 0.0213303 0.000403448
1.69585 0.0213014 0.000427186
1.69969 0.0208583 0.000398994
1.70354 0.0207497 0.000402717
1.70738 0.0207444 0.000418273
1.71122 0.0209703 0.000392228
1.71507 0.0207262 0.000422453
1.71891 0.0199603 0.000405238
1.72275 0.020411 0.00042394
1.72659 0.0204003 0.000396727
1.73044 0.020899 0.000381494
1.73428 0.0203361 0.000392404
1.73812 0.0197397 0.000406948
1.74197 0.019413 0.000401796
1.74581 0.0206515 0.000409047
1.74965 0.0201836 0.000396035
1.7535 0.0202365 0.000378314
1.75734 0.0201645 0.000384519
1.76118 0.0200013 0.000397912
