# Supplementary material for: Mechanically robust supramolecular polymer co-assemblies
Source: Nat Commun. 2022 Jan 18;13:356. doi: 10.1038/s41467-022-28017-0 (PMC8766479; doi:10.1038/s41467-022-28017-0)
Supplement: Supplementary file 3 — Source Data [file 41467_2022_28017_MOESM3_ESM.zip › NCOMMS-21-41006-T_Source Data/Supplementary Figure 26/annealed 5050/5050_code_0mg_id_0004.dat]

0.00552278 0.0001 0
0.0105683 0.0001 0
0.0156139 0.0001 0
0.0206595 0.0001 0
0.025705 0.0001 0
0.0307506 0.0001 0
0.0357961 0.0001 0
0.0408417 0.0001 0
0.0458873 0.0001 0
0.0509328 0.0001 0
0.0559784 0.0001 0
0.061024 0.0001 0
0.0660695 0.0001 0
0.0711151 0.0001 0
0.0761606 0.0001 0
0.0812062 0.0001 0
0.0862518 0.0001 0
0.0912973 0.0001 0
0.0963429 0.0001 0
0.101388 0.0001 0
0.106434 0.0001 0
0.11148 0.0001 0
0.116525 0.0001 0
0.121571 0.0001 0
0.126616 0.0001 0
0.131662 0.0001 0
0.136707 0.0001 0
0.141753 0.0001 0
0.146798 0.0001 0
0.151844 0.0001 0
0.15689 0.0001 0
0.161935 0.0001 0
0.166981 0.0001 0
0.172026 0.0001 0
0.177072 0.0001 0
0.182117 0.0001 0
0.187163 0.0001 0
0.192209 0.0001 0
0.197254 0.0001 0
0.2023 0.0001 0
0.207345 0.0001 0
0.212391 0.0001 0
0.217436 0.0001 0
0.222482 0.0001 0
0.227527 0.0001 0
0.232573 0.0001 0
0.237619 0.0001 0
0.242664 0.0001 0
0.24771 0.0001 0
0.252755 0.0001 0
0.257801 0.0001 0
0.262846 0.0001 0
0.267892 0.0001 0
0.272938 0.0001 0
0.277983 0.0001 0
0.283029 0.0001 0
0.288074 0.0001 0
0.29312 0.0001 0
0.298165 0.0001 0
0.303211 0.0001 0
0.308256 0.0001 0
0.313302 0.0001 0
0.318348 0.0001 0
0.323393 0.0001 0
0.328439 0.0001 0
0.333484 0.0001 0
0.33853 0.0001 0
0.343575 0.0001 0
0.348621 0.0001 0
0.353667 0.0001 0
0.358712 0.0001 0
0.363758 0.0001 0
0.368803 0.0001 0
0.373849 0.0001 0
0.378894 0.0001 0
0.38394 0.0001 0
0.388985 0.0001 0
0.394031 0.0001 0
0.399077 0.0001 0
0.404122 0.0001 0
0.409168 0.0001 0
0.414213 0.0001 0
0.419259 0.0001 0
0.424304 0.0001 0
0.42935 0.0001 0
0.434395 0.0001 0
0.439441 0.0001 0
0.444487 0.0001 0
0.449532 0.0001 0
0.454578 0.0001 0
0.459623 0.0001 0
0.464669 0.0001 0
0.469714 0.0001 0
0.47476 0.0001 0
0.479806 0.0001 0
0.484851 0.0001 0
0.489897 0.0001 0
0.494942 0.0001 0
0.499988 0.0001 0
0.505033 0.0001 0
0.510079 0.0001 0
0.515124 0.0001 0
0.52017 0.0001 0
0.525216 0.0001 0
0.530261 0.0001 0
0.535307 0.0001 0
0.540352 0.0001 0
0.545398 0.0001 0
0.550443 0.0001 0
0.555489 0.0001 0
0.560535 0.0001 0
0.56558 0.0001 0
0.570626 0.0001 0
0.575671 0.0001 0
0.580717 0.0001 0
0.585762 0.0001 0
0.590808 0.0001 0
0.595853 0.0001 0
0.600899 0.0001 0
0.605945 0.0001 0
0.61099 0.0001 0
0.616036 0.0001 0
0.621081 0.0001 0
0.626127 0.0001 0
0.631172 0.0001 0
0.636218 0.0001 0
0.641263 0.0001 0
0.646309 0.0001 0
0.651355 0.0001 0
0.6564 0.0001 0
0.661446 0.0001 0
0.666491 0.0001 0
0.671537 0.0001 0
0.676582 0.0001 0
0.681628 0.0001 0
0.686674 0.0001 0
0.691719 0.0001 0
0.696765 0.0001 0
0.70181 0.0001 0
0.706856 0.0001 0
0.711901 0.0001 0
0.716947 0.0001 0
0.721992 0.0001 0
0.727038 0.0001 0
0.732084 0.0001 0
0.737129 0.0001 0
0.742175 0.0001 0
0.74722 0.0001 0
0.752266 0.0001 0
0.757311 0.0001 0
0.762357 0.0001 0
0.767403 0.0001 0
0.772448 0.0001 0
0.777494 0.0001 0
0.782539 0.0001 0
0.787585 0.0001 0
0.79263 0.0001 0
0.797676 0.0001 0
0.802721 0.0001 0
0.807767 0.0001 0
0.812813 0.0001 0
0.817858 0.0001 0
0.822904 0.0001 0
0.827949 0.0001 0
0.832995 0.0001 0
0.83804 0.0001 0
0.843086 0.0001 0
0.848132 0.0001 0
0.853177 0.0001 0
0.858223 0.0001 0
0.863268 0.0001 0
0.868314 0.0001 0
0.873359 0.0001 0
0.878405 0.0001 0
0.88345 0.0001 0
0.888496 0.0001 0
0.893542 0.0001 0
0.898587 0.0001 0
0.903633 0.0001 0
0.908678 0.0001 0
0.913724 0.0001 0
0.918769 0.0001 0
0.923815 0.0001 0
0.92886 0.0001 0
0.933906 0.0001 0
0.938952 0.0001 0
0.943997 0.0001 0
0.949043 0.0001 0
0.954088 0.0001 0
0.959134 0.0001 0
0.964179 0.0001 0
0.969225 0.0001 0
0.974271 0.0001 0
0.979316 0.0001 0
0.984362 0.0001 0
0.989407 0.0001 0
0.994453 0.0001 0
0.999498 0.0001 0
1.00454 0.0001 0
1.00959 0.0001 0
1.01464 0.0001 0
1.01968 0.0001 0
1.02473 0.0001 0
1.02977 0.0001 0
1.03482 0.0001 0
1.03986 0.0001 0
1.04491 0.0001 0
1.04995 0.0001 0
1.055 0.0001 0
1.06005 0.0001 0
1.06509 0.0001 0
1.07014 0.0001 0
1.07518 0.0001 0
1.08023 0.0001 0
1.08527 0.0001 0
1.09032 0.0001 0
1.09536 0.0001 0
1.10041 0.0001 0
1.10546 0.0001 0
1.1105 0.0001 0
1.11555 0.0001 0
1.12059 0.0001 0
1.12564 0.0001 0
1.13068 0.0001 0
1.13573 0.0001 0
1.14077 0.0001 0
1.14582 0.0001 0
1.15087 0.0001 0
1.15591 0.0001 0
1.16096 0.0001 0
1.166 0.0001 0
1.17105 0.0001 0
1.17609 0.0001 0
1.18114 0.0001 0
1.18618 0.0001 0
1.19123 0.0001 0
1.19628 0.0001 0
1.20132 0.0001 0
1.20637 0.0001 0
1.21141 0.0001 0
1.21646 0.0001 0
1.2215 0.0001 0
1.22655 0.0001 0
1.23159 0.0001 0
1.23664 0.0001 0
1.24169 0.0001 0
1.24673 0.0001 0
1.25178 0.0001 0
1.25682 0.0001 0
1.26187 0.0001 0
1.26691 0.0001 0
1.27196 0.0001 0
1.277 0.0001 0
1.28205 0.0001 0
1.2871 0.0001 0
1.29214 0.0001 0
1.29719 0.0001 0
1.30223 0.0001 0
1.30728 0.0001 0
1.31232 0.0001 0
1.31737 0.0001 0
1.32241 0.0001 0
1.32746 0.0001 0
1.33251 0.0001 0
1.33755 0.0001 0
1.3426 0.0001 0
1.34764 0.0001 0
1.35269 0.0001 0
1.35773 0.0001 0
1.36278 0.0001 0
1.36782 0.0001 0
1.37287 0.0001 0
1.37792 0.0001 0
1.38296 0.0001 0
1.38801 0.0001 0
1.39305 0.0001 0
1.3981 0.0001 0
1.40314 0.0001 0
1.40819 0.0001 0
1.41323 0.0001 0
1.41828 0.0001 0
1.42333 0.0001 0
1.42837 0.0001 0
1.43342 0.0001 0
1.43846 0.0001 0
1.44351 0.0001 0
1.44855 0.0001 0
1.4536 0.0001 0
1.45864 0.0001 0
1.46369 0.0001 0
1.46874 0.0001 0
1.47378 0.0001 0
1.47883 0.0001 0
1.48387 0.0001 0
1.48892 0.0001 0
1.49396 0.0001 0
1.49901 0.0001 0
1.50405 0.0001 0
1.5091 0.0001 0
1.51415 0.0001 0
1.51919 0.0001 0
1.52424 0.0001 0
1.52928 0.0001 0
1.53433 0.0001 0
1.53937 0.0001 0
1.54442 0.0001 0
1.54946 0.0001 0
1.55451 0.0001 0
1.55956 0.0001 0
1.5646 0.0001 0
1.56965 0.0001 0
1.57469 0.0001 0
1.57974 0.0001 0
1.58478 0.0001 0
1.58983 0.0001 0
1.59487 0.0001 0
1.59992 0.0001 0
1.60497 0.0001 0
1.61001 0.0001 0
1.61506 0.0001 0
1.6201 0.0001 0
1.62515 0.0001 0
1.63019 0.0001 0
1.63524 0.0001 0
1.64028 0.0001 0
1.64533 0.0001 0
1.65038 0.0001 0
1.65542 0.0001 0
1.66047 0.0001 0
1.66551 0.0001 0
1.67056 0.0001 0
1.6756 0.0001 0
1.68065 0.0001 0
1.68569 0.0001 0
1.69074 0.0001 0
1.69579 0.0001 0
1.70083 0.0198311 0.00117635
1.70588 0.0206105 0.000390436
1.71092 0.0204548 0.000367843
1.71597 0.0205655 0.00036461
1.72101 0.0200585 0.000343677
1.72606 0.0200791 0.000355203
1.7311 0.0200489 0.00034807
1.73615 0.021002 0.000360673
1.7412 0.0203948 0.000316726
1.74624 0.0199943 0.000321566
1.75129 0.0196841 0.000336775
1.75633 0.0204863 0.000356631
1.76138 0.0196733 0.000349838
1.76642 0.0204259 0.000338193
1.77147 0.0206598 0.000370518
1.77651 0.0205344 0.000351898
1.78156 0.0204766 0.000346803
1.78661 0.0199579 0.000351366
1.79165 0.0207983 0.000363667
1.7967 0.0205595 0.000350199
1.80174 0.0206476 0.000382361
1.80679 0.0208251 0.000361503
1.81183 0.0211015 0.00038377
1.81688 0.0220947 0.000372737
1.82192 0.0224034 0.000370889
1.82697 0.0230786 0.000320765
1.83202 0.0242366 0.000380558
1.83706 0.0253988 0.000403249
1.84211 0.0276551 0.000426132
1.84715 0.0286138 0.000429892
1.8522 0.0304918 0.000431478
1.85724 0.0306983 0.000443022
1.86229 0.0296658 0.000430822
1.86733 0.0292198 0.000452293
1.87238 0.0278916 0.000406181
1.87743 0.0263099 0.000393761
1.88247 0.0250118 0.000406837
1.88752 0.0228814 0.000368609
1.89256 0.0231294 0.000382933
1.89761 0.0223953 0.000366641
1.90265 0.0214867 0.000360321
1.9077 0.0198726 0.000316608
1.91274 0.0203926 0.000322851
1.91779 0.0201918 0.00035084
1.92284 0.019135 0.000335727
1.92788 0.0191433 0.000353033
1.93293 0.0183874 0.000347956
1.93797 0.0183954 0.000348182
1.94302 0.0181195 0.000331444
1.94806 0.0177525 0.000331075
1.95311 0.0180515 0.000345008
1.95815 0.0172722 0.000318744
1.9632 0.0172079 0.000304283
1.96825 0.0172332 0.000323724
1.97329 0.016921 0.000297901
1.97834 0.0169613 0.000308394
1.98338 0.0168113 0.000312883
1.98843 0.0168295 0.000317637
1.99347 0.0165929 0.000265657
1.99852 0.0163959 0.000312568
2.00357 0.016191 0.000316339
2.00861 0.0166737 0.000310879
2.01366 0.0169813 0.000314068
2.0187 0.0162834 0.000322831
2.02375 0.0159141 0.000285567
2.02879 0.0159251 0.000298236
2.03384 0.0164053 0.000302013
2.03888 0.0160075 0.000319969
2.04393 0.016547 0.000320163
2.04898 0.0155626 0.000291994
2.05402 0.0158383 0.000296417
2.05907 0.0161094 0.000314137
2.06411 0.0159098 0.000316433
2.06916 0.0159001 0.000304069
2.0742 0.016255 0.00025659
2.07925 0.0160049 0.000284722
2.08429 0.0158475 0.000294119
2.08934 0.0153262 0.000289796
2.09439 0.0156427 0.000302479
2.09943 0.0159504 0.000296073
2.10448 0.0156757 0.000300094
2.10952 0.0162811 0.000300153
2.11457 0.0164631 0.000302496
2.11961 0.0154658 0.000300738
2.12466 0.0157821 0.000294511
2.1297 0.0164891 0.000305558
2.13475 0.0154255 0.000303515
2.1398 0.0151744 0.000290601
2.14484 0.0153434 0.000291199
2.14989 0.0151389 0.000273904
2.15493 0.0155956 0.000269226
2.15998 0.0158876 0.00029618
2.16502 0.0151791 0.000288872
2.17007 0.0154628 0.000283219
2.17511 0.0149372 0.000285834
2.18016 0.015513 0.000302371
2.18521 0.0145571 0.000290475
2.19025 0.0146688 0.000289417
2.1953 0.0151158 0.000294853
2.20034 0.0149678 0.000300926
2.20539 0.0152315 0.000293955
2.21043 0.0153601 0.000299367
2.21548 0.0149131 0.000270809
2.22052 0.01505 0.000292693
2.22557 0.0148155 0.000289083
2.23062 0.0147112 0.000296139
2.23566 0.0142715 0.000260731
2.24071 0.0147177 0.000264072
2.24575 0.0147762 0.000274751
2.2508 0.0149753 0.000277813
2.25584 0.0144419 0.000271197
2.26089 0.0140113 0.000283753
2.26593 0.0145251 0.000277141
2.27098 0.0145947 0.000281377
2.27603 0.0151718 0.000289267
2.28107 0.0147703 0.000294023
2.28612 0.0138266 0.000279975
2.29116 0.0148522 0.000287641
2.29621 0.0144146 0.000277097
2.30125 0.0138128 0.000270249
2.3063 0.0149211 0.00029401
2.31134 0.0144832 0.000276537
