# Supplementary material for: Mechanically robust supramolecular polymer co-assemblies
Source: Nat Commun. 2022 Jan 18;13:356. doi: 10.1038/s41467-022-28017-0 (PMC8766479; doi:10.1038/s41467-022-28017-0)
Supplement: Supplementary file 3 — Source Data [file 41467_2022_28017_MOESM3_ESM.zip › NCOMMS-21-41006-T_Source Data/Supplementary Figure 26/annealed 5050/5050_code_0mg_id_iq.dat]

0.0646906	240.605
0.0785669	268.164
0.0924431	156.103
0.106319	113.577
0.120196	76.4577
0.134072	51.2474
0.147948	36.8465
0.161824	27.2428
0.17570100000000002	20.7241
0.189577	15.909
0.203453	12.2179
0.217329	9.57203
0.23120600000000002	7.93914
0.24508200000000002	6.39034
0.258958	5.4635
0.272834	4.31832
0.286711	3.57668
0.300587	3.10802
0.31446300000000005	2.61337
0.328339	2.25516
0.34221599999999996	1.92264
0.356092	1.72486
0.369968	1.51823
0.38384399999999996	1.33214
0.397721	1.21573
0.411597	1.05214
0.42547300000000005	1.00491
0.439349	0.918003
0.45322599999999996	0.854257
0.467102	0.810175
0.480978	0.745097
0.494854	0.69589
0.5087309999999999	0.660871
0.522607	0.642527
0.536483	0.618652
0.550359	0.590925
0.564236	0.558678
0.578112	0.570782
0.5919880000000001	0.55791
0.605864	0.53639
0.619741	0.528863
0.6336170000000001	0.517963
0.647493	0.514886
0.661369	0.515864
0.675246	0.531377
0.689122	0.53599
0.702998	0.583976
0.716874	0.625046
0.730751	0.68433
0.744627	0.761658
0.7585029999999999	0.816352
0.7723789999999999	0.824664
0.7862560000000001	0.820491
0.8001320000000001	0.764753
0.814008	0.683615
0.827884	0.58368
0.841761	0.479996
0.8556370000000001	0.41668
0.869513	0.339397
0.883389	0.281313
0.897266	0.240333
0.9111420000000001	0.200318
0.9250179999999999	0.173491
0.938894	0.149343
0.95277	0.133647
0.966647	0.122683
0.9805229999999999	0.106523
0.994399	0.0963183
1.00828	0.0862464
1.02215	0.0787391
1.03603	0.0758224
1.0499	0.0689092
1.06378	0.0637509
1.07766	0.0608054
1.0915300000000001	0.0579263
1.10541	0.0567529
1.11929	0.0515452
1.13316	0.050941
1.14704	0.0500528
1.1609099999999999	0.0484084
1.17479	0.0478875
1.1886700000000001	0.0456521
1.20254	0.0436161
1.21642	0.0431618
1.2303	0.0445663
1.24417	0.0445245
1.25805	0.0426462
1.27192	0.0426275
1.2858	0.041504
1.29968	0.0424198
1.31355	0.0425567
1.32743	0.0420615
1.34131	0.0427973
1.35518	0.0444432
1.36906	0.0469006
1.38293	0.0455369
1.3968099999999999	0.0470341
1.41069	0.0487074
1.42456	0.0508678
1.43844	0.0540421
1.45232	0.0559837
1.46619	0.0604775
1.48007	0.0669201
1.49394	0.0747525
1.50782	0.0837088
1.5217	0.0921812
1.5355699999999999	0.0958174
1.54945	0.102621
1.56333	0.107601
1.5772	0.108753
1.59108	0.111819
1.60495	0.110021
1.61883	0.108601
1.6327099999999999	0.107361
1.64658	0.106588
1.66046	0.105057
1.67434	0.100375
1.68821	0.10099
1.70209	0.0951645
1.71596	0.0976491
1.72984	0.0958808
1.74372	0.0978211
1.75759	0.0944276
1.7714699999999999	0.0963372
1.78535	0.0939373
1.79922	0.0985223
1.8131	0.102085
1.82697	0.103959
1.84085	0.108699
1.85473	0.11508
1.8686	0.120085
1.88248	0.118669
1.89636	0.126149
1.9102299999999999	0.118009
1.92411	0.109006
1.93798	0.100459
1.95186	0.0882691
1.96574	0.0832268
1.97961	0.0718835
1.99349	0.0675466
2.00737	0.0616063
2.02124	0.0599092
2.03512	0.0548274
2.04899	0.0529303
2.06287	0.0506597
2.07675	0.0476747
2.09062	0.0480625
2.1045	0.0466134
2.11838	0.0462158
2.13225	0.044811
2.14613	0.0431864
2.16	0.0435672
2.17388	0.0435912
2.18776	0.0408501
2.2016299999999998	0.0419993
2.21551	0.041089
2.22939	0.0414775
2.24326	0.0410317
2.25714	0.0404321
2.27101	0.041645
2.28489	0.0409867
2.29877	0.0421582
2.31264	0.0420665
2.32652	0.0395801
2.3404	0.039682
2.35427	0.0397817
2.36815	0.0392104
2.38202	0.0375013
2.3959	0.0376519
2.40978	0.0370937
2.42365	0.0338928
2.4375299999999998	0.0352532
2.45141	0.034697
2.46528	0.0335185
2.47916	0.0312161
2.49303	0.0304547
2.50691	0.0310761
2.52079	0.0301275
2.53466	0.0301244
2.54854	0.0306237
2.5624200000000004	0.0279547
2.57629	0.0285285
2.59017	0.0292031
2.6040400000000004	0.0271434
2.6179200000000002	0.027231
2.6318	0.0272992
2.64567	0.0253739
2.65955	0.0270683
2.6734299999999998	0.0257649
2.6873000000000005	0.0266734
2.7011800000000004	0.0262563
2.7150499999999997	0.0245872
2.72893	0.0243284
2.74281	0.0263473
2.7566800000000002	0.026039
2.77056	0.0239579
2.78444	0.0245809
2.79831	0.0247256
2.81219	0.0233888
2.82606	0.0234121
2.8399400000000004	0.0239612
2.8538200000000002	0.0232029
2.86769	0.0225035
2.88157	0.0240997
2.89545	0.0231325
2.90932	0.0226959
2.9232000000000005	0.0232728
2.93707	0.022523
2.9509499999999997	0.0218218
2.96483	0.0215455
2.9787000000000003	0.0222757
2.9925800000000002	0.0224527
3.00646	0.0206366
3.02033	0.0230603
3.03421	0.0219779
3.04808	0.0223123
3.06196	0.021719
3.0758400000000004	0.0230816
3.08971	0.0223357
3.10359	0.0224883
3.11747	0.0224915
3.1313400000000002	0.0218056
3.14522	0.0210366
3.15909	0.0211671
3.17297	0.0208833
3.1868499999999997	0.0218786
3.2007200000000005	0.0215691
3.2146000000000003	0.0217425
3.2284800000000002	0.021312
3.24235	0.0206704
3.25623	0.0214464
3.2701000000000002	0.0193189
3.28398	0.0201255
3.29786	0.020221
3.31173	0.0212719
3.32561	0.0204535
3.33949	0.0206865
3.3533600000000003	0.0208234
3.3672400000000002	0.0212719
3.38111	0.0195825
3.39499	0.0207996
3.40887	0.0198539
3.42274	0.0205097
3.4366200000000005	0.0203156
3.4505000000000003	0.0212249
3.4643699999999997	0.0207019
3.47825	0.0196771
3.4921200000000003	0.022184
3.5060000000000002	0.0195398
3.51988	0.0198882
3.53375	0.020221
3.54763	0.0210366
3.56151	0.020524
3.57538	0.0201735
3.5892600000000003	0.0211307
3.60313	0.020348
3.61701	0.0208968
3.63089	0.0202754
3.64476	0.0192718
3.65864	0.022072
3.6725200000000005	0.0206611
3.68639	0.0213885
3.7002699999999997	0.0222939
3.7141400000000004	0.0218908
3.7280200000000003	0.0216014
3.7419000000000002	0.0216792
3.75577	0.0226097
3.76965	0.0221487
3.78353	0.0218602
3.7974	0.0206941
3.81128	0.0198245
3.82515	0.0198435
3.83903	0.0197299
3.85291	0.0206332
3.8667800000000003	0.0199845
3.88066	0.0208719
3.89454	0.0193223
3.90841	0.0190813
3.92229	0.0196021
3.93616	0.0184473
3.9500400000000004	0.0204564
3.9639200000000003	0.0196692
3.9777899999999997	0.018993
3.99167	0.0190688
4.0055499999999995	0.0196248
4.01942	0.0193124
4.0333000000000006	0.0199201
4.0471699999999995	0.0201178
4.06105	0.0185419
4.07493	0.0192686
4.0888	0.0193195
4.10268	0.0190005
4.11656	0.0175984
4.13043	0.0202138
4.14431	0.0195683
4.15818	0.0193607
4.17206	0.0196061
4.18594	0.018902
4.19981	0.0185887
4.21369	0.0185164
4.22757	0.0200608
4.24144	0.0187085
4.25532	0.0194478
4.26919	0.0188063
4.28307	0.0195352
4.29695	0.0191621
4.3108200000000005	0.0191143
4.3247	0.0199093
4.33858	0.0190227
4.35245	0.0192307
4.36633	0.0191193
4.3802	0.0190168
4.394080000000001	0.0187316
4.40796	0.0196211
4.42183	0.0176381
4.43571	0.019357
4.44958	0.0195055
4.46346	0.0200791
4.47734	0.0192849
4.49121	0.0193772
4.50509	0.0204719
4.5189699999999995	0.0197833
4.53284	0.0191542
4.5467200000000005	0.019186
4.5605899999999995	0.0196639
4.57447	0.0197833
4.58835	0.0204564
4.60222	0.0193223
4.6161	0.0189487
4.62998	0.0197189
4.64385	0.0195306
4.65773	0.0195542
4.6716	0.020369
4.68548	0.0195922
4.69936	0.0192951
4.71323	0.0194331
4.72711	0.019825
4.74099	0.0202672
4.75486	0.0202373
4.76874	0.0200366
4.78261	0.0195297
4.79649	0.0195306
4.81037	0.0210497
4.8242400000000005	0.0190345
4.83812	0.0195496
4.852	0.0198789
4.86587	0.0201402
4.87975	0.0202134
4.89362	0.0204045
4.907500000000001	0.0203807
4.92138	0.0207259
4.93525	0.0210366
4.94913	0.0216385
4.96301	0.0198311
4.97688	0.0196122
4.99076	0.0203568
5.00463	0.0194615
5.018510000000001	0.0202134
5.0323899999999995	0.0208484
5.04626	0.0199745
5.06014	0.0202836
5.07402	0.0206941
5.087890000000001	0.0211562
5.10177	0.0212169
5.11564	0.0200774
5.129519999999999	0.0207868
5.1434	0.0208728
5.1572700000000005	0.0207739
5.17115	0.0211543
5.18503	0.023706
5.1989	0.0205521
5.21278	0.0205718
5.22665	0.0214036
5.24053	0.0211359
5.25441	0.021048
5.26828	0.0201028
5.28216	0.0207307
5.29604	0.0219367
5.30991	0.0220781
5.323790000000001	0.0213503
5.33766	0.0216625
5.35154	0.0215865
5.365419999999999	0.0213842
5.37929	0.02313
5.3931700000000005	0.0209542
5.40705	0.0214756
5.420920000000001	0.0222888
5.434799999999999	0.0215242
5.44867	0.0223544
5.46255	0.0226197
5.47643	0.0240214
5.4903	0.0210258
5.50418	0.0241662
5.51806	0.0242035
5.531930000000001	0.0229444
5.5458099999999995	0.0232719
5.55968	0.0239578
5.57356	0.0238661
5.58744	0.0249833
5.601310000000001	0.0240956
5.61519	0.0238341
5.6290700000000005	0.0235794
5.642939999999999	0.0252251
5.65682	0.0244186
5.6706900000000005	0.0238186
5.68457	0.0255776
5.69845	0.0249962
5.71232	0.0256843
5.7262	0.0254369
5.74008	0.0260672
5.75395	0.0268958
5.75847	0.0319408
5.76783	0.0275744
5.7817	0.0285342
5.78468	0.0372455
5.79558	0.0299645
5.80946	0.0302959
5.8109	0.0405705
5.82333	0.0315655
5.8371200000000005	0.0472616
5.837210000000001	0.0335786
5.85109	0.0341669
5.86334	0.0545102
5.86496	0.0396025
5.878839999999999	0.0430145
5.88955	0.0600361
5.89271	0.045664
5.9065900000000005	0.0508991
5.91577	0.0642602
5.92047	0.0539293
5.934340000000001	0.0601192
5.9419900000000005	0.0641602
5.948219999999999	0.0618964
5.9621	0.0637923
5.968210000000001	0.0606449
5.97597	0.0635504
5.98985	0.0646945
5.99442	0.0552865
6.00372	0.0641397
6.0176	0.0618964
6.02064	0.0523413
6.03148	0.0587948
6.045350000000001	0.0561435
6.04686	0.0478528
6.0592299999999994	0.0552304
6.07307	0.0473426
6.073110000000001	0.0527412
6.08698	0.0518793
6.099290000000001	0.0434726
6.10086	0.0491197
6.114730000000001	0.047203
6.125509999999999	0.043624
6.12861	0.0459794
6.1424900000000004	0.0448352
6.15173	0.0434552
6.156359999999999	0.0429804
6.17024	0.0452633
6.1779399999999995	0.0422091
6.18412	0.0448118
6.19799	0.041019
6.20416	0.0412132
6.21187	0.0414354
6.22574	0.0412261
6.23038	0.0397836
6.23962	0.0417224
6.2535	0.0377804
6.2566	0.0395711
6.26737	0.0389907
6.28125	0.0396025
6.28281	0.0389387
6.29513	0.0392123
6.309	0.0382612
6.30903	0.0382174
6.32288	0.0399254
6.33525	0.0388429
6.33675	0.0386338
6.350630000000001	0.0379897
6.36146	0.0368262
6.36451	0.0373435
6.37838	0.0398143
6.38768	0.0376953
6.4139	0.0365851
6.44012	0.0362782
6.46633	0.0376851
6.4925500000000005	0.0373493
6.51877	0.037099
6.54499	0.0369921
6.5712	0.036249
6.5974200000000005	0.0365662
6.62364	0.0376431
6.649850000000001	0.0361553
6.676069999999999	0.0370861
6.70229	0.0342432
6.72851	0.0355162
6.75472	0.036427
6.780939999999999	0.0366714
6.80716	0.0355967
6.8333699999999995	0.0357157
6.85959	0.0373965
6.88581	0.0361841
6.91203	0.0355856
6.93824	0.0368551
6.96446	0.0352616
6.99068	0.0363182
7.016900000000001	0.0375609
7.04311	0.036105
7.069330000000001	0.0380724
7.09555	0.0375852
7.12176	0.0372602
7.1479800000000004	0.0365154
7.174199999999999	0.0374261
7.200419999999999	0.0368019
7.22663	0.0354172
7.25285	0.0359311
7.27907	0.0357911
7.305289999999999	0.0369204
7.3315	0.0355195
7.35772	0.036105
7.38394	0.0369038
7.41015	0.0366165
7.43637	0.0366074
7.4625900000000005	0.0361113
7.48881	0.0359382
7.51502	0.036279
7.54124	0.0365948
7.5674600000000005	0.0352871
7.59367	0.0363081
7.61989	0.0363179
7.64611	0.036637
7.6723300000000005	0.0358878
7.69854	0.036513
7.724760000000001	0.0355446
7.750979999999999	0.0366037
7.7772	0.0366921
7.8034099999999995	0.0375141
7.82963	0.0361501
7.85585	0.0378373
7.882059999999999	0.0368132
7.9082799999999995	0.0372481
7.9345	0.0371214
7.96072	0.0369707
7.98693	0.035879
8.01315	0.0361527
8.03937	0.0370809
8.06559	0.0359493
8.0918	0.0367183
8.11802	0.0371978
8.14424	0.0377739
8.17045	0.0375752
8.196670000000001	0.0359004
8.22289	0.0378061
8.24911	0.0374755
8.27532	0.0376415
8.30154	0.0382578
8.32776	0.0377837
8.35397	0.0396962
8.380189999999999	0.0400033
8.40641	0.0395899
8.43263	0.0398418
8.45884	0.0376665
8.48506	0.037581
8.51128	0.0367509
8.5375	0.035774
8.56371	0.0363962
8.58993	0.0352354
8.616150000000001	0.0351313
8.64236	0.0346467
8.66858	0.0349434
8.6948	0.0354476
8.721020000000001	0.0341362
8.74723	0.0354018
8.77345	0.0341087
8.79967	0.0337315
8.82589	0.0339753
8.8521	0.0337692
8.878319999999999	0.0327272
8.904539999999999	0.0332812
8.93075	0.0334714
8.95697	0.0324947
8.98319	0.0334027
9.009409999999999	0.0324506
9.03562	0.0319643
9.06184	0.0335332
9.08806	0.0321254
9.11427	0.0327653
9.14049	0.0324872
9.16671	0.0328181
9.19293	0.0326138
9.21914	0.0322535
9.24536	0.0314179
9.27158	0.0322401
9.2978	0.0324275
9.324010000000001	0.0334953
9.35023	0.0331441
9.37645	0.0334621
9.402660000000001	0.0338868
9.42888	0.0328507
9.4551	0.0323148
9.48132	0.0345221
9.50753	0.0341092
9.53375	0.0337599
9.55997	0.0342464
9.58619	0.0342796
9.6124	0.0346789
9.63862	0.0336267
9.66484	0.0345422
9.69105	0.0341711
9.71727	0.0345469
9.74349	0.0343781
9.76971	0.0344402
9.79592	0.0332758
9.822140000000001	0.034743
9.84836	0.0347305
9.87458	0.0330797
9.90079	0.0349242
9.92701	0.0337062
9.95323	0.0351349
9.97944	0.0343564
10.0057	0.0358356
10.0319	0.0365151
10.058100000000001	0.0352975
10.084299999999999	0.035452
10.1105	0.0355492
10.136700000000001	0.0367455
10.163	0.0376559
10.1892	0.0370766
10.215399999999999	0.0368404
10.2416	0.0369895
10.267800000000001	0.0365026
10.2941	0.0366674
10.3203	0.0374978
10.3465	0.0370487
10.372699999999998	0.0376102
10.3989	0.039401
10.4251	0.0390503
10.4514	0.0385179
10.4776	0.0374111
10.503800000000002	0.0394233
10.53	0.0388672
10.5562	0.0378058
10.5824	0.0393727
10.608699999999999	0.0390449
10.6349	0.0394156
10.6611	0.039733
10.6873	0.0405305
10.7135	0.0401722
10.739700000000001	0.0394922
10.766	0.040916
10.792200000000001	0.0404776
10.818399999999999	0.0406097
10.8446	0.0410052
10.870800000000001	0.0409008
10.896999999999998	0.040758
10.923300000000001	0.0414351
10.9495	0.0406489
10.9757	0.0419446
11.0019	0.0415669
11.0281	0.0423709
11.0544	0.0413559
11.0806	0.0416239
11.1068	0.0422886
11.133	0.0433372
11.1592	0.0437439
11.185400000000001	0.0437288
11.2117	0.0448936
11.2379	0.0454512
11.2641	0.0446852
11.2903	0.0459309
11.316500000000001	0.0448878
11.342699999999999	0.0446412
11.369	0.0452758
11.3952	0.0451076
11.421399999999998	0.0460257
11.4246	0.0479717
11.4476	0.0462224
11.463000000000001	0.0461942
11.4738	0.0460072
11.5	0.0472515
11.5014	0.0475504
11.5263	0.0467633
11.5398	0.0479472
11.552500000000002	0.04679
11.578299999999999	0.0483695
11.5787	0.0486605
11.6049	0.047949
11.6167	0.0516831
11.6311	0.0486828
11.655100000000001	0.0519317
11.6573	0.04981
11.6836	0.0500019
11.6936	0.0520124
11.7098	0.0506602
11.732	0.0543176
11.736	0.0523321
11.7622	0.0527055
11.7704	0.053411
11.788400000000001	0.0528526
11.8089	0.0535031
11.8147	0.0539945
11.840900000000001	0.0536908
11.8473	0.0551516
11.867099999999999	0.0529959
11.8857	0.0534354
11.8933	0.0523626
11.919500000000001	0.0524582
11.9241	0.0526826
11.945699999999999	0.0525018
11.962600000000002	0.051973
11.972000000000001	0.0517459
11.9982	0.0523245
12.001	0.0517737
12.0244	0.051288
12.0394	0.0527709
12.0779	0.0531642
12.116299999999999	0.0519645
12.1547	0.0504195
12.1932	0.0531244
12.2316	0.0528682
12.270000000000001	0.0533389
12.308399999999999	0.0534052
12.346900000000002	0.0527367
12.385299999999999	0.0514641
12.4237	0.0545396
12.462200000000001	0.0531139
12.500599999999999	0.0549499
12.539	0.0538716
12.577499999999999	0.055286
12.6159	0.0549572
12.654300000000001	0.0576395
12.6928	0.0570212
12.731200000000001	0.0588743
12.7696	0.0589476
12.808	0.0599309
12.8465	0.0629718
12.884899999999998	0.0643757
12.9233	0.06837
12.9618	0.0726174
13.0002	0.0773586
13.0386	0.0848139
13.0771	0.0933846
13.1155	0.10184
13.1539	0.104963
13.1923	0.101462
13.2308	0.0980683
13.269200000000001	0.0942965
13.307599999999999	0.0878503
13.3461	0.0827597
13.3845	0.0800068
13.4229	0.0762584
13.4614	0.0733705
13.4998	0.0720536
13.5382	0.0691558
13.576600000000001	0.0653052
13.6151	0.0634415
13.653500000000001	0.0620336
13.691899999999999	0.0582217
13.7304	0.0597327
13.7688	0.0582055
13.8072	0.0556299
13.8457	0.0535799
13.8841	0.052847
13.9225	0.0524173
13.9609	0.0504499
13.9994	0.0489123
14.0378	0.0472371
14.0762	0.0477693
14.1147	0.0462722
14.1531	0.0450465
14.1915	0.044826
14.23	0.0435485
14.268400000000002	0.0431101
14.306799999999999	0.0425857
14.3452	0.042361
14.3837	0.0417702
14.4221	0.0396633
14.4605	0.0395676
14.498999999999999	0.0381155
14.5374	0.0388092
14.575800000000001	0.0360698
14.6143	0.0386129
14.652700000000001	0.0366798
14.691099999999999	0.0362171
14.729600000000001	0.0355037
14.767999999999999	0.0356431
14.8064	0.0345515
14.8448	0.0345473
14.883299999999998	0.0351567
14.9217	0.0330596
14.9601	0.0330164
14.9986	0.0331578
15.037	0.0321701
15.075400000000002	0.0320869
15.113900000000001	0.0306303
15.1523	0.0303608
15.1907	0.0306021
15.229099999999999	0.0306109
15.267599999999998	0.0297949
15.306	0.0292775
15.3444	0.0290834
15.3829	0.0290484
15.4213	0.0285469
15.459700000000002	0.0280049
15.4982	0.0270313
15.5366	0.0273352
15.575000000000001	0.0280827
15.613399999999999	0.0290079
15.651900000000001	0.0273141
15.690299999999999	0.026851
15.7287	0.0267753
15.767199999999999	0.0256251
15.8056	0.0264162
15.844000000000001	0.025079
15.8825	0.0262338
15.9209	0.0254286
15.9593	0.0253382
15.997699999999998	0.0250975
16.0362	0.0254094
16.0746	0.0250824
16.113	0.024496
16.151500000000002	0.0254401
16.189899999999998	0.0231346
16.2283	0.0238887
16.2668	0.0230348
16.3052	0.0229705
16.343600000000002	0.0235465
16.3821	0.0238198
16.4205	0.0227185
16.4589	0.0229677
16.4973	0.0221459
16.535800000000002	0.0229359
16.574199999999998	0.023437
16.6126	0.0222724
16.6511	0.0231089
16.6895	0.0222316
16.727899999999998	0.0223498
16.766399999999997	0.022189
16.8048	0.0218962
16.8432	0.0225564
16.881600000000002	0.0214538
16.9201	0.0213303
16.9585	0.0213014
16.9969	0.0208583
17.008300000000002	0.0198311
17.0354	0.0207497
17.0588	0.0206105
17.0738	0.0207444
17.1092	0.0204548
17.1122	0.0209703
17.1507	0.0207262
17.1597	0.0205655
17.1891	0.0199603
17.2101	0.0200585
17.2275	0.020411
17.2606	0.0200791
17.265900000000002	0.0204003
17.3044	0.020899
17.311	0.0200489
17.3428	0.0203361
17.3615	0.021002
17.3812	0.0197397
17.412	0.0203948
17.4197	0.019413
17.4581	0.0206515
17.4624	0.0199943
17.496499999999997	0.0201836
17.512900000000002	0.0196841
17.535	0.0202365
17.563299999999998	0.0204863
17.5734	0.0201645
17.6118	0.0200013
17.613799999999998	0.0196733
17.6642	0.0204259
17.7147	0.0206598
17.7651	0.0205344
17.8156	0.0204766
17.8661	0.0199579
17.9165	0.0207983
17.967	0.0205595
18.0174	0.0206476
18.067899999999998	0.0208251
18.1183	0.0211015
18.1688	0.0220947
18.2192	0.0224034
18.2697	0.0230786
18.3202	0.0242366
18.3706	0.0253988
18.4211	0.0276551
18.4715	0.0286138
18.522000000000002	0.0304918
18.572400000000002	0.0306983
18.6229	0.0296658
18.673299999999998	0.0292198
18.7238	0.0278916
18.7743	0.0263099
18.8247	0.0250118
18.8752	0.0228814
18.9256	0.0231294
18.9761	0.0223953
19.0265	0.0214867
19.076999999999998	0.0198726
19.1274	0.0203926
19.1779	0.0201918
19.2284	0.019135
19.2788	0.0191433
19.3293	0.0183874
19.3797	0.0183954
19.4302	0.0181195
19.4806	0.0177525
19.5311	0.0180515
19.581500000000002	0.0172722
19.632	0.0172079
19.6825	0.0172332
19.7329	0.016921
19.7834	0.0169613
19.8338	0.0168113
19.8843	0.0168295
19.9347	0.0165929
19.9852	0.0163959
20.0357	0.016191
20.086100000000002	0.0166737
20.136599999999998	0.0169813
20.186999999999998	0.0162834
20.2375	0.0159141
20.2879	0.0159251
20.3384	0.0164053
20.388799999999996	0.0160075
20.4393	0.016547
20.4898	0.0155626
20.5402	0.0158383
20.590700000000002	0.0161094
20.641099999999998	0.0159098
20.6916	0.0159001
20.741999999999997	0.016255
20.7925	0.0160049
20.8429	0.0158475
20.8934	0.0153262
20.943900000000003	0.0156427
20.9943	0.0159504
21.044800000000002	0.0156757
21.0952	0.0162811
21.1457	0.0164631
21.1961	0.0154658
21.2466	0.0157821
21.297	0.0164891
21.3475	0.0154255
21.398000000000003	0.0151744
21.4484	0.0153434
21.4989	0.0151389
21.5493	0.0155956
21.599800000000002	0.0158876
21.6502	0.0151791
21.700699999999998	0.0154628
21.7511	0.0149372
21.8016	0.015513
21.8521	0.0145571
21.902499999999996	0.0146688
21.953	0.0151158
22.003400000000003	0.0149678
22.0539	0.0152315
22.104300000000002	0.0153601
22.154799999999998	0.0149131
22.2052	0.01505
22.255699999999997	0.0148155
22.3062	0.0147112
22.3566	0.0142715
22.4071	0.0147177
22.457500000000003	0.0147762
22.508	0.0149753
22.527900000000002	0.0131491
22.5584	0.0144419
22.5901	0.014469
22.6089	0.0140113
22.6524	0.0145182
22.6593	0.0145251
22.7098	0.0145947
22.714599999999997	0.0142793
22.7603	0.0151718
22.7769	0.0150517
22.8107	0.0147703
22.839100000000002	0.0147301
22.8612	0.0138266
22.9013	0.0146308
22.9116	0.0148522
22.9621	0.0144146
22.9636	0.0146839
23.0125	0.0138128
23.025799999999997	0.0146141
23.063	0.0149211
23.088	0.014639
23.1134	0.0144832
23.1503	0.0142498
23.2125	0.0144962
23.2747	0.0144336
23.337	0.0144276
23.3992	0.0150216
23.4614	0.0148701
23.5237	0.0143806
23.5859	0.0147215
23.6481	0.0144853
23.7104	0.0148975
23.7726	0.0150628
23.8348	0.0147582
23.897100000000002	0.0151435
23.9593	0.0151155
24.0216	0.0149566
24.083800000000004	0.0150784
24.146	0.0148653
24.2083	0.0149626
24.2705	0.0150701
24.3327	0.0144867
24.394999999999996	0.0154297
24.4572	0.0145082
24.5194	0.0150173
24.581699999999998	0.014746
24.6439	0.0146668
24.706100000000003	0.014881
24.7684	0.0147601
24.8306	0.0143994
24.8928	0.0145033
24.955099999999998	0.0143395
25.0173	0.0146194
25.079500000000003	0.014168
25.1418	0.0142983
25.204	0.0148659
25.266199999999998	0.0141947
25.3285	0.0142983
25.390700000000002	0.014476
25.453000000000003	0.0142646
25.5152	0.0145511
25.577399999999997	0.0144416
25.639699999999998	0.0142901
25.701900000000002	0.0137874
25.7641	0.0145734
25.8264	0.0145347
25.8886	0.014356
25.950799999999997	0.014073
26.013099999999998	0.0146294
26.075300000000002	0.0144313
26.1375	0.0148163
26.1998	0.0143837
26.262	0.0144221
26.3242	0.0144067
26.3865	0.0142424
26.448700000000002	0.0143716
26.5109	0.0141952
26.5732	0.0141136
26.635399999999997	0.0141185
26.6977	0.0142106
26.759900000000002	0.0143105
26.8221	0.014203
26.8844	0.0138255
26.946599999999997	0.0136314
27.0088	0.0141316
27.0711	0.0136862
27.1333	0.0139394
27.1955	0.0133696
27.2578	0.0142474
27.32	0.0133547
27.3822	0.0135216
27.4445	0.0133521
27.5067	0.0135135
27.5689	0.0135381
27.6312	0.0140197
27.6934	0.0135399
27.7556	0.0133231
27.8179	0.0135458
27.8801	0.0138499
27.929499999999997	0.014532
27.942300000000003	0.0134917
28.0032	0.0135499
28.004600000000003	0.0135336
28.0668	0.0130434
28.076900000000002	0.0130882
28.1291	0.0131545
28.150599999999997	0.0133043
28.1913	0.0131254
28.224300000000003	0.013349
28.2535	0.0129824
28.298000000000002	0.0133617
28.315800000000003	0.0126834
28.3717	0.0132694
28.378	0.012607
28.4402	0.0129839
28.4455	0.0130953
28.502499999999998	0.0124911
28.519199999999998	0.0131247
28.5929	0.0130582
28.6666	0.0129845
28.740299999999998	0.0131198
28.814	0.0129218
28.887700000000002	0.013054
28.961399999999998	0.0129602
29.0351	0.0129055
29.108900000000002	0.0129172
29.1826	0.0130942
29.2563	0.0126246
29.33	0.0128012
29.4037	0.0125211
29.4774	0.0124103
29.551099999999998	0.0121538
29.624799999999997	0.0124211
29.698500000000003	0.0126017
29.772199999999998	0.01232
29.846	0.0124212
29.9197	0.0123293
29.9934	0.0122405
30.0671	0.012236
30.1408	0.0118768
30.2145	0.0123662
30.2882	0.0122626
30.3619	0.0120516
30.435599999999997	0.0121275
30.509400000000003	0.0114527
30.5831	0.0116
30.6568	0.0116455
30.7305	0.0117896
30.8042	0.0116907
30.8779	0.0115668
30.9516	0.0116601
31.025299999999998	0.0118101
31.099	0.0115552
31.1727	0.0118152
31.246499999999997	0.011379
31.3202	0.0115288
31.393900000000002	0.0116244
31.4676	0.0115606
31.5413	0.0113733
31.615000000000002	0.011698
31.6887	0.0114137
31.7624	0.0111251
31.8361	0.0114573
31.9099	0.0115776
31.983600000000003	0.0112404
32.0573	0.0112069
32.131	0.0109713
32.2047	0.0111994
32.2784	0.0105939
32.3521	0.0109037
32.425799999999995	0.0106043
32.4995	0.0104945
32.5733	0.0103231
32.647	0.0105831
32.7207	0.0105534
32.7944	0.0104386
32.8681	0.010501
32.9418	0.0101377
33.0155	0.0104227
33.0892	0.00942167
33.1629	0.0100422
33.236599999999996	0.0102309
33.3104	0.00998382
33.384100000000004	0.00976671
33.4578	0.00981743
33.5315	0.00966226
33.6052	0.00977779
33.6789	0.00951341
33.7526	0.00975141
