# Supplementary material for: Mechanically robust supramolecular polymer co-assemblies
Source: Nat Commun. 2022 Jan 18;13:356. doi: 10.1038/s41467-022-28017-0 (PMC8766479; doi:10.1038/s41467-022-28017-0)
Supplement: Supplementary file 3 — Source Data [file 41467_2022_28017_MOESM3_ESM.zip › NCOMMS-21-41006-T_Source Data/Figure 4/Figure 4a/Figure 4a.xlsx]

## Sheet: Figure_3a
TAB:Zn	original		damaged		healed
	Strain	Stress	Strain	Stress	Strain	Stress
	[%]	[MPa]	[%]	[MPa]	[%]	[MPa]
	-0.00889	0.00175	-0.00619	0.00149	0.0009509	0.03714
	0.1637	1.931	0.1399	1.537	0.01347	0.1764
	0.1796	2.102	0.1463	1.61	0.03023	0.3485
	0.1962	2.285	0.1545	1.699	0.04698	0.518
	0.213	2.464	0.1629	1.79	0.06359	0.6851
	0.2296	2.643	0.1717	1.876	0.0803	0.8531
	0.2465	2.812	0.18	1.959	0.09707	1.019
	0.263	2.984	0.1881	2.045	0.1137	1.186
	0.2797	3.159			0.1304	1.352
	0.2963	3.333			0.147	1.517
	0.3131	3.506			0.1637	1.683
	0.3297	3.677			0.1805	1.849
	0.3464	3.849			0.197	2.014
	0.3631	4.015			0.2137	2.18
	0.3798	4.181			0.2304	2.344
	0.3966	4.331			0.2471	2.51
	0.4131	4.493			0.2638	2.675
					0.2804	2.838
					0.2971	3.003
					0.3138	3.165
					0.3304	3.329
					0.3472	3.492
					0.3638	3.652
					0.3805	3.814
					0.3973	3.974
					0.4139	4.132
					0.4306	4.291
					0.4474	4.446
					0.464	4.603
