# Supplementary material for: Mechanically robust supramolecular polymer co-assemblies
Source: Nat Commun. 2022 Jan 18;13:356. doi: 10.1038/s41467-022-28017-0 (PMC8766479; doi:10.1038/s41467-022-28017-0)
Supplement: Supplementary file 3 — Source Data [file 41467_2022_28017_MOESM3_ESM.zip › NCOMMS-21-41006-T_Source Data/Figure 3/Figure 3b/Figure 3b.xlsx]

## Sheet: Figure_3b
TAB/BKB	50/50		40/60		30/70		20/80		10/90		0/100
	Strain	Stress	Strain	Stress	Strain	Stress	Strain	Stress	Strain	Stress	Strain	Stress
	[%]	[MPa]	[%]	[MPa]	[%]	[MPa]	[%]	[MPa]	[%]	[MPa]	[%]	[MPa]
	-0.00342	0.0036	-0.00606	0.00206	0.02708	0.02849	0.0268	0.01868	0.02684	0.0153	0.01553	0.00257
	0.02634	0.06041	0.02727	0.0588	0.05958	0.05763	0.05857	0.03762	0.05909	0.03022	0.02615	0.01274
	0.05752	0.1317	0.05984	0.1204	0.0931	0.08688	0.09156	0.05799	0.09248	0.04543	0.05863	0.02465
	0.08999	0.2127	0.09324	0.1829	0.1265	0.1157	0.1246	0.07933	0.1255	0.06096	0.09219	0.0361
	0.1226	0.3006	0.1266	0.2446	0.1598	0.1444	0.1576	0.1013	0.1589	0.07664	0.1257	0.04779
	0.1553	0.3931	0.16	0.3066	0.1933	0.1729	0.191	0.1234	0.1922	0.09241	0.1591	0.05913
	0.1883	0.4893	0.1934	0.3677	0.2266	0.2013	0.2243	0.1458	0.2256	0.1079	0.1927	0.06995
	0.2215	0.5874	0.2268	0.4282	0.26	0.2295	0.2573	0.1683	0.259	0.1237	0.2253	0.08133
	0.2547	0.6869	0.2601	0.4883	0.2934	0.2576	0.2908	0.1909	0.2921	0.1392	0.2584	0.09346
	0.2878	0.7876	0.2937	0.5476	0.3268	0.2855	0.324	0.2136	0.3257	0.1551	0.2924	0.105
	0.3212	0.8888	0.327	0.6063	0.3601	0.3133	0.3574	0.2364	0.3588	0.1706	0.3254	0.1169
	0.3546	0.9897	0.3604	0.6643	0.3935	0.3411	0.3907	0.2592	0.3923	0.1863	0.3594	0.128
	0.3878	1.091	0.3938	0.7223	0.4269	0.3688	0.424	0.282	0.4255	0.202	0.3922	0.1393
	0.4211	1.192	0.4272	0.7794	0.4602	0.3963	0.4575	0.305	0.459	0.2177	0.4262	0.1504
	0.4547	1.293	0.4606	0.8366	0.4936	0.424	0.4905	0.3278	0.4922	0.2333	0.459	0.1615
	0.488	1.393	0.4939	0.8928	0.527	0.4512	0.524	0.3507	0.5256	0.249	0.4927	0.1725
	0.5213	1.494	0.5274	0.9491	0.5604	0.4786	0.5574	0.3736	0.5588	0.2646	0.5256	0.1838
	0.5547	1.594	0.5607	1.005	0.5937	0.5056	0.5907	0.3963	0.5924	0.2803	0.5599	0.1945
	0.5884	1.692	0.5941	1.06	0.6271	0.5327	0.624	0.4191	0.6254	0.2959	0.5923	0.2054
	0.6214	1.791	0.6274	1.115	0.6604	0.5597	0.6575	0.4417	0.659	0.3115	0.6253	0.2169
	0.6547	1.891	0.6609	1.17	0.6938	0.5866	0.6907	0.4645	0.6922	0.3273	0.6587	0.2288
	0.6883	1.989	0.6942	1.224	0.7274	0.6132	0.724	0.4873	0.7257	0.3427	0.6921	0.2406
	0.7218	2.087	0.7277	1.278	0.7604	0.6398	0.7575	0.5099	0.7589	0.3584	0.7257	0.2523
	0.755	2.184	0.7611	1.331	0.7938	0.6667	0.7908	0.5326	0.7923	0.3739	0.7599	0.2628
	0.7884	2.281	0.7944	1.383	0.8273	0.6932	0.8242	0.5552	0.8256	0.3896	0.7929	0.2732
	0.8218	2.377	0.8278	1.436	0.8607	0.7196	0.8575	0.5776	0.8591	0.4049	0.8255	0.2844
	0.8554	2.472	0.8612	1.488	0.894	0.7458	0.8908	0.6	0.8923	0.4204	0.8592	0.2957
	0.8887	2.568	0.8946	1.54	0.9273	0.7723	0.9243	0.6226	0.9257	0.4359	0.8932	0.3065
	0.922	2.662	0.9279	1.591	0.9608	0.7984	0.9575	0.6448	0.959	0.4515	0.9257	0.3173
	0.9556	2.756	0.9613	1.642	0.994	0.8248	0.991	0.667	0.9924	0.4668	0.9596	0.3282
	0.9888	2.85	0.9946	1.692	1.027	0.8509	1.024	0.6892	1.026	0.4824	0.9927	0.3388
	1.022	2.943	1.028	1.742	1.061	0.8768	1.058	0.7111	1.059	0.4977	1.026	0.3502
	1.056	3.036	1.061	1.792	1.094	0.9026	1.091	0.7332	1.093	0.5132	1.06	0.3609
	1.089	3.127	1.095	1.84	1.128	0.9283	1.124	0.7552	1.126	0.5283	1.093	0.3713
	1.123	3.219	1.128	1.889	1.161	0.9537	1.158	0.777	1.159	0.5437	1.126	0.3824
	1.156	3.31	1.162	1.937	1.194	0.9794	1.191	0.7988	1.192	0.5591	1.16	0.3925
	1.189	3.4	1.195	1.984	1.228	1.005	1.225	0.8205	1.226	0.5744	1.193	0.403
	1.223	3.49	1.228	2.031	1.261	1.03	1.258	0.8422	1.259	0.5894	1.226	0.4135
	1.256	3.579	1.262	2.078	1.294	1.056	1.291	0.8637	1.293	0.6046	1.26	0.4238
	1.289	3.668	1.295	2.124	1.328	1.081	1.325	0.8852	1.326	0.6196	1.293	0.4342
	1.323	3.755	1.329	2.169	1.361	1.106	1.358	0.9065	1.359	0.6348	1.326	0.4443
	1.356	3.843	1.362	2.214	1.395	1.131	1.391	0.9278	1.393	0.6496	1.36	0.4545
	1.39	3.929	1.395	2.259	1.428	1.156	1.425	0.9489	1.426	0.6647	1.393	0.4647
	1.423	4.015	1.429	2.303	1.461	1.18	1.458	0.9699	1.459	0.6797	1.426	0.4753
	1.457	4.101	1.462	2.346	1.495	1.205	1.491	0.991	1.493	0.6947	1.46	0.4858
	1.49	4.186	1.496	2.389	1.528	1.23	1.525	1.012	1.526	0.7094	1.493	0.4961
	1.524	4.27	1.529	2.431	1.561	1.254	1.558	1.033	1.559	0.7243	1.527	0.5066
	1.557	4.354	1.562	2.473	1.595	1.279	1.592	1.053	1.593	0.7391	1.56	0.5165
	1.59	4.437	1.596	2.514	1.628	1.303	1.625	1.074	1.626	0.7539	1.594	0.526
	1.624	4.519	1.629	2.555	1.661	1.327	1.658	1.094	1.659	0.7684	1.627	0.5361
	1.657	4.6	1.663	2.594	1.695	1.351	1.692	1.115	1.693	0.7832	1.66	0.5461
	1.691	4.681	1.696	2.634	1.728	1.375	1.725	1.135	1.726	0.7978	1.693	0.5561
	1.724	4.762	1.729	2.673	1.762	1.399	1.759	1.155	1.76	0.8125	1.727	0.5663
	1.757	4.841	1.763	2.711	1.795	1.422	1.792	1.175	1.793	0.8269	1.76	0.5762
	1.791	4.92	1.796	2.749	1.828	1.446	1.825	1.195	1.826	0.8414	1.794	0.5861
	1.824	4.998	1.83	2.786	1.862	1.469	1.859	1.214	1.86	0.8557	1.827	0.5954
	1.858	5.076	1.863	2.823	1.895	1.493	1.892	1.234	1.893	0.8702	1.86	0.6049
	1.891	5.153	1.896	2.859	1.929	1.516	1.926	1.253	1.926	0.8842	1.893	0.615
	1.925	5.229	1.93	2.895	1.962	1.539	1.959	1.273	1.96	0.8985	1.927	0.6246
	1.958	5.304	1.963	2.93	1.995	1.562	1.992	1.292	1.993	0.9126	1.96	0.6343
	1.991	5.379	1.997	2.965	2.029	1.584	2.026	1.311	2.026	0.9268	1.994	0.6438
	2.025	5.453	2.03	2.999	2.062	1.607	2.059	1.33	2.06	0.9407	2.027	0.6529
	2.058	5.527	2.063	3.033	2.095	1.629	2.093	1.349	2.093	0.9546	2.06	0.6626
	2.092	5.599	2.097	3.066	2.129	1.652	2.126	1.367	2.127	0.9686	2.094	0.6723
	2.125	5.671	2.13	3.099	2.162	1.674	2.159	1.386	2.16	0.9824	2.128	0.6815
	2.158	5.741	2.164	3.131	2.195	1.696	2.193	1.404	2.193	0.9962	2.16	0.6903
	2.192	5.812	2.197	3.163	2.229	1.718	2.226	1.422	2.227	1.01	2.193	0.7006
	2.225	5.882	2.23	3.194	2.262	1.74	2.259	1.44	2.26	1.024	2.227	0.7103
	2.259	5.95	2.264	3.225	2.296	1.761	2.293	1.458	2.293	1.037	2.261	0.7193
	2.292	6.018	2.297	3.255	2.329	1.783	2.326	1.475	2.327	1.051	2.294	0.728
	2.326	6.085	2.331	3.285	2.362	1.804	2.36	1.493	2.36	1.064	2.328	0.7367
	2.359	6.152	2.364	3.315	2.396	1.825	2.393	1.51	2.394	1.077	2.361	0.7453
	2.392	6.217	2.397	3.344	2.429	1.846	2.427	1.527	2.427	1.09	2.394	0.754
	2.426	6.282	2.431	3.372	2.463	1.867	2.46	1.544	2.46	1.104	2.428	0.7628
	2.459	6.346	2.464	3.4	2.496	1.888	2.493	1.561	2.494	1.117	2.461	0.7718
	2.493	6.409	2.498	3.428	2.529	1.908	2.527	1.578	2.527	1.13	2.494	0.781
	2.526	6.472	2.531	3.456	2.563	1.929	2.56	1.594	2.56	1.143	2.528	0.7901
	2.56	6.533	2.564	3.483	2.596	1.949	2.594	1.611	2.594	1.156	2.562	0.7982
	2.593	6.594	2.598	3.51	2.629	1.969	2.627	1.627	2.627	1.168	2.595	0.8064
	2.626	6.654	2.631	3.536	2.663	1.989	2.66	1.644	2.661	1.181	2.628	0.8144
	2.66	6.714	2.664	3.562	2.696	2.008	2.694	1.66	2.694	1.194	2.661	0.8235
	2.693	6.772	2.698	3.587	2.73	2.028	2.727	1.676	2.727	1.206	2.695	0.8323
	2.727	6.83	2.731	3.612	2.763	2.047	2.761	1.691	2.761	1.219	2.728	0.8405
	2.76	6.887	2.764	3.637	2.796	2.067	2.794	1.707	2.794	1.231	2.761	0.8485
	2.794	6.943	2.798	3.662	2.83	2.086	2.827	1.722	2.827	1.243	2.794	0.8572
	2.827	6.999	2.831	3.686	2.863	2.105	2.861	1.737	2.861	1.256	2.828	0.8656
	2.861	7.054	2.865	3.709	2.897	2.123	2.894	1.752	2.894	1.268	2.862	0.8737
	2.894	7.107	2.898	3.733	2.93	2.142	2.928	1.767	2.928	1.28	2.895	0.8811
	2.928	7.161	2.931	3.756	2.963	2.16	2.961	1.782	2.961	1.292	2.928	0.8887
	2.961	7.213	2.965	3.779	2.997	2.178	2.994	1.797	2.994	1.304	2.961	0.8972
	2.994	7.265	2.998	3.802	3.03	2.196	3.028	1.811	3.028	1.316	2.995	0.9055
	3.028	7.316	3.032	3.824	3.064	2.214	3.061	1.825	3.061	1.328	3.028	0.9137
	3.061	7.367	3.065	3.846	3.097	2.232	3.095	1.84	3.094	1.339	3.062	0.9217
	3.095	7.417	3.098	3.868	3.13	2.25	3.128	1.853	3.128	1.351	3.095	0.9293
	3.128	7.465	3.132	3.889	3.164	2.267	3.161	1.867	3.161	1.362	3.128	0.9368
	3.161	7.514	3.165	3.91	3.197	2.285	3.195	1.881	3.195	1.374	3.162	0.9448
	3.195	7.562	3.198	3.931	3.23	2.302	3.228	1.895	3.228	1.385	3.195	0.9524
	3.228	7.609	3.232	3.952	3.264	2.318	3.262	1.908	3.261	1.396	3.228	0.9599
	3.262	7.656	3.265	3.972	3.297	2.335	3.295	1.922	3.295	1.407	3.262	0.9676
	3.295	7.702	3.298	3.992	3.331	2.352	3.328	1.935	3.328	1.418	3.295	0.9749
	3.329	7.747	3.332	4.012	3.364	2.368	3.362	1.948	3.361	1.429	3.329	0.9822
	3.362	7.792	3.365	4.032	3.397	2.384	3.395	1.961	3.395	1.44	3.362	0.9894
	3.395	7.836	3.399	4.051	3.431	2.4	3.429	1.973	3.428	1.451	3.396	0.997
	3.429	7.882	3.432	4.069	3.464	2.416	3.462	1.986	3.462	1.462	3.429	1.004
	3.462	7.924	3.465	4.089	3.498	2.432	3.495	1.999	3.495	1.473	3.462	1.012
	3.496	7.967	3.499	4.108	3.531	2.448	3.529	2.011	3.528	1.484	3.495	1.019
	3.529	8.009	3.532	4.126	3.564	2.463	3.562	2.024	3.562	1.494	3.529	1.026
	3.562	8.05	3.565	4.145	3.598	2.479	3.596	2.036	3.595	1.505	3.562	1.034
	3.596	8.091	3.599	4.163	3.631	2.494	3.629	2.048	3.629	1.515	3.596	1.041
	3.629	8.13	3.632	4.181	3.664	2.509	3.662	2.06	3.662	1.526	3.629	1.047
	3.663	8.17	3.665	4.199	3.698	2.524	3.696	2.072	3.695	1.536	3.662	1.055
	3.696	8.208	3.699	4.217	3.731	2.539	3.729	2.084	3.729	1.546	3.696	1.062
	3.729	8.246	3.732	4.234	3.765	2.553	3.763	2.095	3.762	1.557	3.729	1.069
	3.763	8.284	3.766	4.252	3.798	2.568	3.796	2.106	3.796	1.566	3.763	1.075
	3.796	8.321	3.799	4.269	3.831	2.582	3.829	2.118	3.829	1.576	3.796	1.082
	3.83	8.358	3.832	4.286	3.865	2.596	3.863	2.129	3.862	1.587	3.829	1.09
	3.863	8.394	3.866	4.303	3.898	2.611	3.896	2.14	3.896	1.596	3.863	1.096
	3.897	8.429	3.899	4.319	3.932	2.624	3.929	2.152	3.929	1.606	3.896	1.103
	3.93	8.464	3.932	4.336	3.965	2.638	3.963	2.162	3.962	1.616	3.93	1.11
	3.963	8.498	3.966	4.352	3.998	2.652	3.996	2.173	3.996	1.625	3.963	1.116
	3.997	8.53	3.999	4.368	4.032	2.665	4.03	2.184	4.029	1.635	3.996	1.123
	4.03	8.564	4.032	4.384	4.065	2.679	4.063	2.195	4.062	1.644	4.029	1.13
	4.064	8.598	4.066	4.4	4.098	2.692	4.096	2.205	4.096	1.654	4.063	1.136
	4.097	8.63	4.099	4.416	4.132	2.705	4.13	2.216	4.129	1.663	4.096	1.142
	4.13	8.662	4.132	4.432	4.165	2.718	4.163	2.226	4.163	1.672	4.129	1.148
	4.164	8.694	4.166	4.447	4.199	2.731	4.196	2.236	4.196	1.681	4.163	1.155
	4.197	8.724	4.199	4.463	4.232	2.743	4.23	2.246	4.229	1.69	4.196	1.161
	4.23	8.755	4.232	4.478	4.265	2.756	4.263	2.256	4.263	1.699	4.23	1.167
	4.264	8.785	4.266	4.493	4.299	2.769	4.297	2.266	4.296	1.708	4.263	1.173
	4.298	8.814	4.299	4.508	4.332	2.781	4.33	2.276	4.33	1.717	4.296	1.179
	4.33	8.842	4.333	4.523	4.365	2.793	4.363	2.286	4.363	1.726	4.33	1.185
	4.364	8.872	4.366	4.538	4.399	2.805	4.397	2.295	4.396	1.735	4.362	1.192
	4.397	8.9	4.399	4.552	4.432	2.817	4.43	2.305	4.43	1.743	4.396	1.199
	4.431	8.928	4.432	4.567	4.466	2.829	4.463	2.315	4.463	1.752	4.43	1.205
	4.464	8.955	4.466	4.581	4.499	2.841	4.497	2.324	4.496	1.761	4.463	1.211
	4.497	8.983	4.499	4.595	4.532	2.853	4.53	2.333	4.53	1.769	4.497	1.217
	4.531	9.009	4.533	4.609	4.566	2.864	4.563	2.343	4.563	1.777	4.53	1.223
	4.564	9.035	4.566	4.623	4.599	2.876	4.597	2.352	4.596	1.786	4.563	1.229
	4.598	9.061	4.599	4.637	4.632	2.887	4.63	2.361	4.63	1.794	4.597	1.235
	4.631	9.087	4.633	4.651	4.666	2.898	4.664	2.37	4.663	1.802	4.63	1.24
	4.664	9.113	4.666	4.664	4.699	2.909	4.697	2.379	4.696	1.81	4.663	1.246
	4.698	9.138	4.699	4.678	4.732	2.92	4.73	2.388	4.73	1.818	4.697	1.252
	4.731	9.163	4.733	4.692	4.766	2.931	4.764	2.396	4.763	1.826	4.73	1.257
	4.764	9.187	4.766	4.705	4.799	2.942	4.797	2.405	4.797	1.834	4.763	1.263
	4.798	9.211	4.799	4.718	4.833	2.953	4.831	2.414	4.83	1.842	4.797	1.269
	4.831	9.235	4.833	4.731	4.866	2.963	4.864	2.422	4.863	1.85	4.83	1.275
	4.865	9.257	4.866	4.745	4.899	2.974	4.897	2.431	4.897	1.857	4.863	1.281
	4.898	9.281	4.899	4.757	4.933	2.984	4.931	2.439	4.93	1.865	4.897	1.286
	4.931	9.304	4.933	4.771	4.966	2.994	4.964	2.448	4.963	1.873	4.93	1.292
	4.965	9.327	4.966	4.783	4.999	3.005	4.997	2.456	4.997	1.88	4.963	1.297
	4.998	9.349	4.999	4.796	5.033	3.015	5.03	2.464	5.03	1.888	4.997	1.303
	5.032	9.371	5.033	4.809	5.066	3.025	5.064	2.472	5.064	1.895	5.03	1.308
	5.065	9.393	5.066	4.821	5.1	3.035	5.097	2.48	5.097	1.903	5.063	1.314
	5.098	9.414	5.099	4.834	5.133	3.044	5.131	2.488	5.13	1.91	5.097	1.32
	5.132	9.435	5.133	4.846	5.166	3.054	5.164	2.496	5.164	1.917	5.13	1.325
	5.165	9.456	5.166	4.859	5.2	3.064	5.197	2.504	5.197	1.924	5.164	1.33
	5.198	9.476	5.199	4.871	5.233	3.074	5.231	2.512	5.23	1.931	5.197	1.336
	5.232	9.497	5.233	4.883	5.266	3.083	5.264	2.52	5.264	1.939	5.23	1.341
	5.265	9.517	5.266	4.895	5.3	3.093	5.297	2.527	5.297	1.946	5.263	1.347
	5.298	9.536	5.299	4.908	5.333	3.102	5.331	2.535	5.331	1.953	5.297	1.352
	5.332	9.556	5.333	4.92	5.366	3.111	5.364	2.543	5.364	1.959	5.331	1.358
	5.365	9.575	5.366	4.932	5.4	3.121	5.398	2.55	5.397	1.966	5.364	1.362
	5.398	9.594	5.399	4.943	5.433	3.13	5.431	2.558	5.43	1.973	5.397	1.367
	5.432	9.612	5.433	4.955	5.467	3.139	5.464	2.565	5.464	1.98	5.43	1.372
	5.465	9.631	5.466	4.967	5.5	3.148	5.498	2.573	5.497	1.987	5.464	1.378
	5.499	9.649	5.5	4.978	5.533	3.157	5.531	2.58	5.53	1.993	5.497	1.383
	5.532	9.667	5.533	4.99	5.567	3.166	5.564	2.587	5.564	2	5.53	1.388
	5.565	9.684	5.566	5.001	5.6	3.174	5.598	2.594	5.597	2.007	5.564	1.393
	5.599	9.702	5.6	5.012	5.633	3.183	5.631	2.602	5.631	2.013	5.597	1.398
	5.632	9.719	5.633	5.023	5.667	3.192	5.664	2.608	5.664	2.019	5.63	1.403
	5.665	9.736	5.666	5.034	5.7	3.2	5.698	2.615	5.697	2.026	5.664	1.408
	5.699	9.753	5.699	5.045	5.733	3.209	5.731	2.622	5.731	2.032	5.697	1.413
	5.732	9.769	5.733	5.057	5.767	3.217	5.764	2.629	5.764	2.038	5.73	1.418
	5.765	9.786	5.766	5.068	5.8	3.225	5.798	2.636	5.797	2.045	5.764	1.423
	5.799	9.802	5.799	5.079	5.833	3.234	5.831	2.643	5.831	2.051	5.798	1.428
	5.832	9.818	5.833	5.09	5.867	3.242	5.864	2.65	5.864	2.057	5.831	1.433
	5.865	9.834	5.866	5.101	5.9	3.25	5.898	2.657	5.897	2.063	5.864	1.437
	5.899	9.85	5.9	5.112	5.933	3.258	5.931	2.664	5.931	2.069	5.897	1.442
	5.932	9.866	5.933	5.123	5.967	3.266	5.965	2.67	5.964	2.075	5.931	1.447
	5.966	9.881	5.966	5.134	6	3.274	5.998	2.677	5.998	2.081	5.964	1.452
	5.999	9.896	6	5.144	6.033	3.282	6.031	2.683	6.031	2.087	5.997	1.457
	6.032	9.911	6.033	5.155	6.067	3.29	6.065	2.69	6.064	2.093	6.031	1.462
	6.066	9.926	6.066	5.166	6.1	3.297	6.098	2.696	6.098	2.099	6.064	1.466
	6.099	9.941	6.1	5.176	6.134	3.305	6.131	2.703	6.131	2.104	6.097	1.471
	6.132	9.955	6.133	5.186	6.167	3.313	6.165	2.709	6.164	2.11	6.131	1.475
	6.166	9.969	6.166	5.197	6.2	3.321	6.198	2.715	6.198	2.116	6.164	1.48
	6.199	9.983	6.2	5.207	6.234	3.328	6.231	2.722	6.231	2.121	6.197	1.485
	6.232	9.997	6.233	5.217	6.267	3.336	6.265	2.728	6.264	2.127	6.231	1.489
	6.266	10.01	6.266	5.228	6.3	3.343	6.298	2.734	6.298	2.133	6.264	1.493
	6.299	10.02	6.3	5.238	6.334	3.351	6.331	2.74	6.331	2.138	6.297	1.498
	6.332	10.04	6.333	5.248	6.367	3.358	6.365	2.746	6.364	2.144	6.331	1.503
	6.366	10.05	6.366	5.258	6.4	3.365	6.398	2.753	6.398	2.149	6.364	1.507
	6.399	10.06	6.4	5.268	6.434	3.373	6.431	2.759	6.431	2.155	6.398	1.512
	6.432	10.08	6.433	5.278	6.467	3.379	6.465	2.765	6.465	2.16	6.431	1.516
	6.466	10.09	6.466	5.289	6.5	3.387	6.498	2.771	6.498	2.165	6.464	1.521
	6.499	10.1	6.5	5.298	6.534	3.394	6.531	2.777	6.531	2.17	6.498	1.525
	6.533	10.12	6.533	5.308	6.567	3.401	6.565	2.783	6.564	2.176	6.531	1.53
	6.566	10.13	6.566	5.318	6.601	3.408	6.598	2.789	6.598	2.181	6.564	1.534
	6.599	10.14	6.6	5.328	6.634	3.415	6.632	2.795	6.631	2.186	6.597	1.539
	6.633	10.15	6.633	5.338	6.667	3.422	6.665	2.8	6.665	2.191	6.631	1.543
	6.666	10.16	6.666	5.348	6.701	3.428	6.698	2.806	6.698	2.196	6.664	1.547
	6.699	10.18	6.7	5.358	6.734	3.435	6.732	2.812	6.731	2.201	6.697	1.552
	6.733	10.19	6.733	5.367	6.767	3.442	6.765	2.818	6.765	2.206	6.731	1.556
	6.766	10.2	6.766	5.377	6.801	3.449	6.798	2.823	6.798	2.212	6.764	1.56
	6.799	10.21	6.8	5.386	6.834	3.455	6.832	2.829	6.831	2.216	6.798	1.564
	6.833	10.22	6.833	5.396	6.867	3.462	6.865	2.835	6.865	2.221	6.831	1.568
	6.866	10.23	6.866	5.405	6.901	3.469	6.898	2.84	6.898	2.226	6.864	1.573
	6.899	10.24	6.9	5.415	6.934	3.475	6.932	2.846	6.931	2.231	6.898	1.577
	6.933	10.25	6.933	5.424	6.967	3.481	6.965	2.852	6.965	2.236	6.931	1.582
	6.966	10.27	6.966	5.433	7.001	3.488	6.998	2.857	6.998	2.241	6.964	1.586
	6.999	10.28	7	5.443	7.034	3.494	7.032	2.863	7.032	2.246	6.998	1.59
	7.033	10.29	7.033	5.452	7.067	3.501	7.065	2.868	7.065	2.25	7.031	1.594
	7.066	10.3	7.066	5.461	7.101	3.507	7.098	2.873	7.098	2.255	7.064	1.598
	7.099	10.31	7.1	5.47	7.134	3.513	7.132	2.879	7.132	2.26	7.098	1.602
	7.133	10.32	7.133	5.48	7.167	3.52	7.165	2.884	7.165	2.264	7.131	1.606
	7.166	10.33	7.166	5.489	7.201	3.526	7.198	2.889	7.198	2.269	7.164	1.611
	7.2	10.34	7.2	5.498	7.234	3.532	7.232	2.895	7.232	2.273	7.198	1.615
	7.233	10.35	7.233	5.507	7.267	3.538	7.265	2.9	7.265	2.278	7.231	1.619
	7.266	10.36	7.266	5.516	7.301	3.544	7.298	2.905	7.298	2.282	7.265	1.623
	7.299	10.37	7.3	5.524	7.334	3.551	7.332	2.911	7.332	2.287	7.298	1.626
	7.333	10.38	7.333	5.533	7.368	3.557	7.365	2.916	7.365	2.291	7.331	1.63
	7.366	10.39	7.366	5.542	7.401	3.562	7.398	2.921	7.398	2.296	7.364	1.635
	7.399	10.4	7.4	5.551	7.434	3.568	7.432	2.926	7.432	2.3	7.398	1.639
	7.433	10.41	7.433	5.56	7.468	3.575	7.465	2.931	7.465	2.305	7.431	1.642
	7.466	10.42	7.466	5.568	7.501	3.58	7.499	2.936	7.498	2.309	7.464	1.646
	7.5	10.42	7.5	5.577	7.535	3.585	7.532	2.941	7.532	2.313	7.498	1.65
	7.533	10.43	7.533	5.586	7.567	3.591	7.565	2.946	7.565	2.317	7.531	1.654
	7.566	10.44	7.566	5.595	7.601	3.597	7.599	2.951	7.598	2.321	7.564	1.658
	7.6	10.45	7.6	5.603	7.634	3.603	7.632	2.956	7.632	2.326	7.598	1.662
	7.633	10.46	7.633	5.612	7.668	3.609	7.665	2.961	7.665	2.33	7.631	1.666
	7.666	10.47	7.666	5.62	7.701	3.615	7.698	2.966	7.698	2.334	7.665	1.67
	7.7	10.48	7.7	5.629	7.734	3.621	7.732	2.971	7.732	2.338	7.698	1.674
	7.733	10.49	7.733	5.637	7.768	3.626	7.765	2.976	7.765	2.342	7.731	1.677
	7.766	10.49	7.766	5.646	7.801	3.632	7.799	2.981	7.799	2.347	7.765	1.681
	7.8	10.5	7.8	5.654	7.835	3.637	7.832	2.986	7.832	2.351	7.798	1.685
	7.833	10.51	7.833	5.663	7.868	3.643	7.865	2.991	7.865	2.355	7.831	1.689
	7.866	10.52	7.866	5.671	7.901	3.648	7.899	2.995	7.898	2.359	7.865	1.692
	7.9	10.53	7.9	5.679	7.935	3.654	7.932	3	7.932	2.363	7.898	1.696
	7.933	10.53	7.933	5.688	7.968	3.659	7.965	3.005	7.965	2.367	7.931	1.7
	7.966	10.54	7.966	5.696	8.001	3.665	7.999	3.01	7.999	2.371	7.964	1.704
	8	10.55	8	5.704	8.035	3.67	8.032	3.014	8.032	2.374	7.998	1.707
	8.033	10.56	8.033	5.713	8.067	3.676	8.065	3.019	8.065	2.378	8.031	1.711
	8.066	10.57	8.066	5.721	8.1	3.681	8.099	3.024	8.099	2.382	8.065	1.715
	8.1	10.57	8.1	5.729	8.133	3.686	8.132	3.028	8.132	2.386	8.098	1.718
	8.133	10.58	8.133	5.737	8.166	3.691	8.165	3.033	8.165	2.39	8.131	1.722
	8.166	10.59	8.166	5.745	8.2	3.697	8.199	3.038	8.199	2.394	8.165	1.726
	8.2	10.6	8.2	5.753	8.233	3.702	8.232	3.042	8.232	2.398	8.198	1.729
	8.233	10.6	8.233	5.761	8.266	3.707	8.265	3.047	8.265	2.401	8.231	1.733
	8.267	10.61	8.266	5.769	8.3	3.713	8.299	3.051	8.299	2.405	8.265	1.736
	8.3	10.62	8.3	5.777	8.333	3.718	8.332	3.056	8.332	2.409	8.298	1.74
	8.333	10.62	8.333	5.785	8.366	3.723	8.365	3.06	8.365	2.413	8.331	1.744
	8.367	10.63	8.366	5.793	8.4	3.728	8.399	3.065	8.399	2.416	8.365	1.747
	8.4	10.64	8.4	5.801	8.433	3.733	8.432	3.069	8.432	2.42	8.398	1.751
	8.433	10.65	8.433	5.809	8.467	3.738	8.466	3.074	8.465	2.424	8.432	1.754
	8.466	10.65	8.466	5.817	8.5	3.743	8.499	3.078	8.499	2.427	8.465	1.757
	8.5	10.66	8.5	5.825	8.533	3.748	8.532	3.082	8.532	2.431	8.498	1.761
	8.533	10.67	8.533	5.833	8.567	3.754	8.566	3.087	8.566	2.434	8.531	1.765
	8.567	10.67	8.567	5.84	8.6	3.759	8.599	3.091	8.599	2.438	8.565	1.768
	8.6	10.68	8.6	5.848	8.633	3.763	8.632	3.095	8.632	2.441	8.598	1.772
	8.633	10.69	8.633	5.856	8.667	3.768	8.666	3.1	8.665	2.445	8.632	1.775
	8.667	10.69	8.667	5.863	8.7	3.773	8.699	3.104	8.699	2.448	8.665	1.779
	8.7	10.7	8.7	5.871	8.733	3.778	8.731	3.108	8.731	2.452	8.698	1.782
	8.733	10.71	8.733	5.879	8.767	3.783	8.764	3.113	8.764	2.455	8.732	1.786
	8.767	10.71	8.767	5.887	8.8	3.788	8.797	3.117	8.797	2.459	8.765	1.789
	8.8	10.72	8.8	5.894	8.833	3.793	8.831	3.121	8.831	2.462	8.798	1.792
	8.833	10.72	8.833	5.901	8.867	3.797	8.864	3.125	8.864	2.466	8.832	1.796
	8.867	10.73	8.867	5.909	8.9	3.802	8.897	3.129	8.897	2.469	8.865	1.799
	8.9	10.74	8.9	5.917	8.933	3.807	8.931	3.134	8.931	2.472	8.898	1.803
	8.933	10.74	8.933	5.924	8.967	3.812	8.964	3.138	8.964	2.476	8.932	1.806
	8.967	10.75	8.967	5.932	9	3.817	8.997	3.142	8.997	2.479	8.965	1.809
	9	10.75	9	5.939	9.033	3.821	9.031	3.146	9.031	2.482	8.998	1.813
	9.033	10.76	9.033	5.947	9.067	3.826	9.064	3.15	9.064	2.486	9.032	1.816
	9.067	10.77	9.067	5.954	9.1	3.831	9.097	3.154	9.097	2.489	9.065	1.819
	9.1	10.77	9.1	5.962	9.134	3.835	9.131	3.158	9.131	2.492	9.099	1.823
	9.134	10.78	9.133	5.969	9.167	3.84	9.164	3.163	9.164	2.495	9.132	1.826
	9.167	10.78	9.167	5.976	9.2	3.844	9.197	3.167	9.198	2.499	9.165	1.829
	9.2	10.79	9.2	5.984	9.234	3.849	9.231	3.171	9.231	2.502	9.198	1.833
	9.234	10.79	9.233	5.991	9.267	3.854	9.264	3.175	9.264	2.505	9.232	1.836
	9.267	10.8	9.267	5.999	9.3	3.858	9.298	3.179	9.298	2.508	9.265	1.84
	9.3	10.8	9.3	6.006	9.334	3.863	9.331	3.183	9.331	2.511	9.298	1.843
	9.334	10.81	9.333	6.013	9.367	3.867	9.364	3.187	9.364	2.514	9.332	1.846
	9.367	10.81	9.367	6.02	9.4	3.872	9.398	3.191	9.398	2.517	9.365	1.85
	9.4	10.82	9.4	6.027	9.434	3.876	9.431	3.195	9.431	2.52	9.399	1.853
	9.434	10.83	9.433	6.034	9.467	3.88	9.464	3.199	9.464	2.523	9.432	1.856
	9.467	10.83	9.467	6.042	9.5	3.885	9.498	3.203	9.498	2.526	9.465	1.859
	9.5	10.84	9.5	6.049	9.534	3.89	9.531	3.207	9.531	2.529	9.498	1.863
	9.534	10.84	9.533	6.056	9.567	3.894	9.564	3.21	9.564	2.532	9.532	1.866
	9.567	10.84	9.567	6.063	9.601	3.898	9.598	3.214	9.598	2.535	9.565	1.869
	9.6	10.85	9.6	6.07	9.634	3.903	9.631	3.218	9.631	2.538	9.599	1.873
	9.634	10.85	9.633	6.077	9.667	3.907	9.664	3.222	9.664	2.541	9.632	1.876
	9.667	10.86	9.667	6.084	9.701	3.911	9.698	3.226	9.698	2.544	9.665	1.879
	9.7	10.86	9.7	6.092	9.734	3.916	9.731	3.23	9.731	2.547	9.699	1.882
	9.734	10.87	9.734	6.098	9.767	3.92	9.764	3.234	9.764	2.55	9.732	1.885
	9.767	10.87	9.767	6.106	9.801	3.924	9.798	3.237	9.798	2.553	9.765	1.888
	9.8	10.88	9.8	6.113	9.834	3.928	9.831	3.241	9.831	2.556	9.799	1.891
	9.834	10.88	9.834	6.12	9.867	3.933	9.865	3.245	9.865	2.558	9.832	1.895
	9.867	10.89	9.867	6.126	9.901	3.937	9.898	3.248	9.898	2.561	9.865	1.898
	9.901	10.89	9.9	6.133	9.934	3.941	9.931	3.252	9.931	2.564	9.899	1.901
	9.934	10.9	9.934	6.14	9.967	3.945	9.964	3.256	9.965	2.567	9.932	1.904
	9.967	10.9	9.967	6.147	10	3.949	9.998	3.26	9.998	2.57	9.965	1.908
	10	10.9	10	6.154	10.03	3.954	10.03	3.263	10.03	2.573	9.999	1.911
	10.03	10.91	10.03	6.161	10.07	3.958	10.06	3.267	10.06	2.576	10.03	1.914
	10.07	10.91	10.07	6.168	10.1	3.962	10.1	3.271	10.1	2.578	10.07	1.917
	10.1	10.92	10.1	6.174	10.13	3.966	10.13	3.274	10.13	2.581	10.1	1.92
	10.13	10.92	10.13	6.181	10.17	3.97	10.16	3.278	10.16	2.584	10.13	1.923
	10.17	10.92	10.17	6.188	10.2	3.974	10.2	3.282	10.2	2.587	10.17	1.926
	10.2	10.93	10.2	6.195	10.23	3.978	10.23	3.285	10.23	2.589	10.2	1.929
	10.23	10.93	10.23	6.201	10.27	3.982	10.26	3.289	10.26	2.592	10.23	1.932
	10.27	10.93	10.27	6.208	10.3	3.986	10.3	3.292	10.3	2.595	10.27	1.935
	10.3	10.94	10.3	6.215	10.33	3.99	10.33	3.296	10.33	2.598	10.3	1.938
	10.33	10.94	10.33	6.222	10.37	3.994	10.36	3.3	10.36	2.6	10.33	1.941
	10.37	10.94	10.37	6.228	10.4	3.998	10.4	3.303	10.4	2.603	10.37	1.944
	10.4	10.95	10.4	6.235	10.43	4.002	10.43	3.307	10.43	2.606	10.4	1.947
	10.43	10.95	10.43	6.241	10.47	4.006	10.46	3.31	10.46	2.608	10.43	1.95
	10.47	10.95	10.47	6.248	10.5	4.01	10.5	3.314	10.5	2.611	10.47	1.952
	10.5	10.95	10.5	6.255	10.53	4.014	10.53	3.317	10.53	2.613	10.5	1.955
	10.53	10.96	10.53	6.261	10.57	4.018	10.56	3.321	10.56	2.616	10.53	1.958
	10.57	10.96	10.57	6.267	10.6	4.022	10.6	3.324	10.6	2.618	10.57	1.961
	10.6	10.96	10.6	6.273	10.63	4.026	10.63	3.328	10.63	2.621	10.6	1.964
	10.63	10.95	10.63	6.28	10.67	4.029	10.66	3.331	10.66	2.623	10.63	1.967
	10.67	10.95	10.67	6.286	10.7	4.033	10.7	3.335	10.7	2.626	10.67	1.97
	10.7	10.95	10.7	6.293	10.73	4.037	10.73	3.338	10.73	2.628	10.7	1.973
	10.73	10.94	10.73	6.299	10.77	4.041	10.76	3.341	10.76	2.631	10.73	1.976
	10.77	10.92	10.77	6.305	10.8	4.045	10.8	3.345	10.8	2.633	10.77	1.979
	10.81	10.86	10.8	6.312	10.83	4.049	10.83	3.348	10.83	2.636	10.8	1.982
	10.97	10.43	10.83	6.318	10.87	4.053	10.86	3.352	10.86	2.638	10.83	1.985
	--	--	10.87	6.325	10.9	4.057	10.9	3.355	10.9	2.64	10.87	1.988
	--	--	10.9	6.331	10.93	4.06	10.93	3.358	10.93	2.643	10.9	1.991
	--	--	10.93	6.338	10.97	4.064	10.96	3.362	10.96	2.645	10.93	1.994
	--	--	10.97	6.344	11	4.068	11	3.365	11	2.648	10.97	1.997
	--	--	11	6.35	11.03	4.072	11.03	3.369	11.03	2.65	11	2
	--	--	11.03	6.357	11.07	4.076	11.06	3.372	11.07	2.652	11.03	2.003
	--	--	11.07	6.363	11.1	4.079	11.1	3.375	11.1	2.655	11.07	2.006
	--	--	11.1	6.369	11.13	4.083	11.13	3.378	11.13	2.657	11.1	2.009
	--	--	11.13	6.376	11.17	4.087	11.16	3.382	11.17	2.66	11.13	2.012
	--	--	11.17	6.382	11.2	4.09	11.2	3.385	11.2	2.662	11.17	2.014
	--	--	11.2	6.388	11.23	4.094	11.23	3.388	11.23	2.664	11.2	2.017
	--	--	11.23	6.394	11.27	4.098	11.26	3.391	11.27	2.667	11.23	2.02
	--	--	11.27	6.401	11.3	4.101	11.3	3.395	11.3	2.669	11.27	2.023
	--	--	11.3	6.407	11.33	4.105	11.33	3.398	11.33	2.671	11.3	2.026
	--	--	11.33	6.413	11.37	4.108	11.36	3.401	11.37	2.673	11.33	2.029
	--	--	11.37	6.419	11.4	4.112	11.4	3.404	11.4	2.675	11.37	2.031
	--	--	11.4	6.425	11.43	4.116	11.43	3.408	11.43	2.678	11.4	2.034
	--	--	11.43	6.432	11.47	4.119	11.46	3.411	11.47	2.68	11.43	2.037
	--	--	11.47	6.438	11.5	4.123	11.5	3.414	11.5	2.682	11.47	2.04
	--	--	11.5	6.444	11.53	4.127	11.53	3.417	11.53	2.685	11.5	2.042
	--	--	11.53	6.45	11.57	4.13	11.57	3.421	11.57	2.687	11.53	2.045
	--	--	11.57	6.456	11.6	4.134	11.6	3.424	11.6	2.689	11.57	2.048
	--	--	11.6	6.462	11.64	4.137	11.63	3.427	11.63	2.692	11.6	2.051
	--	--	11.63	6.468	11.67	4.141	11.67	3.43	11.67	2.694	11.63	2.053
	--	--	11.67	6.474	11.7	4.145	11.7	3.433	11.7	2.696	11.67	2.056
	--	--	11.7	6.48	11.74	4.148	11.73	3.436	11.73	2.698	11.7	2.059
	--	--	11.73	6.486	11.77	4.152	11.77	3.439	11.77	2.701	11.73	2.062
	--	--	11.77	6.492	11.8	4.155	11.8	3.442	11.8	2.703	11.77	2.065
	--	--	11.8	6.498	11.84	4.159	11.83	3.446	11.83	2.705	11.8	2.068
	--	--	11.83	6.504	11.87	4.162	11.87	3.449	11.87	2.707	11.83	2.07
	--	--	11.87	6.511	11.9	4.166	11.9	3.452	11.9	2.709	11.87	2.073
	--	--	11.9	6.517	11.94	4.169	11.93	3.455	11.93	2.711	11.9	2.076
	--	--	11.93	6.523	11.97	4.173	11.97	3.458	11.97	2.714	11.93	2.079
	--	--	11.97	6.528	12	4.176	12	3.461	12	2.716	11.97	2.081
	--	--	12	6.534	12.04	4.179	12.03	3.464	12.03	2.718	12	2.084
	--	--	12.03	6.541	12.07	4.183	12.07	3.467	12.07	2.72	12.03	2.087
	--	--	12.07	6.546	12.1	4.186	12.1	3.47	12.1	2.722	12.07	2.089
	--	--	12.1	6.552	12.14	4.19	12.13	3.473	12.13	2.724	12.1	2.092
	--	--	12.13	6.558	12.17	4.193	12.17	3.476	12.17	2.727	12.13	2.095
	--	--	12.17	6.564	12.2	4.197	12.2	3.479	12.2	2.729	12.16	2.097
	--	--	12.2	6.57	12.24	4.2	12.23	3.482	12.23	2.731	12.2	2.1
	--	--	12.23	6.576	12.27	4.204	12.27	3.485	12.27	2.733	12.23	2.103
	--	--	12.27	6.581	12.3	4.207	12.3	3.488	12.3	2.735	12.26	2.105
	--	--	12.3	6.587	12.34	4.21	12.33	3.491	12.33	2.737	12.3	2.108
	--	--	12.33	6.593	12.37	4.213	12.37	3.494	12.37	2.739	12.33	2.111
	--	--	12.37	6.598	12.4	4.217	12.4	3.497	12.4	2.741	12.36	2.113
	--	--	12.4	6.604	12.44	4.22	12.43	3.5	12.43	2.743	12.4	2.116
	--	--	12.43	6.609	12.47	4.223	12.47	3.503	12.47	2.745	12.43	2.119
	--	--	12.47	6.614	12.5	4.227	12.5	3.506	12.5	2.747	12.46	2.121
	--	--	12.5	6.621	12.54	4.23	12.53	3.509	12.53	2.749	12.5	2.124
	--	--	12.53	6.627	12.57	4.233	12.57	3.512	12.57	2.751	12.53	2.127
	--	--	12.57	6.633	12.6	4.236	12.6	3.515	12.6	2.753	12.56	2.129
	--	--	12.6	6.639	12.64	4.24	12.63	3.518	12.63	2.755	12.6	2.132
	--	--	12.63	6.644	12.67	4.243	12.67	3.521	12.67	2.757	12.63	2.135
	--	--	12.67	6.65	12.7	4.246	12.7	3.524	12.7	2.759	12.66	2.137
	--	--	12.7	6.656	12.74	4.25	12.73	3.526	12.73	2.761	12.7	2.14
	--	--	12.73	6.661	12.77	4.253	12.77	3.529	12.77	2.763	12.73	2.142
	--	--	12.77	6.667	12.8	4.256	12.8	3.532	12.8	2.765	12.76	2.145
	--	--	12.8	6.672	12.84	4.259	12.83	3.535	12.83	2.767	12.8	2.147
	--	--	12.83	6.678	12.87	4.263	12.87	3.538	12.87	2.769	12.83	2.15
	--	--	12.87	6.684	12.9	4.266	12.9	3.541	12.9	2.771	12.86	2.152
	--	--	12.9	6.69	12.94	4.269	12.93	3.544	12.93	2.773	12.9	2.155
	--	--	12.93	6.695	12.97	4.272	12.97	3.546	12.97	2.775	12.93	2.157
	--	--	12.97	6.7	13	4.276	13	3.549	13	2.777	12.96	2.16
	--	--	13	6.706	13.04	4.279	13.03	3.552	13.03	2.779	13	2.162
	--	--	13.03	6.712	13.07	4.282	13.07	3.555	13.07	2.781	13.03	2.165
	--	--	13.07	6.717	13.1	4.285	13.1	3.558	13.1	2.783	13.06	2.168
	--	--	13.1	6.723	13.14	4.288	13.13	3.561	13.13	2.785	13.1	2.17
	--	--	13.13	6.728	13.17	4.292	13.17	3.563	13.17	2.786	13.13	2.173
	--	--	13.17	6.734	13.2	4.295	13.2	3.566	13.2	2.788	13.16	2.175
	--	--	13.2	6.739	13.24	4.298	13.23	3.569	13.23	2.79	13.2	2.178
	--	--	13.23	6.745	13.27	4.301	13.27	3.572	13.27	2.792	13.23	2.18
	--	--	13.27	6.751	13.3	4.304	13.3	3.574	13.3	2.794	13.26	2.183
	--	--	13.3	6.756	13.34	4.308	13.33	3.577	13.33	2.795	13.3	2.186
	--	--	13.33	6.761	13.37	4.311	13.37	3.58	13.37	2.797	13.33	2.188
	--	--	13.37	6.767	13.4	4.314	13.4	3.583	13.4	2.799	13.36	2.191
	--	--	13.4	6.772	13.44	4.317	13.43	3.585	13.43	2.801	13.4	2.193
	--	--	13.43	6.777	13.47	4.32	13.47	3.588	13.47	2.803	13.43	2.196
	--	--	13.47	6.783	13.5	4.323	13.5	3.591	13.5	2.805	13.46	2.198
	--	--	13.5	6.788	13.54	4.326	13.53	3.594	13.53	2.807	13.5	2.201
	--	--	13.53	6.793	13.57	4.329	13.57	3.596	13.57	2.809	13.53	2.203
	--	--	13.57	6.799	13.6	4.332	13.6	3.599	13.6	2.81	13.57	2.206
	--	--	13.6	6.804	13.64	4.335	13.63	3.602	13.63	2.812	13.6	2.208
	--	--	13.63	6.81	13.67	4.338	13.67	3.604	13.67	2.814	13.63	2.21
	--	--	13.67	6.815	13.7	4.341	13.7	3.607	13.7	2.816	13.67	2.212
	--	--	13.7	6.82	13.74	4.344	13.73	3.61	13.73	2.818	13.7	2.215
	--	--	13.73	6.825	13.77	4.347	13.77	3.612	13.77	2.819	13.73	2.217
	--	--	13.77	6.831	13.8	4.35	13.8	3.615	13.8	2.821	13.76	2.22
	--	--	13.8	6.836	13.84	4.353	13.83	3.618	13.83	2.823	13.8	2.223
	--	--	13.83	6.841	13.87	4.356	13.87	3.62	13.87	2.825	13.83	2.225
	--	--	13.87	6.847	13.9	4.36	13.9	3.623	13.9	2.826	13.86	2.228
	--	--	13.9	6.852	13.94	4.362	13.93	3.626	13.93	2.828	13.9	2.23
	--	--	13.93	6.855	13.97	4.365	13.97	3.628	13.97	2.83	13.93	2.232
	--	--	13.97	6.862	14	4.368	14	3.631	14	2.831	13.97	2.235
	--	--	14	6.867	14.04	4.371	14.03	3.633	14.03	2.833	14	2.237
	--	--	14.03	6.872	14.07	4.374	14.07	3.636	14.07	2.835	14.03	2.239
	--	--	14.07	6.878	14.1	4.377	14.1	3.638	14.1	2.837	14.07	2.242
	--	--	14.1	6.883	14.14	4.38	14.13	3.641	14.13	2.838	14.1	2.244
	--	--	14.13	6.888	14.17	4.383	14.17	3.644	14.17	2.84	14.13	2.247
	--	--	14.17	6.894	14.2	4.386	14.2	3.646	14.2	2.842	14.17	2.249
	--	--	14.2	6.899	14.24	4.389	14.23	3.649	14.23	2.844	14.2	2.252
	--	--	14.23	6.904	14.27	4.392	14.27	3.651	14.27	2.845	14.23	2.254
	--	--	14.27	6.909	14.3	4.395	14.3	3.654	14.3	2.847	14.27	2.257
	--	--	14.3	6.914	14.34	4.398	14.33	3.656	14.33	2.849	14.3	2.259
	--	--	14.33	6.919	14.37	4.401	14.37	3.659	14.37	2.85	14.33	2.261
	--	--	14.37	6.925	14.4	4.404	14.4	3.662	14.4	2.852	14.37	2.264
	--	--	14.4	6.929	14.44	4.407	14.43	3.664	14.43	2.854	14.4	2.266
	--	--	14.43	6.934	14.47	4.41	14.47	3.667	14.47	2.855	14.43	2.268
	--	--	14.47	6.939	14.5	4.413	14.5	3.669	14.5	2.857	14.47	2.271
	--	--	14.5	6.945	14.54	4.415	14.53	3.672	14.53	2.858	14.5	2.273
	--	--	14.53	6.95	14.57	4.418	14.57	3.674	14.57	2.86	14.53	2.275
	--	--	14.57	6.955	14.6	4.421	14.6	3.677	14.6	2.862	14.57	2.277
	--	--	14.6	6.96	14.64	4.424	14.63	3.679	14.63	2.863	14.6	2.28
	--	--	14.63	6.965	14.67	4.427	14.67	3.682	14.67	2.865	14.63	2.282
	--	--	14.67	6.97	14.7	4.43	14.7	3.684	14.7	2.867	14.67	2.285
	--	--	14.7	6.975	14.74	4.433	14.73	3.687	14.73	2.868	14.7	2.287
	--	--	14.73	6.98	14.77	4.436	14.77	3.689	14.77	2.87	14.73	2.289
	--	--	14.77	6.985	14.8	4.438	14.8	3.692	14.8	2.871	14.77	2.292
	--	--	14.8	6.99	14.84	4.442	14.83	3.694	14.83	2.873	14.8	2.294
	--	--	14.83	6.994	14.87	4.445	14.87	3.696	14.87	2.875	14.83	2.296
	--	--	14.87	6.999	14.9	4.448	14.9	3.699	14.9	2.876	14.87	2.299
	--	--	14.9	7.005	14.94	4.451	14.93	3.701	14.93	2.878	14.9	2.301
	--	--	14.93	7.009	14.97	4.454	14.97	3.704	14.97	2.879	14.93	2.304
	--	--	14.97	7.014	15	4.457	15	3.706	15	2.881	14.97	2.306
	--	--	15	7.019	15.04	4.459	15.03	3.709	15.03	2.882	15	2.308
	--	--	15.03	7.024	15.07	4.462	15.07	3.711	15.07	2.884	15.03	2.31
	--	--	15.07	7.029	15.1	4.465	15.1	3.714	15.1	2.885	15.07	2.313
	--	--	15.1	7.034	15.14	4.468	15.13	3.716	15.13	2.887	15.1	2.315
	--	--	15.13	7.039	15.17	4.47	15.17	3.718	15.17	2.888	15.13	2.318
	--	--	15.17	7.044	15.2	4.473	15.2	3.721	15.2	2.89	15.17	2.32
			15.2	7.048	15.24	4.476	15.23	3.723	15.23	2.892	15.2	2.323
			15.23	7.053	15.27	4.479	15.27	3.725	15.27	2.893	15.23	2.325
			15.27	7.058	15.3	4.481	15.3	3.728	15.3	2.895	15.27	2.327
			15.3	7.063	15.34	4.484	15.33	3.73	15.33	2.896	15.3	2.329
			15.33	7.068	15.37	4.487	15.37	3.732	15.37	2.898	15.33	2.331
			15.37	7.073	15.4	4.49	15.4	3.735	15.4	2.899	15.37	2.334
			15.4	7.077	15.44	4.492	15.43	3.737	15.43	2.901	15.4	2.336
			15.44	7.082	15.47	4.495	15.47	3.739	15.47	2.902	15.43	2.338
			15.47	7.087	15.5	4.498	15.5	3.742	15.5	2.904	15.47	2.34
			15.5	7.092	15.54	4.5	15.53	3.744	15.53	2.905	15.5	2.343
			15.54	7.097	15.57	4.503	15.57	3.747	15.57	2.907	15.53	2.345
			15.57	7.101	15.6	4.506	15.6	3.749	15.6	2.908	15.57	2.348
			15.6	7.106	15.64	4.508	15.63	3.751	15.63	2.909	15.6	2.35
			15.64	7.11	15.67	4.511	15.67	3.754	15.67	2.911	15.63	2.352
			15.67	7.115	15.7	4.514	15.7	3.756	15.7	2.912	15.67	2.354
			15.7	7.12	15.74	4.516	15.73	3.758	15.73	2.913	15.7	2.356
			15.74	7.125	15.77	4.519	15.77	3.76	15.77	2.915	15.73	2.358
			15.77	7.129	15.8	4.521	15.8	3.763	15.8	2.916	15.77	2.361
			15.8	7.134	15.84	4.524	15.83	3.765	15.83	2.918	15.8	2.363
			15.84	7.139	15.87	4.527	15.87	3.767	15.87	2.919	15.83	2.365
			15.87	7.143	15.9	4.529	15.9	3.77	15.9	2.921	15.87	2.368
			15.9	7.148	15.94	4.532	15.93	3.772	15.93	2.922	15.9	2.37
			15.94	7.153	15.97	4.535	15.97	3.774	15.97	2.923	15.93	2.372
			15.97	7.158	16	4.537	16	3.776	16	2.925	15.97	2.374
			16	7.162	16.04	4.54	16.03	3.779	16.03	2.926	16	2.376
			16.04	7.167	16.07	4.543	16.07	3.781	16.07	2.928	16.03	2.378
			16.07	7.172	16.1	4.545	16.1	3.783	16.1	2.929	16.07	2.381
			16.1	7.176	16.14	4.548	16.13	3.785	16.13	2.93	16.1	2.383
			16.14	7.181	16.17	4.55	16.17	3.788	16.17	2.932	16.13	2.386
			16.17	7.186	16.2	4.553	16.2	3.79	16.2	2.933	16.17	2.388
			16.2	7.19	16.24	4.556	16.23	3.792	16.23	2.935	16.2	2.39
			16.24	7.195	16.27	4.558	16.27	3.794	16.27	2.936	16.23	2.392
			16.27	7.199	16.3	4.561	16.3	3.797	16.3	2.937	16.27	2.394
			16.3	7.204	16.34	4.564	16.33	3.799	16.33	2.939	16.3	2.397
			16.34	7.209	16.37	4.566	16.37	3.801	16.37	2.94	16.33	2.399
			16.37	7.213	16.4	4.569	16.4	3.803	16.4	2.941	16.37	2.401
			16.4	7.218	16.44	4.572	16.43	3.806	16.43	2.943	16.4	2.403
			16.44	7.222	16.47	4.574	16.47	3.808	16.47	2.944	16.43	2.405
			16.47	7.227	16.5	4.577	16.5	3.81	16.5	2.945	16.47	2.407
			16.5	7.231	16.54	4.579	16.53	3.812	16.53	2.947	16.5	2.41
			16.54	7.236	16.57	4.582	16.57	3.814	16.57	2.948	16.53	2.412
			16.57	7.24	16.6	4.584	16.6	3.817	16.6	2.949	16.57	2.414
			16.6	7.245	16.64	4.587	16.63	3.819	16.63	2.951	16.6	2.416
			16.64	7.249	16.67	4.59	16.67	3.821	16.67	2.952	16.63	2.418
			16.67	7.254	16.7	4.592	16.7	3.823	16.7	2.953	16.67	2.42
			16.7	7.258	16.74	4.595	16.73	3.825	16.73	2.955	16.7	2.422
			16.74	7.263	16.77	4.597	16.77	3.827	16.77	2.956	16.73	2.424
			16.77	7.267	16.8	4.6	16.8	3.829	16.8	2.957	16.77	2.426
			16.8	7.272	16.84	4.602	16.83	3.831	16.83	2.958	16.8	2.428
			16.84	7.276	16.87	4.605	16.87	3.833	16.87	2.96	16.83	2.43
			16.87	7.28	16.9	4.607	16.9	3.836	16.9	2.961	16.87	2.432
			16.9	7.285	16.94	4.61	16.93	3.838	16.93	2.963	16.9	2.434
			16.94	7.289	16.97	4.612	16.97	3.84	16.97	2.964	16.93	2.437
			16.97	7.294	17	4.615	17	3.842	17	2.965	16.97	2.439
			17	7.298	17.04	4.618	17.03	3.844	17.03	2.966	17	2.441
			17.04	7.302	17.07	4.62	17.07	3.846	17.07	2.967	17.03	2.443
			17.07	7.307	17.1	4.622	17.1	3.848	17.1	2.969	17.07	2.446
			17.1	7.311	17.14	4.625	17.13	3.85	17.13	2.97	17.1	2.448
			17.14	7.316	17.17	4.627	17.17	3.853	17.17	2.971	17.13	2.45
			17.17	7.32	17.2	4.63	17.2	3.855	17.2	2.972	17.17	2.452
			17.2	7.324	17.24	4.632	17.23	3.857	17.23	2.974	17.2	2.454
			17.24	7.329	17.27	4.635	17.27	3.859	17.27	2.975	17.23	2.457
			17.27	7.333	17.3	4.637	17.3	3.861	17.3	2.976	17.27	2.459
			17.3	7.337	17.34	4.64	17.33	3.863	17.33	2.977	17.3	2.461
			17.34	7.342	17.37	4.642	17.37	3.865	17.37	2.979	17.33	2.463
			17.37	7.346	17.4	4.645	17.4	3.867	17.4	2.98	17.37	2.465
			17.4	7.35	17.44	4.647	17.43	3.869	17.43	2.981	17.4	2.467
			17.44	7.355	17.47	4.65	17.47	3.871	17.47	2.982	17.43	2.469
			17.47	7.359	17.5	4.652	17.5	3.873	17.5	2.984	17.47	2.471
			17.5	7.363	17.54	4.655	17.53	3.875	17.53	2.985	17.5	2.474
			17.54	7.367	17.57	4.657	17.57	3.877	17.57	2.986	17.53	2.475
			17.57	7.372	17.6	4.66	17.6	3.88	17.6	2.987	17.57	2.478
			17.6	7.376	17.64	4.662	17.63	3.882	17.63	2.989	17.6	2.48
			17.64	7.38	17.67	4.664	17.67	3.884	17.67	2.99	17.63	2.482
			17.67	7.385	17.7	4.667	17.7	3.886	17.7	2.991	17.67	2.484
			17.7	7.389	17.74	4.669	17.73	3.887	17.73	2.992	17.7	2.486
			17.74	7.393	17.77	4.672	17.77	3.889	17.77	2.994	17.73	2.488
			17.77	7.397	17.8	4.674	17.8	3.891	17.8	2.995	17.77	2.49
			17.8	7.402	17.84	4.677	17.83	3.893	17.83	2.996	17.8	2.492
			17.84	7.406	17.87	4.679	17.87	3.895	17.87	2.997	17.83	2.495
			17.87	7.41	17.9	4.681	17.9	3.897	17.9	2.998	17.87	2.496
			17.9	7.414	17.94	4.684	17.93	3.899	17.93	3	17.9	2.498
			17.94	7.418	17.97	4.686	17.97	3.901	17.97	3.001	17.93	2.501
			17.97	7.422	18	4.689	18	3.903	18	3.002	17.97	2.502
			18	7.427	18.04	4.691	18.03	3.905	18.03	3.003	18	2.504
			18.04	7.431	18.07	4.693	18.07	3.907	18.07	3.004	18.03	2.506
			18.07	7.435	18.1	4.696	18.1	3.909	18.1	3.005	18.07	2.509
			18.1	7.439	18.14	4.698	18.13	3.911	18.13	3.007	18.1	2.511
			18.14	7.443	18.17	4.701	18.17	3.913	18.17	3.008	18.13	2.513
			18.17	7.447	18.21	4.703	18.2	3.915	18.2	3.009	18.17	2.515
			18.2	7.451	18.24	4.705	18.23	3.917	18.23	3.01	18.2	2.517
			18.24	7.455	18.27	4.708	18.27	3.919	18.27	3.011	18.23	2.519
			18.27	7.459	18.31	4.71	18.3	3.921	18.3	3.013	18.27	2.521
			18.3	7.463	18.34	4.713	18.33	3.923	18.33	3.014	18.3	2.523
			18.34	7.467	18.37	4.715	18.37	3.925	18.37	3.015	18.33	2.525
			18.37	7.471	18.41	4.717	18.4	3.927	18.4	3.016	18.37	2.527
			18.4	7.475	18.44	4.72	18.43	3.929	18.43	3.017	18.4	2.529
			18.44	7.479	18.47	4.722	18.47	3.931	18.47	3.018	18.43	2.531
			18.47	7.483	18.51	4.724	18.5	3.933	18.5	3.019	18.47	2.532
			18.5	7.487	18.54	4.727	18.53	3.935	18.53	3.021	18.5	2.535
			18.54	7.492	18.57	4.729	18.57	3.937	18.57	3.022	18.53	2.537
			18.57	7.496	18.61	4.731	18.6	3.938	18.6	3.023	18.57	2.539
			18.6	7.5	18.64	4.733	18.63	3.94	18.63	3.024	18.6	2.541
			18.64	7.504	18.67	4.736	18.67	3.942	18.67	3.025	18.63	2.543
			18.67	7.508	18.71	4.738	18.7	3.944	18.7	3.026	18.67	2.545
			18.7	7.512	18.74	4.74	18.73	3.946	18.73	3.028	18.7	2.547
			18.74	7.516	18.77	4.743	18.77	3.948	18.77	3.029	18.73	2.549
			18.77	7.52	18.81	4.745	18.8	3.95	18.8	3.03	18.77	2.551
			18.8	7.524	18.84	4.747	18.83	3.951	18.83	3.031	18.8	2.553
			18.84	7.528	18.87	4.75	18.87	3.953	18.87	3.032	18.83	2.555
			18.87	7.532	18.91	4.752	18.9	3.955	18.9	3.033	18.87	2.556
			18.9	7.536	18.94	4.754	18.93	3.957	18.93	3.034	18.9	2.558
			18.94	7.539	18.97	4.757	18.97	3.959	18.97	3.035	18.93	2.561
			18.97	7.543	19.01	4.759	19	3.961	19	3.036	18.97	2.563
			19	7.547	19.04	4.761	19.03	3.963	19.03	3.038	19	2.565
			19.04	7.551	19.07	4.764	19.07	3.965	19.07	3.039	19.03	2.566
			19.07	7.555	19.11	4.766	19.1	3.966	19.1	3.04	19.07	2.568
			19.1	7.558	19.14	4.768	19.13	3.968	19.13	3.041	19.1	2.57
			19.14	7.563	19.17	4.771	19.17	3.97	19.17	3.042	19.13	2.572
			19.17	7.567	19.21	4.773	19.2	3.972	19.2	3.043	19.17	2.574
			19.2	7.571	19.24	4.775	19.23	3.974	19.23	3.044	19.2	2.576
			19.24	7.574	19.27	4.777	19.27	3.976	19.27	3.045	19.23	2.578
			19.27	7.578	19.31	4.78	19.3	3.978	19.3	3.047	19.27	2.58
			19.3	7.582	19.34	4.782	19.33	3.979	19.33	3.048	19.3	2.582
			19.34	7.586	19.37	4.784	19.37	3.981	19.37	3.049	19.33	2.584
			19.37	7.59	19.41	4.786	19.4	3.983	19.4	3.05	19.37	2.586
			19.4	7.594	19.44	4.789	19.43	3.985	19.43	3.051	19.4	2.588
			19.44	7.597	19.47	4.791	19.47	3.986	19.47	3.052	19.43	2.591
			19.47	7.601	19.51	4.793	19.5	3.988	19.5	3.053	19.47	2.593
			19.5	7.605	19.54	4.795	19.53	3.99	19.53	3.054	19.5	2.594
			19.54	7.609	19.57	4.798	19.57	3.992	19.57	3.055	19.53	2.596
			19.57	7.613	19.61	4.8	19.6	3.994	19.6	3.056	19.57	2.598
			19.6	7.617	19.64	4.802	19.63	3.996	19.63	3.057	19.6	2.6
			19.64	7.618	19.67	4.805	19.67	3.997	19.67	3.059	19.63	2.601
			19.67	7.624	19.71	4.807	19.7	3.999	19.7	3.06	19.67	2.603
			19.7	7.628	19.74	4.809	19.73	4.001	19.73	3.061	19.7	2.606
			19.74	7.632	19.77	4.811	19.77	4.003	19.77	3.062	19.73	2.608
			19.77	7.636	19.81	4.813	19.8	4.005	19.8	3.063	19.77	2.61
			19.8	7.639	19.84	4.815	19.83	4.007	19.83	3.064	19.8	2.611
			19.84	7.643	19.87	4.818	19.87	4.008	19.87	3.065	19.83	2.613
			19.87	7.647	19.91	4.82	19.9	4.01	19.9	3.066	19.87	2.615
			19.9	7.651	19.94	4.822	19.93	4.012	19.93	3.067	19.9	2.617
			19.94	7.655	19.97	4.824	19.97	4.013	19.97	3.068	19.93	2.619
			19.97	7.658	20.01	4.827	20	4.015	20	3.069	19.97	2.621
			20	7.662	20.04	4.829	20.03	4.017	20.03	3.07	20	2.623
			20.04	7.666	20.07	4.831	20.07	4.018	20.07	3.071	20.03	2.625
			20.07	7.67	20.11	4.833	20.1	4.02	20.1	3.072	20.07	2.627
			20.1	7.673	20.14	4.835	20.13	4.022	20.13	3.073	20.1	2.628
			20.14	7.677	20.17	4.837	20.17	4.024	20.17	3.074	20.13	2.63
			20.17	7.681	20.21	4.839	20.2	4.025	20.2	3.075	20.17	2.632
			20.2	7.685	20.24	4.842	20.23	4.027	20.23	3.077	20.2	2.634
			20.24	7.688	20.27	4.844	20.27	4.029	20.27	3.078	20.23	2.636
			20.27	7.692	20.31	4.846	20.3	4.03	20.3	3.079	20.27	2.638
			20.3	7.696	20.34	4.848	20.33	4.032	20.33	3.08	20.3	2.64
			20.34	7.699	20.37	4.851	20.37	4.034	20.37	3.081	20.33	2.642
			20.37	7.703	20.41	4.853	20.4	4.036	20.4	3.082	20.37	2.644
			20.4	7.707	20.44	4.855	20.43	4.037	20.43	3.083	20.4	2.646
			20.44	7.711	20.47	4.857	20.47	4.039	20.47	3.084	20.43	2.647
			20.47	7.714	20.51	4.859	20.5	4.041	20.5	3.085	20.47	2.649
			20.5	7.718	20.54	4.861	20.53	4.042	20.53	3.085	20.5	2.651
			20.54	7.721	20.57	4.863	20.57	4.044	20.57	3.087	20.53	2.653
			20.57	7.725	20.61	4.865	20.6	4.046	20.6	3.088	20.57	2.655
			20.6	7.729	20.64	4.868	20.63	4.047	20.63	3.089	20.6	2.657
			20.64	7.732	20.67	4.87	20.67	4.049	20.67	3.089	20.63	2.658
			20.67	7.736	20.71	4.872	20.7	4.051	20.7	3.09	20.67	2.661
			20.7	7.739	20.74	4.874	20.73	4.053	20.73	3.091	20.7	2.662
			20.74	7.743	20.77	4.876	20.77	4.054	20.77	3.092	20.73	2.664
			20.77	7.747	20.81	4.878	20.8	4.056	20.8	3.093	20.77	2.666
			20.8	7.75	20.84	4.881	20.83	4.058	20.83	3.094	20.8	2.668
			20.84	7.754	20.87	4.883	20.87	4.059	20.87	3.095	20.83	2.67
			20.87	7.758	20.91	4.885	20.9	4.061	20.9	3.096	20.87	2.672
			20.9	7.761	20.94	4.887	20.93	4.063	20.93	3.097	20.9	2.674
			20.94	7.765	20.97	4.889	20.97	4.064	20.97	3.098	20.93	2.676
			20.97	7.769	21.01	4.891	21	4.066	21	3.099	20.97	2.678
			21	7.772	21.04	4.893	21.03	4.068	21.03	3.1	21	2.679
			21.04	7.776	21.07	4.895	21.07	4.069	21.07	3.101	21.03	2.681
			21.07	7.779	21.11	4.897	21.1	4.071	21.1	3.102	21.07	2.683
			21.1	7.783	21.14	4.899	21.13	4.073	21.13	3.103	21.1	2.685
			21.14	7.786	21.17	4.901	21.17	4.074	21.17	3.104	21.13	2.686
			21.17	7.79	21.21	4.904	21.2	4.076	21.2	3.105	21.17	2.689
			21.2	7.794	21.24	4.906	21.23	4.078	21.23	3.106	21.2	2.691
			21.24	7.797	21.27	4.908	21.27	4.079	21.27	3.107	21.23	2.692
			21.27	7.8	21.31	4.91	21.3	4.081	21.3	3.107	21.27	2.694
			21.3	7.804	21.34	4.912	21.33	4.082	21.33	3.108	21.3	2.696
			21.34	7.807	21.37	4.914	21.37	4.084	21.37	3.109	21.33	2.698
			21.37	7.811	21.41	4.916	21.4	4.086	21.4	3.11	21.37	2.699
			21.4	7.814	21.44	4.918	21.43	4.087	21.43	3.111	21.4	2.701
			21.44	7.818	21.47	4.92	21.47	4.089	21.47	3.112	21.43	2.703
			21.47	7.822	21.51	4.922	21.5	4.09	21.5	3.113	21.47	2.705
			21.5	7.825	21.54	4.924	21.53	4.092	21.53	3.114	21.5	2.707
			21.54	7.829	21.57	4.927	21.57	4.094	21.57	3.115	21.53	2.709
			21.57	7.832	21.61	4.929	21.6	4.095	21.6	3.116	21.57	2.71
			21.6	7.835	21.64	4.931	21.63	4.097	21.63	3.117	21.6	2.712
			21.64	7.838	21.67	4.933	21.67	4.099	21.67	3.118	21.63	2.714
			21.67	7.842	21.71	4.935	21.7	4.1	21.7	3.119	21.67	2.715
			21.7	7.846	21.74	4.937	21.73	4.102	21.73	3.119	21.7	2.717
			21.74	7.849	21.77	4.939	21.77	4.103	21.77	3.12	21.73	2.719
			21.77	7.853	21.81	4.941	21.8	4.105	21.8	3.121	21.77	2.721
			21.8	7.856	21.84	4.943	21.83	4.107	21.83	3.122	21.8	2.723
			21.84	7.859	21.87	4.945	21.87	4.108	21.87	3.123	21.83	2.725
			21.87	7.863	21.91	4.947	21.9	4.11	21.9	3.124	21.87	2.727
			21.9	7.866	21.94	4.949	21.93	4.111	21.93	3.125	21.9	2.728
			21.94	7.87	21.97	4.951	21.97	4.113	21.97	3.126	21.93	2.73
			21.97	7.873	22.01	4.953	22	4.114	22	3.126	21.97	2.731
			22	7.876	22.04	4.955	22.03	4.116	22.03	3.127	22	2.733
			22.03	7.88	22.07	4.957	22.07	4.117	22.07	3.128	22.03	2.735
			22.07	7.883	22.11	4.959	22.1	4.119	22.1	3.129	22.07	2.737
			22.1	7.886	22.14	4.961	22.13	4.121	22.13	3.13	22.1	2.739
			22.13	7.89	22.17	4.963	22.17	4.122	22.17	3.131	22.13	2.741
			22.17	7.893	22.21	4.965	22.2	4.124	22.2	3.132	22.17	2.742
			22.2	7.896	22.24	4.967	22.23	4.126	22.23	3.133	22.2	2.744
			22.23	7.9	22.27	4.969	22.27	4.127	22.27	3.134	22.23	2.746
			22.27	7.903	22.31	4.971	22.3	4.129	22.3	3.135	22.27	2.747
			22.3	7.907	22.34	4.973	22.33	4.13	22.33	3.136	22.3	2.749
			22.34	7.91	22.37	4.975	22.37	4.132	22.37	3.137	22.33	2.751
			22.37	7.913	22.41	4.977	22.4	4.133	22.4	3.138	22.37	2.753
			22.4	7.917	22.44	4.979	22.43	4.135	22.44	3.138	22.4	2.754
			22.44	7.92	22.47	4.981	22.47	4.136	22.47	3.139	22.43	2.756
			22.47	7.923	22.51	4.983	22.5	4.138	22.5	3.14	22.47	2.758
			22.5	7.927	22.54	4.985	22.53	4.14	22.53	3.141	22.5	2.761
			22.54	7.93	22.57	4.987	22.57	4.141	22.57	3.142	22.53	2.762
			22.57	7.933	22.61	4.989	22.6	4.142	22.6	3.142	22.57	2.764
			22.6	7.937	22.64	4.99	22.63	4.144	22.64	3.143	22.6	2.766
			22.64	7.94	22.67	4.992	22.67	4.145	22.67	3.144	22.63	2.767
			22.67	7.943	22.71	4.994	22.7	4.147	22.7	3.145	22.67	2.769
			22.7	7.947	22.74	4.996	22.73	4.148	22.74	3.146	22.7	2.771
			22.74	7.95	22.77	4.998	22.77	4.15	22.77	3.146	22.73	2.772
			22.77	7.953	22.81	5	22.8	4.151	22.8	3.147	22.77	2.774
			22.8	7.956	22.84	5.002	22.83	4.153	22.84	3.148	22.8	2.776
			22.84	7.959	22.87	5.004	22.87	4.154	22.87	3.149	22.83	2.778
			22.87	7.962	22.91	5.006	22.9	4.156	22.9	3.15	22.87	2.78
			22.9	7.966	22.94	5.008	22.93	4.157	22.94	3.151	22.9	2.781
			22.94	7.969	22.97	5.01	22.97	4.159	22.97	3.151	22.93	2.783
			22.97	7.972	23.01	5.012	23	4.16	23	3.152	22.97	2.785
			23	7.975	23.04	5.014	23.03	4.162	23.04	3.153	23	2.786
			23.04	7.978	23.07	5.016	23.07	4.163	23.07	3.154	23.03	2.788
			23.07	7.982	23.11	5.018	23.1	4.165	23.1	3.155	23.07	2.789
			23.1	7.985	23.14	5.02	23.13	4.166	23.14	3.156	23.1	2.791
			23.14	7.988	23.17	5.022	23.17	4.168	23.17	3.156	23.13	2.793
			23.17	7.991	23.21	5.024	23.2	4.169	23.2	3.157	23.17	2.794
			23.2	7.995	23.24	5.025	23.24	4.171	23.24	3.158	23.2	2.796
			23.24	7.998	23.27	5.027	23.27	4.172	23.27	3.159	23.23	2.797
			23.27	8.001	23.31	5.029	23.3	4.174	23.3	3.16	23.27	2.799
			23.3	8.004	23.34	5.031	23.33	4.175	23.34	3.161	23.3	2.801
			23.34	8.007	23.37	5.033	23.37	4.177	23.37	3.161	23.33	2.803
			23.37	8.01	23.41	5.035	23.4	4.178	23.4	3.162	23.37	2.805
			23.4	8.013	23.44	5.037	23.43	4.18	23.44	3.163	23.4	2.806
			23.44	8.017	23.47	5.039	23.47	4.181	23.47	3.164	23.43	2.808
			23.47	8.02	23.51	5.041	23.5	4.182	23.5	3.165	23.47	2.81
			23.5	8.023	23.54	5.043	23.54	4.184	23.54	3.165	23.5	2.812
			23.54	8.025	23.57	5.044	23.57	4.185	23.57	3.166	23.53	2.813
			23.57	8.029	23.61	5.046	23.6	4.187	23.6	3.167	23.57	2.815
			23.6	8.033	23.64	5.048	23.64	4.188	23.64	3.168	23.6	2.817
			23.64	8.036	23.67	5.05	23.67	4.19	23.67	3.169	23.63	2.819
			23.67	8.039	23.71	5.052	23.7	4.191	23.7	3.169	23.67	2.82
			23.7	8.042	23.74	5.054	23.74	4.193	23.74	3.17	23.7	2.822
			23.74	8.045	23.77	5.056	23.77	4.194	23.77	3.171	23.73	2.824
			23.77	8.048	23.81	5.058	23.8	4.196	23.8	3.172	23.77	2.826
			23.8	8.052	23.84	5.06	23.84	4.197	23.84	3.172	23.8	2.827
			23.84	8.055	23.87	5.061	23.87	4.198	23.87	3.173	23.83	2.828
			23.87	8.058	23.91	5.063	23.9	4.2	23.9	3.174	23.87	2.83
			23.9	8.061	23.94	5.065	23.94	4.201	23.94	3.175	23.9	2.832
			23.94	8.064	23.97	5.067	23.97	4.203	23.97	3.175	23.94	2.834
			23.97	8.066	24.01	5.069	24	4.204	24	3.176	23.97	2.835
			24	8.07	24.04	5.071	24.04	4.205	24.04	3.177	24	2.837
			24.04	8.073	24.07	5.072	24.07	4.207	24.07	3.178	24.03	2.838
			24.07	8.076	24.11	5.074	24.1	4.208	24.1	3.178	24.07	2.84
			24.1	8.079	24.14	5.076	24.14	4.209	24.14	3.179	24.1	2.842
			24.14	8.082	24.17	5.078	24.17	4.211	24.17	3.18	24.13	2.844
			24.17	8.085	24.21	5.08	24.2	4.212	24.2	3.181	24.17	2.846
			24.2	8.088	24.24	5.082	24.24	4.213	24.24	3.181	24.2	2.848
			24.24	8.091	24.27	5.084	24.27	4.215	24.27	3.182	24.23	2.849
			24.27	8.094	24.31	5.086	24.3	4.216	24.3	3.183	24.27	2.851
			24.3	8.097	24.34	5.088	24.34	4.218	24.34	3.184	24.3	2.853
			24.34	8.1	24.37	5.09	24.37	4.219	24.37	3.184	24.33	2.854
			24.37	8.103	24.41	5.092	24.4	4.221	24.4	3.185	24.37	2.856
			24.4	8.106	24.44	5.093	24.44	4.222	24.44	3.186	24.4	2.858
			24.44	8.109	24.47	5.095	24.47	4.223	24.47	3.187	24.43	2.86
			24.47	8.112	24.51	5.097	24.5	4.225	24.5	3.187	24.47	2.861
			24.5	8.115	24.54	5.099	24.54	4.226	24.54	3.188	24.5	2.863
			24.54	8.118	24.57	5.101	24.57	4.228	24.57	3.189	24.54	2.863
			24.57	8.121	24.61	5.103	24.6	4.229	24.6	3.189	24.57	2.865
			24.6	8.124	24.64	5.104	24.64	4.23	24.64	3.19	24.6	2.867
			24.64	8.127	24.67	5.106	24.67	4.232	24.67	3.191	24.63	2.868
			24.67	8.131	24.71	5.108	24.7	4.233	24.7	3.192	24.67	2.87
			24.7	8.133	24.74	5.11	24.74	4.234	24.74	3.193	24.7	2.872
			24.74	8.137	24.77	5.112	24.77	4.236	24.77	3.193	24.73	2.874
			24.77	8.14	24.81	5.114	24.8	4.237	24.8	3.194	24.77	2.876
			24.8	8.143	24.84	5.115	24.84	4.238	24.84	3.195	24.8	2.877
			24.84	8.145	24.87	5.117	24.87	4.24	24.87	3.195	24.83	2.879
			24.87	8.148	24.91	5.119	24.9	4.241	24.9	3.196	24.87	2.881
			24.9	8.151	24.94	5.121	24.94	4.242	24.94	3.197	24.9	2.883
			24.94	8.154	24.97	5.123	24.97	4.244	24.97	3.198	24.93	2.885
			24.97	8.157	25.01	5.125	25	4.245	25	3.198	24.97	2.887
			25	8.16	25.04	5.126	25.04	4.246	25.04	3.199	25	2.888
			25.04	8.161	25.07	5.128	25.07	4.248	25.07	3.2	25.04	2.889
			25.07	8.165	25.11	5.13	25.1	4.249	25.1	3.2	25.07	2.89
			25.1	8.169	25.14	5.132	25.14	4.25	25.14	3.201	25.1	2.892
			25.14	8.172	25.18	5.134	25.17	4.252	25.17	3.202	25.14	2.893
			25.17	8.175	25.21	5.136	25.2	4.253	25.2	3.202	25.17	2.895
			25.2	8.178	25.24	5.138	25.24	4.255	25.24	3.203	25.2	2.896
			25.24	8.18	25.28	5.139	25.27	4.256	25.27	3.203	25.23	2.898
			25.27	8.183	25.31	5.141	25.3	4.257	25.3	3.204	25.27	2.9
			25.3	8.186	25.34	5.143	25.34	4.259	25.34	3.205	25.3	2.902
			25.34	8.189	25.38	5.145	25.37	4.26	25.37	3.206	25.33	2.903
			25.37	8.191	25.41	5.147	25.4	4.261	25.4	3.206	25.37	2.905
			25.4	8.193	25.44	5.149	25.44	4.263	25.44	3.207	25.4	2.906
			25.44	8.197	25.48	5.15	25.47	4.264	25.47	3.208	25.43	2.908
			25.47	8.2	25.51	5.152	25.5	4.265	25.5	3.208	25.47	2.91
			25.5	8.203	25.54	5.154	25.54	4.267	25.54	3.209	25.5	2.911
			25.54	8.206	25.58	5.156	25.57	4.268	25.57	3.21	25.53	2.912
			25.57	8.209	25.61	5.157	25.6	4.269	25.6	3.21	25.57	2.914
			25.6	8.212	25.64	5.159	25.64	4.27	25.64	3.211	25.6	2.916
			25.64	8.215	25.68	5.161	25.67	4.272	25.67	3.212	25.63	2.918
			25.67	8.217	25.71	5.163	25.7	4.273	25.7	3.212	25.67	2.919
			25.7	8.22	25.74	5.165	25.74	4.274	25.74	3.213	25.7	2.92
			25.74	8.223	25.78	5.167	25.77	4.275	25.77	3.214	25.73	2.922
			25.77	8.226	25.81	5.169	25.8	4.277	25.8	3.214	25.77	2.924
			25.8	8.229	25.84	5.17	25.84	4.278	25.84	3.215	25.8	2.926
			25.84	8.232	25.88	5.172	25.87	4.279	25.87	3.216	25.83	2.928
			25.87	8.235	25.91	5.174	25.9	4.281	25.9	3.216	25.87	2.929
			25.9	8.238	25.94	5.176	25.94	4.282	25.94	3.217	25.9	2.93
			25.94	8.24	25.98	5.177	25.97	4.283	25.97	3.218	25.93	2.931
			25.97	8.243	26.01	5.179	26	4.285	26	3.219	25.97	2.933
			26	8.246	26.04	5.181	26.04	4.286	26.04	3.219	26	2.935
			26.04	8.248	26.08	5.183	26.07	4.287	26.07	3.22	26.03	2.937
			26.07	8.251	26.11	5.185	26.1	4.288	26.1	3.22	26.07	2.939
			26.1	8.254	26.14	5.187	26.14	4.29	26.14	3.221	26.1	2.94
			26.14	8.257	26.18	5.188	26.17	4.291	26.17	3.222	26.14	2.942
			26.17	8.26	26.21	5.19	26.2	4.292	26.2	3.222	26.17	2.943
			26.2	8.263	26.24	5.192	26.24	4.294	26.24	3.223	26.2	2.945
			26.24	8.265	26.28	5.194	26.27	4.295	26.27	3.224	26.24	2.946
			26.27	8.268	26.31	5.196	26.3	4.296	26.3	3.224	26.27	2.948
			26.3	8.271	26.34	5.197	26.34	4.297	26.34	3.225	26.3	2.948
			26.34	8.273	26.38	5.199	26.37	4.299	26.37	3.226	26.33	2.95
			26.37	8.276	26.41	5.201	26.4	4.3	26.4	3.226	26.37	2.953
			26.4	8.279	26.44	5.202	26.44	4.301	26.44	3.227	26.4	2.954
			26.44	8.282	26.48	5.204	26.47	4.302	26.47	3.228	26.44	2.956
			26.47	8.284	26.51	5.206	26.5	4.303	26.5	3.229	26.47	2.957
			26.5	8.287	26.54	5.208	26.54	4.305	26.54	3.229	26.5	2.959
			26.54	8.29	26.58	5.209	26.57	4.306	26.57	3.23	26.54	2.961
			26.57	8.292	26.61	5.211	26.6	4.307	26.6	3.23	26.57	2.961
			26.6	8.295	26.64	5.213	26.64	4.308	26.64	3.231	26.6	2.963
			26.64	8.298	26.68	5.215	26.67	4.31	26.67	3.232	26.63	2.965
			26.67	8.3	26.71	5.216	26.7	4.311	26.7	3.232	26.67	2.967
			26.7	8.303	26.74	5.218	26.74	4.312	26.74	3.233	26.7	2.968
			26.74	8.306	26.78	5.22	26.77	4.314	26.77	3.234	26.74	2.969
			26.77	8.309	26.81	5.222	26.8	4.315	26.8	3.234	26.77	2.971
			26.8	8.311	26.84	5.223	26.84	4.316	26.84	3.235	26.8	2.972
			26.84	8.314	26.88	5.225	26.87	4.317	26.87	3.235	26.83	2.974
			26.87	8.317	26.91	5.227	26.9	4.319	26.9	3.236	26.87	2.976
			26.9	8.319	26.94	5.228	26.94	4.32	26.94	3.237	26.9	2.978
			26.94	8.322	26.98	5.23	26.97	4.321	26.97	3.237	26.94	2.979
			26.97	8.325	27.01	5.232	27	4.322	27	3.238	26.97	2.982
			27	8.327	27.04	5.234	27.04	4.324	27.04	3.238	27	2.984
			27.04	8.33	27.08	5.235	27.07	4.325	27.07	3.239	27.04	2.985
			27.07	8.333	27.11	5.237	27.1	4.326	27.1	3.239	27.07	2.985
			27.1	8.335	27.14	5.239	27.14	4.327	27.14	3.24	27.1	2.986
			27.14	8.338	27.18	5.241	27.17	4.328	27.17	3.241	27.14	2.988
			27.17	8.341	27.21	5.242	27.2	4.33	27.2	3.241	27.17	2.989
			27.2	8.344	27.24	5.244	27.24	4.331	27.24	3.242	27.2	2.991
			27.24	8.346	27.28	5.246	27.27	4.332	27.27	3.243	27.24	2.992
			27.27	8.349	27.31	5.246	27.3	4.333	27.3	3.243	27.27	2.994
			27.3	8.352	27.34	5.248	27.34	4.334	27.34	3.244	27.3	2.996
			27.34	8.354	27.38	5.249	27.37	4.335	27.37	3.245	27.34	2.997
			27.37	8.357	27.41	5.251	27.4	4.337	27.4	3.245	27.37	2.999
			27.4	8.36	27.44	5.253	27.44	4.338	27.44	3.246	27.4	3
			27.44	8.363	27.48	5.254	27.47	4.339	27.47	3.246	27.44	3.001
			27.47	8.365	27.51	5.256	27.5	4.34	27.5	3.247	27.47	3.003
			27.5	8.368	27.54	5.258	27.54	4.341	27.54	3.247	27.5	3.005
			27.54	8.371	27.58	5.259	27.57	4.342	27.57	3.248	27.54	3.006
			27.57	8.373	27.61	5.261	27.6	4.344	27.6	3.249	27.57	3.007
			27.6	8.376	27.64	5.263	27.64	4.345	27.64	3.249	27.6	3.01
			27.64	8.378	27.68	5.264	27.67	4.346	27.67	3.25	27.64	3.011
			27.67	8.381	27.71	5.266	27.7	4.347	27.7	3.251	27.67	3.013
			27.7	8.383	27.74	5.268	27.74	4.348	27.74	3.251	27.7	3.014
			27.74	8.386	27.78	5.269	27.77	4.35	27.77	3.252	27.74	3.015
			27.77	8.388	27.81	5.271	27.8	4.351	27.8	3.252	27.77	3.017
			27.8	8.391	27.84	5.273	27.84	4.352	27.84	3.253	27.8	3.018
			27.84	8.393	27.88	5.274	27.87	4.353	27.87	3.254	27.84	3.019
			27.87	8.396	27.91	5.276	27.9	4.354	27.9	3.254	27.87	3.021
			27.9	8.399	27.94	5.278	27.94	4.355	27.94	3.255	27.9	3.023
			27.94	8.401	27.98	5.279	27.97	4.357	27.97	3.256	27.94	3.025
			27.97	8.404	28.01	5.281	28	4.358	28	3.256	27.97	3.027
			28	8.406	28.04	5.282	28.04	4.359	28.04	3.257	28	3.028
			28.04	8.409	28.08	5.284	28.07	4.36	28.07	3.257	28.04	3.03
			28.07	8.411	28.11	5.286	28.1	4.361	28.1	3.258	28.07	3.031
			28.1	8.414	28.14	5.287	28.14	4.362	28.14	3.258	28.1	3.032
			28.14	8.416	28.18	5.289	28.17	4.363	28.17	3.259	28.14	3.034
			28.17	8.419	28.21	5.291	28.2	4.364	28.2	3.259	28.17	3.036
			28.2	8.422	28.24	5.292	28.24	4.366	28.24	3.26	28.2	3.038
			28.24	8.424	28.28	5.294	28.27	4.367	28.27	3.26	28.24	3.039
			28.27	8.427	28.31	5.296	28.3	4.368	28.3	3.261	28.27	3.04
			28.3	8.429	28.34	5.297	28.34	4.369	28.34	3.262	28.3	3.042
			28.34	8.432	28.37	5.299	28.37	4.37	28.37	3.262	28.34	3.043
			28.37	8.434	28.41	5.301	28.4	4.371	28.4	3.263	28.37	3.045
			28.4	8.437	28.44	5.303	28.44	4.372	28.44	3.263	28.4	3.046
			28.44	8.439	28.47	5.304	28.47	4.373	28.47	3.264	28.44	3.048
			28.47	8.442	28.51	5.306	28.5	4.375	28.5	3.264	28.47	3.05
			28.5	8.444	28.54	5.307	28.54	4.376	28.54	3.265	28.5	3.051
			28.54	8.447	28.58	5.309	28.57	4.377	28.57	3.266	28.54	3.052
			28.57	8.449	28.61	5.311	28.6	4.378	28.6	3.266	28.57	3.054
			28.6	8.452	28.64	5.312	28.64	4.379	28.64	3.267	28.6	3.055
			28.64	8.454	28.68	5.314	28.67	4.38	28.67	3.267	28.64	3.056
			28.67	8.457	28.71	5.316	28.7	4.381	28.7	3.268	28.67	3.058
			28.7	8.459	28.74	5.317	28.74	4.382	28.74	3.268	28.7	3.059
			28.74	8.461	28.78	5.319	28.77	4.384	28.77	3.269	28.74	3.061
			28.77	8.464	28.81	5.321	28.8	4.385	28.8	3.269	28.77	3.063
			28.8	8.466	28.84	5.322	28.84	4.386	28.84	3.27	28.8	3.063
			28.84	8.468	28.88	5.324	28.87	4.387	28.87	3.27	28.84	3.065
			28.87	8.471	28.91	5.326	28.9	4.388	28.9	3.271	28.87	3.067
			28.9	8.473	28.94	5.328	28.94	4.389	28.94	3.272	28.9	3.068
			28.94	8.475	28.98	5.329	28.97	4.39	28.97	3.272	28.94	3.069
			28.97	8.478	29.01	5.331	29	4.391	29	3.273	28.97	3.07
			29	8.481	29.04	5.332	29.04	4.393	29.04	3.273	29	3.072
			29.04	8.483	29.08	5.334	29.07	4.394	29.07	3.274	29.04	3.074
			29.07	8.485	29.11	5.336	29.1	4.395	29.1	3.274	29.07	3.075
			29.1	8.488	29.14	5.337	29.14	4.396	29.14	3.275	29.1	3.076
			29.14	8.49	29.18	5.339	29.17	4.397	29.17	3.275	29.14	3.077
			29.17	8.492	29.21	5.341	29.2	4.398	29.2	3.276	29.17	3.079
			29.2	8.495	29.24	5.342	29.24	4.399	29.24	3.276	29.2	3.08
			29.24	8.497	29.28	5.344	29.27	4.4	29.27	3.277	29.24	3.081
			29.27	8.5	29.31	5.346	29.3	4.401	29.3	3.278	29.27	3.082
			29.3	8.502	29.34	5.347	29.34	4.402	29.34	3.278	29.3	3.084
			29.34	8.504	29.38	5.349	29.37	4.403	29.37	3.279	29.34	3.086
			29.37	8.507	29.41	5.35	29.4	4.404	29.4	3.279	29.37	3.088
			29.4	8.509	29.44	5.352	29.44	4.405	29.44	3.28	29.4	3.09
			29.44	8.512	29.48	5.354	29.47	4.406	29.47	3.28	29.44	3.092
			29.47	8.514	29.51	5.355	29.5	4.408	29.5	3.281	29.47	3.094
			29.5	8.517	29.54	5.357	29.54	4.409	29.54	3.281	29.5	3.096
			29.54	8.519	29.58	5.359	29.57	4.41	29.57	3.282	29.54	3.097
			29.57	8.521	29.61	5.36	29.6	4.411	29.6	3.282	29.57	3.098
			29.6	8.523	29.64	5.362	29.64	4.412	29.64	3.283	29.6	3.099
			29.64	8.526	29.68	5.363	29.67	4.413	29.67	3.284	29.64	3.101
			29.67	8.528	29.71	5.365	29.7	4.414	29.7	3.284	29.67	3.102
			29.7	8.53	29.74	5.366	29.74	4.415	29.74	3.285	29.7	3.103
			29.74	8.533	29.78	5.368	29.77	4.416	29.77	3.285	29.74	3.105
			29.77	8.535	29.81	5.37	29.8	4.417	29.8	3.286	29.77	3.106
			29.8	8.538	29.84	5.371	29.84	4.418	29.84	3.286	29.8	3.108
			29.84	8.54	29.88	5.373	29.87	4.419	29.87	3.286	29.84	3.109
			29.87	8.542	29.91	5.375	29.9	4.421	29.9	3.287	29.87	3.11
			29.9	8.545	29.94	5.376	29.94	4.422	29.94	3.288	29.9	3.112
			29.94	8.547	29.98	5.378	29.97	4.423	29.97	3.288	29.94	3.113
			29.97	8.549	30.01	5.379	30	4.424	30	3.289	29.97	3.115
			30	8.552	30.04	5.381	30.04	4.425	30.04	3.289	30	3.116
			30.04	8.554	30.08	5.383	30.07	4.426	30.07	3.29	30.04	3.117
			30.07	8.556	30.11	5.384	30.1	4.427	30.1	3.29	30.07	3.118
			30.1	8.558	30.14	5.386	30.14	4.428	30.14	3.291	30.1	3.12
			30.14	8.56	30.18	5.387	30.17	4.429	30.17	3.291	30.14	3.122
			30.17	8.563	30.21	5.389	30.2	4.43	30.2	3.291	30.17	3.123
			30.2	8.565	30.24	5.39	30.24	4.431	30.24	3.292	30.2	3.125
			30.24	8.567	30.28	5.392	30.27	4.432	30.27	3.293	30.24	3.127
			30.27	8.569	30.31	5.394	30.3	4.433	30.3	3.293	30.27	3.128
			30.3	8.572	30.34	5.395	30.34	4.434	30.34	3.294	30.3	3.129
			30.34	8.574	30.38	5.397	30.37	4.435	30.37	3.294	30.34	3.13
			30.37	8.577	30.41	5.398	30.4	4.436	30.4	3.295	30.37	3.131
			30.4	8.579	30.44	5.4	30.44	4.437	30.44	3.295	30.4	3.132
			30.44	8.581	30.48	5.402	30.47	4.438	30.47	3.296	30.44	3.134
			30.47	8.583	30.51	5.403	30.5	4.439	30.5	3.296	30.47	3.137
			30.5	8.586	30.54	5.405	30.54	4.44	30.54	3.297	30.5	3.138
			30.54	8.588	30.58	5.406	30.57	4.441	30.57	3.297	30.54	3.139
			30.57	8.59	30.61	5.408	30.6	4.442	30.6	3.298	30.57	3.141
			30.6	8.592	30.64	5.41	30.64	4.443	30.64	3.298	30.6	3.142
			30.64	8.595	30.68	5.411	30.67	4.444	30.67	3.299	30.64	3.142
			30.67	8.597	30.71	5.413	30.7	4.445	30.7	3.299	30.67	3.144
			30.7	8.599	30.74	5.414	30.74	4.446	30.74	3.3	30.7	3.145
			30.74	8.601	30.78	5.416	30.77	4.447	30.77	3.3	30.74	3.147
			30.77	8.603	30.81	5.417	30.8	4.449	30.8	3.301	30.77	3.147
			30.8	8.606	30.84	5.419	30.84	4.45	30.84	3.301	30.8	3.149
			30.84	8.608	30.88	5.42	30.87	4.451	30.87	3.302	30.84	3.151
			30.87	8.61	30.91	5.422	30.9	4.452	30.9	3.302	30.87	3.151
			30.9	8.612	30.94	5.423	30.94	4.453	30.94	3.303	30.9	3.152
			30.94	8.614	30.98	5.425	30.97	4.454	30.97	3.303	30.94	3.154
			30.97	8.617	31.01	5.426	31	4.455	31	3.304	30.97	3.156
			31	8.619	31.04	5.428	31.04	4.456	31.04	3.304	31	3.158
			31.04	8.621	31.08	5.429	31.07	4.457	31.07	3.305	31.04	3.159
			31.07	8.623	31.11	5.431	31.1	4.458	31.1	3.305	31.07	3.161
			31.1	8.625	31.14	5.432	31.14	4.459	31.14	3.306	31.1	3.162
			31.14	8.627	31.18	5.434	31.17	4.46	31.17	3.306	31.14	3.163
			31.17	8.63	31.21	5.435	31.2	4.461	31.2	3.307	31.17	3.164
			31.2	8.632	31.24	5.437	31.24	4.462	31.24	3.308	31.2	3.166
			31.24	8.634	31.28	5.438	31.27	4.463	31.27	3.308	31.24	3.168
			31.27	8.636	31.31	5.44	31.3	4.464	31.3	3.308	31.27	3.168
			31.3	8.638	31.34	5.441	31.34	4.464	31.34	3.309	31.3	3.17
			31.34	8.641	31.38	5.443	31.37	4.465	31.37	3.309	31.34	3.172
			31.37	8.643	31.41	5.444	31.4	4.466	31.4	3.309	31.37	3.174
			31.4	8.645	31.44	5.446	31.44	4.467	31.44	3.31	31.4	3.175
			31.44	8.647	31.48	5.447	31.47	4.468	31.47	3.31	31.44	3.176
			31.47	8.649	31.51	5.449	31.5	4.469	31.5	3.311	31.47	3.178
			31.5	8.651	31.54	5.45	31.54	4.47	31.54	3.311	31.5	3.179
			31.54	8.653	31.58	5.452	31.57	4.471	31.57	3.311	31.54	3.18
			31.57	8.656	31.61	5.453	31.6	4.472	31.6	3.312	31.57	3.182
			31.6	8.658	31.64	5.455	31.64	4.473	31.64	3.313	31.6	3.183
			31.64	8.66	31.68	5.457	31.67	4.474	31.67	3.313	31.64	3.185
			31.67	8.662	31.71	5.458	31.7	4.475	31.7	3.314	31.67	3.186
			31.7	8.664	31.74	5.459	31.74	4.476	31.74	3.314	31.7	3.187
			31.74	8.666	31.78	5.461	31.77	4.477	31.77	3.314	31.74	3.189
			31.77	8.669	31.81	5.463	31.8	4.478	31.8	3.315	31.77	3.19
			31.8	8.671	31.84	5.464	31.84	4.479	31.84	3.315	31.8	3.191
			31.84	8.673	31.88	5.465	31.87	4.48	31.87	3.315	31.84	3.192
			31.87	8.675	31.91	5.467	31.9	4.481	31.9	3.316	31.87	3.194
			31.9	8.677	31.94	5.468	31.94	4.482	31.94	3.316	31.9	3.195
			31.94	8.68	31.98	5.47	31.97	4.483	31.97	3.317	31.94	3.196
			31.97	8.682	32.01	5.471	32	4.484	32	3.318	31.97	3.197
			32	8.684	32.04	5.473	32.04	4.485	32.04	3.318	32	3.199
			32.04	8.686	32.08	5.474	32.07	4.486	32.07	3.318	32.04	3.2
			32.07	8.688	32.11	5.476	32.1	4.487	32.1	3.319	32.07	3.201
			32.1	8.69	32.14	5.477	32.14	4.488	32.14	3.319	32.1	3.202
			32.14	8.692	32.18	5.479	32.17	4.489	32.17	3.32	32.14	3.204
			32.17	8.694	32.21	5.48	32.2	4.49	32.2	3.32	32.17	3.206
			32.2	8.695	32.24	5.482	32.24	4.491	32.24	3.321	32.2	3.207
			32.24	8.697	32.28	5.483	32.27	4.492	32.27	3.321	32.24	3.209
			32.27	8.7	32.31	5.485	32.3	4.493	32.3	3.321	32.27	3.21
			32.3	8.702	32.34	5.486	32.34	4.494	32.34	3.322	32.3	3.211
			32.34	8.705	32.38	5.488	32.37	4.494	32.37	3.322	32.33	3.212
			32.37	8.706	32.41	5.489	32.4	4.495	32.4	3.323	32.37	3.213
			32.4	8.708	32.44	5.491	32.44	4.496	32.44	3.323	32.4	3.214
			32.44	8.711	32.48	5.492	32.47	4.497	32.47	3.324	32.43	3.216
			32.47	8.713	32.51	5.493	32.5	4.498	32.5	3.324	32.47	3.217
			32.5	8.715	32.54	5.495	32.54	4.499	32.54	3.324	32.5	3.219
			32.54	8.716	32.58	5.496	32.57	4.5	32.57	3.325	32.53	3.22
			32.57	8.719	32.61	5.498	32.6	4.501	32.6	3.325	32.57	3.221
			32.6	8.721	32.64	5.499	32.64	4.502	32.64	3.325	32.6	3.222
			32.64	8.723	32.68	5.501	32.67	4.503	32.67	3.326	32.63	3.224
			32.67	8.725	32.71	5.502	32.7	4.504	32.7	3.326	32.67	3.225
			32.7	8.727	32.74	5.503	32.74	4.505	32.74	3.327	32.7	3.226
			32.74	8.729	32.78	5.505	32.77	4.506	32.77	3.327	32.74	3.226
			32.77	8.731	32.81	5.506	32.8	4.506	32.8	3.327	32.77	3.228
			32.8	8.733	32.84	5.508	32.84	4.507	32.84	3.328	32.8	3.23
			32.84	8.735	32.88	5.509	32.87	4.508	32.87	3.328	32.84	3.231
			32.87	8.737	32.91	5.511	32.9	4.509	32.9	3.329	32.87	3.232
			32.9	8.739	32.94	5.512	32.94	4.51	32.94	3.329	32.9	3.235
			32.94	8.741	32.98	5.513	32.97	4.511	32.97	3.329	32.94	3.237
			32.97	8.743	33.01	5.515	33	4.512	33	3.33	32.97	3.237
			33	8.745	33.04	5.516	33.04	4.513	33.04	3.33	33	3.238
			33.04	8.747	33.08	5.518	33.07	4.514	33.07	3.331	33.04	3.239
			33.07	8.749	33.11	5.519	33.1	4.515	33.1	3.331	33.07	3.24
			33.1	8.751	33.14	5.52	33.14	4.516	33.14	3.331	33.1	3.242
			33.14	8.753	33.18	5.522	33.17	4.517	33.17	3.332	33.14	3.243
			33.17	8.755	33.21	5.523	33.2	4.518	33.2	3.332	33.17	3.244
			33.2	8.757	33.24	5.525	33.24	4.519	33.24	3.333	33.2	3.246
			33.24	8.759	33.28	5.526	33.27	4.519	33.27	3.333	33.24	3.248
			33.27	8.761	33.31	5.528	33.3	4.52	33.3	3.334	33.27	3.248
			33.3	8.763	33.34	5.529	33.34	4.521	33.34	3.334	33.3	3.249
			33.34	8.765	33.38	5.53	33.37	4.522	33.37	3.335	33.34	3.251
			33.37	8.767	33.41	5.532	33.4	4.523	33.4	3.335	33.37	3.252
			33.4	8.769	33.44	5.533	33.44	4.524	33.44	3.335	33.4	3.253
			33.44	8.771	33.48	5.535	33.47	4.525	33.47	3.336	33.44	3.255
			33.47	8.773	33.51	5.536	33.5	4.526	33.5	3.336	33.47	3.256
			33.5	8.775	33.54	5.538	33.54	4.526	33.54	3.336	33.5	3.257
			33.54	8.777	33.58	5.539	33.57	4.527	33.57	3.337	33.54	3.258
			33.57	8.779	33.61	5.54	33.6	4.528	33.6	3.338	33.57	3.259
			33.6	8.781	33.64	5.542	33.64	4.529	33.64	3.338	33.6	3.261
			33.64	8.783	33.68	5.543	33.67	4.53	33.67	3.338	33.64	3.262
			33.67	8.785	33.71	5.545	33.7	4.531	33.7	3.339	33.67	3.263
			33.7	8.786	33.74	5.546	33.74	4.532	33.74	3.339	33.7	3.265
			33.74	8.788	33.78	5.548	33.77	4.532	33.77	3.34	33.73	3.267
			33.77	8.79	33.81	5.549	33.8	4.533	33.8	3.34	33.77	3.268
			33.8	8.792	33.84	5.55	33.84	4.534	33.84	3.34	33.8	3.27
			33.84	8.794	33.88	5.552	33.87	4.535	33.87	3.341	33.84	3.271
			33.87	8.796	33.91	5.553	33.9	4.536	33.9	3.341	33.87	3.271
			33.9	8.798	33.94	5.555	33.94	4.537	33.94	3.341	33.9	3.272
			33.94	8.8	33.98	5.556	33.97	4.538	33.97	3.342	33.94	3.272
			33.97	8.802	34.01	5.558	34	4.539	34	3.342	33.97	3.274
			34	8.804	34.04	5.559	34.04	4.54	34.04	3.342	34	3.276
			34.04	8.806	34.08	5.56	34.07	4.54	34.07	3.343	34.04	3.277
			34.07	8.808	34.11	5.562	34.1	4.541	34.1	3.343	34.07	3.279
			34.1	8.81	34.14	5.563	34.14	4.542	34.14	3.343	34.1	3.28
			34.14	8.812	34.18	5.565	34.17	4.543	34.17	3.344	34.14	3.282
			34.17	8.813	34.21	5.566	34.2	4.544	34.2	3.344	34.17	3.283
			34.2	8.815	34.24	5.567	34.24	4.545	34.24	3.345	34.2	3.285
			34.24	8.817	34.28	5.569	34.27	4.546	34.27	3.345	34.24	3.286
			34.27	8.819	34.31	5.57	34.3	4.547	34.3	3.346	34.27	3.287
			34.3	8.821	34.34	5.572	34.34	4.547	34.34	3.346	34.3	3.288
			34.34	8.823	34.38	5.573	34.37	4.548	34.37	3.346	34.34	3.29
			34.37	8.824	34.41	5.574	34.4	4.549	34.4	3.347	34.37	3.29
			34.4	8.827	34.44	5.576	34.44	4.55	34.44	3.347	34.4	3.292
			34.44	8.829	34.48	5.577	34.47	4.551	34.47	3.347	34.44	3.294
			34.47	8.831	34.51	5.578	34.5	4.552	34.5	3.348	34.47	3.295
			34.5	8.833	34.54	5.58	34.54	4.553	34.54	3.348	34.5	3.297
			34.54	8.835	34.58	5.581	34.57	4.553	34.57	3.349	34.54	3.297
			34.57	8.836	34.61	5.583	34.6	4.554	34.6	3.349	34.57	3.298
			34.6	8.838	34.64	5.584	34.64	4.555	34.64	3.349	34.6	3.3
			34.64	8.84	34.68	5.585	34.67	4.556	34.67	3.349	34.64	3.303
			34.67	8.842	34.71	5.587	34.7	4.557	34.7	3.35	34.67	3.303
			34.7	8.844	34.74	5.588	34.74	4.558	34.74	3.35	34.7	3.304
			34.74	8.846	34.78	5.59	34.77	4.558	34.77	3.351	34.74	3.305
			34.77	8.847	34.81	5.591	34.8	4.559	34.8	3.351	34.77	3.307
			34.8	8.849	34.84	5.592	34.84	4.56	34.84	3.351	34.8	3.307
			34.84	8.851	34.88	5.594	34.87	4.561	34.87	3.352	34.84	3.309
			34.87	8.852	34.91	5.595	34.9	4.562	34.9	3.352	34.87	3.31
			34.9	8.854	34.94	5.597	34.94	4.563	34.94	3.352	34.9	3.311
			34.94	8.856	34.98	5.598	34.97	4.564	34.97	3.353	34.94	3.312
			34.97	8.858	35.01	5.599	35	4.564	35	3.353	34.97	3.313
			35	8.86	35.04	5.601	35.04	4.565	35.04	3.354	35	3.314
			35.04	8.861	35.08	5.602	35.07	4.566	35.07	3.354	35.04	3.315
			35.07	8.863	35.11	5.603	35.1	4.567	35.1	3.354	35.07	3.317
			35.1	8.865	35.14	5.605	35.14	4.568	35.14	3.355	35.1	3.318
			35.14	8.867	35.18	5.606	35.17	4.569	35.17	3.355	35.14	3.32
			35.17	8.869	35.21	5.607	35.2	4.569	35.2	3.355	35.17	3.321
			35.2	8.871	35.24	5.609	35.24	4.57	35.24	3.355	35.2	3.323
			35.24	8.872	35.28	5.61	35.27	4.571	35.27	3.356	35.24	3.325
			35.27	8.874	35.31	5.611	35.3	4.572	35.3	3.356	35.27	3.326
			35.3	8.876	35.34	5.613	35.34	4.573	35.34	3.357	35.3	3.327
			35.34	8.878	35.38	5.614	35.37	4.574	35.37	3.357	35.34	3.327
			35.37	8.879	35.41	5.616	35.4	4.574	35.4	3.357	35.37	3.328
			35.4	8.881	35.44	5.617	35.44	4.575	35.44	3.358	35.4	3.328
			35.44	8.883	35.48	5.618	35.47	4.576	35.47	3.358	35.44	3.33
			35.47	8.884	35.51	5.62	35.5	4.577	35.5	3.358	35.47	3.33
			35.5	8.886	35.54	5.621	35.54	4.578	35.54	3.359	35.5	3.331
			35.54	8.887	35.58	5.622	35.57	4.578	35.57	3.359	35.53	3.333
			35.57	8.889	35.61	5.623	35.6	4.579	35.6	3.36	35.57	3.334
			35.6	8.891	35.64	5.625	35.64	4.58	35.64	3.36	35.6	3.336
			35.64	8.893	35.68	5.626	35.67	4.581	35.67	3.36	35.64	3.337
			35.67	8.895	35.71	5.627	35.7	4.582	35.7	3.361	35.67	3.338
			35.7	8.897	35.75	5.629	35.74	4.583	35.74	3.361	35.7	3.339
			35.74	8.899	35.78	5.63	35.77	4.583	35.77	3.361	35.73	3.341
			35.77	8.901	35.81	5.631	35.8	4.584	35.8	3.362	35.77	3.343
			35.8	8.902	35.85	5.633	35.84	4.585	35.84	3.362	35.8	3.345
			35.84	8.904	35.88	5.634	35.87	4.586	35.87	3.362	35.84	3.346
			35.87	8.906	35.91	5.636	35.9	4.587	35.9	3.363	35.87	3.348
			35.9	8.908	35.95	5.637	35.94	4.587	35.94	3.363	35.9	3.348
			35.94	8.91	35.98	5.638	35.97	4.588	35.97	3.363	35.94	3.348
			35.97	8.911	36.01	5.64	36	4.589	36	3.363	35.97	3.35
			36	8.913	36.05	5.641	36.04	4.59	36.04	3.364	36	3.351
			36.04	8.915	36.08	5.642	36.07	4.59	36.07	3.364	36.04	3.352
			36.07	8.917	36.11	5.644	36.1	4.591	36.1	3.365	36.07	3.353
			36.1	8.918	36.15	5.645	36.14	4.592	36.14	3.365	36.1	3.355
			36.14	8.92	36.18	5.646	36.17	4.593	36.17	3.365	36.14	3.355
			36.17	8.922	36.21	5.648	36.2	4.593	36.2	3.366	36.17	3.356
			36.2	8.924	36.25	5.649	36.24	4.594	36.24	3.366	36.2	3.358
			36.24	8.925	36.28	5.65	36.27	4.595	36.27	3.367	36.24	3.359
			36.27	8.927	36.31	5.652	36.3	4.596	36.3	3.367	36.27	3.36
			36.3	8.929	36.35	5.653	36.34	4.597	36.34	3.367	36.3	3.361
			36.34	8.93	36.38	5.654	36.37	4.597	36.37	3.368	36.34	3.362
			36.37	8.932	36.41	5.656	36.4	4.598	36.4	3.368	36.37	3.364
			36.4	8.934	36.45	5.657	36.44	4.599	36.44	3.368	36.4	3.365
			36.44	8.936	36.48	5.658	36.47	4.6	36.47	3.368	36.44	3.366
			36.47	8.937	36.51	5.66	36.5	4.601	36.5	3.369	36.47	3.367
			36.5	8.939	36.55	5.661	36.54	4.601	36.54	3.369	36.5	3.368
			36.54	8.941	36.58	5.662	36.57	4.602	36.57	3.37	36.54	3.369
			36.57	8.943	36.61	5.664	36.6	4.603	36.6	3.37	36.57	3.371
			36.6	8.944	36.65	5.665	36.64	4.604	36.64	3.37	36.6	3.372
			36.64	8.946	36.68	5.666	36.67	4.604	36.67	3.37	36.64	3.373
			36.67	8.948	36.71	5.668	36.7	4.605	36.7	3.371	36.67	3.374
			36.7	8.949	36.75	5.669	36.74	4.606	36.74	3.371	36.7	3.376
			36.74	8.951	36.78	5.67	36.77	4.607	36.77	3.371	36.74	3.377
			36.77	8.953	36.81	5.672	36.8	4.608	36.8	3.371	36.77	3.379
			36.8	8.955	36.85	5.673	36.84	4.608	36.84	3.372	36.8	3.381
			36.84	8.957	36.88	5.674	36.87	4.609	36.87	3.372	36.84	3.381
			36.87	8.958	36.91	5.676	36.9	4.61	36.9	3.372	36.87	3.381
			36.9	8.96	36.95	5.677	36.94	4.611	36.94	3.373	36.9	3.382
			36.94	8.962	36.98	5.678	36.97	4.612	36.97	3.373	36.94	3.384
			36.97	8.964	37.01	5.679	37	4.612	37	3.374	36.97	3.384
			37.01	8.965	37.05	5.681	37.04	4.613	37.04	3.374	37	3.385
			37.04	8.967	37.08	5.682	37.07	4.614	37.07	3.374	37.04	3.387
			37.07	8.969	37.11	5.683	37.1	4.615	37.1	3.374	37.07	3.389
			37.11	8.971	37.15	5.685	37.14	4.615	37.14	3.375	37.1	3.391
			37.14	8.972	37.18	5.686	37.17	4.616	37.17	3.375	37.14	3.391
			37.17	8.973	37.21	5.687	37.2	4.617	37.2	3.376	37.17	3.392
			37.21	8.975	37.25	5.689	37.24	4.618	37.24	3.376	37.2	3.393
			37.24	8.977	37.28	5.69	37.27	4.618	37.27	3.376	37.24	3.395
			37.27	8.978	37.31	5.691	37.3	4.619	37.3	3.376	37.27	3.396
			37.31	8.98	37.35	5.693	37.34	4.62	37.34	3.377	37.3	3.397
			37.34	8.982	37.38	5.694	37.37	4.621	37.37	3.377	37.34	3.398
			37.37	8.983	37.41	5.695	37.4	4.621	37.4	3.378	37.37	3.399
			37.41	8.985	37.45	5.697	37.44	4.622	37.44	3.378	37.4	3.399
			37.44	8.986	37.48	5.698	37.47	4.623	37.47	3.378	37.44	3.399
			37.47	8.988	37.51	5.699	37.5	4.624	37.5	3.378	37.47	3.4
			37.51	8.989	37.55	5.7	37.54	4.624	37.54	3.378	37.5	3.402
			37.54	8.991	37.58	5.702	37.57	4.625	37.57	3.378	37.54	3.403
			37.57	8.992	37.61	5.703	37.6	4.626	37.6	3.379	37.57	3.404
			37.61	8.994	37.65	5.704	37.64	4.627	37.64	3.379	37.6	3.404
			37.64	8.996	37.68	5.705	37.67	4.627	37.67	3.379	37.63	3.407
			37.67	8.997	37.71	5.707	37.7	4.628	37.7	3.38	37.67	3.409
			37.71	8.999	37.75	5.708	37.74	4.629	37.74	3.38	37.7	3.41
			37.74	9	37.78	5.709	37.77	4.63	37.77	3.381	37.74	3.411
			37.77	9.002	37.81	5.71	37.8	4.63	37.8	3.381	37.77	3.412
			37.81	9.004	37.85	5.712	37.84	4.631	37.84	3.381	37.8	3.413
			37.84	9.005	37.88	5.713	37.87	4.632	37.87	3.381	37.84	3.413
			37.87	9.006	37.91	5.714	37.9	4.633	37.9	3.382	37.87	3.414
			37.91	9.008	37.95	5.716	37.94	4.633	37.94	3.382	37.9	3.415
			37.94	9.01	37.98	5.717	37.97	4.634	37.97	3.382	37.94	3.417
			37.97	9.011	38.01	5.718	38	4.635	38	3.382	37.97	3.418
			38.01	9.013	38.05	5.72	38.04	4.636	38.04	3.383	38	3.419
			38.04	9.014	38.08	5.721	38.07	4.636	38.07	3.383	38.04	3.421
			38.07	9.016	38.11	5.722	38.1	4.637	38.1	3.383	38.07	3.421
			38.11	9.018	38.15	5.724	38.14	4.638	38.14	3.384	38.1	3.422
			38.14	9.019	38.18	5.725	38.17	4.639	38.17	3.384	38.14	3.423
			38.17	9.021	38.21	5.726	38.2	4.639	38.2	3.384	38.17	3.425
			38.21	9.023	38.25	5.727	38.24	4.64	38.24	3.384	38.2	3.426
			38.24	9.024	38.28	5.729	38.27	4.641	38.27	3.385	38.24	3.427
			38.27	9.026	38.31	5.73	38.3	4.642	38.3	3.385	38.27	3.427
			38.31	9.027	38.35	5.731	38.34	4.642	38.34	3.385	38.3	3.428
			38.34	9.029	38.38	5.732	38.37	4.643	38.37	3.386	38.34	3.428
			38.37	9.03	38.41	5.734	38.4	4.644	38.4	3.386	38.37	3.43
			38.41	9.032	38.45	5.735	38.44	4.645	38.44	3.386	38.4	3.432
			38.44	9.033	38.48	5.736	38.47	4.645	38.47	3.386	38.44	3.433
			38.47	9.035	38.51	5.737	38.5	4.646	38.5	3.386	38.47	3.434
			38.51	9.036	38.55	5.739	38.54	4.647	38.54	3.387	38.5	3.435
			38.54	9.038	38.58	5.74	38.57	4.648	38.57	3.387	38.54	3.435
			38.57	9.039	38.61	5.741	38.6	4.648	38.6	3.387	38.57	3.436
			38.61	9.04	38.65	5.742	38.64	4.649	38.64	3.387	38.6	3.437
			38.64	9.042	38.68	5.744	38.67	4.65	38.67	3.388	38.64	3.438
			38.67	9.043	38.71	5.745	38.7	4.65	38.7	3.388	38.67	3.441
			38.71	9.045	38.75	5.746	38.74	4.651	38.74	3.389	38.7	3.442
			38.74	9.046	38.78	5.747	38.77	4.652	38.77	3.389	38.74	3.442
			38.77	9.048	38.81	5.749	38.8	4.652	38.8	3.389	38.77	3.443
			38.81	9.05	38.85	5.75	38.84	4.653	38.84	3.389	38.8	3.444
			38.84	9.051	38.88	5.751	38.87	4.654	38.87	3.389	38.84	3.446
			38.87	9.053	38.91	5.752	38.9	4.654	38.9	3.39	38.87	3.446
			38.91	9.054	38.95	5.754	38.94	4.655	38.94	3.39	38.9	3.448
			38.94	9.056	38.98	5.755	38.97	4.656	38.97	3.39	38.94	3.448
			38.97	9.057	39.01	5.756	39	4.656	39	3.391	38.97	3.45
			39.01	9.059	39.05	5.757	39.04	4.657	39.04	3.391	39	3.45
			39.04	9.06	39.08	5.759	39.07	4.658	39.07	3.391	39.04	3.451
			39.07	9.062	39.11	5.76	39.1	4.658	39.1	3.392	39.07	3.453
			39.11	9.063	39.15	5.761	39.14	4.659	39.14	3.392	39.1	3.455
			39.14	9.064	39.18	5.762	39.17	4.66	39.17	3.392	39.14	3.457
			39.17	9.065	39.21	5.764	39.2	4.66	39.2	3.392	39.17	3.458
			39.21	9.067	39.25	5.765	39.24	4.661	39.24	3.392	39.2	3.459
			39.24	9.068	39.28	5.766	39.27	4.662	39.27	3.393	39.24	3.459
			39.27	9.069	39.31	5.767	39.3	4.662	39.3	3.393	39.27	3.46
			39.31	9.071	39.35	5.769	39.34	4.663	39.34	3.393	39.3	3.461
			39.34	9.072	39.38	5.77	39.37	4.664	39.37	3.394	39.34	3.462
			39.37	9.073	39.41	5.771	39.4	4.664	39.4	3.394	39.37	3.463
			39.41	9.074	39.45	5.772	39.44	4.665	39.44	3.394	39.4	3.463
			39.44	9.075	39.48	5.774	39.47	4.666	39.47	3.395	39.44	3.464
			39.47	9.076	39.51	5.775	39.5	4.667	39.5	3.395	39.47	3.466
			39.51	9.077	39.55	5.776	39.54	4.667	39.54	3.395	39.5	3.467
			39.54	9.078	39.58	5.778	39.57	4.668	39.57	3.395	39.54	3.468
			39.57	9.08	39.61	5.779	39.6	4.669	39.6	3.395	39.57	3.468
			39.61	9.081	39.65	5.78	39.64	4.669	39.64	3.396	39.6	3.47
			39.64	9.082	39.68	5.781	39.67	4.67	39.67	3.396	39.64	3.472
			39.67	9.083	39.71	5.782	39.7	4.671	39.7	3.396	39.67	3.473
			39.71	9.084	39.75	5.783	39.74	4.671	39.74	3.396	39.7	3.474
			39.74	9.085	39.78	5.785	39.77	4.672	39.77	3.397	39.74	3.476
			39.77	9.086	39.81	5.786	39.8	4.673	39.8	3.397	39.77	3.477
			39.81	9.088	39.85	5.787	39.84	4.673	39.84	3.397	39.8	3.478
			39.84	9.089	39.88	5.788	39.87	4.674	39.87	3.397	39.84	3.478
			39.87	9.09	39.91	5.789	39.9	4.675	39.9	3.397	39.87	3.479
			39.91	9.09	39.95	5.791	39.94	4.675	39.94	3.398	39.9	3.48
			39.94	9.091	39.98	5.792	39.97	4.676	39.97	3.398	39.94	3.481
			39.97	9.092	40.01	5.793	40	4.677	40	3.398	39.97	3.482
			40.01	9.092	40.05	5.794	40.04	4.678	40.04	3.399	40	3.483
			40.04	9.092	40.08	5.795	40.07	4.678	40.07	3.399	40.04	3.483
			40.07	9.092	40.11	5.797	40.1	4.679	40.1	3.399	40.07	3.484
			40.11	9.092	40.15	5.798	40.14	4.68	40.14	3.399	40.1	3.485
			40.14	9.092	40.18	5.799	40.17	4.68	40.17	3.4	40.14	3.486
			40.17	9.093	40.21	5.8	40.2	4.681	40.2	3.4	40.17	3.487
			40.21	9.093	40.25	5.802	40.24	4.682	40.24	3.4	40.2	3.489
			40.24	9.093	40.28	5.803	40.27	4.682	40.27	3.4	40.24	3.49
			40.27	9.093	40.31	5.804	40.3	4.683	40.3	3.401	40.27	3.491
			40.31	9.093	40.35	5.805	40.34	4.683	40.34	3.401	40.3	3.492
			40.34	9.093	40.38	5.807	40.37	4.684	40.37	3.401	40.34	3.492
			40.37	9.093	40.41	5.808	40.4	4.685	40.4	3.401	40.37	3.493
			40.41	9.093	40.45	5.809	40.44	4.685	40.44	3.402	40.4	3.495
			40.44	9.092	40.48	5.81	40.47	4.686	40.47	3.402	40.44	3.495
			40.47	9.092	40.51	5.811	40.5	4.687	40.5	3.402	40.47	3.496
			40.51	9.092	40.55	5.813	40.54	4.687	40.54	3.403	40.5	3.497
			40.54	9.091	40.58	5.814	40.57	4.688	40.57	3.402	40.54	3.498
			40.57	9.089	40.61	5.815	40.6	4.689	40.6	3.403	40.57	3.5
			40.61	9.089	40.65	5.816	40.64	4.689	40.64	3.403	40.6	3.502
			40.64	9.087	40.68	5.817	40.67	4.69	40.67	3.403	40.64	3.503
			40.67	9.086	40.71	5.819	40.7	4.691	40.7	3.403	40.67	3.504
			40.71	9.083	40.75	5.82	40.74	4.691	40.74	3.403	40.71	3.504
			40.74	9.079	40.78	5.821	40.77	4.692	40.77	3.404	40.74	3.504
			40.77	9.072	40.81	5.822	40.8	4.692	40.8	3.404	40.77	3.504
			40.81	9.065	40.85	5.823	40.84	4.693	40.84	3.405	40.8	3.505
			40.84	9.057	40.88	5.825	40.87	4.694	40.87	3.405	40.84	3.506
			40.87	9.05	40.91	5.826	40.9	4.694	40.9	3.405	40.87	3.507
			40.91	9.042	40.95	5.827	40.94	4.695	40.94	3.405	40.9	3.509
			40.94	9.034	40.98	5.828	40.97	4.696	40.97	3.405	40.94	3.511
			40.97	9.026	41.01	5.83	41	4.696	41	3.406	40.97	3.511
			41.01	9.017	41.05	5.831	41.04	4.697	41.04	3.406	41	3.511
			41.04	9.008	41.08	5.832	41.07	4.698	41.07	3.406	41.04	3.512
			41.07	8.998	41.11	5.833	41.1	4.698	41.1	3.406	41.07	3.513
			41.11	8.989	41.15	5.834	41.14	4.699	41.14	3.407	41.1	3.513
			41.14	8.979	41.18	5.835	41.17	4.699	41.17	3.407	41.14	3.514
			41.17	8.969	41.21	5.836	41.2	4.7	41.2	3.408	41.17	3.516
			41.21	8.959	41.25	5.838	41.24	4.701	41.24	3.408	41.2	3.518
			41.24	8.947	41.28	5.839	41.27	4.701	41.27	3.408	41.24	3.52
			41.27	8.936	41.31	5.84	41.3	4.702	41.3	3.408	41.27	3.52
			41.31	8.924	41.35	5.841	41.34	4.703	41.34	3.408	41.31	3.519
			41.34	8.912	41.38	5.842	41.37	4.703	41.37	3.408	41.34	3.517
			41.37	8.899	41.41	5.843	41.4	4.704	41.4	3.409	41.37	3.519
			41.41	8.886	41.45	5.844	41.44	4.704	41.44	3.409	41.4	3.523
			41.44	8.872	41.48	5.846	41.47	4.705	41.47	3.409	41.44	3.524
			41.47	8.858	41.51	5.847	41.5	4.706	41.5	3.409	41.47	3.525
			41.51	8.842	41.55	5.848	41.54	4.706	41.54	3.409	41.5	3.527
			41.54	8.826	41.58	5.849	41.57	4.707	41.57	3.41	41.54	3.529
			41.58	8.808	41.61	5.85	41.6	4.708	41.6	3.41	41.57	3.53
			41.61	8.789	41.65	5.851	41.64	4.708	41.64	3.41	41.6	3.53
			41.64	8.767	41.68	5.852	41.67	4.709	41.67	3.41	41.64	3.531
			41.68	8.74	41.71	5.854	41.7	4.71	41.7	3.41	41.67	3.532
			41.71	8.708	41.75	5.855	41.74	4.71	41.74	3.411	41.7	3.532
			41.74	8.673	41.78	5.856	41.77	4.711	41.77	3.411	41.74	3.533
			41.78	8.633	41.81	5.857	41.8	4.711	41.8	3.411	41.77	3.535
			41.81	8.588	41.85	5.858	41.84	4.712	41.84	3.411	41.8	3.536
			41.85	8.541	41.88	5.859	41.87	4.713	41.87	3.412	41.84	3.537
			41.88	8.487	41.91	5.86	41.9	4.713	41.9	3.412	41.87	3.538
			41.92	8.42	41.95	5.862	41.94	4.714	41.94	3.412	41.9	3.538
			41.95	8.341	41.98	5.863	41.97	4.714	41.97	3.412	41.94	3.538
			41.99	8.241	42.01	5.864	42	4.715	42	3.412	41.97	3.539
			42.03	8.087	42.05	5.865	42.04	4.716	42.04	3.413	42	3.54
			42.08	7.864	42.08	5.866	42.07	4.716	42.07	3.413	42.04	3.541
					42.11	5.867	42.1	4.717	42.1	3.414	42.07	3.542
					42.15	5.868	42.14	4.717	42.14	3.414	42.1	3.543
					42.18	5.869	42.17	4.718	42.17	3.414	42.14	3.544
					42.21	5.87	42.2	4.719	42.2	3.414	42.17	3.545
					42.25	5.872	42.24	4.719	42.24	3.415	42.2	3.547
					42.28	5.873	42.27	4.72	42.27	3.415	42.24	3.547
					42.31	5.874	42.3	4.72	42.3	3.415	42.27	3.548
					42.35	5.875	42.34	4.721	42.34	3.415	42.3	3.549
					42.38	5.876	42.37	4.721	42.37	3.415	42.34	3.55
					42.41	5.877	42.4	4.722	42.4	3.416	42.37	3.551
					42.45	5.879	42.44	4.722	42.44	3.416	42.4	3.554
					42.48	5.88	42.47	4.723	42.47	3.416	42.44	3.555
					42.51	5.881	42.5	4.724	42.5	3.416	42.47	3.554
					42.55	5.882	42.54	4.724	42.54	3.416	42.5	3.554
					42.58	5.883	42.57	4.725	42.57	3.417	42.54	3.555
					42.61	5.884	42.6	4.725	42.6	3.417	42.57	3.558
					42.65	5.885	42.64	4.726	42.64	3.417	42.6	3.559
					42.68	5.886	42.67	4.726	42.67	3.417	42.64	3.56
					42.71	5.888	42.7	4.727	42.7	3.417	42.67	3.561
					42.75	5.889	42.74	4.728	42.74	3.418	42.7	3.562
					42.78	5.89	42.77	4.728	42.77	3.418	42.74	3.562
					42.81	5.891	42.8	4.729	42.8	3.418	42.77	3.563
					42.85	5.892	42.84	4.729	42.84	3.418	42.81	3.563
					42.88	5.893	42.87	4.73	42.87	3.418	42.84	3.563
					42.92	5.894	42.9	4.731	42.9	3.419	42.87	3.565
					42.95	5.895	42.94	4.731	42.94	3.419	42.9	3.566
					42.98	5.896	42.97	4.732	42.97	3.419	42.94	3.567
					43.02	5.897	43	4.732	43	3.419	42.97	3.568
					43.05	5.898	43.04	4.733	43.04	3.42	43	3.569
					43.08	5.9	43.07	4.733	43.07	3.42	43.04	3.57
					43.12	5.901	43.1	4.734	43.1	3.42	43.07	3.572
					43.15	5.902	43.14	4.735	43.14	3.42	43.1	3.572
					43.18	5.903	43.17	4.735	43.17	3.421	43.14	3.573
					43.22	5.904	43.2	4.736	43.2	3.421	43.17	3.573
					43.25	5.905	43.24	4.736	43.24	3.421	43.2	3.574
					43.28	5.906	43.27	4.737	43.27	3.421	43.24	3.574
					43.32	5.907	43.3	4.738	43.3	3.422	43.27	3.575
					43.35	5.909	43.34	4.738	43.34	3.421	43.3	3.576
					43.38	5.91	43.37	4.739	43.37	3.422	43.34	3.577
					43.42	5.911	43.4	4.739	43.4	3.422	43.37	3.578
					43.45	5.912	43.44	4.74	43.44	3.422	43.4	3.579
					43.48	5.913	43.47	4.741	43.47	3.422	43.44	3.58
					43.52	5.914	43.5	4.741	43.5	3.422	43.47	3.581
					43.55	5.915	43.54	4.742	43.54	3.422	43.5	3.581
					43.58	5.916	43.57	4.742	43.57	3.423	43.54	3.583
					43.62	5.917	43.6	4.743	43.6	3.423	43.57	3.584
					43.65	5.918	43.64	4.743	43.64	3.423	43.6	3.584
					43.68	5.919	43.67	4.744	43.67	3.423	43.64	3.584
					43.72	5.92	43.7	4.744	43.7	3.423	43.67	3.586
					43.75	5.921	43.74	4.745	43.74	3.424	43.7	3.587
					43.78	5.923	43.77	4.745	43.77	3.424	43.74	3.588
					43.82	5.924	43.8	4.746	43.8	3.425	43.77	3.588
					43.85	5.925	43.84	4.746	43.84	3.425	43.8	3.588
					43.88	5.926	43.87	4.747	43.87	3.425	43.84	3.589
					43.92	5.927	43.9	4.748	43.9	3.425	43.87	3.589
					43.95	5.928	43.94	4.748	43.94	3.425	43.9	3.59
					43.98	5.929	43.97	4.749	43.97	3.425	43.94	3.592
					44.02	5.93	44	4.749	44	3.425	43.97	3.593
					44.05	5.931	44.04	4.75	44.04	3.426	44	3.595
					44.08	5.933	44.07	4.75	44.07	3.426	44.04	3.596
					44.12	5.934	44.1	4.751	44.11	3.426	44.07	3.596
					44.15	5.935	44.14	4.751	44.14	3.426	44.1	3.597
					44.18	5.936	44.17	4.752	44.17	3.427	44.14	3.598
					44.22	5.937	44.2	4.752	44.21	3.427	44.17	3.599
					44.25	5.938	44.24	4.753	44.24	3.427	44.2	3.599
					44.28	5.939	44.27	4.753	44.27	3.427	44.24	3.599
					44.32	5.94	44.3	4.754	44.31	3.427	44.27	3.6
					44.35	5.941	44.34	4.754	44.34	3.427	44.3	3.601
					44.38	5.942	44.37	4.755	44.37	3.427	44.34	3.603
					44.42	5.943	44.4	4.755	44.41	3.428	44.37	3.604
					44.45	5.944	44.44	4.756	44.44	3.428	44.4	3.605
					44.48	5.945	44.47	4.756	44.47	3.428	44.44	3.608
					44.52	5.946	44.5	4.757	44.5	3.428	44.47	3.607
					44.55	5.947	44.54	4.757	44.54	3.429	44.51	3.606
					44.58	5.948	44.57	4.758	44.57	3.429	44.54	3.606
					44.62	5.95	44.6	4.758	44.61	3.429	44.57	3.608
					44.65	5.951	44.64	4.759	44.64	3.429	44.6	3.609
					44.68	5.952	44.67	4.76	44.67	3.43	44.64	3.611
					44.72	5.953	44.7	4.76	44.7	3.43	44.67	3.612
					44.75	5.954	44.74	4.761	44.74	3.43	44.7	3.613
					44.78	5.955	44.77	4.761	44.77	3.43	44.74	3.613
					44.82	5.956	44.8	4.762	44.81	3.43	44.77	3.614
					44.85	5.957	44.84	4.762	44.84	3.43	44.8	3.616
					44.88	5.958	44.87	4.763	44.87	3.43	44.84	3.617
					44.92	5.959	44.9	4.763	44.9	3.43	44.87	3.618
					44.95	5.96	44.94	4.764	44.94	3.431	44.9	3.618
					44.98	5.961	44.97	4.764	44.97	3.431	44.94	3.618
					45.02	5.963	45	4.765	45.01	3.431	44.97	3.619
					45.05	5.964	45.04	4.765	45.04	3.432	45.01	3.619
					45.08	5.965	45.07	4.766	45.07	3.432	45.04	3.62
					45.12	5.966	45.11	4.766	45.11	3.432	45.07	3.62
					45.15	5.967	45.14	4.767	45.14	3.432	45.1	3.622
					45.18	5.968	45.17	4.767	45.17	3.432	45.14	3.623
					45.22	5.969	45.21	4.768	45.21	3.432	45.17	3.624
					45.25	5.97	45.24	4.768	45.24	3.432	45.2	3.626
					45.28	5.971	45.27	4.769	45.27	3.433	45.24	3.626
					45.32	5.972	45.31	4.77	45.31	3.432	45.27	3.627
					45.35	5.973	45.34	4.77	45.34	3.433	45.3	3.628
					45.38	5.974	45.37	4.771	45.37	3.433	45.34	3.629
					45.42	5.975	45.41	4.771	45.41	3.433	45.37	3.63
					45.45	5.976	45.44	4.772	45.44	3.433	45.4	3.632
					45.48	5.977	45.47	4.772	45.47	3.433	45.44	3.634
					45.52	5.978	45.51	4.773	45.51	3.434	45.47	3.634
					45.55	5.979	45.54	4.773	45.54	3.434	45.5	3.634
					45.58	5.98	45.57	4.774	45.57	3.434	45.54	3.635
					45.62	5.981	45.61	4.774	45.61	3.434	45.57	3.635
					45.65	5.982	45.64	4.775	45.64	3.434	45.6	3.636
					45.68	5.983	45.67	4.775	45.67	3.434	45.64	3.637
					45.72	5.984	45.71	4.776	45.71	3.435	45.67	3.638
					45.75	5.985	45.74	4.776	45.74	3.435	45.71	3.638
					45.78	5.986	45.77	4.777	45.77	3.435	45.74	3.639
					45.82	5.987	45.81	4.777	45.81	3.435	45.77	3.639
					45.85	5.988	45.84	4.778	45.84	3.436	45.81	3.639
					45.88	5.99	45.87	4.778	45.87	3.436	45.84	3.64
					45.92	5.991	45.91	4.778	45.91	3.436	45.87	3.641
					45.95	5.992	45.94	4.779	45.94	3.436	45.9	3.641
					45.98	5.993	45.97	4.779	45.97	3.437	45.94	3.643
					46.02	5.994	46.01	4.78	46.01	3.437	45.97	3.644
					46.05	5.995	46.04	4.78	46.04	3.437	46	3.644
					46.08	5.996	46.07	4.781	46.07	3.437	46.04	3.645
					46.12	5.997	46.11	4.781	46.11	3.437	46.07	3.645
					46.15	5.998	46.14	4.782	46.14	3.437	46.1	3.646
					46.18	5.999	46.17	4.782	46.17	3.437	46.14	3.648
					46.22	6	46.21	4.783	46.21	3.438	46.17	3.649
					46.25	6.001	46.24	4.783	46.24	3.438	46.21	3.649
					46.28	6.002	46.27	4.784	46.27	3.438	46.24	3.649
					46.32	6.003	46.31	4.784	46.31	3.438	46.27	3.652
					46.35	6.004	46.34	4.785	46.34	3.438	46.31	3.653
					46.38	6.005	46.37	4.785	46.37	3.438	46.34	3.652
					46.42	6.006	46.41	4.785	46.41	3.439	46.37	3.652
					46.45	6.007	46.44	4.786	46.44	3.439	46.4	3.654
					46.48	6.008	46.47	4.786	46.47	3.439	46.44	3.655
					46.52	6.009	46.51	4.787	46.51	3.439	46.47	3.656
					46.55	6.01	46.54	4.787	46.54	3.439	46.51	3.657
					46.58	6.011	46.57	4.788	46.57	3.439	46.54	3.656
					46.62	6.012	46.61	4.788	46.61	3.439	46.57	3.657
					46.65	6.013	46.64	4.789	46.64	3.44	46.6	3.658
					46.68	6.014	46.67	4.789	46.67	3.44	46.64	3.659
					46.72	6.015	46.71	4.79	46.71	3.44	46.67	3.659
					46.75	6.016	46.74	4.79	46.74	3.44	46.71	3.66
					46.78	6.017	46.77	4.791	46.77	3.44	46.74	3.661
					46.82	6.018	46.81	4.791	46.81	3.441	46.77	3.663
					46.85	6.019	46.84	4.791	46.84	3.441	46.81	3.665
					46.88	6.02	46.87	4.792	46.87	3.441	46.84	3.665
					46.92	6.021	46.91	4.792	46.91	3.441	46.87	3.664
					46.95	6.022	46.94	4.793	46.94	3.441	46.91	3.665
					46.98	6.023	46.97	4.793	46.97	3.441	46.94	3.666
					47.02	6.024	47.01	4.794	47.01	3.441	46.97	3.666
					47.05	6.025	47.04	4.794	47.04	3.442	47.01	3.667
					47.08	6.026	47.07	4.795	47.07	3.442	47.04	3.667
					47.12	6.027	47.11	4.795	47.11	3.442	47.07	3.667
					47.15	6.028	47.14	4.796	47.14	3.442	47.1	3.667
					47.18	6.029	47.17	4.796	47.17	3.442	47.14	3.669
					47.22	6.03	47.21	4.797	47.21	3.442	47.17	3.67
					47.25	6.031	47.24	4.797	47.24	3.442	47.2	3.671
					47.28	6.032	47.27	4.798	47.27	3.443	47.24	3.672
					47.32	6.033	47.31	4.798	47.31	3.443	47.27	3.673
					47.35	6.034	47.34	4.798	47.34	3.443	47.31	3.673
					47.38	6.035	47.37	4.799	47.37	3.443	47.34	3.674
					47.42	6.036	47.41	4.799	47.41	3.443	47.37	3.675
					47.45	6.037	47.44	4.8	47.44	3.444	47.4	3.675
					47.48	6.038	47.47	4.8	47.47	3.444	47.44	3.676
					47.52	6.039	47.51	4.801	47.51	3.444	47.47	3.676
					47.55	6.04	47.54	4.801	47.54	3.444	47.51	3.677
					47.58	6.041	47.57	4.802	47.57	3.444	47.54	3.678
					47.62	6.042	47.61	4.802	47.61	3.444	47.57	3.679
					47.65	6.043	47.64	4.803	47.64	3.444	47.61	3.681
					47.68	6.044	47.67	4.803	47.67	3.444	47.64	3.682
					47.72	6.045	47.71	4.803	47.71	3.445	47.67	3.683
					47.75	6.046	47.74	4.804	47.74	3.445	47.71	3.683
					47.78	6.047	47.77	4.804	47.77	3.445	47.74	3.683
					47.82	6.048	47.81	4.805	47.81	3.445	47.77	3.684
					47.85	6.049	47.84	4.805	47.84	3.445	47.81	3.685
					47.88	6.05	47.87	4.806	47.87	3.445	47.84	3.686
					47.92	6.051	47.91	4.806	47.91	3.446	47.87	3.686
					47.95	6.052	47.94	4.807	47.94	3.446	47.9	3.687
					47.98	6.053	47.97	4.807	47.97	3.446	47.94	3.688
					48.02	6.054	48.01	4.807	48.01	3.446	47.97	3.688
					48.05	6.055	48.04	4.808	48.04	3.446	48.01	3.689
					48.08	6.056	48.07	4.808	48.07	3.446	48.04	3.69
					48.12	6.057	48.11	4.809	48.11	3.446	48.07	3.691
					48.15	6.058	48.14	4.809	48.14	3.447	48.11	3.691
					48.18	6.059	48.17	4.81	48.17	3.447	48.14	3.692
					48.22	6.06	48.21	4.81	48.21	3.447	48.17	3.693
					48.25	6.061	48.24	4.811	48.24	3.447	48.21	3.694
					48.28	6.062	48.27	4.811	48.27	3.447	48.24	3.694
					48.32	6.063	48.31	4.811	48.31	3.447	48.27	3.695
					48.35	6.064	48.34	4.812	48.34	3.448	48.3	3.696
					48.38	6.065	48.37	4.812	48.37	3.448	48.34	3.696
					48.42	6.066	48.41	4.813	48.41	3.448	48.37	3.697
					48.45	6.066	48.44	4.813	48.44	3.448	48.41	3.698
					48.48	6.067	48.47	4.814	48.47	3.448	48.44	3.698
					48.52	6.068	48.51	4.814	48.51	3.448	48.47	3.698
					48.55	6.07	48.54	4.815	48.54	3.449	48.51	3.698
					48.58	6.07	48.57	4.815	48.57	3.449	48.54	3.699
					48.62	6.071	48.61	4.815	48.61	3.449	48.57	3.7
					48.65	6.072	48.64	4.816	48.64	3.45	48.61	3.702
					48.68	6.073	48.67	4.816	48.67	3.449	48.64	3.702
					48.72	6.074	48.71	4.817	48.71	3.449	48.67	3.704
					48.75	6.075	48.74	4.817	48.74	3.449	48.71	3.704
					48.78	6.076	48.77	4.818	48.77	3.449	48.74	3.704
					48.82	6.077	48.81	4.818	48.81	3.45	48.77	3.704
					48.85	6.078	48.84	4.818	48.84	3.45	48.8	3.704
					48.88	6.079	48.87	4.819	48.87	3.45	48.84	3.706
					48.92	6.08	48.91	4.819	48.91	3.45	48.87	3.706
					48.95	6.081	48.94	4.82	48.94	3.45	48.91	3.707
					48.98	6.082	48.97	4.82	48.97	3.45	48.94	3.707
					49.02	6.083	49.01	4.821	49.01	3.45	48.97	3.707
					49.05	6.084	49.04	4.821	49.04	3.451	49.01	3.708
					49.08	6.085	49.07	4.821	49.07	3.451	49.04	3.708
					49.12	6.086	49.11	4.822	49.11	3.451	49.07	3.71
					49.15	6.087	49.14	4.822	49.14	3.451	49.11	3.711
					49.18	6.088	49.17	4.823	49.17	3.451	49.14	3.712
					49.22	6.089	49.21	4.823	49.21	3.451	49.17	3.713
					49.25	6.09	49.24	4.824	49.24	3.451	49.21	3.713
					49.28	6.091	49.27	4.824	49.27	3.452	49.24	3.714
					49.32	6.092	49.31	4.824	49.31	3.452	49.27	3.715
					49.35	6.093	49.34	4.825	49.34	3.452	49.31	3.715
					49.38	6.094	49.37	4.825	49.37	3.452	49.34	3.716
					49.42	6.094	49.41	4.826	49.41	3.452	49.37	3.717
					49.45	6.095	49.44	4.826	49.44	3.452	49.41	3.718
					49.48	6.096	49.47	4.827	49.47	3.452	49.44	3.719
					49.52	6.097	49.51	4.827	49.51	3.453	49.47	3.72
					49.55	6.098	49.54	4.827	49.54	3.453	49.51	3.72
					49.58	6.099	49.57	4.828	49.57	3.453	49.54	3.72
					49.62	6.1	49.61	4.828	49.61	3.453	49.57	3.72
					49.65	6.101	49.64	4.829	49.64	3.454	49.61	3.719
					49.68	6.102	49.67	4.829	49.67	3.454	49.64	3.72
					49.72	6.103	49.71	4.83	49.71	3.454	49.67	3.72
					49.75	6.104	49.74	4.83	49.74	3.454	49.71	3.721
					49.78	6.105	49.77	4.83	49.77	3.454	49.74	3.722
					49.82	6.106	49.81	4.831	49.81	3.454	49.77	3.722
					49.85	6.107	49.84	4.831	49.84	3.455	49.81	3.723
					49.88	6.108	49.87	4.832	49.87	3.455	49.84	3.724
					49.92	6.109	49.91	4.832	49.91	3.455	49.87	3.725
					49.95	6.109	49.94	4.833	49.94	3.455	49.91	3.725
					49.98	6.11	49.97	4.833	49.97	3.455	49.94	3.726
					50.02	6.111	50.01	4.833	50.01	3.455	49.97	3.726
					50.05	6.112	50.04	4.834	50.04	3.455	50.01	3.728
					50.08	6.113	50.07	4.834	50.07	3.455	50.04	3.728
					50.12	6.114	50.11	4.835	50.11	3.456	50.07	3.728
					50.15	6.115	50.14	4.835	50.14	3.456	50.11	3.729
					50.18	6.116	50.17	4.835	50.17	3.456	50.14	3.729
					50.22	6.117	50.21	4.836	50.21	3.456	50.17	3.73
					50.25	6.118	50.24	4.836	50.24	3.456	50.2	3.731
					50.28	6.119	50.27	4.837	50.27	3.456	50.24	3.733
					50.32	6.12	50.31	4.837	50.31	3.456	50.27	3.734
					50.35	6.121	50.34	4.838	50.34	3.456	50.31	3.734
					50.38	6.121	50.37	4.838	50.37	3.456	50.34	3.734
					50.42	6.122	50.41	4.838	50.41	3.457	50.37	3.735
					50.45	6.123	50.44	4.839	50.44	3.457	50.4	3.737
					50.48	6.124	50.47	4.839	50.47	3.457	50.44	3.739
					50.52	6.125	50.51	4.839	50.51	3.457	50.47	3.74
					50.55	6.126	50.54	4.84	50.54	3.457	50.51	3.741
					50.58	6.127	50.57	4.84	50.57	3.457	50.54	3.74
					50.62	6.128	50.61	4.841	50.61	3.457	50.57	3.739
					50.65	6.129	50.64	4.841	50.64	3.457	50.61	3.739
					50.68	6.13	50.67	4.841	50.67	3.457	50.64	3.74
					50.72	6.131	50.71	4.842	50.71	3.457	50.67	3.741
					50.75	6.131	50.74	4.842	50.74	3.458	50.71	3.742
					50.78	6.132	50.77	4.843	50.77	3.458	50.74	3.742
					50.82	6.133	50.81	4.843	50.81	3.457	50.77	3.742
					50.85	6.134	50.84	4.843	50.84	3.458	50.81	3.743
					50.88	6.135	50.87	4.844	50.87	3.458	50.84	3.744
					50.92	6.136	50.91	4.844	50.91	3.458	50.87	3.744
					50.95	6.137	50.94	4.845	50.94	3.459	50.91	3.745
					50.98	6.138	50.97	4.845	50.97	3.459	50.94	3.746
					51.02	6.138	51.01	4.845	51.01	3.459	50.97	3.747
					51.05	6.139	51.04	4.846	51.04	3.459	51.01	3.747
					51.08	6.14	51.07	4.846	51.07	3.459	51.04	3.747
					51.12	6.141	51.11	4.847	51.11	3.459	51.07	3.748
					51.15	6.142	51.14	4.847	51.14	3.459	51.11	3.748
					51.18	6.143	51.17	4.847	51.17	3.459	51.14	3.747
					51.22	6.144	51.21	4.848	51.21	3.459	51.17	3.748
					51.25	6.145	51.24	4.848	51.24	3.459	51.21	3.75
					51.28	6.146	51.27	4.848	51.27	3.46	51.24	3.751
					51.32	6.146	51.31	4.849	51.31	3.46	51.27	3.752
					51.35	6.147	51.34	4.849	51.34	3.46	51.31	3.752
					51.38	6.148	51.37	4.85	51.37	3.46	51.34	3.751
					51.42	6.149	51.41	4.85	51.41	3.46	51.37	3.752
					51.45	6.15	51.44	4.85	51.44	3.461	51.41	3.752
					51.48	6.151	51.47	4.851	51.47	3.46	51.44	3.752
					51.52	6.152	51.51	4.851	51.51	3.461	51.47	3.753
					51.55	6.153	51.54	4.852	51.54	3.461	51.51	3.754
					51.58	6.153	51.57	4.852	51.57	3.461	51.54	3.757
					51.62	6.154	51.61	4.852	51.61	3.461	51.57	3.758
					51.65	6.155	51.64	4.853	51.64	3.461	51.61	3.758
					51.68	6.156	51.67	4.853	51.67	3.461	51.64	3.757
					51.72	6.157	51.71	4.853	51.71	3.462	51.67	3.759
					51.75	6.158	51.74	4.854	51.74	3.462	51.71	3.761
					51.78	6.159	51.77	4.854	51.77	3.462	51.74	3.762
					51.82	6.159	51.81	4.855	51.81	3.462	51.77	3.762
					51.85	6.16	51.84	4.855	51.84	3.462	51.81	3.762
					51.88	6.161	51.87	4.855	51.87	3.462	51.84	3.762
					51.92	6.162	51.91	4.856	51.91	3.462	51.87	3.762
					51.95	6.163	51.94	4.856	51.94	3.462	51.91	3.764
					51.98	6.164	51.97	4.856	51.97	3.462	51.94	3.764
					52.02	6.164	52.01	4.857	52.01	3.463	51.97	3.764
					52.05	6.165	52.04	4.857	52.04	3.462	52.01	3.765
					52.08	6.166	52.07	4.858	52.07	3.462	52.04	3.766
					52.12	6.167	52.11	4.858	52.11	3.463	52.07	3.765
					52.15	6.168	52.14	4.858	52.14	3.463	52.11	3.766
					52.18	6.169	52.17	4.859	52.17	3.463	52.14	3.768
					52.22	6.169	52.21	4.859	52.21	3.464	52.17	3.769
					52.25	6.17	52.24	4.859	52.24	3.464	52.21	3.768
					52.28	6.171	52.27	4.86	52.27	3.464	52.24	3.768
					52.32	6.172	52.31	4.86	52.31	3.464	52.27	3.768
					52.35	6.173	52.34	4.86	52.34	3.464	52.31	3.768
					52.38	6.174	52.37	4.861	52.37	3.464	52.34	3.768
					52.42	6.175	52.41	4.861	52.41	3.464	52.37	3.768
					52.45	6.175	52.44	4.861	52.44	3.464	52.41	3.769
					52.48	6.176	52.47	4.862	52.47	3.464	52.44	3.77
					52.52	6.177	52.51	4.862	52.51	3.464	52.47	3.77
					52.55	6.178	52.54	4.862	52.54	3.464	52.5	3.771
					52.58	6.179	52.57	4.863	52.57	3.464	52.54	3.773
					52.62	6.179	52.61	4.863	52.61	3.464	52.57	3.773
					52.65	6.18	52.64	4.863	52.64	3.465	52.61	3.773
					52.68	6.181	52.67	4.864	52.67	3.465	52.64	3.774
					52.72	6.182	52.71	4.864	52.71	3.465	52.67	3.776
					52.75	6.183	52.74	4.864	52.74	3.465	52.7	3.777
					52.78	6.184	52.77	4.865	52.77	3.466	52.74	3.777
					52.82	6.184	52.81	4.865	52.81	3.466	52.77	3.777
					52.85	6.185	52.84	4.866	52.84	3.466	52.81	3.778
					52.88	6.186	52.87	4.866	52.87	3.466	52.84	3.778
					52.92	6.187	52.91	4.866	52.91	3.466	52.87	3.779
					52.95	6.188	52.94	4.867	52.94	3.466	52.9	3.78
					52.98	6.188	52.97	4.867	52.97	3.466	52.94	3.782
					53.02	6.189	53.01	4.867	53.01	3.466	52.97	3.782
					53.05	6.19	53.04	4.868	53.04	3.467	53.01	3.781
					53.08	6.191	53.07	4.868	53.07	3.467	53.04	3.781
					53.12	6.192	53.11	4.868	53.11	3.467	53.07	3.783
					53.15	6.192	53.14	4.869	53.14	3.467	53.11	3.783
					53.18	6.193	53.17	4.869	53.17	3.467	53.14	3.784
					53.22	6.194	53.21	4.869	53.21	3.467	53.17	3.784
					53.25	6.195	53.24	4.87	53.24	3.467	53.21	3.784
					53.28	6.195	53.27	4.87	53.27	3.467	53.24	3.785
					53.32	6.196	53.31	4.87	53.31	3.468	53.27	3.785
					53.35	6.197	53.34	4.871	53.34	3.468	53.31	3.785
					53.38	6.198	53.37	4.871	53.37	3.468	53.34	3.786
					53.42	6.199	53.41	4.871	53.41	3.468	53.37	3.786
					53.45	6.2	53.44	4.872	53.44	3.468	53.41	3.787
					53.49	6.2	53.47	4.872	53.47	3.468	53.44	3.788
					53.52	6.201	53.51	4.873	53.51	3.468	53.47	3.789
					53.55	6.202	53.54	4.873	53.54	3.468	53.5	3.79
					53.59	6.203	53.57	4.873	53.57	3.468	53.54	3.79
					53.62	6.203	53.61	4.874	53.61	3.468	53.57	3.79
					53.65	6.204	53.64	4.874	53.64	3.468	53.6	3.791
					53.69	6.205	53.67	4.874	53.67	3.468	53.64	3.792
					53.72	6.206	53.71	4.875	53.71	3.468	53.67	3.792
					53.75	6.206	53.74	4.875	53.74	3.468	53.7	3.793
					53.79	6.207	53.77	4.875	53.77	3.469	53.74	3.794
					53.82	6.208	53.81	4.876	53.81	3.469	53.77	3.794
					53.85	6.209	53.84	4.876	53.84	3.469	53.81	3.793
					53.89	6.21	53.87	4.876	53.87	3.468	53.84	3.793
					53.92	6.21	53.91	4.877	53.91	3.468	53.87	3.795
					53.95	6.211	53.94	4.877	53.94	3.469	53.91	3.795
					53.99	6.212	53.97	4.877	53.97	3.469	53.94	3.796
					54.02	6.212	54.01	4.878	54.01	3.469	53.97	3.796
					54.05	6.213	54.04	4.878	54.04	3.469	54.01	3.796
					54.09	6.214	54.07	4.878	54.07	3.469	54.04	3.796
					54.12	6.214	54.11	4.879	54.11	3.469	54.07	3.797
					54.15	6.215	54.14	4.879	54.14	3.469	54.1	3.798
					54.19	6.216	54.17	4.879	54.17	3.469	54.14	3.8
					54.22	6.217	54.21	4.88	54.21	3.469	54.17	3.799
					54.25	6.217	54.24	4.88	54.24	3.469	54.2	3.799
					54.29	6.218	54.27	4.88	54.27	3.469	54.24	3.801
					54.32	6.219	54.31	4.881	54.31	3.469	54.27	3.801
					54.35	6.219	54.34	4.881	54.34	3.47	54.31	3.802
					54.39	6.22	54.37	4.881	54.37	3.47	54.34	3.802
					54.42	6.221	54.41	4.882	54.41	3.47	54.37	3.802
					54.45	6.221	54.44	4.882	54.44	3.47	54.4	3.803
					54.49	6.222	54.47	4.882	54.47	3.471	54.44	3.804
					54.52	6.223	54.51	4.883	54.51	3.471	54.47	3.803
					54.55	6.223	54.54	4.883	54.54	3.471	54.5	3.805
					54.59	6.224	54.57	4.883	54.57	3.471	54.54	3.806
					54.62	6.225	54.61	4.884	54.61	3.471	54.57	3.807
					54.65	6.225	54.64	4.884	54.64	3.471	54.61	3.807
					54.69	6.226	54.67	4.884	54.67	3.471	54.64	3.808
					54.72	6.227	54.71	4.885	54.71	3.471	54.67	3.809
					54.75	6.228	54.74	4.885	54.74	3.471	54.71	3.809
					54.79	6.228	54.77	4.885	54.77	3.471	54.74	3.809
					54.82	6.229	54.81	4.886	54.81	3.471	54.77	3.809
					54.85	6.229	54.84	4.886	54.84	3.472	54.81	3.809
					54.89	6.23	54.87	4.886	54.87	3.472	54.84	3.809
					54.92	6.231	54.91	4.887	54.91	3.472	54.87	3.81
					54.95	6.231	54.94	4.887	54.94	3.472	54.91	3.811
					54.99	6.232	54.97	4.887	54.97	3.473	54.94	3.811
					55.02	6.233	55.01	4.887	55.01	3.472	54.97	3.812
					55.05	6.233	55.04	4.888	55.04	3.473	55.01	3.813
					55.09	6.234	55.07	4.888	55.07	3.473	55.04	3.812
					55.12	6.234	55.11	4.888	55.11	3.472	55.07	3.813
					55.15	6.235	55.14	4.889	55.14	3.472	55.11	3.812
					55.19	6.235	55.17	4.889	55.17	3.472	55.14	3.812
					55.22	6.236	55.21	4.889	55.21	3.473	55.17	3.813
					55.25	6.236	55.24	4.89	55.24	3.473	55.21	3.813
					55.29	6.236	55.27	4.89	55.27	3.473	55.24	3.814
					55.32	6.237	55.31	4.89	55.31	3.473	55.27	3.814
					55.35	6.237	55.34	4.891	55.34	3.473	55.31	3.815
					55.39	6.237	55.37	4.891	55.37	3.473	55.34	3.816
					55.42	6.237	55.41	4.891	55.41	3.473	55.37	3.815
					55.45	6.238	55.44	4.892	55.44	3.473	55.4	3.816
					55.49	6.238	55.47	4.892	55.47	3.473	55.44	3.818
					55.52	6.238	55.51	4.892	55.51	3.474	55.47	3.818
					55.55	6.238	55.54	4.893	55.54	3.474	55.5	3.818
					55.59	6.238	55.57	4.893	55.57	3.474	55.54	3.819
					55.62	6.238	55.61	4.893	55.61	3.473	55.57	3.819
					55.65	6.238	55.64	4.894	55.64	3.473	55.6	3.82
					55.69	6.238	55.67	4.894	55.67	3.474	55.64	3.821
					55.72	6.238	55.71	4.894	55.71	3.474	55.67	3.822
					55.75	6.237	55.74	4.895	55.74	3.474	55.71	3.822
					55.79	6.237	55.77	4.895	55.77	3.474	55.74	3.823
					55.82	6.236	55.81	4.895	55.81	3.474	55.77	3.821
					55.85	6.235	55.84	4.896	55.84	3.475	55.8	3.821
					55.89	6.234	55.87	4.896	55.87	3.475	55.84	3.823
					55.92	6.232	55.91	4.896	55.91	3.475	55.87	3.823
					55.96	6.229	55.94	4.897	55.94	3.475	55.91	3.823
					55.99	6.213	55.97	4.897	55.97	3.475	55.94	3.825
					56.02	6.203	56.01	4.897	56.01	3.475	55.97	3.826
					56.05	6.196	56.04	4.898	56.04	3.475	56.01	3.826
					56.09	6.191	56.07	4.898	56.07	3.475	56.04	3.826
					56.12	6.187	56.11	4.898	56.11	3.475	56.07	3.826
					56.15	6.183	56.14	4.899	56.14	3.476	56.11	3.826
					56.19	6.179	56.17	4.899	56.17	3.476	56.14	3.827
					56.22	6.175	56.21	4.899	56.21	3.476	56.17	3.827
					56.25	6.171	56.24	4.9	56.24	3.476	56.2	3.828
					56.29	6.168	56.27	4.9	56.27	3.476	56.24	3.829
					56.32	6.165	56.31	4.9	56.31	3.476	56.27	3.829
					56.35	6.162	56.34	4.9	56.34	3.476	56.3	3.83
					56.39	6.159	56.37	4.901	56.37	3.476	56.34	3.831
					56.42	6.156	56.41	4.901	56.41	3.476	56.37	3.831
					56.45	6.153	56.44	4.901	56.44	3.477	56.41	3.831
					56.49	6.15	56.47	4.902	56.47	3.476	56.44	3.831
					56.52	6.147	56.51	4.902	56.51	3.476	56.47	3.831
					56.55	6.144	56.54	4.902	56.54	3.476	56.51	3.831
					56.59	6.141	56.57	4.903	56.57	3.476	56.54	3.831
					56.62	6.137	56.61	4.903	56.61	3.476	56.57	3.834
					56.65	6.134	56.64	4.903	56.64	3.477	56.61	3.835
					56.69	6.13	56.67	4.904	56.67	3.477	56.64	3.835
					56.72	6.126	56.71	4.904	56.71	3.477	56.67	3.835
					56.75	6.121	56.74	4.904	56.74	3.477	56.71	3.836
					56.79	6.117	56.77	4.905	56.77	3.477	56.74	3.836
					56.82	6.113	56.81	4.905	56.81	3.478	56.77	3.836
					56.85	6.11	56.84	4.905	56.84	3.478	56.81	3.836
					56.89	6.106	56.87	4.905	56.87	3.478	56.84	3.836
					56.92	6.102	56.91	4.906	56.91	3.478	56.87	3.837
					56.95	6.098	56.94	4.906	56.94	3.478	56.91	3.838
					56.99	6.094	56.97	4.906	56.97	3.478	56.94	3.839
					57.02	6.09	57.01	4.907	57.01	3.478	56.97	3.839
					57.05	6.087	57.04	4.907	57.04	3.478	57.01	3.838
					57.09	6.083	57.07	4.907	57.07	3.478	57.04	3.838
					57.12	6.079	57.11	4.907	57.11	3.478	57.07	3.839
					57.15	6.076	57.14	4.908	57.14	3.478	57.11	3.84
					57.19	6.071	57.17	4.908	57.17	3.478	57.14	3.84
					57.22	6.067	57.21	4.908	57.21	3.478	57.17	3.84
					57.25	6.063	57.24	4.909	57.24	3.478	57.21	3.841
					57.29	6.06	57.27	4.909	57.27	3.479	57.24	3.842
					57.32	6.055	57.31	4.909	57.31	3.479	57.27	3.843
					57.35	6.051	57.34	4.91	57.34	3.479	57.31	3.843
					57.39	6.047	57.37	4.91	57.37	3.479	57.34	3.843
					57.42	6.042	57.41	4.91	57.41	3.479	57.37	3.842
					57.45	6.038	57.44	4.91	57.44	3.479	57.41	3.842
					57.49	6.033	57.47	4.911	57.47	3.479	57.44	3.842
					57.52	6.027	57.51	4.911	57.51	3.479	57.47	3.843
					57.56	6.022	57.54	4.911	57.54	3.48	57.51	3.843
					57.59	6.014	57.57	4.912	57.57	3.479	57.54	3.843
					57.62	6.006	57.61	4.912	57.61	3.48	57.57	3.846
					57.66	5.997	57.64	4.912	57.64	3.48	57.61	3.846
					57.69	5.985	57.67	4.912	57.67	3.48	57.64	3.844
					57.73	5.962	57.71	4.913	57.71	3.48	57.67	3.845
					57.77	5.927	57.74	4.913	57.74	3.48	57.7	3.847
					57.83	5.814	57.77	4.913	57.77	3.48	57.74	3.849
					57.87	5.665	57.81	4.913	57.81	3.48	57.77	3.849
							57.84	4.914	57.84	3.48	57.81	3.849
							57.87	4.914	57.87	3.48	57.84	3.849
							57.91	4.914	57.91	3.48	57.87	3.849
							57.94	4.915	57.94	3.481	57.91	3.848
							57.97	4.915	57.97	3.481	57.94	3.848
							58.01	4.915	58.01	3.481	57.97	3.848
							58.04	4.915	58.04	3.48	58.01	3.849
							58.07	4.916	58.07	3.481	58.04	3.85
							58.11	4.916	58.11	3.481	58.07	3.85
							58.14	4.916	58.14	3.481	58.11	3.849
							58.17	4.916	58.17	3.481	58.14	3.85
							58.21	4.917	58.21	3.481	58.17	3.85
							58.24	4.917	58.24	3.481	58.21	3.851
							58.27	4.917	58.27	3.481	58.24	3.852
							58.31	4.917	58.31	3.481	58.27	3.852
							58.34	4.918	58.34	3.481	58.31	3.852
							58.37	4.918	58.37	3.481	58.34	3.851
							58.41	4.918	58.41	3.482	58.37	3.851
							58.44	4.919	58.44	3.482	58.41	3.852
							58.47	4.919	58.47	3.482	58.44	3.852
							58.51	4.919	58.51	3.482	58.47	3.853
							58.54	4.919	58.54	3.482	58.51	3.854
							58.57	4.92	58.57	3.482	58.54	3.854
							58.61	4.92	58.61	3.482	58.57	3.854
							58.64	4.92	58.64	3.482	58.61	3.855
							58.67	4.921	58.67	3.482	58.64	3.856
							58.71	4.921	58.71	3.482	58.67	3.857
							58.74	4.921	58.74	3.482	58.71	3.859
							58.77	4.921	58.77	3.482	58.74	3.86
							58.81	4.922	58.81	3.482	58.77	3.859
							58.84	4.922	58.84	3.482	58.81	3.86
							58.87	4.922	58.87	3.483	58.84	3.861
							58.91	4.923	58.91	3.483	58.87	3.86
							58.94	4.923	58.94	3.483	58.91	3.86
							58.97	4.923	58.97	3.483	58.94	3.86
							59.01	4.923	59.01	3.483	58.97	3.862
							59.04	4.924	59.04	3.484	59.01	3.862
							59.07	4.924	59.07	3.483	59.04	3.862
							59.11	4.924	59.11	3.483	59.07	3.86
							59.14	4.925	59.14	3.483	59.11	3.86
							59.17	4.925	59.17	3.483	59.14	3.861
							59.21	4.925	59.21	3.483	59.17	3.862
							59.24	4.926	59.24	3.483	59.21	3.862
							59.27	4.926	59.27	3.483	59.24	3.863
							59.31	4.926	59.31	3.483	59.27	3.864
							59.34	4.926	59.34	3.483	59.31	3.864
							59.37	4.927	59.37	3.484	59.34	3.864
							59.41	4.927	59.41	3.484	59.37	3.865
							59.44	4.927	59.44	3.484	59.41	3.865
							59.47	4.928	59.47	3.483	59.44	3.865
							59.51	4.928	59.51	3.483	59.47	3.866
							59.54	4.928	59.54	3.483	59.51	3.867
							59.57	4.928	59.57	3.484	59.54	3.869
							59.61	4.929	59.61	3.484	59.57	3.869
							59.64	4.929	59.64	3.484	59.61	3.869
							59.67	4.929	59.67	3.484	59.64	3.868
							59.71	4.929	59.71	3.485	59.67	3.869
							59.74	4.93	59.74	3.485	59.71	3.871
							59.77	4.93	59.77	3.485	59.74	3.871
							59.81	4.93	59.81	3.485	59.77	3.872
							59.84	4.931	59.84	3.485	59.81	3.872
							59.87	4.931	59.87	3.484	59.84	3.871
							59.91	4.931	59.91	3.484	59.87	3.872
							59.94	4.931	59.94	3.484	59.91	3.872
							59.97	4.932	59.97	3.484	59.94	3.872
							60.01	4.932	60.01	3.484	59.97	3.872
							60.04	4.932	60.04	3.485	60.01	3.872
							60.07	4.933	60.07	3.485	60.04	3.872
							60.11	4.933	60.11	3.485	60.07	3.874
							60.14	4.933	60.14	3.485	60.11	3.875
							60.17	4.934	60.17	3.485	60.14	3.875
							60.21	4.934	60.21	3.485	60.17	3.875
							60.24	4.934	60.24	3.485	60.21	3.874
							60.27	4.934	60.27	3.485	60.24	3.873
							60.31	4.935	60.31	3.485	60.27	3.873
							60.34	4.935	60.34	3.486	60.3	3.874
							60.37	4.935	60.37	3.486	60.34	3.875
							60.41	4.935	60.41	3.486	60.37	3.875
							60.44	4.936	60.44	3.486	60.41	3.875
							60.47	4.936	60.47	3.486	60.44	3.874
							60.51	4.936	60.51	3.485	60.47	3.874
							60.54	4.937	60.54	3.486	60.51	3.875
							60.57	4.937	60.57	3.486	60.54	3.877
							60.61	4.937	60.61	3.486	60.57	3.878
							60.64	4.937	60.64	3.486	60.61	3.877
							60.67	4.938	60.67	3.486	60.64	3.877
							60.71	4.938	60.71	3.486	60.67	3.877
							60.74	4.938	60.74	3.486	60.71	3.877
							60.77	4.938	60.77	3.486	60.74	3.878
							60.81	4.939	60.81	3.486	60.77	3.88
							60.84	4.939	60.84	3.486	60.81	3.88
							60.87	4.939	60.87	3.486	60.84	3.88
							60.91	4.94	60.91	3.487	60.87	3.879
							60.94	4.94	60.94	3.487	60.91	3.88
							60.97	4.94	60.97	3.487	60.94	3.881
							61.01	4.94	61.01	3.487	60.97	3.882
							61.04	4.941	61.04	3.487	61.01	3.883
							61.07	4.941	61.07	3.487	61.04	3.883
							61.11	4.941	61.11	3.487	61.07	3.883
							61.14	4.941	61.14	3.487	61.11	3.884
							61.17	4.942	61.17	3.487	61.14	3.884
							61.21	4.942	61.21	3.487	61.17	3.884
							61.24	4.942	61.24	3.487	61.21	3.885
							61.27	4.942	61.27	3.488	61.24	3.885
							61.31	4.943	61.31	3.488	61.27	3.885
							61.34	4.943	61.34	3.488	61.31	3.885
							61.37	4.943	61.37	3.488	61.34	3.885
							61.41	4.943	61.41	3.488	61.37	3.886
							61.44	4.943	61.44	3.488	61.41	3.888
							61.47	4.944	61.47	3.488	61.44	3.887
							61.51	4.944	61.51	3.488	61.47	3.887
							61.54	4.944	61.54	3.488	61.51	3.887
							61.57	4.944	61.57	3.488	61.54	3.887
							61.61	4.945	61.61	3.488	61.57	3.887
							61.64	4.945	61.64	3.489	61.61	3.887
							61.67	4.945	61.67	3.488	61.64	3.886
							61.71	4.946	61.71	3.488	61.67	3.887
							61.74	4.946	61.74	3.488	61.71	3.888
							61.77	4.946	61.77	3.488	61.74	3.889
							61.81	4.946	61.81	3.488	61.77	3.888
							61.84	4.946	61.84	3.488	61.81	3.887
							61.87	4.947	61.87	3.488	61.84	3.888
							61.91	4.947	61.91	3.489	61.87	3.89
							61.94	4.947	61.94	3.489	61.91	3.89
							61.97	4.947	61.97	3.488	61.94	3.889
							62.01	4.948	62.01	3.489	61.97	3.888
							62.04	4.948	62.04	3.489	62.01	3.89
							62.07	4.948	62.07	3.489	62.04	3.89
							62.11	4.948	62.11	3.489	62.07	3.891
							62.14	4.949	62.14	3.489	62.11	3.892
							62.17	4.949	62.17	3.489	62.14	3.891
							62.21	4.949	62.21	3.489	62.17	3.891
							62.24	4.949	62.24	3.489	62.21	3.891
							62.27	4.949	62.27	3.49	62.24	3.891
							62.31	4.95	62.31	3.49	62.27	3.892
							62.34	4.95	62.34	3.489	62.31	3.893
							62.37	4.95	62.37	3.49	62.34	3.892
							62.41	4.95	62.41	3.49	62.37	3.893
							62.44	4.951	62.44	3.49	62.41	3.895
							62.47	4.951	62.47	3.49	62.44	3.895
							62.51	4.951	62.51	3.49	62.47	3.896
							62.54	4.951	62.54	3.49	62.51	3.897
							62.57	4.952	62.57	3.49	62.54	3.898
							62.61	4.952	62.61	3.49	62.57	3.899
							62.64	4.952	62.64	3.49	62.61	3.899
							62.67	4.952	62.67	3.489	62.64	3.899
							62.71	4.953	62.71	3.49	62.67	3.898
							62.74	4.953	62.74	3.49	62.71	3.898
							62.77	4.953	62.77	3.49	62.74	3.898
							62.81	4.953	62.81	3.49	62.77	3.898
							62.84	4.953	62.84	3.49	62.81	3.897
							62.87	4.954	62.87	3.49	62.84	3.896
							62.91	4.954	62.91	3.49	62.87	3.897
							62.94	4.954	62.94	3.491	62.91	3.897
							62.97	4.954	62.97	3.491	62.94	3.897
							63.01	4.955	63.01	3.491	62.97	3.897
							63.04	4.955	63.04	3.491	63.01	3.897
							63.07	4.955	63.07	3.491	63.04	3.897
							63.11	4.955	63.11	3.491	63.07	3.897
							63.14	4.955	63.14	3.491	63.11	3.898
							63.17	4.956	63.17	3.491	63.14	3.9
							63.21	4.956	63.21	3.491	63.17	3.901
							63.24	4.956	63.24	3.492	63.21	3.9
							63.27	4.956	63.27	3.492	63.24	3.9
							63.31	4.956	63.31	3.492	63.27	3.899
							63.34	4.957	63.34	3.491	63.31	3.899
							63.37	4.957	63.37	3.491	63.34	3.901
							63.41	4.957	63.41	3.492	63.37	3.902
							63.44	4.957	63.44	3.492	63.41	3.904
							63.47	4.958	63.47	3.492	63.44	3.904
							63.51	4.958	63.51	3.491	63.47	3.905
							63.54	4.958	63.54	3.492	63.51	3.904
							63.57	4.958	63.57	3.491	63.54	3.903
							63.61	4.958	63.61	3.491	63.57	3.904
							63.64	4.959	63.64	3.492	63.61	3.905
							63.67	4.959	63.67	3.492	63.64	3.904
							63.71	4.959	63.71	3.492	63.67	3.903
							63.74	4.959	63.74	3.492	63.71	3.902
							63.77	4.959	63.77	3.492	63.74	3.903
							63.81	4.96	63.81	3.492	63.77	3.904
							63.84	4.96	63.84	3.492	63.81	3.904
							63.87	4.96	63.87	3.492	63.84	3.904
							63.91	4.96	63.91	3.492	63.87	3.904
							63.94	4.96	63.94	3.492	63.91	3.904
							63.97	4.961	63.97	3.492	63.94	3.905
							64.01	4.961	64.01	3.492	63.97	3.906
							64.04	4.961	64.04	3.492	64.01	3.907
							64.07	4.961	64.07	3.492	64.04	3.907
							64.11	4.961	64.11	3.492	64.07	3.907
							64.14	4.962	64.14	3.493	64.11	3.907
							64.17	4.962	64.17	3.493	64.14	3.906
							64.21	4.962	64.21	3.493	64.17	3.907
							64.24	4.962	64.24	3.492	64.21	3.907
							64.27	4.962	64.27	3.492	64.24	3.909
							64.31	4.962	64.31	3.492	64.27	3.909
							64.34	4.963	64.34	3.493	64.31	3.909
							64.37	4.963	64.37	3.493	64.34	3.907
							64.41	4.963	64.41	3.493	64.37	3.907
							64.44	4.963	64.44	3.492	64.41	3.907
							64.47	4.963	64.47	3.492	64.44	3.908
							64.51	4.964	64.51	3.493	64.47	3.907
							64.54	4.964	64.54	3.493	64.51	3.908
							64.57	4.964	64.57	3.493	64.54	3.909
							64.61	4.964	64.61	3.493	64.57	3.91
							64.64	4.964	64.64	3.493	64.61	3.91
							64.67	4.964	64.67	3.493	64.64	3.91
							64.71	4.965	64.71	3.493	64.67	3.91
							64.74	4.965	64.74	3.493	64.71	3.909
							64.77	4.965	64.77	3.493	64.74	3.909
							64.81	4.965	64.81	3.493	64.77	3.91
							64.84	4.965	64.84	3.493	64.81	3.911
							64.87	4.965	64.87	3.493	64.84	3.911
							64.91	4.966	64.91	3.494	64.87	3.911
							64.94	4.966	64.94	3.494	64.91	3.912
							64.97	4.966	64.97	3.494	64.94	3.911
							65.01	4.966	65.01	3.493	64.97	3.911
							65.04	4.966	65.04	3.494	65.01	3.911
							65.07	4.966	65.07	3.493	65.04	3.911
							65.11	4.967	65.11	3.493	65.07	3.912
							65.14	4.967	65.14	3.493	65.11	3.912
							65.17	4.967	65.17	3.494	65.14	3.912
							65.21	4.967	65.21	3.494	65.17	3.912
							65.24	4.967	65.24	3.494	65.2	3.912
							65.27	4.967	65.27	3.494	65.24	3.912
							65.3	4.968	65.31	3.494	65.27	3.913
							65.34	4.968	65.34	3.493	65.31	3.911
							65.37	4.968	65.37	3.493	65.34	3.911
							65.4	4.968	65.4	3.494	65.37	3.912
							65.44	4.968	65.44	3.494	65.4	3.913
							65.47	4.969	65.47	3.494	65.44	3.913
							65.5	4.969	65.5	3.495	65.47	3.914
							65.54	4.969	65.54	3.495	65.5	3.914
							65.57	4.969	65.57	3.495	65.54	3.915
							65.6	4.969	65.6	3.495	65.57	3.915
							65.64	4.969	65.64	3.495	65.6	3.916
							65.67	4.969	65.67	3.495	65.64	3.916
							65.7	4.97	65.7	3.495	65.67	3.916
							65.74	4.97	65.74	3.494	65.7	3.916
							65.77	4.97	65.77	3.495	65.74	3.917
							65.8	4.97	65.8	3.495	65.77	3.918
							65.84	4.97	65.84	3.495	65.8	3.918
							65.87	4.97	65.87	3.495	65.84	3.916
							65.9	4.971	65.9	3.495	65.87	3.916
							65.94	4.971	65.94	3.495	65.9	3.916
							65.97	4.971	65.97	3.495	65.94	3.916
							66	4.971	66	3.496	65.97	3.916
							66.04	4.971	66.04	3.495	66	3.916
							66.07	4.971	66.07	3.496	66.04	3.917
							66.1	4.971	66.1	3.496	66.07	3.918
							66.14	4.972	66.14	3.496	66.1	3.918
							66.17	4.972	66.17	3.496	66.14	3.92
							66.2	4.972	66.2	3.496	66.17	3.92
							66.24	4.972	66.24	3.496	66.2	3.92
							66.27	4.972	66.27	3.496	66.24	3.92
							66.3	4.972	66.3	3.496	66.27	3.92
							66.34	4.973	66.34	3.496	66.3	3.92
							66.37	4.973	66.37	3.496	66.34	3.921
							66.4	4.973	66.4	3.496	66.37	3.921
							66.44	4.973	66.44	3.495	66.4	3.921
							66.47	4.973	66.47	3.495	66.44	3.92
							66.5	4.973	66.5	3.495	66.47	3.92
							66.54	4.974	66.54	3.496	66.5	3.92
							66.57	4.974	66.57	3.496	66.53	3.922
[truncated: 5,801 more rows]
