# Supplementary material for: Mechanically robust supramolecular polymer co-assemblies
Source: Nat Commun. 2022 Jan 18;13:356. doi: 10.1038/s41467-022-28017-0 (PMC8766479; doi:10.1038/s41467-022-28017-0)
Supplement: Supplementary file 3 — Source Data [file 41467_2022_28017_MOESM3_ESM.zip › NCOMMS-21-41006-T_Source Data/Figure 3/Figure 3a/Figure 3a.xlsx]

## Sheet: Figure_3a
TAB/BKB	100/0		90/10		80/20		70/30		60/40		50/50
	Strain	Stress	Strain	Stress	Strain	Stress	Strain	Stress	Strain	Stress	Strain	Stress
	[%]	[MPa]	[%]	[MPa]	[%]	[MPa]	[%]	[MPa]	[%]	[MPa]	[%]	[MPa]
	-0.00889	0.00175	-0.0073	0.0026	-0.00825	0.0049	-0.00846	0.00448	0.00641	0.0246	-0.00342	0.0036
	0.1637	1.931	0.1783	2.06	0.02771	0.3228	0.02403	0.09981	0.03391	0.07346	0.02634	0.06041
	0.1796	2.102	0.2109	2.41	0.06035	0.6512	0.05231	0.2415	0.06302	0.1445	0.05752	0.1317
	0.1962	2.285	0.2444	2.764	0.09387	0.982	0.0819	0.4355	0.09151	0.2388	0.08999	0.2127
	0.213	2.464	0.2778	3.113	0.1273	1.303	0.1133	0.6607	0.1206	0.3565	0.1226	0.3006
	0.2296	2.643	0.3112	3.458	0.1608	1.619	0.1456	0.9025	0.1504	0.4944	0.1553	0.3931
	0.2465	2.812	0.3445	3.798	0.1942	1.93	0.1785	1.152	0.1814	0.6469	0.1883	0.4893
	0.263	2.984	0.378	4.136	0.2276	2.237	0.2117	1.405	0.2132	0.8094	0.2215	0.5874
	0.2797	3.159	0.4114	4.469	0.2611	2.54	0.245	1.658	0.2455	0.9783	0.2547	0.6869
	0.2963	3.333	0.4447	4.799	0.2945	2.837	0.2783	1.913	0.2784	1.151	0.2878	0.7876
	0.3131	3.506	0.4782	5.125	0.328	3.131	0.3116	2.166	0.3114	1.325	0.3212	0.8888
	0.3297	3.677	0.5116	5.448	0.3613	3.419	0.3451	2.419	0.3446	1.501	0.3546	0.9897
	0.3464	3.849	0.545	5.766	0.3947	3.705	0.3786	2.67	0.3781	1.677	0.3878	1.091
	0.3631	4.015	0.5784	6.077	0.4281	3.989	0.4122	2.92	0.4114	1.852	0.4211	1.192
	0.3798	4.181	0.6118	6.386	0.4615	4.269	0.4453	3.169	0.4448	2.027	0.4547	1.293
	0.3966	4.331	0.6453	6.691	0.4949	4.549	0.4788	3.418	0.4783	2.202	0.488	1.393
	0.4131	4.493	0.6786	6.991	0.5282	4.824	0.5123	3.664	0.5117	2.376	0.5213	1.494
			0.7121	7.288	0.5617	5.099	0.5458	3.91	0.5452	2.549	0.5547	1.594
			0.7456	7.579	0.595	5.371	0.5793	4.153	0.5788	2.721	0.5884	1.692
					0.6284	5.64	0.6127	4.396	0.6124	2.893	0.6214	1.791
					0.6618	5.909	0.6461	4.636	0.6456	3.063	0.6547	1.891
					0.6952	6.173	0.6797	4.876	0.6791	3.234	0.6883	1.989
					0.7286	6.437	0.7132	5.113	0.7126	3.404	0.7218	2.087
					0.7619	6.698	0.7465	5.349	0.7462	3.572	0.755	2.184
					0.7953	6.958	0.78	5.584	0.7797	3.74	0.7884	2.281
					0.8288	7.214	0.8138	5.816	0.8132	3.906	0.8218	2.377
					0.862	7.466	0.8469	6.047	0.8467	4.072	0.8554	2.472
					0.8954	7.723	0.8804	6.279	0.8802	4.237	0.8887	2.568
					0.9287	7.975	0.9138	6.509	0.9137	4.401	0.922	2.662
					0.9622	8.225	0.9478	6.734	0.9472	4.564	0.9556	2.756
					0.9955	8.471	0.9807	6.957	0.9807	4.726	0.9888	2.85
					1.029	8.715	1.014	7.183	1.014	4.888	1.022	2.943
					1.062	8.96	1.048	7.407	1.048	5.048	1.056	3.036
					1.096	9.202	1.081	7.626	1.081	5.208	1.089	3.127
					1.129	9.442	1.115	7.847	1.115	5.366	1.123	3.219
					1.162	9.678	1.148	8.065	1.148	5.524	1.156	3.31
					1.196	9.915	1.182	8.282	1.182	5.68	1.189	3.4
					1.229	10.15	1.215	8.497	1.215	5.836	1.223	3.49
					1.263	10.38	1.249	8.709	1.249	5.991	1.256	3.579
							1.282	8.92	1.282	6.144	1.289	3.668
							1.316	9.13	1.316	6.297	1.323	3.755
							1.349	9.337	1.349	6.448	1.356	3.843
							1.383	9.544	1.383	6.599	1.39	3.929
							1.416	9.748	1.416	6.749	1.423	4.015
							1.449	9.953	1.45	6.898	1.457	4.101
							1.483	10.15	1.484	7.046	1.49	4.186
							1.517	10.35	1.517	7.193	1.524	4.27
							1.55	10.55	1.551	7.339	1.557	4.354
							1.584	10.74	1.584	7.484	1.59	4.437
							1.617	10.94	1.618	7.627	1.624	4.519
							1.651	11.13	1.651	7.77	1.657	4.6
									1.685	7.913	1.691	4.681
									1.718	8.053	1.724	4.762
									1.752	8.193	1.757	4.841
									1.785	8.332	1.791	4.92
									1.819	8.47	1.824	4.998
									1.852	8.607	1.858	5.076
									1.886	8.742	1.891	5.153
									1.919	8.877	1.925	5.229
									1.953	9.01	1.958	5.304
									1.987	9.142	1.991	5.379
									2.02	9.274	2.025	5.453
									2.054	9.404	2.058	5.527
									2.087	9.532	2.092	5.599
									2.121	9.66	2.125	5.671
									2.154	9.787	2.158	5.741
									2.188	9.913	2.192	5.812
									2.222	10.04	2.225	5.882
									2.255	10.16	2.259	5.95
									2.289	10.28	2.292	6.018
									2.322	10.4	2.326	6.085
									2.356	10.52	2.359	6.152
									2.389	10.64	2.392	6.217
									2.423	10.76	2.426	6.282
									2.457	10.87	2.459	6.346
									2.49	10.99	2.493	6.409
									2.524	11.1	2.526	6.472
									2.558	11.21	2.56	6.533
									2.591	11.32	2.593	6.594
									2.625	11.42	2.626	6.654
									2.659	11.53	2.66	6.714
									2.692	11.63	2.693	6.772
									2.726	11.73	2.727	6.83
									2.76	11.83	2.76	6.887
									2.794	11.93	2.794	6.943
									2.827	12.03	2.827	6.999
									2.861	12.12	2.861	7.054
									2.895	12.21	2.894	7.107
									2.928	12.3	2.928	7.161
									2.962	12.39	2.961	7.213
									2.995	12.48	2.994	7.265
									3.029	12.57	3.028	7.316
									3.063	12.65	3.061	7.367
									3.096	12.74	3.095	7.417
									3.13	12.82	3.128	7.465
									3.164	12.9	3.161	7.514
									3.197	12.98	3.195	7.562
									3.231	13.05	3.228	7.609
									3.264	13.13	3.262	7.656
									3.298	13.21	3.295	7.702
									3.332	13.28	3.329	7.747
									3.365	13.35	3.362	7.792
									3.399	13.42	3.395	7.836
									3.433	13.49	3.429	7.882
									3.466	13.56	3.462	7.924
									3.5	13.62	3.496	7.967
									3.533	13.69	3.529	8.009
									3.567	13.75	3.562	8.05
									3.6	13.82	3.596	8.091
									3.634	13.88	3.629	8.13
									3.668	13.94	3.663	8.17
									3.701	14	3.696	8.208
									3.735	14.05	3.729	8.246
									3.768	14.11	3.763	8.284
									3.802	14.17	3.796	8.321
									3.835	14.22	3.83	8.358
									3.869	14.28	3.863	8.394
									3.902	14.33	3.897	8.429
									3.936	14.38	3.93	8.464
									3.97	14.43	3.963	8.498
									4.003	14.48	3.997	8.53
									4.037	14.53	4.03	8.564
									4.07	14.58	4.064	8.598
									4.104	14.62	4.097	8.63
									4.137	14.67	4.13	8.662
									4.171	14.71	4.164	8.694
									4.204	14.76	4.197	8.724
									4.238	14.8	4.23	8.755
									4.271	14.84	4.264	8.785
									4.305	14.88	4.298	8.814
									4.338	14.92	4.33	8.842
									4.372	14.96	4.364	8.872
									4.405	15	4.397	8.9
									4.439	15.04	4.431	8.928
									4.472	15.08	4.464	8.955
									4.505	15.11	4.497	8.983
									4.539	15.15	4.531	9.009
									4.572	15.18	4.564	9.035
									4.606	15.22	4.598	9.061
									4.639	15.25	4.631	9.087
									4.673	15.29	4.664	9.113
									4.706	15.32	4.698	9.138
									4.74	15.35	4.731	9.163
									4.773	15.38	4.764	9.187
									4.807	15.41	4.798	9.211
									4.84	15.44	4.831	9.235
									4.874	15.47	4.865	9.257
									4.907	15.5	4.898	9.281
									4.941	15.53	4.931	9.304
									4.974	15.55	4.965	9.327
									5.011	15.57	4.998	9.349
									5.112	15.53	5.032	9.371
											5.065	9.393
											5.098	9.414
											5.132	9.435
											5.165	9.456
											5.198	9.476
											5.232	9.497
											5.265	9.517
											5.298	9.536
											5.332	9.556
											5.365	9.575
											5.398	9.594
											5.432	9.612
											5.465	9.631
											5.499	9.649
											5.532	9.667
											5.565	9.684
											5.599	9.702
											5.632	9.719
											5.665	9.736
											5.699	9.753
											5.732	9.769
											5.765	9.786
											5.799	9.802
											5.832	9.818
											5.865	9.834
											5.899	9.85
											5.932	9.866
											5.966	9.881
											5.999	9.896
											6.032	9.911
											6.066	9.926
											6.099	9.941
											6.132	9.955
											6.166	9.969
											6.199	9.983
											6.232	9.997
											6.266	10.01
											6.299	10.02
											6.332	10.04
											6.366	10.05
											6.399	10.06
											6.432	10.08
											6.466	10.09
											6.499	10.1
											6.533	10.12
											6.566	10.13
											6.599	10.14
											6.633	10.15
											6.666	10.16
											6.699	10.18
											6.733	10.19
											6.766	10.2
											6.799	10.21
											6.833	10.22
											6.866	10.23
											6.899	10.24
											6.933	10.25
											6.966	10.27
											6.999	10.28
											7.033	10.29
											7.066	10.3
											7.099	10.31
											7.133	10.32
											7.166	10.33
											7.2	10.34
											7.233	10.35
											7.266	10.36
											7.299	10.37
											7.333	10.38
											7.366	10.39
											7.399	10.4
											7.433	10.41
											7.466	10.42
											7.5	10.42
											7.533	10.43
											7.566	10.44
											7.6	10.45
											7.633	10.46
											7.666	10.47
											7.7	10.48
											7.733	10.49
											7.766	10.49
											7.8	10.5
											7.833	10.51
											7.866	10.52
											7.9	10.53
											7.933	10.53
											7.966	10.54
											8	10.55
											8.033	10.56
											8.066	10.57
											8.1	10.57
											8.133	10.58
											8.166	10.59
											8.2	10.6
											8.233	10.6
											8.267	10.61
											8.3	10.62
											8.333	10.62
											8.367	10.63
											8.4	10.64
											8.433	10.65
											8.466	10.65
											8.5	10.66
											8.533	10.67
											8.567	10.67
											8.6	10.68
											8.633	10.69
											8.667	10.69
											8.7	10.7
											8.733	10.71
											8.767	10.71
											8.8	10.72
											8.833	10.72
											8.867	10.73
											8.9	10.74
											8.933	10.74
											8.967	10.75
											9	10.75
											9.033	10.76
											9.067	10.77
											9.1	10.77
											9.134	10.78
											9.167	10.78
											9.2	10.79
											9.234	10.79
											9.267	10.8
											9.3	10.8
											9.334	10.81
											9.367	10.81
											9.4	10.82
											9.434	10.83
											9.467	10.83
											9.5	10.84
											9.534	10.84
											9.567	10.84
											9.6	10.85
											9.634	10.85
											9.667	10.86
											9.7	10.86
											9.734	10.87
											9.767	10.87
											9.8	10.88
											9.834	10.88
											9.867	10.89
											9.901	10.89
											9.934	10.9
											9.967	10.9
											10	10.9
											10.03	10.91
											10.07	10.91
											10.1	10.92
											10.13	10.92
											10.17	10.92
											10.2	10.93
											10.23	10.93
											10.27	10.93
											10.3	10.94
											10.33	10.94
											10.37	10.94
											10.4	10.95
											10.43	10.95
											10.47	10.95
											10.5	10.95
											10.53	10.96
											10.57	10.96
											10.6	10.96
											10.63	10.95
											10.67	10.95
											10.7	10.95
											10.73	10.94
											10.77	10.92
											10.81	10.86
											10.97	10.43
