# Supplementary material for: Mechanically robust supramolecular polymer co-assemblies
Source: Nat Commun. 2022 Jan 18;13:356. doi: 10.1038/s41467-022-28017-0 (PMC8766479; doi:10.1038/s41467-022-28017-0)
Supplement: Supplementary file 3 — Source Data [file 41467_2022_28017_MOESM3_ESM.zip › NCOMMS-21-41006-T_Source Data/Figure 2/Figure 2b/Figure 2b.xlsx]

## Sheet: Figure_2b
TAB/BKB	100/0		90/10		80/20		70/30		60/40		50/50		40/60		30/70		20/80		10/90		0/100
	Temperature	Storage Modulus	Temperature	Storage Modulus	Temperature	Storage Modulus	Temperature	Storage Modulus	Temperature	Storage Modulus	Temperature	Storage Modulus	Temperature	Storage Modulus	Temperature	Storage Modulus	Temperature	Storage Modulus	Temperature	Storage Modulus	Temperature	Storage Modulus
	[°C]	[Mpa]	[°C]	[Mpa]	[°C]	[Mpa]	[°C]	[Mpa]	[°C]	[Mpa]	[°C]	[Mpa]	[°C]	[Mpa]	[°C]	[Mpa]	[°C]	[Mpa]	[°C]	[Mpa]	[°C]	[Mpa]
	-20	1557	-80.01	2277	-80.02	2241	-80.16	2242	2242	2356	-79.82	-80.12	-79.96	2332	-79.76	2204	-79.97	1848	-80	1727	-79.98	1932
	-19.98	1557	-79.98	2271	-80.03	2241	-80.19	2234	2234	2356	-79.86	-80.01	-79.96	2335	-79.87	2211	-79.94	1849	-79.96	1724	-79.96	1931
	-19.95	1557	-80	2275	-80	2241	-80.2	2234	2234	2363	-79.78	-79.92	-79.93	2334	-79.78	2205	-79.95	1850	-79.94	1724	-79.83	1928
	-19.98	1557	-79.9	2271	-79.98	2242	-80.12	2234	2234	2361	-79.84	-79.94	-79.94	2331	-79.76	2205	-79.88	1851	-79.92	1728	-79.83	1929
	-19.94	1558	-79.85	2276	-79.96	2238	-80.12	2240	2240	2362	-79.73	-79.83	-79.9	2329	-79.73	2205	-79.88	1851	-79.87	1728	-79.61	1927
	-19.86	1558	-79.82	2276	-79.93	2238	-80.1	2239	2239	2358	-79.75	-79.73	-79.86	2331	-79.76	2204	-79.83	1849	-79.86	1729	-79.62	1925
	-19.82	1558	-79.77	2273	-79.88	2240	-79.95	2243	2243	2355	-79.69	-79.74	-79.82	2333	-79.68	2205	-79.76	1849	-79.78	1727	-79.49	1923
	-19.75	1558	-79.68	2274	-79.79	2236	-79.97	2238	2238	2360	-79.7	-79.63	-79.75	2332	-79.66	2202	-79.71	1844	-79.71	1729	-79.47	1924
	-19.72	1558	-79.69	2271	-79.73	2239	-79.88	2238	2238	2365	-79.65	-79.69	-79.68	2331	-79.64	2200	-79.64	1845	-79.67	1727	-79.35	1924
	-19.62	1559	-79.56	2268	-79.63	2241	-79.83	2238	2238	2359	-79.67	-79.47	-79.65	2331	-79.51	2198	-79.61	1840	-79.58	1729	-79.3	1924
	-19.55	1559	-79.48	2266	-79.55	2243	-79.76	2232	2232	2356	-79.54	-79.35	-79.57	2330	-79.51	2199	-79.51	1841	-79.49	1727	-79.2	1928
	-19.47	1559	-79.43	2267	-79.5	2244	-79.66	2238	2238	2354	-79.6	-79.36	-79.48	2326	-79.44	2200	-79.46	1840	-79.39	1728	-79.15	1929
	-19.38	1559	-79.33	2268	-79.32	2244	-79.63	2236	2236	2361	-79.45	-79.2	-79.41	2324	-79.4	2200	-79.37	1840	-79.31	1726	-79.04	1928
	-19.28	1560	-79.25	2270	-79.29	2248	-79.57	2243	2243	2362	-79.26	-79.17	-79.34	2323	-79.32	2203	-79.3	1843	-79.25	1725	-78.95	1931
	-19.17	1560	-79.18	2272	-79.19	2246	-79.41	2246	2246	2359	-79.24	-79.09	-79.24	2324	-79.23	2204	-79.19	1845	-79.13	1726	-78.86	1930
	-19.08	1560	-79.07	2274	-79.12	2249	-79.39	2245	2245	2358	-79.15	-79.01	-79.15	2323	-79.13	2203	-79.09	1844	-79.07	1724	-78.73	1930
	-18.97	1560	-78.97	2272	-78.95	2248	-79.28	2244	2244	2360	-78.98	-78.95	-79.06	2326	-79.05	2202	-79.02	1846	-78.94	1723	-78.65	1929
	-18.88	1560	-78.89	2269	-78.85	2248	-79.16	2244	2244	2359	-78.9	-78.87	-78.94	2328	-78.94	2200	-78.93	1849	-78.85	1721	-78.52	1925
	-18.75	1560	-78.8	2267	-78.78	2249	-79.04	2244	2244	2360	-78.82	-78.76	-78.85	2330	-78.86	2200	-78.82	1846	-78.74	1723	-78.42	1925
	-18.65	1561	-78.69	2268	-78.65	2246	-78.96	2245	2245	2359	-78.7	-78.61	-78.74	2331	-78.74	2198	-78.72	1844	-78.61	1722	-78.3	1925
	-18.54	1561	-78.62	2266	-78.6	2245	-78.86	2244	2244	2356	-78.6	-78.62	-78.62	2333	-78.64	2197	-78.62	1843	-78.52	1720	-78.24	1927
	-18.41	1561	-78.45	2270	-78.42	2242	-78.73	2247	2247	2356	-78.42	-78.34	-78.53	2331	-78.44	2199	-78.46	1844	-78.42	1722	-78.09	1928
	-18.25	1561	-78.39	2268	-78.31	2246	-78.66	2247	2247	2360	-78.43	-78.27	-78.38	2331	-78.32	2200	-78.41	1846	-78.32	1722	-77.98	1927
	-18.19	1561	-78.27	2265	-78.23	2242	-78.49	2248	2248	2360	-78.26	-78.18	-78.32	2327	-78.26	2200	-78.24	1846	-78.22	1724	-77.85	1927
	-18.01	1561	-78.11	2264	-78.09	2243	-78.45	2249	2249	2364	-78.09	-78.07	-78.15	2325	-78.16	2200	-78.16	1847	-78.07	1726	-77.72	1926
	-17.91	1562	-78.05	2260	-78	2245	-78.31	2244	2244	2366	-78	-77.97	-78.08	2325	-78.03	2202	-78.05	1844	-77.99	1724	-77.64	1924
	-17.77	1562	-77.89	2258	-77.85	2246	-78.22	2246	2246	2368	-77.77	-77.83	-77.92	2328	-77.91	2201	-77.91	1846	-77.84	1725	-77.42	1924
	-17.64	1562	-77.82	2260	-77.77	2243	-78.04	2246	2246	2367	-77.75	-77.72	-77.85	2327	-77.78	2200	-77.79	1844	-77.75	1728	-77.34	1923
	-17.54	1562	-77.66	2259	-77.65	2245	-77.96	2244	2244	2365	-77.6	-77.64	-77.67	2329	-77.66	2201	-77.69	1841	-77.59	1727	-77.2	1921
	-17.41	1562	-77.55	2260	-77.55	2246	-77.84	2240	2240	2364	-77.46	-77.47	-77.62	2329	-77.5	2199	-77.57	1840	-77.49	1729	-77.1	1918
	-17.24	1562	-77.46	2261	-77.36	2243	-77.7	2242	2242	2367	-77.31	-77.39	-77.43	2327	-77.38	2199	-77.4	1837	-77.37	1727	-76.97	1917
	-17.13	1562	-77.25	2261	-77.29	2246	-77.6	2242	2242	2368	-77.2	-77.31	-77.31	2325	-77.27	2198	-77.32	1836	-77.23	1728	-76.8	1916
	-16.99	1562	-77.18	2264	-77.14	2243	-77.41	2241	2241	2370	-77.09	-77.17	-77.15	2325	-77.08	2197	-77.18	1838	-77.12	1728	-76.65	1917
	-16.87	1562	-77.02	2259	-77.05	2243	-77.38	2242	2242	2370	-76.9	-77.04	-77.07	2323	-77	2196	-77.06	1838	-76.98	1727	-76.59	1918
	-16.71	1562	-76.94	2257	-76.88	2240	-77.19	2244	2244	2368	-76.86	-76.93	-76.91	2324	-76.81	2194	-76.92	1840	-76.86	1728	-76.43	1919
	-16.6	1562	-76.79	2255	-76.8	2240	-77.1	2248	2248	2367	-76.68	-76.83	-76.82	2320	-76.66	2194	-76.82	1840	-76.7	1725	-76.31	1919
	-16.45	1562	-76.65	2257	-76.63	2238	-76.93	2248	2248	2366	-76.6	-76.68	-76.66	2318	-76.53	2192	-76.65	1842	-76.6	1724	-76.11	1921
	-16.32	1562	-76.52	2257	-76.51	2237	-76.8	2251	2251	2365	-76.4	-76.55	-76.53	2316	-76.39	2191	-76.53	1842	-76.45	1724	-75.99	1921
	-16.16	1562	-76.38	2258	-76.38	2236	-76.69	2250	2250	2362	-76.18	-76.44	-76.41	2315	-76.22	2191	-76.43	1843	-76.34	1723	-75.8	1922
	-16.05	1562	-76.24	2255	-76.27	2234	-76.52	2251	2251	2362	-76.11	-76.33	-76.26	2315	-76.07	2192	-76.28	1844	-76.19	1722	-75.74	1922
	-15.89	1562	-76.13	2254	-76.11	2232	-76.41	2250	2250	2364	-75.97	-76.18	-76.14	2316	-75.91	2192	-76.15	1841	-76.06	1724	-75.5	1922
	-15.74	1562	-75.93	2254	-75.98	2234	-76.28	2249	2249	2363	-75.82	-76.07	-75.97	2315	-75.79	2191	-75.99	1840	-75.92	1723	-75.38	1918
	-15.59	1562	-75.82	2251	-75.85	2231	-76.15	2248	2248	2365	-75.67	-75.98	-75.9	2317	-75.63	2192	-75.86	1840	-75.8	1723	-75.25	1918
	-15.46	1562	-75.69	2246	-75.7	2233	-76.03	2245	2245	2367	-75.56	-75.77	-75.73	2319	-75.54	2192	-75.72	1840	-75.65	1724	-75.14	1916
	-15.33	1562	-75.57	2245	-75.59	2234	-75.87	2248	2248	2369	-75.45	-75.67	-75.62	2319	-75.38	2192	-75.58	1838	-75.53	1724	-74.98	1915
	-15.16	1562	-75.44	2244	-75.43	2233	-75.77	2248	2248	2370	-75.27	-75.58	-75.47	2319	-75.2	2192	-75.49	1838	-75.37	1723	-74.89	1915
	-15.07	1562	-75.2	2246	-75.33	2235	-75.65	2249	2249	2371	-75.07	-75.35	-75.33	2321	-75.07	2194	-75.3	1838	-75.22	1726	-74.74	1916
	-14.89	1562	-75.16	2242	-75.16	2235	-75.47	2253	2253	2372	-75.02	-75.28	-75.21	2319	-74.92	2193	-75.12	1838	-75.12	1724	-74.6	1915
	-14.77	1562	-74.94	2246	-75.03	2235	-75.35	2248	2248	2372	-74.83	-75.09	-75.06	2318	-74.75	2195	-75.03	1839	-74.95	1724	-74.49	1916
	-14.6	1562	-74.83	2246	-74.87	2237	-75.22	2249	2249	2371	-74.66	-74.97	-74.93	2316	-74.64	2195	-74.84	1839	-74.82	1725	-74.33	1917
	-14.47	1562	-74.64	2244	-74.75	2236	-75.08	2248	2248	2371	-74.55	-74.86	-74.79	2315	-74.54	2195	-74.73	1838	-74.69	1722	-74.23	1916
	-14.31	1562	-74.58	2245	-74.58	2236	-74.95	2247	2247	2369	-74.4	-74.66	-74.62	2313	-74.35	2196	-74.57	1837	-74.53	1723	-74.03	1913
	-14.17	1562	-74.33	2244	-74.47	2236	-74.85	2245	2245	2367	-74.25	-74.57	-74.52	2311	-74.25	2195	-74.42	1836	-74.37	1721	-73.91	1914
	-14.07	1561	-74.24	2243	-74.31	2236	-74.65	2247	2247	2368	-74.11	-74.41	-74.32	2311	-74.11	2198	-74.3	1835	-74.26	1721	-73.74	1913
	-13.86	1562	-74.08	2240	-74.2	2237	-74.57	2245	2245	2368	-73.94	-74.29	-74.2	2310	-73.86	2195	-74.14	1833	-74.1	1721	-73.6	1911
	-13.81	1561	-73.94	2235	-74.05	2235	-74.4	2242	2242	2369	-73.79	-74.12	-74.06	2312	-73.71	2194	-74.02	1832	-73.98	1720	-73.42	1909
	-13.58	1561	-73.8	2240	-73.9	2234	-74.25	2244	2244	2371	-73.71	-74.01	-73.93	2310	-73.56	2195	-73.87	1831	-73.8	1720	-73.3	1906
	-13.46	1561	-73.69	2232	-73.79	2232	-74.14	2240	2240	2371	-73.53	-73.87	-73.77	2312	-73.51	2194	-73.72	1830	-73.69	1718	-73.13	1905
	-13.31	1561	-73.53	2238	-73.58	2230	-73.99	2239	2239	2372	-73.34	-73.75	-73.61	2310	-73.3	2193	-73.57	1827	-73.54	1717	-72.98	1903
	-13.21	1561	-73.37	2235	-73.46	2230	-73.83	2241	2241	2371	-73.25	-73.57	-73.52	2309	-73.12	2191	-73.46	1825	-73.42	1717	-72.83	1903
	-12.93	1561	-73.21	2237	-73.28	2228	-73.7	2240	2240	2371	-73.1	-73.48	-73.33	2309	-73	2191	-73.31	1825	-73.23	1717	-72.73	1902
	-12.86	1561	-73.03	2233	-73.17	2227	-73.59	2237	2237	2370	-72.92	-73.31	-73.19	2308	-72.94	2189	-73.18	1824	-73.15	1714	-72.63	1900
	-12.7	1560	-72.95	2229	-73.06	2228	-73.45	2238	2238	2369	-72.79	-73.17	-73.08	2306	-72.81	2188	-72.98	1823	-72.97	1715	-72.38	1901
	-12.52	1560	-72.8	2228	-72.84	2227	-73.3	2238	2238	2368	-72.61	-73.04	-72.94	2305	-72.6	2187	-72.86	1823	-72.81	1715	-72.3	1899
	-12.44	1560	-72.59	2231	-72.73	2228	-73.1	2241	2241	2368	-72.47	-72.83	-72.77	2303	-72.48	2187	-72.75	1825	-72.69	1714	-72.12	1901
	-12.24	1560	-72.55	2226	-72.63	2226	-72.98	2242	2242	2367	-72.37	-72.77	-72.64	2301	-72.32	2187	-72.56	1825	-72.54	1713	-72.01	1901
	-12.13	1560	-72.38	2221	-72.4	2227	-72.9	2241	2241	2367	-72.19	-72.58	-72.5	2299	-72.15	2186	-72.45	1825	-72.4	1715	-71.85	1900
	-11.95	1560	-72.17	2222	-72.28	2227	-72.72	2242	2242	2363	-72.02	-72.47	-72.37	2294	-72.01	2186	-72.25	1825	-72.29	1713	-71.7	1902
	-11.89	1560	-72.05	2218	-72.16	2226	-72.57	2244	2244	2363	-71.9	-72.29	-72.22	2294	-71.82	2188	-72.19	1826	-72.1	1714	-71.57	1901
	-11.67	1559	-71.91	2215	-71.99	2224	-72.42	2244	2244	2361	-71.72	-72.17	-72.05	2292	-71.66	2186	-71.96	1826	-71.92	1716	-71.43	1900
	-11.5	1560	-71.81	2219	-71.87	2224	-72.27	2244	2244	2361	-71.57	-72.04	-71.94	2291	-71.51	2188	-71.81	1825	-71.8	1714	-71.3	1902
	-11.42	1559	-71.62	2219	-71.7	2223	-72.17	2243	2243	2360	-71.39	-71.81	-71.77	2292	-71.38	2186	-71.7	1825	-71.63	1716	-71.16	1900
	-11.29	1559	-71.52	2220	-71.5	2223	-71.91	2241	2241	2360	-71.25	-71.75	-71.64	2289	-71.24	2187	-71.52	1825	-71.48	1716	-70.98	1899
	-11.1	1559	-71.4	2217	-71.41	2222	-71.78	2243	2243	2360	-71.09	-71.52	-71.49	2290	-71.13	2187	-71.44	1824	-71.35	1716	-70.86	1897
	-10.96	1559	-71.12	2219	-71.17	2218	-71.66	2239	2239	2361	-70.93	-71.34	-71.32	2289	-70.87	2186	-71.25	1824	-71.2	1717	-70.6	1896
	-10.85	1559	-71.07	2219	-71.07	2218	-71.48	2238	2238	2360	-70.82	-71.26	-71.22	2289	-70.72	2185	-71.12	1821	-71.05	1717	-70.56	1893
	-10.71	1559	-70.86	2219	-70.92	2217	-71.34	2238	2238	2361	-70.67	-71.01	-71.01	2292	-70.63	2183	-70.95	1820	-70.95	1717	-70.36	1893
	-10.56	1559	-70.75	2214	-70.79	2215	-71.23	2237	2237	2359	-70.47	-70.97	-70.89	2292	-70.52	2184	-70.78	1817	-70.75	1714	-70.18	1891
	-10.39	1559	-70.52	2215	-70.65	2213	-71.03	2236	2236	2362	-70.3	-70.73	-70.78	2292	-70.31	2183	-70.64	1818	-70.6	1714	-70.15	1889
	-10.3	1559	-70.48	2211	-70.45	2212	-70.92	2238	2238	2362	-70.16	-70.47	-70.6	2292	-70.13	2182	-70.45	1816	-70.5	1714	-69.88	1888
	-10.12	1559	-70.19	2210	-70.29	2211	-70.81	2237	2237	2363	-70.04	-70.42	-70.48	2289	-69.99	2182	-70.4	1817	-70.35	1712	-69.67	1890
	-9.88	1559	-70.13	2207	-70.16	2208	-70.66	2237	2237	2363	-69.96	-70.21	-70.28	2288	-69.84	2182	-70.21	1816	-70.19	1712	-69.61	1888
	-9.84	1559	-69.93	2207	-69.96	2210	-70.47	2238	2238	2364	-69.68	-70.07	-70.17	2287	-69.73	2182	-70.06	1816	-70.05	1711	-69.5	1887
	-9.69	1559	-69.83	2212	-69.86	2204	-70.34	2237	2237	2364	-69.64	-70.03	-70	2287	-69.44	2178	-69.93	1815	-69.87	1711	-69.29	1887
	-9.47	1559	-69.68	2205	-69.75	2204	-70.22	2234	2234	2365	-69.42	-69.8	-69.81	2283	-69.33	2178	-69.76	1815	-69.75	1709	-69.22	1886
	-9.27	1559	-69.48	2208	-69.54	2205	-70.05	2234	2234	2364	-69.24	-69.67	-69.68	2283	-69.16	2177	-69.62	1815	-69.63	1708	-68.99	1884
	-9.23	1559	-69.37	2207	-69.35	2202	-69.92	2233	2233	2364	-69.1	-69.47	-69.55	2280	-68.96	2176	-69.44	1815	-69.47	1708	-68.85	1881
	-9.01	1559	-69.21	2207	-69.13	2204	-69.72	2233	2233	2364	-68.98	-69.36	-69.4	2279	-68.89	2174	-69.32	1813	-69.34	1708	-68.79	1880
	-8.8	1559	-69.13	2198	-69.09	2202	-69.64	2231	2231	2363	-68.74	-69.25	-69.25	2277	-68.74	2172	-69.12	1812	-69.12	1706	-68.56	1881
	-8.73	1559	-68.88	2203	-68.92	2201	-69.42	2231	2231	2362	-68.64	-69.12	-69.09	2278	-68.52	2170	-68.99	1811	-69.04	1706	-68.39	1879
	-8.54	1559	-68.84	2198	-68.69	2203	-69.26	2229	2229	2361	-68.39	-68.93	-69	2275	-68.29	2172	-68.84	1810	-68.87	1704	-68.38	1878
	-8.39	1560	-68.61	2195	-68.58	2204	-69.15	2228	2228	2361	-68.26	-68.79	-68.81	2276	-68.17	2172	-68.78	1810	-68.71	1706	-68.05	1874
	-8.19	1559	-68.49	2194	-68.52	2201	-69.06	2225	2225	2360	-68.14	-68.59	-68.71	2275	-68	2170	-68.53	1808	-68.59	1707	-67.85	1871
	-8.19	1560	-68.33	2192	-68.24	2203	-68.87	2223	2223	2360	-67.99	-68.46	-68.53	2277	-67.76	2168	-68.41	1804	-68.47	1704	-67.66	1871
	-7.95	1559	-68.13	2189	-68.17	2205	-68.71	2223	2223	2358	-67.85	-68.34	-68.35	2273	-67.62	2165	-68.2	1804	-68.25	1705	-67.62	1867
	-7.79	1559	-68.05	2189	-67.95	2202	-68.58	2219	2219	2355	-67.72	-68.16	-68.28	2273	-67.58	2166	-68.07	1804	-68.11	1704	-67.49	1866
	-7.68	1560	-67.81	2190	-67.8	2203	-68.38	2220	2220	2353	-67.56	-67.9	-68.02	2269	-67.36	2163	-67.94	1800	-68.01	1703	-67.43	1863
	-7.57	1559	-67.67	2191	-67.7	2200	-68.26	2221	2221	2354	-67.37	-67.94	-67.9	2269	-67.11	2163	-67.76	1800	-67.8	1702	-67.09	1863
	-7.45	1559	-67.52	2191	-67.47	2200	-68.1	2220	2220	2352	-67.24	-67.67	-67.76	2268	-66.98	2162	-67.6	1798	-67.64	1700	-67	1861
	-7.17	1560	-67.39	2193	-67.33	2201	-67.88	2222	2222	2353	-67.16	-67.43	-67.59	2266	-66.87	2159	-67.58	1797	-67.55	1700	-66.8	1861
	-7.03	1560	-67.24	2188	-67.23	2197	-67.78	2219	2219	2353	-67	-67.29	-67.48	2263	-66.6	2158	-67.35	1798	-67.43	1698	-66.69	1862
	-6.9	1559	-67.15	2189	-67.14	2197	-67.59	2220	2220	2352	-66.84	-67.12	-67.3	2263	-66.6	2159	-67.1	1795	-67.18	1698	-66.53	1861
	-6.77	1559	-66.94	2191	-66.9	2195	-67.51	2220	2220	2350	-66.62	-66.99	-67.2	2261	-66.55	2159	-66.98	1796	-67.07	1696	-66.47	1862
	-6.57	1559	-66.82	2190	-66.77	2196	-67.32	2221	2221	2351	-66.46	-66.81	-67.02	2257	-66.38	2156	-66.9	1797	-66.98	1693	-66.32	1862
	-6.46	1559	-66.76	2186	-66.64	2193	-67.18	2222	2222	2351	-66.34	-66.71	-66.92	2255	-66.26	2157	-66.74	1797	-66.7	1694	-66.22	1859
	-6.36	1559	-66.57	2180	-66.46	2192	-67.08	2221	2221	2350	-66.23	-66.58	-66.74	2253	-66.03	2154	-66.63	1797	-66.57	1693	-66	1862
	-6.07	1558	-66.38	2182	-66.3	2190	-66.81	2221	2221	2350	-65.94	-66.37	-66.64	2251	-65.78	2152	-66.46	1796	-66.37	1690	-65.91	1861
	-6.02	1558	-66.3	2182	-66.12	2188	-66.68	2221	2221	2350	-65.91	-66.19	-66.39	2249	-65.66	2152	-66.31	1797	-66.32	1688	-65.66	1860
	-5.79	1558	-66.15	2177	-66.08	2188	-66.51	2220	2220	2350	-65.73	-66.11	-66.3	2245	-65.66	2156	-66.15	1795	-66.13	1688	-65.61	1859
	-5.61	1558	-65.98	2179	-65.9	2185	-66.4	2216	2216	2350	-65.52	-65.96	-66.06	2244	-65.46	2153	-66.04	1797	-66.02	1685	-65.49	1856
	-5.6	1557	-65.78	2178	-65.7	2185	-66.21	2219	2219	2349	-65.39	-65.86	-66	2247	-65.34	2152	-65.83	1796	-65.84	1687	-65.23	1857
	-5.39	1557	-65.62	2176	-65.65	2184	-66.13	2216	2216	2349	-65.09	-65.72	-65.79	2247	-65.17	2151	-65.72	1794	-65.71	1684	-65.2	1855
	-5.24	1556	-65.56	2177	-65.48	2183	-65.96	2213	2213	2348	-65.01	-65.57	-65.62	2247	-64.81	2152	-65.59	1795	-65.61	1685	-64.93	1851
	-5.1	1555	-65.45	2177	-65.22	2185	-65.8	2211	2211	2347	-64.86	-65.41	-65.48	2244	-64.68	2153	-65.41	1795	-65.43	1682	-64.79	1850
	-4.91	1555	-65.14	2169	-65.11	2185	-65.64	2212	2212	2345	-64.51	-65.23	-65.34	2245	-64.75	2151	-65.26	1793	-65.25	1683	-64.77	1850
	-4.88	1554	-64.95	2173	-65.01	2182	-65.5	2209	2209	2344	-64.4	-65.07	-65.19	2247	-64.51	2149	-65.22	1793	-65.13	1683	-64.55	1845
	-4.74	1554	-64.87	2168	-64.87	2181	-65.3	2208	2208	2342	-64.37	-65.06	-64.97	2243	-64.26	2150	-64.93	1788	-64.98	1682	-64.43	1844
	-4.43	1553	-64.76	2168	-64.74	2180	-65.13	2207	2207	2342	-63.99	-64.85	-64.92	2243	-64.23	2150	-64.73	1787	-64.79	1683	-64.35	1843
	-4.23	1552	-64.53	2160	-64.57	2180	-65.06	2209	2209	2338	-63.78	-64.61	-64.79	2243	-64.08	2148	-64.69	1785	-64.75	1680	-64.11	1841
	-4.17	1551	-64.4	2163	-64.34	2177	-64.96	2206	2206	2340	-63.79	-64.46	-64.52	2242	-64.04	2149	-64.55	1785	-64.5	1681	-64	1841
	-3.99	1551	-64.28	2158	-64.29	2177	-64.74	2206	2206	2337	-63.61	-64.36	-64.46	2239	-63.8	2148	-64.35	1785	-64.28	1683	-63.96	1840
	-3.82	1550	-64.1	2156	-64.11	2176	-64.59	2209	2209	2338	-63.5	-64.21	-64.24	2239	-63.49	2149	-64.16	1785	-64.18	1681	-63.69	1839
	-3.75	1550	-64.02	2160	-63.93	2175	-64.38	2208	2208	2336	-63.39	-64.04	-64.19	2236	-63.4	2147	-63.99	1784	-64.03	1681	-63.62	1837
	-3.71	1549	-63.76	2157	-63.79	2174	-64.23	2208	2208	2333	-63.28	-63.92	-63.94	2236	-63.26	2148	-63.99	1783	-63.81	1681	-63.42	1839
	-3.5	1549	-63.59	2161	-63.7	2171	-64.16	2202	2202	2333	-63.07	-63.74	-63.85	2230	-63.18	2147	-63.75	1784	-63.76	1681	-63.29	1838
	-3.35	1548	-63.47	2157	-63.55	2172	-63.98	2203	2203	2333	-62.85	-63.58	-63.63	2231	-62.99	2145	-63.4	1779	-63.54	1678	-63.25	1835
	-3.18	1548	-63.24	2160	-63.29	2169	-63.83	2203	2203	2333	-62.91	-63.41	-63.56	2228	-62.88	2146	-63.4	1779	-63.45	1677	-63.08	1834
	-3.01	1548	-63.11	2157	-63.2	2167	-63.72	2199	2199	2330	-62.59	-63.28	-63.37	2226	-62.9	2146	-63.19	1780	-63.31	1676	-62.85	1832
	-3.01	1548	-62.95	2159	-63	2167	-63.57	2200	2200	2328	-62.47	-63.16	-63.16	2223	-62.74	2142	-63.07	1780	-63.1	1676	-62.7	1828
	-2.89	1547	-62.86	2155	-62.82	2163	-63.38	2197	2197	2328	-62.24	-62.99	-63.13	2225	-62.54	2142	-62.91	1777	-63.05	1675	-62.54	1830
	-2.44	1547	-62.68	2149	-62.79	2161	-63.2	2198	2198	2326	-62.18	-62.82	-62.91	2226	-62.47	2142	-62.68	1777	-62.89	1674	-62.51	1826
	-2.25	1548	-62.51	2152	-62.53	2158	-63.1	2196	2196	2324	-62.06	-62.71	-62.81	2223	-62.25	2139	-62.59	1774	-62.74	1672	-62.35	1825
	-2.39	1547	-62.35	2150	-62.34	2160	-62.93	2193	2193	2322	-61.97	-62.53	-62.6	2225	-62.12	2138	-62.53	1773	-62.57	1671	-62.22	1821
	-1.94	1546	-62.06	2147	-62.27	2158	-62.74	2193	2193	2323	-61.81	-62.28	-62.52	2221	-62.06	2136	-62.24	1773	-62.39	1668	-61.99	1817
	-1.65	1546	-61.96	2147	-62.06	2156	-62.72	2189	2189	2321	-61.7	-62.27	-62.39	2218	-61.76	2135	-62.06	1768	-62.2	1667	-61.8	1816
	-1.5	1546	-61.87	2144	-61.89	2155	-62.52	2187	2187	2319	-61.59	-61.89	-62.17	2218	-61.52	2134	-61.97	1768	-62.16	1665	-61.74	1816
	-1.33	1545	-61.7	2149	-61.83	2153	-62.34	2187	2187	2317	-61.32	-61.76	-62.04	2217	-61.56	2130	-61.83	1767	-62.03	1663	-61.47	1816
	-1.34	1544	-61.49	2144	-61.68	2153	-62.11	2186	2186	2316	-61.17	-61.58	-61.9	2213	-61.3	2131	-61.64	1764	-61.74	1664	-61.35	1812
	-1.23	1543	-61.48	2143	-61.48	2149	-62.08	2182	2182	2316	-60.93	-61.37	-61.75	2212	-61.07	2127	-61.53	1765	-61.53	1663	-61.17	1810
	-0.95	1544	-61.28	2134	-61.41	2152	-61.82	2181	2181	2314	-60.8	-61.44	-61.62	2210	-60.91	2126	-61.43	1763	-61.53	1663	-61.02	1811
	-0.83	1543	-61.13	2140	-61.22	2150	-61.73	2180	2180	2314	-60.76	-61.18	-61.43	2209	-60.9	2127	-61.24	1761	-61.35	1660	-60.87	1809
	-0.82	1542	-60.95	2140	-61.1	2150	-61.43	2181	2181	2314	-60.58	-60.94	-61.35	2205	-60.72	2123	-61.12	1758	-61.18	1659	-60.61	1805
	-0.52	1541	-60.86	2133	-60.96	2152	-61.38	2179	2179	2313	-60.53	-60.88	-61.28	2200	-60.49	2122	-60.91	1759	-60.99	1662	-60.51	1807
	-0.53	1540	-60.68	2136	-60.84	2151	-61.19	2178	2178	2311	-60.33	-60.63	-60.98	2199	-60.35	2120	-60.88	1756	-60.88	1661	-60.31	1806
	-0.26	1539	-60.53	2136	-60.74	2148	-60.97	2178	2178	2312	-60.1	-60.56	-60.88	2198	-60.31	2121	-60.71	1755	-60.73	1659	-60.15	1805
	-0.1	1539	-60.46	2136	-60.53	2148	-60.87	2179	2179	2310	-59.97	-60.32	-60.73	2195	-59.91	2120	-60.48	1755	-60.58	1658	-60.11	1803
	-0.02	1538	-60.24	2128	-60.33	2150	-60.75	2178	2178	2311	-60.02	-60.29	-60.55	2196	-59.89	2118	-60.35	1754	-60.44	1656	-60	1806
	0.11	1537	-60.08	2130	-60.34	2146	-60.62	2173	2173	2310	-59.78	-60.13	-60.4	2194	-59.87	2119	-60.25	1754	-60.19	1658	-59.85	1801
	0.36	1535	-59.96	2128	-60.1	2148	-60.4	2178	2178	2309	-59.61	-59.91	-60.23	2192	-59.64	2116	-60.03	1753	-60.11	1653	-59.79	1800
	0.37	1536	-59.87	2123	-59.91	2147	-60.3	2180	2180	2309	-59.43	-59.81	-60.15	2193	-59.59	2117	-59.9	1753	-59.98	1654	-59.61	1797
	0.52	1534	-59.72	2122	-59.83	2144	-60.19	2174	2174	2309	-59.42	-59.67	-60.02	2193	-59.34	2116	-59.8	1752	-59.78	1651	-59.41	1793
	0.66	1534	-59.59	2121	-59.56	2143	-60.01	2177	2177	2308	-59.43	-59.49	-59.86	2190	-59.23	2113	-59.61	1753	-59.53	1654	-59.25	1792
	0.96	1531	-59.43	2122	-59.38	2143	-59.84	2178	2178	2308	-59.28	-59.4	-59.68	2193	-58.94	2114	-59.46	1751	-59.47	1648	-59.14	1791
	0.92	1532	-59.33	2122	-59.32	2142	-59.66	2174	2174	2306	-59.02	-59.27	-59.58	2193	-58.69	2111	-59.3	1751	-59.35	1648	-58.95	1793
	1.03	1531	-59.1	2122	-59.21	2141	-59.45	2177	2177	2306	-58.7	-59.06	-59.4	2191	-58.56	2109	-59.27	1751	-59.22	1647	-58.85	1787
	1.35	1529	-58.99	2123	-59.02	2139	-59.4	2172	2172	2305	-58.76	-59.02	-59.31	2189	-58.36	2110	-59.07	1750	-59.06	1645	-58.54	1786
	1.39	1528	-58.91	2126	-58.78	2139	-59.26	2172	2172	2305	-58.75	-58.86	-59.18	2190	-58.19	2108	-58.86	1749	-58.93	1643	-58.47	1787
	1.51	1527	-58.69	2120	-58.76	2135	-59.09	2169	2169	2304	-58.45	-58.55	-59.05	2185	-58.1	2109	-58.72	1750	-58.8	1642	-58.31	1785
	1.55	1528	-58.59	2123	-58.49	2133	-58.97	2166	2166	2302	-58.45	-58.54	-58.75	2184	-58.26	2108	-58.6	1749	-58.63	1639	-58.06	1787
	1.76	1526	-58.43	2121	-58.39	2132	-58.77	2164	2164	2301	-58.28	-58.37	-58.6	2182	-58.14	2102	-58.38	1746	-58.5	1639	-58.03	1782
	1.91	1526	-58.22	2122	-58.25	2129	-58.56	2166	2166	2301	-58.09	-58.15	-58.51	2178	-57.91	2101	-58.26	1746	-58.42	1638	-57.76	1781
	2.14	1525	-58.08	2119	-58.09	2129	-58.36	2165	2165	2299	-58	-58.18	-58.28	2179	-57.76	2099	-58.11	1745	-58.25	1633	-57.63	1781
	1.99	1525	-58.03	2120	-57.96	2130	-58.23	2161	2161	2298	-57.87	-57.94	-58.2	2175	-57.53	2099	-57.99	1745	-57.99	1633	-57.45	1780
	2.14	1523	-57.83	2111	-57.85	2127	-58.17	2161	2161	2295	-57.85	-57.57	-57.94	2172	-57.3	2095	-57.88	1741	-57.86	1633	-57.27	1780
	2.25	1524	-57.53	2112	-57.58	2126	-58.12	2155	2155	2293	-57.58	-57.49	-57.88	2171	-57.38	2095	-57.67	1740	-57.71	1630	-57.23	1773
	2.48	1523	-57.46	2115	-57.51	2124	-57.9	2157	2157	2290	-57.45	-57.32	-57.72	2169	-57.42	2096	-57.5	1739	-57.48	1632	-57.01	1776
	2.53	1523	-57.3	2106	-57.37	2125	-57.76	2158	2158	2288	-57.36	-57.1	-57.5	2171	-57.15	2091	-57.43	1738	-57.39	1630	-56.87	1769
	2.61	1522	-57.01	2108	-57.14	2124	-57.61	2161	2161	2285	-56.94	-57.1	-57.36	2166	-57.01	2087	-57.27	1737	-57.17	1625	-56.8	1768
	2.82	1522	-56.97	2106	-57.03	2124	-57.51	2154	2154	2285	-56.48	-56.88	-57.25	2169	-56.97	2085	-57.03	1735	-57.03	1628	-56.67	1764
	3.06	1523	-56.79	2109	-56.92	2122	-57.32	2156	2156	2283	-56.6	-56.8	-57.05	2165	-56.63	2082	-56.85	1734	-56.88	1625	-56.56	1764
	3.01	1522	-56.54	2108	-56.65	2122	-57.21	2155	2155	2284	-56.04	-56.62	-57.02	2161	-56.44	2081	-56.74	1733	-56.84	1625	-56.35	1760
	3.3	1521	-56.41	2109	-56.57	2120	-56.99	2154	2154	2281	-55.53	-56.5	-56.78	2166	-56.15	2078	-56.47	1734	-56.53	1626	-56.1	1757
	3.43	1521	-56.29	2107	-56.43	2116	-56.96	2151	2151	2278	-55.56	-56.42	-56.62	2162	-56.11	2077	-56.41	1731	-56.43	1625	-56.03	1756
	3.62	1521	-56.14	2101	-56.31	2117	-56.78	2149	2149	2279	-55.44	-56.24	-56.58	2158	-55.96	2078	-56.28	1731	-56.32	1622	-55.84	1752
	3.68	1521	-55.97	2102	-56.21	2116	-56.62	2151	2151	2277	-55.23	-56.12	-56.3	2160	-55.7	2076	-56.26	1730	-56.04	1624	-55.65	1751
	3.61	1519	-55.89	2097	-55.98	2113	-56.44	2147	2147	2276	-55.06	-56.04	-56.14	2154	-55.58	2076	-56.03	1730	-55.87	1625	-55.63	1746
	3.84	1519	-55.73	2096	-55.84	2114	-56.33	2143	2143	2274	-55	-55.75	-55.98	2150	-55.59	2073	-55.77	1729	-55.84	1624	-55.47	1748
	4.13	1519	-55.64	2093	-55.81	2110	-56.13	2145	2145	2273	-55.11	-55.61	-55.81	2148	-55.37	2072	-55.68	1727	-55.68	1621	-55.15	1744
	4.07	1518	-55.46	2095	-55.67	2111	-55.91	2144	2144	2274	-54.72	-55.56	-55.69	2147	-55.2	2069	-55.49	1725	-55.53	1622	-55.02	1745
	4.26	1517	-55.36	2088	-55.45	2110	-55.8	2142	2142	2270	-54.42	-55.48	-55.54	2144	-55.09	2073	-55.39	1725	-55.41	1620	-54.84	1739
	4.39	1515	-55.15	2092	-55.35	2106	-55.62	2139	2139	2269	-54.56	-55.34	-55.38	2139	-54.96	2069	-55.18	1722	-55.24	1618	-54.77	1741
	4.39	1514	-55.08	2085	-55.07	2102	-55.46	2138	2138	2265	-54.38	-55.05	-55.28	2139	-54.96	2068	-55.04	1721	-55.1	1617	-54.58	1737
	4.64	1513	-54.92	2086	-54.92	2104	-55.34	2136	2136	2263	-53.78	-54.95	-55.16	2139	-54.86	2068	-55	1721	-55.02	1616	-54.43	1740
	4.89	1512	-54.67	2081	-54.75	2105	-55.19	2136	2136	2262	-53.85	-54.68	-54.97	2136	-54.71	2064	-54.76	1720	-54.92	1614	-54.26	1740
	5.08	1511	-54.55	2082	-54.79	2100	-55.03	2132	2132	2262	-53.76	-54.58	-54.81	2132	-54.7	2066	-54.63	1717	-54.78	1613	-54.18	1736
	5.3	1510	-54.5	2078	-54.57	2095	-54.93	2132	2132	2259	-53.59	-54.56	-54.68	2133	-54.34	2061	-54.34	1716	-54.46	1613	-54.04	1734
	5.4	1509	-54.33	2078	-54.32	2096	-54.82	2127	2127	2258	-53.32	-54.2	-54.57	2130	-54.12	2063	-54.23	1715	-54.32	1610	-53.94	1734
	5.34	1506	-54.16	2078	-54.23	2095	-54.66	2124	2124	2255	-53.39	-53.95	-54.41	2127	-53.9	2062	-54.05	1713	-54.2	1607	-53.72	1733
	5.81	1505	-53.98	2078	-54.1	2090	-54.51	2127	2127	2254	-53.3	-53.95	-54.29	2129	-53.75	2064	-53.97	1710	-54.07	1606	-53.57	1728
	5.96	1504	-53.82	2083	-54.01	2091	-54.34	2122	2122	2252	-53.36	-53.72	-54.12	2127	-53.86	2062	-53.9	1708	-54.02	1602	-53.38	1730
	6.27	1504	-53.69	2081	-53.87	2088	-54.17	2121	2121	2247	-52.79	-53.58	-54.05	2126	-53.54	2061	-53.74	1708	-53.74	1604	-53.05	1724
	6.29	1502	-53.38	2077	-53.71	2089	-54.03	2121	2121	2244	-52.19	-53.53	-53.82	2124	-52.88	2059	-53.55	1705	-53.66	1602	-53.12	1723
	6.49	1501	-53.28	2077	-53.56	2085	-53.95	2118	2118	2241	-52.17	-53.5	-53.69	2125	-52.79	2058	-53.44	1704	-53.49	1601	-52.84	1719
	6.78	1501	-53.37	2081	-53.33	2084	-53.74	2118	2118	2240	-52.33	-53.2	-53.45	2120	-52.51	2055	-53.29	1702	-53.43	1598	-52.69	1720
	6.75	1501	-53.06	2078	-53.22	2085	-53.64	2122	2122	2236	-52.25	-53	-53.31	2121	-52.43	2057	-53.16	1702	-53.25	1599	-52.65	1714
	6.96	1500	-52.83	2077	-53.09	2082	-53.41	2116	2116	2234	-52.34	-53.01	-53.24	2120	-52.28	2055	-53.05	1698	-53.07	1598	-52.3	1711
	7.19	1499	-52.8	2068	-52.93	2085	-53.23	2115	2115	2231	-52.13	-52.83	-53.06	2118	-52.14	2052	-52.88	1697	-52.92	1599	-52.24	1710
	7.19	1498	-52.45	2072	-52.79	2082	-53.13	2119	2119	2229	-52.16	-52.65	-52.95	2116	-52	2047	-52.77	1694	-52.94	1596	-52.16	1707
	7.41	1498	-52.27	2075	-52.61	2080	-52.96	2115	2115	2229	-51.71	-52.57	-52.74	2113	-51.7	2047	-52.65	1697	-52.63	1594	-52.06	1704
	7.66	1497	-52.13	2070	-52.47	2084	-52.79	2116	2116	2226	-51.02	-52.27	-52.7	2109	-51.85	2047	-52.39	1693	-52.31	1593	-51.77	1703
	7.82	1496	-52.09	2068	-52.35	2082	-52.58	2115	2115	2226	-51.12	-52.17	-52.48	2106	-51.78	2046	-52.26	1694	-52.16	1594	-51.6	1699
	8.03	1494	-51.92	2070	-52.1	2079	-52.55	2114	2114	2226	-51.2	-51.96	-52.39	2106	-51.49	2041	-52.21	1694	-51.97	1590	-51.4	1699
	8.13	1494	-51.84	2059	-52.03	2079	-52.29	2115	2115	2224	-50.96	-51.97	-52.21	2101	-51.07	2041	-52.03	1694	-51.84	1588	-51.23	1696
	8.29	1492	-51.69	2051	-51.72	2077	-52.25	2112	2112	2221	-50.99	-51.83	-51.98	2099	-51.13	2037	-51.83	1693	-51.72	1587	-51.24	1692
	8.45	1491	-51.68	2058	-51.62	2079	-52.09	2107	2107	2223	-50.77	-51.68	-51.89	2101	-51.2	2034	-51.84	1694	-51.61	1585	-50.89	1690
	8.86	1489	-51.45	2059	-51.55	2076	-51.97	2114	2114	2217	-50.96	-51.47	-51.68	2097	-51.17	2033	-51.46	1692	-51.56	1581	-50.83	1689
	9.03	1488	-51.35	2055	-51.4	2077	-51.8	2105	2105	2219	-50.2	-51.43	-51.56	2097	-51.02	2031	-51.23	1689	-51.34	1581	-50.74	1683
	9.22	1487	-51.16	2054	-51.21	2073	-51.67	2106	2106	2216	-50.02	-51.26	-51.34	2093	-51	2033	-51.19	1689	-51.18	1580	-50.59	1680
	9.65	1486	-51.15	2060	-51.06	2076	-51.6	2101	2101	2212	-49.95	-50.85	-51.28	2093	-50.73	2028	-51.04	1692	-50.99	1579	-50.41	1675
	9.92	1485	-51.07	2058	-50.95	2069	-51.45	2101	2101	2212	-49.67	-50.85	-51.09	2092	-50.35	2028	-50.95	1689	-50.9	1577	-50.34	1674
	9.76	1483	-50.89	2050	-50.47	2069	-51.31	2097	2097	2210	-49.5	-50.62	-50.99	2089	-50.02	2025	-50.79	1686	-50.76	1574	-50.32	1669
	10.04	1482	-50.58	2056	-50.3	2064	-51.03	2096	2096	2203	-48.88	-50.52	-50.82	2086	-50.03	2022	-50.61	1685	-50.63	1572	-50.09	1665
	10.32	1481	-50.45	2045	-50.23	2066	-50.74	2097	2097	2204	-48.59	-50.33	-50.63	2087	-49.98	2020	-50.51	1681	-50.46	1572	-49.85	1662
	10.5	1481	-50.4	2052	-50.08	2063	-50.6	2093	2093	2203	-48.48	-50.09	-50.57	2082	-49.52	2017	-50.4	1682	-50.42	1567	-49.61	1662
	10.61	1478	-50.09	2046	-49.94	2064	-50.5	2091	2091	2204	-48.68	-49.94	-50.32	2082	-49.22	2018	-50.18	1680	-50.3	1565	-49.42	1664
	10.72	1477	-49.85	2039	-49.95	2056	-50.41	2091	2091	2201	-49.01	-49.98	-50.23	2075	-49.22	2011	-50.09	1678	-50.09	1565	-49.18	1658
	10.89	1477	-49.89	2037	-49.76	2057	-50.19	2091	2091	2193	-48.13	-49.73	-50.11	2070	-49.06	2012	-49.84	1675	-49.74	1563	-49.26	1660
	11	1476	-49.64	2041	-49.45	2054	-50.2	2088	2088	2191	-47.65	-49.61	-50.01	2068	-49.06	2009	-49.67	1673	-49.78	1561	-49	1655
	11.04	1474	-49.57	2029	-49.3	2055	-50	2088	2088	2188	-47.37	-49.62	-49.73	2067	-48.96	2008	-49.45	1672	-49.62	1559	-48.88	1653
	11.24	1473	-49.33	2030	-49.08	2055	-49.79	2090	2090	2188	-47.32	-49.29	-49.63	2058	-49.04	2009	-49.45	1671	-49.47	1558	-48.8	1654
	11.35	1472	-49.18	2033	-48.93	2053	-49.66	2087	2087	2185	-47.47	-49.13	-49.47	2058	-48.81	2008	-49.24	1667	-49.33	1557	-48.59	1652
	11.33	1472	-49	2027	-48.74	2050	-49.55	2080	2080	2185	-47.78	-49.21	-49.35	2055	-48.81	2004	-49.04	1665	-49.08	1556	-48.67	1651
	11.56	1471	-48.75	2023	-48.71	2052	-49.32	2082	2082	2185	-47.76	-49.03	-49.17	2052	-48.59	1996	-48.87	1664	-48.83	1555	-48.38	1648
	11.83	1471	-48.68	2029	-48.64	2048	-49.16	2079	2079	2181	-47.55	-48.7	-49	2049	-48.18	1994	-48.82	1663	-48.72	1555	-48.12	1645
	11.95	1470	-48.52	2020	-48.46	2048	-49.11	2080	2080	2178	-46.95	-48.63	-48.86	2048	-48.15	1993	-48.65	1665	-48.6	1551	-48.04	1644
	12.09	1469	-48.28	2027	-48.15	2046	-49.06	2077	2077	2179	-46.7	-48.4	-48.65	2048	-48.02	1992	-48.48	1660	-48.34	1552	-47.85	1640
	12.08	1468	-48.38	2022	-48.08	2048	-48.8	2076	2076	2176	-46.95	-48.23	-48.56	2043	-47.86	1992	-48.36	1660	-48.3	1551	-47.78	1636
	12.44	1468	-48.12	2013	-48.04	2045	-48.68	2074	2074	2177	-47.1	-48.02	-48.43	2043	-47.92	1988	-48.19	1659	-48.31	1547	-47.58	1631
	12.65	1468	-47.94	2021	-47.79	2042	-48.47	2071	2071	2173	-46.6	-47.77	-48.26	2039	-47.72	1983	-48.15	1658	-48.05	1548	-47.54	1626
	12.71	1467	-47.62	2015	-47.74	2042	-48.26	2073	2073	2169	-46.21	-47.56	-48.12	2043	-47.38	1980	-47.92	1659	-47.96	1547	-47.41	1623
	12.91	1467	-47.51	2027	-47.38	2038	-48.13	2067	2067	2165	-46.54	-47.35	-47.83	2039	-47.17	1975	-47.65	1655	-47.8	1544	-47.19	1622
	12.93	1467	-47.29	2008	-47.16	2036	-48.09	2068	2068	2166	-46.31	-47.35	-47.81	2039	-47.36	1979	-47.49	1650	-47.54	1543	-47.12	1620
	13.09	1466	-47.27	2018	-46.91	2034	-48.1	2062	2062	2156	-45.83	-47.2	-47.59	2038	-47.01	1976	-47.39	1648	-47.35	1544	-47.04	1615
	13.18	1466	-47.24	2013	-46.98	2034	-47.73	2062	2062	2155	-45.96	-46.9	-47.45	2034	-46.97	1974	-47.17	1647	-47.25	1542	-46.78	1615
	13.19	1465	-46.94	2008	-46.94	2029	-47.46	2058	2058	2152	-45.68	-46.68	-47.28	2033	-46.42	1968	-47.12	1646	-47.31	1538	-46.53	1610
	13.42	1464	-46.71	2007	-46.42	2032	-47.3	2055	2055	2147	-45.25	-46.67	-47.15	2030	-46.07	1968	-46.96	1646	-47.05	1536	-46.27	1605
	13.51	1465	-46.68	2004	-46.14	2027	-47.04	2055	2055	2147	-45.23	-46.47	-47.02	2029	-45.79	1967	-46.85	1640	-46.89	1533	-46.28	1603
	13.73	1464	-46.36	1997	-46.2	2026	-46.98	2049	2049	2148	-45.29	-46.42	-46.93	2028	-45.59	1969	-46.82	1639	-46.79	1532	-46.11	1603
	13.89	1463	-46.23	1999	-45.89	2021	-46.89	2046	2046	2145	-45.2	-46.44	-46.75	2025	-45.76	1966	-46.62	1638	-46.6	1529	-45.9	1595
	13.89	1462	-46.19	1994	-45.88	2021	-46.7	2046	2046	2144	-44.94	-46.21	-46.58	2017	-45.51	1966	-46.52	1633	-46.37	1526	-45.76	1588
	14.08	1461	-46.08	1999	-45.61	2020	-46.55	2043	2043	2142	-45.29	-45.97	-46.5	2012	-45.43	1964	-46.36	1631	-46.24	1526	-45.76	1587
	14.19	1460	-45.91	1999	-45.21	2017	-46.62	2042	2042	2137	-44.76	-45.73	-46.36	2007	-45.31	1960	-46.14	1627	-46.14	1520	-45.52	1581
	14.29	1459	-45.66	1992	-45.14	2015	-46.26	2038	2038	2132	-44.16	-45.75	-46.19	2003	-45.23	1959	-46.01	1626	-46.08	1521	-45.43	1579
	14.46	1458	-45.61	1991	-45.36	2012	-46.16	2038	2038	2130	-44.37	-45.48	-46.05	2000	-45.24	1957	-45.78	1620	-45.98	1519	-45.45	1573
	14.55	1457	-45.45	1992	-45.26	2010	-46.12	2037	2037	2128	-44.32	-45.35	-45.8	2000	-45.21	1954	-45.61	1619	-45.79	1516	-45.04	1571
	14.67	1456	-45.3	1988	-45.12	2009	-46.04	2034	2034	2123	-44.07	-45.3	-45.75	1998	-44.96	1953	-45.48	1617	-45.59	1514	-45.17	1565
	14.82	1454	-45.05	1982	-44.77	2007	-45.67	2031	2031	2122	-44.11	-45.11	-45.59	1998	-44.85	1949	-45.29	1616	-45.38	1515	-45.06	1561
	14.96	1454	-44.94	1983	-44.67	2005	-45.49	2033	2033	2120	-43.7	-45.02	-45.43	1992	-44.82	1944	-45.24	1615	-45.34	1510	-44.95	1560
	15.01	1452	-44.89	1979	-44.53	2004	-45.43	2032	2032	2118	-43.34	-44.96	-45.19	1992	-44.66	1947	-44.74	1613	-44.98	1509	-44.48	1556
	15.25	1451	-44.61	1975	-44.34	2001	-45.18	2031	2031	2116	-43.4	-44.84	-44.99	1987	-44.55	1944	-44.65	1611	-44.9	1506	-44.45	1551
	15.38	1450	-44.48	1976	-44.16	2001	-45.06	2025	2025	2113	-43.21	-44.76	-44.89	1986	-44.7	1941	-44.58	1610	-44.72	1505	-44.19	1546
	15.48	1449	-44.31	1972	-43.99	2001	-44.92	2025	2025	2113	-42.93	-44.55	-44.78	1984	-44.32	1939	-44.32	1610	-44.49	1504	-44.1	1540
	15.66	1448	-44.2	1975	-44.03	1998	-44.56	2027	2027	2111	-42.99	-44.31	-44.56	1979	-44.26	1934	-44.22	1606	-44.41	1499	-43.87	1535
	15.72	1447	-44.17	1963	-43.72	1998	-44.39	2024	2024	2110	-42.75	-44.17	-44.56	1972	-44.25	1933	-44.14	1603	-44.24	1497	-43.53	1529
	15.97	1446	-43.64	1964	-43.6	1996	-44.35	2021	2021	2105	-42.5	-44.17	-44.32	1973	-43.92	1929	-44.04	1602	-43.97	1496	-43.52	1526
	15.98	1446	-43.75	1965	-43.7	1992	-44.36	2019	2019	2103	-42.33	-44.02	-44.18	1964	-43.72	1926	-44.04	1601	-44.11	1491	-43.34	1522
	16.11	1444	-43.49	1958	-43.4	1994	-44.05	2014	2014	2103	-42.52	-43.78	-44.05	1962	-43.69	1925	-43.85	1602	-43.78	1488	-43.21	1516
	16.31	1444	-43.15	1944	-43.19	1993	-43.96	2013	2013	2101	-42.42	-43.62	-43.83	1957	-43.72	1921	-43.61	1599	-43.68	1487	-43.07	1514
	16.45	1443	-43.05	1939	-43.03	1993	-43.85	2010	2010	2099	-42.17	-43.46	-43.66	1952	-43.63	1921	-43.57	1597	-43.52	1483	-43	1507
	16.59	1441	-43.05	1973	-42.97	1991	-43.55	2009	2009	2098	-42.1	-43.41	-43.47	1948	-43.47	1919	-43.51	1594	-43.42	1478	-42.84	1503
	16.75	1441	-42.71	1947	-43.07	1989	-43.32	2002	2002	2097	-42.22	-43.19	-43.45	1947	-43.34	1913	-43.22	1591	-43.1	1476	-42.47	1500
	16.87	1440	-42.55	1937	-43	1985	-43.35	2002	2002	2095	-42.33	-43.06	-43.34	1941	-43.03	1911	-43.06	1587	-43	1473	-42.37	1493
	17.08	1439	-42.51	1938	-42.69	1986	-43.04	1996	1996	2093	-41.99	-43.03	-43.19	1935	-43.09	1909	-43.05	1587	-42.67	1469	-42.26	1486
	17.21	1438	-42.3	1943	-42.77	1983	-43.1	1997	1997	2091	-42.08	-42.92	-42.95	1930	-42.86	1908	-42.92	1585	-42.67	1466	-41.9	1480
	17.28	1437	-42.19	1933	-42.45	1981	-43.1	1992	1992	2088	-42.07	-42.8	-42.82	1926	-42.89	1904	-42.75	1582	-42.4	1462	-41.95	1476
	17.44	1436	-41.99	1937	-42.15	1979	-42.83	1990	1990	2079	-41.2	-42.59	-42.77	1925	-42.67	1898	-42.62	1573	-42.36	1459	-41.84	1469
	17.59	1435	-42.09	1935	-42.03	1976	-42.4	1985	1985	2074	-41.15	-42.39	-42.68	1923	-42.42	1896	-42.53	1571	-42.16	1455	-41.87	1460
	17.7	1434	-41.97	1941	-42.13	1973	-42.4	1984	1984	2066	-41.48	-42.16	-42.36	1915	-42.45	1892	-42.28	1568	-42.06	1455	-41.49	1453
	17.99	1433	-41.73	1927	-41.7	1971	-42.05	1986	1986	2059	-40.85	-42.29	-42.24	1912	-42.28	1888	-42.12	1566	-41.95	1451	-41.29	1448
	18.07	1431	-41.5	1928	-41.43	1968	-41.92	1979	1979	2052	-40.18	-41.95	-42.01	1910	-42.32	1882	-41.84	1560	-41.69	1448	-41.13	1444
	18.28	1431	-41.4	1919	-41.39	1966	-41.83	1977	1977	2047	-40.04	-41.75	-41.83	1903	-41.79	1876	-41.74	1558	-41.57	1446	-41.08	1438
	18.36	1429	-41.39	1913	-41.11	1961	-41.69	1974	1974	2046	-40.22	-41.74	-41.89	1904	-41.44	1871	-41.64	1558	-41.48	1443	-41	1432
	18.56	1428	-41.08	1915	-41.12	1960	-41.76	1971	1971	2046	-40.15	-41.46	-41.52	1899	-41.26	1868	-41.38	1556	-41.43	1441	-40.77	1427
	18.7	1427	-41.05	1910	-40.97	1958	-41.56	1970	1970	2044	-40.56	-41.3	-41.27	1892	-41.06	1864	-41.31	1552	-41.18	1438	-40.67	1418
	18.77	1425	-40.93	1910	-41.04	1955	-41.15	1968	1968	2038	-40.08	-41.19	-41.19	1888	-40.85	1860	-41.05	1547	-40.92	1435	-40.69	1412
	19.05	1424	-40.58	1908	-40.72	1954	-41.12	1964	1964	2030	-39.3	-41.15	-40.89	1875	-40.94	1857	-40.95	1544	-40.84	1433	-40.56	1402
	19.13	1423	-40.58	1902	-40.61	1951	-40.83	1959	1959	2025	-39.14	-41.03	-40.92	1874	-40.71	1855	-40.86	1543	-40.74	1430	-40.61	1395
	19.38	1421	-40.53	1909	-40.37	1951	-40.71	1956	1956	2023	-39.36	-40.98	-40.73	1869	-40.41	1852	-40.62	1540	-40.67	1425	-40.25	1384
	19.46	1420	-40.29	1896	-40.1	1945	-40.76	1950	1950	2017	-39.2	-40.83	-40.61	1862	-40.38	1850	-40.49	1535	-40.35	1422	-40.05	1373
	19.62	1419	-40.17	1889	-40.04	1945	-40.39	1946	1946	2014	-38.88	-40.6	-40.34	1860	-40.25	1849	-40.5	1533	-40.3	1419	-39.85	1365
	19.81	1417	-40.1	1891	-39.73	1942	-40.39	1942	1942	2006	-38.33	-40.35	-40.36	1851	-40.19	1846	-40.12	1528	-40.16	1414	-39.61	1354
	19.89	1416	-40.02	1896	-39.71	1940	-40.17	1935	1935	2001	-38.27	-40.29	-40.01	1845	-40.09	1842	-39.91	1525	-39.9	1410	-39.38	1343
	20.03	1415	-39.66	1883	-39.43	1938	-39.9	1933	1933	2001	-38.92	-40.27	-39.88	1841	-39.81	1839	-39.73	1518	-39.97	1405	-39.22	1328
	20.21	1415	-39.45	1884	-39.32	1933	-39.95	1926	1926	1994	-38.28	-40.1	-39.75	1837	-39.71	1836	-39.62	1517	-39.77	1399	-39.22	1319
	20.45	1414	-39.36	1877	-39.27	1932	-39.76	1925	1925	1982	-37.93	-39.76	-39.6	1833	-39.69	1835	-39.61	1511	-39.63	1395	-39.05	1311
	20.52	1413	-39.19	1863	-39.21	1930	-39.65	1922	1922	1964	-37.34	-39.72	-39.45	1824	-39.67	1835	-39.32	1510	-39.34	1392	-38.91	1302
	20.68	1412	-39.09	1868	-39.1	1925	-39.6	1915	1915	1954	-37.1	-39.6	-39.33	1821	-39.53	1829	-39.18	1504	-39.21	1389	-38.94	1295
	20.83	1412	-38.94	1867	-39.15	1921	-39.31	1912	1912	1947	-37.32	-39.31	-39.22	1814	-39.16	1823	-38.9	1498	-39.3	1383	-38.92	1289
	20.96	1411	-38.87	1868	-38.95	1921	-39.22	1908	1908	1944	-37.09	-39.28	-39.23	1809	-39.1	1820	-38.98	1494	-38.98	1379	-38.45	1273
	21.06	1411	-38.65	1866	-38.79	1918	-39.08	1906	1906	1938	-36.71	-39.23	-38.91	1803	-39.19	1813	-38.73	1489	-38.81	1374	-38.35	1264
	21.3	1410	-38.63	1863	-38.82	1914	-39.18	1899	1899	1935	-36.45	-38.9	-38.75	1792	-39.05	1806	-38.3	1481	-38.6	1368	-37.98	1255
	21.42	1410	-38.25	1861	-38.7	1908	-39.03	1896	1896	1932	-36.49	-38.83	-38.63	1787	-38.67	1797	-38.28	1477	-38.33	1364	-37.59	1244
	21.57	1409	-38.23	1857	-38.43	1905	-38.89	1890	1890	1931	-36.83	-38.53	-38.35	1781	-38.58	1791	-38.08	1472	-38.53	1357	-37.78	1234
	21.81	1409	-37.96	1852	-38.34	1903	-38.45	1888	1888	1930	-36.26	-38.33	-38.18	1774	-38.56	1784	-37.86	1466	-38.4	1351	-37.56	1218
	21.95	1409	-37.57	1851	-38.05	1899	-38.29	1886	1886	1921	-36.14	-38.2	-38.25	1770	-38.52	1782	-37.59	1460	-38.05	1344	-37.43	1205
	22.11	1408	-37.63	1853	-37.94	1895	-38.04	1881	1881	1918	-36.12	-38.05	-38.03	1763	-37.89	1772	-37.45	1454	-37.96	1335	-37.34	1185
	22.26	1407	-37.41	1843	-37.79	1890	-38.02	1877	1877	1902	-35.9	-38.03	-37.72	1753	-37.61	1770	-37.25	1449	-37.75	1331	-37.04	1171
	22.4	1406	-37.47	1833	-37.76	1885	-37.8	1875	1875	1893	-35.43	-37.82	-37.77	1746	-37.81	1764	-37.21	1447	-37.6	1326	-36.74	1160
	22.55	1405	-36.43	1838	-37.48	1882	-37.63	1872	1872	1890	-35.49	-37.69	-37.47	1733	-37.29	1755	-37.09	1441	-37.53	1318	-36.68	1151
	22.7	1404	-36.61	1825	-37.38	1877	-37.47	1869	1869	1887	-35.32	-37.51	-37.33	1722	-37.03	1751	-37.1	1436	-37.4	1312	-36.68	1138
	22.78	1403	-35.93	1824	-37.27	1874	-37.54	1863	1863	1886	-35.22	-37.28	-37.12	1716	-37.04	1744	-36.96	1434	-37.4	1307	-36.66	1121
	23.1	1401	-35.78	1818	-37.17	1872	-37.52	1860	1860	1883	-35.05	-37.43	-36.92	1708	-36.67	1736	-36.69	1427	-36.99	1299	-36.54	1108
	23.3	1400	-35.9	1816	-37.36	1866	-37.32	1855	1855	1878	-34.88	-36.68	-36.95	1703	-36.56	1730	-36.76	1420	-36.88	1295	-36.37	1099
	23.48	1399	-35.88	1819	-37	1862	-37.13	1850	1850	1874	-34.9	-36.67	-36.76	1691	-36.48	1725	-36.45	1414	-36.64	1288	-36.31	1091
	23.62	1397	-35.9	1806	-36.63	1857	-37.05	1842	1842	1871	-35.01	-36.21	-36.67	1682	-36.31	1718	-36.16	1406	-36.55	1283	-36.13	1079
	23.77	1396	-35.87	1808	-36.59	1856	-37.05	1835	1835	1865	-34.87	-35.98	-36.33	1677	-36.22	1710	-36.02	1401	-36.47	1277	-36.04	1063
	23.9	1395	-35.78	1812	-36.52	1851	-36.81	1826	1826	1859	-35.03	-35.96	-36.29	1672	-36.09	1708	-35.96	1396	-36.51	1271	-36	1051
	23.95	1394	-35.32	1811	-36.39	1849	-36.53	1824	1824	1854	-35.04	-36.03	-36.18	1660	-36.13	1702	-35.71	1388	-36.29	1264	-35.73	1038
	24.17	1392	-35.18	1808	-36.27	1843	-36.41	1820	1820	1849	-35.12	-35.48	-36.15	1652	-35.82	1691	-35.72	1382	-36.15	1256	-35.71	1020
	24.3	1392	-35.16	1805	-36.01	1841	-36.5	1813	1813	1841	-35.49	-35.36	-36.07	1648	-35.89	1682	-35.6	1373	-35.94	1250	-35.29	1004
	24.51	1391	-35	1800	-35.7	1839	-36.36	1806	1806	1830	-35.34	-35.19	-35.74	1638	-35.81	1672	-35.23	1367	-36.02	1241	-35.55	990.3
	24.58	1391	-34.68	1800	-35.73	1834	-36.1	1802	1802	1818	-34.83	-35.11	-35.54	1631	-35.56	1661	-35.27	1359	-35.69	1232	-35.06	961.9
	24.79	1390	-34.92	1795	-35.74	1831	-35.95	1795	1795	1809	-34.44	-35.12	-35.46	1621	-35.26	1654	-35.24	1353	-35.59	1223	-34.99	927.3
	24.83	1389	-34.51	1790	-35.56	1827	-35.82	1788	1788	1801	-34.1	-34.76	-35.27	1610	-35.17	1646	-35.07	1343	-35.38	1213	-34.74	909.8
	25.05	1389	-34.32	1784	-35.41	1823	-35.63	1786	1786	1793	-34.22	-34.71	-35.23	1605	-34.98	1643	-34.87	1334	-35.13	1204	-34.36	892.2
	25.16	1388	-34.32	1784	-35.42	1818	-35.66	1780	1780	1779	-33.89	-34.73	-35.09	1594	-34.93	1635	-34.77	1328	-35.02	1197	-34.52	880.7
	25.37	1387	-34.09	1785	-35.03	1814	-35.55	1772	1772	1767	-33.75	-34.48	-34.78	1587	-34.7	1629	-34.83	1320	-34.65	1189	-33.98	857.6
	25.5	1386	-34.32	1774	-34.9	1809	-35.33	1770	1770	1751	-33.12	-34.3	-34.82	1575	-34.69	1624	-34.77	1314	-34.74	1180	-33.77	840.8
	25.64	1385	-33.96	1767	-34.61	1804	-35.3	1761	1761	1741	-32.98	-33.87	-34.64	1562	-34.57	1617	-34.42	1305	-34.79	1170	-33.43	813.7
	25.84	1384	-32.99	1774	-34.62	1799	-35.1	1755	1755	1733	-33.31	-33.8	-34.44	1547	-34.61	1611	-34.3	1298	-34.47	1161	-33.21	775.8
	25.9	1383	-32.91	1775	-34.47	1795	-34.89	1747	1747	1730	-33.44	-33.81	-34.32	1536	-34.26	1602	-34.22	1290	-34.29	1151	-33.25	748.8
	26.05	1381	-32.91	1775	-34.23	1791	-34.94	1743	1743	1719	-33.04	-33.61	-34.32	1524	-34.21	1590	-34.09	1279	-34.07	1142	-32.7	728.2
	26.21	1380	-32.86	1772	-33.98	1786	-34.66	1735	1735	1703	-32.58	-33.24	-34.3	1507	-34.09	1581	-33.96	1271	-33.96	1131	-32.06	716.4
	26.35	1379	-32.45	1767	-33.78	1779	-34.39	1728	1728	1693	-32.43	-33.4	-33.95	1490	-34	1570	-33.94	1261	-33.55	1121	-32.19	706.8
	26.55	1377	-32.68	1770	-33.64	1773	-34.47	1720	1720	1689	-32.46	-32.96	-33.85	1480	-33.96	1561	-33.67	1251	-33.58	1108	-31.82	696.1
	26.63	1376	-32.8	1758	-33.56	1764	-34.08	1716	1716	1685	-32.54	-32.79	-33.72	1468	-33.79	1548	-33.79	1243	-33.45	1097	-31.67	687
	26.85	1375	-32.35	1756	-33.28	1759	-33.91	1704	1704	1677	-31.96	-32.78	-33.31	1461	-33.58	1537	-33.37	1235	-33.13	1085	-31.47	680.8
	26.98	1374	-32.32	1758	-33.14	1755	-33.68	1700	1700	1662	-31.83	-32.44	-33.35	1452	-33.41	1528	-33.31	1223	-33.2	1075	-31.67	672.3
	27.13	1373	-32.12	1751	-33.02	1750	-33.49	1694	1694	1655	-31.72	-32.43	-33.18	1443	-33.36	1523	-32.9	1214	-32.98	1064	-31.18	658.4
	27.35	1371	-31.77	1753	-32.81	1746	-33.36	1690	1690	1650	-31.68	-32.12	-32.94	1432	-33.41	1515	-32.82	1200	-32.81	1052	-31.2	647.1
	27.4	1370	-31.66	1754	-32.94	1739	-33.47	1681	1681	1641	-31.4	-31.79	-32.71	1420	-33.22	1502	-32.63	1191	-32.44	1042	-31.11	632.4
	27.8	1368	-31.74	1749	-32.42	1735	-33.26	1674	1674	1626	-30.98	-31.64	-32.65	1411	-32.84	1492	-32.56	1177	-32.57	1031	-31.12	611.4
	27.83	1367	-31.71	1749	-32.49	1729	-32.96	1666	1666	1614	-31.11	-31.72	-32.48	1397	-32.8	1480	-32.31	1170	-32.4	1021	-30.9	588.3
	28.03	1366	-31.64	1747	-32.3	1724	-32.73	1656	1656	1607	-30.9	-31.82	-32.57	1385	-32.82	1468	-31.94	1161	-32.25	1009	-30.41	566.5
	28.2	1365	-31.33	1753	-32.06	1716	-32.52	1649	1649	1598	-30.63	-31.49	-32.28	1373	-32.54	1455	-31.84	1150	-32.2	995.9	-30.26	543.1
	28.3	1364	-31.5	1745	-31.89	1712	-32.53	1644	1644	1584	-30.49	-31.5	-32.22	1364	-32.46	1436	-31.95	1140	-31.89	983.4	-30.56	530.4
	28.47	1363	-31.08	1743	-32.01	1704	-32.59	1635	1635	1578	-30.39	-31.57	-32.07	1351	-32.26	1422	-31.77	1125	-32.15	972.1	-30.14	516.2
	28.55	1362	-30.92	1736	-31.69	1699	-32.38	1628	1628	1575	-30.44	-31.06	-31.82	1333	-32.06	1410	-31.59	1116	-31.87	955.9	-29.47	498.3
	28.72	1362	-31	1739	-31.49	1694	-31.81	1622	1622	1573	-30.25	-30.91	-31.67	1325	-31.84	1403	-31.63	1107	-31.8	942.4	-29.36	486.5
	28.84	1361	-30.78	1738	-31.35	1688	-31.73	1616	1616	1567	-30.29	-31.12	-31.62	1318	-31.85	1395	-31.37	1094	-31.37	928	-29.61	484.1
	29	1361	-30.33	1733	-30.82	1681	-31.52	1607	1607	1558	-29.93	-30.71	-31.51	1301	-31.79	1380	-31.25	1082	-31.42	915.3	-29.72	478.5
	29.15	1361	-30.65	1731	-30.92	1676	-31.17	1600	1600	1549	-30.05	-30.71	-31.19	1290	-31.64	1367	-31.32	1073	-31.16	901.8	-29.52	467.6
	29.23	1360	-30.06	1726	-30.74	1667	-30.67	1595	1595	1543	-29.98	-30.46	-31.18	1282	-31.4	1352	-31.09	1058	-30.8	890.5	-29.34	460.9
	29.43	1360	-29.63	1730	-30.57	1658	-30.55	1589	1589	1533	-30.12	-30.18	-30.94	1266	-31.23	1332	-30.95	1049	-30.71	879.2	-29.04	439.8
	29.5	1359	-29.68	1722	-30.47	1651	-30.57	1583	1583	1525	-29.84	-29.8	-30.95	1254	-31.26	1316	-30.72	1041	-30.42	866.7	-29.37	429
	29.76	1358	-29.84	1718	-30.07	1645	-30.38	1577	1577	1519	-29.68	-29.9	-30.78	1243	-31.07	1296	-30.66	1029	-30.4	852.6	-28.97	416.4
	29.87	1358	-29.64	1722	-30.08	1641	-30.21	1572	1572	1513	-29.7	-29.94	-30.59	1229	-30.67	1284	-30.49	1016	-30.4	838.3	-28.56	402.9
	30	1357	-29.4	1721	-30.03	1636	-30	1567	1567	1506	-29.71	-29.96	-30.6	1216	-30.49	1268	-30.39	1008	-30.16	822.3	-28.36	395.6
	30.16	1356	-29.6	1714	-30.05	1629	-29.98	1560	1560	1498	-29.6	-29.93	-30.37	1205	-30.38	1259	-30.15	992.6	-29.66	804.9	-28.64	388.3
	30.32	1355	-29.12	1712	-29.94	1624	-30.06	1553	1553	1491	-29.65	-29.35	-30.17	1192	-30.31	1244	-29.74	976.8	-29.45	792.2	-28.35	380.9
	30.47	1354	-29.42	1709	-29.86	1618	-29.76	1546	1546	1486	-29.51	-29.04	-29.94	1179	-30.26	1235	-29.5	964.2	-29.35	779.7	-28.29	372.9
	30.62	1352	-29.16	1710	-29.76	1608	-29.72	1536	1536	1479	-29.42	-28.9	-29.94	1172	-29.87	1226	-29.47	955.9	-29.18	766.1	-28.09	365.7
	30.76	1351	-29.05	1712	-29.7	1601	-29.65	1529	1529	1472	-29.41	-28.88	-29.68	1158	-29.62	1209	-29.23	937	-28.88	749.5	-27.85	359.7
	30.94	1350	-28.69	1718	-29.46	1596	-29.44	1523	1523	1465	-29.18	-28.92	-29.65	1151	-29.46	1194	-29.22	930.6	-28.75	736.1	-27.71	354.4
	31.04	1348	-28.68	1710	-29.26	1591	-29.31	1516	1516	1457	-29.33	-28.87	-29.31	1136	-29.34	1177	-29.03	919.9	-28.63	725.4	-27.8	347.7
	31.23	1347	-28.6	1708	-29.34	1584	-29.16	1512	1512	1448	-29	-28.89	-29.27	1122	-29.13	1166	-28.76	907.5	-28.55	714.3	-27.86	340.3
	31.48	1345	-28.68	1709	-28.91	1580	-28.95	1506	1506	1441	-28.9	-28.57	-29.2	1106	-28.93	1153	-28.69	900.6	-28.52	702.8	-27.7	328.4
	31.49	1344	-28.45	1705	-28.95	1576	-28.91	1500	1500	1433	-29.14	-28.32	-28.77	1088	-28.75	1140	-28.53	892.8	-28.01	691.5	-27.44	318.4
	31.79	1343	-28.8	1701	-28.63	1570	-29.04	1494	1494	1424	-28.92	-28.3	-28.78	1072	-28.66	1130	-28.43	880.6	-28.11	677.3	-27.14	311.7
	31.94	1342	-27.96	1700	-28.29	1563	-28.6	1484	1484	1414	-28.48	-28.17	-28.5	1063	-28.46	1121	-28.12	870.7	-28.04	662.4	-27.14	309
	32	1341	-28.1	1697	-28.34	1557	-28.41	1481	1481	1404	-28.32	-27.97	-28.43	1051	-28.3	1102	-28.08	860.5	-27.95	649.7	-26.9	304.4
	32.2	1341	-27.8	1687	-27.96	1553	-28.01	1474	1474	1397	-28.33	-28	-28.34	1042	-28.27	1092	-27.93	850.2	-27.71	639.1	-27.04	297.5
	32.32	1340	-28.13	1689	-27.79	1549	-27.96	1469	1469	1389	-28.11	-27.63	-28.09	1036	-27.86	1065	-27.78	838.4	-27.5	629.1	-26.71	286.6
	32.47	1339	-27.66	1677	-27.76	1545	-27.85	1464	1464	1383	-27.95	-27.89	-27.85	1028	-27.61	1056	-27.7	827.9	-27.44	619.3	-26.62	279.5
	32.67	1338	-27.01	1688	-27.79	1540	-27.82	1460	1460	1377	-27.94	-27.67	-27.87	1020	-27.58	1040	-27.57	820	-27.38	607.8	-26.46	275.6
	32.77	1338	-27.22	1678	-27.66	1536	-27.94	1453	1453	1371	-28.07	-27.3	-27.8	1006	-27.5	1032	-27.46	811.2	-26.95	597.3	-26.53	272.1
	33.07	1337	-26.86	1664	-27.53	1530	-27.72	1445	1445	1365	-27.9	-27.17	-27.49	989.2	-27.41	1019	-27.22	799.1	-26.79	586.1	-26.53	267.3
	33.07	1336	-26.04	1680	-27.33	1525	-27.61	1439	1439	1358	-27.57	-26.79	-27.26	977.6	-26.86	1003	-27.28	789.4	-27.04	577.4	-26.37	263.4
	33.35	1334	-26.01	1673	-27.11	1519	-27.6	1433	1433	1351	-27.43	-26.98	-27.21	964.9	-26.84	995.1	-27.29	779.2	-26.83	561.9	-26.27	255.5
	33.45	1333	-26.29	1669	-26.97	1516	-27.06	1427	1427	1347	-27.46	-26.87	-27.17	959.6	-26.88	981.5	-27.16	769.3	-26.78	546.8	-26.12	249.1
	33.59	1332	-25.81	1669	-26.96	1511	-27.11	1420	1420	1339	-27.16	-26.45	-26.85	947.8	-26.65	965.5	-27.03	757.6	-26.54	534.4	-25.84	242.2
	33.66	1331	-25.4	1670	-26.68	1503	-26.95	1413	1413	1331	-27.01	-26.21	-26.8	934.5	-26.44	953.9	-26.71	748.5	-26.46	522.6	-26.04	234.7
	33.86	1329	-25.39	1670	-26.59	1501	-26.42	1406	1406	1325	-26.91	-25.98	-26.8	919.1	-26.39	939.3	-26.74	739	-25.86	510	-25.65	227.3
	33.96	1329	-25.67	1666	-26.55	1495	-26.34	1400	1400	1319	-26.88	-25.85	-26.34	907.3	-26.23	927.3	-26.37	728.5	-25.71	501.1	-25.37	221.4
	34.13	1327	-25.49	1668	-26.4	1490	-26.36	1395	1395	1312	-26.98	-25.83	-26.34	896.4	-25.96	915	-26.35	716.8	-25.82	494	-25.3	217.6
	34.22	1326	-25.49	1662	-26.2	1485	-26.01	1390	1390	1306	-26.79	-25.69	-26.05	883.5	-25.7	904.7	-26.13	708.3	-25.6	485.8	-25.39	214.2
	34.39	1324	-25.38	1664	-26.25	1480	-25.95	1386	1386	1296	-26.75	-25.62	-25.86	877.4	-25.43	894.3	-25.93	700.4	-25.59	476.3	-25.11	209.8
	34.51	1323	-24.97	1666	-26.02	1476	-25.74	1384	1384	1288	-26.36	-25.83	-25.59	867.9	-25.45	886.8	-25.77	692.2	-25.44	469.6	-24.94	206.7
	34.61	1322	-25.02	1664	-25.96	1469	-25.78	1380	1380	1280	-26.14	-25.61	-25.61	858	-25.22	867.2	-25.71	685	-25.25	462.8	-25.04	203.2
	34.78	1320	-25.2	1664	-25.72	1463	-25.57	1375	1375	1272	-25.89	-25.57	-25.39	843.4	-24.84	861.3	-25.61	675.8	-25.31	453.6	-24.9	199.2
	34.87	1318	-24.84	1661	-25.47	1458	-25.27	1371	1371	1269	-25.78	-25.38	-25.28	832.4	-24.91	854.4	-25.4	665.5	-25.29	443.8	-24.84	195.5
	35.11	1317	-24.99	1660	-25.41	1453	-25.36	1368	1368	1265	-25.54	-25.16	-25.08	821.5	-24.79	842.4	-25.24	657.1	-24.85	430.5	-24.55	192.6
	35.24	1317	-24.77	1663	-25.22	1451	-25.6	1362	1362	1259	-25.36	-25.12	-24.91	813.9	-24.44	827.4	-25.15	651.8	-24.84	421.1	-24.65	189.9
	35.34	1315	-24.59	1657	-25.15	1446	-25.26	1357	1357	1251	-25.3	-24.81	-24.88	806.8	-24.11	814.5	-25.16	644.5	-24.81	413.4	-24.41	185.6
	35.54	1314	-24.73	1658	-25.02	1441	-24.95	1354	1354	1244	-25.24	-24.89	-24.48	796.3	-24.19	800.3	-24.87	635.2	-24.98	404.2	-24.4	182.9
	35.62	1314	-24.7	1650	-24.99	1438	-24.65	1349	1349	1238	-24.93	-24.68	-24.6	791.1	-23.85	784	-24.98	629	-24.85	393.9	-24.41	180.4
	35.82	1313	-24.64	1653	-24.78	1435	-24.35	1345	1345	1234	-24.99	-24.75	-24.43	784.3	-23.67	767.7	-25	619.9	-24.45	384.7	-24.3	177.5
	36.03	1313	-24.57	1659	-24.54	1430	-24.38	1340	1340	1228	-24.45	-24.48	-24	769.7	-23.36	757.5	-24.87	609.7	-24.09	377.5	-24.02	174.4
	36.11	1312	-24.18	1655	-24.39	1426	-24.23	1335	1335	1223	-24.46	-24.16	-23.92	759.1	-23.15	751.2	-24.52	599.2	-24.04	371.3	-23.89	172.1
	36.37	1311	-24.08	1652	-24.27	1422	-23.98	1331	1331	1217	-24.57	-24.2	-23.87	749.9	-22.89	743.7	-24.51	592	-24.28	365.8	-23.76	169.8
	36.58	1311	-24	1648	-24.14	1418	-23.96	1328	1328	1211	-24.24	-24.26	-23.86	743	-22.87	734.2	-24.16	585.1	-23.76	356.4	-23.9	167.7
	36.59	1310	-23.58	1646	-24.21	1413	-23.66	1323	1323	1198	-23.7	-24.12	-23.45	730.5	-22.76	722.6	-23.92	577.2	-23.65	346.5	-23.77	164.3
	36.97	1310	-23.51	1650	-24.12	1410	-23.28	1319	1319	1194	-23.43	-23.82	-23.2	720.8	-22.63	712.4	-23.78	569.7	-23.17	336.3	-23.84	161.4
	36.98	1309	-23.71	1646	-23.43	1404	-23.52	1315	1315	1194	-23.52	-23.98	-23.13	712.5	-22.57	704.8	-23.7	559.6	-23.14	331.1	-23.22	158.7
	37.41	1309	-23.85	1638	-23.31	1399	-23.36	1308	1308	1189	-23.16	-23.59	-22.96	706.8	-22.56	694.4	-23.37	551.2	-22.7	324.6	-23.16	154.9
	37.52	1308	-23.54	1647	-23.41	1397	-23.09	1307	1307	1185	-23.11	-23.28	-22.83	701.1	-22.51	685.3	-23.15	541.9	-22.5	320.5	-22.96	151.5
	37.59	1307	-23.73	1640	-23	1391	-22.96	1303	1303	1180	-22.98	-23.17	-22.76	694.8	-22.08	671.5	-22.98	535.6	-22.82	316.9	-22.84	149
	37.78	1306	-23.4	1638	-22.66	1387	-22.92	1299	1299	1176	-22.85	-23.09	-22.6	687.2	-22.07	661.8	-22.74	529	-22.54	309.3	-22.9	146.7
	37.88	1305	-23.09	1636	-22.57	1383	-22.57	1296	1296	1169	-22.61	-22.99	-22.51	681	-21.85	651.1	-22.79	522.4	-22.36	303.4	-22.63	144.8
	38.01	1303	-22.86	1635	-22.48	1379	-22.18	1294	1294	1165	-22.13	-22.87	-22.3	675.8	-21.58	644.3	-22.57	516.1	-22.09	297.4	-22.54	142.8
	38.27	1302	-22.76	1637	-22.21	1375	-22.18	1291	1291	1162	-22.15	-22.82	-22.36	671.5	-21.57	639.6	-22.12	508	-21.62	288.8	-22.72	140.6
	38.28	1300	-22.75	1636	-22.07	1371	-22.53	1287	1287	1158	-22.46	-22.7	-22.48	663.1	-21.71	630.9	-22.15	501.4	-21.55	283.7	-22.08	137.8
	38.58	1299	-22.57	1629	-21.96	1369	-22.32	1281	1281	1149	-21.71	-22.71	-22.05	653.4	-21.13	619.9	-21.94	494.6	-21.18	278.7	-21.85	134.8
	38.64	1297	-22.31	1632	-21.86	1366	-22.01	1276	1276	1142	-21.34	-22.37	-21.66	644.7	-21.09	613.1	-21.73	489.1	-21.24	274.5	-21.84	133.3
	38.78	1296	-22.4	1627	-21.77	1362	-21.95	1274	1274	1138	-21.12	-22.41	-21.61	640.1	-20.91	606.8	-21.81	483.4	-21.06	272.9	-22.01	131.4
	38.83	1295	-22.41	1626	-21.32	1359	-21.45	1270	1270	1136	-20.85	-22.12	-21.25	633.7	-20.73	592.7	-21.46	477.8	-21.06	270.3	-21.79	129.2
	39.13	1294	-21.76	1625	-21.26	1357	-21.89	1264	1264	1132	-20.83	-21.69	-21.21	623.3	-20.81	585.1	-21.14	470.4	-21.19	267.3	-21.49	127.3
	39.26	1293	-21.85	1630	-21.24	1354	-21.58	1251	1251	1129	-20.98	-21.75	-21.11	616.7	-20.57	579.4	-21.03	464.8	-21.22	262.2	-21.34	125.8
	39.43	1293	-21.84	1623	-21.05	1350	-20.97	1251	1251	1126	-20.85	-21.86	-20.96	609.4	-20.51	569.7	-21.16	460.5	-21	257	-21.17	124.2
	39.43	1292	-21.21	1627	-20.97	1349	-20.75	1245	1245	1121	-20.66	-20.99	-20.64	605.4	-20.31	561.4	-20.66	454	-20.71	252.9	-21.02	123.2
	39.69	1291	-21.03	1629	-20.75	1347	-20.5	1243	1243	1116	-20.78	-20.69	-20.62	599.9	-19.74	550.7	-20.68	446.9	-20.59	249.4	-20.94	121.6
	39.73	1290	-21.11	1627	-20.68	1343	-20.32	1242	1242	1111	-20.29	-20.62	-20.5	595.3	-19.72	544.7	-20.19	440.8	-20.63	246.1	-21.04	119.9
	39.97	1290	-20.99	1624	-20.82	1341	-19.98	1239	1239	1105	-19.86	-20.71	-20.17	590.4	-19.55	538.3	-19.93	433.6	-20.34	241.4	-20.51	117.5
	40.03	1289	-21.13	1619	-20.66	1338	-20.17	1237	1237	1102	-19.83	-20.56	-20.17	587.6	-19.48	534.1	-20.06	431.1	-20.35	237.4	-20.2	115.9
	40.09	1287	-20.39	1620	-20.07	1335	-20.42	1234	1234	1098	-19.62	-20.27	-20.48	582.9	-19.15	527.8	-19.58	426.2	-20.31	235.2	-20.02	114.8
	40.42	1286	-20.15	1617	-20.09	1332	-20.22	1233	1233	1095	-19.79	-20.16	-20.18	572.5	-18.91	523.2	-19.47	421.6	-20.3	232.6	-20.06	113.4
	40.5	1285	-20.02	1622	-19.33	1327	-19.85	1229	1229	1090	-19.6	-20.1	-19.79	562.8	-19.05	518.8	-19.41	418.1	-20.14	229.1	-19.93	111.9
	40.62	1284	-20.27	1616	-19.5	1325	-19.54	1228	1228	1086	-19.59	-19.96	-19.7	558.7	-18.9	511.9	-19.41	414.3	-19.97	225.6	-19.91	110.4
	40.8	1282	-20.14	1610	-19.3	1322	-19.41	1226	1226	1082	-19.4	-19.71	-19.51	555.6	-19.17	508.1	-19.36	409.2	-19.54	221.3	-19.36	109
	40.93	1281	-19.58	1614	-19.02	1318	-19.64	1224	1224	1080	-19.22	-19.96	-19.59	552.6	-18.91	500.5	-19.11	405.3	-19.48	218.5	-19.25	107.4
	41.11	1280	-19.33	1616	-18.98	1316	-19.3	1221	1221	1077	-19.14	-19.62	-19.32	549.5	-18.63	490.4	-19.17	401.1	-19.37	215.6	-19.17	106.4
	41.17	1279	-19.39	1616	-18.99	1313	-19.39	1220	1220	1073	-19	-19.23	-19.1	544.1	-18.08	485.6	-18.8	396.4	-19.12	212.8	-18.93	105.4
	41.38	1277	-19.38	1607	-18.57	1310	-19.58	1213	1213	1070	-19	-19.1	-19	537.7	-17.99	481.4	-18.72	392.3	-19.18	210.4	-18.6	104.1
	41.51	1275	-19.48	1610	-18.57	1309	-19.05	1211	1211	1065	-19.14	-19.1	-18.8	535.5	-17.86	479	-18.56	388.2	-19	207.5	-18.66	103.6
	41.62	1274	-19.37	1606	-18.67	1305	-18.92	1209	1209	1062	-19.05	-18.7	-18.67	529.1	-17.86	475.2	-18.43	384.2	-19.2	204.2	-18.84	102.4
	41.89	1272	-19.35	1603	-17.94	1304	-18.89	1205	1205	1058	-18.77	-18.09	-18.63	526.2	-17.8	471.6	-18.21	380.6	-18.62	199	-18.37	100.5
	41.92	1271	-18.85	1602	-17.67	1304	-18.69	1201	1201	1055	-18.49	-17.97	-18.46	522.6	-17.79	465.7	-17.91	376	-18.59	195.4	-18.17	100
	42.17	1270	-18.53	1595	-17.65	1301	-18.17	1199	1199	1052	-18.58	-18.07	-18.53	517.6	-17.72	463.1	-18.15	371.6	-18.11	193	-18.19	98.62
	42.26	1269	-18.64	1600	-17.41	1298	-18.29	1198	1198	1049	-18.19	-17.58	-18.13	512.5	-17.68	458.9	-18.04	368.1	-18.06	191	-17.95	97.45
	42.32	1268	-18.19	1597	-17.32	1298	-18.05	1194	1194	1047	-18.01	-17.5	-18.06	508.7	-17.42	455.4	-17.46	363.7	-17.77	188.8	-17.93	96.75
	42.54	1267	-18.01	1596	-17.38	1296	-17.65	1193	1193	1045	-18.05	-17.44	-18.02	503.7	-17.38	451.3	-17.54	359.6	-17.54	187.3	-17.72	95.02
	42.49	1267	-17.92	1589	-17.19	1293	-17.29	1190	1190	1042	-17.76	-17.53	-17.69	498.5	-17.56	447	-17.27	354.9	-17.69	185.6	-17.46	94.1
	42.98	1266	-17.35	1600	-17.22	1291	-17.17	1190	1190	1039	-17.65	-16.88	-17.54	494.4	-17.52	442.8	-17	347	-17.3	182.3	-16.82	92.5
	43.09	1266	-17.26	1600	-16.75	1287	-17.17	1187	1187	1036	-17.58	-16.83	-17.44	491.2	-17.26	437.3	-16.44	345.9	-17.33	179.8	-16.64	92.17
	43.17	1265	-17.2	1598	-16.72	1285	-16.91	1185	1185	1033	-17.71	-16.67	-17.13	487.6	-17.11	433.3	-16.35	342.5	-17.17	178.4	-16.65	91.58
	43.45	1265	-17.15	1597	-16.82	1282	-16.7	1184	1184	1030	-17.51	-16.69	-17.1	483.4	-17.25	429.1	-16.25	341.1	-17.35	176.8	-16.59	90.64
	43.47	1264	-16.88	1597	-16.72	1281	-16.76	1183	1183	1026	-17.32	-16.54	-16.98	480.9	-16.98	426	-16.28	338.9	-16.97	174.9	-16.18	90.21
	43.92	1264	-16.86	1594	-16.49	1275	-16.62	1180	1180	1023	-16.91	-16.58	-16.76	477.7	-16.81	421.4	-16.25	336.1	-16.9	173.2	-16.06	89.68
	43.97	1263	-16.72	1595	-16.41	1276	-16.49	1178	1178	1021	-16.87	-16.48	-16.85	474.7	-16.75	418.9	-15.9	332.9	-16.76	171.6	-15.92	89.04
	44.12	1262	-16.79	1601	-16.22	1273	-16.61	1176	1176	1018	-16.7	-16.28	-16.54	471.4	-16.47	416.3	-15.68	330.9	-16.61	170.1	-15.98	88.63
	44.42	1261	-16.69	1590	-16.21	1271	-16.57	1174	1174	1015	-16.86	-16.2	-16.48	467.2	-16.48	413.8	-15.62	328.3	-16.53	168.8	-15.95	87.6
	44.37	1260	-16.22	1586	-16.23	1269	-16.43	1172	1172	1013	-16.72	-16.06	-16.4	464.4	-16.38	410.7	-15.52	326.4	-16.43	167.4	-15.84	86.55
	44.61	1258	-16.03	1588	-16.32	1265	-16.45	1169	1169	1009	-16.28	-15.95	-16.05	461.6	-16.36	407.7	-15.47	324.1	-16.27	165.8	-15.53	85.32
	44.61	1257	-16.04	1588	-15.92	1261	-16.45	1167	1167	1006	-16.31	-15.43	-15.83	457.8	-16.47	404.2	-15.5	321.8	-16.3	164.3	-15.09	84.41
	44.78	1256	-16.05	1588	-15.7	1262	-16.09	1164	1164	1003	-16.18	-15.26	-15.78	455.9	-15.55	401.1	-15.41	319.3	-16.18	162.2	-15.2	83.86
	44.95	1254	-16.03	1581	-15.6	1261	-16.24	1161	1161	1000	-15.99	-15.23	-15.64	453.6	-15.6	394.9	-15.24	316.3	-15.99	159.6	-14.78	82.88
	45.15	1252	-15.85	1585	-15.5	1259	-15.94	1158	1158	996.6	-15.58	-15.26	-15.69	451.9	-15.57	390.2	-15.32	314.7	-15.89	158.5	-14.62	82.52
	45.26	1251	-16.17	1579	-15.37	1257	-15.91	1156	1156	991.4	-15.28	-15.26	-15.83	449.3	-15.39	387.2	-15.35	312.7	-16.07	157.3	-14.45	81.94
	45.26	1250	-15.41	1578	-14.9	1255	-15.52	1155	1155	988.7	-15.09	-15.04	-15.69	442.9	-15.05	383.5	-15.21	310	-15.67	155.8	-14.73	81.44
	45.47	1249	-15.23	1583	-14.6	1256	-15.52	1152	1152	986.3	-15.02	-15.11	-15.32	439.6	-14.96	380.7	-14.98	307.8	-15.49	154.4	-14.25	80.61
	45.58	1248	-14.83	1579	-14.7	1255	-15.73	1152	1152	984.4	-14.59	-15.16	-15.05	437.8	-14.8	378.7	-15.13	305.8	-15.16	152.9	-13.96	80.17
	45.68	1248	-14.63	1578	-14.31	1253	-15.37	1151	1151	982.3	-14.44	-14.5	-15.09	435.4	-14.82	376.6	-14.74	303.1	-15.21	151.8	-14.05	79.79
	45.96	1247	-14.54	1577	-14.21	1251	-15.2	1149	1149	980.5	-14.18	-14.22	-14.99	433.6	-14.54	374.5	-14.43	300.9	-15.01	149.6	-14.01	78.39
	45.9	1246	-14.51	1574	-14.12	1249	-15.42	1148	1148	979.4	-14.3	-14.33	-14.78	430.7	-14.27	372.4	-14.41	298.9	-14.83	148.1	-13.54	77.95
	46.22	1245	-14.6	1573	-14.07	1250	-14.81	1146	1146	974.8	-14.05	-14.06	-14.84	428.1	-14.3	370	-14.32	296.8	-15.08	147.1	-13.5	77.75
	46.29	1244	-14.33	1571	-13.8	1247	-14.66	1146	1146	972.2	-13.72	-13.88	-14.42	425.8	-14.39	367.7	-14.12	294.7	-14.78	144.9	-13.47	77.2
	46.52	1243	-14.21	1570	-13.57	1246	-14.7	1143	1143	970.4	-13.69	-14	-14.21	422.3	-13.97	364.6	-13.86	291.9	-14.18	143.3	-13.31	76.64
	46.66	1242	-14.18	1567	-13.66	1245	-14.32	1141	1141	969	-13.76	-13.43	-14.16	419	-13.92	362.8	-13.64	289.8	-14.01	142.2	-12.93	76.37
	46.75	1241	-13.9	1569	-13.5	1242	-14.03	1139	1139	967.6	-13.75	-13.29	-13.89	416.8	-13.61	360.2	-13.81	288.4	-14.01	141.2	-12.93	75.97
	47.03	1239	-13.71	1565	-13.4	1241	-13.81	1138	1138	965.6	-13.4	-13.54	-13.51	414.6	-13.7	358.8	-13.47	286.3	-14.14	139.7	-12.93	75.55
	46.96	1238	-13.86	1571	-13.43	1239	-13.96	1136	1136	963.5	-13.46	-13.52	-13.37	413.4	-13.38	356	-13.52	284.3	-13.88	137.7	-12.71	74.96
	47.36	1236	-13.36	1566	-13.29	1236	-13.91	1133	1133	961.2	-12.91	-12.97	-13.45	412.9	-13.12	352.9	-13.56	281.9	-13.41	136	-12.45	74.62
	47.32	1235	-13.11	1568	-13.08	1236	-13.94	1131	1131	959.2	-12.66	-12.55	-13.27	410.6	-13.16	351.3	-13.11	279.5	-13.32	135.1	-12.38	74.26
	47.7	1234	-13.02	1571	-13.08	1233	-13.43	1130	1130	958.1	-12.57	-12.58	-13.13	408.3	-12.84	348.5	-13.14	277	-13.1	134.2	-12.64	73.83
	47.62	1233	-12.95	1570	-12.92	1232	-13.24	1129	1129	956.8	-12.57	-12.67	-13.19	405.6	-12.98	346.5	-12.87	275.5	-12.84	133.4	-11.98	73.04
	47.97	1231	-12.79	1569	-12.83	1230	-13.19	1128	1128	955.4	-12.63	-12.54	-12.89	405.1	-12.67	342.6	-12.61	273.9	-12.85	132.8	-11.66	72.85
	47.95	1229	-12.86	1571	-12.67	1232	-12.8	1126	1126	952.6	-12.58	-12.53	-12.59	403.1	-12.35	340	-12.47	272.5	-12.66	131.6	-11.64	72.52
	48.37	1228	-12.71	1563	-12.71	1230	-12.82	1126	1126	950.5	-12.21	-12.15	-12.71	401.1	-12.11	339	-12.46	271	-12.56	130.5	-11.57	72.07
	48.34	1226	-12.69	1565	-12.52	1228	-12.62	1123	1123	946.2	-12.1	-11.93	-12.53	399.9	-11.97	336.8	-12.01	269.5	-12.71	130	-11.21	71.48
	48.57	1225	-13.19	1554	-12.29	1227	-12.48	1120	1120	944.8	-11.67	-11.85	-12.07	393.5	-11.84	335.3	-11.72	268.1	-12.07	129	-10.96	71.12
	48.67	1224	-12.33	1546	-12.18	1226	-12.26	1120	1120	942.1	-11.41	-11.87	-11.93	392.9	-11.74	334.2	-11.51	266.9	-12.17	127.5	-11.09	70.82
	48.69	1224	-11.63	1565	-12.23	1220	-11.69	1119	1119	940.7	-11.24	-11.75	-11.78	392.1	-11.52	332.3	-11.62	265.7	-11.66	125.9	-11.14	70.33
	48.95	1222	-11.43	1563	-11.65	1220	-11.57	1118	1118	938.7	-11.24	-11.58	-11.64	391.5	-11.55	330.9	-11.31	264.3	-11.82	124.9	-10.65	69.86
	49.09	1222	-11.33	1557	-11.54	1220	-11.35	1117	1117	937.6	-11.19	-11.57	-11.6	390.5	-11.47	328.9	-11.2	262.6	-11.46	124.1	-10.44	69.55
	49.29	1221	-11.11	1559	-11.48	1219	-11.35	1115	1115	937	-11.29	-11.41	-11.72	389.3	-10.99	326.7	-11.4	261.5	-11.05	123	-10.37	69.24
	49.33	1221	-11.04	1554	-11.34	1215	-11.39	1112	1112	936.2	-11.23	-11.51	-11.33	386.6	-10.9	324.9	-11.05	260.2	-11.03	122.3	-10.36	68.82
	49.54	1220	-10.96	1551	-11.38	1215	-11.28	1111	1111	933.5	-11.2	-11.39	-11.4	384.3	-11.03	323.7	-10.54	257.8	-10.94	121.3	-10.11	68.81
	49.45	1220	-10.97	1553	-11.17	1211	-11.51	1108	1108	931.3	-11.05	-11.38	-11.24	382.5	-10.78	321.2	-10.46	256.2	-11.01	120.7	-10.11	68.64
	49.81	1219	-11.13	1547	-10.91	1206	-10.79	1107	1107	929.8	-10.9	-11.03	-10.78	380.5	-10.5	319.2	-10.33	254.9	-10.69	119.7	-9.84	68.18
	49.74	1219	-11.2	1534	-10.75	1211	-10.92	1104	1104	928.7	-10.56	-11.06	-10.67	376.9	-10.49	317.6	-10.04	253.9	-10.38	119.1	-10.19	68.13
	50.02	1218	-10.19	1547	-10.59	1207	-10.77	1104	1104	926.7	-10.45	-10.73	-10.62	376.1	-10.13	315	-10.08	252.6	-10.41	118.7	-9.87	67.15
	50.01	1217	-10.08	1540	-10.69	1205	-10.32	1104	1104	924.3	-10.23	-10.77	-10.42	374.1	-9.85	313.6	-9.82	250.8	-10.28	118.3	-9.29	66.06
	50.19	1216	-10.15	1546	-10.31	1203	-10.27	1102	1102	923	-10.39	-10.52	-10.16	371.7	-9.74	312.5	-9.85	249.7	-10.19	117.7	-8.92	65.7
	50.22	1214	-9.69	1551	-10.21	1204	-10.65	1099	1099	920.4	-10.29	-10.44	-10.02	371.4	-9.92	310.9	-9.73	248.7	-10	117.1	-8.62	64.93
	50.39	1212	-9.27	1536	-10.03	1204	-10.25	1100	1100	918.1	-9.82	-10.32	-10.12	371.6	-9.59	309.3	-9.55	247.3	-10.11	116.5	-8.56	65.23
	50.69	1210	-9.26	1534	-9.91	1203	-9.59	1100	1100	915.8	-9.6	-10.32	-9.84	369.9	-9.58	307.9	-9.34	246.7	-9.96	115.6	-8.59	65.75
	50.78	1209	-9.02	1545	-9.89	1203	-9.71	1099	1099	914.7	-9.66	-10.22	-9.75	366.8	-9.28	306.4	-9.38	246	-9.7	114.7	-8.76	65.65
	51.17	1207	-8.99	1534	-9.55	1201	-9.42	1097	1097	913.5	-9.67	-10.15	-9.58	366.9	-9.16	305.3	-9.57	245.3	-9.5	114	-8.45	65.78
	51.32	1206	-9.41	1572	-9.54	1201	-9.34	1098	1098	913.2	-9.48	-10	-9.44	366	-9.01	303.8	-9	243.9	-9.35	113.7	-8.01	64.75
	51.45	1205	-8.8	1548	-9.35	1198	-9.2	1096	1096	911.5	-9.17	-9.96	-9.33	364.8	-8.66	302.3	-8.82	241.8	-9.59	112.9	-7.89	64.51
	51.38	1204	-8.56	1535	-9.24	1200	-9.28	1093	1093	911.3	-9.03	-9.69	-9.31	364.4	-8.91	301.3	-8.67	241.2	-9.47	111.8	-7.67	64.52
	51.71	1203	-8.11	1528	-9.27	1195	-8.78	1092	1092	911.1	-9.17	-9.33	-9.26	361.3	-8.52	299.7	-8.78	240.6	-8.81	110.7	-7.6	64.21
	51.68	1203	-8.2	1530	-8.52	1192	-8.6	1092	1092	909.3	-8.89	-9.31	-8.98	359.8	-8.21	297.8	-8.64	240	-8.64	110.2	-7.54	64.07
	51.97	1202	-7.91	1530	-8.35	1193	-8.68	1090	1090	908.8	-8.65	-8.99	-8.67	356.6	-8.03	296.5	-8.64	239	-8.97	109.3	-7.87	64.34
	51.9	1201	-7.87	1531	-8.19	1193	-8.96	1085	1085	908.1	-8.5	-9.05	-8.49	353.8	-7.9	295.7	-8.59	237.9	-7.97	108.2	-7.24	63.11
	52.38	1199	-7.48	1526	-8.2	1192	-8.15	1084	1084	906	-8.49	-8.58	-8.41	353.6	-7.87	294.1	-8.16	235.9	-7.87	107.3	-7	63.06
	52.37	1199	-7.32	1519	-7.99	1187	-8.01	1088	1088	904.5	-8.14	-8.48	-8.33	351.6	-7.63	293.2	-7.82	233.8	-7.34	106.6	-6.94	62.88
	52.45	1197	-7.59	1522	-7.94	1187	-8.09	1086	1086	902.2	-8.16	-8.54	-7.88	350.3	-7.7	291.9	-8.02	233.2	-7.33	105.9	-7.33	62.65
	52.56	1196	-7.26	1521	-7.97	1186	-7.9	1085	1085	899.5	-8.23	-7.97	-7.7	348.4	-7.67	290.4	-7.34	231.4	-7.01	105.2	-7.09	62.2
	52.6	1194	-6.92	1523	-7.54	1185	-7.86	1084	1084	896.5	-7.64	-7.73	-7.63	347.9	-7.32	289.3	-7.03	230.1	-6.87	105	-6.47	61.75
	52.85	1193	-6.58	1517	-7.41	1186	-7.78	1084	1084	896.6	-7.44	-7.57	-7.54	347.5	-7.13	288.1	-6.97	229.8	-6.87	104.8	-6.73	61.67
	52.86	1192	-6.54	1521	-7.28	1184	-7.51	1082	1082	894.8	-7.44	-7.39	-7.5	345.6	-7.18	287.1	-6.75	229	-7.05	104.2	-6.04	61.47
	53.06	1190	-6.37	1522	-7.19	1183	-7.77	1080	1080	895.1	-7.17	-7.2	-7.14	343.7	-6.9	286	-6.72	228.6	-6.67	103.7	-5.62	61.34
	53.09	1189	-6.25	1524	-7.05	1180	-7.73	1078	1078	893.2	-7.63	-6.99	-7.09	342.4	-6.8	284.8	-6.87	228.1	-6.43	103.2	-5.59	61.29
	53.25	1187	-6.57	1521	-6.78	1183	-7.39	1077	1077	889.3	-7.09	-6.97	-7.01	341.9	-6.85	284.4	-6.51	227.2	-6.52	103	-5.71	61.14
	53.39	1185	-6.23	1525	-6.6	1180	-7.19	1078	1078	886.7	-6.38	-6.97	-6.62	340.5	-6.66	283.4	-6.41	226.3	-6.9	102.3	-5.25	60.9
	53.47	1184	-5.55	1511	-6.6	1179	-7.53	1073	1073	883.6	-6.23	-6.7	-6.59	339.2	-6.72	282	-5.83	224.5	-6.13	101.4	-5.11	60.95
	53.53	1182	-5.78	1510	-6.63	1177	-6.88	1072	1072	883	-5.81	-6.67	-6.52	338.9	-6.32	280.7	-5.82	223.5	-5.67	100.9	-5.18	60.75
	53.81	1181	-5.37	1511	-6.45	1172	-6.85	1071	1071	881.9	-5.62	-6.51	-6.24	338	-6.16	279.4	-5.86	223	-5.67	100.5	-5.19	60.52
	53.78	1180	-4.77	1503	-6.28	1173	-6.63	1071	1071	880.2	-5.23	-6.47	-6.33	337.4	-6.09	278.6	-5.74	222.2	-5.47	100.1	-4.66	60.46
	54.15	1178	-4.66	1507	-6.51	1172	-6.61	1070	1070	879.1	-5.64	-6.5	-6.16	337.3	-6.28	277.9	-5.75	221.6	-5.5	99.56	-4.76	60.27
	54.24	1178	-4.66	1509	-6.19	1166	-6.37	1069	1069	880.2	-4.95	-6.38	-5.96	335.8	-5.85	276.2	-5.71	220.8	-5.42	99.27	-4.4	59.92
	54.47	1177	-4.63	1516	-5.5	1167	-6.41	1067	1067	877.4	-4.27	-6.28	-5.83	334.3	-5.81	274.9	-5.38	220.2	-5.24	98.81	-4.5	59.96
	54.59	1177	-4.63	1512	-5.34	1166	-6.23	1066	1066	877.6	-4.09	-5.63	-5.81	334.1	-5.94	273.9	-5.33	219.6	-5.26	98.5	-4.14	59.55
	54.69	1176	-4.58	1510	-5.19	1167	-5.95	1066	1066	877.2	-4.03	-5.49	-5.46	333	-5.3	271.6	-5.22	219.2	-5.1	98.08	-4.08	59.54
	54.81	1175	-4.47	1512	-5.41	1166	-5.92	1067	1067	877.3	-3.96	-5.42	-5.38	331.2	-5.08	270.2	-5.23	218.7	-5.19	97.7	-3.91	59.44
	54.9	1175	-4.58	1510	-4.99	1163	-5.96	1066	1066	877	-4.07	-5.39	-5.06	330.2	-5.28	269.5	-5.13	217.5	-5.14	97.16	-4.03	59.32
	55.06	1174	-4.45	1513	-4.57	1164	-5.8	1066	1066	876.8	-3.86	-5.45	-5.11	329.5	-4.78	268	-4.88	216.8	-4.75	96.62	-4	59.06
	55.09	1173	-4.33	1510	-4.27	1166	-6.03	1064	1064	876.7	-3.84	-5.18	-4.9	329.2	-4.5	267.2	-4.96	215.9	-4.64	96.25	-4.32	58.97
	55.28	1172	-4.29	1506	-4.65	1164	-5.29	1065	1065	875.3	-3.96	-4.75	-4.79	327.6	-4.1	266.1	-4.9	215.3	-4.63	95.83	-4.13	58.76
	55.35	1171	-4.45	1511	-4.17	1157	-5.1	1066	1066	873.9	-3.75	-4.5	-4.78	326.7	-3.92	264.9	-4.48	213.6	-4.48	95.54	-3.59	58.5
	55.6	1170	-4.54	1503	-3.54	1160	-4.99	1064	1064	871.8	-3.48	-4.7	-4.02	324.1	-3.64	264.6	-4.54	213.3	-4.5	95.12	-3.33	58.65
	55.65	1168	-4.01	1503	-3.32	1160	-4.89	1062	1062	870	-3.44	-4.9	-3.92	322.4	-3.68	264.1	-4.76	213	-4.23	94.77	-3.09	58.34
	55.9	1167	-3.73	1498	-3.2	1159	-4.88	1061	1061	867.6	-3.2	-4.23	-3.47	321.1	-3.72	263.4	-4.45	212	-4.03	94.47	-3.09	58.34
	56	1165	-3.69	1497	-3.14	1158	-4.65	1058	1058	867.5	-3.01	-3.91	-3.54	320.2	-3.37	262.4	-4.5	211.1	-4.14	94.2	-3.04	58.32
	56.17	1163	-3.55	1500	-3.08	1156	-4.68	1058	1058	867.4	-3	-3.57	-3.16	320.2	-3.2	261.6	-3.77	209.6	-3.8	93.57	-2.83	58.17
	56.3	1161	-3.34	1498	-3.02	1155	-4.58	1055	1055	866.5	-2.99	-3.73	-2.94	318.7	-3.54	260.7	-3.38	208.4	-3.59	93.21	-2.77	58.13
	56.41	1160	-3.2	1500	-2.82	1153	-4.19	1057	1057	867.2	-2.83	-3.41	-2.88	319.1	-2.53	259.4	-3.27	207.9	-3.56	92.76	-3.05	57.78
	56.64	1159	-3.24	1501	-2.78	1155	-4.26	1057	1057	866.4	-2.96	-3.26	-2.87	318.5	-2.33	257	-3.5	208	-3.54	92.29	-2.38	57.79
	56.66	1158	-3.39	1500	-2.9	1151	-4.11	1055	1055	864.7	-2.65	-2.84	-2.82	318.6	-2.08	256.8	-3.76	207.2	-3.24	91.94	-2.44	57.74
	56.94	1157	-2.89	1497	-2.62	1153	-3.82	1056	1056	865.6	-2.69	-2.41	-2.63	316.8	-2.22	255.9	-3.65	205.7	-2.98	91.56	-2.18	57.39
	56.99	1156	-2.73	1489	-2.48	1152	-3.75	1055	1055	862.4	-2.65	-2.38	-2.48	316.2	-1.91	255.7	-2.82	205	-3.11	91.18	-2.38	57.4
	57.21	1156	-2.62	1495	-2.69	1151	-3.61	1051	1051	860.5	-2.48	-1.88	-2.2	314.8	-1.83	255.4	-2.29	204.4	-2.81	90.64	-2.2	56.96
	57.27	1154	-2.48	1493	-2.78	1146	-3.69	1052	1052	860.5	-2.2	-1.53	-2.18	314.2	-1.77	254.6	-2.18	204.3	-2.66	90.34	-1.52	56.97
	57.49	1153	-2.68	1493	-2.08	1147	-3.24	1050	1050	858.6	-2.19	-1.55	-1.91	313.9	-1.66	254.1	-2.28	204.1	-2.73	90.03	-1.44	56.99
	57.54	1152	-2.12	1493	-1.9	1148	-3.27	1050	1050	858.3	-2.09	-1.54	-1.97	313	-1.8	253.4	-2.24	203.9	-2.28	89.71	-1.04	57
	57.79	1150	-2.13	1494	-1.79	1146	-2.93	1048	1048	857.7	-1.97	-1.84	-1.63	311.5	-1.49	252.9	-1.79	203.2	-2.57	89.38	-1.13	56.76
	57.91	1149	-1.79	1495	-1.56	1145	-2.92	1047	1047	855.6	-2.4	-0.98	-1.48	310.5	-1.28	252.1	-1.6	202.5	-1.84	88.75	-0.98	56.68
	58.09	1147	-1.62	1491	-1.5	1143	-2.71	1045	1045	855.3	-1.71	-1.19	-1.32	310.1	-1.28	251.4	-1.47	202.3	-1.55	88.36	-0.87	56.61
	58.2	1145	-1.41	1482	-1.32	1141	-2.67	1043	1043	853	-1.56	-0.98	-0.96	309.4	-1.28	250.7	-1.57	201.3	-1.46	88.15	-0.62	56.66
	58.36	1144	-1.14	1483	-1.23	1141	-2.32	1042	1042	852.5	-1.33	-0.45	-1	308.3	-1	250	-1.11	200.9	-1.25	87.81	-0.63	56.29
	58.54	1142	-1.34	1481	-1.1	1140	-2.02	1042	1042	852.6	-1.31	-0.31	-0.84	308.8	-0.82	249.1	-0.89	199.9	-1.31	87.52	-0.45	56.4
	58.7	1141	-0.66	1484	-1.12	1139	-2	1041	1041	852.4	-1.08	-0.09	-0.72	307.7	-0.77	248.4	-1.02	200.2	-1.01	87.24	-0.65	56.07
	58.87	1139	-0.57	1480	-0.9	1136	-1.93	1042	1042	851.8	-0.97	0.16	-0.84	307.4	-0.58	248.2	-1.14	199.2	-0.84	86.87	-0.56	55.98
	59.02	1137	-0.53	1472	-0.69	1137	-2.03	1039	1039	852.5	-0.9	0.2	-0.39	306.3	-0.55	247.6	-0.99	199.2	-0.77	86.64	0.12	55.86
	59.16	1135	-0.46	1480	-0.64	1136	-1.7	1041	1041	850.8	-0.74	0.12	-0.55	305.6	-0.41	247.1	-0.2	198.1	-0.63	86.4	0.45	55.92
	59.28	1134	-0.23	1475	-0.59	1134	-1.92	1041	1041	850.7	-0.75	0.2	-0.31	306	-0.48	246.7	0.06	197	-0.54	86.11	0.08	55.78
	59.46	1133	-0.54	1473	-0.22	1135	-1.55	1039	1039	849.9	-0.85	0.36	-0.21	304.1	-0.52	246.2	-0.04	196.8	-0.44	85.89	0.03	55.44
	59.57	1131	-0.28	1485	-0.24	1135	-0.91	1040	1040	846.8	-0.42	0.48	0.14	303.8	-0.06	245.2	0.3	196.4	-0.3	85.73	0.43	55.43
	59.79	1130	-0.31	1479	-0.27	1132	-0.91	1040	1040	845.9	-0.3	0.32	0.37	303.5	0.08	244.4	0.15	196	-0.65	85.38	0.85	55.38
	59.92	1130	0.07	1475	0.13	1134	-1.07	1033	1033	844.8	-0.16	0.8	0.25	302.7	0.33	243.6	-0.34	196.1	-0.12	84.88	0.74	55.15
	60.16	1129	0.08	1477	0.31	1135	0.03	1033	1033	844.4	-0.43	0.71	0.35	303.3	0.46	242.9	0.62	195.7	0.32	84.78	1.26	55.07
	60.26	1128	0.3	1469	0.38	1134	0.12	1033	1033	843.4	0.17	0.78	0.56	302.7	0.52	241.7	1.22	194.4	0.25	84.47	1.41	55.13
	60.5	1127	0.9	1473	0.46	1132	-0.03	1033	1033	841.9	0.77	0.68	0.8	302	0.74	241.5	0.89	193.8	0.52	84.13	2.02	55.1
	60.58	1126	1.06	1471	0.6	1131	0.63	1031	1031	841.9	0.86	0.82	0.56	301.8	0.61	241.2	0.96	193.5	0.78	83.94	1.73	54.77
	60.84	1125	1.35	1469	0.64	1132	0.83	1033	1033	841.5	1.19	1.07	0.75	301	0.62	240.7	1.51	192.6	0.79	83.61	2.38	54.69
	60.92	1125	1.26	1464	0.61	1130	0.98	1032	1032	840.9	1.2	0.92	0.82	299.4	0.83	238.8	1.88	191.3	1.19	83.45	2.29	54.84
	61.12	1123	1.94	1465	0.92	1127	1.08	1030	1030	839.8	0.94	1.42	1.11	299.8	1.22	238.1	2.13	191.2	1.23	83.22	2.6	54.34
	61.21	1122	2.05	1463	1.02	1126	0.96	1030	1030	838.8	1.73	1.72	1.41	298.8	1.11	237.9	1.91	191.1	1.29	82.98	3.07	54.48
	61.47	1120	1.63	1460	1.43	1127	0.65	1025	1025	837.3	1.96	2.17	1.45	298.8	0.94	237.1	2.56	190.9	1.32	82.71	2.68	54.33
	61.52	1119	2.44	1465	1.39	1124	1.36	1024	1024	836	1.96	2.33	1.61	298.5	1.63	236.2	2.4	190.2	1.51	82.5	3.35	54.09
	61.79	1117	2.85	1460	1.76	1125	1.36	1023	1023	834.9	1.54	2.73	1.53	297.8	2.05	235.2	2.61	189.9	1.8	82.29	3.8	54.34
	61.88	1115	2.56	1461	1.97	1122	1.89	1025	1025	832.9	2.64	2.89	1.83	297.5	1.93	234.9	3.21	189	1.92	82.14	3.87	54.11
	62.07	1113	2.84	1468	2.53	1122	1.92	1024	1024	833.2	2.94	2.8	1.85	297	2.37	234.3	3.54	188.5	1.79	81.77	3.78	53.92
	62.22	1112	3.26	1460	2.8	1122	2.19	1020	1020	831.7	3.26	3.3	2.3	295.1	2.58	233.9	3.54	188.3	2.36	81.49	3.95	53.7
	62.39	1110	3.38	1457	2.68	1121	2.28	1021	1021	831.6	3.48	3.51	2.24	294.7	2.65	233.3	3.68	188.5	2.57	81.39	4.43	53.91
	62.56	1109	3.12	1452	2.95	1118	2.4	1019	1019	832.3	3.57	3.48	2.52	293.6	2.82	233.4	3.36	188.3	2.56	81.07	4.29	53.89
	62.68	1108	3.61	1465	2.99	1118	2.05	1017	1017	831.9	3.34	3.57	2.75	293.7	2.91	232.7	3.17	188	2.76	80.77	3.99	53.38
	62.83	1107	3.85	1462	3.06	1118	2.56	1015	1015	832.3	3.48	3.47	3.08	292.9	2.66	232.5	3.89	187.1	2.89	80.65	4.79	53.72
	63.04	1106	3.88	1457	3.27	1117	2.74	1020	1020	830.5	3.73	3.22	3.12	292.5	3.42	232.3	4.17	186.6	2.72	80.36	4.9	53.54
	63.15	1105	3.69	1457	3.5	1116	2.91	1020	1020	829.8	3.45	3.84	3.05	293.1	3.58	230.6	4.14	186.5	2.74	79.85	4.94	53.67
	63.35	1103	4.11	1451	3.48	1116	2.99	1019	1019	828.6	3.74	3.62	2.97	292.3	3.44	230	4.32	186	3.41	79.67	5.08	53.4
	63.5	1102	4.24	1445	3.52	1113	3.3	1019	1019	828.4	4.23	3.97	3.34	291.6	3.7	230	4.25	185.8	3.49	79.49	5.13	53.63
	63.67	1100	4.42	1454	3.79	1112	3.38	1020	1020	826.2	3.98	3.79	3.59	290.1	4.01	228.6	4.29	185.7	3.38	79.08	5.07	53.48
	63.8	1099	4.38	1452	3.75	1113	3.09	1015	1015	824.6	4.33	4.32	3.56	290.3	4.12	228.3	4.48	185.4	3.69	78.91	4.94	53.31
	63.98	1097	4.16	1452	3.7	1106	3.14	1014	1014	823.5	5.05	4.31	3.68	290	4.11	228.2	4.55	185.1	3.85	78.66	5.02	53.42
	64.11	1096	4.46	1457	3.62	1108	3.69	1014	1014	822.3	5.17	4.58	3.78	289	4.07	228	4.36	184.9	4.23	78.54	4.76	53.41
	64.26	1094	4.42	1451	3.66	1108	3.81	1012	1012	822.9	5.4	4.71	3.93	288.7	4.25	227.4	4.45	184.8	4.44	78.42	5.37	53.11
	64.43	1092	4.44	1453	4.33	1108	4.05	1012	1012	822.5	5.41	4.49	4.3	287.4	4.29	226.3	4.06	184.4	4.3	78.19	5.6	53.34
	64.58	1090	4.57	1448	4.65	1109	4.57	1011	1011	823.2	5.55	4.93	4.36	286.8	4.77	225.2	4.67	183.9	4.09	77.85	5.51	52.88
	64.76	1088	4.88	1441	4.85	1108	4.61	1013	1013	821.9	5.14	4.93	4.27	286.9	4.73	224.5	4.96	183.1	4.56	77.66	5.74	52.95
	64.89	1087	5.14	1440	4.96	1105	4.85	1011	1011	821.4	5.5	5.13	4.5	286.9	5.03	224.5	4.82	182.8	4.46	77.41	6.22	52.88
	65.05	1085	4.96	1443	4.77	1106	5.06	1010	1010	819.2	5.96	5.29	4.71	285.5	5	224.6	5.38	182.7	5.06	77.18	6.4	53.01
	65.19	1083	5.33	1436	5.09	1106	4.99	1012	1012	817.6	5.98	5.21	5.03	285.6	4.96	223.6	5.31	182.7	5.52	76.92	6.58	52.95
	65.37	1082	5.39	1438	5.09	1105	5.27	1007	1007	815.5	6.02	5.34	4.91	284.9	5.09	223.3	5.4	182.5	5.57	76.79	6.29	52.78
	65.53	1081	5.45	1436	5.39	1102	5.15	1007	1007	815.2	6.1	5.1	5.44	284.5	5.91	221.8	5.28	181.9	5.4	76.45	6.39	52.42
	65.63	1079	5.12	1441	5.52	1101	5.12	1006	1006	814.7	5.53	5.58	5.33	283.7	6.03	221.4	5.42	181.7	5.9	76.27	6.7	52.57
	65.86	1079	5.47	1445	5.58	1102	5.39	1004	1004	814.2	6.46	5.81	5.85	283.5	6.23	221.3	5.66	181.4	6.18	76.18	6.57	52.53
	65.98	1078	6.02	1439	6.04	1099	5.35	1004	1004	813.3	6.79	5.36	6	282.4	6.27	221.1	5.61	181	6.21	76.03	6.84	52.52
	66.15	1077	6.26	1431	5.86	1100	5.34	999.3	999.3	813.8	6.52	5.97	6.12	282.4	6.34	220.4	6.22	180.3	6.05	75.74	7.02	52.35
	66.34	1076	6.75	1433	5.95	1099	5.9	999.2	999.2	812.3	6.79	6.27	6.18	282.1	6.51	220.3	6.39	179.5	6.38	75.54	6.86	52.26
	66.45	1075	7.07	1427	6.23	1094	5.9	999.3	999.3	813.2	6.87	6.3	6.16	282.1	6.6	219.3	6.5	179.5	6.77	75.42	6.91	52.38
	66.64	1074	7.11	1426	6.36	1100	6.3	998.6	998.6	811.3	7.25	6.33	6.22	281.7	6.89	218.9	6.42	179.5	6.68	75.28	6.68	52.16
	66.76	1073	7.46	1432	6.69	1095	6.34	999.5	999.5	812.4	7.54	6.61	6.29	281.4	7.22	218.2	6.48	179.3	6.86	75.06	7.04	52.07
	66.91	1072	7.44	1430	6.65	1095	6.01	996.9	996.9	810.9	7.56	6.78	6.57	281.4	7.41	217.6	6.66	178.9	6.58	74.81	7.26	52.42
	67.12	1071	7.67	1425	6.75	1091	6.81	997.8	997.8	810.2	7.06	6.8	6.53	280.1	7.32	217.5	6.51	178.8	6.96	74.43	7.35	52.23
	67.25	1069	7.73	1429	6.9	1090	7.01	1000	1000	808.8	7.62	7.28	6.83	279.4	7.93	217.1	6.44	178.8	7.13	74.32	7.28	52
	67.39	1068	7.55	1430	6.61	1091	7.07	999.6	999.6	807.7	7.82	6.94	6.95	278.7	8.06	216.6	6.75	178.7	7.51	74.15	7.38	52.17
	67.56	1066	7.77	1438	7.03	1088	7.18	995.9	995.9	807.8	7.71	7.33	7.08	278.2	8.09	216.3	6.82	178.1	7.71	73.92	7.54	51.92
	67.69	1064	7.68	1429	7.32	1089	7.31	996.9	996.9	808.2	8.22	7.36	7.12	277.8	7.91	215.8	6.69	177.8	7.59	73.76	7.31	51.7
	67.82	1062	8.13	1428	7.45	1087	7.76	997.1	997.1	807.5	8.31	7.61	7.28	277.3	8.27	215.7	7.11	177.6	7.74	73.54	7.9	51.85
	68	1060	8.1	1425	7.76	1084	7.72	995.7	995.7	806.2	8.46	7.99	7.41	276.7	8.41	215.2	7.39	176.7	7.89	73.41	8.25	51.74
	68.14	1059	8.38	1423	7.93	1084	7.57	994.1	994.1	807.1	8.49	7.86	7.59	276.1	8.48	214.9	7.44	176.5	8.06	73.23	7.9	51.71
	68.3	1057	8.22	1425	8.01	1085	8.05	992.7	992.7	806.1	8.5	7.98	8.01	275.8	8.29	214.1	7.53	176.3	8.3	73.06	8.12	51.24
	68.48	1056	8.64	1428	8.11	1082	8.21	993	993	805	8.08	8.33	7.88	275.8	8.4	214	7.59	175.9	8.23	72.94	9.08	51.48
	68.59	1055	8.67	1421	8.3	1082	8.36	993.4	993.4	804.8	8.8	8.32	7.88	275.4	9.09	212.7	7.16	175.9	8.36	72.68	9.09	51.3
	68.77	1054	8.21	1427	8.29	1081	8.25	990	990	803.3	9.08	8.46	8.17	275.4	9.15	212.1	7.6	175	8.68	72.59	9.04	51.31
	68.9	1053	8.86	1423	8.44	1079	8.18	989.4	989.4	801.6	9.11	8.57	8.49	274.6	9.6	211.4	8.1	174.4	8.67	72.43	8.87	51.03
	69.07	1051	9.23	1413	8.47	1081	8.55	991.1	991.1	801.3	9.33	8.76	8.57	273.8	9.9	210.8	8.31	174.2	8.68	72.17	9.24	51.13
	69.22	1050	9.32	1412	8.37	1080	8.58	988.8	988.8	800.3	9.34	8.54	8.45	273	9.68	210.8	8.31	174.1	8.76	72.02	9.37	51.1
	69.38	1049	9.05	1419	8.39	1080	8.61	989.4	989.4	799.9	9.44	8.7	8.88	272.1	9.83	210.6	8.52	174	8.87	71.84	9.36	51.21
	69.52	1047	9.73	1420	9.01	1077	8.77	990.3	990.3	798.7	9.19	8.89	9.02	271.1	9.78	209.8	8.5	173.7	8.84	71.61	10.13	50.94
	69.67	1046	9.47	1416	8.97	1077	8.34	987.3	987.3	798.6	9.09	8.84	9.16	271	10.39	209.3	8.3	173.5	9.24	71.5	9.86	50.85
	69.8	1044	9.97	1416	9.07	1078	8.9	985.4	985.4	798.1	9.74	8.79	9.63	270.6	10.3	208.2	8.99	173.3	9.65	71.41	10.25	50.75
	69.98	1042	10.56	1408	9.08	1076	9	986	986	797.5	9.95	9.15	10.05	269.3	10.77	207.8	8.86	172.4	9.38	71.1	10.51	50.69
	70.16	1041	10.63	1407	9.26	1074	9.43	984	984	796.5	9.94	9.62	10.14	269.3	10.57	207.1	9.35	172.3	9.96	70.9	10.85	50.94
	70.29	1039	10.6	1411	9.34	1072	9.52	983.4	983.4	796.5	10.03	9.51	10.2	269.8	11.17	207.1	9.5	171.7	9.96	70.85	10.92	50.82
	70.46	1037	11.01	1410	9.61	1073	9.44	981.5	981.5	797.4	10.04	9.73	9.91	269.4	11.51	206.4	9.76	171.2	10.24	70.74	10.84	50.47
	70.61	1036	10.6	1408	9.53	1071	9.55	980.5	980.5	796.5	10.24	9.75	9.81	269.2	11.55	206.2	9.88	171	10.23	70.57	10.79	50.61
	70.72	1034	11.08	1412	9.59	1068	10.1	977.6	977.6	795.6	10.25	9.95	9.97	268.2	11.7	206.5	9.9	171.1	10.61	70.34	11.14	50.45
	70.87	1032	11.21	1406	9.72	1070	10.67	978.3	978.3	796	10.3	10.23	10.22	266.9	11.47	206.4	9.4	170.9	10.56	70.26	11.33	50.75
	71.02	1030	11.32	1405	9.95	1069	10.93	980.4	980.4	794.3	10.63	10.25	10.37	266.9	11.79	206.3	9.85	170.6	10.48	70.07	11.27	50.53
	71.2	1028	11.03	1408	9.96	1068	10.67	978.2	978.2	793.2	10.66	10.5	10.34	266.5	11.73	205.9	10.02	169.9	10.7	69.84	11.43	50.47
	71.33	1027	11.42	1413	10.24	1067	11.13	978.9	978.9	793.2	10.92	10.64	10.66	267.1	11.43	205.2	10.81	169.5	10.65	69.75	10.96	50.21
	71.49	1026	11.66	1397	10.33	1067	11.01	979.1	979.1	792.3	11	11.15	10.96	265.7	12.1	204.6	11.18	169.4	11.26	69.28	11.75	50.17
	71.64	1024	11.38	1401	10.72	1063	11.43	975.2	975.2	791.7	10.99	11.1	10.95	266	12.41	203.9	10.73	169.2	11.6	69.45	12.17	50.14
	71.8	1023	12.03	1400	10.84	1062	11.57	978.3	978.3	789.9	11.31	11.27	11.05	265.3	12.4	203.9	11.45	169	11.51	69.05	11.81	50.13
	71.97	1022	12.18	1399	10.94	1063	11.74	975.6	975.6	790.2	11.36	11.55	11.25	265.2	12.41	203.8	11.95	168.5	11.52	68.92	12.41	49.97
	72.03	1021	12.12	1396	11.04	1059	11.76	976.1	976.1	790.8	11.52	11.7	11.59	264.9	12.59	203.5	11.96	168.4	11.92	68.8	12.7	50.2
	72.22	1020	12.02	1402	11.21	1058	11.91	974.1	974.1	789.6	11.28	11.87	11.42	264.6	12.14	203.7	11.49	168.4	12.1	68.67	13.22	49.96
	72.4	1019	11.87	1401	11.35	1057	11.76	971.2	971.2	788.8	11.91	11.74	11.91	263.3	12.45	203	12.24	168	12.16	68.5	12.97	49.74
	72.53	1018	12.42	1396	11.56	1056	12.04	972.7	972.7	787.6	11.7	12.17	12.29	262.8	12.91	201.5	12.65	167.6	12.26	68.24	13.08	49.8
	72.69	1017	12.38	1398	11.46	1055	11.94	968.6	968.6	785.5	12.04	12.5	12.25	262.4	12.88	201.1	12.63	167.4	12.23	68.02	13.3	49.78
	72.84	1016	12.5	1396	11.95	1052	12.31	971	971	784.2	12.3	12.48	12.15	261.7	12.81	201.2	12.67	167.2	12.43	67.94	13.44	49.84
	72.94	1015	12.71	1397	12.1	1054	12.42	971.3	971.3	782.4	12.77	12.61	12.59	260.9	13.33	200.2	12.88	167.1	12.86	67.76	13.55	49.62
	73.17	1014	12.81	1397	12.39	1055	12.65	970.8	970.8	781.2	13.19	12.79	12.69	260.7	12.84	200	12.76	166.7	12.97	67.61	13.46	49.67
	73.29	1012	12.72	1397	12.47	1053	12.49	967.2	967.2	780.6	13.08	12.72	12.63	260.2	13.73	199.4	13.21	166.3	12.87	67.53	13.33	49.43
	73.42	1011	12.93	1398	12.67	1054	13.1	968.2	968.2	779.6	13.09	12.68	12.44	260.5	13.95	198.3	13.38	166	12.83	67.27	13.99	49.64
	73.6	1009	13	1399	12.85	1053	13.28	968.1	968.1	780.5	13.78	13.05	12.66	259.7	13.91	197.8	13.38	165.7	12.78	67.08	13.98	49.55
	73.73	1008	13.33	1395	12.93	1053	13.45	967.5	967.5	779.2	13.77	13.22	12.93	259.4	14.25	197.4	13.8	165.2	13.38	67.07	14.1	49.58
	73.88	1006	13.23	1396	13.08	1050	13.55	965.3	965.3	779.7	13.58	13.23	12.88	258.9	14.33	197.1	13.94	165.1	13.62	66.78	14.16	49.45
	74.05	1004	13.52	1395	13.72	1050	13.11	962.1	962.1	780.2	14.35	13.39	12.95	258.6	14.21	196.6	14.09	164.9	13.75	66.66	14.31	49.41
	74.17	1002	13.35	1391	13.83	1049	13.58	961.6	961.6	779.6	14.48	13.98	13.21	258	14.26	196.6	13.72	164.9	14.05	66.52	14.43	49.35
	74.34	1001	13.45	1391	13.95	1047	13.5	960.8	960.8	778.9	14.38	13.68	13.08	257.8	14.77	196	14.41	164.3	14.33	66.43	14.39	49.29
	74.46	998.7	13.37	1392	14.19	1044	13.99	957.9	957.9	778.4	14.16	14.36	13.46	257	14.89	195.6	13.92	163.9	14.08	66.17	14.29	49.19
	74.68	997.5	14.18	1382	14.5	1045	14.29	961.7	961.7	776.7	14.29	14.34	13.54	256.7	14.63	195.8	14.64	163.4	14	66.05	14.18	49.07
	74.78	995.9	14.52	1370	14.49	1044	14.52	960.8	960.8	774.7	14.79	14.33	13.53	256.7	14.67	196	15.02	162.7	14.41	65.83	14.39	48.87
	74.95	994.7	14.31	1379	14.62	1043	13.94	955.1	955.1	773.5	14.89	15.07	13.96	255.6	15.65	195.2	15.1	162.5	14.77	65.67	14.99	49.01
	75.09	993.9	14.71	1383	14.66	1044	14.95	956.7	956.7	774.1	15.06	15.43	14.12	255.3	15.84	194.5	15.29	162.5	14.58	65.57	15.37	49
	75.21	992.4	14.83	1380	14.8	1042	15.35	961	961	773.7	15.03	15.31	14.23	255	15.22	194.1	15.73	162	15.02	65.41	15.44	49.1
	75.37	991.3	15.23	1376	15.2	1040	15.08	958.6	958.6	774.3	15	15.21	14.36	254.8	15.63	194.4	15.97	162	15.15	65.19	15.83	48.9
	75.54	989.8	15.11	1375	15.27	1040	15.48	956.9	956.9	773	15.22	15.34	14.5	254.2	16.05	193.3	16.22	161.5	15.34	65.03	15.58	48.85
	75.69	988.5	15.51	1382	15.48	1037	15.44	955.2	955.2	774.3	15.26	15.48	14.67	253.6	16.32	192.3	16.28	161.5	15.57	64.96	15.76	48.62
	75.82	987	15.59	1386	15.84	1038	16.16	955.1	955.1	773.1	14.96	15.51	14.82	253	15.98	192.5	16.03	161.3	15.4	64.73	15.57	48.69
	76.05	985.4	15.28	1364	15.69	1034	16.15	954.7	954.7	771.8	15.39	15.84	15.21	252.6	16.43	192.7	16.21	161.1	15.64	64.51	16.04	48.43
	76.14	983.7	16.19	1357	16.16	1035	16.36	953.9	953.9	771	15.64	15.68	15.45	252.2	16.78	191.8	16.1	160.6	16.32	64.4	16.56	48.5
	76.34	982.3	16.39	1383	16.29	1033	16.36	953.1	953.1	769.4	15.81	16.24	15.52	252.1	16.45	191.9	16.47	160.4	16.42	64.17	16.61	48.44
	76.46	980.2	16.45	1380	16.35	1031	16.58	951.5	951.5	768	15.8	16.07	15.86	251.3	16.94	191	16.49	160.3	16.64	63.98	16.42	48.32
	76.62	978.7	16.42	1373	16.64	1030	16.48	951	951	766.4	16.23	16.26	15.93	251.3	16.79	190.3	16.84	160	16.7	63.74	16.77	48.35
	76.73	976.9	16.34	1361	16.64	1029	16.74	950.9	950.9	764.7	15.7	16.74	16.12	250.7	17.13	190	16.25	160	16.67	63.54	16.67	47.75
	76.95	975.3	16.62	1373	16.94	1027	16.81	954.5	954.5	765	16.27	16.85	16.35	250.5	17.09	189.5	16.42	159.7	16.94	63.42	17.42	48.15
	77.06	973.6	16.66	1376	17.08	1028	16.74	950.7	950.7	764	16.77	16.98	16.44	250.3	18	188.9	17.1	159	17.26	63.26	17.53	48.15
	77.19	971.9	16.86	1368	17.47	1027	16.8	951.2	951.2	763.3	17.21	16.99	16.63	249.8	18.28	188.2	16.9	158.6	17.54	63.08	17.8	48.29
	77.35	969.8	16.9	1368	18.01	1027	16.4	949.5	949.5	763.2	17.4	17.36	16.75	249.7	17.91	187.9	17.33	158.2	17.57	63	17.69	48.26
	77.52	967.9	16.96	1367	17.74	1026	16.86	948.8	948.8	763.8	17.36	17.62	16.93	249.1	18.51	188.2	17.38	158	17.43	62.86	17.91	47.65
	77.67	966.3	17.28	1362	18.25	1026	17	949.3	949.3	763.9	17.22	17.43	17.18	248.9	18.49	187.9	17.3	157.7	17.47	62.62	18.22	47.7
	77.78	964.7	17.2	1367	18.35	1025	16.99	945.8	945.8	763.5	17.52	17.82	17.08	248.5	18.17	187.8	18.13	157.5	17.5	62.57	18.14	47.88
	77.97	962.8	17.47	1365	18.4	1026	16.95	946.3	946.3	761.8	18.2	17.75	17.71	247.9	18.59	187.4	17.85	157.2	17.46	62.33	18.62	47.88
	78.13	961.6	17.62	1368	18.54	1024	17.46	945.9	945.9	759.1	18.01	18.35	18.01	247.1	18.56	186.8	18.02	156.9	17.68	62.33	18.66	47.86
	78.26	959.9	17.59	1362	18.9	1024	17.24	940.8	940.8	759.3	18.82	18.37	17.92	246.9	19.3	186.6	18.4	156.5	17.83	62.1	18.84	47.84
	78.4	958.5	17.57	1356	19.36	1023	17.85	942.3	942.3	757.9	18.92	18.81	18.09	246.3	19.52	186.4	18.58	156.3	17.99	62.03	19.11	47.93
	78.55	957.1	17.72	1351	19.41	1021	17.91	941.6	941.6	757	19.02	18.94	18.44	246.2	19.36	186.4	18.71	156.3	17.96	61.81	18.84	47.74
	78.71	956	17.85	1356	19.17	1020	18.03	941.2	941.2	756.8	19.54	18.9	18.51	245.8	19.18	186.6	18.77	156.3	18.04	61.78	18.94	47.37
	78.85	954.3	18.08	1357	19.54	1018	18.13	941.7	941.7	755.6	19.51	18.92	18.41	245.6	19.19	186.3	18.75	156	18.18	61.67	19.41	47.7
	79.01	953.4	18.19	1360	19.78	1019	18.13	940.1	940.1	757	19.28	18.94	18.98	245.2	19.38	185.8	18.45	155.8	18.1	61.38	19.42	47.96
	79.16	952.2	18.45	1359	19.8	1018	17.8	936.6	936.6	755	19.76	18.85	19.07	244.7	19.44	185.4	18.61	155.6	18.36	61.4	19.53	47.33
	79.31	951	18.63	1357	19.94	1016	18.67	938.8	938.8	755.2	19.99	18.66	19.23	244.5	19.4	185.2	19.23	154.8	18.5	61.22	19.7	47.25
	79.45	949.7	18.65	1360	19.96	1016	18.76	940.3	940.3	753.7	20.04	19.41	19.58	244.5	19.36	185.2	19.26	154.5	18.6	61.07	20.15	47.25
	79.61	948.5	19.06	1355	20.02	1016	18.7	939.4	939.4	753.2	19.91	19.54	19.51	244.3	19.43	184.8	19.07	154.2	18.62	60.96	20.51	47.43
	79.73	947.3	18.85	1356	20.24	1016	18.9	938.6	938.6	753.4	19.71	19.52	19.42	243.6	19.54	184.2	19.25	153.9	18.92	60.73	20.46	47.13
	79.9	945.9	19.37	1350	20.27	1015	18.87	939.3	939.3	751.9	19.93	19.36	20.08	243.2	19.98	184.3	19.43	153.5	18.94	60.63	20.55	47.22
	80.09	944.7	19.35	1351	20.26	1014	19.13	936.6	936.6	750.2	19.9	19.47	20.31	242.5	20.11	183.6	19.36	153.6	19.1	60.48	20.7	47.03
	80.18	943	19.71	1350	20.37	1013	19.28	935.7	935.7	749	20.1	19.69	20.24	242.4	19.72	183.2	19.47	153.4	19.17	60.32	21.12	47.41
	80.35	941.3	19.5	1348	20.53	1013	19.4	936.7	936.7	748.9	20.29	20.33	20.52	242.5	19.97	183.3	19.42	153	19.57	60.19	21.13	47.27
	80.45	939.7	20.02	1348	20.54	1012	19.39	934.9	934.9	747.4	20.4	20.35	20.64	241.8	20.56	182.1	19.29	153.2	19.59	60.02	20.9	46.97
	80.63	938	20.15	1347	20.67	1010	19.57	932.5	932.5	746.7	20.53	20.25	20.58	241.8	20.21	181.4	19.86	152.6	19.71	59.86	21.06	46.82
	80.78	935.9	20.17	1346	20.73	1010	19.59	932.3	932.3	746.8	20.51	20.54	20.77	240.9	20.57	181.6	19.89	152.3	19.97	59.65	21.11	46.8
	80.94	933.9	20.85	1339	20.87	1010	19.61	932.2	932.2	746.7	20.26	20.69	21	240.7	20.78	180.6	20.3	152	20.18	59.5	21.44	46.9
	81.1	932	21.03	1345	20.98	1008	19.78	931.3	931.3	747.2	20.48	20.54	20.98	240.2	20.57	180.1	20.38	151.9	20.23	59.35	21.67	46.78
	81.22	929.9	21.02	1342	21.02	1007	20.1	930.2	930.2	746.9	21.06	20.45	21.01	240	20.72	179.6	19.8	151.8	20.64	59.23	21.93	46.77
	81.4	928.1	21.03	1332	21.2	1006	20.65	930.4	930.4	745.1	20.82	20.68	21.22	239.7	21.05	179.4	20.76	151.6	20.75	59.05	22.02	46.83
	81.53	926.2	21.42	1338	21.31	1005	20.38	927.2	927.2	745.2	21.53	20.68	21.39	239.2	21.18	178.9	21.09	151.2	20.85	58.95	21.8	46.71
	81.68	924.7	21.23	1335	21.35	1003	20.93	928.3	928.3	742.7	21.43	20.76	21.49	239.1	21.48	178.9	21.4	150.9	21.07	58.74	21.94	46.63
	81.85	923.1	21.86	1338	21.61	1003	21.23	928.5	928.5	742.4	21.35	20.95	21.55	239	21.69	178.7	21.49	150.9	21.31	58.68	22.55	46.63
	81.98	921.6	21.82	1341	21.62	1001	20.71	923.7	923.7	740.6	21.96	21.46	21.73	238.6	21.38	178.4	21.44	150.6	21.36	58.55	22.83	46.71
	82.11	920.3	22.02	1332	21.76	999.5	21.48	924.3	924.3	741	21.86	21.45	21.83	238.1	21.97	177.9	21.64	150.7	21.8	58.42	22.59	46.52
	82.28	918.9	21.9	1333	21.88	999.3	21.62	923.1	923.1	741.6	22.48	21.63	21.87	238.1	22.3	177.1	21.53	150.3	21.81	58.28	22.58	46.13
	82.43	917.4	22.14	1330	22.04	997.9	21.55	920.8	920.8	740.5	22.71	21.78	22.02	237.6	22.14	177.5	22.17	149.9	22	58.11	22.82	46.31
	82.61	916	22.47	1337	22.09	997.3	22.03	921.2	921.2	739.7	22.54	22.16	22.18	237.5	22.64	177.3	21.64	149.9	22.14	57.99	22.82	46.41
	82.71	914.2	22.53	1334	22.2	996.1	21.99	919	919	740.7	22.63	22.42	22.21	237.1	22.63	177	22.28	149.6	22.5	57.91	22.91	46.35
	82.91	912.5	23.08	1330	22.45	996	22.26	921.2	921.2	738.8	22.84	22.49	22.44	237	22.57	176.8	22.68	149.2	22.56	57.73	22.99	46.43
	83.06	911	23.35	1327	22.57	995.9	22.25	920.2	920.2	738.9	22.92	22.63	22.53	236.5	23.05	176.6	22.84	148.7	22.81	57.57	23.24	46.34
	83.17	909.2	23.48	1328	22.64	994.4	22.66	920.5	920.5	737.6	22.88	22.92	22.59	236.4	23.1	176.5	23.09	148.5	22.97	57.52	22.85	46.22
	83.35	907.3	23.52	1326	22.76	994.4	22.45	920.1	920.1	736.8	23.03	22.6	22.85	236.2	23.59	175.8	22.77	148.5	23.08	57.37	23.21	45.91
	83.5	905.5	23.9	1327	22.98	994.4	22.8	917.3	917.3	736.4	22.99	22.66	22.83	235.9	23.17	175.7	23.51	148.2	23.46	57.19	23.63	46.1
	83.65	903.7	23.82	1329	23.06	993.6	22.9	918.3	918.3	735.1	23.34	22.85	23.06	235.8	23.3	175.5	23.64	147.8	23.52	57.1	23.53	45.94
	83.8	901.9	23.73	1325	23.24	993.1	23.25	919.8	919.8	734	23.47	23.01	23.12	235.5	23.25	175.2	23.55	147.6	23.7	56.99	23.78	46
	83.97	900	23.75	1325	23.38	992.7	23.21	918.2	918.2	732.2	23.42	22.82	23.28	235.4	23.96	174.9	23.55	147.3	23.68	56.83	23.91	46.07
	84.12	898.2	23.8	1321	23.48	991.7	23.48	919.6	919.6	731.5	23.68	22.97	23.51	235.2	23.85	174.5	23.7	146.7	24.01	56.72	23.84	45.9
	84.25	896.3	23.94	1320	23.72	991.2	23.49	915.9	915.9	730.5	23.5	23.27	23.55	234.8	23.76	174.3	23.89	146.6	23.89	56.58	24.12	45.74
	84.4	894.3	23.79	1309	23.81	990.9	23.72	915.7	915.7	730.3	23.56	23.49	23.69	234.8	24.25	173.7	24.3	146.5	24.32	56.44	24.19	45.86
	84.57	892.4	24.87	1316	23.94	989.6	23.98	914.1	914.1	730.8	23.89	23.83	23.84	234.5	23.96	173.4	24.37	146.2	24.52	56.32	24.29	45.73
	84.72	890.6	25.18	1313	24.13	988.6	23.87	912.7	912.7	729.8	23.84	23.94	24.02	234	24.22	172.9	24.55	145.8	24.8	56.14	24.61	45.76
	84.87	888.3	24.96	1316	24.33	987.3	23.91	911.1	911.1	729.8	24.3	23.74	24.1	233.8	24.52	172.2	24.61	145.7	24.8	56.05	24.51	45.52
	85.03	886.5	25.36	1314	24.38	985.8	24.56	914.1	914.1	729.5	24.23	23.68	24.33	233.4	24.45	172	24.33	145.6	25.26	55.92	24.69	45.39
	85.15	884.4	25.69	1310	24.53	984.6	24.57	911.4	911.4	728.7	24.72	23.79	24.37	233.1	24.66	171.9	25.02	145.3	25.16	55.86	24.9	45.55
	85.3	882.4	25.5	1318	24.71	983.2	24.77	910.9	910.9	726.8	24.31	23.89	24.59	232.8	24.72	171.6	25.13	144.9	25.26	55.68	25.08	45.59
	85.49	880.5	25.31	1317	24.89	982.5	24.85	906.3	906.3	725.3	24.95	23.84	24.7	232.2	24.95	171	24.83	144.7	25.61	55.59	25.25	45.54
	85.61	878.9	25.18	1310	25.04	981.7	25.23	908.8	908.8	724.5	25.02	24.09	24.86	232.1	25.05	171.2	25.14	144.5	25.55	55.48	25.33	45.49
	85.77	877	25.83	1303	25.14	980	25.45	907.3	907.3	724.7	25.49	24.26	24.94	231.6	24.93	170.6	25.41	144.1	25.72	55.36	25.49	45.43
	85.93	875.7	25.62	1307	25.35	979.6	25.74	906.3	906.3	724.7	25.75	24.38	25.17	231.3	25.71	170.2	25.32	144.1	25.81	55.28	25.59	45.39
	86.07	874.1	26.09	1311	25.48	980.1	26.35	905.6	905.6	724	25.85	24.59	25.27	230.9	25.92	170	24.83	144	26.18	55.19	25.9	45.37
	86.22	872.2	26.56	1302	25.57	978.6	26.16	903.1	903.1	723	26.41	24.82	25.45	230.8	26.08	169.9	25.27	143.8	26.11	55.1	25.88	45.31
	86.33	870.8	26.47	1302	25.74	977.7	26.39	902.3	902.3	722	26.51	24.84	25.57	230.5	25.76	170.1	25.72	143.1	26.42	55.04	26.16	45.15
	86.5	869.3	26.6	1305	25.86	977.2	26.36	901.7	901.7	721.6	26.86	24.91	25.76	230.2	25.79	170.3	25.49	142.8	26.37	54.93	26.22	45.29
	86.63	867.6	26.57	1302	26.06	975.5	26.85	902.2	902.2	720.5	26.75	25.19	25.89	230.1	25.7	169.6	26.02	142.6	26.74	54.84	26.22	44.97
	86.76	866.1	26.75	1298	26.26	974.9	26.83	902.2	902.2	720.2	27.18	25.36	26.05	229.9	26.28	169.1	26.52	142.3	27.05	54.79	26.73	44.97
	86.96	864.5	27.14	1293	26.38	973.2	26.45	898.7	898.7	719.3	27.09	25.79	26.19	229.5	26.41	168.7	26.23	142.3	27.15	54.74	26.63	45.11
	87.05	863.3	27.29	1291	26.54	971.5	26.99	899.9	899.9	717.1	27.11	25.73	26.34	229.2	26.64	168.3	26.78	141.8	27.23	54.64	27.12	44.85
	87.24	861.5	27.23	1293	26.69	971.1	27.25	900.8	900.8	716.2	27.39	25.85	26.48	229.2	26.74	168	26.57	141.6	27.24	54.54	27.4	44.86
	87.37	860	26.87	1302	26.84	969.6	27.13	900.1	900.1	714.8	27.9	26.16	26.61	228.5	26.83	167.7	26.79	141.1	27.57	54.53	27.31	44.69
	87.53	858.3	27.01	1300	27.03	968.3	27.52	900.5	900.5	714.5	27.71	26.3	26.85	228.2	27.18	167.3	27.45	140.8	27.59	54.45	27.54	44.72
	87.71	856.5	28.05	1290	27.13	966.7	27.58	900.5	900.5	714	27.77	26.33	26.99	227.9	27.11	167	27.1	140.8	27.68	54.38	27.69	44.79
	87.84	855.1	27.54	1294	27.32	965.6	27.51	899.4	899.4	714.4	28.14	26.77	27.14	227.7	27.39	166.8	27.6	140.4	27.81	54.34	28.14	44.7
	87.97	852.9	27.63	1296	27.46	964.4	27.59	898.7	898.7	713.5	28.23	27.07	27.31	227.5	27.62	166.2	27.57	140.2	27.99	54.27	28.17	44.76
	88.16	851	28.63	1285	27.6	962.8	27.7	899.7	899.7	713.1	28.45	27.25	27.47	227.1	27.64	166.6	28.05	139.9	28.04	54.19	28.1	44.46
	88.28	849.2	29.04	1282	27.77	962.1	27.55	897	897	713	28.18	27.43	27.65	226.8	27.8	166.1	27.9	139.7	28.19	54.13	28.26	44.44
	88.41	846.8	29.12	1276	28.02	961.3	27.75	896.9	896.9	712.8	28.66	27.66	27.76	226.4	28.07	165.9	28.23	139.7	28.32	54.07	28.5	44.48
	88.58	844.8	28.69	1287	28.06	960.5	27.91	895.9	895.9	711.6	28.84	27.73	27.92	226.1	28.57	165.2	28.68	139.3	28.39	53.99	28.96	44.74
	88.72	842.8	29.21	1285	28.3	959.7	27.95	895	895	709.9	29.15	28.02	28.05	225.6	28.26	165	28.84	139	28.62	53.94	28.7	44.43
	88.89	840.8	29.69	1264	28.53	960.3	27.84	892.7	892.7	709.8	29.44	28.18	28.23	225.2	28.31	164.5	28.74	139.2	28.71	53.87	28.81	44.27
	89.03	838.4	30.16	1275	28.64	959.7	27.83	891.3	891.3	709.2	29.57	28.25	28.42	224.9	28.75	164.3	28.65	139.2	28.81	53.78	29.21	44.49
	89.18	836.4	30.02	1274	28.74	958.7	28.34	892.7	892.7	708.5	29.37	28.42	28.53	224.6	28.83	163.8	28.36	138.5	29.04	53.74	29.37	44.39
	89.37	834.5	30.09	1276	28.97	957.9	28.07	891.9	891.9	707	29.47	28.63	28.69	224.4	29.36	163.7	28.92	138.2	29.13	53.67	29.47	44.28
	89.46	832.6	29.67	1280	29.12	958.6	28.15	892.5	892.5	706.7	29.43	28.77	28.84	224.1	29.46	163.6	29.17	137.8	29.28	53.56	29.78	44.3
	89.61	830.4	30.3	1288	29.22	957.5	28.8	892.1	892.1	707.1	29.79	28.86	29	223.9	29.1	163.4	29.19	137.7	29.43	53.51	29.91	44.28
	89.75	828.8	30.42	1268	29.49	957	28.6	890.5	890.5	706.6	29.72	29.02	29.17	223.7	29.8	163.3	28.95	137.5	29.52	53.45	29.95	44.28
	89.91	827.2	30.21	1272	29.6	956.8	28.86	887.1	887.1	705.8	29.94	29.27	29.31	223.5	30.28	162.7	29.72	137.2	29.76	53.37	30.05	44.01
	90.09	825.5	30.25	1276	29.71	955.5	29.02	888.1	888.1	704.6	29.69	29.37	29.49	223.3	29.93	162.6	29.83	136.9	29.89	53.31	30.11	44.16
	90.25	823.6	30.64	1275	29.94	954.1	28.89	887.6	887.6	703.1	29.95	29.57	29.61	223.1	30.17	163	29.97	136.7	29.99	53.24	30.18	43.98
	90.37	821.8	30.69	1274	30.04	953.4	29.39	886.6	886.6	702.8	30.18	29.71	29.8	223.1	30.55	162.2	30.05	136.4	30.24	53.15	30.28	44.05
	90.54	820	30.75	1273	30.22	951.5	29.31	884.8	884.8	701.7	30.62	29.79	30.03	222.7	30.82	161.8	30.66	136.3	30.33	53.11	30.84	43.85
	90.7	818.3	31.02	1269	30.36	950.4	29.47	881.8	881.8	700.9	30.74	30	30.07	222.7	30.71	162	30.63	136.1	30.58	53.05	30.73	44.05
	90.81	816.4	31.22	1270	30.5	949	29.46	883.4	883.4	699.7	30.74	30.13	30.29	222.5	31.24	161.8	30.86	136	30.73	53	30.57	43.95
	91	814.2	31.33	1266	30.68	948.7	29.79	882.5	882.5	699	30.77	30.35	30.43	222.4	30.92	161.9	30.95	136	31.02	52.89	31.32	43.65
	91.13	812.3	31.23	1265	30.84	948.2	30.02	882.5	882.5	697.8	31.23	30.47	30.63	222.1	31.21	161.8	30.85	136	31.13	52.84	31.89	43.76
	91.27	810.2	31.36	1268	30.94	946.9	30.12	879.6	879.6	697.4	31.3	30.65	30.7	222	31.29	161.3	31.2	135.8	31.42	52.81	31.88	43.79
	91.45	808	31.52	1268	31.17	947.1	30.17	881.6	881.6	697.3	31.33	30.78	30.95	221.8	31.52	161.2	30.94	135.6	31.53	52.76	31.79	43.78
	91.6	806.1	31.54	1266	31.29	946.5	30.29	877.5	877.5	697.4	31.48	30.9	31.07	221.5	31.57	160.9	31.61	135.5	31.78	52.74	32.16	43.8
	91.74	803.8	31.82	1263	31.48	945.8	30.48	880	880	697.8	31.56	31.12	31.19	221.3	31.52	160.6	31.76	135.2	31.85	52.65	32.49	43.68
	91.9	802	31.93	1263	31.58	945.2	30.98	881.5	881.5	697.8	31.64	31.18	31.44	220.8	31.53	160.3	31.77	135.1	32.06	52.64	32.46	43.82
	92.01	799.7	32.16	1263	31.81	943.7	31.19	881.2	881.2	697.1	31.5	31.33	31.56	220.5	31.78	160.1	31.82	135	32.27	52.56	32.58	43.64
	92.21	797.9	32.24	1257	31.92	942.6	31.09	877.3	877.3	696.1	31.8	31.52	31.69	220.4	31.79	160	31.76	135	32.4	52.55	32.8	43.57
	92.31	795.6	32.6	1256	32.03	941.5	31.68	880.3	880.3	695.3	31.69	31.65	31.93	220	31.95	159.7	31.92	134.7	32.71	52.5	32.71	43.58
	92.5	793.1	32.39	1255	32.22	940.7	31.54	877.1	877.1	694.8	31.88	31.86	32.02	219.7	31.99	159.3	31.86	134.5	32.72	52.45	32.97	43.38
	92.62	791.1	32.47	1255	32.41	940	32.01	874.8	874.8	693.5	31.86	32.01	32.2	219.5	31.89	159.3	31.81	134.4	33.11	52.39	33.39	43.47
	92.81	788.9	32.59	1254	32.51	939.1	32.02	874	874	692.8	32.01	32.19	32.38	219.4	32.77	159	31.88	134	33.18	52.34	33.21	43.46
	92.92	786.8	32.59	1254	32.67	937	32.07	873.6	873.6	691.9	32.49	32.35	32.52	219.2	32.52	158.9	31.89	133.8	33.39	52.34	33.29	43.5
	93.1	784.6	33.06	1254	32.88	936.4	32.02	873.4	873.4	690.9	32.28	32.46	32.66	219	32.71	158.8	31.96	133.7	33.53	52.25	33.79	43.41
	93.23	782.5	33.34	1255	32.95	935.1	32.09	872.6	872.6	690.8	32.52	32.65	32.81	219	33.09	158.4	32.33	133.4	33.59	52.22	33.98	43.46
	93.4	780.2	33.27	1252	33.09	933	32.48	874.2	874.2	691.6	32.5	32.72	32.91	218.8	33.2	158.1	32.57	133.4	33.87	52.15	34.22	43.3
	93.54	778.2	33.49	1252	33.31	932.6	32.8	874.3	874.3	690.5	32.78	32.92	33.14	218.5	33.22	158.1	32.38	133.2	33.83	52.1	34.18	43.51
	93.67	776	33.27	1249	33.41	932.1	32.61	873.3	873.3	689.1	32.82	33.13	33.2	218.1	33.79	157.8	32.46	133	34.24	52.08	34.71	43.27
	93.86	774.3	33.56	1246	33.58	930.7	32.63	870.3	870.3	688.1	32.86	33.2	33.44	218	33.83	157.8	32.49	132.7	34.31	52.02	34.85	43.19
	93.99	772.3	33.65	1244	33.72	930.2	32.75	869.2	869.2	688.2	33.53	33.41	33.57	217.6	33.78	157.8	32.79	132.5	34.53	51.99	34.73	43.23
	94.17	770.3	33.72	1247	33.87	929.6	32.84	869.1	869.1	686	33.67	33.53	33.71	217.5	33.91	157.6	33	132.2	34.69	51.93	34.72	43.18
	94.27	768.5	33.79	1243	34.09	929.8	32.73	869.3	869.3	686.6	33.38	33.73	33.86	217.2	33.98	157.3	33.17	132.1	34.68	51.9	35.02	43.09
	94.44	766.5	33.95	1247	34.2	929	33.15	865.6	865.6	684.6	33.55	33.89	34.08	216.8	34.11	157.1	33.64	131.7	34.99	51.83	35.17	43.08
	94.6	764.9	34.24	1246	34.4	928.7	33.38	864.5	864.5	683.3	33.83	34	34.14	216.6	34.15	157	33.6	131.6	34.91	51.79	35.28	42.91
	94.72	762.9	34.17	1246	34.52	928.5	33.38	864.2	864.2	681.6	34.33	34.21	34.38	216.5	34.28	156.7	33.91	131.3	35.36	51.76	35.1	42.94
	94.9	761.3	34.28	1242	34.7	927.5	33.46	863.3	863.3	681.2	34.37	34.28	34.49	216.2	34.26	156.6	34.01	131.2	35.29	51.71	35.55	42.94
	95.04	759.5	34.41	1240	34.88	928.3	34.11	863.2	863.2	680.9	34.95	34.47	34.66	216	34.53	156.3	34.13	131.3	35.54	51.67	36	42.88
	95.18	757.7	34.25	1240	34.98	927.1	34.59	864.1	864.1	680.2	34.91	34.7	34.84	215.7	34.75	156.4	34.26	131	35.6	51.61	35.91	42.95
	95.35	755.9	34.58	1240	35.15	926.4	34.2	861.1	861.1	681	35.43	34.77	34.92	215.4	34.82	156	34.57	130.9	35.65	51.58	35.98	43
	95.47	753.9	34.4	1235	35.28	925.1	34.71	861.6	861.6	681	35.24	34.98	35.12	215	34.87	155.8	34.39	130.7	35.85	51.51	36.13	42.91
	95.64	752.2	34.6	1235	35.44	924.1	34.93	861.6	861.6	681.9	35.53	35.1	35.22	214.7	34.98	155.7	34.95	130.5	35.92	51.49	36.36	42.88
	95.77	750.3	35.03	1232	35.61	922.7	34.9	862.5	862.5	679.2	35.47	35.24	35.43	214.5	35.09	155.5	34.98	130.5	36.2	51.42	36.5	42.91
	95.93	748.3	34.89	1232	35.78	922.1	35.37	859.8	859.8	678.5	35.7	35.46	35.54	214.1	35.48	155.4	34.89	130.4	36.11	51.38	36.81	42.83
	96.07	746.4	35.17	1235	35.89	920.9	35.39	859.9	859.9	676.6	35.79	35.63	35.71	214	35.85	154.8	35.26	130.2	36.56	51.33	36.88	42.78
	96.22	744.3	35.24	1232	36.04	919.5	35.46	860	860	677.2	35.85	35.74	35.84	213.9	35.6	155.1	35.44	130.1	36.56	51.31	37.02	42.78
	96.39	742	35.48	1231	36.2	919.2	35.7	858.8	858.8	676.4	36.08	35.95	36.05	213.8	36.15	154.8	35.49	130.1	36.69	51.28	36.76	42.73
	96.55	740.1	35.56	1232	36.37	918.8	35.47	856	856	675.5	36	36.07	36.17	213.6	35.99	154.4	35.58	130	36.74	51.22	36.87	42.73
	96.68	737.8	35.65	1231	36.49	918.3	35.74	854.6	854.6	676	36.06	36.29	36.35	213.5	36.75	154.4	35.6	129.7	36.91	51.2	36.8	42.72
	96.84	735.7	35.71	1229	36.63	917.3	36.06	857.6	857.6	674	36.22	36.47	36.45	213.4	37.06	154.2	35.7	129.6	37.04	51.14	36.99	42.63
	97	733.4	36.09	1223	36.79	916.6	35.86	854.2	854.2	674.7	36.36	36.56	36.63	213.4	36.73	154.5	35.83	129.3	37.07	51.13	37.11	42.53
	97.1	731	36.59	1223	36.91	916.1	36.01	855.4	855.4	674.3	36.15	36.77	36.81	213.1	36.95	154.2	35.87	129.2	37.36	51.07	37.21	42.55
	97.29	728.9	36.39	1225	37.12	915.4	36.15	855	855	673.5	36.51	36.87	36.87	213	37.26	153.8	35.91	129.2	37.33	51.08	37.37	42.55
	97.4	726.3	36.7	1225	37.29	914.7	36	850.9	850.9	672.8	36.66	37.12	37.09	212.9	37.04	153.9	36.17	128.9	37.7	51.05	37.51	42.47
	97.57	724.5	37.01	1225	37.47	913.7	36.5	854.2	854.2	671.6	36.6	37.26	37.28	212.9	37.45	153.7	36.43	128.8	37.66	51.04	37.72	42.43
	97.7	722	37.07	1222	37.57	912.7	36.36	853.3	853.3	671.3	36.92	37.37	37.4	212.6	37.11	153.5	36.48	128.7	37.89	51.01	37.54	42.45
	97.92	720.1	36.99	1222	37.74	911.4	36.7	852.4	852.4	669.9	37.19	37.5	37.55	212.7	37.72	153.5	36.71	128.5	37.9	50.99	37.78	42.5
	98	717.9	37.45	1222	37.83	910.7	37	850.5	850.5	669.4	37.32	37.68	37.7	212.4	38.3	153.3	36.84	128.4	38.05	50.97	37.9	42.48
	98.19	715.9	37.71	1221	38.02	908.5	37.01	848.4	848.4	668.8	37.54	37.72	37.84	212.2	38.16	153.2	37	128.1	38.21	50.92	37.95	42.45
	98.33	714.3	37.69	1221	38.13	908.5	37.1	848.2	848.2	668.6	37.61	37.99	37.99	212	38.47	153.4	36.97	128	38.16	50.96	38.23	42.39
	98.46	712.1	38.2	1222	38.31	906.8	37.03	847.2	847.2	667.1	37.28	38.09	38.15	211.7	38.66	152.9	37.41	128	38.54	50.91	38.26	42.33
	98.64	710.1	38.04	1215	38.42	905.5	37.39	845.3	845.3	666.3	37.62	38.34	38.28	211.4	38.62	153	37.5	127.8	38.57	50.94	38.36	42.35
	98.78	708.1	38.45	1217	38.67	904.5	37.48	846.6	846.6	665.4	37.66	38.47	38.46	211.1	38.68	152.8	37.77	127.8	38.8	50.89	38.7	42.34
	98.97	706.4	38.83	1211	38.73	903.8	37.53	846	846	665	37.65	38.6	38.58	210.8	38.65	152.5	37.74	127.7	38.82	50.88	38.75	42.31
	99.08	704.3	38.89	1212	39.04	902.7	37.39	842.1	842.1	665.1	38.27	38.84	38.74	210.7	38.84	152.7	38.15	127.4	38.89	50.86	38.92	42.31
	99.23	702.2	38.94	1213	39.09	902.5	37.65	842.1	842.1	664.4	38.54	38.95	38.85	210.5	38.98	152.3	38.09	127.2	38.98	50.84	39.7	42.26
	99.44	700	39.05	1213	39.21	901.1	37.86	843.3	843.3	664.5	38.67	39.09	39	210.3	39.1	152.3	38.28	127.1	38.98	50.84	39.7	42.2
	99.56	698.3	39.24	1210	39.34	901.3	38.24	843.4	843.4	664.1	38.75	39.38	39.21	210.2	39.3	152.1	38.34	126.9	39.25	50.82	39.68	42.15
	99.75	695.8	39.38	1209	39.49	900.7	38.61	843.2	843.2	664.1	38.87	39.34	39.33	210	39.21	152.1	38.52	126.8	39.21	50.82	40.15	42.08
	99.85	693.9	39.33	1211	39.71	901	38.82	843.7	843.7	663.3	39.27	39.63	39.5	210	39.7	151.9	38.69	126.7	39.53	50.79	40.54	42.04
	100.01	691.6	39.53	1211	39.84	901.2	38.67	842.5	842.5	661.7	39.52	39.75	39.62	209.8	39.49	151.5	39.02	126.5	39.57	50.79	40.46	42.05
	100.11	689.2	39.79	1211	40	900.1	38.68	841.2	841.2	661.3	39.43	39.91	39.81	209.7	39.68	151.6	39.28	126.4	39.67	50.75	40.35	42.08
	100.26	686.7	39.75	1211	40.21	899.7	38.94	841.1	841.1	660	39.77	40.03	39.97	209.5	39.64	151.3	39.12	126.3	39.82	50.7	40.79	42.06
	100.45	684.6	39.93	1210	40.29	899.5	38.9	841.1	841.1	658.8	40.05	40.19	40.06	209.3	39.92	151.1	39.48	126.1	39.91	50.7	41	42.06
	100.6	682.6	40.07	1209	40.45	898.4	39.33	840.7	840.7	658.7	40.09	40.32	40.24	209.1	40.17	151	39.31	126.1	40.16	50.66	40.94	42.12
	100.71	680	40.15	1208	40.61	897.7	39.48	839.9	839.9	658.7	40.16	40.44	40.36	208.9	40.24	151	39.38	125.9	40.17	50.64	41.15	42.09
	100.89	677.6	40.32	1207	40.75	896.3	39.72	840.1	840.1	658.1	40.1	40.67	40.51	208.7	40.26	151	39.74	125.7	40.4	50.61	41.7	42.06
	101.05	675.8	40.5	1205	40.91	895.3	39.87	838.5	838.5	657.5	40.17	40.83	40.69	208.3	40.46	150.9	39.67	125.6	40.41	50.56	41.72	42.01
	101.17	673	40.66	1205	41.06	894.4	39.82	834.8	834.8	657.3	40.32	40.99	40.83	208.2	40.54	150.8	39.76	125.5	40.73	50.53	41.71	41.96
	101.36	670.9	40.81	1204	41.19	893.4	40.11	835.5	835.5	656.1	40.43	41.19	40.98	208	40.56	150.9	39.94	125.3	40.74	50.51	41.9	41.97
	101.47	668.7	40.99	1201	41.3	892.1	40.22	832.1	832.1	655.4	40.38	41.24	41.1	207.8	40.72	150.8	39.97	125.2	40.88	50.46	42.24	41.92
	101.63	666.3	41.18	1202	41.44	891.1	40.34	835.8	835.8	653.7	40.83	41.44	41.27	207.5	40.83	150.7	40.1	125.3	41.06	50.42	42.23	41.91
	101.79	664.1	41.36	1202	41.59	891.4	40.57	836.7	836.7	652.3	40.75	41.52	41.42	207.2	40.86	150.4	40.25	125.1	41.04	50.41	42.36	42.01
	101.92	661.8	41.53	1202	41.71	890.5	40.75	834.5	834.5	651.7	40.84	41.72	41.57	206.9	41.07	150.3	40.44	125.1	41.39	50.39	42.48	41.89
	102.08	659.5	41.59	1201	41.89	889.7	40.51	833.8	833.8	650.1	41.01	41.85	41.71	206.8	41.42	150.2	40.65	124.9	41.44	50.37	42.64	41.9
	102.2	657.4	41.85	1202	42.06	889.8	40.73	832.2	832.2	649.4	41.08	41.94	41.86	206.5	41.52	150	40.69	124.9	41.69	50.35	42.72	41.88
	102.39	655.2	41.97	1201	42.15	888.6	40.45	830.8	830.8	649.2	41.19	42.18	41.99	206.2	41.74	150	40.86	124.8	41.75	50.31	42.91	41.78
	102.5	653.3	42.12	1200	42.28	887.4	40.61	829.8	829.8	648.6	41.42	42.3	42.16	206.1	41.72	149.8	41.23	124.7	41.85	50.31	43.06	41.82
	102.68	651.3	42.37	1201	42.53	887	40.8	830.4	830.4	647.9	41.53	42.42	42.33	206	42	149.7	41.34	124.6	41.98	50.3	43.15	41.77
	102.81	649.2	42.47	1200	42.63	886.2	40.99	828.8	828.8	647.8	41.58	42.59	42.45	205.8	42.38	149.5	41.67	124.6	42.06	50.27	43.35	41.69
	102.96	647.1	42.6	1199	42.82	884.7	40.96	826.4	826.4	647.8	41.85	42.82	42.63	205.8	42.45	149.6	42.01	124.5	42.27	50.28	43.51	41.68
	103.17	645.4	42.76	1198	42.93	884.3	41.47	825.7	825.7	647.1	42.09	42.91	42.69	205.7	42.48	149.5	41.75	124.5	42.36	50.28	43.68	41.67
	103.28	643.4	42.96	1196	43.08	882.9	41.48	823.3	823.3	647.3	42.28	43.11	42.93	205.6	42.36	149.5	42.35	124.5	42.53	50.26	43.86	41.7
	103.42	641.3	43.12	1196	43.26	881.7	41.49	823.6	823.6	646.1	42.56	43.2	43.06	205.6	42.17	149.4	43.01	124.2	42.59	50.25	43.98	41.69
	103.61	639.6	43.2	1194	43.39	880.6	41.77	822.2	822.2	645.2	42.7	43.38	43.19	205.4	42.58	149	43.15	124.1	42.78	50.24	44.2	41.68
	103.74	637.5	43.46	1193	43.57	879.7	41.8	822	822	643.7	43.15	43.5	43.36	205.4	43.11	148.8	43.24	124.1	42.91	50.21	44.31	41.72
	103.89	635.7	43.53	1191	43.68	878.2	41.96	822.1	822.1	642.7	43.21	43.71	43.48	205.2	43.3	148.8	43.52	124.1	43.01	50.21	44.47	41.71
	104.01	633.7	43.71	1190	43.86	877.1	42.23	821.9	821.9	642.3	43.33	43.83	43.7	205.2	43.33	148.7	43.56	123.9	43.22	50.18	44.58	41.76
	104.18	631.7	43.87	1188	43.97	876.4	42.34	821.2	821.2	641.4	43.4	44	43.81	205	43.44	148.5	43.73	123.8	43.26	50.17	44.78	41.74
	104.32	629.8	44.03	1188	44.13	875.5	42.56	821.5	821.5	641.6	43.91	44.17	44	204.9	43.21	148.6	43.93	123.8	43.52	50.13	44.9	41.71
	104.49	627.7	44.17	1188	44.28	875.1	42.81	821.1	821.1	640.7	43.88	44.24	44.12	204.6	43.63	148.3	43.96	123.7	43.65	50.13	45.05	41.71
	104.62	625.8	44.32	1187	44.42	874.4	42.98	820.4	820.4	639.9	43.76	44.45	44.29	204.4	43.82	148.1	44.2	123.5	43.74	50.1	45.21	41.65
	104.78	623.8	44.46	1187	44.65	873.9	43.21	819.5	819.5	639.5	44.51	44.58	44.47	204.1	43.94	148	44.35	123.4	43.95	50.08	45.34	41.61
	104.94	621.7	44.6	1187	44.73	874.2	43.61	819.7	819.7	638.7	44.93	44.76	44.57	204	43.71	147.9	44.45	123.3	44.01	50.06	45.49	41.59
	105.06	619.3	44.81	1187	44.91	872.8	43.53	818.1	818.1	637.6	44.76	44.92	44.72	203.7	43.72	147.9	44.64	123.2	44.32	50.04	45.57	41.58
	105.24	617.5	44.9	1187	45.05	873.6	43.96	816.8	816.8	637.2	45.1	45.04	44.87	203.5	44.22	147.6	44.79	123.1	44.43	50.02	45.74	41.62
	105.4	615.2	45.1	1186	45.17	872.7	44.22	816.7	816.7	635.4	45.25	45.19	45.05	203.3	44.21	147.3	44.92	123	44.58	49.99	45.9	41.58
	105.53	612.9	45.25	1185	45.37	872.4	44.22	815.4	815.4	635.4	45.49	45.29	45.21	203.2	44.31	147.4	45.12	122.9	44.72	49.97	46	41.59
	105.67	610.5	45.37	1183	45.52	871.9	44.45	813.2	813.2	634.2	45.74	45.44	45.33	203.1	44.65	147.3	45.34	122.9	44.89	49.94	46.14	41.57
	105.86	608.2	45.52	1181	45.68	871.4	44.78	814.3	814.3	634	45.7	45.63	45.48	203	44.85	147.2	45.5	122.8	45.04	49.91	46.32	41.52
	105.91	605.7	45.72	1179	45.8	870.3	44.79	813.6	813.6	633.2	45.88	45.8	45.61	202.9	44.84	147.2	45.65	122.8	45.19	49.89	46.48	41.49
	106.11	603.3	45.86	1179	45.96	869.5	45.13	814.2	814.2	632.5	46.03	45.87	45.78	202.8	44.87	147.1	45.91	122.7	45.38	49.87	46.57	41.45
	106.27	601.2	45.99	1179	46.05	868.1	45.27	813.4	813.4	632.1	46.15	46.12	45.91	202.5	45.18	147	46.06	122.7	45.5	49.85	46.77	41.41
	106.41	599	46.17	1178	46.28	866.5	45.37	811.3	811.3	631.7	46.39	46.17	46.09	202.4	45.24	146.9	46.26	122.6	45.68	49.81	46.86	41.37
	106.6	596.8	46.32	1178	46.36	866.2	45.67	812.1	812.1	631.3	46.41	46.32	46.22	202.2	45.63	146.9	46.35	122.6	45.8	49.78	47	41.34
	106.75	594.9	46.42	1177	46.47	864.8	45.71	810.7	810.7	631.4	46.58	46.55	46.4	202	45.84	146.8	46.55	122.5	45.96	49.77	47.15	41.37
	106.88	592.9	46.65	1176	46.73	863.7	45.89	809.9	809.9	631.1	46.84	46.6	46.52	201.8	45.95	146.8	46.65	122.5	46.13	49.74	47.3	41.36
	106.99	590.7	46.82	1174	46.82	864.2	46.1	809.7	809.7	630.8	46.83	46.84	46.66	201.6	45.97	146.7	46.84	122.4	46.29	49.73	47.48	41.36
	107.17	588.7	46.92	1173	46.98	862.3	46.23	809	809	630.6	47.03	46.97	46.83	201.3	46.32	146.7	46.96	122.4	46.46	49.71	47.56	41.39
	107.33	586.8	47.1	1172	47.22	862.8	46.48	807.8	807.8	630	47.22	47.13	46.96	201	46.53	146.5	47.11	122.3	46.61	49.69	47.72	41.42
	107.45	584.7	47.24	1170	47.22	861.9	46.73	807.1	807.1	629.6	47.38	47.27	47.12	200.9	46.65	146.6	47.32	122.3	46.74	49.69	47.9	41.4
	107.62	582.7	47.44	1169	47.49	861	46.88	806.6	806.6	628.8	47.6	47.41	47.31	200.6	47.14	146.4	47.43	122.2	46.9	49.69	48	41.38
	107.77	580.6	47.54	1167	47.56	861	47.1	805.4	805.4	628.2	47.75	47.55	47.44	200.3	47.31	146.3	47.61	122.2	47.05	49.69	48.16	41.35
	107.96	578.8	47.68	1165	47.71	859.3	47.36	804.8	804.8	627.5	48.04	47.68	47.56	200.1	47.42	146.3	47.78	122.1	47.24	49.68	48.31	41.3
	108.03	576.4	47.91	1165	47.88	858.6	47.53	804.4	804.4	626.8	48.17	47.88	47.74	199.9	47.57	146.2	47.88	122.1	47.43	49.69	48.45	41.28
	108.22	574.3	48.04	1164	48.04	857.7	47.71	803.5	803.5	626.1	48.32	47.98	47.87	199.7	47.62	146.1	48.04	122	47.6	49.68	48.62	41.27
	108.35	572.1	48.13	1164	48.14	856.6	47.86	802.7	802.7	625.7	48.53	48.15	48.04	199.5	48.17	145.9	48.2	121.9	47.74	49.68	48.75	41.3
	108.49	569.7	48.32	1164	48.34	855	48.01	802.1	802.1	625.1	48.66	48.34	48.18	199.4	48.24	145.8	48.34	121.9	47.86	49.69	48.91	41.28
	108.66	567.6	48.48	1163	48.49	855.2	48.19	801.4	801.4	624.6	48.81	48.49	48.34	199.3	48.41	145.7	48.5	121.8	48.07	49.68	49	41.27
	108.8	565.3	48.62	1163	48.62	853.2	48.4	801.2	801.2	624.3	48.94	48.67	48.45	199.3	48.57	145.6	48.6	121.8	48.2	49.7	49.19	41.23
	108.93	563.2	48.79	1163	48.8	852.9	48.56	800.8	800.8	623.9	49.11	48.86	48.62	199.2	48.9	145.5	48.74	121.7	48.39	49.69	49.33	41.2
	109.13	560.9	48.95	1162	48.91	851	48.75	800.3	800.3	623.8	49.26	48.96	48.74	199	48.92	145.3	48.9	121.6	48.54	49.69	49.48	41.15
	109.28	558.8	49.11	1161	49.12	850	48.9	800.1	800.1	623.3	49.37	49.06	48.92	199	49.16	145.4	49.02	121.5	48.7	49.7	49.59	41.11
	109.41	556.7	49.23	1159	49.28	849.1	49.04	799.9	799.9	622.8	49.52	49.3	49.09	199	49.4	145.2	49.18	121.4	48.85	49.69	49.8	41.06
	109.58	554.3	49.42	1157	49.48	848.4	49.2	799.4	799.4	622	49.68	49.39	49.21	198.9	49.49	145	49.33	121.4	49.01	49.69	49.92	41.04
	109.73	552.3	49.59	1156	49.58	847.5	49.38	799.6	799.6	621.4	49.77	49.6	49.39	198.8	49.66	145	49.46	121.3	49.17	49.67	50.08	41.06
	109.9	550.1	49.75	1155	49.73	846.3	49.5	799	799	620.6	49.95	49.7	49.52	198.7	49.77	144.9	49.61	121.2	49.36	49.67	50.32	41.04
	110.04	547.8	49.86	1155	49.87	845.4	49.68	799.2	799.2	619.9	50.1	49.87	49.66	198.4	50.02	144.9	49.72	121.1	49.51	49.67	50.38	41.08
	110.2	545.8	50.03	1154	50.06	845.3	49.78	798.8	798.8	619.2	50.23	49.99	49.83	198.3	50.21	144.8	49.91	121	49.66	49.65	50.55	41.11
	110.29	543.4	50.2	1153	50.12	845	49.98	798.6	798.6	618.7	50.35	50.19	49.98	197.9	50.3	144.7	50.03	121	49.83	49.61	50.72	41.11
	110.49	541.1	50.36	1152	50.28	843.7	50.07	798	798	617.7	50.45	50.29	50.13	197.7	50.57	144.8	50.15	120.9	50.01	49.59	50.84	41.1
	110.66	539.2	50.52	1151	50.46	844.5	50.27	797.4	797.4	616.6	50.57	50.47	50.28	197.6	50.71	144.6	50.34	120.8	50.17	49.57	51.02	41.07
	110.77	536.9	50.65	1150	50.54	843.1	50.36	796.9	796.9	615.6	50.79	50.6	50.42	197.3	50.86	144.6	50.48	120.7	50.27	49.54	51.15	41.05
	110.9	534.6	50.81	1148	50.78	843.2	50.52	796.1	796.1	614.8	50.86	50.75	50.55	197.1	51.2	144.6	50.57	120.6	50.47	49.53	51.35	40.99
	111.09	532.5	51.06	1146	50.88	843.1	50.64	794.7	794.7	614.4	51	50.97	50.74	197	51.31	144.5	50.77	120.5	50.63	49.49	51.49	40.97
	111.22	530.7	51.11	1144	51.07	842	50.8	794.2	794.2	614	51.17	51.03	50.88	196.9	51.51	144.4	50.9	120.5	50.79	49.46	51.67	40.94
	111.39	528.6	51.21	1143	51.2	841.8	50.93	793.4	793.4	613.7	51.24	51.18	51	196.9	51.65	144.4	51.03	120.4	50.96	49.45	51.81	41.03
	111.53	526.6	51.41	1141	51.31	840.4	51.08	792.8	792.8	613.6	51.45	51.32	51.17	196.7	51.84	144.4	51.21	120.3	51.07	49.46	51.97	40.98
	111.64	524.5	51.65	1140	51.55	839.7	51.2	791.8	791.8	613	51.52	51.47	51.33	196.6	52	144.3	51.35	120.2	51.26	49.43	52.07	40.95
	111.84	522.6	51.72	1140	51.63	839.1	51.39	791.3	791.3	613.1	51.77	51.63	51.5	196.5	52.15	144.2	51.49	120.1	51.45	49.44	52.25	40.94
	111.98	520.8	51.9	1139	51.8	837.9	51.53	790.9	790.9	612.7	51.83	51.77	51.59	196.3	52.28	144.2	51.61	120.1	51.6	49.42	52.44	40.85
	112.12	518.7	52.06	1139	51.9	837.1	51.68	790.7	790.7	612.4	52.01	51.95	51.76	196.1	52.46	144.1	51.79	120	51.75	49.42	52.61	40.85
	112.24	516.9	52.15	1139	52.07	835.3	51.83	790	790	611.9	52.14	52.11	51.97	195.9	52.55	144	51.92	120	51.88	49.43	52.75	40.79
	112.42	514.9	52.34	1139	52.24	834.3	51.89	789.8	789.8	611.3	52.25	52.16	52.03	195.7	52.74	144	52.06	119.9	52.05	49.44	52.87	40.77
	112.6	513.2	52.51	1138	52.33	833.8	52.09	789.1	789.1	610.4	52.45	52.31	52.2	195.5	52.86	143.9	52.23	119.8	52.21	49.43	53.02	40.77
	112.72	511.3	52.65	1136	52.51	832.4	52.13	789.2	789.2	609.3	52.54	52.54	52.39	195.2	53	143.8	52.38	119.8	52.35	49.43	53.22	40.75
	112.87	509.1	52.81	1135	52.68	832.6	52.42	788.2	788.2	608.5	52.69	52.66	52.45	194.9	53.13	143.7	52.52	119.8	52.52	49.41	53.35	40.76
	113.02	507.3	52.93	1133	52.79	831.7	52.49	787.3	787.3	607.5	52.82	52.75	52.69	194.8	53.3	143.6	52.68	119.7	52.68	49.42	53.51	40.8
	113.21	505.5	53.05	1132	53.03	831.1	52.76	787	787	606.9	53.04	52.92	52.82	194.4	53.44	143.6	52.85	119.7	52.87	49.41	53.66	40.81
	113.39	503.7	53.28	1131	53.09	830.5	52.84	785.6	785.6	606.4	53.17	53.1	52.99	194.2	53.57	143.5	52.99	119.6	52.98	49.39	53.81	40.83
	113.46	501.5	53.41	1130	53.25	829.3	52.95	785.3	785.3	606.3	53.28	53.25	53.1	194	53.68	143.4	53.1	119.6	53.14	49.38	53.98	40.76
	113.66	499.5	53.54	1129	53.46	828.9	53.09	784.3	784.3	605.8	53.44	53.35	53.29	193.9	53.82	143.3	53.29	119.6	53.33	49.35	54.11	40.78
	113.76	497.6	53.75	1129	53.56	828	53.19	783.7	783.7	605.3	53.63	53.54	53.4	193.7	53.97	143.2	53.41	119.5	53.49	49.34	54.26	40.72
	113.9	495.2	53.82	1128	53.73	826.7	53.41	782.8	782.8	604.8	53.72	53.72	53.64	193.7	54.1	143.1	53.57	119.5	53.65	49.32	54.39	40.68
	114.06	493	54.02	1127	53.91	826.1	53.46	781.8	781.8	603.7	53.82	53.84	53.67	193.6	54.21	143	53.75	119.5	53.78	49.31	54.61	40.69
	114.24	490.9	54.23	1125	53.99	825	53.69	781.1	781.1	603	54.05	53.99	53.95	193.6	54.33	142.9	53.89	119.4	53.94	49.27	54.74	40.69
	114.4	488.7	54.26	1123	54.19	823.4	53.82	779.9	779.9	602.3	54.21	54.14	54.02	193.4	54.49	142.8	54.07	119.5	54.07	49.29	54.92	40.69
	114.52	486.6	54.45	1122	54.41	823.2	53.91	779.5	779.5	601.5	54.31	54.34	54.14	193.5	54.63	142.7	54.19	119.4	54.25	49.27	55.06	40.66
	114.68	484.4	54.7	1119	54.44	822	54.12	778.2	778.2	600.6	54.45	54.48	54.36	193.4	54.77	142.6	54.34	119.4	54.42	49.24	55.13	40.66
	114.82	482.1	54.76	1117	54.59	820	54.15	778	778	599.7	54.62	54.58	54.47	193.2	54.89	142.5	54.52	119.4	54.56	49.21	55.33	40.61
	114.99	480	54.95	1116	54.72	819.2	54.39	777.7	777.7	598.6	54.77	54.75	54.63	193.2	55.03	142.4	54.65	119.3	54.7	49.2	55.48	40.53
	115.16	478.3	55.08	1115	54.92	817.6	54.46	777	777	597.8	54.94	54.94	54.76	193.1	55.2	142.3	54.81	119.3	54.82	49.18	55.66	40.55
	115.26	476.2	55.25	1115	55.03	817.3	54.62	776.9	776.9	596.9	55.12	55.07	54.91	192.8	55.28	142.2	54.94	119.2	55.01	49.17	55.82	40.46
	115.48	474.3	55.37	1114	55.21	815.6	54.81	776.6	776.6	596.4	55.21	55.22	55.05	192.6	55.49	142.1	55.12	119.2	55.17	49.16	55.86	40.49
	115.58	472.5	55.59	1114	55.34	814.9	54.89	776.4	776.4	595.9	55.45	55.36	55.19	192.4	55.61	142	55.26	119.1	55.33	49.12	56.07	40.46
	115.76	470.6	55.73	1114	55.57	814.2	55.11	776.2	776.2	595.4	55.54	55.51	55.39	192.2	55.75	142	55.43	119	55.49	49.1	56.29	40.46
	115.9	468.8	55.82	1113	55.7	813.5	55.17	775.4	775.4	595.2	55.69	55.63	55.5	191.9	55.9	141.9	55.55	118.9	55.65	49.08	56.32	40.51
	116.04	467	56.01	1113	55.82	812.9	55.35	775.5	775.5	595	55.91	55.81	55.66	191.7	56	141.8	55.72	118.9	55.79	49.07	56.52	40.54
	116.14	464.9	56.22	1111	56	812.2	55.57	775.3	775.3	594.7	56.02	55.93	55.79	191.7	56.2	141.8	55.94	118.8	55.93	49.08	56.75	40.52
	116.3	462.9	56.31	1110	56.15	812.3	55.6	774.6	774.6	594.4	56.18	56.13	55.95	191.5	56.34	141.7	56.05	118.7	56.09	49.09	56.83	40.53
	116.47	460.9	56.41	1108	56.26	811.2	55.84	773.9	773.9	594	56.35	56.22	56.08	191.4	56.41	141.7	56.18	118.6	56.24	49.08	56.99	40.46
	116.65	459.1	56.7	1106	56.45	811	56	772.9	772.9	593.6	56.49	56.36	56.27	191.3	56.6	141.7	56.37	118.6	56.4	49.07	57.15	40.42
	116.76	457.1	56.73	1104	56.52	810.5	56.06	772	772	592.8	56.64	56.6	56.39	191.2	56.76	141.6	56.5	118.5	56.55	49.08	57.28	40.39
	116.97	455	56.91	1104	56.72	809.9	56.29	771.1	771.1	592	56.81	56.68	56.57	191.1	56.9	141.5	56.62	118.4	56.7	49.07	57.41	40.41
	117.04	453.1	57.05	1104	56.87	809.5	56.35	769.7	769.7	590.9	57.01	56.81	56.67	190.9	57	141.5	56.85	118.3	56.85	49.11	57.6	40.41
	117.22	450.9	57.21	1103	57.03	808.6	56.52	769.2	769.2	590	57.13	57.03	56.82	190.7	57.2	141.6	56.98	118.3	56.99	49.11	57.71	40.43
	117.38	449.1	57.39	1102	57.16	807.7	56.8	768.1	768.1	589.2	57.27	57.16	57.02	190.5	57.35	141.5	57.13	118.3	57.15	49.1	57.87	40.34
	117.52	446.9	57.54	1100	57.32	806.5	56.85	768.1	768.1	588.4	57.42	57.28	57.13	190.3	57.46	141.5	57.27	118.2	57.29	49.11	58	40.34
	117.66	444.9	57.63	1099	57.54	805.6	57.11	767.5	767.5	588	57.54	57.4	57.26	190	57.64	141.5	57.44	118.2	57.45	49.13	58.23	40.31
	117.8	442.8	57.83	1098	57.55	804.3	57.16	767.3	767.3	587.7	57.71	57.58	57.48	189.8	57.78	141.4	57.56	118.1	57.62	49.13	58.37	40.25
	117.94	440.7	57.97	1095	57.84	803	57.36	766.9	766.9	587	57.83	57.78	57.52	189.6	57.88	141.3	57.73	118.1	57.75	49.14	58.45	40.23
	118.13	438.7	58.09	1094	57.95	802.1	57.5	766.1	766.1	586.6	58	57.83	57.7	189.3	58.13	141.3	57.84	118	57.91	49.14	58.65	40.19
	118.31	436.9	58.27	1092	58.07	800.8	57.66	765.5	765.5	585.5	58.18	58.06	57.9	189	58.23	141.2	58.01	118	58.08	49.14	58.84	40.17
	118.43	434.9	58.45	1090	58.25	800	57.8	764.6	764.6	584.9	58.29	58.24	57.98	188.8	58.36	141.2	58.19	117.9	58.21	49.13	58.96	40.18
	118.56	432.6	58.54	1089	58.41	799.2	57.9	764.2	764.2	584.1	58.45	58.32	58.22	188.5	58.56	141.2	58.33	117.9	58.37	49.1	59.12	40.17
	118.75	430.8	58.71	1088	58.51	798.8	58.1	763.1	763.1	583.2	58.66	58.49	58.35	188.4	58.67	141.1	58.47	117.8	58.51	49.12	59.25	40.25
	118.89	428.7	58.87	1088	58.7	798.2	58.18	762.2	762.2	582.6	58.76	58.65	58.47	188.2	58.79	141	58.63	117.8	58.64	49.1	59.42	40.24
	119.04	426.8	58.95	1088	58.83	797.2	58.37	761.3	761.3	581.8	58.9	58.73	58.63	188.2	59.01	140.9	58.79	117.7	58.82	49.06	59.58	40.21
	119.17	424.7	59.17	1088	59.02	796.7	58.46	760.2	760.2	580.6	59.09	58.92	58.77	188	59.14	140.8	58.9	117.7	58.95	49.06	59.66	40.2
	119.34	422.8	59.29	1086	59.15	795.7	58.63	759.6	759.6	579.5	59.21	59.12	58.97	187.8	59.25	140.7	59.09	117.6	59.13	49.02	59.83	40.13
	119.48	421	59.42	1086	59.32	795	58.78	758.4	758.4	578.7	59.41	59.2	59.1	187.8	59.49	140.6	59.2	117.6	59.3	49.01	60.06	40.09
	119.66	419.1	59.63	1084	59.45	793.8	58.92	757.4	757.4	577.8	59.55	59.4	59.24	187.7	59.58	140.5	59.35	117.5	59.43	48.98	60.17	40.09
	119.79	417.5	59.78	1082	59.58	792.8	59.06	756.2	756.2	577.1	59.67	59.51	59.39	187.7	59.67	140.4	59.54	117.4	59.57	48.96	60.31	40.11
	119.9	415.4	59.91	1080	59.79	791.7	59.25	755.7	755.7	576.6	59.9	59.64	59.55	187.6	59.9	140.3	59.66	117.3	59.74	48.96	60.48	40.1
	120.1	413.8	60.04	1079	59.88	790.8	59.35	754.8	754.8	576.4	60.01	59.85	59.72	187.5	60.01	140.2	59.87	117.3	59.9	48.94	60.6	40.12
	120.21	412	60.2	1078	60	789.4	59.56	754.2	754.2	576.1	60.1	60	59.84	187.4	60.18	140.1	60.02	117.2	60.02	48.93	60.79	40.01
	120.42	410.4	60.42	1078	60.2	788.3	59.64	754	754	575.7	60.3	60.11	59.99	187.3	60.34	140	60.1	117.1	60.17	48.94	60.94	40.02
	120.54	408.7	60.53	1076	60.34	787	59.84	753.3	753.3	575.2	60.45	60.33	60.19	187.1	60.48	140	60.28	117	60.34	48.94	61.04	39.95
	120.69	406.8	60.63	1076	60.51	786.2	59.93	752.8	752.8	574.8	60.6	60.41	60.33	186.9	60.67	139.9	60.41	116.9	60.47	48.95	61.24	39.92
	120.82	405.3	60.89	1075	60.58	784.4	60.11	752.8	752.8	574.4	60.73	60.53	60.43	186.7	60.79	139.9	60.59	116.8	60.64	48.95	61.41	39.89
	121	403.5	60.94	1073	60.81	783.4	60.23	752.4	752.4	573.7	60.91	60.71	60.67	186.5	60.92	139.9	60.75	116.8	60.75	48.95	61.52	39.87
	121.14	401.9	61.19	1072	60.92	782.4	60.45	752.4	752.4	572.9	61.08	60.87	60.75	186.2	61.09	139.8	60.85	116.7	60.94	48.94	61.65	39.91
	121.3	400.2	61.27	1070	61.03	780.7	60.52	751.5	751.5	572.1	61.18	61.05	60.88	186	61.21	139.8	61.02	116.6	61.06	48.94	61.88	39.9
	121.43	398.5	61.39	1069	61.22	780	60.62	751.3	751.3	571	61.3	61.19	61.12	185.8	61.4	139.7	61.22	116.5	61.24	48.94	62.01	39.88
	121.59	396.7	61.62	1067	61.32	779.1	60.91	750.5	750.5	570	61.49	61.34	61.19	185.6	61.52	139.6	61.27	116.5	61.38	48.91	62.06	39.96
	121.73	394.9	61.74	1064	61.51	778.5	60.99	749.6	749.6	569	61.63	61.47	61.36	185.6	61.72	139.6	61.47	116.4	61.54	48.92	62.3	39.89
	121.92	393.1	61.89	1063	61.73	777.7	61.18	748.7	748.7	568.4	61.79	61.64	61.5	185.4	61.9	139.5	61.65	116.3	61.69	48.91	62.46	39.88
	122.04	391.4	61.99	1062	61.78	776.9	61.27	747.8	747.8	567.9	61.97	61.82	61.64	185.3	61.96	139.4	61.8	116.3	61.85	48.88	62.6	39.84
	122.18	389.4	62.16	1061	61.92	776.3	61.5	746.5	746.5	567.4	62.09	61.91	61.81	185.2	62.13	139.3	61.92	116.3	61.97	48.86	62.77	39.81
	122.34	387.6	62.32	1060	62.17	776	61.6	745.5	745.5	566.9	62.25	62.07	61.9	185	62.35	139.2	62.1	116.3	62.14	48.85	62.88	39.8
	122.48	385.7	62.43	1061	62.24	775.4	61.75	744.6	744.6	566.3	62.38	62.28	62.1	184.8	62.43	139.1	62.26	116.2	62.27	48.83	63.04	39.78
	122.66	383.8	62.57	1060	62.36	774.5	61.93	743.9	743.9	565.7	62.49	62.39	62.25	184.6	62.59	139.1	62.39	116.2	62.44	48.81	63.22	39.78
	122.74	381.9	62.76	1060	62.51	774.1	62.01	743.3	743.3	564.9	62.72	62.5	62.39	184.4	62.79	139	62.53	116.2	62.58	48.8	63.32	39.79
	122.91	379.8	62.93	1059	62.7	773.7	62.17	743	743	564	62.87	62.69	62.54	184.1	62.96	138.9	62.71	116.2	62.73	48.78	63.5	39.73
	123.09	378.2	63.03	1057	62.83	772.4	62.31	742.7	742.7	563.2	62.98	62.83	62.68	183.9	63.03	138.8	62.85	116.2	62.88	48.74	63.61	39.7
	123.19	376.3	63.21	1055	63	771.7	62.53	742	742	562.3	63.14	62.94	62.85	183.7	63.2	138.7	63.04	116.2	63.02	48.71	63.8	39.65
	123.38	374.6	63.38	1053	63.09	770.3	62.7	741.3	741.3	561.4	63.33	63.16	62.99	183.4	63.45	138.6	63.15	116.2	63.17	48.73	63.99	39.59
	123.52	372.8	63.51	1051	63.39	769.6	62.81	740.2	740.2	560.4	63.47	63.28	63.16	183.2	63.47	138.5	63.29	116.1	63.34	48.68	64.07	39.58
	123.69	371.3	63.68	1051	63.4	768.1	62.99	739.4	739.4	559.5	63.64	63.45	63.29	182.9	63.61	138.4	63.5	116.1	63.47	48.65	64.24	39.58
	123.82	369.6	63.82	1049	63.63	766.9	63.12	738.4	738.4	558.5	63.79	63.62	63.51	182.7	63.84	138.2	63.6	116.1	63.63	48.65	64.39	39.58
	123.98	367.9	64	1049	63.74	765.6	63.24	737.4	737.4	557.7	63.93	63.77	63.63	182.4	63.91	138.2	63.7	116	63.75	48.65	64.48	39.62
	124.16	366.4	64.11	1049	63.9	764.5	63.4	736.6	736.6	556.9	64.03	63.93	63.69	182.3	64.02	138.1	63.89	115.9	63.94	48.66	64.67	39.65
	124.28	364.7	64.19	1048	64.05	763.7	63.55	735.8	735.8	556.1	64.23	64.08	63.95	182	64.24	138	64.05	115.9	64.06	48.64	64.8	39.63
	124.42	363	64.42	1046	64.25	762.9	63.78	734.3	734.3	555.4	64.42	64.2	64.03	181.8	64.37	137.9	64.21	115.8	64.25	48.64	64.98	39.61
	124.6	361.4	64.54	1044	64.3	761.8	63.81	733.4	733.4	554.9	64.55	64.36	64.18	181.7	64.49	137.8	64.35	115.7	64.34	48.66	65.21	39.53
	124.77	359.6	64.65	1042	64.53	761.3	64.04	732.2	732.2	554.6	64.69	64.46	64.33	181.5	64.72	137.6	64.45	115.7	64.52	48.68	65.32	39.52
	124.85	358	64.82	1040	64.72	761	64.21	731.3	731.3	554.2	64.82	64.65	64.53	181.5	64.83	137.6	64.6	115.6	64.67	48.67	65.4	39.53
	125.03	356.1	65	1038	64.82	759.7	64.33	730.2	730.2	553.9	65.01	64.83	64.65	181.3	65	137.6	64.84	115.5	64.81	48.69	65.62	39.49
	125.19	354.5	65.18	1036	64.97	758.9	64.53	729.5	729.5	553.3	65.16	64.96	64.79	181.3	65.17	137.5	64.94	115.5	64.97	48.7	65.81	39.48
	125.3	352.6	65.3	1034	65.13	757.8	64.67	728.7	728.7	552.8	65.31	65.09	64.97	181.2	65.3	137.5	65.06	115.4	65.12	48.71	65.88	39.48
	125.47	350.8	65.43	1034	65.31	757.1	64.71	728.2	728.2	552.5	65.47	65.24	65.06	181.1	65.47	137.5	65.28	115.3	65.25	48.7	66.05	39.45
	125.66	349.2	65.57	1033	65.44	755.7	64.97	728	728	551.8	65.6	65.42	65.25	181	65.62	137.4	65.4	115.3	65.42	48.71	66.19	39.42
	125.79	347.5	65.72	1032	65.59	754.5	65.04	727.4	727.4	550.9	65.74	65.53	65.4	180.9	65.76	137.5	65.52	115.3	65.54	48.74	66.35	39.36
	125.95	345.8	65.89	1032	65.73	753.6	65.26	727.2	727.2	550.2	65.91	65.63	65.57	180.7	65.94	137.4	65.73	115.2	65.71	48.71	66.48	39.33
	126.11	344.1	66.03	1031	65.92	752.5	65.37	726.4	726.4	549.1	66.08	65.86	65.67	180.5	66.07	137.4	65.8	115.2	65.87	48.71	66.63	39.25
	126.25	342.4	66.17	1030	66.02	751.1	65.52	726.4	726.4	548.2	66.17	65.96	65.83	180.3	66.21	137.4	66	115.2	66.01	48.7	66.76	39.25
	126.37	340.6	66.33	1030	66.17	750.2	65.69	726	726	547	66.3	66.13	65.99	180.1	66.32	137.4	66.21	115.1	66.18	48.66	66.92	39.28
	126.54	338.8	66.48	1028	66.34	748.9	65.84	724.7	724.7	546.3	66.46	66.3	66.13	179.8	66.58	137.3	66.23	115.1	66.29	48.65	67.09	39.28
	126.73	337.3	66.71	1027	66.47	747.6	65.92	724	724	545.6	66.65	66.43	66.27	179.6	66.6	137.3	66.45	115.1	66.48	48.64	67.25	39.29
	126.84	335.7	66.8	1025	66.65	746.2	66.15	723	723	545	66.81	66.59	66.48	179.4	66.84	137.3	66.6	115	66.62	48.59	67.37	39.32
	126.97	333.9	67.01	1023	66.79	745.3	66.28	721.7	721.7	544.5	66.97	66.76	66.56	179.2	66.99	137.1	66.75	115	66.77	48.59	67.55	39.33
	127.12	332.3	67.1	1022	66.93	744.1	66.45	720.9	720.9	544.1	67.14	66.87	66.74	179	67.09	137.1	66.87	114.9	66.89	48.56	67.74	39.26
	127.28	330.8	67.21	1020	67.05	742.7	66.59	719.3	719.3	543.4	67.24	67.04	66.92	179	67.28	137	67.07	114.9	67.09	48.55	67.84	39.22
	127.45	329.4	67.41	1020	67.23	742	66.69	718.5	718.5	542.9	67.41	67.19	67.05	178.8	67.43	136.9	67.22	114.8	67.23	48.54	67.93	39.19
	127.56	327.8	67.55	1019	67.31	741.3	66.88	717.7	717.7	542.1	67.6	67.39	67.18	178.7	67.55	136.8	67.32	114.7	67.37	48.55	68.19	39.19
	127.74	326.3	67.74	1018	67.51	740.6	67	717.2	717.2	541.4	67.66	67.51	67.36	178.6	67.71	136.7	67.52	114.6	67.51	48.53	68.32	39.16
	127.9	324.9	67.85	1016	67.67	740	67.17	716.4	716.4	540.8	67.83	67.65	67.48	178.4	67.92	136.6	67.67	114.5	67.68	48.55	68.44	39.17
	128.03	323.5	67.96	1015	67.8	739	67.35	715.9	715.9	539.6	68.02	67.79	67.76	178.3	67.99	136.5	67.83	114.5	67.83	48.54	68.58	39.16
	128.16	322.1	68.12	1014	67.95	738.6	67.48	715.2	715.2	539.1	68.15	67.91	67.72	178	68.15	136.5	67.98	114.4	67.95	48.55	68.76	39.12
	128.3	320.6	68.29	1011	68.1	737.9	67.64	714.3	714.3	538.1	68.32	68.09	67.97	177.9	68.29	136.4	68.06	114.3	68.13	48.52	68.9	39.07
	128.46	319.2	68.51	1010	68.33	737.5	67.77	713.3	713.3	537.4	68.47	68.2	68.13	177.7	68.43	136.4	68.26	114.2	68.25	48.52	68.99	39.04
	128.63	317.8	68.58	1008	68.4	736.7	67.92	712.8	712.8	536.6	68.59	68.39	68.23	177.4	68.66	136.3	68.42	114.1	68.42	48.5	69.2	38.97
	128.79	316.4	68.73	1006	68.58	736.3	68.15	711.5	711.5	535.7	68.76	68.52	68.41	177.3	68.79	136.3	68.59	114.1	68.56	48.49	69.32	38.93
	128.95	315	68.9	1004	68.75	735.5	68.21	710.4	710.4	534.7	68.92	68.67	68.61	177	68.96	136.2	68.68	114	68.72	48.49	69.42	38.98
	129.08	313.5	69.08	1003	68.82	734.3	68.46	709.7	709.7	533.8	69.04	68.85	68.68	176.8	69.06	136.1	68.88	114	68.88	48.47	69.65	38.95
	129.25	311.9	69.18	1002	69.06	734	68.51	708.2	708.2	532.9	69.23	68.95	68.8	176.6	69.23	136.1	69.04	113.8	69	48.45	69.81	39
	129.35	310.4	69.3	1001	69.16	732.8	68.77	707.6	707.6	532	69.39	69.08	69.01	176.3	69.42	136	69.13	113.9	69.18	48.43	69.91	39
	129.53	308.7	69.5	1001	69.29	731.7	68.81	705.9	705.9	531.2	69.48	69.3	69.14	176.1	69.54	136	69.3	113.8	69.3	48.42	70.07	39.01
	129.7	307.2	69.69	1000	69.46	730.7	69	705.2	705.2	530.5	69.65	69.45	69.26	175.8	69.66	135.9	69.46	113.7	69.47	48.39	70.23	38.93
	129.84	305.7	69.83	999.4	69.64	729.5	69.19	703.9	703.9	529.8	69.8	69.56	69.46	175.6	69.82	135.8	69.59	113.7	69.62	48.35	70.39	38.93
	129.97	304	70	998.1	69.78	728.2	69.29	702.8	702.8	529.1	69.94	69.72	69.56	175.5	70	135.7	69.75	113.7	69.74	48.3	70.5	38.9
	130.14	302.5	70.07	998.1	69.86	727	69.47	701.6	701.6	528.6	70.08	69.82	69.74	175.4	70.13	135.6	69.91	113.7	69.93	48.32	70.67	38.86
	130.29	301.1	70.25	996.6	70.07	726.3	69.61	700.9	700.9	527.9	70.23	70.04	69.89	175.2	70.32	135.5	70.03	113.7	70.03	48.3	70.81	38.88
	130.44	299.7	70.37	994	70.17	725.3	69.76	700.2	700.2	527.6	70.38	70.14	70.01	175.1	70.46	135.4	70.23	113.7	70.24	48.26	70.96	38.85
	130.6	298.4	70.62	991.4	70.35	724.4	69.91	699.8	699.8	527	70.56	70.32	70.18	175.1	70.6	135.4	70.36	113.7	70.34	48.24	71.16	38.84
	130.72	297	70.71	989.6	70.52	724.2	70.12	699.1	699.1	526.4	70.7	70.53	70.33	175	70.78	135.3	70.47	113.7	70.51	48.24	71.33	38.8
	130.88	295.6	70.92	989.1	70.69	723.2	70.22	698.6	698.6	526.1	70.83	70.65	70.5	174.9	70.95	135.2	70.58	113.7	70.67	48.25	71.44	38.76
	131.02	294.3	71.03	987.2	70.73	722.1	70.36	697.8	697.8	525.5	71	70.78	70.59	174.8	71.06	135.1	70.8	113.6	70.81	48.26	71.52	38.76
	131.21	293	71.13	987.1	70.97	721.9	70.51	697.5	697.5	524.9	71.12	70.95	70.8	174.8	71.25	134.9	70.99	113.6	70.97	48.27	71.72	38.67
	131.32	291.6	71.34	985.6	71.11	721.5	70.7	697.2	697.2	524.5	71.29	71.03	70.94	174.6	71.33	134.9	71.04	113.6	71.1	48.27	71.86	38.63
	131.48	290.1	71.43	984	71.21	719.7	70.83	696.4	696.4	523.7	71.44	71.21	71.09	174.6	71.54	134.7	71.23	113.5	71.28	48.28	71.99	38.63
	131.62	288.7	71.6	983.1	71.45	718.8	71.01	695.9	695.9	523.3	71.59	71.38	71.25	174.4	71.65	134.7	71.38	113.5	71.43	48.27	72.21	38.63
	131.79	287.3	71.8	981.7	71.53	718.2	71.15	695	695	522.6	71.71	71.54	71.34	174.3	71.82	134.5	71.6	113.4	71.54	48.31	72.3	38.65
	131.93	285.8	71.91	979.5	71.68	716.5	71.27	694	694	521.9	71.9	71.72	71.53	174.1	71.94	134.5	71.69	113.3	71.72	48.33	72.44	38.65
	132.09	284.4	72.07	978.4	71.87	716.1	71.46	693.2	693.2	521.1	72.06	71.82	71.69	173.9	72.14	134.4	71.8	113.2	71.86	48.34	72.61	38.7
	132.26	283.1	72.15	976.2	72.01	714.9	71.6	692	692	520.4	72.19	71.96	71.82	173.6	72.29	134.4	71.98	113.1	72.01	48.32	72.76	38.66
	132.4	281.6	72.33	974.1	72.12	713.5	71.72	690.8	690.8	519.6	72.28	72.1	71.96	173.4	72.44	134.4	72.15	113.1	72.15	48.34	72.93	38.6
	132.53	280.2	72.54	971.9	72.33	712.8	71.91	689.6	689.6	518.6	72.47	72.28	72.1	173.2	72.58	134.3	72.26	113	72.28	48.31	73.1	38.58
	132.69	278.8	72.66	970	72.48	711.4	72.03	688.5	688.5	517.7	72.62	72.43	72.35	173	72.64	134.4	72.4	113	72.47	48.3	73.24	38.54
	132.83	277.3	72.8	968.9	72.62	710.5	72.21	687.5	687.5	516.9	72.77	72.63	72.38	172.7	72.89	134.3	72.58	112.9	72.62	48.26	73.36	38.56
	132.92	275.9	72.95	967.6	72.77	709.4	72.28	686.2	686.2	515.9	72.96	72.76	72.59	172.7	73.05	134.3	72.76	112.9	72.77	48.23	73.52	38.55
	133.12	274.4	73.05	967	72.89	708	72.45	685.9	685.9	515.1	73.05	72.89	72.76	172.5	73.16	134.3	72.9	112.9	72.89	48.21	73.69	38.54
	133.31	273.2	73.24	965.8	73.05	707.2	72.67	685.2	685.2	514.4	73.2	73.05	72.85	172.5	73.3	134.3	73.02	112.8	73.08	48.18	73.81	38.52
	133.41	271.9	73.41	965.5	73.18	705.7	72.76	684.3	684.3	513.7	73.37	73.24	73.02	172.3	73.46	134.3	73.16	112.8	73.21	48.16	73.94	38.48
	133.61	270.7	73.49	964.4	73.37	705.4	72.93	683.8	683.8	513	73.49	73.37	73.17	172.2	73.68	134.2	73.35	112.7	73.35	48.14	74.14	38.44
	133.73	269.5	73.73	963.3	73.48	704.2	73.05	682.8	682.8	512.2	73.67	73.5	73.33	172.1	73.77	134.2	73.5	112.6	73.52	48.18	74.31	38.42
	133.9	268.4	73.83	962.4	73.63	703.4	73.24	681.9	681.9	511.7	73.81	73.63	73.44	172	73.9	134.1	73.61	112.6	73.67	48.13	74.43	38.34
	134	267.2	73.94	961.2	73.81	702.8	73.39	681.3	681.3	511.1	73.97	73.77	73.65	171.8	74.1	134	73.77	112.6	73.81	48.16	74.59	38.31
	134.22	266.1	74.21	959.9	73.94	702.1	73.52	680.1	680.1	510.4	74.12	73.96	73.76	171.7	74.15	134	73.93	112.5	73.96	48.16	74.8	38.29
	134.35	265.1	74.25	957.8	74.13	701.4	73.65	678.8	678.8	509.9	74.24	74.11	73.9	171.5	74.35	133.9	74.06	112.4	74.1	48.16	74.92	38.31
	134.52	264	74.43	956.4	74.28	701.1	73.83	678.2	678.2	509.2	74.41	74.23	74.11	171.3	74.48	133.8	74.23	112.4	74.25	48.14	74.98	38.36
	134.66	262.9	74.58	953.9	74.41	700.4	73.91	677.1	677.1	508.5	74.58	74.36	74.25	171.1	74.68	133.7	74.36	112.3	74.43	48.15	75.22	38.33
	134.78	261.8	74.8	952	74.57	699.5	74.09	675.9	675.9	507.8	74.73	74.52	74.33	171	74.88	133.6	74.55	112.2	74.54	48.13	75.33	38.36
	134.94	260.7	74.87	951.1	74.67	699.1	74.18	675	675	507.3	74.83	74.71	74.56	170.8	74.96	133.6	74.69	112.1	74.71	48.09	75.49	38.35
	135.08	259.4	75.06	950.1	74.84	698.7	74.41	673.7	673.7	506.5	75	74.86	74.64	170.6	75.15	133.5	74.82	112.1	74.84	48.09	75.64	38.3
	135.24	258.2	75.23	949.1	75	698	74.55	672.7	672.7	505.8	75.16	74.98	74.85	170.3	75.3	133.4	74.96	112	74.99	48.05	75.77	38.26
	135.39	256.9	75.34	948	75.16	697.4	74.68	671.4	671.4	505	75.29	75.13	74.99	170.1	75.45	133.4	75.12	111.9	75.16	48.03	75.84	38.25
	135.53	255.6	75.45	946.4	75.29	696.5	74.87	670.4	670.4	504.2	75.45	75.28	75.11	169.9	75.57	133.3	75.29	111.8	75.28	48.02	76.04	38.21
	135.69	254.3	75.65	945.2	75.44	695.9	74.97	669.1	669.1	503.5	75.65	75.4	75.29	169.8	75.68	133.3	75.39	111.7	75.46	47.99	76.19	38.2
	135.85	253.1	75.74	943	75.58	694.7	75.11	668.1	668.1	502.7	75.77	75.6	75.42	169.5	75.87	133.2	75.57	111.6	75.61	47.96	76.39	38.21
	135.99	252	75.86	941.5	75.77	694.1	75.26	667.1	667.1	502.1	75.92	75.69	75.57	169.4	76.04	133.1	75.72	111.6	75.77	47.9	76.56	38.18
	136.13	250.8	76.05	939.2	75.84	692.8	75.51	666.3	666.3	501.2	76.07	75.85	75.71	169.1	76.2	133.1	75.85	111.6	75.87	47.9	76.68	38.17
	136.26	249.8	76.22	937.3	76.09	692.2	75.54	664.9	664.9	500.6	76.21	76.05	75.88	169	76.32	133.1	76.02	111.5	76.08	47.88	76.83	38.13
	136.42	248.7	76.35	935.8	76.17	690.7	75.75	664.5	664.5	499.7	76.37	76.2	75.99	168.9	76.5	133	76.17	111.5	76.19	47.87	77.02	38.09
	136.57	247.7	76.53	934.1	76.34	689.5	75.91	663.6	663.6	498.9	76.49	76.29	76.21	168.7	76.59	132.9	76.33	111.5	76.37	47.88	77.09	38.05
	136.73	246.5	76.7	932.2	76.49	688.7	76.03	662.7	662.7	498.3	76.67	76.42	76.28	168.6	76.72	132.8	76.45	111.5	76.48	47.88	77.24	37.97
	136.89	245.5	76.83	930.3	76.69	687.8	76.23	662.2	662.2	497.2	76.8	76.57	76.51	168.6	76.88	132.8	76.62	111.5	76.68	47.88	77.43	38
	137.03	244.4	77.03	928.5	76.79	686.8	76.36	661.5	661.5	496.5	76.93	76.71	76.69	168.4	77.05	132.6	76.76	111.4	76.78	47.89	77.54	37.98
	137.19	243.2	77.14	927.1	76.93	686	76.48	660.8	660.8	495.7	77.1	76.92	76.79	168.4	77.17	132.6	76.88	111.4	76.97	47.92	77.72	38
	137.31	242.1	77.35	926.3	77.11	685.3	76.63	660.1	660.1	494.9	77.23	77.07	76.98	168.4	77.37	132.4	77.03	111.4	77.09	47.92	77.87	38.03
	137.47	240.9	77.46	924.6	77.25	684.9	76.76	659.6	659.6	494.1	77.4	77.2	77.07	168.2	77.51	132.3	77.18	111.3	77.27	47.93	78.04	38.01
	137.63	239.8	77.61	924.3	77.4	684	76.98	658.9	658.9	493.2	77.53	77.28	77.23	168.2	77.67	132.2	77.38	111.3	77.44	47.95	78.2	38.02
	137.76	238.6	77.75	922.9	77.55	683.3	77.07	657.7	657.7	492.5	77.67	77.48	77.37	168.1	77.8	132.1	77.5	111.3	77.56	47.94	78.27	38
	137.93	237.5	77.93	922.1	77.71	682.5	77.23	657.5	657.5	491.6	77.88	77.67	77.56	168.1	77.97	132	77.69	111.2	77.72	47.97	78.43	37.95
	138.06	236.3	78.02	921.2	77.8	681.7	77.45	656.2	656.2	490.8	78.01	77.8	77.65	167.9	78.11	131.9	77.84	111.2	77.89	47.94	78.61	37.88
	138.24	235.3	78.24	920.4	77.99	680.8	77.56	655.7	655.7	490.1	78.15	77.96	77.95	167.9	78.21	131.8	77.95	111.1	78.03	47.91	78.75	37.87
	138.37	234.2	78.35	918.5	78.13	680	77.74	654.4	654.4	489.3	78.32	78.13	77.93	167.6	78.37	131.8	78.1	111	78.15	47.9	78.91	37.91
	138.52	233.3	78.5	917.9	78.29	679	77.85	653.4	653.4	488.4	78.46	78.26	78.2	167.6	78.52	131.7	78.24	111	78.32	47.85	79.08	37.86
	138.66	232.3	78.68	915.6	78.46	678.3	77.99	652.3	652.3	487.7	78.6	78.47	78.21	167.4	78.67	131.7	78.4	110.9	78.49	47.82	79.21	37.87
	138.85	231.5	78.82	913.7	78.56	676.9	78.16	651.1	651.1	486.9	78.75	78.6	78.47	167.2	78.85	131.7	78.53	110.8	78.62	47.81	79.39	37.83
	138.94	230.6	78.96	911.8	78.73	676.1	78.32	650.1	650.1	485.9	78.89	78.73	78.61	167	79.01	131.7	78.71	110.7	78.76	47.79	79.53	37.8
	139.15	229.8	79.09	909.9	78.85	675	78.48	649	649	485.1	79.1	78.88	78.7	166.8	79.17	131.7	78.84	110.7	78.91	47.78	79.68	37.78
	139.3	229	79.25	908.1	79.05	674	78.58	647.7	647.7	484.4	79.19	78.99	78.88	166.6	79.3	131.7	79	110.7	79.08	47.8	79.85	37.72
	139.4	228.1	79.41	906.7	79.21	673.2	78.78	646.5	646.5	483.6	79.38	79.15	79	166.4	79.42	131.7	79.15	110.6	79.2	47.79	79.99	37.69
	139.59	227.3	79.49	905.1	79.3	672	78.88	645.4	645.4	482.8	79.51	79.34	79.21	166.3	79.55	131.6	79.34	110.6	79.35	47.79	80.16	37.64
	139.76	226.4	79.68	903.8	79.47	670.9	79.09	644.6	644.6	482	79.66	79.46	79.31	166.1	79.72	131.6	79.46	110.5	79.5	47.8	80.26	37.67
	139.87	225.4	79.86	902	79.61	670	79.19	643.5	643.5	481.3	79.81	79.61	79.57	166.1	79.89	131.6	79.59	110.5	79.66	47.78	80.41	37.67
	140	224.2	79.97	901.4	79.8	668.7	79.39	642.7	642.7	480.5	79.98	79.79	79.58	165.9	80.01	131.5	79.74	110.4	79.8	47.77	80.58	37.67
	140.17	223.2	80.18	899	79.92	667.7	79.55	642	642	479.7	80.13	79.89	79.81	165.8	80.15	131.4	79.92	110.3	79.94	47.76	80.74	37.7
	140.31	222.2	80.27	897.9	80.11	666.6	79.63	640.9	640.9	478.9	80.26	80.01	79.97	165.6	80.34	131.3	80.08	110.3	80.12	47.73	80.89	37.7
	140.51	221.3	80.43	896.2	80.24	665.8	79.8	640.3	640.3	478.2	80.37	80.24	80.04	165.5	80.49	131.2	80.24	110.2	80.24	47.71	81.01	37.7
	140.61	220.4	80.63	893.8	80.41	664.5	79.92	639.3	639.3	477.4	80.6	80.4	80.21	165.4	80.65	131.2	80.36	110.1	80.4	47.68	81.14	37.65
	140.78	219.6	80.75	892.9	80.54	663.8	80.12	638.6	638.6	476.6	80.75	80.47	80.37	165.3	80.81	131.1	80.52	110	80.56	47.66	81.29	37.59
	140.95	218.9	80.85	890.8	80.69	662.9	80.26	637.4	637.4	476.1	80.86	80.67	80.53	165.2	80.97	130.9	80.67	109.9	80.7	47.62	81.46	37.56
	141.08	218.1	80.99	888.8	80.84	662.2	80.45	636.7	636.7	475.3	80.97	80.87	80.66	165	81.12	130.9	80.87	109.8	80.86	47.6	81.58	37.57
	141.21	217.2	81.19	886.1	80.96	661.6	80.57	635.5	635.5	474.5	81.18	81.02	80.86	164.9	81.23	130.9	80.98	109.8	80.98	47.57	81.75	37.58
	141.38	216.3	81.36	884.6	81.16	660.7	80.72	634.7	634.7	473.8	81.35	81.17	80.99	164.7	81.32	130.8	81.1	109.7	81.17	47.54	81.9	37.56
	141.54	215.4	81.52	882.1	81.3	660.2	80.92	633.4	633.4	473.1	81.44	81.3	81.04	164.6	81.55	130.7	81.27	109.6	81.29	47.54	82.07	37.52
	141.69	214.5	81.62	881	81.46	659.4	81.02	632.4	632.4	472.4	81.56	81.39	81.25	164.4	81.69	130.6	81.42	109.5	81.47	47.51	82.2	37.49
	141.84	213.6	81.85	878.9	81.57	658.7	81.17	631.2	631.2	471.5	81.72	81.54	81.39	164.2	81.79	130.5	81.54	109.4	81.58	47.53	82.34	37.44
	142	212.7	81.92	877.5	81.77	658.3	81.34	630.5	630.5	470.7	81.87	81.71	81.55	164	81.97	130.5	81.73	109.4	81.75	47.54	82.51	37.4
	142.14	211.8	82.09	876.4	81.92	657.7	81.49	629.3	629.3	470.1	82.06	81.85	81.71	163.8	82.12	130.5	81.86	109.3	81.89	47.57	82.67	37.38
	142.3	210.9	82.23	875.1	82.05	657	81.61	628.2	628.2	469.2	82.23	82.01	81.83	163.6	82.31	130.3	82.05	109.2	82.07	47.56	82.82	37.33
	142.42	210	82.37	873.5	82.19	656.3	81.87	627.1	627.1	468.6	82.32	82.13	82	163.4	82.38	130.2	82.12	109.2	82.16	47.57	83.02	37.3
	142.6	209.3	82.6	872.2	82.33	655.7	81.89	625.9	625.9	467.8	82.47	82.31	82.16	163.2	82.61	130.1	82.3	109.2	82.39	47.61	83.09	37.34
	142.75	208.6	82.68	871.1	82.51	655	82.09	625	625	467	82.64	82.44	82.32	163	82.72	129.9	82.45	109.2	82.47	47.61	83.26	37.37
	142.87	207.9	82.86	870.5	82.71	654.4	82.24	623.9	623.9	466.3	82.8	82.63	82.47	162.8	82.88	130	82.65	109.2	82.65	47.63	83.41	37.35
	143.02	207.2	83.01	868.7	82.83	653.5	82.37	622.7	622.7	465.7	82.92	82.78	82.57	162.6	83.08	129.8	82.73	109.2	82.8	47.6	83.62	37.36
	143.21	206.7	83.14	867.8	82.95	652.2	82.55	621.5	621.5	464.8	83.16	82.87	82.79	162.5	83.18	129.7	82.91	109.2	82.96	47.56	83.73	37.37
	143.33	206.1	83.28	866.2	83.08	651.3	82.68	620.7	620.7	464.2	83.31	83.03	82.94	162.2	83.32	129.6	83.07	109.1	83.11	47.56	83.85	37.35
	143.47	205.4	83.46	864.4	83.24	650.4	82.87	619.2	619.2	463.4	83.42	83.21	83	162.1	83.5	129.5	83.18	109.1	83.27	47.5	84.01	37.29
	143.63	204.7	83.58	862.6	83.4	649.2	82.97	618.2	618.2	462.8	83.63	83.43	83.22	162	83.64	129.4	83.36	109	83.38	47.5	84.15	37.25
	143.76	203.9	83.76	861.1	83.54	648.1	83.15	617.3	617.3	461.9	83.75	83.54	83.33	161.8	83.82	129.3	83.54	109	83.58	47.49	84.35	37.22
	143.92	203	83.93	858.6	83.7	647.2	83.3	616	616	461.4	83.86	83.7	83.56	161.7	83.96	129.2	83.65	108.9	83.7	47.45	84.43	37.24
	144.07	202.2	84.02	856.5	83.85	646.1	83.43	614.5	614.5	460.6	83.98	83.83	83.64	161.6	84.08	129.3	83.81	108.8	83.87	47.46	84.59	37.24
	144.23	201.4	84.15	854.7	83.97	645	83.58	614	614	459.7	84.18	83.9	83.85	161.5	84.2	129.2	83.96	108.7	84.01	47.47	84.74	37.23
	144.34	200.7	84.29	852.5	84.13	644.1	83.71	612.7	612.7	458.8	84.34	84.08	83.94	161.3	84.41	129.2	84.1	108.7	84.15	47.47	84.91	37.19
	144.53	200.1	84.5	851	84.32	643.5	83.87	611.2	611.2	458.2	84.43	84.26	84.13	161.3	84.54	129.1	84.26	108.6	84.31	47.47	85.09	37.15
	144.68	199.6	84.6	849.4	84.44	642.4	83.99	610.3	610.3	457.4	84.59	84.4	84.31	161.2	84.72	129.1	84.39	108.5	84.48	47.45	85.22	37.15
	144.85	198.9	84.77	847.9	84.61	641.8	84.21	609.2	609.2	456.7	84.72	84.58	84.42	161.2	84.82	129.1	84.56	108.4	84.58	47.45	85.36	37.09
	144.95	198.2	84.94	846.4	84.76	641.3	84.32	608.2	608.2	455.8	84.96	84.78	84.54	161	84.97	129.1	84.73	108.4	84.78	47.42	85.53	37.03
	145.12	197.4	85.08	845.1	84.85	639.7	84.51	607.4	607.4	455	85.09	84.87	84.71	161	85.12	129	84.81	108.3	84.88	47.38	85.63	37
	145.28	196.7	85.24	843.4	85.04	639.5	84.56	606.1	606.1	454.5	85.25	84.93	84.89	160.9	85.23	129	85.01	108.2	85.07	47.37	85.81	36.99
	145.44	196	85.37	841.5	85.18	638.7	84.75	605.2	605.2	453.6	85.37	85.17	85	160.8	85.49	128.9	85.19	108.1	85.21	47.36	85.94	37
	145.59	195.3	85.56	839.9	85.33	637.6	84.97	604.2	604.2	452.8	85.51	85.35	85.22	160.7	85.61	128.8	85.32	108.1	85.35	47.32	86.11	37.03
	145.67	194.4	85.65	838.2	85.51	636.8	85.05	603.1	603.1	452.1	85.6	85.45	85.29	160.6	85.73	128.8	85.49	108.1	85.52	47.27	86.32	37.02
	145.87	193.7	85.77	836.7	85.63	635.9	85.24	602.3	602.3	451.3	85.78	85.58	85.57	160.4	85.92	128.7	85.63	108	85.65	47.24	86.38	37.02
	146	193.1	85.99	834.5	85.8	634.7	85.37	601.1	601.1	450.4	85.98	85.77	85.54	160.3	86.08	128.5	85.79	107.9	85.79	47.22	86.59	37.03
	146.21	192.6	86.17	832.2	85.94	633.8	85.52	600.6	600.6	449.7	86.12	85.99	85.79	160.2	86.17	128.5	85.89	107.9	85.97	47.23	86.69	36.98
	146.35	192.1	86.22	830.6	86.08	632.7	85.64	599.3	599.3	448.8	86.35	86.08	85.88	160.1	86.28	128.4	86.05	107.8	86.07	47.2	86.83	36.96
	146.45	191.6	86.42	828.3	86.22	631.7	85.77	598.4	598.4	448.2	86.43	86.2	86.1	159.9	86.44	128.3	86.2	107.7	86.23	47.22	87.01	36.89
	146.6	191.2	86.57	825.8	86.41	630.8	85.94	597.6	597.6	447.4	86.56	86.28	86.23	159.7	86.6	128.2	86.36	107.6	86.41	47.2	87.16	36.9
	146.78	190.7	86.74	824.2	86.52	629.8	86.09	596.5	596.5	446.6	86.68	86.47	86.38	159.5	86.82	128.1	86.52	107.5	86.53	47.26	87.29	36.91
	146.94	190.2	86.92	822.2	86.7	628.4	86.25	595.6	595.6	445.8	86.89	86.64	86.6	159.3	86.98	128.1	86.67	107.4	86.7	47.27	87.46	36.89
	147.1	189.5	87.01	820.4	86.83	627.4	86.42	594.5	594.5	444.8	87.05	86.84	86.69	159	87.12	128	86.83	107.3	86.85	47.27	87.59	36.89
	147.19	188.8	87.22	818.7	86.99	626.3	86.54	593.6	593.6	444.2	87.18	86.97	86.82	158.9	87.22	127.9	87.01	107.2	86.99	47.32	87.79	36.85
	147.38	188.1	87.35	816.5	87.13	625.1	86.72	592.5	592.5	443.4	87.36	87.11	86.96	158.8	87.38	127.8	87.08	107.1	87.13	47.3	87.91	36.83
	147.51	187.6	87.49	814.8	87.3	623.8	86.87	591.8	591.8	442.6	87.42	87.27	87.13	158.7	87.54	127.7	87.28	107	87.3	47.25	88.03	36.79
	147.65	187	87.68	813.9	87.45	622.9	87.02	590.5	590.5	441.9	87.63	87.38	87.21	158.4	87.62	127.7	87.41	106.9	87.46	47.26	88.22	36.72
	147.82	186.6	87.82	812	87.59	621.7	87.15	589.6	589.6	440.9	87.72	87.57	87.45	158.3	87.81	127.6	87.55	106.9	87.59	47.21	88.36	36.69
	147.95	186.1	87.92	810.7	87.76	620.6	87.29	588.5	588.5	440.2	87.86	87.72	87.57	158.2	87.98	127.4	87.7	106.8	87.77	47.21	88.52	36.66
	148.13	185.5	88.15	809	87.9	619.6	87.43	587.5	587.5	439.4	88.06	87.84	87.72	158.1	88.16	127.2	87.85	106.8	87.92	47.15	88.67	36.66
	148.26	184.9	88.27	807.7	88.04	618.4	87.59	586.3	586.3	438.4	88.31	88	87.9	158.1	88.29	127.1	88	106.7	88.06	47.15	88.84	36.66
	148.44	184.3	88.38	806.5	88.21	617.7	87.8	585.5	585.5	437.7	88.38	88.16	88.03	157.8	88.43	127.1	88.18	106.7	88.2	47.14	89	36.66
	148.55	183.6	88.57	805.1	88.33	616.7	87.9	584.3	584.3	437.1	88.5	88.36	88.19	157.7	88.64	127	88.3	106.6	88.39	47.14	89.13	36.69
	148.72	183	88.71	803.2	88.51	616	88.05	583.2	583.2	436.2	88.61	88.52	88.27	157.6	88.74	126.9	88.47	106.6	88.5	47.16	89.24	36.7
	148.9	182.4	88.87	802.2	88.61	615	88.25	582	582	435.3	88.84	88.64	88.45	157.4	88.89	126.7	88.62	106.6	88.67	47.16	89.42	36.67
	149.05	182	89	800.6	88.79	614.3	88.4	580.8	580.8	434.4	88.99	88.75	88.65	157.3	89.06	126.7	88.74	106.6	88.81	47.16	89.55	36.64
	149.14	181.5	89.14	798.9	88.94	613.5	88.5	579.9	579.9	433.7	89.12	88.91	88.8	157.1	89.15	126.7	88.9	106.5	88.96	47.11	89.71	36.58
	149.3	181.1	89.29	796.7	89.08	612.6	88.7	578.4	578.4	432.8	89.31	89.11	88.99	156.9	89.32	126.6	89.09	106.4	89.07	47.11	89.86	36.55
	149.49	180.9	89.48	794.8	89.24	612	88.86	577.7	577.7	432.2	89.36	89.21	89.08	156.7	89.43	126.6	89.2	106.3	89.27	47.09	90.03	36.54
	149.62	180.5	89.59	792.3	89.41	611.2	89.02	576.3	576.3	431.4	89.58	89.33	89.23	156.5	89.63	126.5	89.36	106.3	89.38	47.04	90.16	36.55
	149.79	180.1	89.72	790.4	89.53	610.4	89.14	575.2	575.2	430.3	89.75	89.53	89.4	156.4	89.84	126.5	89.49	106.2	89.53	47.03	90.28	36.54
	149.93	179.6	89.89	787.7	89.75	610	89.28	573.9	573.9	429.6	89.82	89.65	89.52	156.2	89.96	126.5	89.68	106.1	89.71	47	90.46	36.52
	150.07	178.9	90.08	785.9	89.82	608.7	89.42	572.8	572.8	428.7	89.97	89.77	89.67	156	90.05	126.5	89.8	106	89.85	46.95	90.59	36.49
	150.23	178.4	90.17	784.2	90.01	608.1	89.57	571.5	571.5	427.9	90.15	89.98	89.73	155.8	90.2	126.5	89.97	105.9	90	46.92	90.74	36.45
	150.37	178	90.34	782.8	90.14	607.3	89.75	570.1	570.1	426.9	90.3	90.14	89.95	155.6	90.37	126.4	90.09	105.8	90.13	46.9	90.92	36.4
	150.5	177.6	90.55	780.1	90.31	606.4	89.85	569.2	569.2	426.3	90.44	90.29	90.09	155.5	90.52	126.3	90.24	105.8	90.32	46.9	91.1	36.35
	150.71	177.3	90.63	779.2	90.44	605.4	90.07	567.7	567.7	425.3	90.59	90.36	90.34	155.3	90.67	126.2	90.46	105.8	90.45	46.91	91.19	36.34
	150.85	176.8	90.82	777.5	90.6	604.3	90.14	566.3	566.3	424.4	90.77	90.53	90.43	155	90.84	126	90.56	105.7	90.58	46.92	91.35	36.3
	150.97	176.3	90.95	776	90.75	603.4	90.33	565.4	565.4	423.7	90.91	90.76	90.56	154.8	90.95	125.9	90.74	105.6	90.77	46.91	91.53	36.28
	151.14	175.8	91.11	774.3	90.93	602.3	90.47	563.7	563.7	422.8	91.09	90.92	90.7	154.6	91.13	125.8	90.85	105.6	90.85	46.94	91.69	36.3
	151.31	175.3	91.23	772.7	91.04	601.3	90.61	562.9	562.9	422.1	91.23	90.99	90.86	154.4	91.22	125.8	91.01	105.5	91.06	46.98	91.79	36.32
	151.43	174.7	91.4	770.9	91.21	599.9	90.76	561.5	561.5	421.1	91.35	91.15	91.09	154.2	91.48	125.7	91.15	105.3	91.19	47	91.96	36.32
	151.57	174.1	91.54	769.5	91.35	599	90.91	560.5	560.5	420.4	91.5	91.31	91.15	154	91.58	125.5	91.3	105.3	91.35	46.96	92.1	36.33
	151.75	173.8	91.71	767.3	91.5	597.5	91.05	559.2	559.2	419.5	91.64	91.55	91.38	153.9	91.69	125.5	91.45	105.2	91.47	46.97	92.26	36.29
	151.89	173.5	91.86	765.5	91.64	596.6	91.25	558	558	418.5	91.79	91.61	91.45	153.8	91.92	125.4	91.6	105	91.64	46.91	92.42	36.25
	152.04	173.2	91.98	763.7	91.79	595.4	91.37	556.8	556.8	417.6	92.02	91.8	91.64	153.6	92.08	125.4	91.75	104.9	91.8	46.88	92.57	36.2
	152.17	173	92.14	761.4	91.96	594.4	91.54	555.5	555.5	417	92.09	91.96	91.8	153.5	92.22	125.3	91.93	104.8	91.93	46.85	92.73	36.19
	152.33	172.7	92.3	759.1	92.1	593.3	91.68	554.5	554.5	416.2	92.22	92.13	92	153.4	92.45	125.1	92.1	104.7	92.1	46.83	92.88	36.21
	152.49	172.4	92.42	757.4	92.27	592.5	91.84	553.3	553.3	415.2	92.41	92.19	92.09	153.3	92.5	125	92.2	104.6	92.23	46.84	93.02	36.19
	152.62	171.8	92.6	755.3	92.43	591.7	92.01	551.8	551.8	414.2	92.51	92.34	92.24	153.2	92.54	125	92.38	104.5	92.43	46.83	93.17	36.19
	152.78	171.3	92.76	752.9	92.55	590.7	92.15	550.7	550.7	413.3	92.7	92.52	92.39	153	92.76	124.8	92.47	104.5	92.51	46.84	93.31	36.16
	152.93	170.9	92.9	751.2	92.72	589.6	92.24	549.6	549.6	412.4	92.85	92.65	92.47	153	92.96	124.7	92.64	104.4	92.7	46.83	93.47	36.1
	153.08	170.6	93.04	749.2	92.85	588.8	92.45	548.5	548.5	411.8	92.93	92.82	92.71	152.9	93.09	124.6	92.83	104.3	92.84	46.82	93.61	36.08
	153.26	170.4	93.18	747.4	92.99	587.9	92.57	547.1	547.1	410.7	93.17	92.96	92.82	152.7	93.28	124.5	92.97	104.2	92.96	46.79	93.75	36
	153.39	170	93.35	745.1	93.14	587	92.76	546.2	546.2	409.8	93.33	93.08	92.96	152.5	93.41	124.3	93.17	104.2	93.19	46.78	93.95	35.97
	153.5	169.5	93.5	742.1	93.3	586.1	92.86	544.9	544.9	409.1	93.53	93.23	93.15	152.5	93.55	124.3	93.28	104.1	93.29	46.73	94.12	35.94
	153.69	169.1	93.65	740.6	93.42	584.8	93.06	544	544	408.3	93.58	93.43	93.25	152.3	93.78	124.1	93.44	104.1	93.45	46.72	94.2	35.93
	153.82	168.6	93.8	739.1	93.6	583.8	93.18	542.6	542.6	407.4	93.72	93.56	93.42	152.2	93.81	124	93.58	104.1	93.58	46.67	94.39	35.93
	153.98	168.1	93.95	737.3	93.74	582.6	93.35	541.3	541.3	406.4	93.94	93.7	93.59	152.1	93.97	124.1	93.72	104	93.73	46.66	94.55	35.96
	154.13	167.7	94.09	735	93.91	581.4	93.47	540.2	540.2	405.5	94.13	93.82	93.68	151.9	94.2	123.9	93.87	104	93.89	46.58	94.64	35.95
	154.29	167.5	94.24	733.4	94.05	580.4	93.64	539.1	539.1	404.8	94.21	93.97	93.88	151.7	94.24	123.9	94.02	103.9	94.06	46.58	94.84	35.98
	154.42	167.2	94.39	731.8	94.2	579.2	93.8	537.8	537.8	404	94.37	94.14	94.01	151.6	94.42	123.8	94.15	103.8	94.17	46.57	94.97	35.94
	154.58	167.1	94.51	729.8	94.36	578.1	93.95	536.8	536.8	403	94.51	94.31	94.14	151.4	94.61	123.7	94.29	103.7	94.35	46.57	95.1	35.9
	154.72	166.9	94.69	728.6	94.51	576.9	94.09	535.7	535.7	402	94.65	94.45	94.32	151.2	94.72	123.8	94.49	103.6	94.51	46.58	95.27	35.85
	154.87	166.5	94.83	726.9	94.7	575.7	94.25	534.4	534.4	401.2	94.79	94.64	94.41	151	94.88	123.8	94.63	103.5	94.62	46.63	95.41	35.8
	155.03	166.1	94.97	725.2	94.87	574.8	94.38	533.3	533.3	400.1	94.97	94.77	94.57	150.8	95.09	123.7	94.78	103.4	94.79	46.63	95.55	35.81
	155.18	165.6	95.16	723.8	94.99	573.6	94.55	532.2	532.2	399.4	95.14	94.92	94.77	150.6	95.17	123.6	94.93	103.3	94.95	46.64	95.72	35.83
	155.35	165.3	95.29	721.7	95.1	572.6	94.66	530.6	530.6	398.6	95.29	95.1	94.91	150.3	95.29	123.6	95.07	103.2	95.11	46.65	95.84	35.82
	155.45	165	95.45	720.7	95.24	571.2	94.85	529.6	529.6	397.7	95.43	95.28	95.07	150.1	95.48	123.4	95.23	103.2	95.23	46.63	96.03	35.77
	155.62	164.8	95.6	718.6	95.4	569.9	94.95	528.1	528.1	396.9	95.61	95.34	95.24	150	95.61	123.4	95.4	103.1	95.4	46.62	96.16	35.73
	155.77	164.4	95.77	716.8	95.58	568.8	95.16	527.1	527.1	396	95.7	95.49	95.42	149.9	95.73	123.2	95.49	103	95.55	46.57	96.33	35.68
	155.96	164.1	95.89	715.2	95.72	567.5	95.3	526.1	526.1	395.1	95.9	95.65	95.47	149.7	95.88	123	95.68	102.9	95.66	46.54	96.5	35.62
	156.07	163.6	96.04	713.6	95.91	566.4	95.43	524.7	524.7	394.1	96.03	95.77	95.7	149.6	96.14	122.9	95.79	102.8	95.86	46.5	96.61	35.6
	156.21	163.1	96.2	711	95.95	565.2	95.56	523.5	523.5	393.3	96.21	95.94	95.78	149.4	96.24	122.9	95.99	102.7	96	46.51	96.8	35.55
	156.37	162.8	96.33	709.3	96.17	563.8	95.74	522	522	392.3	96.42	96.1	95.95	149.3	96.36	122.8	96.11	102.6	96.15	46.49	96.91	35.55
	156.49	162.5	96.52	707.3	96.28	563.1	95.88	521.2	521.2	391.6	96.49	96.33	96.12	149.1	96.6	122.7	96.31	102.5	96.33	46.51	97.09	35.56
	156.68	162.3	96.63	705.4	96.42	561.7	96.06	519.7	519.7	390.7	96.63	96.39	96.27	149	96.75	122.6	96.43	102.3	96.44	46.51	97.21	35.59
	156.84	162.2	96.8	703.1	96.62	561	96.2	518.4	518.4	389.7	96.81	96.54	96.48	148.8	96.88	122.6	96.59	102.2	96.6	46.46	97.37	35.57
	156.98	162.1	96.94	701.2	96.75	559.7	96.37	517.4	517.4	388.9	96.95	96.7	96.56	148.6	97	122.4	96.72	102.1	96.72	46.45	97.52	35.57
	157.09	161.8	97.11	698.9	96.89	558.8	96.54	516.4	516.4	387.9	97.17	96.88	96.72	148.5	97.12	122.4	96.87	102	96.9	46.42	97.69	35.58
	157.27	161.3	97.26	696.7	97.03	558	96.64	515	515	387.2	97.27	96.98	96.85	148.3	97.27	122.3	97	101.9	97.02	46.38	97.82	35.52
	157.41	160.9	97.39	695.3	97.18	556.9	96.81	513.9	513.9	386.6	97.35	97.15	97	148.1	97.44	122.1	97.2	101.8	97.18	46.34	97.96	35.46
	157.58	160.6	97.55	693.2	97.36	556.1	96.94	512.2	512.2	385.4	97.6	97.31	97.19	148	97.54	122	97.28	101.8	97.33	46.31	98.14	35.42
	157.74	160.5	97.71	690.9	97.55	555.1	97.08	511.3	511.3	384.5	97.72	97.47	97.32	147.8	97.71	121.8	97.45	101.7	97.53	46.28	98.3	35.41
	157.89	160.3	97.85	689.6	97.59	554.1	97.22	509.8	509.8	383.7	97.82	97.62	97.42	147.6	97.9	121.7	97.58	101.6	97.63	46.25	98.45	35.42
	158.03	159.9	97.99	687.6	97.8	553.3	97.36	508.7	508.7	382.7	97.99	97.75	97.63	147.4	98.05	121.7	97.73	101.5	97.81	46.22	98.57	35.4
	158.17	159.5	98.16	685.9	97.95	552.2	97.52	507.1	507.1	381.7	98.08	97.94	97.74	147.2	98.15	121.5	97.92	101.5	97.9	46.23	98.73	35.36
	158.34	159.1	98.29	684.2	98.06	551.4	97.67	506	506	380.6	98.23	98.09	97.9	147	98.33	121.4	98.03	101.5	98.14	46.27	98.88	35.34
	158.45	158.6	98.43	682.2	98.24	550.4	97.82	504.6	504.6	379.7	98.36	98.21	98.07	146.8	98.44	121.2	98.21	101.4	98.19	46.27	99.02	35.3
	158.62	158.3	98.63	680.2	98.39	549.5	98.02	503.4	503.4	378.8	98.59	98.39	98.18	146.6	98.68	121.1	98.36	101.4	98.42	46.29	99.22	35.22
	158.77	158.1	98.74	678.6	98.59	548.2	98.14	502.1	502.1	377.9	98.71	98.57	98.38	146.5	98.76	121.1	98.56	101.3	98.54	46.31	99.36	35.2
	158.91	158	98.92	676.9	98.66	547.5	98.27	500.7	500.7	377.2	98.86	98.67	98.51	146	98.87	121.1	98.66	101.2	98.69	46.31	99.45	35.16
	159.06	157.9	99.07	674.7	98.82	546.2	98.4	499.5	499.5	376.2	99	98.79	98.67	145.9	99.08	121	98.83	101.1	98.86	46.27	99.64	35.14
	159.22	157.8	99.22	672.9	99	545.1	98.56	498.3	498.3	375.4	99.15	98.98	98.8	145.8	99.22	120.9	98.98	101	98.98	46.27	99.76	35.15
	159.4	157.4	99.36	671.2	99.14	543.8	98.75	497.1	497.1	374.5	99.29	99.11	98.99	145.6	99.41	120.9	99.13	100.9	99.14	46.18	99.95	35.17
	159.53	157	99.5	669.1	99.35	542.9	98.84	495.7	495.7	373.6	99.42	99.27	99.1	145.3	99.55	120.9	99.28	100.8	99.29	46.18	100.05	35.19
	159.68	156.7	99.66	666.9	99.42	541.4	99.03	494.3	494.3	372.7	99.63	99.45	99.28	145.2	99.66	120.9	99.43	100.7	99.46	46.12	100.22	35.16
	159.85	156.6	99.81	664.9	99.62	540.2	99.15	493.1	493.1	371.8	99.81	99.6	99.39	144.9	99.8	120.8	99.58	100.6	99.58	46.15	100.35	35.13
	159.97	156.3	99.95	662.7	99.72	539.1	99.31	491.7	491.7	371.2	99.88	99.71	99.56	144.6	100.02	120.7	99.78	100.5	99.75	46.17	100.5	35.09
	160.15	156	100.12	661.1	99.89	537.7	99.45	490.3	490.3	370.2	100	99.91	99.7	144.5	100.1	120.6	99.87	100.4	99.89	46.13	100.7	35.04
	160.31	155.6	100.26	658.6	100.02	536.6	99.6	489.2	489.2	369.3	100.21	99.99	99.84	144.4	100.32	120.5	100.05	100.3	100.05	46.15	100.82	35.01
	160.46	155.3	100.42	657.2	100.17	535.2	99.78	487.7	487.7	368.5	100.37	100.16	100.05	144.3	100.38	120.3	100.16	100.2	100.2	46.08	100.94	35.01
	160.59	154.8	100.55	655.3	100.34	534	99.86	486.2	486.2	367.8	100.48	100.34	100.16	144.1	100.55	120.2	100.32	100.1	100.35	46.08	101.13	35
	160.74	154.6	100.71	653.5	100.48	532.9	100.11	485.3	485.3	366.9	100.65	100.47	100.35	144	100.8	120	100.49	99.98	100.5	46.03	101.25	34.98
	160.87	154.4	100.87	651.2	100.67	531.7	100.21	484	484	366.1	100.79	100.63	100.46	143.8	100.82	120	100.62	99.89	100.64	45.99	101.39	34.93
	161.03	154.3	101.01	649.2	100.78	530.6	100.37	482.6	482.6	365.2	100.94	100.77	100.64	143.7	100.98	120	100.79	99.75	100.82	45.92	101.53	34.89
	161.15	154.2	101.16	647.1	100.96	529.6	100.55	481.5	481.5	364.3	101.15	100.92	100.74	143.6	101.15	119.8	100.91	99.64	100.93	45.9	101.68	34.86
	161.31	154	101.3	645	101.13	528.6	100.69	480.2	480.2	363.6	101.2	101.03	100.92	143.4	101.37	119.7	101.07	99.52	101.13	45.88	101.87	34.78
	161.45	153.6	101.48	642.7	101.21	527.6	100.83	479	479	362.8	101.46	101.22	101.06	143.2	101.5	119.6	101.2	99.39	101.28	45.88	101.98	34.77
	161.61	153.2	101.59	640.9	101.41	526.4	100.97	477.8	477.8	361.9	101.59	101.33	101.22	143	101.66	119.6	101.36	99.27	101.39	45.85	102.15	34.71
	161.77	153	101.75	638.8	101.55	525.4	101.14	476.4	476.4	361.2	101.76	101.51	101.33	143	101.82	119.5	101.53	99.19	101.57	45.91	102.29	34.74
	161.93	152.9	101.91	636.8	101.7	524.3	101.3	475.2	475.2	360.4	101.87	101.71	101.53	142.9	101.96	119.3	101.67	99.06	101.74	45.93	102.47	34.71
	162.08	152.6	102.06	634.6	101.83	523.5	101.44	473.7	473.7	359.5	102	101.81	101.63	142.6	102.07	119.1	101.81	98.94	101.85	45.94	102.61	34.74
	162.24	152.2	102.2	632.7	101.99	522	101.55	472.3	472.3	358.4	102.19	101.96	101.81	142.6	102.28	119	101.95	98.87	101.99	45.93	102.77	34.73
	162.37	151.9	102.34	631.2	102.1	520.8	101.73	471.2	471.2	357.6	102.36	102.07	101.92	142.3	102.39	119	102.12	98.77	102.23	45.94	102.9	34.73
	162.54	151.5	102.52	629.2	102.29	519.8	101.84	469.6	469.6	356.9	102.44	102.27	102.14	142.2	102.58	118.8	102.27	98.69	102.29	45.88	103.09	34.69
	162.69	151.2	102.67	627.6	102.39	518.5	102.06	468.5	468.5	356.1	102.61	102.43	102.3	142	102.73	118.6	102.44	98.63	102.49	45.82	103.21	34.63
	162.85	151	102.81	625.6	102.58	517.2	102.15	467.3	467.3	355.3	102.77	102.56	102.42	141.7	102.81	118.5	102.56	98.58	102.59	45.78	103.38	34.57
	162.96	150.9	102.96	624.1	102.71	516	102.34	465.8	465.8	354.4	102.95	102.71	102.62	141.6	103.05	118.4	102.7	98.57	102.79	45.78	103.5	34.57
	163.13	150.9	103.12	622.1	102.89	514.7	102.48	464.6	464.6	353.4	103.11	102.88	102.73	141.4	103.19	118.3	102.89	98.51	102.89	45.79	103.64	34.54
	163.29	150.7	103.27	621	103.05	513.2	102.61	463.3	463.3	352.7	103.24	103.01	102.88	141.1	103.22	118.3	103.03	98.43	103.06	45.79	103.8	34.56
	163.43	150.4	103.41	619	103.22	512.2	102.76	461.8	461.8	351.9	103.37	103.19	103.05	140.9	103.47	118.2	103.19	98.35	103.22	45.78	103.95	34.53
	163.56	150	103.55	617.3	103.3	510.6	102.94	460.7	460.7	350.9	103.54	103.34	103.18	140.7	103.57	118	103.36	98.22	103.35	45.75	104.1	34.48
	163.71	149.7	103.68	615.6	103.57	509.8	103.06	459.4	459.4	350.2	103.68	103.46	103.33	140.4	103.74	118	103.48	98.1	103.5	45.68	104.27	34.44
	163.85	149.6	103.86	613.6	103.63	508.2	103.22	458	458	349.3	103.86	103.62	103.5	140.2	103.85	118	103.63	97.97	103.66	45.69	104.37	34.38
	164.01	149.4	103.98	611.9	103.82	506.9	103.39	456.7	456.7	348.4	104.07	103.78	103.62	140	104.02	118	103.77	97.84	103.8	45.63	104.55	34.32
	164.15	149	104.12	610.4	103.95	505.9	103.49	455.4	455.4	347.7	104.07	103.96	103.8	139.8	104.21	117.9	103.95	97.72	103.98	45.58	104.68	34.3
	164.31	148.6	104.33	608.6	104.13	504.4	103.75	454.4	454.4	346.8	104.26	104.1	103.9	139.6	104.29	117.9	104.09	97.61	104.06	45.55	104.86	34.25
	164.47	148.3	104.44	606.8	104.21	503.2	103.82	453	453	345.7	104.46	104.21	104.11	139.5	104.45	117.7	104.19	97.52	104.25	45.52	105	34.27
	164.62	148	104.6	605	104.4	501.7	104	451.7	451.7	344.9	104.58	104.36	104.22	139.3	104.61	117.6	104.39	97.42	104.41	45.48	105.17	34.25
	164.77	147.8	104.74	603.3	104.56	500.4	104.15	450.5	450.5	344	104.74	104.51	104.4	139.1	104.82	117.5	104.55	97.3	104.54	45.52	105.29	34.29
	164.93	147.8	104.88	601.3	104.67	499.3	104.25	449	449	343.2	104.9	104.66	104.51	139	104.9	117.4	104.69	97.18	104.73	45.51	105.45	34.27
	165.09	147.7	105.04	599.4	104.86	497.8	104.47	447.9	447.9	342.3	105.02	104.81	104.69	138.8	105.04	117.3	104.81	97.11	104.84	45.55	105.61	34.25
	165.24	147.5	105.19	597.4	104.98	496.7	104.51	446.3	446.3	341.4	105.18	104.96	104.84	138.6	105.23	117.1	104.98	96.97	105.03	45.56	105.74	34.2
	165.39	147.1	105.36	595.3	105.14	495.3	104.73	444.9	444.9	340.6	105.27	105.11	104.95	138.3	105.4	117	105.1	96.89	105.14	45.55	105.91	34.14
	165.53	146.8	105.51	593.4	105.3	494	104.89	443.8	443.8	339.8	105.4	105.29	105.15	138.2	105.5	116.9	105.3	96.77	105.29	45.54	106.08	34.1
	165.68	146.6	105.64	591.5	105.46	492.8	104.96	442.4	442.4	338.8	105.63	105.42	105.26	137.9	105.7	116.9	105.44	96.61	105.42	45.51	106.24	34.1
	165.84	146.5	105.8	590	105.59	491.7	105.18	441.2	441.2	338	105.75	105.55	105.4	137.6	105.85	116.7	105.57	96.5	105.64	45.45	106.4	34.1
	165.99	146.2	105.92	587.6	105.8	490.5	105.33	439.8	439.8	337.2	105.92	105.76	105.56	137.6	105.95	116.7	105.75	96.36	105.71	45.4	106.55	34.08
	166.12	145.8	106.07	585.6	105.9	489.6	105.52	438.5	438.5	336.3	106.06	105.88	105.72	137.3	106.1	116.6	105.87	96.22	105.94	45.41	106.66	34.04
	166.3	145.5	106.27	582.9	106.08	488.2	105.63	437.2	437.2	335.5	106.21	106.02	105.9	137.1	106.23	116.4	106.03	96.1	106.02	45.39	106.82	33.99
	166.44	145.1	106.39	581	106.16	487.3	105.8	436.1	436.1	334.6	106.42	106.21	105.96	136.9	106.41	116.3	106.18	95.97	106.2	45.39	106.97	33.97
	166.56	144.9	106.55	579.1	106.38	486	105.94	434.8	434.8	333.7	106.51	106.33	106.19	136.7	106.68	116.2	106.36	95.83	106.3	45.35	107.14	33.89
	166.74	144.9	106.71	577.5	106.49	485	106.09	433.6	433.6	333	106.64	106.43	106.32	136.5	106.87	116	106.46	95.78	106.53	45.35	107.28	33.84
	166.89	144.8	106.83	575.7	106.68	484	106.23	432.2	432.2	331.9	106.8	106.58	106.47	136.2	106.89	115.9	106.63	95.66	106.64	45.31	107.41	33.79
	167.04	144.7	107	573.7	106.75	482.7	106.4	431	431	331.1	106.9	106.73	106.62	136	107.01	115.8	106.77	95.65	106.8	45.25	107.59	33.78
	167.2	144.3	107.14	571.7	106.92	481.9	106.54	429.5	429.5	330.1	107.09	106.88	106.74	135.7	107.17	115.6	106.92	95.58	106.93	45.2	107.74	33.76
	167.35	144	107.3	570	107.08	480.5	106.67	428.4	428.4	329.3	107.22	107.05	106.92	135.5	107.35	115.5	107.07	95.53	107.1	45.15	107.86	33.77
	167.49	143.7	107.46	568.4	107.22	479.6	106.86	427.1	427.1	328.4	107.41	107.17	107.07	135.3	107.45	115.4	107.21	95.45	107.22	45.12	108.01	33.78
	167.63	143.6	107.59	566.8	107.37	478.4	106.99	425.9	425.9	327.6	107.58	107.37	107.15	135	107.59	115.2	107.38	95.35	107.41	45.1	108.17	33.77
	167.8	143.4	107.77	564.6	107.5	477.4	107.16	424.5	424.5	326.8	107.72	107.5	107.4	134.7	107.8	115.1	107.54	95.23	107.55	45.1	108.32	33.75
	167.94	143.1	107.88	563.2	107.7	476.2	107.31	423.3	423.3	326	107.83	107.65	107.51	134.5	107.99	115.1	107.68	95.14	107.69	45.12	108.48	33.7
	168.09	142.7	108.04	561.6	107.82	475.1	107.44	422.1	422.1	325.1	108.01	107.81	107.7	134.2	108.09	115.1	107.81	95	107.86	45.15	108.66	33.64
	168.24	142.3	108.2	559.3	107.98	473.9	107.61	420.8	420.8	324.2	108.1	107.97	107.81	134.1	108.28	115	107.99	94.89	107.97	45.15	108.78	33.6
	168.4	142.1	108.33	557.8	108.13	472.9	107.74	419.5	419.5	323.4	108.3	108.12	107.95	133.9	108.48	114.9	108.13	94.73	108.15	45.16	108.94	33.58
	168.55	142	108.5	555.9	108.3	471.5	107.9	418.3	418.3	322.5	108.43	108.26	108.14	133.6	108.55	114.9	108.28	94.63	108.32	45.13	109.08	33.56
	168.66	142	108.62	553.9	108.4	470.4	108.09	417	417	321.8	108.62	108.39	108.27	133.4	108.65	114.9	108.41	94.53	108.43	45.08	109.19	33.57
	168.82	141.8	108.79	551.9	108.66	469.1	108.18	415.8	415.8	321.1	108.83	108.54	108.4	133.3	108.86	114.8	108.56	94.41	108.63	45.03	109.38	33.53
	168.97	141.5	108.94	550.1	108.66	468	108.37	414.5	414.5	320.3	108.91	108.72	108.55	133	108.91	114.6	108.74	94.3	108.72	44.99	109.53	33.48
	169.15	141.1	109.13	548.1	108.89	466.5	108.47	413.2	413.2	319.7	109.07	108.89	108.74	132.9	109.11	114.5	108.85	94.18	108.89	44.98	109.66	33.44
	169.29	140.9	109.25	546.5	109.05	465.4	108.67	411.9	411.9	318.8	109.2	109.02	108.86	132.7	109.26	114.3	109.06	94.08	109	44.98	109.79	33.39
	169.43	140.8	109.42	544.8	109.19	464.1	108.79	410.8	410.8	318.1	109.41	109.16	108.98	132.5	109.41	114.3	109.17	93.97	109.22	44.99	109.97	33.32
	169.58	140.5	109.56	543	109.36	462.7	108.94	409.4	409.4	317.3	109.54	109.31	109.18	132.4	109.58	114.1	109.32	93.86	109.38	44.97	110.13	33.26
	169.74	140.2	109.71	541.1	109.46	461.3	109.08	408.2	408.2	316.7	109.64	109.47	109.27	132.1	109.74	114	109.49	93.77	109.48	44.91	110.27	33.23
	169.87	139.8	109.86	539.3	109.69	460	109.26	407	407	315.9	109.77	109.64	109.47	132.1	109.88	113.9	109.62	93.62	109.67	44.86	110.41	33.23
	170.03	139.5	110.01	537.6	109.81	458.8	109.36	405.8	405.8	315.2	109.93	109.75	109.6	131.9	110.04	113.8	109.8	93.48	109.81	44.8	110.54	33.22
	170.19	139.3	110.15	535.6	109.9	457.4	109.58	404.5	404.5	314.4	110.14	109.9	109.79	131.6	110.18	113.7	109.92	93.32	109.94	44.77	110.71	33.22
	170.34	139.2	110.3	533.7	110.07	455.9	109.67	403.4	403.4	313.8	110.28	110.03	109.95	131.5	110.37	113.6	110.06	93.19	110.1	44.72	110.86	33.22
	170.48	139.2	110.45	531.5	110.21	454.8	109.82	401.9	401.9	313.1	110.44	110.22	110.1	131.4	110.54	113.6	110.21	93.01	110.22	44.68	111.01	33.21
	170.64	139	110.58	529.6	110.36	453.4	109.98	401.1	401.1	312.4	110.53	110.36	110.14	131.1	110.72	113.4	110.37	92.88	110.36	44.69	111.14	33.17
	170.8	138.6	110.75	527.3	110.51	452.2	110.1	399.6	399.6	311.7	110.7	110.5	110.35	131	110.76	113.3	110.52	92.75	110.54	44.72	111.32	33.12
	170.95	138.3	110.9	525.6	110.66	450.8	110.28	398.5	398.5	311	110.83	110.66	110.51	130.6	110.95	113.1	110.65	92.6	110.67	44.73	111.43	33.07
	171.08	138.2	111.07	523.9	110.79	449.6	110.49	397.5	397.5	310.3	110.98	110.8	110.69	130.5	111.05	113	110.79	92.54	110.86	44.76	111.6	33.03
	171.23	138	111.22	522	110.95	448.5	110.53	396.1	396.1	309.6	111.14	110.92	110.84	130.2	111.21	112.8	110.93	92.46	110.98	44.73	111.76	33
	171.38	137.7	111.35	520.2	111.12	447.2	110.75	395.1	395.1	308.8	111.29	111.1	111.02	130.1	111.42	112.7	111.11	92.4	111.15	44.74	111.92	32.99
	171.52	137.3	111.5	518.3	111.26	446.2	110.91	394	394	308.2	111.48	111.25	111.11	129.8	111.53	112.5	111.26	92.32	111.33	44.66	112.06	32.98
	171.69	136.9	111.65	515.9	111.4	444.9	111	392.8	392.8	307.4	111.6	111.37	111.29	129.6	111.71	112.4	111.42	92.23	111.49	44.62	112.21	32.94
	171.83	136.7	111.82	514.3	111.59	443.9	111.2	391.7	391.7	306.7	111.75	111.55	111.47	129.4	111.88	112.3	111.56	92.16	111.6	44.57	112.36	32.89
	171.98	136.5	111.95	512.4	111.68	442.4	111.3	390.4	390.4	305.9	111.89	111.68	111.57	129.2	112.1	112.1	111.72	92.04	111.74	44.55	112.52	32.85
	172.11	136.5	112.1	510.6	111.89	441.5	111.48	389.4	389.4	305.2	112	111.85	111.73	129	112.21	112.1	111.89	91.91	111.87	44.56	112.65	32.8
	172.28	136.4	112.27	508.7	111.96	440	111.62	388.1	388.1	304.4	112.21	112.01	111.9	128.6	112.27	112.1	112.02	91.81	112.06	44.56	112.82	32.73
	172.42	136.1	112.41	507	112.23	439	111.78	387	387	303.6	112.32	112.18	112.04	128.4	112.43	111.9	112.19	91.7	112.19	44.52	112.97	32.69
	172.59	135.7	112.53	505.7	112.28	437.6	111.93	385.8	385.8	302.9	112.44	112.33	112.19	128.3	112.58	111.9	112.33	91.56	112.31	44.46	113.13	32.65
	172.74	135.5	112.71	503.9	112.49	436.3	112.1	384.8	384.8	302	112.66	112.45	112.31	128.1	112.77	111.8	112.5	91.43	112.47	44.43	113.24	32.62
	172.87	135.4	112.88	502.2	112.57	434.9	112.22	383.6	383.6	301.2	112.78	112.6	112.52	127.9	112.87	111.8	112.65	91.32	112.64	44.37	113.4	32.62
	173.03	135.1	113	500.4	112.84	433.8	112.36	382.4	382.4	300.6	112.93	112.76	112.64	127.7	113.03	111.7	112.75	91.18	112.78	44.32	113.55	32.62
	173.17	134.7	113.16	499	112.92	432.5	112.54	381.5	381.5	299.7	113.1	112.94	112.82	127.5	113.17	111.6	112.94	91.09	112.99	44.29	113.7	32.62
	173.3	134.3	113.3	497	113.03	431.2	112.69	380.3	380.3	298.8	113.23	113.08	112.94	127.3	113.37	111.5	113.07	90.97	113.11	44.28	113.85	32.6
	173.47	134	113.46	495.6	113.25	429.7	112.84	379.3	379.3	298.1	113.42	113.25	113.12	127.1	113.44	111.4	113.24	90.89	113.26	44.27	114.01	32.58
	173.63	133.9	113.62	493.7	113.37	428.5	112.97	378.1	378.1	297.3	113.57	113.41	113.21	126.9	113.59	111.3	113.42	90.79	113.37	44.28	114.15	32.52
	173.77	133.9	113.71	492.4	113.49	427	113.18	377.2	377.2	296.6	113.71	113.52	113.37	126.7	113.72	111.1	113.53	90.68	113.51	44.28	114.3	32.46
	173.92	133.8	113.89	490.6	113.68	425.9	113.28	376	376	295.8	113.85	113.69	113.55	126.4	113.87	111	113.73	90.56	113.7	44.33	114.48	32.41
	174.08	133.5	114.05	488.9	113.81	424.5	113.41	374.9	374.9	295	114.03	113.85	113.7	126.2	114.05	110.8	113.84	90.42	113.82	44.31	114.63	32.38
	174.22	133.1	114.2	487.1	113.99	423.3	113.59	374	374	294.3	114.2	113.98	113.82	125.9	114.16	110.7	113.99	90.25	114	44.26	114.76	32.37
	174.37	132.9	114.33	485.8	114.12	421.8	113.73	372.9	372.9	293.7	114.34	114.14	114.03	125.7	114.3	110.6	114.13	90.13	114.12	44.2	114.91	32.34
	174.51	132.8	114.49	484.2	114.31	420.7	113.87	371.8	371.8	293	114.5	114.28	114.15	125.4	114.49	110.5	114.29	89.95	114.27	44.14	115.06	32.31
	174.66	132.4	114.62	482.6	114.4	419.3	114.06	370.7	370.7	292.4	114.64	114.44	114.28	125.2	114.64	110.4	114.47	89.79	114.46	44.15	115.23	32.27
	174.82	132.1	114.8	480.9	114.6	418.1	114.15	369.6	369.6	291.8	114.73	114.57	114.41	125	114.81	110.3	114.57	89.64	114.57	44.13	115.36	32.25
	174.96	131.7	114.93	479.3	114.71	416.5	114.31	368.6	368.6	291.1	114.95	114.69	114.6	124.7	114.95	110.3	114.74	89.52	114.74	44.12	115.51	32.18
	175.13	131.5	115.08	477.6	114.95	415.4	114.48	367.6	367.6	290.4	115.1	114.84	114.69	124.4	115.12	110.1	114.87	89.38	114.9	44.11	115.68	32.14
	175.26	131.3	115.23	475.9	114.99	413.9	114.64	366.5	366.5	289.8	115.24	115.01	114.87	124.1	115.25	110	115	89.3	115.04	44.03	115.81	32.09
	175.43	131.3	115.39	474.1	115.22	412.4	114.78	365.4	365.4	289.2	115.39	115.14	114.98	123.8	115.37	109.8	115.14	89.19	115.16	44	115.97	32.03
	175.58	131.2	115.53	472.5	115.32	411.4	114.96	364.4	364.4	288.6	115.53	115.34	115.18	123.6	115.54	109.6	115.35	89.1	115.31	43.94	116.14	31.99
	175.73	130.8	115.71	470.7	115.48	409.7	115.08	363.4	363.4	287.9	115.68	115.48	115.31	123.3	115.63	109.5	115.47	89.02	115.46	43.88	116.26	31.93
	175.87	130.5	115.82	468.7	115.66	408.6	115.24	362.3	362.3	287.1	115.82	115.63	115.46	123.1	115.84	109.3	115.59	88.96	115.65	43.86	116.42	31.94
	176.04	130.4	116	467.2	115.79	407	115.36	361.3	361.3	286.5	115.95	115.78	115.62	122.9	115.97	109.2	115.77	88.86	115.76	43.82	116.59	31.92
	176.18	130.2	116.14	465.2	115.97	405.9	115.55	360.4	360.4	285.8	116.11	115.95	115.77	122.6	116.12	109	115.92	88.79	115.93	43.85	116.73	31.91
	176.36	129.8	116.29	463.9	116.07	404.6	115.64	359.1	359.1	284.9	116.29	116.06	115.92	122.4	116.35	108.9	116.06	88.67	116.11	43.84	116.88	31.9
	176.5	129.5	116.45	462	116.25	403.2	115.83	358.1	358.1	284.3	116.43	116.22	116.08	122.3	116.52	108.8	116.21	88.57	116.21	43.88	117.01	31.9
	176.65	129.1	116.6	460.4	116.36	402	116.01	357.2	357.2	283.7	116.59	116.36	116.21	122.1	116.61	108.7	116.35	88.43	116.4	43.87	117.17	31.85
	176.79	128.9	116.75	458.4	116.53	400.8	116.11	356	356	283	116.7	116.51	116.37	121.9	116.78	108.7	116.51	88.26	116.51	43.84	117.34	31.82
	176.94	128.8	116.9	456.8	116.67	399.4	116.31	355	355	282.3	116.85	116.68	116.52	121.7	116.92	108.7	116.68	88.16	116.66	43.79	117.49	31.77
	177.09	128.8	117.04	455	116.83	398.3	116.44	354	354	281.5	117	116.82	116.7	121.5	117.07	108.6	116.81	88.03	116.87	43.74	117.62	31.71
	177.22	128.5	117.18	453.3	117.01	397	116.56	352.8	352.8	280.8	117.14	116.97	116.83	121.3	117.21	108.5	116.96	87.92	116.96	43.69	117.75	31.67
	177.39	128.2	117.34	451.3	117.1	396	116.67	351.7	351.7	280.2	117.32	117.12	116.98	121.2	117.34	108.4	117.1	87.82	117.14	43.69	117.92	31.64
	177.54	127.9	117.5	449.7	117.33	394.7	116.89	350.6	350.6	279.5	117.48	117.3	117.13	121	117.49	108.4	117.29	87.72	117.27	43.69	118.07	31.61
	177.69	127.8	117.66	448.1	117.45	393.5	116.99	349.6	349.6	278.8	117.6	117.43	117.28	120.8	117.64	108.2	117.42	87.64	117.45	43.67	118.21	31.6
	177.83	127.5	117.8	446.6	117.63	392.4	117.15	348.3	348.3	278	117.8	117.58	117.45	120.6	117.79	108.1	117.59	87.54	117.56	43.6	118.4	31.55
	177.98	127.1	117.95	445	117.75	391	117.27	347.3	347.3	277.4	117.93	117.73	117.56	120.4	118	107.9	117.74	87.41	117.79	43.57	118.53	31.54
	178.13	126.7	118.08	443.4	117.91	390.1	117.48	346.1	346.1	276.8	118.05	117.91	117.75	120.3	118.09	107.8	117.88	87.29	117.89	43.53	118.7	31.48
	178.28	126.5	118.25	441.9	118.04	388.9	117.57	345.1	345.1	276	118.21	118.01	117.86	120.1	118.27	107.7	118.05	87.13	118.07	43.46	118.81	31.44
	178.42	126.3	118.41	440.2	118.24	387.7	117.77	344.1	344.1	275.3	118.36	118.16	117.98	119.8	118.42	107.6	118.17	87	118.19	43.4	118.98	31.39
	178.56	126.3	118.55	438.9	118.38	386.7	117.89	342.9	342.9	274.6	118.5	118.33	118.21	119.6	118.56	107.4	118.32	86.85	118.37	43.39	119.13	31.32
	178.74	126.1	118.71	437.2	118.52	385.3	118.05	341.9	341.9	273.9	118.63	118.47	118.31	119.3	118.75	107.3	118.44	86.69	118.56	43.4	119.29	31.27
	178.88	125.8	118.84	435.8	118.69	384.4	118.2	340.9	340.9	273.2	118.79	118.61	118.49	119	118.87	107.2	118.62	86.51	118.65	43.39	119.44	31.22
	179.04	125.5	119	434.3	118.77	383.1	118.36	339.8	339.8	272.5	118.95	118.77	118.66	118.8	119.03	107.2	118.77	86.36	118.8	43.42	119.59	31.19
	179.19	125.3	119.15	432.8	118.98	382.1	118.5	338.9	338.9	271.9	119.11	118.91	118.76	118.6	119.18	107	118.93	86.25	118.97	43.42	119.7	31.16
	179.34	125.1	119.3	431.1	119.09	380.9	118.66	337.9	337.9	271.3	119.25	119.06	118.93	118.3	119.28	106.9	119.09	86.1	119.09	43.43	119.85	31.13
	179.48	124.7	119.45	429.5	119.23	379.7	118.81	336.9	336.9	270.7	119.41	119.2	119.11	118.1	119.47	106.9	119.25	86.03	119.27	43.35	120.03	31.11
	179.61	124.3	119.62	427.7	119.44	378.6	118.96	336	336	270.2	119.57	119.38	119.25	117.9	119.6	106.6	119.37	85.95	119.37	43.29	120.16	31.1
	179.77	124	119.74	426	119.52	377.7	119.16	335.2	335.2	269.6	119.7	119.5	119.36	117.8	119.73	106.5	119.5	85.87	119.58	43.26	120.32	31.09
	179.93	123.9	119.9	424.6	119.69	376.1	119.23	334.1	334.1	269.1	119.87	119.68	119.55	117.6	119.92	106.3	119.66	85.8	119.68	43.26	120.47	31.06
	180.07	123.8	120.04	422.7	119.81	374.9	119.47	333.4	333.4	268.6	120.01	119.81	119.68	117.3	120.05	106.1	119.83	85.74	119.85	43.24	120.61	31.04
	180.24	123.7	120.19	421.3	120.03	374	119.61	332.5	332.5	268	120.19	119.95	119.84	117.1	120.22	106	119.95	85.63	120.02	43.21	120.77	30.99
	180.4	123.4	120.35	419.5	120.13	372.5	119.74	331.6	331.6	267.5	120.32	120.13	119.94	116.9	120.41	105.9	120.11	85.58	120.2	43.19	120.93	30.95
	180.54	123.1	120.49	417.8	120.34	371.3	119.86	330.6	330.6	267	120.47	120.24	120.15	116.7	120.51	105.7	120.29	85.43	120.34	43.12	121.08	30.9
	180.68	122.9	120.62	416.5	120.44	370.2	120.03	329.7	329.7	266.5	120.61	120.41	120.27	116.5	120.67	105.6	120.41	85.36	120.45	43.08	121.21	30.84
	180.82	122.6	120.79	414.5	120.58	368.7	120.17	328.8	328.8	266	120.78	120.57	120.43	116.2	120.83	105.5	120.55	85.23	120.65	43.01	121.36	30.81
	180.99	122.3	120.93	412.8	120.72	367.6	120.34	327.9	327.9	265.4	120.92	120.73	120.57	116	120.98	105.4	120.74	85.07	120.73	42.96	121.53	30.76
	181.13	121.9	121.09	411.1	120.88	366.2	120.52	327.1	327.1	265	121.07	120.86	120.74	115.7	121.12	105.4	120.83	84.92	120.92	42.93	121.63	30.76
	181.29	121.6	121.25	409.5	121.05	365.1	120.63	326.2	326.2	264.4	121.24	121.02	120.87	115.5	121.26	105.4	121.04	84.8	121.07	42.94	121.81	30.73
	181.43	121.5	121.39	407.9	121.16	363.7	120.82	325.5	325.5	263.9	121.39	121.19	121.04	115.3	121.44	105.3	121.17	84.7	121.23	42.95	121.97	30.68
	181.59	121.4	121.54	406.3	121.34	362.3	120.91	324.3	324.3	263.4	121.51	121.3	121.19	115	121.55	105.2	121.28	84.64	121.35	42.96	122.1	30.64
	181.73	121.3	121.69	404.6	121.5	361.3	121.11	323.6	323.6	262.8	121.65	121.45	121.35	114.8	121.76	105.1	121.49	84.54	121.52	42.98	122.25	30.59
	181.88	120.9	121.81	403.1	121.71	360.1	121.25	322.7	322.7	262.2	121.86	121.66	121.5	114.4	121.89	105	121.63	84.45	121.67	42.94	122.43	30.55
	182.02	120.6	121.98	401.4	121.8	358.9	121.38	321.7	321.7	261.7	121.95	121.78	121.59	114.3	122.03	104.9	121.74	84.36	121.78	42.9	122.55	30.51
	182.19	120.5	122.14	399.7	122.01	357.7	121.52	320.8	320.8	261.1	122.08	121.93	121.75	114	122.17	104.8	121.92	84.24	121.94	42.84	122.72	30.46
	182.34	120.2	122.31	398.2	122.09	356.5	121.68	319.9	319.9	260.3	122.31	122.08	121.96	113.7	122.34	104.6	122.07	84.1	122.09	42.79	122.84	30.41
	182.49	119.8	122.44	397.1	122.33	355.5	121.79	318.9	318.9	259.7	122.44	122.21	122.05	113.5	122.51	104.4	122.17	83.97	122.23	42.77	123.01	30.35
	182.63	119.4	122.59	395.4	122.45	354.4	121.94	317.9	317.9	259.2	122.56	122.41	122.26	113.3	122.62	104.3	122.35	83.82	122.41	42.8	123.14	30.3
	182.78	119.1	122.76	394	122.67	353.4	122.12	317	317	258.5	122.72	122.53	122.36	113	122.79	104.2	122.5	83.65	122.53	42.75	123.28	30.24
	182.91	119	122.91	392.6	122.79	352.3	122.27	316.2	316.2	257.8	122.9	122.67	122.53	112.9	122.89	104.2	122.66	83.51	122.7	42.69	123.44	30.2
	183.08	119	123.04	391.2	122.91	351.2	122.44	315.4	315.4	257.3	122.98	122.83	122.69	112.7	123.05	104.1	122.8	83.38	122.87	42.67	123.6	30.16
	183.22	118.7	123.19	390	123.07	350.1	122.56	314.4	314.4	256.7	123.18	123	122.79	112.5	123.24	103.9	122.96	83.23	122.97	42.59	123.75	30.14
	183.37	118.3	123.35	388.3	123.14	348.8	122.74	313.6	313.6	256.1	123.31	123.15	122.99	112.3	123.39	103.8	123.11	83.11	123.13	42.52	123.95	30.12
	183.53	118.2	123.49	387.2	123.35	348	122.88	312.8	312.8	255.7	123.46	123.31	123.13	112.2	123.53	103.7	123.3	83.01	123.29	42.51	124.09	30.1
	183.68	117.9	123.63	385.9	123.47	346.8	123.05	311.8	311.8	255.1	123.63	123.46	123.29	112.1	123.68	103.6	123.44	82.92	123.41	42.47	124.22	30.09
	183.81	117.6	123.79	384.3	123.58	345.4	123.15	311	311	254.7	123.78	123.58	123.42	111.9	123.81	103.5	123.56	82.88	123.58	42.48	124.37	30.06
	183.97	117.2	123.94	383.1	123.79	344.5	123.37	310.2	310.2	254.2	123.95	123.72	123.58	111.8	123.99	103.3	123.69	82.79	123.74	42.5	124.49	30.04
	184.15	116.9	124.1	381.7	123.91	343.3	123.47	309.2	309.2	253.7	124.07	123.89	123.7	111.6	124.11	103.1	123.84	82.75	123.91	42.5	124.62	30.02
	184.27	116.7	124.24	380.4	124.04	342	123.65	308.4	308.4	253.3	124.2	124.02	123.87	111.4	124.28	102.9	124.01	82.69	124.03	42.53	124.8	29.95
	184.44	116.6	124.42	379.2	124.2	341	123.76	307.4	307.4	252.8	124.37	124.17	124.03	111.3	124.42	102.8	124.14	82.6	124.19	42.45	124.93	29.91
	184.59	116.5	124.57	377.6	124.35	339.7	123.92	306.6	306.6	252.2	124.53	124.35	124.19	111	124.6	102.6	124.29	82.55	124.35	42.41	125.08	29.85
	184.74	116.1	124.68	376.7	124.47	338.6	124.07	305.7	305.7	251.7	124.72	124.48	124.33	110.8	124.74	102.5	124.48	82.44	124.47	42.34	125.23	29.78
	184.89	115.9	124.85	375.1	124.67	337.3	124.2	304.7	304.7	251.2	124.84	124.65	124.47	110.6	124.92	102.4	124.58	82.29	124.63	42.32	125.4	29.75
	185.03	115.7	125	373.6	124.78	336.4	124.39	303.9	303.9	250.7	124.97	124.78	124.61	110.3	125.02	102.3	124.77	82.18	124.81	42.34	125.55	29.7
	185.18	115.4	125.16	372.1	124.98	335.1	124.54	303.2	303.2	250.1	125.11	124.92	124.77	110	125.19	102.3	124.92	82.02	124.93	42.29	125.71	29.68
	185.33	115	125.28	370.6	125.1	334	124.67	302.2	302.2	249.6	125.28	125.1	124.9	109.8	125.36	102.2	125.07	81.89	125.11	42.27	125.87	29.65
	185.49	114.6	125.45	369.2	125.26	332.7	124.81	301.4	301.4	249	125.46	125.23	125.09	109.6	125.49	102.1	125.27	81.81	125.22	42.21	126.04	29.61
	185.64	114.4	125.58	367.6	125.4	331.6	125	300.7	300.7	248.6	125.54	125.38	125.18	109.4	125.62	102.1	125.4	81.74	125.38	42.14	126.2	29.59
	185.78	114.3	125.73	366	125.56	330.6	125.11	299.9	299.9	248	125.69	125.54	125.37	109.2	125.78	102	125.53	81.67	125.56	42.11	126.31	29.56
	185.93	114.2	125.88	364.4	125.7	329.3	125.24	299	299	247.3	125.84	125.68	125.51	109	125.93	101.9	125.7	81.61	125.74	42.07	126.48	29.5
	186.09	113.9	126.04	362.6	125.89	328.2	125.47	298.4	298.4	246.8	126.02	125.82	125.67	108.8	126.07	101.8	125.8	81.52	125.82	42	126.64	29.46
	186.21	113.5	126.18	361.3	125.97	327	125.57	297.6	297.6	246.2	126.14	125.99	125.82	108.6	126.25	101.7	125.96	81.41	125.96	42	126.8	29.43
	186.38	113.4	126.34	360	126.17	325.7	125.79	297.1	297.1	245.7	126.33	126.17	125.96	108.4	126.4	101.5	126.14	81.28	126.14	42.05	126.94	29.38
	186.52	113.1	126.49	358.6	126.27	324.8	125.88	296.3	296.3	245.1	126.48	126.33	126.12	108.2	126.51	101.4	126.25	81.15	126.26	42.04	127.08	29.32
	186.68	112.7	126.62	357.2	126.44	323.5	126.07	295.6	295.6	244.6	126.65	126.43	126.26	108	126.69	101.2	126.44	81.04	126.41	42.04	127.19	29.27
	186.85	112.3	126.78	356	126.59	322.6	126.19	294.9	294.9	244.1	126.79	126.59	126.4	107.8	126.82	101.1	126.6	80.9	126.57	42.02	127.36	29.21
	186.98	112.1	126.94	354.7	126.78	321.3	126.36	294.3	294.3	243.5	126.89	126.75	126.57	107.5	126.96	101	126.72	80.78	126.72	41.94	127.5	29.17
	187.12	112	127.09	353.4	126.92	320.5	126.48	293.6	293.6	242.9	127.09	126.89	126.69	107.2	127.17	100.9	126.86	80.64	126.88	41.89	127.67	29.09
	187.28	111.9	127.22	352.3	127.02	319.4	126.62	292.9	292.9	242.4	127.28	127.02	126.88	107.1	127.28	100.9	127.04	80.5	127.05	41.87	127.81	29.04
	187.43	111.6	127.41	350.9	127.19	318.3	126.77	292.3	292.3	241.9	127.42	127.2	126.97	106.8	127.43	100.8	127.18	80.36	127.18	41.87	127.99	29
	187.58	111.2	127.53	349.6	127.32	317.4	126.91	291.6	291.6	241.4	127.56	127.34	127.17	106.6	127.62	100.6	127.32	80.26	127.36	41.85	128.14	28.97
	187.73	111	127.68	348.2	127.49	316.4	127.08	291	291	241	127.7	127.49	127.29	106.3	127.77	100.5	127.47	80.2	127.49	41.81	128.29	28.94
	187.88	110.7	127.84	346.9	127.57	315.4	127.24	290.3	290.3	240.6	127.85	127.61	127.46	106.1	127.91	100.4	127.63	80.11	127.66	41.76	128.42	28.9
	188.04	110.3	127.97	345.4	127.8	314.6	127.38	289.7	289.7	240.1	127.93	127.78	127.63	105.9	128.07	100.3	127.78	80.08	127.81	41.7	128.57	28.88
	188.19	110	128.12	344.1	127.92	313.7	127.52	289	289	239.7	128.09	127.96	127.75	105.7	128.23	100.1	127.93	80.03	127.95	41.63	128.7	28.86
	188.34	109.7	128.29	342.5	128.08	312.6	127.63	288.3	288.3	239.2	128.25	128.09	127.92	105.5	128.34	99.95	128.06	80	128.09	41.58	128.88	28.82
	188.49	109.7	128.43	341.2	128.21	311.9	127.86	287.6	287.6	238.8	128.41	128.24	128.06	105.3	128.48	99.76	128.21	79.93	128.24	41.56	129.03	28.8
	188.63	109.5	128.58	339.9	128.38	310.7	127.96	286.9	286.9	238.4	128.59	128.35	128.23	105.3	128.64	99.57	128.38	79.88	128.36	41.54	129.21	28.77
	188.78	109.2	128.72	338.5	128.5	310	128.13	286.2	286.2	238.1	128.73	128.52	128.37	105.1	128.79	99.48	128.53	79.77	128.54	41.58	129.32	28.74
	188.93	108.9	128.87	337.1	128.69	308.9	128.27	285.4	285.4	237.7	128.86	128.67	128.51	105	128.93	99.35	128.68	79.69	128.71	41.59	129.47	28.69
	189.07	108.7	129.02	335.6	128.82	308.2	128.49	284.8	284.8	237.3	129	128.82	128.7	104.8	129.12	99.26	128.82	79.55	128.87	41.6	129.62	28.66
	189.23	108.3	129.17	334.2	128.95	307	128.58	284	284	236.9	129.13	128.96	128.84	104.7	129.27	99.2	128.99	79.44	129.01	41.55	129.77	28.62
	189.38	107.9	129.32	332.8	129.12	306.1	128.72	283.2	283.2	236.6	129.31	129.12	128.97	104.5	129.43	99.12	129.12	79.3	129.14	41.49	129.93	28.55
	189.54	107.6	129.49	331.5	129.26	305.2	128.87	282.5	282.5	236.1	129.5	129.25	129.13	104.4	129.57	99.1	129.3	79.24	129.32	41.43	130.07	28.51
	189.68	107.4	129.63	330.1	129.43	304.1	129.04	281.8	281.8	235.8	129.65	129.38	129.29	104.1	129.71	99.07	129.41	79.16	129.48	41.42	130.22	28.46
	189.83	107.3	129.78	328.8	129.58	303.1	129.14	280.9	280.9	235.4	129.81	129.56	129.4	104	129.89	99.02	129.55	79.11	129.67	41.43	130.38	28.4
	189.99	107.1	129.93	327.7	129.73	302	129.28	280.1	280.1	234.9	129.91	129.68	129.59	103.8	130.04	98.96	129.71	79.02	129.77	41.38	130.5	28.35
	190.13	106.7	130.08	326.3	129.85	300.9	129.45	279.5	279.5	234.5	130.09	129.85	129.72	103.5	130.2	98.84	129.86	78.96	129.93	41.34	130.64	28.3
	190.28	106.5	130.23	325.2	130.01	299.8	129.62	278.7	278.7	234	130.26	129.98	129.89	103.3	130.36	98.73	130.01	78.86	130.05	41.28	130.81	28.27
	190.42	106.2	130.37	324.1	130.19	298.9	129.78	278.1	278.1	233.4	130.41	130.14	130	103.1	130.45	98.58	130.13	78.76	130.2	41.24	130.96	28.24
	190.58	105.9	130.53	323	130.34	297.7	129.9	277.4	277.4	233	130.54	130.3	130.18	102.9	130.64	98.42	130.3	78.65	130.35	41.17	131.11	28.21
	190.72	105.4	130.7	321.8	130.52	297	130.09	276.9	276.9	232.5	130.65	130.47	130.33	102.7	130.76	98.26	130.46	78.5	130.52	41.12	131.26	28.17
	190.88	105.2	130.83	320.8	130.65	295.8	130.25	276.3	276.3	231.9	130.8	130.64	130.46	102.5	130.9	98.16	130.58	78.39	130.69	41.11	131.41	28.13
	191.04	105	131.01	319.8	130.75	295	130.38	275.7	275.7	231.4	130.94	130.75	130.61	102.4	131.09	98.03	130.76	78.27	130.83	41.11	131.57	28.08
	191.19	104.9	131.13	318.7	130.92	294.1	130.54	275.1	275.1	230.8	131.08	130.92	130.77	102.2	131.21	97.96	130.88	78.12	130.99	41.11	131.72	28.05
	191.34	104.6	131.3	317.7	131.07	293.3	130.69	274.5	274.5	230.4	131.24	131.07	130.93	102	131.39	97.88	131.05	78	131.13	41.13	131.89	28
	191.49	104.2	131.44	316.3	131.23	292.5	130.79	273.9	273.9	230	131.42	131.21	131.04	101.8	131.49	97.78	131.22	77.91	131.26	41.13	132.03	27.96
	191.63	104.1	131.59	315.3	131.38	291.6	130.93	273.2	273.2	229.6	131.59	131.36	131.19	101.7	131.65	97.71	131.35	77.85	131.41	41.08	132.18	27.9
	191.79	103.7	131.73	314	131.56	290.7	131.11	272.6	272.6	229.3	131.72	131.53	131.38	101.4	131.8	97.55	131.5	77.78	131.55	41.02	132.34	27.87
	191.93	103.3	131.89	312.8	131.66	289.7	131.28	272	272	228.9	131.86	131.68	131.49	101.2	131.91	97.46	131.68	77.72	131.73	40.97	132.47	27.8
	192.09	102.9	132.04	311.4	131.87	288.7	131.45	271.3	271.3	228.5	131.99	131.8	131.64	101	132.07	97.3	131.83	77.69	131.85	40.95	132.58	27.74
	192.23	102.8	132.19	310	131.99	288	131.57	270.6	270.6	228.1	132.11	131.99	131.83	100.8	132.23	97.08	131.98	77.67	131.98	40.95	132.74	27.69
	192.37	102.6	132.32	308.8	132.12	286.9	131.69	270	270	227.7	132.29	132.11	131.94	100.5	132.35	96.95	132.12	77.63	132.12	40.9	132.89	27.63
	192.53	102.3	132.48	307.4	132.3	285.9	131.87	269.3	269.3	227.2	132.46	132.26	132.14	100.3	132.54	96.78	132.23	77.58	132.32	40.89	133.08	27.58
	192.68	102	132.63	306.1	132.45	285.1	131.99	268.7	268.7	226.8	132.63	132.41	132.26	100.1	132.65	96.66	132.42	77.52	132.43	40.82	133.23	27.54
	192.83	101.8	132.78	305	132.61	284.1	132.17	268	268	226.4	132.77	132.57	132.43	99.98	132.77	96.56	132.55	77.44	132.59	40.76	133.39	27.47
	192.98	101.5	132.93	304.1	132.71	283.1	132.34	267.4	267.4	226	132.93	132.71	132.57	99.8	132.9	96.42	132.73	77.32	132.75	40.7	133.49	27.43
	193.13	101.1	133.09	303	132.9	282.2	132.46	266.7	266.7	225.5	133.08	132.87	132.69	99.67	133.11	96.29	132.85	77.21	132.89	40.64	133.66	27.4
	193.26	100.7	133.22	302	133.06	281.2	132.6	266	266	225.1	133.21	133.01	132.85	99.56	133.21	96.27	133	77.1	133.03	40.64	133.81	27.35
	193.42	100.5	133.39	301	133.18	280.2	132.78	265.4	265.4	224.6	133.37	133.17	133.02	99.44	133.37	96.22	133.16	77	133.18	40.64	133.98	27.31
	193.57	100.4	133.54	299.8	133.4	279.4	132.93	264.7	264.7	224.1	133.49	133.33	133.16	99.3	133.51	96.23	133.28	76.91	133.34	40.68	134.13	27.28
	193.72	100.1	133.69	298.8	133.52	278.4	133.08	264	264	223.6	133.66	133.46	133.29	99.2	133.67	96.18	133.45	76.9	133.48	40.69	134.27	27.25
	193.86	99.71	133.84	297.5	133.67	277.4	133.25	263.3	263.3	223.1	133.79	133.61	133.47	99.11	133.88	96.06	133.62	76.84	133.66	40.65	134.39	27.23
	194.02	99.49	134	296.5	133.87	276.5	133.38	262.7	262.7	222.6	133.96	133.78	133.57	98.91	133.99	96.01	133.79	76.77	133.8	40.6	134.54	27.19
	194.18	99.16	134.15	295.3	133.95	275.6	133.5	262	262	222.1	134.14	133.92	133.76	98.69	134.15	95.9	133.92	76.7	133.94	40.55	134.73	27.16
	194.32	98.73	134.3	294.2	134.13	274.7	133.7	261.4	261.4	221.7	134.3	134.07	133.92	98.51	134.32	95.72	134.08	76.62	134.08	40.49	134.88	27.13
	194.48	98.36	134.42	293	134.26	273.9	133.8	260.7	260.7	221.2	134.48	134.21	134.02	98.29	134.44	95.57	134.24	76.52	134.24	40.5	135.02	27.09
	194.62	98.15	134.61	291.8	134.4	273.1	133.94	260.1	260.1	220.8	134.6	134.38	134.22	98.04	134.6	95.42	134.37	76.41	134.41	40.48	135.16	27.06
	194.78	98.03	134.74	290.6	134.53	272.3	134.08	259.6	259.6	220.4	134.73	134.49	134.35	97.88	134.73	95.3	134.54	76.32	134.53	40.44	135.31	27.02
	194.93	97.72	134.88	289.4	134.66	271.5	134.23	259.1	259.1	219.9	134.9	134.66	134.54	97.78	134.97	95.2	134.68	76.2	134.68	40.39	135.45	26.97
	195.07	97.35	135.05	288.1	134.86	270.8	134.37	258.5	258.5	219.6	135.04	134.83	134.66	97.59	135.13	95.14	134.82	76.07	134.83	40.32	135.57	26.91
	195.22	97.11	135.19	287.1	134.95	270.1	134.6	258.1	258.1	219.2	135.19	134.95	134.85	97.41	135.27	95.09	134.98	75.95	134.98	40.27	135.76	26.86
	195.37	96.74	135.33	286.2	135.13	269.3	134.71	257.5	257.5	218.9	135.32	135.11	134.96	97.28	135.41	95.04	135.11	75.87	135.17	40.22	135.89	26.81
	195.52	96.29	135.51	285.1	135.29	268.7	134.84	257	257	218.6	135.44	135.27	135.1	97.18	135.57	94.92	135.23	75.79	135.31	40.21	136.06	26.75
	195.67	95.95	135.66	284.2	135.43	267.9	134.99	256.6	256.6	218.3	135.59	135.43	135.26	96.93	135.74	94.8	135.43	75.72	135.47	40.19	136.24	26.7
	195.82	95.78	135.8	283.6	135.56	267.3	135.15	256.1	256.1	218	135.79	135.6	135.4	96.73	135.88	94.66	135.55	75.72	135.6	40.2	136.41	26.66
	195.97	95.6	135.95	282.7	135.74	266.4	135.3	255.7	255.7	217.6	135.89	135.72	135.57	96.57	136.11	94.48	135.7	75.65	135.79	40.23	136.51	26.61
	196.11	95.22	136.11	281.9	135.89	265.8	135.44	255.1	255.1	217.4	136.05	135.91	135.72	96.34	136.19	94.37	135.83	75.65	135.88	40.2	136.66	26.57
	196.27	94.92	136.25	281	136.05	265.1	135.6	254.7	254.7	217	136.22	136.02	135.86	96.14	136.29	94.24	136.01	75.63	136.03	40.16	136.78	26.54
	196.42	94.65	136.41	280.2	136.18	264.2	135.77	254.2	254.2	216.7	136.39	136.19	136.03	95.93	136.45	94.05	136.13	75.62	136.17	40.11	136.97	26.51
	196.57	94.22	136.54	279.3	136.36	263.3	135.92	253.7	253.7	216.4	136.56	136.33	136.2	95.72	136.57	93.9	136.28	75.54	136.33	40.06	137.12	26.46
	196.72	93.8	136.7	278.2	136.49	262.5	136.06	253	253	216.1	136.71	136.47	136.32	95.51	136.78	93.77	136.42	75.47	136.48	40.05	137.26	26.43
	196.87	93.48	136.86	277	136.63	261.5	136.2	252.4	252.4	215.7	136.86	136.62	136.48	95.36	136.88	93.67	136.56	75.36	136.66	40.03	137.41	26.38
	197.02	93.35	136.98	276.1	136.76	260.6	136.36	251.8	251.8	215.3	136.98	136.8	136.59	95.26	137.01	93.61	136.7	75.25	136.82	40.01	137.55	26.34
	197.18	93.09	137.12	274.9	136.93	260	136.48	251.1	251.1	214.8	137.14	136.94	136.81	95.11	137.18	93.54	136.87	75.13	136.93	39.94	137.7	26.3
	197.33	92.64	137.3	273.5	137.09	259	136.66	250.5	250.5	214.4	137.24	137.07	136.9	94.99	137.32	93.47	137.06	75.05	137.07	39.89	137.82	26.25
	197.47	92.39	137.44	272.7	137.26	258.5	136.83	249.9	249.9	213.8	137.43	137.25	137.1	95.03	137.48	93.48	137.19	75.03	137.26	39.85	138	26.19
	197.63	91.99	137.58	272	137.4	257.7	136.98	249.3	249.3	213.3	137.56	137.4	137.18	94.94	137.59	93.42	137.34	74.99	137.36	39.77	138.14	26.14
	197.77	91.56	137.74	271.1	137.55	257	137.14	248.8	248.8	212.9	137.73	137.56	137.34	94.8	137.77	93.38	137.48	74.96	137.54	39.74	138.28	26.09
	197.93	91.16	137.9	270.3	137.65	256.3	137.27	248.2	248.2	212.5	137.86	137.71	137.52	94.64	137.96	93.26	137.66	74.9	137.7	39.74	138.46	26.04
	198.07	90.96	138.02	269.5	137.83	255.6	137.42	247.8	247.8	212.2	137.97	137.84	137.69	94.48	138.07	93.17	137.81	74.82	137.82	39.74	138.61	25.99
	198.23	90.76	138.2	268.4	138	254.9	137.55	247.3	247.3	211.8	138.16	137.99	137.85	94.29	138.26	93	137.95	74.74	138.02	39.78	138.77	25.91
	198.39	90.32	138.34	267.5	138.14	254.1	137.73	246.9	246.9	211.5	138.31	138.16	137.96	94.07	138.43	92.86	138.13	74.66	138.15	39.77	138.91	25.88
	198.52	89.99	138.48	266.6	138.31	253.3	137.85	246.3	246.3	211.2	138.49	138.3	138.17	93.88	138.55	92.72	138.3	74.55	138.28	39.73	139.04	25.82
	198.68	89.63	138.64	265.5	138.45	252.6	138.05	245.9	245.9	210.9	138.61	138.44	138.25	93.72	138.71	92.64	138.41	74.44	138.44	39.67	139.23	25.79
	198.82	89.18	138.79	264.4	138.57	251.8	138.15	245.4	245.4	210.5	138.81	138.56	138.45	93.54	138.83	92.57	138.57	74.34	138.62	39.62	139.37	25.72
	198.97	88.75	138.9	263.6	138.72	251	138.3	244.7	244.7	210.2	138.96	138.71	138.53	93.44	139.01	92.5	138.7	74.24	138.74	39.59	139.48	25.69
	199.13	88.51	139.06	262.5	138.88	250.1	138.47	244.3	244.3	209.8	139.05	138.85	138.74	93.32	139.18	92.41	138.86	74.11	138.87	39.59	139.64	25.67
	199.27	88.31	139.25	261.4	139.02	249.4	138.59	243.6	243.6	209.3	139.2	139.04	138.83	93.15	139.34	92.36	139	74.03	139.02	39.57	139.81	25.62
	199.44	87.85	139.35	260.7	139.18	248.5	138.74	243	243	208.9	139.34	139.17	139	92.97	139.5	92.22	139.18	73.99	139.19	39.51	139.95	25.6
	199.56	87.49	139.52	260.1	139.3	247.7	138.88	242.4	242.4	208.5	139.51	139.31	139.15	92.78	139.54	92.14	139.32	73.96	139.36	39.47	140.14	25.56
	199.72	87.15	139.65	259.3	139.52	246.9	139.04	241.9	241.9	208.1	139.65	139.44	139.31	92.59	139.7	91.95	139.47	73.95	139.5	39.4	140.25	25.54
	199.89	86.73	139.81	258.7	139.61	246.2	139.2	241.2	241.2	207.6	139.82	139.62	139.49	92.36	139.93	91.78	139.6	73.93	139.65	39.34	140.4	25.51
	200.03	86.26	139.97	258	139.81	245.4	139.35	240.7	240.7	207.2	139.99	139.75	139.61	92.21	140.03	91.66	139.76	73.95	139.78	39.29	140.55	25.48
	200.18	85.98	140.13	257.3	139.95	244.6	139.5	240	240	206.8	140.16	139.92	139.76	92.06	140.13	91.54	139.9	73.91	139.95	39.28	140.68	25.42
	200.34	85.76	140.28	256.6	140.09	244.1	139.68	239.5	239.5	206.4	140.26	140.08	139.94	91.79	140.33	91.34	140.09	73.86	140.07	39.3	140.83	25.38
	200.48	85.35	140.44	255.7	140.26	243.4	139.81	238.8	238.8	205.9	140.4	140.22	140.05	91.65	140.56	91.18	140.17	73.82	140.24	39.31	141	25.33
	200.64	84.99	140.58	254.7	140.42	242.8	139.97	238.4	238.4	205.4	140.59	140.38	140.2	91.58	140.69	91.1	140.35	73.74	140.39	39.31	141.15	25.28
	200.78	84.6	140.73	253.8	140.55	242.3	140.11	237.8	237.8	205.1	140.68	140.53	140.39	91.43	140.81	91.09	140.55	73.62	140.53	39.28	141.28	25.22
	200.93	84.1	140.9	252.8	140.73	241.7	140.26	237.3	237.3	204.8	140.85	140.64	140.51	91.35	140.98	90.96	140.68	73.53	140.72	39.24	141.43	25.16
	201.07	83.65	141.06	252	140.84	241.2	140.41	236.9	236.9	204.4	141.03	140.84	140.68	91.3	141.09	90.97	140.83	73.45	140.85	39.16	141.61	25.12
	201.23	83.41	141.22	251.5	141	240.7	140.59	236.5	236.5	204.1	141.15	140.97	140.8	91.24	141.27	90.91	141.01	73.39	140.98	39.12	141.76	25.09
	201.38	83.13	141.35	250.9	141.15	240.1	140.71	236.1	236.1	203.9	141.28	141.1	140.97	91.12	141.39	90.91	141.14	73.38	141.1	39.12	141.9	25.04
	201.53	82.66	141.52	250.2	141.3	239.7	140.9	235.8	235.8	203.6	141.51	141.27	141.15	90.98	141.58	90.82	141.27	73.36	141.29	39.13	142.06	25.02
	201.68	82.33	141.65	249.4	141.44	238.9	141.02	235.4	235.4	203.4	141.61	141.46	141.3	90.86	141.7	90.77	141.45	73.31	141.46	39.09	142.22	24.98
	201.83	81.89	141.79	248.6	141.63	238.3	141.18	235	235	203.2	141.69	141.57	141.43	90.69	141.85	90.67	141.58	73.26	141.6	39.01	142.35	24.93
	201.99	81.38	141.93	247.7	141.79	237.7	141.32	234.7	234.7	202.9	141.88	141.73	141.59	90.45	142.04	90.55	141.72	73.19	141.72	38.95	142.51	24.88
	202.12	81	142.09	246.8	141.93	236.9	141.5	234.3	234.3	202.6	142.03	141.87	141.74	90.32	142.18	90.42	141.88	73.1	141.89	38.89	142.65	24.84
	202.26	80.79	142.26	245.8	142.09	236.1	141.64	233.8	233.8	202.3	142.17	142	141.87	90.2	142.31	90.31	142.01	73.02	142.04	38.86	142.81	24.78
	202.42	80.41	142.4	245	142.2	235.5	141.75	233.3	233.3	201.9	142.36	142.17	142.01	90.09	142.39	90.18	142.16	72.92	142.18	38.82	142.96	24.73
	202.57	79.95	142.56	244.2	142.36	234.7	141.89	232.7	232.7	201.5	142.49	142.36	142.18	89.97	142.56	90.05	142.32	72.8	142.4	38.84	143.11	24.68
	202.73	79.59	142.71	243.6	142.53	234.2	142.01	232.1	232.1	201.1	142.67	142.48	142.3	89.8	142.69	89.94	142.46	72.71	142.47	38.84	143.26	24.61
	202.87	79.04	142.86	243	142.64	233.7	142.17	231.5	231.5	200.7	142.84	142.6	142.49	89.74	142.85	89.89	142.6	72.64	142.64	38.85	143.42	24.55
	203.02	78.58	143	242.6	142.79	233	142.33	230.9	230.9	200.3	142.97	142.77	142.6	89.55	143.03	89.85	142.76	72.52	142.8	38.85	143.55	24.51
	203.17	78.27	143.16	242	142.98	232.5	142.5	230.4	230.4	199.9	143.15	142.92	142.77	89.3	143.16	89.74	142.92	72.49	142.97	38.79	143.69	24.47
	203.32	77.97	143.3	241.5	143.11	231.9	142.67	230	230	199.5	143.26	143.1	142.94	89.15	143.31	89.63	143.06	72.47	143.11	38.74	143.84	24.42
	203.47	77.48	143.45	241	143.25	231.3	142.8	229.5	229.5	199.2	143.35	143.22	143.08	88.98	143.48	89.51	143.19	72.46	143.22	38.68	144.02	24.39
	203.61	77.08	143.59	240.1	143.38	230.6	143	229.2	229.2	198.9	143.59	143.35	143.21	88.76	143.63	89.35	143.38	72.43	143.39	38.68	144.16	24.37
	203.75	76.58	143.75	239.3	143.52	229.9	143.12	228.8	228.8	198.6	143.7	143.52	143.35	88.56	143.76	89.26	143.51	72.45	143.52	38.66	144.33	24.34
	203.91	76.06	143.9	238.4	143.69	229.3	143.27	228.4	228.4	198.4	143.85	143.65	143.51	88.49	143.9	89.07	143.64	72.42	143.62	38.61	144.49	24.32
	204.06	75.64	144.05	237.7	143.83	228.6	143.42	227.9	227.9	198	144.03	143.78	143.68	88.39	144.1	88.9	143.8	72.42	143.83	38.59	144.63	24.3
	204.23	75.34	144.21	237.1	143.97	227.8	143.57	227.4	227.4	197.6	144.19	143.95	143.85	88.32	144.27	88.79	143.96	72.36	143.98	38.53	144.79	24.25
	204.38	74.82	144.35	236.5	144.16	227.2	143.71	226.9	226.9	197.3	144.31	144.14	143.98	88.24	144.39	88.7	144.09	72.3	144.11	38.46	144.93	24.21
	204.52	74.33	144.48	236.1	144.21	226.4	143.87	226.4	226.4	196.9	144.46	144.25	144.11	88.19	144.55	88.68	144.25	72.2	144.27	38.39	145.04	24.15
	204.66	73.82	144.64	235.4	144.43	225.7	144	225.8	225.8	196.5	144.66	144.41	144.25	88.13	144.73	88.52	144.4	72.11	144.45	38.39	145.22	24.08
	204.81	73.25	144.79	234.6	144.59	225.1	144.19	225.3	225.3	196.1	144.8	144.55	144.45	87.98	144.83	88.53	144.54	72.03	144.58	38.38	145.37	24.05
	204.97	72.84	144.94	233.9	144.72	224.4	144.32	224.8	224.8	195.8	144.96	144.69	144.6	87.83	144.96	88.48	144.67	71.99	144.76	38.38	145.53	24
	205.12	72.53	145.09	233	144.87	223.9	144.47	224.2	224.2	195.3	145.04	144.85	144.71	87.65	145.13	88.49	144.83	71.97	144.91	38.41	145.65	23.98
	205.26	72.01	145.23	232.4	145.03	223.5	144.62	223.7	223.7	194.9	145.25	144.99	144.88	87.45	145.28	88.4	145.02	71.95	145.01	38.38	145.83	23.95
	205.42	71.52	145.39	231.5	145.15	222.9	144.76	223.1	223.1	194.4	145.37	145.15	145.01	87.32	145.44	88.35	145.15	71.91	145.21	38.37	145.98	23.91
	205.58	70.99	145.53	230.9	145.33	222.5	144.93	222.6	222.6	194.1	145.55	145.32	145.14	87.26	145.62	88.25	145.33	71.85	145.37	38.31	146.11	23.84
	205.72	70.4	145.68	230.5	145.49	222.1	145.08	222.2	222.2	193.7	145.64	145.47	145.33	87.13	145.78	88.13	145.47	71.78	145.51	38.24	146.23	23.79
	205.87	69.98	145.85	229.9	145.66	221.7	145.21	221.8	221.8	193.4	145.83	145.63	145.49	86.96	145.86	88.05	145.59	71.71	145.66	38.23	146.38	23.73
	206.02	69.6	145.97	229.6	145.77	221.2	145.34	221.4	221.4	193.1	145.99	145.77	145.61	86.89	146.01	87.88	145.74	71.65	145.84	38.22	146.57	23.67
	206.16	69.03	146.11	229.2	145.92	220.7	145.52	221.1	221.1	193	146.11	145.93	145.78	86.73	146.21	87.76	145.9	71.53	145.94	38.18	146.71	23.61
	206.31	68.56	146.28	228.5	146.08	220.2	145.68	220.8	220.8	192.7	146.28	146.06	145.91	86.5	146.42	87.64	146.04	71.45	146.14	38.16	146.86	23.55
	206.47	67.94	146.43	227.7	146.22	219.7	145.81	220.5	220.5	192.5	146.46	146.2	146.08	86.36	146.54	87.6	146.2	71.35	146.28	38.1	147.02	23.53
	206.61	67.36	146.57	226.9	146.37	219	145.98	220.2	220.2	192.3	146.56	146.36	146.21	86.16	146.67	87.57	146.35	71.26	146.4	38.05	147.17	23.5
	206.77	66.93	146.73	226.2	146.55	218.4	146.12	219.9	219.9	192.1	146.73	146.52	146.37	85.98	146.85	87.47	146.45	71.18	146.59	37.99	147.34	23.49
	206.92	66.47	146.86	225.8	146.7	217.8	146.28	219.4	219.4	191.9	146.91	146.7	146.5	85.83	147	87.41	146.65	71.15	146.69	37.92	147.48	23.47
	207.06	65.88	147.03	225.4	146.85	217.2	146.41	219	219	191.6	147.03	146.83	146.65	85.8	147.08	87.34	146.79	71.13	146.89	37.92	147.61	23.44
	207.22	65.33	147.18	224.9	146.97	216.6	146.56	218.4	218.4	191.3	147.19	146.98	146.8	85.71	147.25	87.19	146.94	71.13	146.97	37.89	147.75	23.4
	207.39	64.67	147.33	224.2	147.16	216.3	146.72	217.9	217.9	190.9	147.29	147.11	146.96	85.69	147.42	87.05	147.08	71.13	147.16	37.93	147.93	23.34
	207.53	64.11	147.47	223.6	147.3	215.7	146.85	217.3	217.3	190.4	147.45	147.25	147.1	85.63	147.56	86.9	147.22	71.13	147.29	37.93	148.05	23.28
	207.69	63.69	147.64	222.9	147.48	215.3	147.04	216.9	216.9	190	147.62	147.43	147.26	85.57	147.72	86.77	147.4	71.1	147.5	37.94	148.22	23.24
	207.82	63.05	147.78	222.2	147.57	214.8	147.18	216.5	216.5	189.6	147.78	147.57	147.39	85.44	147.88	86.63	147.54	71.09	147.62	37.89	148.38	23.2
	207.97	62.5	147.94	221.4	147.73	214.2	147.32	216.1	216.1	189.3	147.92	147.69	147.54	85.28	148.02	86.51	147.72	71.06	147.76	37.82	148.52	23.19
	208.12	61.8	148.09	220.9	147.88	213.6	147.47	215.8	215.8	189.1	148.09	147.84	147.66	85.05	148.13	86.4	147.88	70.97	147.88	37.77	148.66	23.15
	208.27	61.18	148.23	220.4	148.04	213	147.62	215.4	215.4	188.8	148.26	148.03	147.81	84.88	148.26	86.32	148.03	70.9	148.05	37.75	148.8	23.08
	208.43	60.72	148.38	220.2	148.14	212.4	147.76	215	215	188.6	148.37	148.2	148.01	84.81	148.43	86.24	148.17	70.81	148.21	37.76	148.97	23.04
	208.57	60.09	148.55	219.7	148.33	211.8	147.89	214.5	214.5	188.3	148.54	148.31	148.13	84.73	148.58	86.22	148.27	70.75	148.37	37.73	149.1	22.96
	208.71	59.51	148.68	219.4	148.52	211.3	148.06	214	214	187.9	148.68	148.46	148.3	84.66	148.78	86.15	148.47	70.71	148.5	37.68	149.25	22.9
	208.86	58.83	148.83	218.9	148.66	210.7	148.21	213.6	213.6	187.6	148.88	148.62	148.47	84.49	148.87	86.16	148.62	70.68	148.66	37.62	149.41	22.86
	209.02	58.15	149.01	218.2	148.78	210	148.36	213.1	213.1	187.3	148.98	148.78	148.6	84.34	148.98	86.14	148.75	70.68	148.81	37.57	149.55	22.83
	209.16	57.64	149.12	217.6	148.96	209.4	148.5	212.5	212.5	186.9	149.1	148.91	148.76	84.22	149.25	86.04	148.9	70.64	148.93	37.5	149.67	22.82
	209.3	57.01	149.28	217	149.09	208.9	148.65	212	212	186.5	149.27	149.09	148.92	84.01	149.32	85.99	149.06	70.56	149.06	37.45	149.86	22.79
	209.47	56.36	149.42	216.5	149.23	208.5	148.83	211.5	211.5	186.1	149.39	149.24	149.04	83.81	149.45	85.9	149.19	70.51	149.23	37.44	150	22.77
	209.6	55.63	149.59	216.2	149.4	208.2	148.96	211	211	185.6	149.55	149.35	149.19	83.69	149.63	85.71	149.36	70.41	149.37	37.44	150.17	22.73
	209.76	54.94	149.74	215.6	149.53	207.8	149.09	210.5	210.5	185.2	149.75	149.49	149.39	83.52	149.78	85.58	149.52	70.35	149.51	37.45	150.3	22.67
	209.92	54.38	149.88	215.1	149.71	207.5	149.27	210.2	210.2	184.9	149.9	149.64	149.52	83.45	150	85.48	149.65	70.25	149.68	37.46	150.46	22.63
	210.07	53.64	150.05	214.2	149.85	207.2	149.4	209.9	209.9	184.7	150.02	149.79	149.64	83.46	150.12	85.39	149.81	70.15	149.81	37.45	150.62	22.59
	210.23	52.93	150.2	213.6	149.98	206.8	149.56	209.6	209.6	184.4	150.22	149.97	149.8	83.44	150.18	85.38	149.99	70.05	149.99	37.41	150.75	22.57
	210.37	52.14	150.35	213	150.13	206.3	149.68	209.3	209.3	184.2	150.32	150.1	149.97	83.35	150.39	85.3	150.11	69.99	150.14	37.34	150.93	22.52
	210.52	51.51	150.5	212.5	150.29	205.9	149.88	209.1	209.1	184.1	150.46	150.25	150.09	83.2	150.54	85.21	150.25	69.95	150.27	37.3	151.07	22.48
	210.67	50.82	150.64	212.1	150.45	205.3	149.99	208.8	208.8	183.9	150.64	150.4	150.25	83.18	150.66	85.14	150.42	69.91	150.42	37.27	151.22	22.41
	210.81	50.06	150.78	211.8	150.58	204.7	150.16	208.5	208.5	183.7	150.78	150.57	150.39	83.02	150.81	85.02	150.55	69.92	150.6	37.28	151.38	22.34
	210.96	49.25	150.93	211.6	150.74	204.2	150.32	208.1	208.1	183.5	150.93	150.7	150.56	82.82	150.99	84.87	150.68	69.91	150.72	37.24	151.53	22.3
	211.12	48.6	151.09	211.2	150.89	203.6	150.47	207.6	207.6	183.2	151.09	150.89	150.73	82.7	151.12	84.81	150.85	69.89	150.88	37.2	151.69	22.26
	211.27	47.86	151.24	210.7	151.06	203.3	150.64	207.1	207.1	182.9	151.22	151	150.86	82.67	151.24	84.66	151	69.9	151.04	37.15	151.83	22.25
	211.43	47.06	151.39	210	151.18	202.9	150.78	206.6	206.6	182.6	151.36	151.16	150.99	82.6	151.46	84.49	151.16	69.9	151.22	37.12	151.97	22.24
	211.57	46.31	151.53	209.3	151.35	202.4	150.94	206.2	206.2	182.1	151.5	151.3	151.19	82.45	151.57	84.37	151.3	69.85	151.34	37.05	152.11	22.2
	211.72	45.6	151.68	208.9	151.49	202.1	151.08	205.8	205.8	181.7	151.62	151.44	151.33	82.31	151.72	84.28	151.44	69.79	151.46	36.97	152.25	22.14
	211.89	44.79	151.86	208.6	151.66	201.5	151.23	205.5	205.5	181.4	151.78	151.62	151.48	82.14	151.88	84.11	151.61	69.7	151.63	36.96	152.4	22.13
	212.04	43.95	152	208.1	151.79	201.1	151.39	205.2	205.2	181.1	151.97	151.75	151.65	81.97	152.05	84.08	151.81	69.61	151.79	36.96	152.57	22.07
	212.18	43.22	152.14	207.8	151.95	200.5	151.51	204.8	204.8	180.9	152.11	151.93	151.79	81.78	152.24	83.97	151.95	69.55	151.94	36.95	152.71	22.01
	212.33	42.36	152.29	207.1	152.12	200	151.67	204.5	204.5	180.7	152.25	152.08	151.92	81.63	152.39	83.98	152.1	69.5	152.1	36.97	152.85	21.99
	212.48	41.56	152.42	206.5	152.22	199.4	151.78	204	204	180.5	152.4	152.18	152.08	81.51	152.55	83.95	152.22	69.49	152.24	36.95	153.02	21.94
	212.64	40.77	152.59	205.8	152.39	198.8	151.95	203.5	203.5	180.2	152.58	152.33	152.23	81.42	152.65	83.95	152.39	69.49	152.39	36.93	153.16	21.85
	212.78	39.88	152.75	205.3	152.56	198.3	152.11	203.1	203.1	179.8	152.8	152.51	152.37	81.4	152.84	83.9	152.5	69.45	152.53	36.89	153.33	21.81
	212.92	39.12	152.88	205.1	152.71	197.8	152.27	202.6	202.6	179.6	152.89	152.66	152.52	81.35	153.02	83.83	152.66	69.4	152.72	36.83	153.45	21.79
	213.07	38.23	153.03	204.9	152.85	197.4	152.4	202.1	202.1	179.2	153.02	152.81	152.65	81.31	153.09	83.82	152.81	69.33	152.83	36.79	153.59	21.77
	213.23	37.39	153.19	204.6	153.01	197	152.55	201.6	201.6	178.9	153.19	152.98	152.83	81.24	153.31	83.65	152.96	69.23	153.01	36.77	153.73	21.77
	213.38	36.57	153.35	204.3	153.16	196.7	152.72	201.2	201.2	178.4	153.34	153.09	152.97	81.06	153.4	83.56	153.12	69.18	153.15	36.77	153.9	21.71
	213.54	35.67	153.48	203.8	153.28	196.4	152.86	200.8	200.8	178.1	153.52	153.28	153.11	80.93	153.55	83.42	153.27	69.07	153.34	36.75	154.08	21.66
	213.69	34.83	153.64	203.1	153.46	196.2	153.02	200.5	200.5	177.7	153.58	153.44	153.26	80.76	153.69	83.29	153.42	69.01	153.47	36.7	154.19	21.63
	213.82	33.94	153.79	202.6	153.6	195.9	153.19	200.3	200.3	177.4	153.77	153.58	153.4	80.68	153.82	83.19	153.56	68.89	153.61	36.65	154.33	21.6
	213.98	33.05	153.95	202.2	153.71	195.5	153.33	200	200	177.1	153.94	153.72	153.55	80.61	153.99	83.11	153.72	68.81	153.72	36.59	154.51	21.55
	214.13	32.24	154.09	202	153.9	195.1	153.5	199.9	199.9	177	154.08	153.86	153.72	80.52	154.15	83.09	153.85	68.73	153.9	36.54	154.66	21.49
	214.28	31.36	154.24	201.5	154.05	194.7	153.62	199.6	199.6	176.8	154.25	154.03	153.87	80.38	154.3	82.99	154	68.69	154.06	36.49	154.82	21.41
	214.45	30.59	154.37	201	154.19	194.1	153.77	199.3	199.3	176.7	154.4	154.18	154	80.24	154.43	82.97	154.15	68.68	154.2	36.45	154.98	21.38
	214.6	29.71	154.53	200.4	154.35	193.6	153.91	198.9	198.9	176.6	154.49	154.33	154.14	80.1	154.59	82.86	154.3	68.66	154.37	36.45	155.09	21.37
	214.75	28.6	154.68	199.6	154.5	193.2	154.05	198.4	198.4	176.4	154.67	154.46	154.31	79.88	154.8	82.71	154.45	68.66	154.49	36.42	155.22	21.33
	214.92	27.31	154.84	199.1	154.67	192.8	154.22	197.9	197.9	176.1	154.83	154.63	154.47	79.68	154.92	82.64	154.58	68.67	154.66	36.45	155.4	21.34
	215.08	26.41	154.98	198.9	154.8	192.5	154.35	197.4	197.4	175.8	154.91	154.79	154.61	79.59	155.03	82.54	154.77	68.65	154.78	36.45	155.55	21.27
	215.24	25.58	155.16	198.7	154.97	192.2	154.47	197.1	197.1	175.4	155.1	154.9	154.77	79.56	155.25	82.37	154.92	68.63	154.93	36.43	155.71	21.24
	215.39	24.8	155.28	198.6	155.08	191.8	154.64	196.8	196.8	175	155.27	155.08	154.9	79.53	155.34	82.26	155.09	68.6	155.08	36.39	155.85	21.18
	215.55	23.5	155.41	198.4	155.28	191.3	154.78	196.5	196.5	174.7	155.37	155.24	155.07	79.5	155.53	82.13	155.22	68.53	155.23	36.35	156	21.17
	215.73	22.31	155.58	197.7	155.38	190.9	154.95	196.2	196.2	174.4	155.57	155.36	155.22	79.47	155.67	81.99	155.39	68.44	155.38	36.27	156.16	21.08
	215.9	21.57	155.74	197	155.53	190.3	155.12	195.8	195.8	174.2	155.77	155.55	155.37	79.37	155.77	81.91	155.49	68.35	155.53	36.27	156.32	21.02
	216.05	20.74	155.9	196.6	155.68	189.9	155.26	195.3	195.3	174	155.9	155.71	155.52	79.22	155.94	81.86	155.64	68.31	155.7	36.25	156.45	20.99
	216.23	19.34	156.02	196.5	155.82	189.3	155.4	194.9	194.9	173.8	155.97	155.83	155.68	79.04	156.11	81.79	155.81	68.23	155.84	36.22	156.62	20.99
	216.41	18.41	156.18	196.2	156	188.9	155.53	194.5	194.5	173.5	156.17	155.99	155.83	78.92	156.2	81.74	155.97	68.23	155.99	36.19	156.78	20.98
	216.56	17.7	156.32	195.7	156.12	188.3	155.67	194	194	173.2	156.31	156.16	155.97	78.84	156.37	81.73	156.12	68.19	156.14	36.14	156.9	20.92
	216.72	16.34	156.49	195.1	156.29	188	155.84	193.5	193.5	172.9	156.48	156.25	156.13	78.77	156.59	81.66	156.3	68.17	156.3	36.09	157.02	20.87
	216.89	15.41	156.64	194.4	156.42	187.7	156	193.1	193.1	172.6	156.64	156.43	156.26	78.68	156.71	81.66	156.42	68.12	156.46	36.06	157.2	20.84
	217.06	14.71	156.79	193.9	156.57	187.4	156.15	192.7	192.7	172.2	156.79	156.59	156.45	78.55	156.83	81.61	156.58	68.04	156.58	35.99	157.38	20.8
	217.23	13.64	156.93	193.6	156.73	187.2	156.3	192.5	192.5	171.9	156.93	156.73	156.59	78.39	156.98	81.5	156.73	67.95	156.74	35.94	157.53	20.73
	217.38	12.48	157.1	193.3	156.89	187	156.45	192.2	192.2	171.5	157.1	156.91	156.76	78.25	157.16	81.4	156.89	67.89	156.9	35.91	157.68	20.66
	217.55	11.83	157.25	193	157.06	186.8	156.62	192.1	192.1	171.2	157.24	157.03	156.89	78.07	157.33	81.26	157.01	67.79	157.07	35.9	157.78	20.66
	217.7	10.93	157.37	193	157.19	186.5	156.78	191.9	191.9	170.9	157.38	157.18	157.04	77.91	157.39	81.15	157.18	67.7	157.21	35.91	157.96	20.64
	217.87	9.796	157.56	192.5	157.33	186	156.93	191.7	191.7	170.8	157.49	157.41	157.21	77.79	157.61	81.06	157.34	67.58	157.35	35.9	158.13	20.62
	218.05	9.184	157.71	191.9	157.49	185.6	157.08	191.4	191.4	170.6	157.66	157.48	157.31	77.78	157.75	80.93	157.47	67.51	157.51	35.89	158.27	20.56
	218.21	8.373	157.8	191.7	157.61	185.1	157.23	191	191	170.5	157.83	157.61	157.49	77.75	157.91	80.93	157.63	67.43	157.64	35.89	158.44	20.54
	218.37	7.379	157.98	191.4	157.77	184.7	157.35	190.5	190.5	170.3	157.93	157.79	157.62	77.72	158.08	80.83	157.76	67.41	157.78	35.84	158.53	20.47
	218.54	6.831	158.16	190.7	157.94	184.4	157.53	190.1	190.1	170.2	158.13	157.94	157.77	77.66	158.19	80.8	157.94	67.38	157.94	35.8	158.71	20.44
	--	--	158.31	190.3	158.08	184.1	157.68	189.7	189.7	169.9	158.34	158.08	157.92	77.49	158.34	80.75	158.08	67.37	158.07	35.74	158.9	20.35
	--	--	158.45	189.9	158.23	183.8	157.82	189.4	189.4	169.7	158.44	158.25	158.08	77.36	158.48	80.6	158.23	67.36	158.22	35.7	159.04	20.36
	--	--	158.59	189.4	158.38	183.4	157.96	189.2	189.2	169.4	158.57	158.34	158.22	77.2	158.68	80.48	158.39	67.34	158.39	35.69	159.16	20.32
	--	--	158.76	188.8	158.57	183	158.12	188.8	188.8	168.9	158.77	158.53	158.38	77.11	158.78	80.4	158.52	67.35	158.53	35.68	159.32	20.3
	--	--	158.9	188.4	158.72	182.6	158.28	188.5	188.5	168.6	158.89	158.68	158.54	77.09	158.94	80.27	158.7	67.31	158.7	35.65	159.5	20.25
	--	--	159.06	188.4	158.86	182.1	158.45	188.1	188.1	168.5	159.04	158.8	158.67	76.92	159.07	80.14	158.81	67.27	158.84	35.61	159.63	20.24
	--	--	159.2	188.2	159	181.6	158.61	187.7	187.7	168.2	159.27	158.99	158.82	76.85	159.22	80	159.02	67.18	158.98	35.56	159.8	20.19
	--	--	159.34	187.9	159.14	181.2	158.75	187.3	187.3	168.1	159.35	159.14	159	76.72	159.41	79.84	159.13	67.12	159.13	35.51	159.92	20.12
	--	--	159.52	187.5	159.31	180.7	158.88	186.8	186.8	167.9	159.45	159.26	159.15	76.57	159.54	79.77	159.27	67.04	159.27	35.47	160.05	20.05
	--	--	159.65	186.8	159.43	180.3	159.03	186.4	186.4	167.5	159.68	159.41	159.3	76.38	159.69	79.7	159.41	66.94	159.41	35.41	160.27	20.05
	--	--	159.8	186.6	159.6	180.1	159.22	186	186	167.2	159.83	159.61	159.42	76.27	159.89	79.61	159.55	66.9	159.59	35.36	160.4	20.06
	--	--	159.95	186.3	159.77	179.9	159.35	185.7	185.7	166.9	159.96	159.73	159.59	76.17	159.98	79.6	159.72	66.87	159.75	35.34	160.51	19.99
	--	--	160.1	186	159.91	179.7	159.49	185.4	185.4	166.6	160.17	159.85	159.72	76.13	160.12	79.6	159.85	66.85	159.91	35.31	160.68	19.96
	--	--	160.25	185.7	160.05	179.6	159.64	185.2	185.2	166.3	160.24	160	159.87	76.1	160.33	79.53	160.03	66.79	160.03	35.3	160.84	19.93
	--	--	160.38	185.1	160.22	179.3	159.79	185.1	185.1	165.9	160.35	160.16	160.01	76.08	160.46	79.49	160.2	66.75	160.2	35.3	160.98	19.86
	--	--	160.54	184.5	160.35	179	159.94	184.9	184.9	165.5	160.61	160.27	160.18	75.99	160.62	79.45	160.32	66.67	160.34	35.32	161.14	19.79
	--	--	160.74	183.9	160.49	178.6	160.08	184.7	184.7	165.3	160.73	160.45	160.32	75.86	160.7	79.41	160.46	66.57	160.49	35.3	161.28	19.77
	--	--	160.85	183.7	160.64	178.1	160.22	184.3	184.3	165.2	160.91	160.62	160.49	75.69	160.87	79.3	160.61	66.5	160.65	35.26	161.44	19.78
	--	--	160.98	183.8	160.81	177.7	160.38	183.9	183.9	165.1	161.01	160.77	160.62	75.57	161.02	79.15	160.77	66.41	160.79	35.24	161.54	19.73
	--	--	161.14	183.7	160.98	177.5	160.53	183.5	183.5	165	161.14	160.93	160.78	75.5	161.19	78.99	160.92	66.3	160.96	35.18	161.73	19.69
	--	--	161.28	183.3	161.09	177.2	160.67	183.1	183.1	164.9	161.31	161.08	160.94	75.45	161.37	78.91	161.07	66.21	161.08	35.12	161.88	19.65
	--	--	161.44	182.6	161.25	176.9	160.84	182.7	182.7	164.7	161.45	161.23	161.08	75.34	161.51	78.83	161.21	66.11	161.24	35.1	162.04	19.61
	--	--	161.59	182.3	161.4	176.6	160.98	182.6	182.6	164.5	161.65	161.39	161.23	75.17	161.61	78.81	161.39	66.06	161.41	35.07	162.16	19.48
	--	--	161.77	181.9	161.56	176.2	161.13	182.3	182.3	164.1	161.72	161.51	161.38	75.04	161.77	78.72	161.53	66	161.57	35.06	162.33	19.57
	--	--	161.88	181.8	161.75	175.8	161.27	181.9	181.9	163.8	161.9	161.68	161.54	74.87	161.89	78.63	161.69	65.97	161.71	35.04	162.48	19.51
	--	--	162.03	181.5	161.86	175.4	161.44	181.6	181.6	163.4	162.14	161.85	161.68	74.66	162.12	78.55	161.82	65.96	161.84	34.99	162.6	19.46
	--	--	162.19	180.9	162.01	174.9	161.58	181.2	181.2	163.2	162.2	161.99	161.8	74.55	162.28	78.48	162.01	65.93	161.98	34.95	162.76	19.42
	--	--	162.33	180.3	162.12	174.5	161.73	180.8	180.8	163.1	162.37	162.13	161.99	74.54	162.4	78.41	162.15	65.94	162.12	34.91	162.93	19.38
	--	--	162.52	179.6	162.29	174.1	161.89	180.4	180.4	162.9	162.52	162.25	162.13	74.48	162.54	78.3	162.3	65.93	162.3	34.88	163.08	19.29
	--	--	162.65	179.5	162.45	173.8	162.04	180	180	162.7	162.64	162.45	162.27	74.51	162.7	78.21	162.44	65.9	162.45	34.8	163.21	19.26
	--	--	162.79	179.6	162.6	173.6	162.19	179.5	179.5	162.4	162.85	162.63	162.43	74.46	162.8	78.06	162.58	65.84	162.58	34.76	163.39	19.28
	--	--	162.96	179.4	162.71	173.4	162.35	179.3	179.3	162.2	162.97	162.79	162.57	74.32	162.96	77.94	162.73	65.78	162.73	34.7	163.51	19.23
	--	--	163.09	179.2	162.88	173.3	162.49	179.1	179.1	161.9	163.18	162.88	162.74	74.12	163.15	77.78	162.89	65.68	162.9	34.69	163.69	19.19
	--	--	163.26	178.6	163.04	173.1	162.64	178.9	178.9	161.6	163.26	163.02	162.88	74.01	163.26	77.65	163.02	65.58	163.05	34.67	163.85	19.15
	--	--	163.38	178.1	163.2	172.9	162.76	178.7	178.7	161.2	163.39	163.2	163.02	73.96	163.4	77.57	163.16	65.5	163.19	34.66	163.97	19.07
	--	--	163.53	178	163.37	172.5	162.91	178.6	178.6	160.9	163.53	163.3	163.18	73.87	163.57	77.51	163.32	65.45	163.34	34.66	164.13	19.06
	--	--	163.68	177.8	163.51	172.1	163.07	178.3	178.3	160.5	163.73	163.44	163.32	73.8	163.73	77.44	163.5	65.41	163.5	34.66	164.29	19.05
	--	--	163.85	177.1	163.66	171.7	163.23	178	178	160.4	163.82	163.61	163.48	73.63	163.89	77.43	163.64	65.4	163.65	34.65	164.43	19.04
	--	--	164.01	176.5	163.81	171.4	163.38	177.5	177.5	160.3	163.95	163.76	163.62	73.48	164.01	77.41	163.81	65.34	163.81	34.63	164.57	18.96
	--	--	164.16	176.1	163.94	171.2	163.51	177.1	177.1	160.1	164.15	163.9	163.76	73.33	164.21	77.34	163.92	65.29	163.96	34.59	164.71	18.91
	--	--	164.29	175.8	164.14	171	163.67	176.8	176.8	160	164.26	164.05	163.92	73.13	164.33	77.32	164.07	65.23	164.1	34.54	164.9	18.86
	--	--	164.45	175.6	164.25	170.7	163.83	176.6	176.6	159.9	164.41	164.24	164.1	73	164.48	77.3	164.25	65.1	164.25	34.5	165.03	18.83
	--	--	164.6	175.6	164.39	170.3	163.99	176.4	176.4	159.7	164.54	164.38	164.23	72.97	164.6	77.22	164.36	65.05	164.39	34.44	165.15	18.83
	--	--	164.79	175.3	164.57	170	164.13	176.1	176.1	159.4	164.65	164.5	164.35	72.99	164.73	77.13	164.52	64.94	164.56	34.41	165.32	18.79
	--	--	164.89	175.2	164.73	169.6	164.23	175.6	175.6	159	164.85	164.71	164.51	72.95	164.94	76.96	164.68	64.84	164.71	34.4	165.48	18.72
	--	--	165.03	174.7	164.86	169.1	164.41	175.3	175.3	158.7	165.03	164.87	164.66	72.87	165.03	76.84	164.8	64.77	164.84	34.38	165.62	18.7
	--	--	165.2	174.1	165	168.7	164.57	174.9	174.9	158.5	165.19	164.95	164.8	72.78	165.22	76.73	164.99	64.66	165.01	34.35	165.78	18.61
	--	--	165.36	174	165.14	168.3	164.72	174.5	174.5	158.3	165.28	165.11	164.98	72.59	165.45	76.63	165.15	64.56	165.14	34.32	165.88	18.63
	--	--	165.49	173.6	165.31	168.1	164.88	174.1	174.1	158.1	165.47	165.25	165.13	72.46	165.54	76.59	165.25	64.5	165.28	34.28	166.06	18.59
	--	--	165.67	173.2	165.45	168	165.04	173.8	173.8	158	165.6	165.38	165.28	72.42	165.69	76.57	165.42	64.47	165.46	34.24	166.29	18.56
	--	--	165.82	172.6	165.6	167.8	165.2	173.5	173.5	157.7	165.83	165.59	165.42	72.35	165.85	76.47	165.6	64.42	165.61	34.21	166.42	18.52
	--	--	165.97	172.1	165.74	167.7	165.35	173.4	173.4	157.5	165.94	165.75	165.58	72.26	166.03	76.39	165.74	64.41	165.74	34.15	166.51	18.44
	--	--	166.11	171.9	165.94	167.6	165.49	173.2	173.2	157.2	166.1	165.87	165.74	72.1	166.11	76.34	165.88	64.4	165.92	34.12	166.68	18.42
	--	--	166.27	172	166.09	167.3	165.65	173.1	173.1	156.9	166.2	166.01	165.88	71.93	166.25	76.26	166.02	64.4	166.05	34.05	166.84	18.42
	--	--	166.41	171.7	166.2	166.8	165.78	172.9	172.9	156.6	166.31	166.2	166.04	71.76	166.43	76.1	166.17	64.34	166.21	34.01	166.99	18.38
	--	--	166.54	171.6	166.37	166.5	165.92	172.6	172.6	156.1	166.55	166.32	166.18	71.58	166.6	75.98	166.35	64.31	166.38	33.97	167.16	18.34
	--	--	166.71	171	166.5	166.1	166.08	172.2	172.2	155.8	166.65	166.46	166.35	71.49	166.75	75.87	166.46	64.25	166.52	33.95	167.32	18.25
	--	--	166.84	170.6	166.66	165.9	166.24	171.7	171.7	155.7	166.73	166.61	166.48	71.47	166.9	75.74	166.62	64.18	166.66	33.93	167.47	18.22
	--	--	166.99	170.4	166.81	165.8	166.38	171.5	171.5	155.6	166.92	166.76	166.62	71.52	167	75.65	166.8	64.06	166.8	33.91	167.6	18.24
	--	--	167.13	170.3	166.93	165.4	166.54	171.2	171.2	155.4	167.13	166.86	166.79	71.45	167.24	75.48	166.92	63.99	166.96	33.91	167.73	18.19
	--	--	167.3	169.7	167.11	165.2	166.68	171	171	155.4	167.24	167.08	166.92	71.4	167.39	75.4	167.08	63.9	167.13	33.91	167.89	18.14
	--	--	167.45	169.4	167.28	164.8	166.84	170.8	170.8	155.3	167.44	167.24	167.09	71.23	167.48	75.35	167.21	63.84	167.25	33.89	168.06	18.07
	--	--	167.6	168.8	167.42	164.4	166.98	170.4	170.4	155.1	167.58	167.41	167.24	71.07	167.65	75.32	167.41	63.79	167.4	33.87	168.21	18.04
	--	--	167.75	168.4	167.54	164	167.13	170.1	170.1	154.8	167.73	167.57	167.38	70.97	167.86	75.2	167.51	63.78	167.55	33.85	168.33	18.04
	--	--	167.94	168.3	167.69	163.6	167.28	169.7	169.7	154.4	167.88	167.68	167.53	70.96	168.06	75.21	167.66	63.73	167.69	33.83	168.44	17.99
	--	--	168.07	168.1	167.86	163.3	167.44	169.3	169.3	154.1	168.06	167.85	167.68	70.86	168.1	75.23	167.84	63.66	167.83	33.76	168.59	17.96
	--	--	168.19	168.1	168.02	163.1	167.58	168.9	168.9	153.9	168.15	168.01	167.83	70.71	168.23	75.2	167.98	63.58	168	33.72	168.75	17.87
	--	--	168.35	167.6	168.19	163	167.71	168.6	168.6	153.8	168.34	168.15	168	70.54	168.37	75.13	168.1	63.5	168.14	33.68	168.94	17.85
	--	--	168.51	167	168.28	162.9	167.87	168.3	168.3	153.5	168.5	168.33	168.15	70.38	168.55	75.01	168.31	63.43	168.3	33.63	169.15	17.86
	--	--	168.65	167	168.51	162.8	168.03	168.2	168.2	153.4	168.7	168.48	168.28	70.18	168.69	74.97	168.43	63.32	168.43	33.61	169.24	17.81
	--	--	168.81	166.6	168.64	162.6	168.16	168.1	168.1	153.1	168.81	168.61	168.43	70.11	168.82	74.86	168.56	63.24	168.6	33.59	169.41	17.77
	--	--	168.96	166.3	168.77	162.1	168.33	167.9	167.9	152.8	168.89	168.75	168.57	70.06	169.05	74.72	168.7	63.13	168.73	33.57	169.54	17.69
	--	--	169.09	165.9	168.87	161.8	168.49	167.7	167.7	152.5	169.08	168.9	168.73	70.07	169.21	74.58	168.88	63	168.91	33.54	169.67	17.7
	--	--	169.27	165.3	169.01	161.4	168.65	167.4	167.4	152.1	169.25	169.05	168.88	70.02	169.26	74.56	169.03	62.94	169.05	33.53	169.82	17.66
	--	--	169.44	164.9	169.21	161.3	168.8	167	167	151.8	169.39	169.23	169.01	69.99	169.47	74.47	169.19	62.86	169.2	33.48	169.99	17.64
	--	--	169.56	164.9	169.36	161.1	168.93	166.6	166.6	151.5	169.51	169.31	169.22	69.82	169.62	74.4	169.36	62.82	169.35	33.44	170.14	17.56
	--	--	169.68	165.1	169.48	160.8	169.1	166.4	166.4	151.4	169.63	169.48	169.34	69.66	169.78	74.32	169.52	62.78	169.5	33.4	170.24	17.52
	--	--	169.87	164.5	169.66	160.5	169.24	166.2	166.2	151.3	169.87	169.67	169.48	69.58	169.87	74.3	169.64	62.77	169.66	33.37	170.42	17.53
	--	--	169.99	164.1	169.79	160.1	169.38	166	166	151.1	170.01	169.79	169.62	69.55	170.09	74.2	169.79	62.74	169.81	33.34	170.56	17.47
	--	--	170.17	163.8	169.96	159.7	169.53	165.7	165.7	151.2	170.15	169.91	169.78	69.49	170.17	74.12	169.95	62.7	169.94	33.27	170.7	17.42
	--	--	170.33	163.4	170.13	159.4	169.68	165.3	165.3	151	170.35	170.04	169.92	69.31	170.3	74.02	170.09	62.68	170.09	33.24	170.86	17.38
	--	--	170.46	163.4	170.24	159	169.82	165	165	150.8	170.53	170.24	170.09	69.14	170.52	73.86	170.23	62.63	170.24	33.2	171.07	17.35
	--	--	170.61	162.9	170.42	158.8	169.96	164.6	164.6	150.6	170.56	170.42	170.23	68.98	170.67	73.76	170.41	62.6	170.41	33.15	171.18	17.32
	--	--	170.76	162.3	170.57	158.6	170.12	164.2	164.2	150.2	170.74	170.57	170.37	68.8	170.78	73.7	170.53	62.51	170.55	33.11	171.3	17.29
	--	--	170.9	162.1	170.72	158.5	170.28	163.9	163.9	149.8	170.94	170.65	170.54	68.7	170.95	73.54	170.65	62.41	170.71	33.08	171.51	17.2
	--	--	171.07	161.7	170.84	158.4	170.45	163.7	163.7	149.7	171.01	170.8	170.68	68.68	171.13	73.4	170.8	62.33	170.84	33.05	171.62	17.21
	--	--	171.18	161.9	170.99	158.3	170.61	163.5	163.5	149.6	171.23	171.03	170.81	68.66	171.21	73.3	170.94	62.22	171.01	33.04	171.77	17.17
	--	--	171.34	161.7	171.17	158	170.73	163.4	163.4	149.4	171.28	171.13	170.98	68.63	171.38	73.24	171.14	62.14	171.16	33.02	171.93	17.13
	--	--	171.5	161.3	171.31	157.6	170.88	163.3	163.3	149.2	171.44	171.29	171.12	68.56	171.56	73.16	171.31	62.07	171.31	33.01	172.09	17.05
	--	--	171.66	160.7	171.45	157.2	171.03	163.1	163.1	148.8	171.65	171.42	171.27	68.42	171.74	73.1	171.42	62.06	171.45	33	172.19	17.04
	--	--	171.78	160.7	171.6	157	171.18	162.8	162.8	148.5	171.84	171.56	171.45	68.26	171.81	73.06	171.6	62.02	171.59	32.98	172.37	17.02
	--	--	171.95	160.4	171.76	156.9	171.33	162.4	162.4	148.3	171.91	171.69	171.59	68.16	171.99	73.06	171.71	61.97	171.74	32.97	172.59	17
	--	--	172.11	160.1	171.92	156.7	171.47	162	162	148	172.12	171.86	171.74	68.1	172.18	72.99	171.85	61.91	171.9	32.95	172.64	16.91
	--	--	172.22	159.7	172.06	156.4	171.65	161.8	161.8	147.7	172.24	172.05	171.89	68.05	172.25	72.99	172.01	61.81	172.05	32.94	172.78	16.88
	--	--	172.41	159.1	172.21	156	171.77	161.6	161.6	147.6	172.28	172.18	172.02	67.89	172.4	72.91	172.15	61.72	172.2	32.9	172.94	16.87
	--	--	172.56	158.7	172.34	155.6	171.93	161.4	161.4	147.4	172.45	172.34	172.18	67.75	172.6	72.86	172.31	61.65	172.36	32.87	173.08	16.83
	--	--	172.69	158.8	172.52	155.2	172.09	161.1	161.1	147.3	172.57	172.49	172.3	67.54	172.75	72.73	172.49	61.55	172.51	32.82	173.26	16.75
	--	--	172.85	158.8	172.69	154.9	172.22	160.7	160.7	147.2	172.8	172.59	172.49	67.37	172.83	72.7	172.64	61.47	172.66	32.78	173.35	16.73
	--	--	173.02	158.4	172.88	154.7	172.38	160.3	160.3	147	173.01	172.71	172.62	67.3	173.07	72.51	172.79	61.39	172.79	32.74	173.52	16.7
	--	--	173.17	157.8	172.95	154.5	172.53	160	160	146.9	173.08	172.95	172.78	67.31	173.2	72.4	172.92	61.26	172.95	32.69	173.69	16.66
	--	--	173.26	157.7	173.1	154.5	172.66	159.6	159.6	146.7	173.2	173.1	172.93	67.32	173.33	72.35	173.12	61.17	173.09	32.66	173.85	16.59
	--	--	173.44	157.5	173.27	154.4	172.83	159.4	159.4	146.2	173.43	173.21	173.08	67.25	173.51	72.24	173.32	61.09	173.25	32.62	174	16.59
	--	--	173.59	157	173.42	154.3	172.98	159.3	159.3	146.1	173.56	173.37	173.24	67.18	173.66	72.19	173.37	61.05	173.41	32.61	174.12	16.55
	--	--	173.74	156.7	173.56	153.9	173.13	159.2	159.2	145.9	173.72	173.56	173.39	67.01	173.77	72.15	173.57	61.02	173.57	32.58	174.3	16.49
	--	--	173.9	156.2	173.69	153.5	173.27	159.1	159.1	145.9	173.86	173.73	173.54	66.87	173.94	72.09	173.69	60.95	173.7	32.56	174.49	16.42
	--	--	174.03	155.9	173.9	153.3	173.43	158.9	158.9	145.7	173.96	173.84	173.69	66.84	174.13	72	173.81	60.95	173.85	32.53	174.62	16.44
	--	--	174.19	156	173.99	153.1	173.58	158.6	158.6	145.3	174.22	173.94	173.82	66.75	174.24	71.92	173.96	60.9	174.01	32.52	174.76	16.4
	--	--	174.37	155.8	174.16	152.8	173.72	158.2	158.2	145	174.4	174.08	173.99	66.63	174.44	71.83	174.14	60.88	174.17	32.49	174.89	16.32
	--	--	174.5	155.5	174.33	152.6	173.88	157.9	157.9	144.8	174.5	174.25	174.11	66.44	174.54	71.74	174.26	60.83	174.31	32.46	175.08	16.3
	--	--	174.63	155.2	174.45	152.3	174.03	157.7	157.7	144.5	174.67	174.35	174.27	66.28	174.74	71.62	174.42	60.8	174.45	32.41	175.23	16.28
	--	--	174.8	154.8	174.64	151.9	174.17	157.5	157.5	144.2	174.8	174.52	174.42	66.07	174.81	71.53	174.58	60.7	174.59	32.38	175.32	16.22
	--	--	174.94	154.7	174.81	151.6	174.32	157.3	157.3	144	174.95	174.69	174.59	66	175	71.38	174.71	60.64	174.75	32.34	175.48	16.15
	--	--	175.11	154.2	174.92	151.2	174.49	157	157	143.9	175.13	174.89	174.74	66.01	175.12	71.28	174.88	60.53	174.89	32.32	175.73	16.16
	--	--	175.24	153.9	175.04	150.9	174.62	156.6	156.6	143.9	175.31	175.09	174.88	66.01	175.26	71.15	175	60.43	175.04	32.27	175.88	16.14
	--	--	175.37	153.5	175.2	150.9	174.76	156.3	156.3	143.9	175.39	175.21	175.02	65.98	175.46	71.02	175.15	60.36	175.2	32.24	175.96	16.06
	--	--	175.54	153.1	175.38	150.9	174.91	155.9	155.9	143.8	175.51	175.33	175.2	65.87	175.58	70.97	175.32	60.27	175.36	32.19	176.05	16.03
	--	--	175.66	153.1	175.47	150.7	175.08	155.6	155.6	143.5	175.69	175.5	175.33	65.7	175.73	70.98	175.5	60.25	175.5	32.15	176.23	15.99
	--	--	175.86	153	175.63	150.4	175.23	155.4	155.4	143.2	175.82	175.65	175.46	65.59	175.87	70.86	175.59	60.2	175.64	32.11	176.36	15.95
	--	--	176.01	152.6	175.84	150.2	175.37	155.4	155.4	142.9	175.91	175.78	175.63	65.53	176.05	70.82	175.74	60.16	175.8	32.07	176.5	15.87
	--	--	176.16	152.2	175.89	149.8	175.53	155.3	155.3	142.7	176.08	175.92	175.77	65.44	176.23	70.77	175.92	60.09	175.96	32.03	176.7	15.87
	--	--	176.29	152	176.07	149.5	175.68	155.2	155.2	142.6	176.32	176.05	175.95	65.32	176.28	70.79	176.06	60.01	176.1	32.01	176.88	15.84
	--	--	176.44	152.1	176.24	149.4	175.83	154.9	154.9	142.5	176.45	176.23	176.09	65.16	176.55	70.73	176.2	59.95	176.24	31.96	177.02	15.76
	--	--	176.61	151.5	176.46	149.3	175.98	154.5	154.5	142.2	176.57	176.36	176.23	65	176.71	70.67	176.39	59.86	176.41	31.95	177.15	15.76
	--	--	176.75	151.1	176.55	148.9	176.13	154.2	154.2	142	176.71	176.48	176.37	64.85	176.79	70.67	176.53	59.77	176.55	31.91	177.35	15.72
	--	--	176.9	150.7	176.67	148.5	176.26	154	154	141.7	176.82	176.65	176.55	64.76	176.98	70.56	176.65	59.69	176.7	31.9	177.49	15.66
	--	--	177.06	150.4	176.84	148.2	176.43	153.8	153.8	141.3	176.97	176.81	176.69	64.75	177.06	70.45	176.8	59.59	176.85	31.88	177.59	15.64
	--	--	177.15	150.5	177.01	147.8	176.57	153.5	153.5	141	177.15	176.93	176.82	64.75	177.23	70.35	176.96	59.48	176.99	31.86	177.77	15.6
	--	--	177.37	150.3	177.22	147.6	176.71	153.3	153.3	140.7	177.34	177.15	176.96	64.7	177.51	70.18	177.14	59.38	177.16	31.84	177.92	15.54
	--	--	177.5	149.8	177.33	147.4	176.86	153	153	140.7	177.43	177.32	177.17	64.57	177.53	70.15	177.33	59.3	177.31	31.82	178.05	15.52
	--	--	177.66	149.5	177.45	147.3	177.03	152.6	152.6	140.8	177.52	177.38	177.33	64.38	177.76	70.1	177.4	59.24	177.45	31.81	178.23	15.48
	--	--	177.81	149.3	177.61	147.2	177.17	152.2	152.2	140.6	177.75	177.65	177.46	64.35	177.87	69.97	177.54	59.18	177.61	31.79	178.4	15.44
	--	--	177.93	149.3	177.78	147.1	177.32	152	152	140.5	177.85	177.74	177.6	64.31	177.95	70.02	177.73	59.09	177.76	31.77	178.53	15.39
	--	--	178.09	148.8	177.96	146.8	177.47	151.8	151.8	140.3	178.03	177.91	177.75	64.22	178.13	69.89	177.85	59.1	177.9	31.76	178.68	15.38
	--	--	178.24	148.3	178.05	146.4	177.61	151.8	151.8	140	178.18	178.05	177.89	64.02	178.36	69.79	178.04	59.03	178.04	31.73	178.83	15.3
	--	--	178.41	147.9	178.23	146.2	177.78	151.8	151.8	139.8	178.3	178.13	178.05	63.89	178.49	69.75	178.24	59.02	178.21	31.71	178.93	15.27
	--	--	178.53	148	178.34	146	177.92	151.5	151.5	139.5	178.51	178.32	178.17	63.73	178.64	69.67	178.36	58.99	178.35	31.68	179.03	15.25
	--	--	178.67	147.9	178.51	145.8	178.08	151.2	151.2	139.4	178.67	178.51	178.33	63.61	178.73	69.58	178.45	58.96	178.51	31.66	179.25	15.18
	--	--	178.81	147.8	178.67	145.5	178.23	150.8	150.8	139.3	178.83	178.63	178.5	63.57	178.93	69.49	178.62	58.9	178.66	31.62	179.42	15.15
	--	--	178.99	147.1	178.76	145.1	178.38	150.6	150.6	139.2	178.93	178.73	178.64	63.57	179.1	69.35	178.8	58.81	178.81	31.58	179.5	15.13
	--	--	179.15	146.8	178.94	144.8	178.51	150.5	150.5	138.8	179.1	178.87	178.84	63.52	179.22	69.31	178.92	58.75	178.96	31.55	179.67	15.06
	--	--	179.3	146.9	179.06	144.4	178.68	150.3	150.3	138.5	179.24	179.08	178.96	63.5	179.38	69.16	179.04	58.65	179.11	31.5	179.86	15.04
	--	--	179.46	146.4	179.27	144.2	178.82	150	150	138.2	179.45	179.24	179.08	63.35	179.5	69.05	179.2	58.52	179.25	31.47	180.06	15.01
	--	--	179.58	146.1	179.4	144.1	178.97	149.7	149.7	137.9	179.62	179.38	179.25	63.2	179.69	68.91	179.39	58.44	179.41	31.44	180.19	14.97
	--	--	179.74	145.6	179.56	144	179.13	149.3	149.3	137.8	179.73	179.56	179.43	63.11	179.79	68.88	179.59	58.38	179.55	31.4	180.28	14.94
	--	--	179.88	145.5	179.69	143.8	179.3	149	149	137.7	179.94	179.7	179.54	63.07	179.97	68.8	179.72	58.35	179.7	31.36	180.52	14.91
	--	--	180.05	145.5	179.81	143.7	179.44	148.7	148.7	137.7	180	179.77	179.67	62.98	180.03	68.73	179.85	58.32	179.84	31.34	180.65	14.84
	--	--	180.2	145.3	179.99	143.3	179.57	148.6	148.6	137.5	180.26	179.99	179.87	62.75	180.21	68.72	179.95	58.26	179.99	31.32	180.79	14.81
	--	--	180.34	144.9	180.16	143.1	179.72	148.5	148.5	137.4	180.3	180.15	179.97	62.58	180.4	68.64	180.13	58.2	180.15	31.28	180.92	14.8
	--	--	180.49	144.6	180.28	142.8	179.88	148.5	148.5	137.2	180.46	180.31	180.14	62.47	180.54	68.63	180.28	58.11	180.3	31.27	181.08	14.74
	--	--	180.66	144.4	180.49	142.7	180.03	148.3	148.3	136.8	180.61	180.41	180.29	62.44	180.59	68.61	180.47	58.06	180.44	31.25	181.22	14.74
	--	--	180.81	144.2	180.6	142.4	180.18	148	148	136.6	180.7	180.58	180.44	62.41	180.86	68.51	180.54	57.96	180.61	31.21	181.29	14.68
	--	--	180.94	143.7	180.72	142	180.34	147.7	147.7	136.4	180.9	180.7	180.63	62.41	180.99	68.49	180.71	57.83	180.74	31.19	181.45	14.61
	--	--	181.06	143.6	180.96	141.7	180.48	147.4	147.4	136.3	181.07	180.82	180.77	62.34	181.09	68.43	180.91	57.8	180.92	31.17	181.65	14.62
	--	--	181.23	143.1	181.04	141.3	180.61	147.3	147.3	136.1	181.27	181	180.9	62.16	181.31	68.31	181.05	57.69	181.05	31.15	181.84	14.58
	--	--	181.4	143.1	181.22	141.1	180.77	147.1	147.1	136	181.36	181.2	181.01	62.06	181.47	68.21	181.2	57.6	181.21	31.11	182	14.51
	--	--	181.52	143.1	181.34	140.9	180.92	146.8	146.8	135.7	181.53	181.34	181.15	62.03	181.63	68.14	181.36	57.51	181.36	31.09	182.17	14.52
	--	--	181.7	142.6	181.51	140.9	181.07	146.5	146.5	135.4	181.66	181.45	181.33	61.87	181.7	67.99	181.47	57.44	181.5	31.06	182.29	14.47
	--	--	181.85	142.2	181.68	140.8	181.22	146.1	146.1	135	181.83	181.64	181.5	61.79	181.89	67.91	181.61	57.36	181.65	31.02	182.45	14.44
	--	--	181.98	142.2	181.85	140.6	181.39	145.8	145.8	134.8	181.99	181.82	181.64	61.6	182	67.88	181.81	57.3	181.8	30.99	182.6	14.42
	--	--	182.12	142	182.02	140.3	181.53	145.6	145.6	134.8	182.06	181.89	181.75	61.46	182.2	67.78	181.92	57.25	181.95	30.96	182.75	14.34
	--	--	182.3	141.4	182.14	139.9	181.67	145.5	145.5	134.7	182.27	182.06	181.91	61.37	182.33	67.74	182.11	57.22	182.09	30.93	182.95	14.38
	--	--	182.44	141	182.28	139.8	181.83	145.5	145.5	134.7	182.38	182.25	182.13	61.24	182.5	67.67	182.23	57.18	182.26	30.9	183.05	14.33
	--	--	182.59	140.8	182.4	139.6	181.96	145.4	145.4	134.6	182.57	182.41	182.24	61.34	182.68	67.62	182.39	57.19	182.4	30.87	183.17	14.27
	--	--	182.76	140.8	182.55	139.3	182.11	145.2	145.2	134.4	182.71	182.5	182.38	61.33	182.78	67.52	182.51	57.12	182.55	30.83	183.36	14.27
	--	--	182.91	140.7	182.71	138.9	182.28	144.8	144.8	134.1	182.85	182.69	182.55	61.17	182.83	67.53	182.66	57.05	182.71	30.8	183.52	14.23
	--	--	183.05	140.3	182.82	138.6	182.44	144.5	144.5	133.8	182.98	182.85	182.64	60.97	183.04	67.12	182.81	57.02	182.85	30.76	183.6	14.2
	--	--	183.19	140.1	182.95	138.2	182.6	144.4	144.4	133.7	183.16	183	182.84	60.94	183.25	67.4	182.92	56.94	183	30.73	183.77	14.19
	--	--	183.35	139.9	183.2	138	182.84	144.3	144.3	133.6	183.29	183.14	182.97	60.85	183.33	67.09	183.07	56.85	183.16	30.7	183.88	14.11
	--	--	183.48	139.6	183.32	137.9	182.95	144	144	133.4	183.41	183.29	183.12	60.78	183.55	67.03	183.28	56.73	183.31	30.65	184.05	14.13
	--	--	183.64	139.2	183.51	137.8	183.07	143.7	143.7	133.2	183.61	183.46	183.24	60.61	183.67	66.89	183.43	56.66	183.45	30.63	184.24	14.09
	--	--	183.79	138.7	183.63	137.7	183.2	143.4	143.4	132.9	183.79	183.49	183.42	60.43	183.85	66.8	183.56	56.6	183.6	30.58	184.37	14.05
	--	--	183.94	138.7	183.74	137.4	183.33	143.1	143.1	132.6	183.94	183.64	183.58	60.26	184	66.69	183.71	56.54	183.75	30.56	184.53	14.03
	--	--	184.09	138.6	183.85	137	183.5	142.8	142.8	132.4	184.01	183.83	183.72	60.27	184.17	66.66	183.88	56.48	183.9	30.53	184.72	14
	--	--	184.24	138.5	184.02	136.8	183.64	142.7	142.7	132.2	184.13	183.99	183.93	60.25	184.32	66.61	184.01	56.45	184.05	30.48	184.79	13.99
	--	--	184.4	137.9	184.23	136.7	183.75	142.7	142.7	132	184.35	184.12	184.09	60.25	184.37	66.49	184.14	56.34	184.2	30.48	184.94	13.96
	--	--	184.55	137.8	184.41	136.5	183.9	142.6	142.6	132	184.5	184.25	184.19	60.2	184.59	66.52	184.3	56.3	184.35	30.45	185.1	13.91
	--	--	184.69	137.7	184.53	136.1	184.05	142.4	142.4	132	184.64	184.44	184.28	60.02	184.72	66.49	184.44	56.23	184.51	30.41	185.25	13.91
	--	--	184.84	137.3	184.63	135.6	184.2	142.1	142.1	131.9	184.8	184.64	184.44	59.88	184.91	66.48	184.56	56.19	184.65	30.41	185.41	13.86
	--	--	185	136.9	184.8	135.3	184.36	141.8	141.8	131.6	184.97	184.78	184.63	59.84	185.06	66.41	184.72	56.02	184.8	30.38	185.53	13.86
	--	--	185.18	136.5	185.02	135.1	184.51	141.6	141.6	131.3	185.11	184.88	184.83	59.68	185.21	66.36	184.89	55.97	184.96	30.36	185.69	13.83
	--	--	185.31	136.5	185.11	135	184.66	141.5	141.5	131.2	185.31	185.05	184.9	59.6	185.34	66.26	185.02	55.89	185.1	30.34	185.89	13.79
	--	--	185.47	136.5	185.27	134.8	184.8	141.2	141.2	131	185.4	185.25	185.04	59.43	185.52	66.23	185.16	55.81	185.25	30.33	186.02	13.79
	--	--	185.58	136.3	185.45	134.9	184.95	140.9	140.9	131	185.55	185.4	185.21	59.25	185.7	66.14	185.34	55.71	185.4	30.3	186.2	13.74
	--	--	185.78	135.8	185.51	134.5	185.12	140.6	140.6	130.6	185.73	185.52	185.37	59.27	185.79	66.05	185.54	55.6	185.56	30.31	186.37	13.75
	--	--	185.88	135.7	185.82	134.3	185.26	140.3	140.3	130.4	185.82	185.65	185.52	59.29	185.96	65.96	185.73	55.54	185.69	30.27	186.47	13.72
	--	--	186.01	135.6	185.93	134.1	185.41	140.1	140.1	130.1	186	185.77	185.63	59.26	186.07	65.78	185.84	55.5	185.85	30.25	186.61	13.68
	--	--	186.19	135	185.93	133.7	185.58	140	140	129.8	186.23	185.99	185.8	59.06	186.28	65.82	185.96	55.46	186.01	30.23	186.78	13.68
	--	--	186.35	134.5	186.2	133.5	185.74	140	140	129.7	186.29	186.13	185.95	58.93	186.43	65.75	186.2	55.42	186.15	30.23	186.95	13.63
	--	--	186.5	134.4	186.46	133.4	185.86	139.9	139.9	129.7	186.44	186.23	186.11	58.92	186.56	65.67	186.33	55.37	186.31	30.2	187.08	13.64
	--	--	186.63	134.5	186.4	132.7	186.02	139.6	139.6	129.6	186.58	186.44	186.27	58.79	186.71	65.63	186.39	55.39	186.47	30.18	187.24	13.61
	--	--	186.78	134.3	186.67	132.5	186.19	139.3	139.3	129.5	186.75	186.57	186.41	58.69	186.83	65.52	186.55	55.32	186.62	30.15	187.4	13.56
	--	--	186.95	133.9	186.68	132.2	186.33	139.1	139.1	129.3	186.88	186.64	186.56	58.51	186.99	65.48	186.7	55.26	186.76	30.11	187.54	13.56
	--	--	187.1	133.6	186.88	132.1	186.48	139	139	129.1	187.04	186.83	186.67	58.38	187.16	65.39	186.86	55.22	186.91	30.1	187.63	13.51
	--	--	187.21	133.7	187.04	132.1	186.61	138.8	138.8	128.8	187.25	186.98	186.83	58.32	187.3	65.29	186.99	55.14	187.07	30.06	187.78	13.51
	--	--	187.39	133.2	187.1	131.9	186.78	138.5	138.5	128.7	187.34	187.14	186.95	58.33	187.42	65.18	187.15	55.04	187.21	30.03	187.93	13.48
	--	--	187.54	132.7	187.26	131.5	186.91	138.2	138.2	128.6	187.52	187.34	187.11	58.29	187.58	65.1	187.35	54.95	187.35	30	187.98	13.45
	--	--	187.7	132.5	187.48	131.3	187.06	137.9	137.9	128.4	187.68	187.49	187.31	58.12	187.77	64.98	187.43	54.86	187.5	29.95	188.28	13.44
	--	--	187.85	132.4	187.66	131.1	187.21	137.6	137.6	128.3	187.83	187.64	187.45	57.99	187.91	64.98	187.59	54.8	187.65	29.92	188.44	13.4
	--	--	188	132.4	187.74	130.8	187.35	137.5	137.5	128	188.02	187.73	187.66	57.97	188.03	64.75	187.77	54.74	187.8	29.88	188.54	13.39
	--	--	188.12	132.1	188.05	130.6	187.51	137.5	137.5	127.8	188.17	187.94	187.79	57.94	188.23	64.74	187.92	54.69	187.96	29.85	188.66	13.36
	--	--	188.29	131.6	188.1	130.3	187.67	137.5	137.5	127.5	188.27	188.11	187.88	57.81	188.35	64.61	188.1	54.65	188.11	29.82	188.85	13.35
	--	--	188.45	131.5	188.22	129.7	187.82	137.3	137.3	127.3	188.42	188.22	188.01	57.58	188.52	64.63	188.21	54.61	188.25	29.79	188.97	13.32
	--	--	188.6	131.3	188.35	129.5	188.01	137	137	127.2	188.55	188.32	188.24	57.42	188.63	64.54	188.33	54.54	188.4	29.78	189.13	13.28
	--	--	188.72	131	188.48	129.3	188.15	136.7	136.7	127.3	188.64	188.5	188.4	57.41	188.78	64.52	188.51	54.47	188.53	29.76	189.24	13.28
	--	--	188.9	130.5	188.7	129.3	188.28	136.6	136.6	127.1	188.83	188.73	188.48	57.46	188.95	64.5	188.68	54.36	188.68	29.74	189.37	13.22
	--	--	189.03	130.3	188.81	129.2	188.42	136.4	136.4	126.9	188.97	188.88	188.62	57.36	189.16	64.52	188.86	54.28	188.85	29.72	189.6	13.22
	--	--	189.14	130.6	188.96	128.8	188.57	136.1	136.1	126.6	189.12	189.02	188.82	57.14	189.25	64.41	189.02	54.21	189	29.7	189.77	13.19
	--	--	189.37	130	189.08	128.5	188.72	135.8	135.8	126.4	189.26	189.14	188.98	57.09	189.37	64.32	189.14	54.14	189.15	29.68	189.96	13.17
	--	--	189.46	129.7	189.28	128.2	188.88	135.5	135.5	126.2	189.45	189.28	189.1	57.11	189.49	64.29	189.29	54.03	189.3	29.64	190.11	13.16
	--	--	189.58	129.8	189.56	128.2	189.03	135.2	135.2	126.1	189.63	189.51	189.29	56.97	189.69	64.21	189.45	53.93	189.44	29.62	190.2	13.1
	--	--	189.81	129.3	189.58	127.8	189.15	135.1	135.1	126	189.75	189.64	189.48	56.8	189.84	64.15	189.56	53.86	189.6	29.6	190.37	13.1
	--	--	189.98	128.9	189.7	127.3	189.3	135.1	135.1	125.8	189.91	189.8	189.62	56.65	189.97	64	189.69	53.81	189.75	29.54	190.49	13.07
	--	--	190.08	128.7	189.88	127	189.45	135.1	135.1	125.5	190.05	189.89	189.76	56.58	190.13	63.91	189.85	53.73	189.91	29.53	190.65	13.05
	--	--	190.23	128.6	190.07	126.7	189.62	134.9	134.9	125.2	190.14	190.05	189.95	56.6	190.29	63.87	189.99	53.73	190.02	29.5	190.82	13.03
	--	--	190.4	128.4	190.17	126.5	189.75	134.5	134.5	124.9	190.34	190.16	190.11	56.57	190.34	63.73	190.15	53.68	190.19	29.46	190.99	12.98
	--	--	190.55	128.3	190.36	126.5	189.91	134.3	134.3	124.8	190.53	190.3	190.18	56.49	190.58	63.77	190.28	53.6	190.35	29.43	191.08	12.98
	--	--	190.69	127.9	190.5	126.4	190.08	134.2	134.2	124.8	190.69	190.5	190.42	56.28	190.71	63.68	190.43	53.7	190.49	29.39	191.19	12.92
	--	--	190.83	127.7	190.53	125.9	190.22	134	134	124.8	190.8	190.66	190.54	56.26	190.84	63.62	190.65	53.58	190.63	29.35	191.39	12.92
	--	--	190.98	127.5	190.71	125.6	190.36	133.7	133.7	124.7	190.99	190.79	190.68	56.19	191.06	63.56	190.79	53.52	190.79	29.32	191.56	12.89
	--	--	191.14	127	190.88	125.5	190.51	133.4	133.4	124.4	191.16	190.92	190.88	56	191.12	63.41	190.98	53.46	190.96	29.28	191.71	12.85
	--	--	191.31	126.6	191.07	125.2	190.68	133	133	124.2	191.31	191.07	190.99	55.83	191.25	63.34	191.11	53.35	191.1	29.24	191.84	12.84
	--	--	191.42	126.6	191.23	124.9	190.83	132.9	132.9	124	191.45	191.19	191.05	55.78	191.44	63.21	191.2	53.28	191.26	29.21	192.04	12.8
	--	--	191.57	126.7	191.42	124.5	190.97	132.8	132.8	124	191.54	191.38	191.2	55.75	191.67	63.23	191.41	53.19	191.41	29.19	192.12	12.79
	--	--	191.76	126.3	191.53	124.1	191.14	132.8	132.8	123.7	191.69	191.49	191.37	55.72	191.77	63.02	191.56	53.13	191.54	29.15	192.28	12.76
	--	--	191.9	126	191.63	123.7	191.3	132.7	132.7	123.4	191.87	191.65	191.51	55.55	191.87	62.92	191.71	53.11	191.7	29.13	192.43	12.71
	--	--	192.04	125.8	191.79	123.7	191.44	132.4	132.4	123.3	191.93	191.82	191.67	55.44	191.98	62.82	191.82	53.07	191.85	29.11	192.61	12.7
	--	--	192.17	125.7	191.94	123.6	191.57	132.1	132.1	122.9	192.2	191.95	191.79	55.46	192.17	62.81	191.96	53.02	192.01	29.09	192.79	12.66
	--	--	192.36	125.2	192.11	123.3	191.7	132	132	122.7	192.31	192.02	191.93	55.27	192.39	62.77	192.08	52.94	192.14	29.08	192.89	12.66
	--	--	192.5	124.8	192.3	123	191.88	131.8	131.8	122.6	192.42	192.29	192.11	55.11	192.56	62.72	192.32	52.86	192.31	29.06	193.02	12.62
	--	--	192.66	124.7	192.4	122.5	192.05	131.6	131.6	122.7	192.55	192.42	192.22	54.93	192.65	62.66	192.44	52.78	192.45	29.05	193.2	12.59
	--	--	192.77	124.8	192.59	122.2	192.17	131.3	131.3	122.6	192.7	192.5	192.4	54.92	192.82	62.63	192.56	52.69	192.61	29.05	193.28	12.57
	--	--	192.94	124.5	192.72	121.6	192.35	130.9	130.9	122.4	192.85	192.73	192.57	54.92	192.99	62.64	192.73	52.6	192.75	29.02	193.46	12.51
	--	--	193.09	124.1	192.96	120.9	192.5	130.7	130.7	122.1	193.03	192.87	192.71	54.87	193.04	62.55	192.87	52.5	192.9	29.02	193.68	12.52
	--	--	193.24	124	193	120.7	192.64	130.6	130.6	121.9	193.21	192.98	192.89	54.7	193.25	62.54	193.04	52.41	193.03	29	193.84	12.48
	--	--	193.38	123.7	193.13	120.4	192.82	130.7	130.7	121.8	193.33	193.15	192.98	54.63	193.32	62.4	193.21	52.33	193.2	28.98	193.95	12.44
	--	--	193.55	123.3	193.31	120.3	192.95	130.5	130.5	121.7	193.51	193.34	193.1	54.58	193.48	62.28	193.35	52.29	193.34	28.94	194.05	12.43
	--	--	193.72	122.9	193.48	120.2	193.06	130.2	130.2	121.4	193.62	193.47	193.29	54.39	193.76	62.27	193.44	52.27	193.49	28.92	194.17	12.38
	--	--	193.86	122.9	193.61	120	193.26	130	130	121.3	193.7	193.62	193.48	54.18	193.87	62.12	193.6	52.24	193.66	28.86	194.36	12.37
	--	--	193.98	123.1	193.73	119.7	193.43	129.9	129.9	120.8	193.91	193.73	193.58	54.12	193.99	62.04	193.78	52.2	193.8	28.83	194.46	12.34
	--	--	194.15	122.6	193.9	119.3	193.54	129.7	129.7	120.5	194.07	193.91	193.76	54.13	194.2	62.04	193.94	52.19	193.95	28.79	194.74	12.3
	--	--	194.3	122.2	194.09	119	193.65	129.4	129.4	120.5	194.24	194.03	193.91	54.07	194.39	62.02	194.04	52.17	194.09	28.76	194.91	12.3
	--	--	194.44	122.2	194.4	118.8	193.78	129.1	129.1	120.3	194.4	194.17	194.13	53.95	194.49	61.9	194.18	52.11	194.24	28.74	195.07	12.24
	--	--	194.63	121.8	194.54	118.5	193.95	128.8	128.8	120.4	194.51	194.42	194.27	53.85	194.61	61.81	194.33	52.01	194.4	28.72	195.19	12.22
	--	--	194.72	121.5	194.57	118	194.12	128.6	128.6	120.3	194.67	194.54	194.33	53.83	194.82	61.77	194.46	51.92	194.55	28.71	195.32	12.19
	--	--	194.86	121.2	194.75	117.6	194.27	128.5	128.5	120	194.9	194.7	194.51	53.66	195	61.69	194.67	51.83	194.69	28.68	195.42	12.14
	--	--	195.05	121.2	194.88	117.3	194.38	128.5	128.5	119.7	195.04	194.83	194.66	53.44	195.1	61.55	194.81	51.74	194.84	28.67	195.51	12.14
	--	--	195.2	121	195.07	117.1	194.54	128.3	128.3	119.7	195.04	194.95	194.81	53.35	195.23	61.56	194.95	51.74	195	28.64	195.68	12.07
	--	--	195.35	120.7	195.11	116.8	194.69	128.1	128.1	119.4	195.27	195.09	194.96	53.37	195.4	61.32	195.08	51.68	195.14	28.59	195.81	12.07
	--	--	195.49	120.5	195.24	116.5	194.83	127.8	127.8	119.2	195.46	195.26	195.12	53.32	195.53	61.22	195.24	51.65	195.29	28.56	195.97	12.02
	--	--	195.67	120.2	195.4	116.1	194.96	127.7	127.7	119.1	195.62	195.39	195.22	53.16	195.74	61.21	195.38	51.55	195.44	28.53	196.23	11.98
	--	--	195.79	119.9	195.57	115.8	195.16	127.5	127.5	118.8	195.75	195.48	195.5	53.06	195.87	61.11	195.56	51.5	195.58	28.49	196.37	11.97
	--	--	195.95	119.5	195.77	115.6	195.33	127.2	127.2	118.5	195.89	195.63	195.67	53	195.99	61.05	195.74	51.41	195.73	28.45	196.49	11.9
	--	--	196.07	119.4	195.93	115.3	195.48	126.9	126.9	118.3	196.09	195.8	195.78	52.92	196.18	61.05	195.9	51.33	195.93	28.43	196.6	11.89
	--	--	196.22	119.5	195.96	114.7	195.61	126.6	126.6	118.3	196.2	195.96	195.84	52.76	196.37	61.09	196.07	51.25	196.04	28.37	196.84	11.86
	--	--	196.38	119	196.16	114.4	195.75	126.4	126.4	118.3	196.38	196.13	195.99	52.65	196.45	60.99	196.16	51.15	196.19	28.34	197.01	11.81
	--	--	196.56	118.7	196.29	114.2	195.92	126.4	126.4	118.1	196.5	196.28	196.16	52.64	196.66	60.97	196.31	51.06	196.34	28.31	197.15	11.82
	--	--	196.71	118.6	196.52	114	196.07	126.4	126.4	117.9	196.64	196.4	196.26	52.56	196.74	60.9	196.45	51.01	196.49	28.28	197.3	11.75
	--	--	196.84	118.3	196.72	113.9	196.21	126.2	126.2	117.6	196.83	196.6	196.37	52.38	196.9	60.79	196.55	50.97	196.64	28.27	197.41	11.74
	--	--	196.98	117.9	196.74	113.4	196.39	125.8	125.8	117.5	196.97	196.72	196.59	52.27	197.03	60.7	196.72	50.91	196.8	28.27	197.52	11.68
	--	--	197.13	117.7	196.9	113.1	196.57	125.7	125.7	117.4	197.15	196.88	196.75	52.17	197.16	60.57	196.87	50.92	196.94	28.26	197.69	11.67
	--	--	197.3	117.7	197.02	112.8	196.73	125.5	125.5	117.2	197.32	196.99	196.85	52.01	197.35	60.55	197.01	50.9	197.09	28.26	197.86	11.63
	--	--	197.41	117.5	197.22	112.5	196.85	125.3	125.3	117	197.45	197.23	197.09	51.85	197.49	60.49	197.17	50.86	197.26	28.26	198	11.58
	--	--	197.59	117	197.48	112.3	196.97	125	125	116.7	197.61	197.36	197.22	51.89	197.62	60.42	197.29	50.8	197.38	28.22	198.14	11.56
	--	--	197.75	116.9	197.59	111.8	197.12	124.6	124.6	116.5	197.71	197.57	197.3	51.86	197.75	60.37	197.42	50.69	197.57	28.21	198.26	11.51
	--	--	197.94	116.6	197.66	111.1	197.3	124.4	124.4	116.3	197.85	197.75	197.44	51.63	197.86	60.27	197.59	50.59	197.7	28.17	198.49	11.5
	--	--	198.03	116.3	197.89	111.3	197.42	124.4	124.4	116.3	197.94	197.84	197.68	51.57	198.03	60.17	197.79	50.52	197.83	28.13	198.69	11.46
	--	--	198.18	116.1	197.97	111.1	197.55	124.4	124.4	116.2	198.15	197.96	197.79	51.52	198.19	60.1	197.94	50.5	197.99	28.08	198.85	11.42
	--	--	198.37	116	198.16	110.8	197.69	124.3	124.3	116	198.31	198.17	197.89	51.35	198.31	59.94	198.12	50.45	198.17	28.05	198.95	11.4
	--	--	198.47	115.9	198.33	110.4	197.87	123.9	123.9	115.8	198.47	198.3	198.08	51.16	198.54	59.88	198.23	50.42	198.31	28.03	199.09	11.33
	--	--	198.66	115.4	198.42	110.2	198.04	123.7	123.7	115.6	198.54	198.46	198.21	51.16	198.73	59.83	198.36	50.36	198.47	28.02	199.26	11.33
	--	--	198.82	115.2	198.66	109.9	198.15	123.5	123.5	115.5	198.7	198.65	198.45	51.12	198.85	59.71	198.51	50.26	198.59	28	199.4	11.26
	--	--	198.95	115.1	198.79	109.6	198.33	123.4	123.4	115.3	198.93	198.79	198.6	50.92	199.02	59.69	198.71	50.15	198.72	27.98	199.56	11.25
	--	--	199.09	114.6	198.87	109	198.49	123.1	123.1	115.1	199.04	198.87	198.69	50.91	199.11	59.64	198.85	50.04	198.91	27.96	199.7	11.21
	--	--	199.22	114.4	199	108.7	198.63	122.7	122.7	114.8	199.23	198.94	198.83	50.8	199.28	59.65	198.99	49.97	199.09	27.9	199.83	11.16
	--	--	199.39	114.2	199.14	108.5	198.77	122.5	122.5	114.5	199.41	199.07	199.03	50.58	199.5	59.67	199.15	49.88	199.23	27.86	200	11.13
	--	--	199.52	114.2	199.41	108.5	198.91	122.4	122.4	114.4	199.57	199.28	199.19	50.41	199.63	59.61	199.32	49.81	199.37	27.83	200.07	11.07
	--	--	199.67	113.8	199.56	108.2	199.06	122.4	122.4	114.4	199.68	199.51	199.27	50.47	199.71	59.44	199.46	49.8	199.52	27.77	200.19	11.05
	--	--	199.85	113.6	199.63	107.7	199.2	122.3	122.3	114.4	199.78	199.59	199.41	50.39	199.94	59.4	199.61	49.79	199.66	27.73	200.41	10.99
	--	--	199.99	113.3	199.77	107.4	199.33	121.9	121.9	114.1	200	199.7	199.59	50.2	200.1	59.32	199.76	49.77	199.8	27.71	200.53	10.99
	--	--	200.14	112.9	200.01	107.1	199.49	121.7	121.7	113.9	200.13	199.9	199.76	50.14	200.21	59.24	199.91	49.75	199.96	27.7	200.66	10.9
	--	--	200.32	112.6	200.11	106.6	199.62	121.5	121.5	113.6	200.33	200.09	199.98	49.99	200.24	59.2	200.09	49.68	200.1	27.69	200.88	10.9
	--	--	200.45	112.7	200.3	106.2	199.8	121.3	121.3	113.6	200.49	200.2	200.08	49.81	200.46	59.08	200.24	49.57	200.26	27.69	201.04	10.85
	--	--	200.59	112.5	200.44	105.9	199.98	121	121	113.5	200.61	200.33	200.17	49.78	200.63	59.05	200.38	49.49	200.4	27.69	201.12	10.81
	--	--	200.75	112	200.56	105.7	200.08	120.7	120.7	113.2	200.72	200.46	200.27	49.76	200.85	58.94	200.54	49.43	200.55	27.67	201.28	10.75
	--	--	200.88	112.3	200.61	105.3	200.21	120.5	120.5	112.9	200.8	200.62	200.48	49.53	201	58.87	200.63	49.41	200.68	27.66	201.45	10.74
	--	--	201.07	111.2	200.93	105.1	200.36	120.5	120.5	112.5	200.98	200.85	200.61	49.43	201.09	58.71	200.79	49.36	200.86	27.6	201.57	10.68
	--	--	201.19	111.2	201.09	104.9	200.52	120.4	120.4	112.4	201.11	200.95	200.76	49.36	201.3	58.65	200.99	49.29	200.98	27.56	201.73	10.65
	--	--	201.35	110.9	201.13	104.4	200.68	120.1	120.1	112.3	201.31	201.05	200.92	49.13	201.44	58.54	201.13	49.2	201.12	27.54	201.91	10.6
	--	--	201.5	110.9	201.31	104	200.83	119.8	119.8	112.4	201.46	201.22	201.1	49.01	201.52	58.47	201.25	49.12	201.31	27.52	202.1	10.57
	--	--	201.69	110.7	201.46	103.6	200.99	119.7	119.7	112.2	201.58	201.41	201.33	48.97	201.63	58.45	201.44	49	201.45	27.51	202.16	10.51
	--	--	201.76	110.3	201.59	103.2	201.14	119.5	119.5	111.9	201.74	201.54	201.47	48.98	201.8	58.46	201.53	48.91	201.57	27.47	202.29	10.47
	--	--	201.9	110.1	201.79	103	201.31	119.2	119.2	111.6	201.93	201.7	201.61	48.81	202.06	58.5	201.68	48.83	201.73	27.44	202.49	10.43
	--	--	202.12	109.8	201.9	102.8	201.48	118.9	118.9	111.7	202.07	201.81	201.8	48.72	202.16	58.41	201.87	48.79	201.92	27.41	202.64	10.4
	--	--	202.24	109.4	202.16	102.5	201.63	118.6	118.6	111.4	202.23	202.02	201.93	48.59	202.21	58.25	202	48.78	202.05	27.35	202.78	10.33
	--	--	202.37	109.2	202.22	102.2	201.79	118.6	118.6	111.2	202.31	202.16	202.15	48.36	202.45	58.2	202.1	48.79	202.18	27.29	202.92	10.32
	--	--	202.58	109.2	202.37	101.9	201.94	118.5	118.5	110.9	202.46	202.3	202.33	48.38	202.53	58.11	202.28	48.74	202.32	27.27	203	10.25
	--	--	202.69	108.9	202.34	101.2	202.07	118.3	118.3	110.5	202.67	202.47	202.36	48.36	202.8	58.07	202.44	48.65	202.48	27.24	203.15	10.22
	--	--	202.85	108.6	202.63	100.9	202.21	118	118	110.5	202.82	202.62	202.48	48.18	202.94	58.05	202.54	48.59	202.66	27.24	203.42	10.16
	--	--	203	108.4	202.87	100.6	202.36	117.8	117.8	110.5	203.02	202.85	202.61	48.06	202.94	57.87	202.69	48.47	202.79	27.24	203.6	10.15
	--	--	203.16	108	202.96	100.3	202.51	117.7	117.7	110.5	203.11	202.93	202.83	47.86	203.14	57.84	202.89	48.41	202.94	27.24	203.74	10.07
	--	--	203.33	107.7	203.11	100.1	202.63	117.3	117.3	110.3	203.21	203.06	203.05	47.59	203.34	57.75	203.05	48.39	203.11	27.23	203.88	10.05
	--	--	203.43	107.5	203.22	99.67	202.75	117	117	109.9	203.37	203.22	203.07	47.72	203.47	57.64	203.2	48.34	203.24	27.2	204.04	9.998
	--	--	203.58	107.4	203.4	99.34	202.9	116.7	116.7	109.7	203.59	203.35	203.2	47.68	203.63	57.51	203.35	48.27	203.4	27.15	204.19	9.953
	--	--	203.75	107	203.44	98.93	203.07	116.6	116.6	109.6	203.73	203.52	203.33	47.41	203.83	57.46	203.51	48.16	203.55	27.13	204.36	9.92
	--	--	203.89	106.8	203.71	98.52	203.2	116.6	116.6	109.4	203.88	203.65	203.47	47.38	203.94	57.38	203.66	48.03	203.68	27.15	204.52	9.868
	--	--	204.03	106.4	203.95	98.13	203.33	116.3	116.3	109.1	204	203.78	203.67	47.12	204.12	57.4	203.88	47.93	203.85	27.08	204.71	9.839
	--	--	204.2	106.1	204.15	97.8	203.56	116	116	108.8	204.15	203.93	203.85	46.98	204.27	57.42	203.97	47.88	204.03	27.06	204.85	9.775
	--	--	204.35	105.9	204.11	97.51	203.7	115.9	115.9	108.6	204.31	204.14	203.99	46.97	204.43	57.38	204.09	47.87	204.15	26.99	204.96	9.763
	--	--	204.47	105.8	204.17	97.14	203.83	115.7	115.7	108.6	204.43	204.27	204.14	46.91	204.51	57.23	204.3	47.83	204.29	26.97	205.03	9.688
	--	--	204.63	105.4	204.3	96.66	203.99	115.4	115.4	108.6	204.56	204.4	204.24	46.72	204.62	57.11	204.45	47.84	204.45	26.91	205.21	9.637
	--	--	204.79	105.2	204.6	96.44	204.16	115	115	108.3	204.73	204.55	204.37	46.66	204.84	57.08	204.55	47.8	204.57	26.87	205.4	9.612
	--	--	204.95	104.9	204.71	95.92	204.33	114.8	114.8	108	204.92	204.73	204.57	46.37	204.99	57.14	204.7	47.68	204.74	26.84	205.6	9.559
	--	--	205.11	104.4	204.78	95.25	204.46	114.7	114.7	107.9	204.99	204.86	204.72	46.19	205.18	56.92	204.86	47.57	204.89	26.86	205.72	9.528
	--	--	205.22	104.1	204.97	94.95	204.61	114.6	114.6	107.8	205.17	205	204.83	46.29	205.34	56.86	205.03	47.55	205.05	26.87	205.88	9.468
	--	--	205.44	104.1	205.08	94.55	204.77	114.3	114.3	107.5	205.39	205.15	204.96	46.08	205.41	56.72	205.18	47.51	205.2	26.88	205.99	9.424
	--	--	205.53	103.8	205.41	94.48	204.92	114.1	114.1	107.2	205.54	205.31	205.17	46.01	205.62	56.62	205.34	47.45	205.32	26.82	206.09	9.382
	--	--	205.71	103.5	205.49	93.94	205.04	113.9	113.9	107	205.69	205.44	205.48	45.82	205.79	56.54	205.45	47.37	205.49	26.78	206.22	9.321
	--	--	205.86	103.3	205.68	93.51	205.17	113.7	113.7	106.8	205.87	205.55	205.52	45.69	205.93	56.45	205.59	47.25	205.65	26.76	206.37	9.273
	--	--	206	102.9	205.79	93.15	205.33	113.3	113.3	106.8	205.98	205.74	205.59	45.68	206.12	56.47	205.75	47.11	205.78	26.76	206.59	9.249
	--	--	206.18	102.5	205.9	92.47	205.49	112.9	112.9	106.7	206.22	205.9	205.73	45.57	206.19	56.42	205.88	47.03	205.92	26.71	206.67	9.186
	--	--	206.3	102.4	206.01	92.06	205.66	112.8	112.8	106.5	206.32	206.06	205.92	45.35	206.36	56.41	206.05	47.01	206.08	26.67	206.76	9.141
	--	--	206.45	102.2	206.17	91.76	205.86	112.7	112.7	106.3	206.5	206.18	206.05	45.25	206.52	56.37	206.18	47.02	206.23	26.62	206.97	9.092
	--	--	206.62	101.8	206.38	91.46	205.99	112.6	112.6	106.1	206.64	206.36	206.25	45.03	206.59	56.16	206.42	47	206.36	26.56	207.1	9.046
	--	--	206.77	101.6	206.4	90.84	206.17	112.3	112.3	106	206.78	206.54	206.38	44.82	206.71	56.1	206.51	46.92	206.54	26.56	207.31	8.998
	--	--	206.94	101.2	206.52	90.3	206.34	112.1	112.1	105.7	206.92	206.68	206.5	44.93	206.89	56.06	206.66	46.85	206.7	26.53	207.43	8.975
	--	--	207.08	100.8	206.72	89.85	206.45	111.8	111.8	105.4	207.07	206.78	206.67	44.74	207.1	56.04	206.83	46.75	206.86	26.54	207.55	8.908
	--	--	207.19	100.6	206.98	89.41	206.54	111.5	111.5	105.1	207.23	206.86	206.76	44.62	207.22	55.9	206.99	46.72	207.03	26.55	207.78	8.853
	--	--	207.31	100.4	207.07	88.88	206.7	111.1	111.1	105	207.33	207.05	206.99	44.44	207.44	55.77	207.12	46.67	207.18	26.51	207.94	8.818
	--	--	207.47	99.96	207.36	88.63	206.91	110.9	110.9	105	207.51	207.22	207.17	44.19	207.58	55.69	207.26	46.57	207.3	26.47	208	8.778
	--	--	207.65	99.69	207.42	88.24	207.07	110.9	110.9	104.9	207.58	207.33	207.3	44.23	207.74	55.58	207.42	46.47	207.44	26.46	208.22	8.72
	--	--	207.81	99.27	207.45	87.57	207.21	110.8	110.8	104.5	207.74	207.52	207.49	44.09	207.85	55.55	207.58	46.34	207.59	26.44	208.41	8.685
	--	--	207.95	98.81	207.65	87.2	207.37	110.4	110.4	104.3	207.86	207.73	207.64	43.97	207.99	55.54	207.75	46.24	207.78	26.4	208.48	8.634
	--	--	208.1	98.64	207.86	86.57	207.5	110.2	110.2	104.1	208.04	207.9	207.81	43.83	208.19	55.57	207.94	46.23	207.91	26.34	208.68	8.587
	--	--	208.22	98.42	207.99	86.09	207.66	110	110	103.9	208.19	208.05	207.91	43.6	208.29	55.38	208.05	46.23	208.03	26.28	208.82	8.548
	--	--	208.37	98	208.19	85.7	207.84	109.7	109.7	103.7	208.33	208.19	208	43.48	208.51	55.3	208.22	46.23	208.18	26.26	208.95	8.488
	--	--	208.57	97.71	208.35	85.3	208	109.3	109.3	103.3	208.46	208.24	208.14	43.47	208.66	55.26	208.34	46.14	208.32	26.26	209.1	8.444
	--	--	208.73	97.24	208.54	84.75	208.12	109.1	109.1	103.1	208.6	208.51	208.32	43.27	208.84	55.21	208.51	46.04	208.48	26.28	209.28	8.389
	--	--	208.86	96.81	208.73	84.41	208.26	109	109	103.1	208.76	208.68	208.5	43.1	208.99	55.12	208.67	45.98	208.64	26.27	209.39	8.349
	--	--	209	96.69	208.73	83.71	208.37	108.9	108.9	103	208.91	208.8	208.6	42.88	209.06	54.87	208.84	45.94	208.8	26.22	209.46	8.305
	--	--	209.14	96.36	208.86	82.98	208.48	108.5	108.5	102.7	209.07	208.96	208.76	42.81	209.25	54.79	208.97	45.9	208.99	26.19	209.65	8.247
	--	--	209.27	95.92	209.16	82.85	208.65	108.3	108.3	102.4	209.28	209.02	208.89	42.75	209.35	54.75	209.07	45.79	209.17	26.19	209.81	8.214
	--	--	209.43	95.47	209.22	82.29	208.83	108.1	108.1	102.4	209.44	209.27	209.09	42.54	209.45	54.67	209.27	45.64	209.28	26.14	209.92	8.153
	--	--	209.59	94.96	209.21	81.56	209	107.7	107.7	102.2	209.59	209.38	209.24	42.42	209.63	54.73	209.34	45.56	209.43	26.11	210.07	8.099
	--	--	209.73	94.67	209.53	81.12	209.16	107.4	107.4	101.9	209.72	209.53	209.47	42.14	209.8	54.65	209.49	45.52	209.53	26.04	210.3	8.058
	--	--	209.9	94.42	209.53	80.38	209.3	107.2	107.2	101.5	209.84	209.68	209.6	42.14	209.88	54.46	209.74	45.51	209.66	25.99	210.44	8.011
	--	--	210.06	93.98	209.81	79.77	209.44	107.1	107.1	101.3	210.01	209.81	209.73	42.04	210.07	54.43	209.88	45.52	209.84	26.02	210.55	7.968
	--	--	210.21	93.65	210.05	79.54	209.6	106.9	106.9	101.2	210.13	209.96	209.98	41.86	210.3	54.41	210.04	45.44	209.98	26.02	210.77	7.914
	--	--	210.34	93.17	210.26	79	209.77	106.6	106.6	101.2	210.29	210.08	210.02	41.8	210.43	54.3	210.19	45.33	210.12	26.01	210.86	7.871
	--	--	210.47	92.61	210.34	78.45	209.9	106.3	106.3	100.8	210.47	210.26	210.1	41.56	210.52	54.13	210.28	45.29	210.31	25.97	211.01	7.803
	--	--	210.62	92.24	210.37	77.77	210.03	106.1	106.1	100.6	210.61	210.36	210.17	41.43	210.71	54.03	210.41	45.24	210.49	25.93	211.17	7.765
	--	--	210.78	91.97	210.47	76.97	210.11	105.7	105.7	100.5	210.81	210.44	210.26	41.3	210.85	53.95	210.55	45.15	210.6	25.92	211.31	7.712
	--	--	210.91	91.38	210.82	76.67	210.29	105.3	105.3	100.3	210.86	210.61	210.44	41.06	210.94	53.89	210.7	45.03	210.76	25.88	211.41	7.667
	--	--	211.09	90.95	210.9	76.14	210.48	105.3	105.3	99.91	210.98	210.84	210.67	40.83	211.2	53.96	210.82	44.91	210.91	25.82	211.54	7.613
	--	--	211.25	90.4	210.99	75.39	210.64	105.1	105.1	99.52	211.23	210.99	210.76	40.64	211.29	53.85	211	44.84	211.06	25.78	211.86	7.586
	--	--	211.39	89.9	211.16	74.74	210.81	104.8	104.8	99.41	211.35	211.11	210.9	40.64	211.43	53.7	211.21	44.84	211.19	25.76	212.01	7.533
	--	--	211.54	89.67	211.47	74.19	210.93	104.5	104.5	99.42	211.45	211.31	211.12	40.43	211.58	53.65	211.36	44.85	211.32	25.8	212.15	7.479
	--	--	211.69	89.12	211.58	73.61	211.12	104.3	104.3	99.17	211.7	211.4	211.35	40.27	211.71	53.58	211.42	44.81	211.49	25.78	212.27	7.431
	--	--	211.85	88.59	211.73	73.08	211.23	104	104	98.87	211.88	211.55	211.49	40.1	211.83	53.46	211.58	44.66	211.67	25.74	212.49	7.399
	--	--	211.96	87.98	211.78	72.45	211.34	103.6	103.6	98.79	211.95	211.7	211.56	39.92	212.03	53.34	211.72	44.6	211.79	25.71	212.73	7.351
	--	--	212.13	87.32	212.03	71.79	211.49	103.3	103.3	98.62	212.04	211.81	211.79	39.86	212.16	53.3	211.86	44.59	211.97	25.7	212.78	7.306
	--	--	212.3	87.02	212.3	71.26	211.66	103.3	103.3	98.18	212.24	211.98	211.94	39.65	212.33	53.09	212.05	44.48	212.13	25.63	212.94	7.246
	--	--	212.47	86.42	212.31	70.54	211.81	103.2	103.2	97.8	212.3	212.12	212.24	39.5	212.51	53.15	212.25	44.36	212.26	25.59	213.01	7.21
	--	--	212.61	85.84	212.44	70.03	211.95	102.7	102.7	97.65	212.47	212.25	212.3	39.34	212.58	53.1	212.38	44.25	212.42	25.55	213.14	7.139
	--	--	212.77	85.25	212.55	69.33	212.12	102.4	102.4	97.44	212.7	212.42	212.28	39.25	212.63	52.88	212.54	44.23	212.63	25.56	213.28	7.095
	--	--	212.91	84.56	212.95	68.76	212.31	102.1	102.1	97.49	212.82	212.55	212.48	39.08	212.88	52.88	212.71	44.24	212.74	25.58	213.41	7.037
	--	--	213.07	84.09	213.02	68.07	212.4	101.7	101.7	97.12	212.99	212.82	212.65	38.77	213.01	52.8	212.82	44.21	212.88	25.54	213.61	6.983
	--	--	213.22	83.54	212.91	67.36	212.53	101.5	101.5	96.85	213.21	212.89	212.74	38.7	213.11	52.66	212.96	44.11	213.04	25.5	213.78	6.949
	--	--	213.33	82.88	213.04	66.62	212.67	101.4	101.4	96.8	213.34	212.99	212.96	38.41	213.35	52.54	213.12	44.01	213.15	25.5	213.93	6.899
	--	--	213.52	82.15	213.28	65.96	212.81	101.1	101.1	96.57	213.43	213.13	213.17	38.35	213.55	52.45	213.36	44	213.26	25.44	214.04	6.842
	--	--	213.63	81.38	213.41	65.09	212.97	100.7	100.7	96.13	213.52	213.32	213.34	38.18	213.63	52.34	213.46	43.95	213.42	25.38	214.15	6.784
	--	--	213.8	80.81	213.51	64.33	213.08	100.4	100.4	95.82	213.68	213.58	213.44	38.1	213.88	52.42	213.52	43.87	213.6	25.34	214.4	6.733
	--	--	213.96	80.15	213.79	63.74	213.27	100.1	100.1	95.68	213.9	213.75	213.6	37.85	214.06	52.36	213.72	43.68	213.76	25.37	214.53	6.699
	--	--	214.12	79.37	213.89	62.96	213.42	99.66	99.66	95.59	214.08	213.91	213.71	37.68	214.19	52.17	213.87	43.61	213.97	25.39	214.62	6.646
	--	--	214.27	78.5	214.13	62.17	213.55	99.48	99.48	95.31	214.22	214.08	213.86	37.6	214.32	52.14	214.01	43.66	214.12	25.34	214.77	6.577
	--	--	214.42	77.66	214.31	61.55	213.73	99.38	99.38	95.1	214.4	214.19	213.92	37.3	214.35	51.98	214.16	43.64	214.22	25.31	214.91	6.528
	--	--	214.54	77.03	214.41	60.9	213.91	99.01	99.01	94.89	214.52	214.3	214.07	37.21	214.55	51.91	214.27	43.58	214.33	25.28	215.03	6.473
	--	--	214.74	76.2	214.37	60.06	214.1	98.72	98.72	94.63	214.67	214.56	214.36	36.87	214.7	51.76	214.44	43.44	214.48	25.21	215.21	6.413
	--	--	214.84	75.3	214.58	59.17	214.24	98.43	98.43	94.17	214.78	214.65	214.56	36.81	214.93	51.67	214.61	43.46	214.64	25.17	215.4	6.36
	--	--	214.99	74.27	214.71	58.42	214.39	98.03	98.03	93.98	214.98	214.74	214.71	36.7	215.06	51.69	214.73	43.38	214.79	25.18	215.49	6.321
	--	--	215.14	73.39	214.95	57.63	214.56	97.67	97.67	93.9	215.06	214.95	214.8	36.57	215.12	51.58	214.83	43.26	214.93	25.2	215.71	6.266
	--	--	215.28	72.54	215.13	56.87	214.69	97.55	97.55	93.7	215.28	215.15	214.99	36.32	215.32	51.54	215.09	43.09	215.06	25.16	215.88	6.209
	--	--	215.43	71.44	215.21	55.91	214.83	97.31	97.31	93.32	215.48	215.28	215.17	36.14	215.44	51.33	215.29	43.09	215.21	25.13	216.01	6.151
	--	--	215.59	70.33	215.51	55.29	214.95	96.91	96.91	93.23	215.56	215.46	215.3	36.07	215.63	51.3	215.47	43.14	215.37	25.12	216.15	6.107
	--	--	215.72	69.24	215.6	54.57	215.07	96.63	96.63	92.99	215.74	215.43	215.4	35.87	215.75	51.16	215.63	43.12	215.57	25.06	216.29	6.04
	--	--	215.88	68.31	215.68	53.6	215.23	96.2	96.2	92.56	215.9	215.58	215.52	35.71	215.85	50.97	215.77	43	215.7	24.98	216.47	5.984
	--	--	216.03	67.09	215.86	52.83	215.4	95.77	95.77	92.22	216.08	215.77	215.6	35.44	215.95	50.87	215.85	42.98	215.86	24.99	216.59	5.934
	--	--	216.19	65.8	215.92	51.99	215.59	95.56	95.56	92.09	216.27	215.97	215.63	35.36	216.11	50.84	215.99	42.92	215.99	25.02	216.75	5.887
	--	--	216.35	64.66	216.15	51.07	215.76	95.44	95.44	92.07	216.46	216.09	215.86	35.07	216.4	50.85	216.15	42.81	216.18	24.98	216.95	5.829
	--	--	216.54	63.57	216.24	50.18	215.89	95.03	95.03	91.9	216.56	216.19	216.01	34.87	216.45	50.68	216.28	42.68	216.38	24.96	217.05	5.783
	--	--	216.62	62.22	216.34	49.33	216.08	94.74	94.74	91.52	216.65	216.37	216.16	34.63	216.66	50.59	216.42	42.6	216.5	24.94	217.18	5.724
	--	--	216.82	61.02	216.45	48.24	216.25	94.36	94.36	91.35	216.77	216.59	216.49	34.51	216.79	50.48	216.64	42.66	216.65	24.88	217.34	5.654
	--	--	216.95	59.8	216.75	47.41	216.36	93.93	93.93	90.95	216.87	216.69	216.66	34.35	216.92	50.35	216.73	42.57	216.76	24.83	217.54	5.601
	--	--	217.1	58.48	216.98	46.59	216.49	93.63	93.63	90.41	217.14	216.85	216.79	34.25	217.15	50.23	217.06	42.17	216.88	24.81	217.66	5.556
	--	--	217.26	57.14	217.21	45.66	216.71	93.49	93.49	90.32	217.17	217.03	216.85	34.03	217.27	50.15	217.28	42.19	217.02	24.84	217.74	5.501
[truncated: 456 more rows]
